# Supplementary material for: Global analysis of expression, maturation and subcellular localization of mouse liver transcriptome identifies novel sex-biased and TCPOBOP-responsive long non-coding RNAs
Source: BMC Genomics. 2021 Mar 24;22:212. doi: 10.1186/s12864-021-07478-5 (PMC7992343; doi:10.1186/s12864-021-07478-5)
Supplement: Supplementary file 1 — Additional file 1. Table S1. [file 12864_2021_7478_MOESM1_ESM.xlsx]

## Sheet: S1A_Samples_Primers
Table S1A – Sequencing Sample Information and qPCR Primer Information. Summary of the Illumnia sequencing samples used in this study; for each subcellular fraction a separate G series number was used to identify the samples (numbered G174 to G178). A total of 13 liver samples used to prepare each of the five subcellular fractions, all from mouse experiment XE84, with mouse ID numbers as indicated…
Sequencing Series - Subcellular Fraction	Sample ID	Mouse ID	Treatment	Total Sequenced Reads	% Mapped Reads	% Aligned Coordinate Pairs	% Spliced Reads		Gene	ON #	Direction	qPCR Primer Sequence
G174 - Cytoplasm	M1	XE84 A2	Male - Vehicle	40728010	0.5107	0.487	0.2438		18S	842	Forward	5’-CGCCGCTAGAGGTGAAATTC-3’
	M2	XE84 A3	Male - Vehicle	55448788	0.7144	0.683	0.3774			843	Reverse	5’-CCAGTCGGCATCGTTTATGG-3’
	M3	XE84 A4	Male - Vehicle	50489068	0.6922	0.662	0.3731		Cyp2b10	5932	Forward	5’-GGAGGAACTGCGGAAATCCC-3’
	M4	XE84 B2	Male - 27hr TCPOBOP	33360800	0.6217	0.593	0.3048			5933	Reverse	5’-ATAGAACAGCTCCAGCAGGC-3’
	M5	XE84 B3	Male - 27hr TCPOBOP	65136778	0.6517	0.623	0.3488		Xist	5692	Forward	5′-CCTCCTTTCTGTTCACTTTGAGC-3′
	M6	XE84 B4	Male - 27hr TCPOBOP	44804334	0.6081	0.581	0.3171			5693	Reverse	5′-GGCGTTCACTTCAGAGCCACTTG-3′
	M7	XE84 E1	Female - Vehicle	60182158	0.6092	0.583	0.32		Neat1	8427	Forward	5’-GAAGTGGTCCCTGGGAATGG-3’
	M8	XE84 E3	Female - Vehicle	58359242	0.6515	0.623	0.3612			8428	Reverse	5’-AACAAAAGGGGCCAGAACCA-3’
	M9	XE84 E4	Female - Vehicle	28885448	0.6559	0.624	0.3408		Elovl3	5747	Forward	5'-TAAGGCCCTTTTTGGAGGAGTAC-3'
	M10	XE84 F1	Female - 27hr TCPOBOP	53637010	0.669	0.64	0.3602			5748	Reverse	5'-ACGACCACTATGAGAAATGAGCTTAC-3'
	M11	XE84 F2	Female - 27hr TCPOBOP	65077900	0.6719	0.642	0.3657		preElovl3	5749	Forward	5'-TGTGAATCCATCTGTTTTCTGCC-3'
	M12	XE84 F3	Female - 27hr TCPOBOP	47472612	0.6755	0.645	0.3808			5750	Reverse	5'-ACGACCACTATGAGAAATGAGCTTAC-3'
	M13	XE84 F4	Female - 27hr TCPOBOP	48075270	0.6145	0.588	0.3349
G175 - Nucleus	M1	XE84 A2	Male - Vehicle	41635220	0.5684	0.543	0.2599
	M2	XE84 A3	Male - Vehicle	37463308	0.5839	0.556	0.2506
	M3	XE84 A4	Male - Vehicle	50348990	0.6002	0.572	0.2828
	M4	XE84 B2	Male - 27hr TCPOBOP	42438390	0.6184	0.59	0.2718
	M5	XE84 B3	Male - 27hr TCPOBOP	35716640	0.6353	0.606	0.2882
	M6	XE84 B4	Male - 27hr TCPOBOP	36117906	0.648	0.618	0.2969
	M7	XE84 E1	Female - Vehicle	37924036	0.5947	0.568	0.2693
	M8	XE84 E3	Female - Vehicle	36093172	0.6447	0.616	0.299
	M9	XE84 E4	Female - Vehicle	37544208	0.5612	0.537	0.267
	M10	XE84 F1	Female - 27hr TCPOBOP	31559006	0.7135	0.682	0.3429
	M11	XE84 F2	Female - 27hr TCPOBOP	30502552	0.641	0.612	0.3167
	M12	XE84 F3	Female - 27hr TCPOBOP	37146304	0.6968	0.665	0.3348
	M13	XE84 F4	Female - 27hr TCPOBOP	25422568	0.6795	0.649	0.3275
G176 - Nucleoplasm	M1	XE84 A2	Male - Vehicle	39472016	0.6099	0.583	0.2645
	M2	XE84 A3	Male - Vehicle	41238818	0.6319	0.604	0.2733
	M3	XE84 A4	Male - Vehicle	30739398	0.5956	0.57	0.2695
	M4	XE84 B2	Male - 27hr TCPOBOP	40251414	0.6502	0.623	0.2998
	M5	XE84 B3	Male - 27hr TCPOBOP	54070090	0.6663	0.638	0.3124
	M6	XE84 B4	Male - 27hr TCPOBOP	30237640	0.6755	0.646	0.3026
	M7	XE84 E1	Female - Vehicle	55234988	0.6132	0.581	0.2346
	M8	XE84 E3	Female - Vehicle	41343274	0.667	0.638	0.3074
	M9	XE84 E4	Female - Vehicle	24789802	0.6192	0.592	0.2772
	M10	XE84 F1	Female - 27hr TCPOBOP	32873062	0.6285	0.602	0.2765
	M11	XE84 F2	Female - 27hr TCPOBOP	38454154	0.637	0.608	0.2865
	M12	XE84 F3	Female - 27hr TCPOBOP	37116538	0.6468	0.619	0.2838
	M13	XE84 F4	Female - 27hr TCPOBOP	33984850	0.6663	0.636	0.2725
G177 - Chromatin Bound non-PolyA Selected	M1	XE84 A2	Male - Vehicle	101728872	0.3834	0.338	0.0221
	M2	XE84 A3	Male - Vehicle	101320638	0.3651	0.317	0.0199
	M3	XE84 A4	Male - Vehicle	74684848	0.3639	0.317	0.0192
	M4	XE84 B2	Male - 27hr TCPOBOP	79079270	0.3775	0.324	0.0218
	M5	XE84 B3	Male - 27hr TCPOBOP	88573542	0.364	0.316	0.0197
	M6	XE84 B4	Male - 27hr TCPOBOP	83686488	0.4029	0.351	0.022
	M7	XE84 E1	Female - Vehicle	86924456	0.3614	0.315	0.0181
	M8	XE84 E3	Female - Vehicle	75230686	0.3991	0.352	0.0232
	M9	XE84 E4	Female - Vehicle	41857736	0.4348	0.383	0.0253
	M10	XE84 F1	Female - 27hr TCPOBOP	105187598	0.4096	0.355	0.0215
	M11	XE84 F2	Female - 27hr TCPOBOP	101522666	0.3938	0.343	0.0175
	M12	XE84 F3	Female - 27hr TCPOBOP	76144662	0.3901	0.34	0.0193
	M13	XE84 F4	Female - 27hr TCPOBOP	67949120	0.3817	0.335	0.0167
G178 - Chromatin Bound (polyA-selected)	M1	XE84 A2	Male - Vehicle	51220400	0.4481	0.405	0.0419
	M2	XE84 A3	Male - Vehicle	40962950	0.4968	0.452	0.0582
	M3	XE84 A4	Male - Vehicle	42588848	0.4735	0.421	0.0429
	M4	XE84 B2	Male - 27hr TCPOBOP	48400988	0.4705	0.427	0.0629
	M5	XE84 B3	Male - 27hr TCPOBOP	65596056	0.4228	0.379	0.0468
	M6	XE84 B4	Male - 27hr TCPOBOP	57705122	0.4524	0.414	0.0593
	M7	XE84 E1	Female - Vehicle	47201172	0.4082	0.357	0.0272
	M8	XE84 E3	Female - Vehicle	50349672	0.4382	0.392	0.0492
	M9	XE84 E4	Female - Vehicle	47080914	0.4208	0.38	0.048
	M10	XE84 F1	Female - 27hr TCPOBOP	57295256	0.4559	0.408	0.0416
	M11	XE84 F2	Female - 27hr TCPOBOP	44613424	0.428	0.382	0.0353
	M12	XE84 F3	Female - 27hr TCPOBOP	47944438	0.4549	0.409	0.0475
	M13	XE84 F4	Female - 27hr TCPOBOP	43908540	0.4039	0.322	0.0335

## Sheet: Legend for Tables S1B and S1C
Legend for Tables S1B and S1C
Data for genes showing significant differences in read counts between EC + IO versus GB counting are summarized in Table S1B and Table S1C, and individual genes are flagged in the expression analysis summarized in Table S1D. In principle, the sum of read counts mapping to Exon Collapsed (EC) regions plus those that map to Intronic Only (IO) regions should equal the Gene Body (GB) read counts. How…

## Sheet: S1B_Summary of Miscounts
Table S1B – Summary of the number of RefSeq, antisense lncRNAs and intergenic lncRNA genes that have Minor (top table, gold) and Major (middle table, red) differences in read counts when comparing intronic only (IO) plus exon collapsed (EC) read counts to total gene body (GB) read counts, based on entries in Table S1C. Minor differences were defined as average differences across n=3-4 biologcal r…
MINOR: (EC + IO) vs. GB Average Read Difference is > 20% and at least 15 average reads, but < 2-fold	Number of Genes
GB < EC + IO	Cyto	Nuc	NP	CB	CBnPAs	UNION
RefSeq Genes	22	119	96	668	1876	2197
Antisense LncRNAs	6	8	9	18	9	26
Intergenic LncRNAs	5	14	10	30	12	45
total	33	141	115	716	1897	2268
GB > EC + IO
RefSeq Genes	4	2	3	2	2	4
Antisense LncRNAs	15	8	8	2	0	13
Intergenic LncRNAs	0	0	0	0	2	2
total	19	10	11	4	4	19
MAJOR: (EC + IO) vs. GB Average Read Difference is > 2-fold and at least 15 average reads	Number of Genes
GB < EC + IO	Cyto	Nuc	NP	CB	CBnPAs	UNION
RefSeq Genes	8	5	5	6	6	9
Antisense LncRNAs	0	0	0	0	0	0
Intergenic LncRNAs	0	0	0	0	0	0
total	8	5	5	6	6	9
GB > EC + IO
RefSeq Genes	3	3	3	5	5	8
Antisense LncRNAs	41	27	27	0	1	45
Intergenic LncRNAs	1	0	1	0	0	1
total	45	30	31	5	6	54

## Sheet: S1C_Miscount Flags
Table S1C – Genes differentially counted when comparing intronic only (IO) plus exon collapsed (EC) read counts to gene body (GB) read counts. Shown are all Major and Minor differences between EI + IO and GB counting, as defined in table S1B, for all 38,901 genes across the 5 subcellular fractions. Genes types: RefSeq genes (RefSeq), miRNAs (MIR), intragenic lncRNAs (INTRA), intergenic lncRNAs (I…
				Subcellular fraction-specific Flags
GENE	Type	FLAG	Miscounting Direction	CYTO	NUC	NP	CB	CBnPAS
ncRNA_as_chr11_9423	AS	MINOR	GB > EC + IO				MINOR
ncRNA_as_chr12_10850	AS	MINOR	GB > EC + IO	MINOR	MINOR	MINOR
ncRNA_as_chr17_13883	AS	MINOR	GB > EC + IO	MINOR	MINOR	MINOR
ncRNA_as_chr8_7359	AS	MINOR	GB > EC + IO	MINOR	MINOR	MINOR
ncRNA_as_chr1_624	AS	MINOR	GB > EC + IO	MINOR		MINOR
ncRNA_as_chr1_625	AS	MINOR	GB > EC + IO	MINOR		MINOR
ncRNA_as_chr17_13884	AS	MINOR	GB > EC + IO	MINOR	MINOR
ncRNA_as_chr1_622	AS	MINOR	GB > EC + IO	MINOR
ncRNA_as_chr17_13899	AS	MINOR	GB > EC + IO	MINOR
ncRNA_as_chr17_13900	AS	MINOR	GB > EC + IO	MINOR
ncRNA_as_chr17_13901	AS	MINOR	GB > EC + IO	MINOR
ncRNA_as_chr5_4744	AS	MINOR	GB > EC + IO	MINOR
ncRNA_as_chr8_7326	AS	MINOR	GB > EC + IO	MINOR
ncRNA_as_chr11_10121	AS	MINOR	GB < EC + IO	MINOR	MINOR	MINOR	MINOR	MINOR
ncRNA_as_chr14_12150	AS	MINOR	GB < EC + IO		MINOR	MINOR	MINOR	MINOR
ncRNA_as_chr4_3224	AS	MINOR	GB < EC + IO		MINOR	MINOR	MINOR	MINOR
ncRNA_as_chr3_2544	AS	MINOR	GB < EC + IO			MINOR	MINOR	MINOR
ncRNA_as_chr17_13738	AS	MINOR	GB < EC + IO				MINOR	MINOR
ncRNA_as_chr19_14777	AS	MINOR	GB < EC + IO				MINOR	MINOR
ncRNA_as_chr4_3932	AS	MINOR	GB < EC + IO				MINOR	MINOR
ncRNA_as_chr17_13905	AS	MINOR	GB < EC + IO					MINOR
ncRNA_as_chr7_6166	AS	MINOR	GB < EC + IO					MINOR
ncRNA_as_chr7_6162	AS	MINOR	GB < EC + IO	MINOR	MINOR	MINOR	MINOR
ncRNA_as_chr18_14602	AS	MINOR	GB < EC + IO		MINOR	MINOR	MINOR
ncRNA_as_chr3_2750	AS	MINOR	GB < EC + IO			MINOR	MINOR
ncRNA_as_chr9_7931	AS	MINOR	GB < EC + IO			MINOR	MINOR
ncRNA_as_chr1_332	AS	MINOR	GB < EC + IO				MINOR
ncRNA_as_chr1_733	AS	MINOR	GB < EC + IO				MINOR
ncRNA_as_chr13_11068	AS	MINOR	GB < EC + IO				MINOR
ncRNA_as_chr16_13051	AS	MINOR	GB < EC + IO				MINOR
ncRNA_as_chr16_13145	AS	MINOR	GB < EC + IO				MINOR
ncRNA_as_chr19_14976	AS	MINOR	GB < EC + IO				MINOR
ncRNA_as_chr2_1739	AS	MINOR	GB < EC + IO				MINOR
ncRNA_as_chr4_3235	AS	MINOR	GB < EC + IO	MINOR	MINOR	MINOR
ncRNA_as_chr18_14296	AS	MINOR	GB < EC + IO		MINOR
ncRNA_as_chr8_7185	AS	MINOR	GB < EC + IO		MINOR
ncRNA_as_chr15_12680	AS	MINOR	GB < EC + IO	MINOR
ncRNA_as_chr7_6048	AS	MINOR	GB < EC + IO	MINOR
ncRNA_as_chr9_7906	AS	MINOR	GB < EC + IO	MINOR
ncRNA_inter_chr4_3164	INTER	MINOR	GB > EC + IO					MINOR
ncRNA_inter_chr14_12237	INTER	MINOR	GB > EC + IO					MINOR
ncRNA_inter_chr5_4499	INTER	MINOR	GB < EC + IO	MINOR	MINOR	MINOR	MINOR	MINOR
ncRNA_inter_chr11_10215	INTER	MINOR	GB < EC + IO		MINOR	MINOR	MINOR	MINOR
ncRNA_inter_chr1_169	INTER	MINOR	GB < EC + IO					MINOR
ncRNA_inter_chr1_931	INTER	MINOR	GB < EC + IO					MINOR
ncRNA_inter_chr12_10621	INTER	MINOR	GB < EC + IO					MINOR
ncRNA_inter_chr19_14770	INTER	MINOR	GB < EC + IO					MINOR
ncRNA_inter_chr19_14803	INTER	MINOR	GB < EC + IO					MINOR
ncRNA_inter_chr19_14822	INTER	MINOR	GB < EC + IO					MINOR
ncRNA_inter_chr2_1880	INTER	MINOR	GB < EC + IO					MINOR
ncRNA_inter_chr2_2007	INTER	MINOR	GB < EC + IO					MINOR
ncRNA_inter_chr8_6784	INTER	MINOR	GB < EC + IO					MINOR
ncRNA_inter_chr9_8394	INTER	MINOR	GB < EC + IO					MINOR
ncRNA_inter_chr6_5561	INTER	MINOR	GB < EC + IO	MINOR	MINOR	MINOR	MINOR
ncRNA_inter_chr11_9929	INTER	MINOR	GB < EC + IO		MINOR	MINOR	MINOR
ncRNA_inter_chr17_13749	INTER	MINOR	GB < EC + IO		MINOR	MINOR	MINOR
ncRNA_inter_chr6_5505	INTER	MINOR	GB < EC + IO		MINOR	MINOR	MINOR
ncRNA_inter_chr7_6186	INTER	MINOR	GB < EC + IO			MINOR	MINOR
ncRNA_inter_chr6_5309	INTER	MINOR	GB < EC + IO	MINOR	MINOR		MINOR
ncRNA_inter_chr12_10895	INTER	MINOR	GB < EC + IO		MINOR		MINOR
ncRNA_inter_chr17_13864	INTER	MINOR	GB < EC + IO		MINOR		MINOR
ncRNA_inter_chr8_6787	INTER	MINOR	GB < EC + IO		MINOR		MINOR
ncRNA_inter_chr1_519	INTER	MINOR	GB < EC + IO				MINOR
ncRNA_inter_chr10_8683	INTER	MINOR	GB < EC + IO				MINOR
ncRNA_inter_chr11_9979	INTER	MINOR	GB < EC + IO				MINOR
ncRNA_inter_chr12_10742	INTER	MINOR	GB < EC + IO				MINOR
ncRNA_inter_chr13_11216	INTER	MINOR	GB < EC + IO				MINOR
ncRNA_inter_chr14_11938	INTER	MINOR	GB < EC + IO				MINOR
ncRNA_inter_chr14_12250	INTER	MINOR	GB < EC + IO				MINOR
ncRNA_inter_chr15_12341	INTER	MINOR	GB < EC + IO				MINOR
ncRNA_inter_chr15_12365	INTER	MINOR	GB < EC + IO				MINOR
ncRNA_inter_chr2_1594	INTER	MINOR	GB < EC + IO				MINOR
ncRNA_inter_chr3_2411	INTER	MINOR	GB < EC + IO				MINOR
ncRNA_inter_chr3_2572	INTER	MINOR	GB < EC + IO				MINOR
ncRNA_inter_chr4_3732	INTER	MINOR	GB < EC + IO				MINOR
ncRNA_inter_chr6_5384	INTER	MINOR	GB < EC + IO				MINOR
ncRNA_inter_chr8_7211	INTER	MINOR	GB < EC + IO				MINOR
ncRNA_inter_chr8_7392	INTER	MINOR	GB < EC + IO				MINOR
ncRNA_inter_chr9_7695	INTER	MINOR	GB < EC + IO				MINOR
ncRNA_inter_chr9_8301	INTER	MINOR	GB < EC + IO				MINOR
ncRNA_inter_chrX_15372	INTER	MINOR	GB < EC + IO				MINOR
ncRNA_inter_chr11_9907	INTER	MINOR	GB < EC + IO		MINOR	MINOR
ncRNA_inter_chr11_9948	INTER	MINOR	GB < EC + IO		MINOR	MINOR
ncRNA_inter_chr6_5650	INTER	MINOR	GB < EC + IO		MINOR	MINOR
ncRNA_inter_chr16_13509	INTER	MINOR	GB < EC + IO	MINOR	MINOR
ncRNA_inter_chr17_13938	INTER	MINOR	GB < EC + IO	MINOR
Marchf2	RefSeq	MINOR	GB > EC + IO				MINOR
RAET1C	RefSeq	MINOR	GB > EC + IO	MINOR	MINOR	MINOR
SRP54A	RefSeq	MINOR	GB > EC + IO	MINOR	MINOR	MINOR
MGAM	RefSeq	MINOR	GB > EC + IO	MINOR
CYP2D37-PS	RefSeq	MINOR	GB < EC + IO	MINOR	MINOR	MINOR	MINOR	MINOR
LOC100048884	RefSeq	MINOR	GB < EC + IO	MINOR	MINOR	MINOR	MINOR	MINOR
MUP12	RefSeq	MINOR	GB < EC + IO	MINOR	MINOR	MINOR	MINOR	MINOR
ODF3B	RefSeq	MINOR	GB < EC + IO	MINOR	MINOR	MINOR	MINOR	MINOR
TTLL3	RefSeq	MINOR	GB < EC + IO	MINOR	MINOR	MINOR	MINOR	MINOR
1500012F01RIK	RefSeq	MINOR	GB < EC + IO		MINOR	MINOR	MINOR	MINOR
2310045N01RIK	RefSeq	MINOR	GB < EC + IO		MINOR	MINOR	MINOR	MINOR
ALKBH6	RefSeq	MINOR	GB < EC + IO		MINOR	MINOR	MINOR	MINOR
ASPDH	RefSeq	MINOR	GB < EC + IO		MINOR	MINOR	MINOR	MINOR
BC024139	RefSeq	MINOR	GB < EC + IO		MINOR	MINOR	MINOR	MINOR
BC029214	RefSeq	MINOR	GB < EC + IO		MINOR	MINOR	MINOR	MINOR
CCDC17	RefSeq	MINOR	GB < EC + IO		MINOR	MINOR	MINOR	MINOR
CDK2AP2	RefSeq	MINOR	GB < EC + IO		MINOR	MINOR	MINOR	MINOR
CHCHD7	RefSeq	MINOR	GB < EC + IO		MINOR	MINOR	MINOR	MINOR
CHKBCPT1B	RefSeq	MINOR	GB < EC + IO		MINOR	MINOR	MINOR	MINOR
CUTA	RefSeq	MINOR	GB < EC + IO		MINOR	MINOR	MINOR	MINOR
CYP2D13	RefSeq	MINOR	GB < EC + IO		MINOR	MINOR	MINOR	MINOR
DALRD3	RefSeq	MINOR	GB < EC + IO		MINOR	MINOR	MINOR	MINOR
EXOSC8	RefSeq	MINOR	GB < EC + IO		MINOR	MINOR	MINOR	MINOR
FAM98C	RefSeq	MINOR	GB < EC + IO		MINOR	MINOR	MINOR	MINOR
FGB < EC + IO3L	RefSeq	MINOR	GB < EC + IO		MINOR	MINOR	MINOR	MINOR
HAGHL	RefSeq	MINOR	GB < EC + IO		MINOR	MINOR	MINOR	MINOR
IGFLR1	RefSeq	MINOR	GB < EC + IO		MINOR	MINOR	MINOR	MINOR
IZUMO4	RefSeq	MINOR	GB < EC + IO		MINOR	MINOR	MINOR	MINOR
JOSD2	RefSeq	MINOR	GB < EC + IO		MINOR	MINOR	MINOR	MINOR
KRTCAP3	RefSeq	MINOR	GB < EC + IO		MINOR	MINOR	MINOR	MINOR
LENEP	RefSeq	MINOR	GB < EC + IO		MINOR	MINOR	MINOR	MINOR
LGALS6	RefSeq	MINOR	GB < EC + IO		MINOR	MINOR	MINOR	MINOR
MAPK15	RefSeq	MINOR	GB < EC + IO		MINOR	MINOR	MINOR	MINOR
MIIP	RefSeq	MINOR	GB < EC + IO		MINOR	MINOR	MINOR	MINOR
MUP19	RefSeq	MINOR	GB < EC + IO		MINOR	MINOR	MINOR	MINOR
NPRL2	RefSeq	MINOR	GB < EC + IO		MINOR	MINOR	MINOR	MINOR
NR1I3	RefSeq	MINOR	GB < EC + IO		MINOR	MINOR	MINOR	MINOR
PCGF1	RefSeq	MINOR	GB < EC + IO		MINOR	MINOR	MINOR	MINOR
POLD4	RefSeq	MINOR	GB < EC + IO		MINOR	MINOR	MINOR	MINOR
PUSL1	RefSeq	MINOR	GB < EC + IO		MINOR	MINOR	MINOR	MINOR
RAB24	RefSeq	MINOR	GB < EC + IO		MINOR	MINOR	MINOR	MINOR
RHBDD3	RefSeq	MINOR	GB < EC + IO		MINOR	MINOR	MINOR	MINOR
RPAIN	RefSeq	MINOR	GB < EC + IO		MINOR	MINOR	MINOR	MINOR
RPP21	RefSeq	MINOR	GB < EC + IO		MINOR	MINOR	MINOR	MINOR
RRNAD1	RefSeq	MINOR	GB < EC + IO		MINOR	MINOR	MINOR	MINOR
SETD4	RefSeq	MINOR	GB < EC + IO		MINOR	MINOR	MINOR	MINOR
SNHG6	RefSeq	MINOR	GB < EC + IO		MINOR	MINOR	MINOR	MINOR
SSBP4	RefSeq	MINOR	GB < EC + IO		MINOR	MINOR	MINOR	MINOR
TGFBR3L	RefSeq	MINOR	GB < EC + IO		MINOR	MINOR	MINOR	MINOR
TMEM179B	RefSeq	MINOR	GB < EC + IO		MINOR	MINOR	MINOR	MINOR
TYMP	RefSeq	MINOR	GB < EC + IO		MINOR	MINOR	MINOR	MINOR
ZFP511	RefSeq	MINOR	GB < EC + IO		MINOR	MINOR	MINOR	MINOR
ATXN2L	RefSeq	MINOR	GB < EC + IO			MINOR	MINOR	MINOR
DXO	RefSeq	MINOR	GB < EC + IO			MINOR	MINOR	MINOR
ELAC2	RefSeq	MINOR	GB < EC + IO			MINOR	MINOR	MINOR
ERBB3	RefSeq	MINOR	GB < EC + IO			MINOR	MINOR	MINOR
FIBP	RefSeq	MINOR	GB < EC + IO			MINOR	MINOR	MINOR
GB > EC + IOF2A2	RefSeq	MINOR	GB < EC + IO			MINOR	MINOR	MINOR
LILRB4	RefSeq	MINOR	GB < EC + IO			MINOR	MINOR	MINOR
MSH5	RefSeq	MINOR	GB < EC + IO			MINOR	MINOR	MINOR
OCEL1	RefSeq	MINOR	GB < EC + IO			MINOR	MINOR	MINOR
ZFPL1	RefSeq	MINOR	GB < EC + IO			MINOR	MINOR	MINOR
ATG16L2	RefSeq	MINOR	GB < EC + IO		MINOR		MINOR	MINOR
CPT1B	RefSeq	MINOR	GB < EC + IO		MINOR		MINOR	MINOR
EGFL7	RefSeq	MINOR	GB < EC + IO		MINOR		MINOR	MINOR
EGFL8	RefSeq	MINOR	GB < EC + IO		MINOR		MINOR	MINOR
FAM132A	RefSeq	MINOR	GB < EC + IO		MINOR		MINOR	MINOR
GM28042	RefSeq	MINOR	GB < EC + IO		MINOR		MINOR	MINOR
GB > EC + IOPBP6	RefSeq	MINOR	GB < EC + IO		MINOR		MINOR	MINOR
HNRNPDL	RefSeq	MINOR	GB < EC + IO		MINOR		MINOR	MINOR
PTGDS	RefSeq	MINOR	GB < EC + IO		MINOR		MINOR	MINOR
QTRT1	RefSeq	MINOR	GB < EC + IO		MINOR		MINOR	MINOR
RHBDL1	RefSeq	MINOR	GB < EC + IO		MINOR		MINOR	MINOR
SLC16A11	RefSeq	MINOR	GB < EC + IO		MINOR		MINOR	MINOR
SNX32	RefSeq	MINOR	GB < EC + IO		MINOR		MINOR	MINOR
SPSB2	RefSeq	MINOR	GB < EC + IO		MINOR		MINOR	MINOR
SRRD	RefSeq	MINOR	GB < EC + IO		MINOR		MINOR	MINOR
TMC4	RefSeq	MINOR	GB < EC + IO		MINOR		MINOR	MINOR
TMOD4	RefSeq	MINOR	GB < EC + IO		MINOR		MINOR	MINOR
TRMT13	RefSeq	MINOR	GB < EC + IO		MINOR		MINOR	MINOR
ZBTB48	RefSeq	MINOR	GB < EC + IO		MINOR		MINOR	MINOR
ZFP414	RefSeq	MINOR	GB < EC + IO		MINOR		MINOR	MINOR
ZFP692	RefSeq	MINOR	GB < EC + IO		MINOR		MINOR	MINOR
0610010K14RIK	RefSeq	MINOR	GB < EC + IO				MINOR	MINOR
0610011F06RIK	RefSeq	MINOR	GB < EC + IO				MINOR	MINOR
1700029I15RIK	RefSeq	MINOR	GB < EC + IO				MINOR	MINOR
2310033P09RIK	RefSeq	MINOR	GB < EC + IO				MINOR	MINOR
2500002B13RIK	RefSeq	MINOR	GB < EC + IO				MINOR	MINOR
3110002H16RIK	RefSeq	MINOR	GB < EC + IO				MINOR	MINOR
9130401M01RIK	RefSeq	MINOR	GB < EC + IO				MINOR	MINOR
ABCA7	RefSeq	MINOR	GB < EC + IO				MINOR	MINOR
ABCB6	RefSeq	MINOR	GB < EC + IO				MINOR	MINOR
ACD	RefSeq	MINOR	GB < EC + IO				MINOR	MINOR
ACSM5	RefSeq	MINOR	GB < EC + IO				MINOR	MINOR
ACTR8	RefSeq	MINOR	GB < EC + IO				MINOR	MINOR
ADCY4	RefSeq	MINOR	GB < EC + IO				MINOR	MINOR
ADRM1	RefSeq	MINOR	GB < EC + IO				MINOR	MINOR
AGA	RefSeq	MINOR	GB < EC + IO				MINOR	MINOR
AIFM3	RefSeq	MINOR	GB < EC + IO				MINOR	MINOR
ALG3	RefSeq	MINOR	GB < EC + IO				MINOR	MINOR
AMT	RefSeq	MINOR	GB < EC + IO				MINOR	MINOR
AP1G2	RefSeq	MINOR	GB < EC + IO				MINOR	MINOR
APBA3	RefSeq	MINOR	GB < EC + IO				MINOR	MINOR
APOA1BP	RefSeq	MINOR	GB < EC + IO				MINOR	MINOR
ARL6IP4	RefSeq	MINOR	GB < EC + IO				MINOR	MINOR
ASUN	RefSeq	MINOR	GB < EC + IO				MINOR	MINOR
ATP5K	RefSeq	MINOR	GB < EC + IO				MINOR	MINOR
ATRAID	RefSeq	MINOR	GB < EC + IO				MINOR	MINOR
AUP1	RefSeq	MINOR	GB < EC + IO				MINOR	MINOR
BABAM1	RefSeq	MINOR	GB < EC + IO				MINOR	MINOR
BAG6	RefSeq	MINOR	GB < EC + IO				MINOR	MINOR
BC021614	RefSeq	MINOR	GB < EC + IO				MINOR	MINOR
BC030499	RefSeq	MINOR	GB < EC + IO				MINOR	MINOR
BCL2L12	RefSeq	MINOR	GB < EC + IO				MINOR	MINOR
BCS1L	RefSeq	MINOR	GB < EC + IO				MINOR	MINOR
BRAT1	RefSeq	MINOR	GB < EC + IO				MINOR	MINOR
BRD8	RefSeq	MINOR	GB < EC + IO				MINOR	MINOR
C8G	RefSeq	MINOR	GB < EC + IO				MINOR	MINOR
CCDC107	RefSeq	MINOR	GB < EC + IO				MINOR	MINOR
CCDC163	RefSeq	MINOR	GB < EC + IO				MINOR	MINOR
CDC42BPG	RefSeq	MINOR	GB < EC + IO				MINOR	MINOR
CES2A	RefSeq	MINOR	GB < EC + IO				MINOR	MINOR
CFP	RefSeq	MINOR	GB < EC + IO				MINOR	MINOR
CIAO1	RefSeq	MINOR	GB < EC + IO				MINOR	MINOR
CLN3	RefSeq	MINOR	GB < EC + IO				MINOR	MINOR
CNTRL	RefSeq	MINOR	GB < EC + IO				MINOR	MINOR
CNTROB	RefSeq	MINOR	GB < EC + IO				MINOR	MINOR
COG1	RefSeq	MINOR	GB < EC + IO				MINOR	MINOR
COMMD4	RefSeq	MINOR	GB < EC + IO				MINOR	MINOR
COPE	RefSeq	MINOR	GB < EC + IO				MINOR	MINOR
CORO1B	RefSeq	MINOR	GB < EC + IO				MINOR	MINOR
COX5B	RefSeq	MINOR	GB < EC + IO				MINOR	MINOR
CPSF1	RefSeq	MINOR	GB < EC + IO				MINOR	MINOR
CPSF3L	RefSeq	MINOR	GB < EC + IO				MINOR	MINOR
CRACR2B	RefSeq	MINOR	GB < EC + IO				MINOR	MINOR
CRIP3	RefSeq	MINOR	GB < EC + IO				MINOR	MINOR
CRLF2	RefSeq	MINOR	GB < EC + IO				MINOR	MINOR
CROCC	RefSeq	MINOR	GB < EC + IO				MINOR	MINOR
CTC1	RefSeq	MINOR	GB < EC + IO				MINOR	MINOR
CTU2	RefSeq	MINOR	GB < EC + IO				MINOR	MINOR
CYB561A3	RefSeq	MINOR	GB < EC + IO				MINOR	MINOR
CYC1	RefSeq	MINOR	GB < EC + IO				MINOR	MINOR
CYP2D10	RefSeq	MINOR	GB < EC + IO				MINOR	MINOR
CYP2D40	RefSeq	MINOR	GB < EC + IO				MINOR	MINOR
CYP2D9	RefSeq	MINOR	GB < EC + IO				MINOR	MINOR
CYP4A32	RefSeq	MINOR	GB < EC + IO				MINOR	MINOR
CYR61	RefSeq	MINOR	GB < EC + IO				MINOR	MINOR
D2WSU81E	RefSeq	MINOR	GB < EC + IO				MINOR	MINOR
DAXX	RefSeq	MINOR	GB < EC + IO				MINOR	MINOR
DCAF15	RefSeq	MINOR	GB < EC + IO				MINOR	MINOR
DCTN3	RefSeq	MINOR	GB < EC + IO				MINOR	MINOR
DCXR	RefSeq	MINOR	GB < EC + IO				MINOR	MINOR
DDT	RefSeq	MINOR	GB < EC + IO				MINOR	MINOR
DGKA	RefSeq	MINOR	GB < EC + IO				MINOR	MINOR
DHX58	RefSeq	MINOR	GB < EC + IO				MINOR	MINOR
DHX9	RefSeq	MINOR	GB < EC + IO				MINOR	MINOR
DNAJC4	RefSeq	MINOR	GB < EC + IO				MINOR	MINOR
DNLZ	RefSeq	MINOR	GB < EC + IO				MINOR	MINOR
DNPEP	RefSeq	MINOR	GB < EC + IO				MINOR	MINOR
DPP7	RefSeq	MINOR	GB < EC + IO				MINOR	MINOR
DUS3L	RefSeq	MINOR	GB < EC + IO				MINOR	MINOR
E2F8	RefSeq	MINOR	GB < EC + IO				MINOR	MINOR
E4F1	RefSeq	MINOR	GB < EC + IO				MINOR	MINOR
EIF2B1	RefSeq	MINOR	GB < EC + IO				MINOR	MINOR
EIF2B4	RefSeq	MINOR	GB < EC + IO				MINOR	MINOR
EIF5	RefSeq	MINOR	GB < EC + IO				MINOR	MINOR
ELP5	RefSeq	MINOR	GB < EC + IO				MINOR	MINOR
EME2	RefSeq	MINOR	GB < EC + IO				MINOR	MINOR
EMG1	RefSeq	MINOR	GB < EC + IO				MINOR	MINOR
ERGIC3	RefSeq	MINOR	GB < EC + IO				MINOR	MINOR
ESYT1	RefSeq	MINOR	GB < EC + IO				MINOR	MINOR
EXOC3L	RefSeq	MINOR	GB < EC + IO				MINOR	MINOR
EXOSC1	RefSeq	MINOR	GB < EC + IO				MINOR	MINOR
F12	RefSeq	MINOR	GB < EC + IO				MINOR	MINOR
FAHD2A	RefSeq	MINOR	GB < EC + IO				MINOR	MINOR
FAM173A	RefSeq	MINOR	GB < EC + IO				MINOR	MINOR
FAM50A	RefSeq	MINOR	GB < EC + IO				MINOR	MINOR
FANCE	RefSeq	MINOR	GB < EC + IO				MINOR	MINOR
FASTK	RefSeq	MINOR	GB < EC + IO				MINOR	MINOR
FBXL6	RefSeq	MINOR	GB < EC + IO				MINOR	MINOR
FES	RefSeq	MINOR	GB < EC + IO				MINOR	MINOR
FGD2	RefSeq	MINOR	GB < EC + IO				MINOR	MINOR
FKBP8	RefSeq	MINOR	GB < EC + IO				MINOR	MINOR
FLII	RefSeq	MINOR	GB < EC + IO				MINOR	MINOR
FUOM	RefSeq	MINOR	GB < EC + IO				MINOR	MINOR
FUZ	RefSeq	MINOR	GB < EC + IO				MINOR	MINOR
FXYD1	RefSeq	MINOR	GB < EC + IO				MINOR	MINOR
GADD45G	RefSeq	MINOR	GB < EC + IO				MINOR	MINOR
GAMT	RefSeq	MINOR	GB < EC + IO				MINOR	MINOR
GATAD2B	RefSeq	MINOR	GB < EC + IO				MINOR	MINOR
GDPD3	RefSeq	MINOR	GB < EC + IO				MINOR	MINOR
GGB < EC + IOSCR2	RefSeq	MINOR	GB < EC + IO				MINOR	MINOR
GM10052	RefSeq	MINOR	GB < EC + IO				MINOR	MINOR
GM5643	RefSeq	MINOR	GB < EC + IO				MINOR	MINOR
GM6484	RefSeq	MINOR	GB < EC + IO				MINOR	MINOR
GNRH1	RefSeq	MINOR	GB < EC + IO				MINOR	MINOR
GPS2	RefSeq	MINOR	GB < EC + IO				MINOR	MINOR
GPT	RefSeq	MINOR	GB < EC + IO				MINOR	MINOR
GSTT2	RefSeq	MINOR	GB < EC + IO				MINOR	MINOR
GB > EC + IOF2H4	RefSeq	MINOR	GB < EC + IO				MINOR	MINOR
GB > EC + IOF3A	RefSeq	MINOR	GB < EC + IO				MINOR	MINOR
GUSB	RefSeq	MINOR	GB < EC + IO				MINOR	MINOR
GYS1	RefSeq	MINOR	GB < EC + IO				MINOR	MINOR
H2-K1	RefSeq	MINOR	GB < EC + IO				MINOR	MINOR
H2-Q7	RefSeq	MINOR	GB < EC + IO				MINOR	MINOR
H2-Q9	RefSeq	MINOR	GB < EC + IO				MINOR	MINOR
H2-T23	RefSeq	MINOR	GB < EC + IO				MINOR	MINOR
HAUS5	RefSeq	MINOR	GB < EC + IO				MINOR	MINOR
HDAC10	RefSeq	MINOR	GB < EC + IO				MINOR	MINOR
HDAC5	RefSeq	MINOR	GB < EC + IO				MINOR	MINOR
HEATR1	RefSeq	MINOR	GB < EC + IO				MINOR	MINOR
HERPUD1	RefSeq	MINOR	GB < EC + IO				MINOR	MINOR
HES1	RefSeq	MINOR	GB < EC + IO				MINOR	MINOR
HGFAC	RefSeq	MINOR	GB < EC + IO				MINOR	MINOR
HNRNPA1	RefSeq	MINOR	GB < EC + IO				MINOR	MINOR
HPN	RefSeq	MINOR	GB < EC + IO				MINOR	MINOR
HSP90B1	RefSeq	MINOR	GB < EC + IO				MINOR	MINOR
HYI	RefSeq	MINOR	GB < EC + IO				MINOR	MINOR
IDH3G	RefSeq	MINOR	GB < EC + IO				MINOR	MINOR
IFI35	RefSeq	MINOR	GB < EC + IO				MINOR	MINOR
IFT20	RefSeq	MINOR	GB < EC + IO				MINOR	MINOR
IGSF8	RefSeq	MINOR	GB < EC + IO				MINOR	MINOR
IK	RefSeq	MINOR	GB < EC + IO				MINOR	MINOR
IMPDH2	RefSeq	MINOR	GB < EC + IO				MINOR	MINOR
IPO4	RefSeq	MINOR	GB < EC + IO				MINOR	MINOR
IRF3	RefSeq	MINOR	GB < EC + IO				MINOR	MINOR
ITGA10	RefSeq	MINOR	GB < EC + IO				MINOR	MINOR
ITGA5	RefSeq	MINOR	GB < EC + IO				MINOR	MINOR
JAK3	RefSeq	MINOR	GB < EC + IO				MINOR	MINOR
JMJD6	RefSeq	MINOR	GB < EC + IO				MINOR	MINOR
KANK3	RefSeq	MINOR	GB < EC + IO				MINOR	MINOR
LIN37	RefSeq	MINOR	GB < EC + IO				MINOR	MINOR
LRWD1	RefSeq	MINOR	GB < EC + IO				MINOR	MINOR
MAD2L2	RefSeq	MINOR	GB < EC + IO				MINOR	MINOR
MAMDC4	RefSeq	MINOR	GB < EC + IO				MINOR	MINOR
MAN2C1	RefSeq	MINOR	GB < EC + IO				MINOR	MINOR
MARS	RefSeq	MINOR	GB < EC + IO				MINOR	MINOR
MCOLN1	RefSeq	MINOR	GB < EC + IO				MINOR	MINOR
MED25	RefSeq	MINOR	GB < EC + IO				MINOR	MINOR
METTL3	RefSeq	MINOR	GB < EC + IO				MINOR	MINOR
MFSD10	RefSeq	MINOR	GB < EC + IO				MINOR	MINOR
MIB2	RefSeq	MINOR	GB < EC + IO				MINOR	MINOR
MLF2	RefSeq	MINOR	GB < EC + IO				MINOR	MINOR
MROH2A	RefSeq	MINOR	GB < EC + IO				MINOR	MINOR
MRPL21	RefSeq	MINOR	GB < EC + IO				MINOR	MINOR
MRPL4	RefSeq	MINOR	GB < EC + IO				MINOR	MINOR
MRPL47	RefSeq	MINOR	GB < EC + IO				MINOR	MINOR
MRPL53	RefSeq	MINOR	GB < EC + IO				MINOR	MINOR
MT1	RefSeq	MINOR	GB < EC + IO				MINOR	MINOR
MT2	RefSeq	MINOR	GB < EC + IO				MINOR	MINOR
MUP8	RefSeq	MINOR	GB < EC + IO				MINOR	MINOR
MUS81	RefSeq	MINOR	GB < EC + IO				MINOR	MINOR
MYL6	RefSeq	MINOR	GB < EC + IO				MINOR	MINOR
NAGK	RefSeq	MINOR	GB < EC + IO				MINOR	MINOR
NAPRT	RefSeq	MINOR	GB < EC + IO				MINOR	MINOR
NDUFA3	RefSeq	MINOR	GB < EC + IO				MINOR	MINOR
NDUFA6	RefSeq	MINOR	GB < EC + IO				MINOR	MINOR
NDUFB10	RefSeq	MINOR	GB < EC + IO				MINOR	MINOR
NELFB	RefSeq	MINOR	GB < EC + IO				MINOR	MINOR
NFKBIA	RefSeq	MINOR	GB < EC + IO				MINOR	MINOR
NFKBIB	RefSeq	MINOR	GB < EC + IO				MINOR	MINOR
NFKBIZ	RefSeq	MINOR	GB < EC + IO				MINOR	MINOR
NLE1	RefSeq	MINOR	GB < EC + IO				MINOR	MINOR
NME3	RefSeq	MINOR	GB < EC + IO				MINOR	MINOR
NMRAL1	RefSeq	MINOR	GB < EC + IO				MINOR	MINOR
NOC4L	RefSeq	MINOR	GB < EC + IO				MINOR	MINOR
NOL11	RefSeq	MINOR	GB < EC + IO				MINOR	MINOR
NR1H3	RefSeq	MINOR	GB < EC + IO				MINOR	MINOR
NSUN5	RefSeq	MINOR	GB < EC + IO				MINOR	MINOR
NTHL1	RefSeq	MINOR	GB < EC + IO				MINOR	MINOR
NUDT8	RefSeq	MINOR	GB < EC + IO				MINOR	MINOR
NUP85	RefSeq	MINOR	GB < EC + IO				MINOR	MINOR
OGG1	RefSeq	MINOR	GB < EC + IO				MINOR	MINOR
ORM3	RefSeq	MINOR	GB < EC + IO				MINOR	MINOR
PABPN1	RefSeq	MINOR	GB < EC + IO				MINOR	MINOR
PDHB	RefSeq	MINOR	GB < EC + IO				MINOR	MINOR
PDZD11	RefSeq	MINOR	GB < EC + IO				MINOR	MINOR
PEX16	RefSeq	MINOR	GB < EC + IO				MINOR	MINOR
PEX6	RefSeq	MINOR	GB < EC + IO				MINOR	MINOR
PGLS	RefSeq	MINOR	GB < EC + IO				MINOR	MINOR
PHB2	RefSeq	MINOR	GB < EC + IO				MINOR	MINOR
PIGS	RefSeq	MINOR	GB < EC + IO				MINOR	MINOR
PIRB	RefSeq	MINOR	GB < EC + IO				MINOR	MINOR
PLEKHH3	RefSeq	MINOR	GB < EC + IO				MINOR	MINOR
PLEKHJ1	RefSeq	MINOR	GB < EC + IO				MINOR	MINOR
PLK2	RefSeq	MINOR	GB < EC + IO				MINOR	MINOR
POLD1	RefSeq	MINOR	GB < EC + IO				MINOR	MINOR
POLR3C	RefSeq	MINOR	GB < EC + IO				MINOR	MINOR
POLRMT	RefSeq	MINOR	GB < EC + IO				MINOR	MINOR
POMT1	RefSeq	MINOR	GB < EC + IO				MINOR	MINOR
PREB	RefSeq	MINOR	GB < EC + IO				MINOR	MINOR
PSMA7	RefSeq	MINOR	GB < EC + IO				MINOR	MINOR
PSMB9	RefSeq	MINOR	GB < EC + IO				MINOR	MINOR
PSMC4	RefSeq	MINOR	GB < EC + IO				MINOR	MINOR
PTOV1	RefSeq	MINOR	GB < EC + IO				MINOR	MINOR
PTPN6	RefSeq	MINOR	GB < EC + IO				MINOR	MINOR
PUS1	RefSeq	MINOR	GB < EC + IO				MINOR	MINOR
QARS	RefSeq	MINOR	GB < EC + IO				MINOR	MINOR
R3HDM4	RefSeq	MINOR	GB < EC + IO				MINOR	MINOR
RARRES2	RefSeq	MINOR	GB < EC + IO				MINOR	MINOR
RENBP	RefSeq	MINOR	GB < EC + IO				MINOR	MINOR
RING1	RefSeq	MINOR	GB < EC + IO				MINOR	MINOR
RNASEH1	RefSeq	MINOR	GB < EC + IO				MINOR	MINOR
RNASEH2A	RefSeq	MINOR	GB < EC + IO				MINOR	MINOR
RNASEH2C	RefSeq	MINOR	GB < EC + IO				MINOR	MINOR
RNF167	RefSeq	MINOR	GB < EC + IO				MINOR	MINOR
RPL12	RefSeq	MINOR	GB < EC + IO				MINOR	MINOR
RPL36	RefSeq	MINOR	GB < EC + IO				MINOR	MINOR
RPL9	RefSeq	MINOR	GB < EC + IO				MINOR	MINOR
RRP9	RefSeq	MINOR	GB < EC + IO				MINOR	MINOR
RUVBL2	RefSeq	MINOR	GB < EC + IO				MINOR	MINOR
SART1	RefSeq	MINOR	GB < EC + IO				MINOR	MINOR
SCRN2	RefSeq	MINOR	GB < EC + IO				MINOR	MINOR
SCYL1	RefSeq	MINOR	GB < EC + IO				MINOR	MINOR
SHARPIN	RefSeq	MINOR	GB < EC + IO				MINOR	MINOR
SHKBP1	RefSeq	MINOR	GB < EC + IO				MINOR	MINOR
SIGIRR	RefSeq	MINOR	GB < EC + IO				MINOR	MINOR
SKIV2L	RefSeq	MINOR	GB < EC + IO				MINOR	MINOR
SLC26A10	RefSeq	MINOR	GB < EC + IO				MINOR	MINOR
SLC27A5	RefSeq	MINOR	GB < EC + IO				MINOR	MINOR
SLC35B1	RefSeq	MINOR	GB < EC + IO				MINOR	MINOR
SLC38A2	RefSeq	MINOR	GB < EC + IO				MINOR	MINOR
SLC43A1	RefSeq	MINOR	GB < EC + IO				MINOR	MINOR
SLC43A3	RefSeq	MINOR	GB < EC + IO				MINOR	MINOR
SLC50A1	RefSeq	MINOR	GB < EC + IO				MINOR	MINOR
SMC4	RefSeq	MINOR	GB < EC + IO				MINOR	MINOR
SNF8	RefSeq	MINOR	GB < EC + IO				MINOR	MINOR
SP110	RefSeq	MINOR	GB < EC + IO				MINOR	MINOR
SPACA6	RefSeq	MINOR	GB < EC + IO				MINOR	MINOR
SSR4	RefSeq	MINOR	GB < EC + IO				MINOR	MINOR
STAC3	RefSeq	MINOR	GB < EC + IO				MINOR	MINOR
STX4A	RefSeq	MINOR	GB < EC + IO				MINOR	MINOR
STXBP2	RefSeq	MINOR	GB < EC + IO				MINOR	MINOR
SURF1	RefSeq	MINOR	GB < EC + IO				MINOR	MINOR
TAF6	RefSeq	MINOR	GB < EC + IO				MINOR	MINOR
TARBP2	RefSeq	MINOR	GB < EC + IO				MINOR	MINOR
TBL3	RefSeq	MINOR	GB < EC + IO				MINOR	MINOR
THYN1	RefSeq	MINOR	GB < EC + IO				MINOR	MINOR
TIMELESS	RefSeq	MINOR	GB < EC + IO				MINOR	MINOR
TIMM10B	RefSeq	MINOR	GB < EC + IO				MINOR	MINOR
TINF2	RefSeq	MINOR	GB < EC + IO				MINOR	MINOR
TJP3	RefSeq	MINOR	GB < EC + IO				MINOR	MINOR
TLCD2	RefSeq	MINOR	GB < EC + IO				MINOR	MINOR
TM7SF2	RefSeq	MINOR	GB < EC + IO				MINOR	MINOR
TMCO6	RefSeq	MINOR	GB < EC + IO				MINOR	MINOR
TMEM106A	RefSeq	MINOR	GB < EC + IO				MINOR	MINOR
TMEM147	RefSeq	MINOR	GB < EC + IO				MINOR	MINOR
TMEM208	RefSeq	MINOR	GB < EC + IO				MINOR	MINOR
TMEM258	RefSeq	MINOR	GB < EC + IO				MINOR	MINOR
TOP2A	RefSeq	MINOR	GB < EC + IO				MINOR	MINOR
TRAPPC1	RefSeq	MINOR	GB < EC + IO				MINOR	MINOR
TRMT2A	RefSeq	MINOR	GB < EC + IO				MINOR	MINOR
TRP53I13	RefSeq	MINOR	GB < EC + IO				MINOR	MINOR
TSR3	RefSeq	MINOR	GB < EC + IO				MINOR	MINOR
TSTA3	RefSeq	MINOR	GB < EC + IO				MINOR	MINOR
TSTD1	RefSeq	MINOR	GB < EC + IO				MINOR	MINOR
TTN	RefSeq	MINOR	GB < EC + IO				MINOR	MINOR
TYK2	RefSeq	MINOR	GB < EC + IO				MINOR	MINOR
U2AF1L4	RefSeq	MINOR	GB < EC + IO				MINOR	MINOR
UBL7	RefSeq	MINOR	GB < EC + IO				MINOR	MINOR
USE1	RefSeq	MINOR	GB < EC + IO				MINOR	MINOR
USHBP1	RefSeq	MINOR	GB < EC + IO				MINOR	MINOR
USP19	RefSeq	MINOR	GB < EC + IO				MINOR	MINOR
USP21	RefSeq	MINOR	GB < EC + IO				MINOR	MINOR
VPS11	RefSeq	MINOR	GB < EC + IO				MINOR	MINOR
VSIG2	RefSeq	MINOR	GB < EC + IO				MINOR	MINOR
VWA5A	RefSeq	MINOR	GB < EC + IO				MINOR	MINOR
WDR8	RefSeq	MINOR	GB < EC + IO				MINOR	MINOR
ZFP467	RefSeq	MINOR	GB < EC + IO				MINOR	MINOR
ZMIZ2	RefSeq	MINOR	GB < EC + IO				MINOR	MINOR
ZMYND15	RefSeq	MINOR	GB < EC + IO				MINOR	MINOR
ZNHIT1	RefSeq	MINOR	GB < EC + IO				MINOR	MINOR
PCSK4	RefSeq	MINOR	GB < EC + IO	MINOR	MINOR	MINOR		MINOR
RASGRP2	RefSeq	MINOR	GB < EC + IO	MINOR	MINOR	MINOR		MINOR
ATAT1	RefSeq	MINOR	GB < EC + IO		MINOR	MINOR		MINOR
CCDC84	RefSeq	MINOR	GB < EC + IO		MINOR	MINOR		MINOR
ISCA2	RefSeq	MINOR	GB < EC + IO		MINOR	MINOR		MINOR
MRGBP	RefSeq	MINOR	GB < EC + IO		MINOR	MINOR		MINOR
RAD52	RefSeq	MINOR	GB < EC + IO		MINOR	MINOR		MINOR
SIRT4	RefSeq	MINOR	GB < EC + IO		MINOR	MINOR		MINOR
GP49A	RefSeq	MINOR	GB < EC + IO			MINOR		MINOR
SUPT20	RefSeq	MINOR	GB < EC + IO			MINOR		MINOR
SURF2	RefSeq	MINOR	GB < EC + IO			MINOR		MINOR
YPEL3	RefSeq	MINOR	GB < EC + IO			MINOR		MINOR
ICT1	RefSeq	MINOR	GB < EC + IO	MINOR	MINOR			MINOR
STAT2	RefSeq	MINOR	GB < EC + IO	MINOR	MINOR			MINOR
TNFSFM13	RefSeq	MINOR	GB < EC + IO	MINOR	MINOR			MINOR
ANKS3	RefSeq	MINOR	GB < EC + IO		MINOR			MINOR
APBB3	RefSeq	MINOR	GB < EC + IO		MINOR			MINOR
CATSPER2	RefSeq	MINOR	GB < EC + IO		MINOR			MINOR
CCDC159	RefSeq	MINOR	GB < EC + IO		MINOR			MINOR
ENTPD8	RefSeq	MINOR	GB < EC + IO		MINOR			MINOR
FAM96B	RefSeq	MINOR	GB < EC + IO		MINOR			MINOR
HNRNPH3	RefSeq	MINOR	GB < EC + IO		MINOR			MINOR
SSNA1	RefSeq	MINOR	GB < EC + IO		MINOR			MINOR
GNAT1	RefSeq	MINOR	GB < EC + IO	MINOR				MINOR
H2-Q1	RefSeq	MINOR	GB < EC + IO	MINOR				MINOR
Septin4	RefSeq	MINOR	GB < EC + IO					MINOR
0610009O20RIK	RefSeq	MINOR	GB < EC + IO					MINOR
1110054M08RIK	RefSeq	MINOR	GB < EC + IO					MINOR
1190007I07RIK	RefSeq	MINOR	GB < EC + IO					MINOR
1600002H07RIK	RefSeq	MINOR	GB < EC + IO					MINOR
1700094D03RIK	RefSeq	MINOR	GB < EC + IO					MINOR
2210016L21RIK	RefSeq	MINOR	GB < EC + IO					MINOR
2310003H01RIK	RefSeq	MINOR	GB < EC + IO					MINOR
2310061I04RIK	RefSeq	MINOR	GB < EC + IO					MINOR
2410015M20RIK	RefSeq	MINOR	GB < EC + IO					MINOR
2510002D24RIK	RefSeq	MINOR	GB < EC + IO					MINOR
2610507B11RIK	RefSeq	MINOR	GB < EC + IO					MINOR
3110062M04RIK	RefSeq	MINOR	GB < EC + IO					MINOR
4632427E13RIK	RefSeq	MINOR	GB < EC + IO					MINOR
4833439L19RIK	RefSeq	MINOR	GB < EC + IO					MINOR
4931428F04RIK	RefSeq	MINOR	GB < EC + IO					MINOR
6430706D22RIK	RefSeq	MINOR	GB < EC + IO					MINOR
9930104L06RIK	RefSeq	MINOR	GB < EC + IO					MINOR
A1BG	RefSeq	MINOR	GB < EC + IO					MINOR
A230050P20RIK	RefSeq	MINOR	GB < EC + IO					MINOR
A430105I19RIK	RefSeq	MINOR	GB < EC + IO					MINOR
AAAS	RefSeq	MINOR	GB < EC + IO					MINOR
AAMP	RefSeq	MINOR	GB < EC + IO					MINOR
AARS	RefSeq	MINOR	GB < EC + IO					MINOR
AARS2	RefSeq	MINOR	GB < EC + IO					MINOR
AARSD1	RefSeq	MINOR	GB < EC + IO					MINOR
ABCB8	RefSeq	MINOR	GB < EC + IO					MINOR
ABCC3	RefSeq	MINOR	GB < EC + IO					MINOR
ABCD4	RefSeq	MINOR	GB < EC + IO					MINOR
ABCF1	RefSeq	MINOR	GB < EC + IO					MINOR
ABCF2	RefSeq	MINOR	GB < EC + IO					MINOR
ABCF3	RefSeq	MINOR	GB < EC + IO					MINOR
ABCG8	RefSeq	MINOR	GB < EC + IO					MINOR
ABHD1	RefSeq	MINOR	GB < EC + IO					MINOR
ABHD11	RefSeq	MINOR	GB < EC + IO					MINOR
ABHD16A	RefSeq	MINOR	GB < EC + IO					MINOR
ABTB1	RefSeq	MINOR	GB < EC + IO					MINOR
ACAD9	RefSeq	MINOR	GB < EC + IO					MINOR
ACADM	RefSeq	MINOR	GB < EC + IO					MINOR
ACADS	RefSeq	MINOR	GB < EC + IO					MINOR
ACADVL	RefSeq	MINOR	GB < EC + IO					MINOR
ACAP1	RefSeq	MINOR	GB < EC + IO					MINOR
ACAP3	RefSeq	MINOR	GB < EC + IO					MINOR
ACCS	RefSeq	MINOR	GB < EC + IO					MINOR
ACOX2	RefSeq	MINOR	GB < EC + IO					MINOR
ACP2	RefSeq	MINOR	GB < EC + IO					MINOR
ACP5	RefSeq	MINOR	GB < EC + IO					MINOR
ACP6	RefSeq	MINOR	GB < EC + IO					MINOR
ACTG1	RefSeq	MINOR	GB < EC + IO					MINOR
ACTL6A	RefSeq	MINOR	GB < EC + IO					MINOR
ACY1	RefSeq	MINOR	GB < EC + IO					MINOR
ACY3	RefSeq	MINOR	GB < EC + IO					MINOR
ADAMTS1	RefSeq	MINOR	GB < EC + IO					MINOR
ADAMTS10	RefSeq	MINOR	GB < EC + IO					MINOR
ADAMTS13	RefSeq	MINOR	GB < EC + IO					MINOR
ADAMTSL4	RefSeq	MINOR	GB < EC + IO					MINOR
ADCK5	RefSeq	MINOR	GB < EC + IO					MINOR
ADH1	RefSeq	MINOR	GB < EC + IO					MINOR
ADPRHL2	RefSeq	MINOR	GB < EC + IO					MINOR
ADRBK1	RefSeq	MINOR	GB < EC + IO					MINOR
ADSL	RefSeq	MINOR	GB < EC + IO					MINOR
AGBL5	RefSeq	MINOR	GB < EC + IO					MINOR
AGMAT	RefSeq	MINOR	GB < EC + IO					MINOR
AHCY	RefSeq	MINOR	GB < EC + IO					MINOR
AHSA1	RefSeq	MINOR	GB < EC + IO					MINOR
AHSA2	RefSeq	MINOR	GB < EC + IO					MINOR
AIP	RefSeq	MINOR	GB < EC + IO					MINOR
AKAP8	RefSeq	MINOR	GB < EC + IO					MINOR
AKR1C12	RefSeq	MINOR	GB < EC + IO					MINOR
AKT1S1	RefSeq	MINOR	GB < EC + IO					MINOR
ALAS1	RefSeq	MINOR	GB < EC + IO					MINOR
ALDH16A1	RefSeq	MINOR	GB < EC + IO					MINOR
ALDOA	RefSeq	MINOR	GB < EC + IO					MINOR
ALG1	RefSeq	MINOR	GB < EC + IO					MINOR
ALG8	RefSeq	MINOR	GB < EC + IO					MINOR
ALYREF	RefSeq	MINOR	GB < EC + IO					MINOR
AMDHD2	RefSeq	MINOR	GB < EC + IO					MINOR
AMPD2	RefSeq	MINOR	GB < EC + IO					MINOR
AMZ2	RefSeq	MINOR	GB < EC + IO					MINOR
ANAPC2	RefSeq	MINOR	GB < EC + IO					MINOR
ANGPTL4	RefSeq	MINOR	GB < EC + IO					MINOR
ANKRD13B	RefSeq	MINOR	GB < EC + IO					MINOR
ANKRD24	RefSeq	MINOR	GB < EC + IO					MINOR
ANKRD52	RefSeq	MINOR	GB < EC + IO					MINOR
ANKRD54	RefSeq	MINOR	GB < EC + IO					MINOR
ANKZF1	RefSeq	MINOR	GB < EC + IO					MINOR
ANO8	RefSeq	MINOR	GB < EC + IO					MINOR
ANPEP	RefSeq	MINOR	GB < EC + IO					MINOR
AP1M1	RefSeq	MINOR	GB < EC + IO					MINOR
AP2M1	RefSeq	MINOR	GB < EC + IO					MINOR
AP3D1	RefSeq	MINOR	GB < EC + IO					MINOR
AP4M1	RefSeq	MINOR	GB < EC + IO					MINOR
AP5S1	RefSeq	MINOR	GB < EC + IO					MINOR
AP5Z1	RefSeq	MINOR	GB < EC + IO					MINOR
APEH	RefSeq	MINOR	GB < EC + IO					MINOR
APOC1	RefSeq	MINOR	GB < EC + IO					MINOR
APOC2	RefSeq	MINOR	GB < EC + IO					MINOR
APOC3	RefSeq	MINOR	GB < EC + IO					MINOR
APOC4	RefSeq	MINOR	GB < EC + IO					MINOR
APOM	RefSeq	MINOR	GB < EC + IO					MINOR
APRT	RefSeq	MINOR	GB < EC + IO					MINOR
AQP8	RefSeq	MINOR	GB < EC + IO					MINOR
ARAF	RefSeq	MINOR	GB < EC + IO					MINOR
ARAP3	RefSeq	MINOR	GB < EC + IO					MINOR
ARF5	RefSeq	MINOR	GB < EC + IO					MINOR
ARFGAP1	RefSeq	MINOR	GB < EC + IO					MINOR
ARFGAP2	RefSeq	MINOR	GB < EC + IO					MINOR
ARFIP2	RefSeq	MINOR	GB < EC + IO					MINOR
ARFRP1	RefSeq	MINOR	GB < EC + IO					MINOR
ARG1	RefSeq	MINOR	GB < EC + IO					MINOR
ARHGAP4	RefSeq	MINOR	GB < EC + IO					MINOR
ARHGAP9	RefSeq	MINOR	GB < EC + IO					MINOR
ARHGEF1	RefSeq	MINOR	GB < EC + IO					MINOR
ARHGEF15	RefSeq	MINOR	GB < EC + IO					MINOR
ARHGEF2	RefSeq	MINOR	GB < EC + IO					MINOR
ARHGEF40	RefSeq	MINOR	GB < EC + IO					MINOR
ARL10	RefSeq	MINOR	GB < EC + IO					MINOR
ARL2	RefSeq	MINOR	GB < EC + IO					MINOR
ARMC6	RefSeq	MINOR	GB < EC + IO					MINOR
ARMCX5	RefSeq	MINOR	GB < EC + IO					MINOR
ARRB2	RefSeq	MINOR	GB < EC + IO					MINOR
ARRDC2	RefSeq	MINOR	GB < EC + IO					MINOR
ARSA	RefSeq	MINOR	GB < EC + IO					MINOR
ARV1	RefSeq	MINOR	GB < EC + IO					MINOR
ASB6	RefSeq	MINOR	GB < EC + IO					MINOR
ASGR1	RefSeq	MINOR	GB < EC + IO					MINOR
ASL	RefSeq	MINOR	GB < EC + IO					MINOR
ASNA1	RefSeq	MINOR	GB < EC + IO					MINOR
ATAD3A	RefSeq	MINOR	GB < EC + IO					MINOR
ATF4	RefSeq	MINOR	GB < EC + IO					MINOR
ATF6B	RefSeq	MINOR	GB < EC + IO					MINOR
ATG2A	RefSeq	MINOR	GB < EC + IO					MINOR
ATG4D	RefSeq	MINOR	GB < EC + IO					MINOR
ATG9A	RefSeq	MINOR	GB < EC + IO					MINOR
ATHL1	RefSeq	MINOR	GB < EC + IO					MINOR
ATP13A1	RefSeq	MINOR	GB < EC + IO					MINOR
ATP13A2	RefSeq	MINOR	GB < EC + IO					MINOR
ATP5B	RefSeq	MINOR	GB < EC + IO					MINOR
ATP5D	RefSeq	MINOR	GB < EC + IO					MINOR
ATP5G1	RefSeq	MINOR	GB < EC + IO					MINOR
ATP5G3	RefSeq	MINOR	GB < EC + IO					MINOR
ATP5H	RefSeq	MINOR	GB < EC + IO					MINOR
ATP5O	RefSeq	MINOR	GB < EC + IO					MINOR
ATP5SL	RefSeq	MINOR	GB < EC + IO					MINOR
ATP6AP1	RefSeq	MINOR	GB < EC + IO					MINOR
ATP6V0B	RefSeq	MINOR	GB < EC + IO					MINOR
ATP6V1D	RefSeq	MINOR	GB < EC + IO					MINOR
AURKAIP1	RefSeq	MINOR	GB < EC + IO					MINOR
B4GALNT1	RefSeq	MINOR	GB < EC + IO					MINOR
B4GAGB < EC + IO3	RefSeq	MINOR	GB < EC + IO					MINOR
BAP1	RefSeq	MINOR	GB < EC + IO					MINOR
BAX	RefSeq	MINOR	GB < EC + IO					MINOR
BBC3	RefSeq	MINOR	GB < EC + IO					MINOR
BBS4	RefSeq	MINOR	GB < EC + IO					MINOR
BC003965	RefSeq	MINOR	GB < EC + IO					MINOR
BC017643	RefSeq	MINOR	GB < EC + IO					MINOR
BC024978	RefSeq	MINOR	GB < EC + IO					MINOR
BC037034	RefSeq	MINOR	GB < EC + IO					MINOR
BCAT2	RefSeq	MINOR	GB < EC + IO					MINOR
BCKDK	RefSeq	MINOR	GB < EC + IO					MINOR
BECN1	RefSeq	MINOR	GB < EC + IO					MINOR
BET1L	RefSeq	MINOR	GB < EC + IO					MINOR
BLOC1S1	RefSeq	MINOR	GB < EC + IO					MINOR
BMS1	RefSeq	MINOR	GB < EC + IO					MINOR
BRD2	RefSeq	MINOR	GB < EC + IO					MINOR
BRD9	RefSeq	MINOR	GB < EC + IO					MINOR
BRIX1	RefSeq	MINOR	GB < EC + IO					MINOR
BRMS1	RefSeq	MINOR	GB < EC + IO					MINOR
BRPF1	RefSeq	MINOR	GB < EC + IO					MINOR
BSCL2	RefSeq	MINOR	GB < EC + IO					MINOR
BST2	RefSeq	MINOR	GB < EC + IO					MINOR
BTF3	RefSeq	MINOR	GB < EC + IO					MINOR
BUB3	RefSeq	MINOR	GB < EC + IO					MINOR
BZW1	RefSeq	MINOR	GB < EC + IO					MINOR
C2	RefSeq	MINOR	GB < EC + IO					MINOR
C2CD2L	RefSeq	MINOR	GB < EC + IO					MINOR
C330006A16RIK	RefSeq	MINOR	GB < EC + IO					MINOR
C4A	RefSeq	MINOR	GB < EC + IO					MINOR
C730036E19RIK	RefSeq	MINOR	GB < EC + IO					MINOR
CACTIN	RefSeq	MINOR	GB < EC + IO					MINOR
CAD	RefSeq	MINOR	GB < EC + IO					MINOR
CALCOCO1	RefSeq	MINOR	GB < EC + IO					MINOR
CALR	RefSeq	MINOR	GB < EC + IO					MINOR
CAMK1	RefSeq	MINOR	GB < EC + IO					MINOR
CAPN1	RefSeq	MINOR	GB < EC + IO					MINOR
CAPN10	RefSeq	MINOR	GB < EC + IO					MINOR
CAPN15	RefSeq	MINOR	GB < EC + IO					MINOR
CAPNS1	RefSeq	MINOR	GB < EC + IO					MINOR
CAR14	RefSeq	MINOR	GB < EC + IO					MINOR
CARD10	RefSeq	MINOR	GB < EC + IO					MINOR
CATSPERD	RefSeq	MINOR	GB < EC + IO					MINOR
CBLC	RefSeq	MINOR	GB < EC + IO					MINOR
CC2D1A	RefSeq	MINOR	GB < EC + IO					MINOR
CC2D1B	RefSeq	MINOR	GB < EC + IO					MINOR
CCAR2	RefSeq	MINOR	GB < EC + IO					MINOR
CCDC130	RefSeq	MINOR	GB < EC + IO					MINOR
CCDC134	RefSeq	MINOR	GB < EC + IO					MINOR
CCDC142	RefSeq	MINOR	GB < EC + IO					MINOR
CCDC22	RefSeq	MINOR	GB < EC + IO					MINOR
CCDC47	RefSeq	MINOR	GB < EC + IO					MINOR
CCDC9	RefSeq	MINOR	GB < EC + IO					MINOR
CCDC94	RefSeq	MINOR	GB < EC + IO					MINOR
CCM2L	RefSeq	MINOR	GB < EC + IO					MINOR
CCNDBP1	RefSeq	MINOR	GB < EC + IO					MINOR
CCNF	RefSeq	MINOR	GB < EC + IO					MINOR
CCNG2	RefSeq	MINOR	GB < EC + IO					MINOR
CCT2	RefSeq	MINOR	GB < EC + IO					MINOR
CCT4	RefSeq	MINOR	GB < EC + IO					MINOR
CCT5	RefSeq	MINOR	GB < EC + IO					MINOR
CCT6A	RefSeq	MINOR	GB < EC + IO					MINOR
CCT8	RefSeq	MINOR	GB < EC + IO					MINOR
CD151	RefSeq	MINOR	GB < EC + IO					MINOR
CD1D1	RefSeq	MINOR	GB < EC + IO					MINOR
CD74	RefSeq	MINOR	GB < EC + IO					MINOR
CD97	RefSeq	MINOR	GB < EC + IO					MINOR
CDAN1	RefSeq	MINOR	GB < EC + IO					MINOR
CDC25A	RefSeq	MINOR	GB < EC + IO					MINOR
CDH24	RefSeq	MINOR	GB < EC + IO					MINOR
CDHR5	RefSeq	MINOR	GB < EC + IO					MINOR
CDK10	RefSeq	MINOR	GB < EC + IO					MINOR
CDK16	RefSeq	MINOR	GB < EC + IO					MINOR
CDK2	RefSeq	MINOR	GB < EC + IO					MINOR
CDK4	RefSeq	MINOR	GB < EC + IO					MINOR
CDK5	RefSeq	MINOR	GB < EC + IO					MINOR
CDK5RAP3	RefSeq	MINOR	GB < EC + IO					MINOR
CDK9	RefSeq	MINOR	GB < EC + IO					MINOR
CDT1	RefSeq	MINOR	GB < EC + IO					MINOR
CEBPZ	RefSeq	MINOR	GB < EC + IO					MINOR
CENPA	RefSeq	MINOR	GB < EC + IO					MINOR
CENPT	RefSeq	MINOR	GB < EC + IO					MINOR
CEP131	RefSeq	MINOR	GB < EC + IO					MINOR
CEP250	RefSeq	MINOR	GB < EC + IO					MINOR
CEP95	RefSeq	MINOR	GB < EC + IO					MINOR
CERS2	RefSeq	MINOR	GB < EC + IO					MINOR
CES1E	RefSeq	MINOR	GB < EC + IO					MINOR
CES2C	RefSeq	MINOR	GB < EC + IO					MINOR
CES2E	RefSeq	MINOR	GB < EC + IO					MINOR
CES2G	RefSeq	MINOR	GB < EC + IO					MINOR
CES3A	RefSeq	MINOR	GB < EC + IO					MINOR
CES3B	RefSeq	MINOR	GB < EC + IO					MINOR
CFB	RefSeq	MINOR	GB < EC + IO					MINOR
CGN	RefSeq	MINOR	GB < EC + IO					MINOR
CHCHD10	RefSeq	MINOR	GB < EC + IO					MINOR
CHD3	RefSeq	MINOR	GB < EC + IO					MINOR
CHERP	RefSeq	MINOR	GB < EC + IO					MINOR
CHFR	RefSeq	MINOR	GB < EC + IO					MINOR
CHMP2A	RefSeq	MINOR	GB < EC + IO					MINOR
CHMP7	RefSeq	MINOR	GB < EC + IO					MINOR
CHRD	RefSeq	MINOR	GB < EC + IO					MINOR
CIART	RefSeq	MINOR	GB < EC + IO					MINOR
CIB1	RefSeq	MINOR	GB < EC + IO					MINOR
CIDEB	RefSeq	MINOR	GB < EC + IO					MINOR
CIRBP	RefSeq	MINOR	GB < EC + IO					MINOR
CIZ1	RefSeq	MINOR	GB < EC + IO					MINOR
CLCN2	RefSeq	MINOR	GB < EC + IO					MINOR
CLCN4-2	RefSeq	MINOR	GB < EC + IO					MINOR
CLCN7	RefSeq	MINOR	GB < EC + IO					MINOR
CLEC2D	RefSeq	MINOR	GB < EC + IO					MINOR
CLEC4G	RefSeq	MINOR	GB < EC + IO					MINOR
CLK2	RefSeq	MINOR	GB < EC + IO					MINOR
CLK4	RefSeq	MINOR	GB < EC + IO					MINOR
CLPP	RefSeq	MINOR	GB < EC + IO					MINOR
CLPTM1L	RefSeq	MINOR	GB < EC + IO					MINOR
CMTM3	RefSeq	MINOR	GB < EC + IO					MINOR
CNNM3	RefSeq	MINOR	GB < EC + IO					MINOR
CNOT11	RefSeq	MINOR	GB < EC + IO					MINOR
CNOT3	RefSeq	MINOR	GB < EC + IO					MINOR
CNPPD1	RefSeq	MINOR	GB < EC + IO					MINOR
CNPY2	RefSeq	MINOR	GB < EC + IO					MINOR
CNTNAP1	RefSeq	MINOR	GB < EC + IO					MINOR
COASY	RefSeq	MINOR	GB < EC + IO					MINOR
COL20A1	RefSeq	MINOR	GB < EC + IO					MINOR
COMMD3	RefSeq	MINOR	GB < EC + IO					MINOR
COPB2	RefSeq	MINOR	GB < EC + IO					MINOR
COPG1	RefSeq	MINOR	GB < EC + IO					MINOR
COPS6	RefSeq	MINOR	GB < EC + IO					MINOR
COPS7A	RefSeq	MINOR	GB < EC + IO					MINOR
COPS8	RefSeq	MINOR	GB < EC + IO					MINOR
COPZ2	RefSeq	MINOR	GB < EC + IO					MINOR
COQ6	RefSeq	MINOR	GB < EC + IO					MINOR
COX14	RefSeq	MINOR	GB < EC + IO					MINOR
COX18	RefSeq	MINOR	GB < EC + IO					MINOR
COX7A2	RefSeq	MINOR	GB < EC + IO					MINOR
COX7C	RefSeq	MINOR	GB < EC + IO					MINOR
CPSF4L	RefSeq	MINOR	GB < EC + IO					MINOR
CRAT	RefSeq	MINOR	GB < EC + IO					MINOR
CREB3	RefSeq	MINOR	GB < EC + IO					MINOR
CREB3L3	RefSeq	MINOR	GB < EC + IO					MINOR
CRELD1	RefSeq	MINOR	GB < EC + IO					MINOR
CRELD2	RefSeq	MINOR	GB < EC + IO					MINOR
CRNKL1	RefSeq	MINOR	GB < EC + IO					MINOR
CRTC2	RefSeq	MINOR	GB < EC + IO					MINOR
CSAD	RefSeq	MINOR	GB < EC + IO					MINOR
CSF2RA	RefSeq	MINOR	GB < EC + IO					MINOR
CSF2RB	RefSeq	MINOR	GB < EC + IO					MINOR
CSF3R	RefSeq	MINOR	GB < EC + IO					MINOR
CSNK2B	RefSeq	MINOR	GB < EC + IO					MINOR
CTDSP1	RefSeq	MINOR	GB < EC + IO					MINOR
CTR9	RefSeq	MINOR	GB < EC + IO					MINOR
CTSA	RefSeq	MINOR	GB < EC + IO					MINOR
CTSF	RefSeq	MINOR	GB < EC + IO					MINOR
CTSL	RefSeq	MINOR	GB < EC + IO					MINOR
CUL7	RefSeq	MINOR	GB < EC + IO					MINOR
CUL9	RefSeq	MINOR	GB < EC + IO					MINOR
CXCL1	RefSeq	MINOR	GB < EC + IO					MINOR
CXXC1	RefSeq	MINOR	GB < EC + IO					MINOR
CYP1A2	RefSeq	MINOR	GB < EC + IO					MINOR
CYP26A1	RefSeq	MINOR	GB < EC + IO					MINOR
CYP26C1	RefSeq	MINOR	GB < EC + IO					MINOR
CYP2A12	RefSeq	MINOR	GB < EC + IO					MINOR
CYP2A22	RefSeq	MINOR	GB < EC + IO					MINOR
CYP2A4	RefSeq	MINOR	GB < EC + IO					MINOR
CYP2A5	RefSeq	MINOR	GB < EC + IO					MINOR
CYP2D22	RefSeq	MINOR	GB < EC + IO					MINOR
CYP2D26	RefSeq	MINOR	GB < EC + IO					MINOR
CYP4A10	RefSeq	MINOR	GB < EC + IO					MINOR
CYP4A14	RefSeq	MINOR	GB < EC + IO					MINOR
CYP4A31	RefSeq	MINOR	GB < EC + IO					MINOR
CYP4F16	RefSeq	MINOR	GB < EC + IO					MINOR
CYTH2	RefSeq	MINOR	GB < EC + IO					MINOR
DAK	RefSeq	MINOR	GB < EC + IO					MINOR
DAPK3	RefSeq	MINOR	GB < EC + IO					MINOR
DBNL	RefSeq	MINOR	GB < EC + IO					MINOR
DBP	RefSeq	MINOR	GB < EC + IO					MINOR
DCAF11	RefSeq	MINOR	GB < EC + IO					MINOR
DCTN1	RefSeq	MINOR	GB < EC + IO					MINOR
DDB1	RefSeq	MINOR	GB < EC + IO					MINOR
DDOST	RefSeq	MINOR	GB < EC + IO					MINOR
DDRGK1	RefSeq	MINOR	GB < EC + IO					MINOR
DDX1	RefSeq	MINOR	GB < EC + IO					MINOR
DDX11	RefSeq	MINOR	GB < EC + IO					MINOR
DDX18	RefSeq	MINOR	GB < EC + IO					MINOR
DDX20	RefSeq	MINOR	GB < EC + IO					MINOR
DDX23	RefSeq	MINOR	GB < EC + IO					MINOR
DDX27	RefSeq	MINOR	GB < EC + IO					MINOR
DDX39	RefSeq	MINOR	GB < EC + IO					MINOR
DDX3X	RefSeq	MINOR	GB < EC + IO					MINOR
DDX41	RefSeq	MINOR	GB < EC + IO					MINOR
DDX47	RefSeq	MINOR	GB < EC + IO					MINOR
DDX49	RefSeq	MINOR	GB < EC + IO					MINOR
DDX51	RefSeq	MINOR	GB < EC + IO					MINOR
DDX54	RefSeq	MINOR	GB < EC + IO					MINOR
DDX55	RefSeq	MINOR	GB < EC + IO					MINOR
DDX56	RefSeq	MINOR	GB < EC + IO					MINOR
DECR2	RefSeq	MINOR	GB < EC + IO					MINOR
DENND1C	RefSeq	MINOR	GB < EC + IO					MINOR
DENND4B	RefSeq	MINOR	GB < EC + IO					MINOR
DENND6B	RefSeq	MINOR	GB < EC + IO					MINOR
DGAT1	RefSeq	MINOR	GB < EC + IO					MINOR
DGCR14	RefSeq	MINOR	GB < EC + IO					MINOR
DGKQ	RefSeq	MINOR	GB < EC + IO					MINOR
DHRS1	RefSeq	MINOR	GB < EC + IO					MINOR
DHRS11	RefSeq	MINOR	GB < EC + IO					MINOR
DHRS4	RefSeq	MINOR	GB < EC + IO					MINOR
DHX30	RefSeq	MINOR	GB < EC + IO					MINOR
DHX33	RefSeq	MINOR	GB < EC + IO					MINOR
DHX37	RefSeq	MINOR	GB < EC + IO					MINOR
DHX38	RefSeq	MINOR	GB < EC + IO					MINOR
DIMT1	RefSeq	MINOR	GB < EC + IO					MINOR
DIP2A	RefSeq	MINOR	GB < EC + IO					MINOR
DIS3	RefSeq	MINOR	GB < EC + IO					MINOR
DKC1	RefSeq	MINOR	GB < EC + IO					MINOR
DLL1	RefSeq	MINOR	GB < EC + IO					MINOR
DLL4	RefSeq	MINOR	GB < EC + IO					MINOR
DMAP1	RefSeq	MINOR	GB < EC + IO					MINOR
DNA2	RefSeq	MINOR	GB < EC + IO					MINOR
DNAJA1	RefSeq	MINOR	GB < EC + IO					MINOR
DNAJB2	RefSeq	MINOR	GB < EC + IO					MINOR
DNASE2A	RefSeq	MINOR	GB < EC + IO					MINOR
DNMT3B	RefSeq	MINOR	GB < EC + IO					MINOR
DOC2G	RefSeq	MINOR	GB < EC + IO					MINOR
DOLPP1	RefSeq	MINOR	GB < EC + IO					MINOR
DONSON	RefSeq	MINOR	GB < EC + IO					MINOR
DPAGB > EC + IO1	RefSeq	MINOR	GB < EC + IO					MINOR
DPF2	RefSeq	MINOR	GB < EC + IO					MINOR
DPH1	RefSeq	MINOR	GB < EC + IO					MINOR
DPH7	RefSeq	MINOR	GB < EC + IO					MINOR
DPM2	RefSeq	MINOR	GB < EC + IO					MINOR
DPP3	RefSeq	MINOR	GB < EC + IO					MINOR
DQX1	RefSeq	MINOR	GB < EC + IO					MINOR
DRAP1	RefSeq	MINOR	GB < EC + IO					MINOR
DRG2	RefSeq	MINOR	GB < EC + IO					MINOR
DTX3	RefSeq	MINOR	GB < EC + IO					MINOR
DUS1L	RefSeq	MINOR	GB < EC + IO					MINOR
DUSP1	RefSeq	MINOR	GB < EC + IO					MINOR
DUSP12	RefSeq	MINOR	GB < EC + IO					MINOR
DVL1	RefSeq	MINOR	GB < EC + IO					MINOR
DVL2	RefSeq	MINOR	GB < EC + IO					MINOR
DVL3	RefSeq	MINOR	GB < EC + IO					MINOR
DYRK1B	RefSeq	MINOR	GB < EC + IO					MINOR
E430025E21RIK	RefSeq	MINOR	GB < EC + IO					MINOR
EBNA1BP2	RefSeq	MINOR	GB < EC + IO					MINOR
ECH1	RefSeq	MINOR	GB < EC + IO					MINOR
ECHS1	RefSeq	MINOR	GB < EC + IO					MINOR
EDC4	RefSeq	MINOR	GB < EC + IO					MINOR
EDF1	RefSeq	MINOR	GB < EC + IO					MINOR
EEF1B2	RefSeq	MINOR	GB < EC + IO					MINOR
EEF2	RefSeq	MINOR	GB < EC + IO					MINOR
EEF2KMT	RefSeq	MINOR	GB < EC + IO					MINOR
EFNA1	RefSeq	MINOR	GB < EC + IO					MINOR
EHMT2	RefSeq	MINOR	GB < EC + IO					MINOR
EIF1	RefSeq	MINOR	GB < EC + IO					MINOR
EIF2B2	RefSeq	MINOR	GB < EC + IO					MINOR
EIF2B5	RefSeq	MINOR	GB < EC + IO					MINOR
EIF2D	RefSeq	MINOR	GB < EC + IO					MINOR
EIF3D	RefSeq	MINOR	GB < EC + IO					MINOR
EIF3F	RefSeq	MINOR	GB < EC + IO					MINOR
EIF3G	RefSeq	MINOR	GB < EC + IO					MINOR
EIF3K	RefSeq	MINOR	GB < EC + IO					MINOR
EIF4A1	RefSeq	MINOR	GB < EC + IO					MINOR
EIF4A2	RefSeq	MINOR	GB < EC + IO					MINOR
EIF4A3	RefSeq	MINOR	GB < EC + IO					MINOR
EIF4EBP3	RefSeq	MINOR	GB < EC + IO					MINOR
EIF4G1	RefSeq	MINOR	GB < EC + IO					MINOR
EIF4G2	RefSeq	MINOR	GB < EC + IO					MINOR
EIF5A	RefSeq	MINOR	GB < EC + IO					MINOR
EIF6	RefSeq	MINOR	GB < EC + IO					MINOR
ELMO3	RefSeq	MINOR	GB < EC + IO					MINOR
ELOVL1	RefSeq	MINOR	GB < EC + IO					MINOR
ELOVL3	RefSeq	MINOR	GB < EC + IO					MINOR
EMC1	RefSeq	MINOR	GB < EC + IO					MINOR
EMC4	RefSeq	MINOR	GB < EC + IO					MINOR
EML3	RefSeq	MINOR	GB < EC + IO					MINOR
ENGASE	RefSeq	MINOR	GB < EC + IO					MINOR
ENO1	RefSeq	MINOR	GB < EC + IO					MINOR
ENO1B	RefSeq	MINOR	GB < EC + IO					MINOR
ENTHD2	RefSeq	MINOR	GB < EC + IO					MINOR
EPHA1	RefSeq	MINOR	GB < EC + IO					MINOR
EPHB4	RefSeq	MINOR	GB < EC + IO					MINOR
ERAL1	RefSeq	MINOR	GB < EC + IO					MINOR
ERCC2	RefSeq	MINOR	GB < EC + IO					MINOR
ESAM	RefSeq	MINOR	GB < EC + IO					MINOR
ESRP2	RefSeq	MINOR	GB < EC + IO					MINOR
ETNPPL	RefSeq	MINOR	GB < EC + IO					MINOR
EVC	RefSeq	MINOR	GB < EC + IO					MINOR
EXOC7	RefSeq	MINOR	GB < EC + IO					MINOR
EXOSC10	RefSeq	MINOR	GB < EC + IO					MINOR
EXOSC2	RefSeq	MINOR	GB < EC + IO					MINOR
EXOSC5	RefSeq	MINOR	GB < EC + IO					MINOR
F11	RefSeq	MINOR	GB < EC + IO					MINOR
F2	RefSeq	MINOR	GB < EC + IO					MINOR
FABP5	RefSeq	MINOR	GB < EC + IO					MINOR
FAM129C	RefSeq	MINOR	GB < EC + IO					MINOR
FAM134A	RefSeq	MINOR	GB < EC + IO					MINOR
FAM136A	RefSeq	MINOR	GB < EC + IO					MINOR
FAM160B2	RefSeq	MINOR	GB < EC + IO					MINOR
FAM195A	RefSeq	MINOR	GB < EC + IO					MINOR
FAM219B	RefSeq	MINOR	GB < EC + IO					MINOR
FAM32A	RefSeq	MINOR	GB < EC + IO					MINOR
FAM3A	RefSeq	MINOR	GB < EC + IO					MINOR
FAM65C	RefSeq	MINOR	GB < EC + IO					MINOR
FANCA	RefSeq	MINOR	GB < EC + IO					MINOR
FARSA	RefSeq	MINOR	GB < EC + IO					MINOR
FASN	RefSeq	MINOR	GB < EC + IO					MINOR
FAU	RefSeq	MINOR	GB < EC + IO					MINOR
FBF1	RefSeq	MINOR	GB < EC + IO					MINOR
FBL	RefSeq	MINOR	GB < EC + IO					MINOR
FBRS	RefSeq	MINOR	GB < EC + IO					MINOR
FBXO18	RefSeq	MINOR	GB < EC + IO					MINOR
FBXO6	RefSeq	MINOR	GB < EC + IO					MINOR
FBXW5	RefSeq	MINOR	GB < EC + IO					MINOR
FBXW9	RefSeq	MINOR	GB < EC + IO					MINOR
FCF1	RefSeq	MINOR	GB < EC + IO					MINOR
FCNA	RefSeq	MINOR	GB < EC + IO					MINOR
FDPS	RefSeq	MINOR	GB < EC + IO					MINOR
FDXR	RefSeq	MINOR	GB < EC + IO					MINOR
FGFR3	RefSeq	MINOR	GB < EC + IO					MINOR
FGFR4	RefSeq	MINOR	GB < EC + IO					MINOR
FGG	RefSeq	MINOR	GB < EC + IO					MINOR
FKBP11	RefSeq	MINOR	GB < EC + IO					MINOR
FKBP4	RefSeq	MINOR	GB < EC + IO					MINOR
FLNA	RefSeq	MINOR	GB < EC + IO					MINOR
FLOT1	RefSeq	MINOR	GB < EC + IO					MINOR
FMNL1	RefSeq	MINOR	GB < EC + IO					MINOR
FNDC4	RefSeq	MINOR	GB < EC + IO					MINOR
FOXA2	RefSeq	MINOR	GB < EC + IO					MINOR
FOXRED1	RefSeq	MINOR	GB < EC + IO					MINOR
FPGS	RefSeq	MINOR	GB < EC + IO					MINOR
FRS3	RefSeq	MINOR	GB < EC + IO					MINOR
FST	RefSeq	MINOR	GB < EC + IO					MINOR
FTCD	RefSeq	MINOR	GB < EC + IO					MINOR
FTL1	RefSeq	MINOR	GB < EC + IO					MINOR
FTSJ1	RefSeq	MINOR	GB < EC + IO					MINOR
FTSJ3	RefSeq	MINOR	GB < EC + IO					MINOR
FUK	RefSeq	MINOR	GB < EC + IO					MINOR
FURIN	RefSeq	MINOR	GB < EC + IO					MINOR
FZR1	RefSeq	MINOR	GB < EC + IO					MINOR
G0S2	RefSeq	MINOR	GB < EC + IO					MINOR
GAA	RefSeq	MINOR	GB < EC + IO					MINOR
GABBR1	RefSeq	MINOR	GB < EC + IO					MINOR
GADD45A	RefSeq	MINOR	GB < EC + IO					MINOR
GADD45B	RefSeq	MINOR	GB < EC + IO					MINOR
GALE	RefSeq	MINOR	GB < EC + IO					MINOR
GALK1	RefSeq	MINOR	GB < EC + IO					MINOR
GAGB < EC + IO	RefSeq	MINOR	GB < EC + IO					MINOR
GANAB	RefSeq	MINOR	GB < EC + IO					MINOR
GART	RefSeq	MINOR	GB < EC + IO					MINOR
GAS2L1	RefSeq	MINOR	GB < EC + IO					MINOR
GBA	RefSeq	MINOR	GB < EC + IO					MINOR
GBA2	RefSeq	MINOR	GB < EC + IO					MINOR
GCDH	RefSeq	MINOR	GB < EC + IO					MINOR
GCGR	RefSeq	MINOR	GB < EC + IO					MINOR
GCKR	RefSeq	MINOR	GB < EC + IO					MINOR
GCN1L1	RefSeq	MINOR	GB < EC + IO					MINOR
GDI1	RefSeq	MINOR	GB < EC + IO					MINOR
GEMIN5	RefSeq	MINOR	GB < EC + IO					MINOR
GGA1	RefSeq	MINOR	GB < EC + IO					MINOR
GGA3	RefSeq	MINOR	GB < EC + IO					MINOR
GGCX	RefSeq	MINOR	GB < EC + IO					MINOR
GIGYF1	RefSeq	MINOR	GB < EC + IO					MINOR
GIT1	RefSeq	MINOR	GB < EC + IO					MINOR
GLB1L	RefSeq	MINOR	GB < EC + IO					MINOR
GLMP	RefSeq	MINOR	GB < EC + IO					MINOR
GLS2	RefSeq	MINOR	GB < EC + IO					MINOR
GGB < EC + IO8D1	RefSeq	MINOR	GB < EC + IO					MINOR
GGB < EC + IOPD2	RefSeq	MINOR	GB < EC + IO					MINOR
GLUL	RefSeq	MINOR	GB < EC + IO					MINOR
GM12191	RefSeq	MINOR	GB < EC + IO					MINOR
GM15401	RefSeq	MINOR	GB < EC + IO					MINOR
GM6793	RefSeq	MINOR	GB < EC + IO					MINOR
GMIP	RefSeq	MINOR	GB < EC + IO					MINOR
GMPPA	RefSeq	MINOR	GB < EC + IO					MINOR
GMPPB	RefSeq	MINOR	GB < EC + IO					MINOR
GMPR2	RefSeq	MINOR	GB < EC + IO					MINOR
GNB2	RefSeq	MINOR	GB < EC + IO					MINOR
GNB2L1	RefSeq	MINOR	GB < EC + IO					MINOR
GNL3	RefSeq	MINOR	GB < EC + IO					MINOR
GNMT	RefSeq	MINOR	GB < EC + IO					MINOR
GNPDA1	RefSeq	MINOR	GB < EC + IO					MINOR
GOLGA2	RefSeq	MINOR	GB < EC + IO					MINOR
GPAA1	RefSeq	MINOR	GB < EC + IO					MINOR
GPD1	RefSeq	MINOR	GB < EC + IO					MINOR
GPKOW	RefSeq	MINOR	GB < EC + IO					MINOR
GPN1	RefSeq	MINOR	GB < EC + IO					MINOR
GPR108	RefSeq	MINOR	GB < EC + IO					MINOR
GPR137	RefSeq	MINOR	GB < EC + IO					MINOR
GPS1	RefSeq	MINOR	GB < EC + IO					MINOR
GPX4	RefSeq	MINOR	GB < EC + IO					MINOR
GRAMD1A	RefSeq	MINOR	GB < EC + IO					MINOR
GRB7	RefSeq	MINOR	GB < EC + IO					MINOR
GRHPR	RefSeq	MINOR	GB < EC + IO					MINOR
GRIPAP1	RefSeq	MINOR	GB < EC + IO					MINOR
GRK6	RefSeq	MINOR	GB < EC + IO					MINOR
GRN	RefSeq	MINOR	GB < EC + IO					MINOR
GSDMD	RefSeq	MINOR	GB < EC + IO					MINOR
GSK3A	RefSeq	MINOR	GB < EC + IO					MINOR
GSTK1	RefSeq	MINOR	GB < EC + IO					MINOR
GSTM1	RefSeq	MINOR	GB < EC + IO					MINOR
GSTM3	RefSeq	MINOR	GB < EC + IO					MINOR
GSTM4	RefSeq	MINOR	GB < EC + IO					MINOR
GSTM6	RefSeq	MINOR	GB < EC + IO					MINOR
GSTP1	RefSeq	MINOR	GB < EC + IO					MINOR
GSTT3	RefSeq	MINOR	GB < EC + IO					MINOR
GB > EC + IOF2F1	RefSeq	MINOR	GB < EC + IO					MINOR
GB > EC + IOPBP2	RefSeq	MINOR	GB < EC + IO					MINOR
GB > EC + IOPBP3	RefSeq	MINOR	GB < EC + IO					MINOR
GB > EC + IOPBP4	RefSeq	MINOR	GB < EC + IO					MINOR
GB > EC + IOPBP8	RefSeq	MINOR	GB < EC + IO					MINOR
GYGB < EC + IOL1B	RefSeq	MINOR	GB < EC + IO					MINOR
H2AFZ	RefSeq	MINOR	GB < EC + IO					MINOR
H2-D1	RefSeq	MINOR	GB < EC + IO					MINOR
H2-K2	RefSeq	MINOR	GB < EC + IO					MINOR
H2-KE6	RefSeq	MINOR	GB < EC + IO					MINOR
H2-L	RefSeq	MINOR	GB < EC + IO					MINOR
H2-M3	RefSeq	MINOR	GB < EC + IO					MINOR
H2-Q10	RefSeq	MINOR	GB < EC + IO					MINOR
H2-Q4	RefSeq	MINOR	GB < EC + IO					MINOR
H2-Q6	RefSeq	MINOR	GB < EC + IO					MINOR
H2-Q8	RefSeq	MINOR	GB < EC + IO					MINOR
H2-T10	RefSeq	MINOR	GB < EC + IO					MINOR
H2-T22	RefSeq	MINOR	GB < EC + IO					MINOR
H2-T9	RefSeq	MINOR	GB < EC + IO					MINOR
H3F3B	RefSeq	MINOR	GB < EC + IO					MINOR
HAMP	RefSeq	MINOR	GB < EC + IO					MINOR
HAO2	RefSeq	MINOR	GB < EC + IO					MINOR
HARS	RefSeq	MINOR	GB < EC + IO					MINOR
HARS2	RefSeq	MINOR	GB < EC + IO					MINOR
HAX1	RefSeq	MINOR	GB < EC + IO					MINOR
HCFC1	RefSeq	MINOR	GB < EC + IO					MINOR
HDAC3	RefSeq	MINOR	GB < EC + IO					MINOR
HDGFRP2	RefSeq	MINOR	GB < EC + IO					MINOR
HEATR6	RefSeq	MINOR	GB < EC + IO					MINOR
HECTD3	RefSeq	MINOR	GB < EC + IO					MINOR
HEMK1	RefSeq	MINOR	GB < EC + IO					MINOR
HEXDC	RefSeq	MINOR	GB < EC + IO					MINOR
HFE	RefSeq	MINOR	GB < EC + IO					MINOR
HFE2	RefSeq	MINOR	GB < EC + IO					MINOR
HGS	RefSeq	MINOR	GB < EC + IO					MINOR
HHEX	RefSeq	MINOR	GB < EC + IO					MINOR
HINFP	RefSeq	MINOR	GB < EC + IO					MINOR
HINT2	RefSeq	MINOR	GB < EC + IO					MINOR
HK3	RefSeq	MINOR	GB < EC + IO					MINOR
HMBS	RefSeq	MINOR	GB < EC + IO					MINOR
HMG20B	RefSeq	MINOR	GB < EC + IO					MINOR
HMGB1	RefSeq	MINOR	GB < EC + IO					MINOR
HMGCR	RefSeq	MINOR	GB < EC + IO					MINOR
HMHA1	RefSeq	MINOR	GB < EC + IO					MINOR
HNRNPAB	RefSeq	MINOR	GB < EC + IO					MINOR
HNRNPH1	RefSeq	MINOR	GB < EC + IO					MINOR
HNRNPK	RefSeq	MINOR	GB < EC + IO					MINOR
HNRNPUL2	RefSeq	MINOR	GB < EC + IO					MINOR
HOOK2	RefSeq	MINOR	GB < EC + IO					MINOR
HPD	RefSeq	MINOR	GB < EC + IO					MINOR
HPS1	RefSeq	MINOR	GB < EC + IO					MINOR
HRAS	RefSeq	MINOR	GB < EC + IO					MINOR
HSD17B10	RefSeq	MINOR	GB < EC + IO					MINOR
HSD3B7	RefSeq	MINOR	GB < EC + IO					MINOR
HSF4	RefSeq	MINOR	GB < EC + IO					MINOR
HSP90AA1	RefSeq	MINOR	GB < EC + IO					MINOR
HSP90AB1	RefSeq	MINOR	GB < EC + IO					MINOR
HSPA14	RefSeq	MINOR	GB < EC + IO					MINOR
HSPA8	RefSeq	MINOR	GB < EC + IO					MINOR
HSPA9	RefSeq	MINOR	GB < EC + IO					MINOR
HSPD1	RefSeq	MINOR	GB < EC + IO					MINOR
HSPE1	RefSeq	MINOR	GB < EC + IO					MINOR
HSPH1	RefSeq	MINOR	GB < EC + IO					MINOR
HTATSF1	RefSeq	MINOR	GB < EC + IO					MINOR
HTRA2	RefSeq	MINOR	GB < EC + IO					MINOR
HYAL2	RefSeq	MINOR	GB < EC + IO					MINOR
HYOU1	RefSeq	MINOR	GB < EC + IO					MINOR
IAH1	RefSeq	MINOR	GB < EC + IO					MINOR
ID2	RefSeq	MINOR	GB < EC + IO					MINOR
ID3	RefSeq	MINOR	GB < EC + IO					MINOR
IDH2	RefSeq	MINOR	GB < EC + IO					MINOR
IDH3B	RefSeq	MINOR	GB < EC + IO					MINOR
IDNK	RefSeq	MINOR	GB < EC + IO					MINOR
IFI27	RefSeq	MINOR	GB < EC + IO					MINOR
IFRD2	RefSeq	MINOR	GB < EC + IO					MINOR
IFT172	RefSeq	MINOR	GB < EC + IO					MINOR
IL11RA1	RefSeq	MINOR	GB < EC + IO					MINOR
IL17RB	RefSeq	MINOR	GB < EC + IO					MINOR
IL17RC	RefSeq	MINOR	GB < EC + IO					MINOR
IL18BP	RefSeq	MINOR	GB < EC + IO					MINOR
IL1B	RefSeq	MINOR	GB < EC + IO					MINOR
ILF2	RefSeq	MINOR	GB < EC + IO					MINOR
ILK	RefSeq	MINOR	GB < EC + IO					MINOR
ILVBL	RefSeq	MINOR	GB < EC + IO					MINOR
IMP4	RefSeq	MINOR	GB < EC + IO					MINOR
INCA1	RefSeq	MINOR	GB < EC + IO					MINOR
ING4	RefSeq	MINOR	GB < EC + IO					MINOR
INPP5E	RefSeq	MINOR	GB < EC + IO					MINOR
INPP5K	RefSeq	MINOR	GB < EC + IO					MINOR
INPPL1	RefSeq	MINOR	GB < EC + IO					MINOR
INTS1	RefSeq	MINOR	GB < EC + IO					MINOR
INTS3	RefSeq	MINOR	GB < EC + IO					MINOR
IQGAP3	RefSeq	MINOR	GB < EC + IO					MINOR
IRAK1	RefSeq	MINOR	GB < EC + IO					MINOR
IRF1	RefSeq	MINOR	GB < EC + IO					MINOR
IRF5	RefSeq	MINOR	GB < EC + IO					MINOR
IRF7	RefSeq	MINOR	GB < EC + IO					MINOR
IRF9	RefSeq	MINOR	GB < EC + IO					MINOR
ISCU	RefSeq	MINOR	GB < EC + IO					MINOR
ITFG2	RefSeq	MINOR	GB < EC + IO					MINOR
ITGA2B	RefSeq	MINOR	GB < EC + IO					MINOR
ITGB1BP2	RefSeq	MINOR	GB < EC + IO					MINOR
ITIH1	RefSeq	MINOR	GB < EC + IO					MINOR
ITIH3	RefSeq	MINOR	GB < EC + IO					MINOR
ITPR3	RefSeq	MINOR	GB < EC + IO					MINOR
JMJD8	RefSeq	MINOR	GB < EC + IO					MINOR
JTB	RefSeq	MINOR	GB < EC + IO					MINOR
KARS	RefSeq	MINOR	GB < EC + IO					MINOR
KAT2A	RefSeq	MINOR	GB < EC + IO					MINOR
KAT5	RefSeq	MINOR	GB < EC + IO					MINOR
KCP	RefSeq	MINOR	GB < EC + IO					MINOR
KCTD20	RefSeq	MINOR	GB < EC + IO					MINOR
KDELC1	RefSeq	MINOR	GB < EC + IO					MINOR
KDM6B	RefSeq	MINOR	GB < EC + IO					MINOR
KHSRP	RefSeq	MINOR	GB < EC + IO					MINOR
KIF23	RefSeq	MINOR	GB < EC + IO					MINOR
KLC2	RefSeq	MINOR	GB < EC + IO					MINOR
KLC4	RefSeq	MINOR	GB < EC + IO					MINOR
KLHDC3	RefSeq	MINOR	GB < EC + IO					MINOR
KLHL17	RefSeq	MINOR	GB < EC + IO					MINOR
KMT2B	RefSeq	MINOR	GB < EC + IO					MINOR
KPTN	RefSeq	MINOR	GB < EC + IO					MINOR
KRI1	RefSeq	MINOR	GB < EC + IO					MINOR
KRT18	RefSeq	MINOR	GB < EC + IO					MINOR
KXD1	RefSeq	MINOR	GB < EC + IO					MINOR
LAMA5	RefSeq	MINOR	GB < EC + IO					MINOR
LAMB2	RefSeq	MINOR	GB < EC + IO					MINOR
LAMTOR1	RefSeq	MINOR	GB < EC + IO					MINOR
LBHD1	RefSeq	MINOR	GB < EC + IO					MINOR
LCAT	RefSeq	MINOR	GB < EC + IO					MINOR
LDHD	RefSeq	MINOR	GB < EC + IO					MINOR
LDLR	RefSeq	MINOR	GB < EC + IO					MINOR
LEAP2	RefSeq	MINOR	GB < EC + IO					MINOR
LETM2	RefSeq	MINOR	GB < EC + IO					MINOR
LETMD1	RefSeq	MINOR	GB < EC + IO					MINOR
LGALS4	RefSeq	MINOR	GB < EC + IO					MINOR
LIAS	RefSeq	MINOR	GB < EC + IO					MINOR
LIG1	RefSeq	MINOR	GB < EC + IO					MINOR
LILRA5	RefSeq	MINOR	GB < EC + IO					MINOR
LLGL1	RefSeq	MINOR	GB < EC + IO					MINOR
LMBR1L	RefSeq	MINOR	GB < EC + IO					MINOR
LMF2	RefSeq	MINOR	GB < EC + IO					MINOR
LMNTD2	RefSeq	MINOR	GB < EC + IO					MINOR
LONP1	RefSeq	MINOR	GB < EC + IO					MINOR
LPIN3	RefSeq	MINOR	GB < EC + IO					MINOR
LRCH4	RefSeq	MINOR	GB < EC + IO					MINOR
LRRC14	RefSeq	MINOR	GB < EC + IO					MINOR
LRRC45	RefSeq	MINOR	GB < EC + IO					MINOR
LRRC56	RefSeq	MINOR	GB < EC + IO					MINOR
LSG1	RefSeq	MINOR	GB < EC + IO					MINOR
LSM14B	RefSeq	MINOR	GB < EC + IO					MINOR
GB < EC + IOA4H	RefSeq	MINOR	GB < EC + IO					MINOR
GB < EC + IOBR	RefSeq	MINOR	GB < EC + IO					MINOR
GB < EC + IOV1	RefSeq	MINOR	GB < EC + IO					MINOR
LYPLA2	RefSeq	MINOR	GB < EC + IO					MINOR
LZTR1	RefSeq	MINOR	GB < EC + IO					MINOR
MADD	RefSeq	MINOR	GB < EC + IO					MINOR
MAF1	RefSeq	MINOR	GB < EC + IO					MINOR
MAK16	RefSeq	MINOR	GB < EC + IO					MINOR
MAN2B1	RefSeq	MINOR	GB < EC + IO					MINOR
MAN2B2	RefSeq	MINOR	GB < EC + IO					MINOR
MANF	RefSeq	MINOR	GB < EC + IO					MINOR
MAP4K2	RefSeq	MINOR	GB < EC + IO					MINOR
MAPK12	RefSeq	MINOR	GB < EC + IO					MINOR
MAPK3	RefSeq	MINOR	GB < EC + IO					MINOR
MAPKAPK5	RefSeq	MINOR	GB < EC + IO					MINOR
MASP2	RefSeq	MINOR	GB < EC + IO					MINOR
MAST3	RefSeq	MINOR	GB < EC + IO					MINOR
MAT2A	RefSeq	MINOR	GB < EC + IO					MINOR
MBD1	RefSeq	MINOR	GB < EC + IO					MINOR
MBD3	RefSeq	MINOR	GB < EC + IO					MINOR
MBL1	RefSeq	MINOR	GB < EC + IO					MINOR
MCM10	RefSeq	MINOR	GB < EC + IO					MINOR
MCM2	RefSeq	MINOR	GB < EC + IO					MINOR
MCM3	RefSeq	MINOR	GB < EC + IO					MINOR
MCM5	RefSeq	MINOR	GB < EC + IO					MINOR
MCM7	RefSeq	MINOR	GB < EC + IO					MINOR
MCRS1	RefSeq	MINOR	GB < EC + IO					MINOR
MDN1	RefSeq	MINOR	GB < EC + IO					MINOR
MED12	RefSeq	MINOR	GB < EC + IO					MINOR
MED16	RefSeq	MINOR	GB < EC + IO					MINOR
MED24	RefSeq	MINOR	GB < EC + IO					MINOR
MED4	RefSeq	MINOR	GB < EC + IO					MINOR
MED8	RefSeq	MINOR	GB < EC + IO					MINOR
MEN1	RefSeq	MINOR	GB < EC + IO					MINOR
MEST	RefSeq	MINOR	GB < EC + IO					MINOR
METTL1	RefSeq	MINOR	GB < EC + IO					MINOR
METTL17	RefSeq	MINOR	GB < EC + IO					MINOR
MFSD12	RefSeq	MINOR	GB < EC + IO					MINOR
MFSD2A	RefSeq	MINOR	GB < EC + IO					MINOR
MGAT4B	RefSeq	MINOR	GB < EC + IO					MINOR
MIDN	RefSeq	MINOR	GB < EC + IO					MINOR
MIEF2	RefSeq	MINOR	GB < EC + IO					MINOR
MIER2	RefSeq	MINOR	GB < EC + IO					MINOR
MIF4GD	RefSeq	MINOR	GB < EC + IO					MINOR
MKNK2	RefSeq	MINOR	GB < EC + IO					MINOR
MKS1	RefSeq	MINOR	GB < EC + IO					MINOR
MLGB < EC + IO6	RefSeq	MINOR	GB < EC + IO					MINOR
MLST8	RefSeq	MINOR	GB < EC + IO					MINOR
MLX	RefSeq	MINOR	GB < EC + IO					MINOR
MMP14	RefSeq	MINOR	GB < EC + IO					MINOR
MMP19	RefSeq	MINOR	GB < EC + IO					MINOR
MMS19	RefSeq	MINOR	GB < EC + IO					MINOR
MPDU1	RefSeq	MINOR	GB < EC + IO					MINOR
MPI	RefSeq	MINOR	GB < EC + IO					MINOR
MPND	RefSeq	MINOR	GB < EC + IO					MINOR
MPV17L2	RefSeq	MINOR	GB < EC + IO					MINOR
MROH6	RefSeq	MINOR	GB < EC + IO					MINOR
MRPL12	RefSeq	MINOR	GB < EC + IO					MINOR
MRPL18	RefSeq	MINOR	GB < EC + IO					MINOR
MRPL2	RefSeq	MINOR	GB < EC + IO					MINOR
MRPL22	RefSeq	MINOR	GB < EC + IO					MINOR
MRPL24	RefSeq	MINOR	GB < EC + IO					MINOR
MRPL27	RefSeq	MINOR	GB < EC + IO					MINOR
MRPL28	RefSeq	MINOR	GB < EC + IO					MINOR
MRPL30	RefSeq	MINOR	GB < EC + IO					MINOR
MRPL38	RefSeq	MINOR	GB < EC + IO					MINOR
MRPL9	RefSeq	MINOR	GB < EC + IO					MINOR
MRPS10	RefSeq	MINOR	GB < EC + IO					MINOR
MRPS15	RefSeq	MINOR	GB < EC + IO					MINOR
MRPS18B	RefSeq	MINOR	GB < EC + IO					MINOR
MRPS7	RefSeq	MINOR	GB < EC + IO					MINOR
MRTO4	RefSeq	MINOR	GB < EC + IO					MINOR
MST1	RefSeq	MINOR	GB < EC + IO					MINOR
MSTO1	RefSeq	MINOR	GB < EC + IO					MINOR
MTA2	RefSeq	MINOR	GB < EC + IO					MINOR
MTG1	RefSeq	MINOR	GB < EC + IO					MINOR
MTG2	RefSeq	MINOR	GB < EC + IO					MINOR
MTIF2	RefSeq	MINOR	GB < EC + IO					MINOR
MTMR11	RefSeq	MINOR	GB < EC + IO					MINOR
MTMR4	RefSeq	MINOR	GB < EC + IO					MINOR
MTRR	RefSeq	MINOR	GB < EC + IO					MINOR
MTX1	RefSeq	MINOR	GB < EC + IO					MINOR
MUP1	RefSeq	MINOR	GB < EC + IO					MINOR
MUP21	RefSeq	MINOR	GB < EC + IO					MINOR
MUP3	RefSeq	MINOR	GB < EC + IO					MINOR
MUP7	RefSeq	MINOR	GB < EC + IO					MINOR
MUP9	RefSeq	MINOR	GB < EC + IO					MINOR
MVB12A	RefSeq	MINOR	GB < EC + IO					MINOR
MVD	RefSeq	MINOR	GB < EC + IO					MINOR
MXRA8	RefSeq	MINOR	GB < EC + IO					MINOR
MYBBP1A	RefSeq	MINOR	GB < EC + IO					MINOR
MYG1	RefSeq	MINOR	GB < EC + IO					MINOR
MYO19	RefSeq	MINOR	GB < EC + IO					MINOR
MYO1C	RefSeq	MINOR	GB < EC + IO					MINOR
MYO1F	RefSeq	MINOR	GB < EC + IO					MINOR
MYO1G	RefSeq	MINOR	GB < EC + IO					MINOR
MYO7A	RefSeq	MINOR	GB < EC + IO					MINOR
NAA10	RefSeq	MINOR	GB < EC + IO					MINOR
NAB2	RefSeq	MINOR	GB < EC + IO					MINOR
NABP1	RefSeq	MINOR	GB < EC + IO					MINOR
NABP2	RefSeq	MINOR	GB < EC + IO					MINOR
NADSYN1	RefSeq	MINOR	GB < EC + IO					MINOR
NAGA	RefSeq	MINOR	GB < EC + IO					MINOR
NAGLU	RefSeq	MINOR	GB < EC + IO					MINOR
NAGPA	RefSeq	MINOR	GB < EC + IO					MINOR
NAGS	RefSeq	MINOR	GB < EC + IO					MINOR
NARFL	RefSeq	MINOR	GB < EC + IO					MINOR
NARS	RefSeq	MINOR	GB < EC + IO					MINOR
NAT10	RefSeq	MINOR	GB < EC + IO					MINOR
NAT9	RefSeq	MINOR	GB < EC + IO					MINOR
NBEAL2	RefSeq	MINOR	GB < EC + IO					MINOR
NBR1	RefSeq	MINOR	GB < EC + IO					MINOR
NCDN	RefSeq	MINOR	GB < EC + IO					MINOR
NCKIPSD	RefSeq	MINOR	GB < EC + IO					MINOR
NCLN	RefSeq	MINOR	GB < EC + IO					MINOR
NCSTN	RefSeq	MINOR	GB < EC + IO					MINOR
NDOR1	RefSeq	MINOR	GB < EC + IO					MINOR
NDRG2	RefSeq	MINOR	GB < EC + IO					MINOR
NDST2	RefSeq	MINOR	GB < EC + IO					MINOR
NDUFAF4	RefSeq	MINOR	GB < EC + IO					MINOR
NDUFB8	RefSeq	MINOR	GB < EC + IO					MINOR
NDUFS2	RefSeq	MINOR	GB < EC + IO					MINOR
NDUFS3	RefSeq	MINOR	GB < EC + IO					MINOR
NDUFS7	RefSeq	MINOR	GB < EC + IO					MINOR
NDUFS8	RefSeq	MINOR	GB < EC + IO					MINOR
NDUFV1	RefSeq	MINOR	GB < EC + IO					MINOR
NEIL1	RefSeq	MINOR	GB < EC + IO					MINOR
NEK8	RefSeq	MINOR	GB < EC + IO					MINOR
NELFCD	RefSeq	MINOR	GB < EC + IO					MINOR
NELFE	RefSeq	MINOR	GB < EC + IO					MINOR
NET1	RefSeq	MINOR	GB < EC + IO					MINOR
NEU1	RefSeq	MINOR	GB < EC + IO					MINOR
NEURL4	RefSeq	MINOR	GB < EC + IO					MINOR
NFATC2IP	RefSeq	MINOR	GB < EC + IO					MINOR
NFKB2	RefSeq	MINOR	GB < EC + IO					MINOR
NFRKB	RefSeq	MINOR	GB < EC + IO					MINOR
NFS1	RefSeq	MINOR	GB < EC + IO					MINOR
NGDN	RefSeq	MINOR	GB < EC + IO					MINOR
NIT1	RefSeq	MINOR	GB < EC + IO					MINOR
NIT2	RefSeq	MINOR	GB < EC + IO					MINOR
NLRC5	RefSeq	MINOR	GB < EC + IO					MINOR
NOB1	RefSeq	MINOR	GB < EC + IO					MINOR
NOC3L	RefSeq	MINOR	GB < EC + IO					MINOR
NOL6	RefSeq	MINOR	GB < EC + IO					MINOR
NOL7	RefSeq	MINOR	GB < EC + IO					MINOR
NOLC1	RefSeq	MINOR	GB < EC + IO					MINOR
NOP14	RefSeq	MINOR	GB < EC + IO					MINOR
NOP2	RefSeq	MINOR	GB < EC + IO					MINOR
NOP56	RefSeq	MINOR	GB < EC + IO					MINOR
NOP9	RefSeq	MINOR	GB < EC + IO					MINOR
NOS3	RefSeq	MINOR	GB < EC + IO					MINOR
NOTUM	RefSeq	MINOR	GB < EC + IO					MINOR
NOXRED1	RefSeq	MINOR	GB < EC + IO					MINOR
NPEPL1	RefSeq	MINOR	GB < EC + IO					MINOR
NPM1	RefSeq	MINOR	GB < EC + IO					MINOR
NPR1	RefSeq	MINOR	GB < EC + IO					MINOR
NR1D1	RefSeq	MINOR	GB < EC + IO					MINOR
NR1H2	RefSeq	MINOR	GB < EC + IO					MINOR
NRBP1	RefSeq	MINOR	GB < EC + IO					MINOR
NSMF	RefSeq	MINOR	GB < EC + IO					MINOR
NSUN2	RefSeq	MINOR	GB < EC + IO					MINOR
NUBP1	RefSeq	MINOR	GB < EC + IO					MINOR
NUBP2	RefSeq	MINOR	GB < EC + IO					MINOR
NUDT16L1	RefSeq	MINOR	GB < EC + IO					MINOR
NUP35	RefSeq	MINOR	GB < EC + IO					MINOR
OARD1	RefSeq	MINOR	GB < EC + IO					MINOR
OAZ1	RefSeq	MINOR	GB < EC + IO					MINOR
OAZ1-PS	RefSeq	MINOR	GB < EC + IO					MINOR
ODC1	RefSeq	MINOR	GB < EC + IO					MINOR
OGFOD2	RefSeq	MINOR	GB < EC + IO					MINOR
OGFR	RefSeq	MINOR	GB < EC + IO					MINOR
OPLAH	RefSeq	MINOR	GB < EC + IO					MINOR
OSGEPL1	RefSeq	MINOR	GB < EC + IO					MINOR
OST4	RefSeq	MINOR	GB < EC + IO					MINOR
OXA1L	RefSeq	MINOR	GB < EC + IO					MINOR
P3H1	RefSeq	MINOR	GB < EC + IO					MINOR
PA2G4	RefSeq	MINOR	GB < EC + IO					MINOR
PABPC1	RefSeq	MINOR	GB < EC + IO					MINOR
PABPC4	RefSeq	MINOR	GB < EC + IO					MINOR
PACSIN3	RefSeq	MINOR	GB < EC + IO					MINOR
PAF1	RefSeq	MINOR	GB < EC + IO					MINOR
PAK1IP1	RefSeq	MINOR	GB < EC + IO					MINOR
PALB2	RefSeq	MINOR	GB < EC + IO					MINOR
PAN2	RefSeq	MINOR	GB < EC + IO					MINOR
PANK4	RefSeq	MINOR	GB < EC + IO					MINOR
PAOX	RefSeq	MINOR	GB < EC + IO					MINOR
PARP2	RefSeq	MINOR	GB < EC + IO					MINOR
PARP3	RefSeq	MINOR	GB < EC + IO					MINOR
PARP6	RefSeq	MINOR	GB < EC + IO					MINOR
PBX2	RefSeq	MINOR	GB < EC + IO					MINOR
PCED1A	RefSeq	MINOR	GB < EC + IO					MINOR
PCGF2	RefSeq	MINOR	GB < EC + IO					MINOR
PCIF1	RefSeq	MINOR	GB < EC + IO					MINOR
PCK1	RefSeq	MINOR	GB < EC + IO					MINOR
PCNA	RefSeq	MINOR	GB < EC + IO					MINOR
PCNXL3	RefSeq	MINOR	GB < EC + IO					MINOR
PCSK7	RefSeq	MINOR	GB < EC + IO					MINOR
PCYT2	RefSeq	MINOR	GB < EC + IO					MINOR
PDCD11	RefSeq	MINOR	GB < EC + IO					MINOR
PDDC1	RefSeq	MINOR	GB < EC + IO					MINOR
PDK4	RefSeq	MINOR	GB < EC + IO					MINOR
PDLIM7	RefSeq	MINOR	GB < EC + IO					MINOR
PDRG1	RefSeq	MINOR	GB < EC + IO					MINOR
PEAR1	RefSeq	MINOR	GB < EC + IO					MINOR
PELP1	RefSeq	MINOR	GB < EC + IO					MINOR
PER1	RefSeq	MINOR	GB < EC + IO					MINOR
PES1	RefSeq	MINOR	GB < EC + IO					MINOR
PEX10	RefSeq	MINOR	GB < EC + IO					MINOR
PEX5	RefSeq	MINOR	GB < EC + IO					MINOR
PFAS	RefSeq	MINOR	GB < EC + IO					MINOR
PFKM	RefSeq	MINOR	GB < EC + IO					MINOR
PFN1	RefSeq	MINOR	GB < EC + IO					MINOR
PHF1	RefSeq	MINOR	GB < EC + IO					MINOR
PHF7	RefSeq	MINOR	GB < EC + IO					MINOR
PHKG2	RefSeq	MINOR	GB < EC + IO					MINOR
PHYKPL	RefSeq	MINOR	GB < EC + IO					MINOR
PIAS3	RefSeq	MINOR	GB < EC + IO					MINOR
PICK1	RefSeq	MINOR	GB < EC + IO					MINOR
PIDD1	RefSeq	MINOR	GB < EC + IO					MINOR
PIGQ	RefSeq	MINOR	GB < EC + IO					MINOR
PIGB > EC + IO	RefSeq	MINOR	GB < EC + IO					MINOR
PIH1D1	RefSeq	MINOR	GB < EC + IO					MINOR
PIK3R2	RefSeq	MINOR	GB < EC + IO					MINOR
PIM1	RefSeq	MINOR	GB < EC + IO					MINOR
PITPNM1	RefSeq	MINOR	GB < EC + IO					MINOR
PKLR	RefSeq	MINOR	GB < EC + IO					MINOR
PLA2G4B	RefSeq	MINOR	GB < EC + IO					MINOR
PLCB2	RefSeq	MINOR	GB < EC + IO					MINOR
PLCB3	RefSeq	MINOR	GB < EC + IO					MINOR
PLD4	RefSeq	MINOR	GB < EC + IO					MINOR
PLEKHG2	RefSeq	MINOR	GB < EC + IO					MINOR
PLEKHG5	RefSeq	MINOR	GB < EC + IO					MINOR
PLEKHG6	RefSeq	MINOR	GB < EC + IO					MINOR
PLIN5	RefSeq	MINOR	GB < EC + IO					MINOR
PLK3	RefSeq	MINOR	GB < EC + IO					MINOR
PLOD3	RefSeq	MINOR	GB < EC + IO					MINOR
PLRG1	RefSeq	MINOR	GB < EC + IO					MINOR
PGB < EC + IOP	RefSeq	MINOR	GB < EC + IO					MINOR
PLXNB1	RefSeq	MINOR	GB < EC + IO					MINOR
PMPCA	RefSeq	MINOR	GB < EC + IO					MINOR
PMVK	RefSeq	MINOR	GB < EC + IO					MINOR
PNKP	RefSeq	MINOR	GB < EC + IO					MINOR
PNLDC1	RefSeq	MINOR	GB < EC + IO					MINOR
PNLIPRP1	RefSeq	MINOR	GB < EC + IO					MINOR
PNP	RefSeq	MINOR	GB < EC + IO					MINOR
PNPLA2	RefSeq	MINOR	GB < EC + IO					MINOR
PNPLA6	RefSeq	MINOR	GB < EC + IO					MINOR
PNPO	RefSeq	MINOR	GB < EC + IO					MINOR
PODN	RefSeq	MINOR	GB < EC + IO					MINOR
POLDIP2	RefSeq	MINOR	GB < EC + IO					MINOR
POLE	RefSeq	MINOR	GB < EC + IO					MINOR
POLG	RefSeq	MINOR	GB < EC + IO					MINOR
POLM	RefSeq	MINOR	GB < EC + IO					MINOR
POLR1E	RefSeq	MINOR	GB < EC + IO					MINOR
POLR2A	RefSeq	MINOR	GB < EC + IO					MINOR
POLR2B	RefSeq	MINOR	GB < EC + IO					MINOR
POLR2C	RefSeq	MINOR	GB < EC + IO					MINOR
POLR2E	RefSeq	MINOR	GB < EC + IO					MINOR
POLR2H	RefSeq	MINOR	GB < EC + IO					MINOR
POLR2J	RefSeq	MINOR	GB < EC + IO					MINOR
POLR3A	RefSeq	MINOR	GB < EC + IO					MINOR
POLR3D	RefSeq	MINOR	GB < EC + IO					MINOR
POMGNT1	RefSeq	MINOR	GB < EC + IO					MINOR
PORCN	RefSeq	MINOR	GB < EC + IO					MINOR
PPAN	RefSeq	MINOR	GB < EC + IO					MINOR
PPAPDC1B	RefSeq	MINOR	GB < EC + IO					MINOR
PPCS	RefSeq	MINOR	GB < EC + IO					MINOR
PPDPF	RefSeq	MINOR	GB < EC + IO					MINOR
PPIE	RefSeq	MINOR	GB < EC + IO					MINOR
PPIL2	RefSeq	MINOR	GB < EC + IO					MINOR
PPM1M	RefSeq	MINOR	GB < EC + IO					MINOR
PPOX	RefSeq	MINOR	GB < EC + IO					MINOR
PPP1CA	RefSeq	MINOR	GB < EC + IO					MINOR
PPP2R1A	RefSeq	MINOR	GB < EC + IO					MINOR
PPP2R5B	RefSeq	MINOR	GB < EC + IO					MINOR
PPP4C	RefSeq	MINOR	GB < EC + IO					MINOR
PPT2	RefSeq	MINOR	GB < EC + IO					MINOR
PRADC1	RefSeq	MINOR	GB < EC + IO					MINOR
PRDX3	RefSeq	MINOR	GB < EC + IO					MINOR
PRDX5	RefSeq	MINOR	GB < EC + IO					MINOR
PRELID1	RefSeq	MINOR	GB < EC + IO					MINOR
PRICKLE3	RefSeq	MINOR	GB < EC + IO					MINOR
PRICKLE4	RefSeq	MINOR	GB < EC + IO					MINOR
PRKCSH	RefSeq	MINOR	GB < EC + IO					MINOR
PRMT1	RefSeq	MINOR	GB < EC + IO					MINOR
PRMT5	RefSeq	MINOR	GB < EC + IO					MINOR
PROC	RefSeq	MINOR	GB < EC + IO					MINOR
PRODH	RefSeq	MINOR	GB < EC + IO					MINOR
PROM2	RefSeq	MINOR	GB < EC + IO					MINOR
PROSER3	RefSeq	MINOR	GB < EC + IO					MINOR
PRPF19	RefSeq	MINOR	GB < EC + IO					MINOR
PRPF3	RefSeq	MINOR	GB < EC + IO					MINOR
PRPF31	RefSeq	MINOR	GB < EC + IO					MINOR
PRPF38A	RefSeq	MINOR	GB < EC + IO					MINOR
PRPF4	RefSeq	MINOR	GB < EC + IO					MINOR
PRPF8	RefSeq	MINOR	GB < EC + IO					MINOR
PRR13	RefSeq	MINOR	GB < EC + IO					MINOR
PRR14	RefSeq	MINOR	GB < EC + IO					MINOR
PRR3	RefSeq	MINOR	GB < EC + IO					MINOR
PRRC2A	RefSeq	MINOR	GB < EC + IO					MINOR
PRRG2	RefSeq	MINOR	GB < EC + IO					MINOR
PRSS22	RefSeq	MINOR	GB < EC + IO					MINOR
PRSS53	RefSeq	MINOR	GB < EC + IO					MINOR
PRSS8	RefSeq	MINOR	GB < EC + IO					MINOR
PSD4	RefSeq	MINOR	GB < EC + IO					MINOR
PSMB10	RefSeq	MINOR	GB < EC + IO					MINOR
PSMB4	RefSeq	MINOR	GB < EC + IO					MINOR
PSMB6	RefSeq	MINOR	GB < EC + IO					MINOR
PSMC1	RefSeq	MINOR	GB < EC + IO					MINOR
PSMC3	RefSeq	MINOR	GB < EC + IO					MINOR
PSMC5	RefSeq	MINOR	GB < EC + IO					MINOR
PSMD13	RefSeq	MINOR	GB < EC + IO					MINOR
PSMD2	RefSeq	MINOR	GB < EC + IO					MINOR
PSMD4	RefSeq	MINOR	GB < EC + IO					MINOR
PSMD6	RefSeq	MINOR	GB < EC + IO					MINOR
PSMD7	RefSeq	MINOR	GB < EC + IO					MINOR
PSMD8	RefSeq	MINOR	GB < EC + IO					MINOR
PSME1	RefSeq	MINOR	GB < EC + IO					MINOR
PSME2	RefSeq	MINOR	GB < EC + IO					MINOR
PSMG1	RefSeq	MINOR	GB < EC + IO					MINOR
PTBP1	RefSeq	MINOR	GB < EC + IO					MINOR
PTCH2	RefSeq	MINOR	GB < EC + IO					MINOR
PTGES2	RefSeq	MINOR	GB < EC + IO					MINOR
PTS	RefSeq	MINOR	GB < EC + IO					MINOR
PWP1	RefSeq	MINOR	GB < EC + IO					MINOR
PWP2	RefSeq	MINOR	GB < EC + IO					MINOR
PYCRL	RefSeq	MINOR	GB < EC + IO					MINOR
PYROXD1	RefSeq	MINOR	GB < EC + IO					MINOR
R3HCC1	RefSeq	MINOR	GB < EC + IO					MINOR
RAB29	RefSeq	MINOR	GB < EC + IO					MINOR
RAB3A	RefSeq	MINOR	GB < EC + IO					MINOR
RABAC1	RefSeq	MINOR	GB < EC + IO					MINOR
RABEP2	RefSeq	MINOR	GB < EC + IO					MINOR
RABGGB > EC + IOA	RefSeq	MINOR	GB < EC + IO					MINOR
RABGGB > EC + IOB	RefSeq	MINOR	GB < EC + IO					MINOR
RAD23A	RefSeq	MINOR	GB < EC + IO					MINOR
RAN	RefSeq	MINOR	GB < EC + IO					MINOR
RAP1GAP	RefSeq	MINOR	GB < EC + IO					MINOR
RAPGEF3	RefSeq	MINOR	GB < EC + IO					MINOR
RASA4	RefSeq	MINOR	GB < EC + IO					MINOR
RASIP1	RefSeq	MINOR	GB < EC + IO					MINOR
RASSF7	RefSeq	MINOR	GB < EC + IO					MINOR
RBBP9	RefSeq	MINOR	GB < EC + IO					MINOR
RBM17	RefSeq	MINOR	GB < EC + IO					MINOR
RBM22	RefSeq	MINOR	GB < EC + IO					MINOR
RBM3	RefSeq	MINOR	GB < EC + IO					MINOR
RBM42	RefSeq	MINOR	GB < EC + IO					MINOR
RBM45	RefSeq	MINOR	GB < EC + IO					MINOR
RBM8A	RefSeq	MINOR	GB < EC + IO					MINOR
RCC1	RefSeq	MINOR	GB < EC + IO					MINOR
RCCD1	RefSeq	MINOR	GB < EC + IO					MINOR
RCE1	RefSeq	MINOR	GB < EC + IO					MINOR
RDH5	RefSeq	MINOR	GB < EC + IO					MINOR
RDH7	RefSeq	MINOR	GB < EC + IO					MINOR
REEP4	RefSeq	MINOR	GB < EC + IO					MINOR
RETSAT	RefSeq	MINOR	GB < EC + IO					MINOR
REXO1	RefSeq	MINOR	GB < EC + IO					MINOR
RFX5	RefSeq	MINOR	GB < EC + IO					MINOR
RFXANK	RefSeq	MINOR	GB < EC + IO					MINOR
RGL2	RefSeq	MINOR	GB < EC + IO					MINOR
RGL3	RefSeq	MINOR	GB < EC + IO					MINOR
RGS16	RefSeq	MINOR	GB < EC + IO					MINOR
RHBDF1	RefSeq	MINOR	GB < EC + IO					MINOR
RHOT2	RefSeq	MINOR	GB < EC + IO					MINOR
RIC8	RefSeq	MINOR	GB < EC + IO					MINOR
RILP	RefSeq	MINOR	GB < EC + IO					MINOR
RMND5B	RefSeq	MINOR	GB < EC + IO					MINOR
RND1	RefSeq	MINOR	GB < EC + IO					MINOR
RNF123	RefSeq	MINOR	GB < EC + IO					MINOR
RNF181	RefSeq	MINOR	GB < EC + IO					MINOR
RNF20	RefSeq	MINOR	GB < EC + IO					MINOR
RNF215	RefSeq	MINOR	GB < EC + IO					MINOR
RNF25	RefSeq	MINOR	GB < EC + IO					MINOR
RNF31	RefSeq	MINOR	GB < EC + IO					MINOR
RNF40	RefSeq	MINOR	GB < EC + IO					MINOR
RNF5	RefSeq	MINOR	GB < EC + IO					MINOR
RNPEP	RefSeq	MINOR	GB < EC + IO					MINOR
RNPEPL1	RefSeq	MINOR	GB < EC + IO					MINOR
RNPS1	RefSeq	MINOR	GB < EC + IO					MINOR
ROBO4	RefSeq	MINOR	GB < EC + IO					MINOR
ROGDI	RefSeq	MINOR	GB < EC + IO					MINOR
RPAP1	RefSeq	MINOR	GB < EC + IO					MINOR
RPGRIP1	RefSeq	MINOR	GB < EC + IO					MINOR
RPL10	RefSeq	MINOR	GB < EC + IO					MINOR
RPL10A	RefSeq	MINOR	GB < EC + IO					MINOR
RPL11	RefSeq	MINOR	GB < EC + IO					MINOR
RPL13	RefSeq	MINOR	GB < EC + IO					MINOR
RPL13A	RefSeq	MINOR	GB < EC + IO					MINOR
RPL14	RefSeq	MINOR	GB < EC + IO					MINOR
RPL15	RefSeq	MINOR	GB < EC + IO					MINOR
RPL17	RefSeq	MINOR	GB < EC + IO					MINOR
RPL18	RefSeq	MINOR	GB < EC + IO					MINOR
RPL18A	RefSeq	MINOR	GB < EC + IO					MINOR
RPL23A	RefSeq	MINOR	GB < EC + IO					MINOR
RPL27	RefSeq	MINOR	GB < EC + IO					MINOR
RPL27A	RefSeq	MINOR	GB < EC + IO					MINOR
RPL28	RefSeq	MINOR	GB < EC + IO					MINOR
RPL3	RefSeq	MINOR	GB < EC + IO					MINOR
RPL30	RefSeq	MINOR	GB < EC + IO					MINOR
RPL32	RefSeq	MINOR	GB < EC + IO					MINOR
RPL34	RefSeq	MINOR	GB < EC + IO					MINOR
RPL34-PS1	RefSeq	MINOR	GB < EC + IO					MINOR
RPL35A	RefSeq	MINOR	GB < EC + IO					MINOR
RPL37	RefSeq	MINOR	GB < EC + IO					MINOR
RPL37A	RefSeq	MINOR	GB < EC + IO					MINOR
RPL4	RefSeq	MINOR	GB < EC + IO					MINOR
RPL6	RefSeq	MINOR	GB < EC + IO					MINOR
RPL7	RefSeq	MINOR	GB < EC + IO					MINOR
RPL7A	RefSeq	MINOR	GB < EC + IO					MINOR
RPL7L1	RefSeq	MINOR	GB < EC + IO					MINOR
RPL8	RefSeq	MINOR	GB < EC + IO					MINOR
RPLP2	RefSeq	MINOR	GB < EC + IO					MINOR
RPP14	RefSeq	MINOR	GB < EC + IO					MINOR
RPS11	RefSeq	MINOR	GB < EC + IO					MINOR
RPS12	RefSeq	MINOR	GB < EC + IO					MINOR
RPS13	RefSeq	MINOR	GB < EC + IO					MINOR
RPS15	RefSeq	MINOR	GB < EC + IO					MINOR
RPS17	RefSeq	MINOR	GB < EC + IO					MINOR
RPS18	RefSeq	MINOR	GB < EC + IO					MINOR
RPS21	RefSeq	MINOR	GB < EC + IO					MINOR
RPS25	RefSeq	MINOR	GB < EC + IO					MINOR
RPS27	RefSeq	MINOR	GB < EC + IO					MINOR
RPS27A	RefSeq	MINOR	GB < EC + IO					MINOR
RPS27RT	RefSeq	MINOR	GB < EC + IO					MINOR
RPS6KA4	RefSeq	MINOR	GB < EC + IO					MINOR
RPS6KB2	RefSeq	MINOR	GB < EC + IO					MINOR
RPS8	RefSeq	MINOR	GB < EC + IO					MINOR
RPS9	RefSeq	MINOR	GB < EC + IO					MINOR
RPUSD3	RefSeq	MINOR	GB < EC + IO					MINOR
RRM1	RefSeq	MINOR	GB < EC + IO					MINOR
RRP12	RefSeq	MINOR	GB < EC + IO					MINOR
RRP1B	RefSeq	MINOR	GB < EC + IO					MINOR
RRP36	RefSeq	MINOR	GB < EC + IO					MINOR
RRP7A	RefSeq	MINOR	GB < EC + IO					MINOR
RRP8	RefSeq	MINOR	GB < EC + IO					MINOR
RTEL1	RefSeq	MINOR	GB < EC + IO					MINOR
RXRB	RefSeq	MINOR	GB < EC + IO					MINOR
SAFB2	RefSeq	MINOR	GB < EC + IO					MINOR
SARS	RefSeq	MINOR	GB < EC + IO					MINOR
SARS2	RefSeq	MINOR	GB < EC + IO					MINOR
SART3	RefSeq	MINOR	GB < EC + IO					MINOR
SAT1	RefSeq	MINOR	GB < EC + IO					MINOR
SAT2	RefSeq	MINOR	GB < EC + IO					MINOR
SBDS	RefSeq	MINOR	GB < EC + IO					MINOR
SBF1	RefSeq	MINOR	GB < EC + IO					MINOR
SCAMP3	RefSeq	MINOR	GB < EC + IO					MINOR
SCRIB	RefSeq	MINOR	GB < EC + IO					MINOR
SDCCAG3	RefSeq	MINOR	GB < EC + IO					MINOR
SDS	RefSeq	MINOR	GB < EC + IO					MINOR
SEC13	RefSeq	MINOR	GB < EC + IO					MINOR
SEC24C	RefSeq	MINOR	GB < EC + IO					MINOR
SEC31B	RefSeq	MINOR	GB < EC + IO					MINOR
SELENBP1	RefSeq	MINOR	GB < EC + IO					MINOR
SELENBP2	RefSeq	MINOR	GB < EC + IO					MINOR
SELO	RefSeq	MINOR	GB < EC + IO					MINOR
SEMA4A	RefSeq	MINOR	GB < EC + IO					MINOR
SEMA4C	RefSeq	MINOR	GB < EC + IO					MINOR
SEMA6C	RefSeq	MINOR	GB < EC + IO					MINOR
SENP3	RefSeq	MINOR	GB < EC + IO					MINOR
SERHL	RefSeq	MINOR	GB < EC + IO					MINOR
SERPINF2	RefSeq	MINOR	GB < EC + IO					MINOR
SETD6	RefSeq	MINOR	GB < EC + IO					MINOR
SF3A1	RefSeq	MINOR	GB < EC + IO					MINOR
SF3A2	RefSeq	MINOR	GB < EC + IO					MINOR
SF3A3	RefSeq	MINOR	GB < EC + IO					MINOR
SF3B3	RefSeq	MINOR	GB < EC + IO					MINOR
SF3B4	RefSeq	MINOR	GB < EC + IO					MINOR
SGK1	RefSeq	MINOR	GB < EC + IO					MINOR
SH2B1	RefSeq	MINOR	GB < EC + IO					MINOR
SH3GLB2	RefSeq	MINOR	GB < EC + IO					MINOR
SHC1	RefSeq	MINOR	GB < EC + IO					MINOR
SHMT2	RefSeq	MINOR	GB < EC + IO					MINOR
SIDT2	RefSeq	MINOR	GB < EC + IO					MINOR
SIGLEC1	RefSeq	MINOR	GB < EC + IO					MINOR
SIGLECE	RefSeq	MINOR	GB < EC + IO					MINOR
SIK1	RefSeq	MINOR	GB < EC + IO					MINOR
SIPA1	RefSeq	MINOR	GB < EC + IO					MINOR
SIRT6	RefSeq	MINOR	GB < EC + IO					MINOR
SIRT7	RefSeq	MINOR	GB < EC + IO					MINOR
SLC10A3-UBL4	RefSeq	MINOR	GB < EC + IO					MINOR
SLC11A1	RefSeq	MINOR	GB < EC + IO					MINOR
SLC12A4	RefSeq	MINOR	GB < EC + IO					MINOR
SLC13A2	RefSeq	MINOR	GB < EC + IO					MINOR
SLC17A2	RefSeq	MINOR	GB < EC + IO					MINOR
SLC17A4	RefSeq	MINOR	GB < EC + IO					MINOR
SLC23A1	RefSeq	MINOR	GB < EC + IO					MINOR
SLC25A1	RefSeq	MINOR	GB < EC + IO					MINOR
SLC25A10	RefSeq	MINOR	GB < EC + IO					MINOR
SLC25A11	RefSeq	MINOR	GB < EC + IO					MINOR
SLC25A19	RefSeq	MINOR	GB < EC + IO					MINOR
SLC25A22	RefSeq	MINOR	GB < EC + IO					MINOR
SLC25A25	RefSeq	MINOR	GB < EC + IO					MINOR
SLC25A3	RefSeq	MINOR	GB < EC + IO					MINOR
SLC25A39	RefSeq	MINOR	GB < EC + IO					MINOR
SLC25A47	RefSeq	MINOR	GB < EC + IO					MINOR
SLC26A11	RefSeq	MINOR	GB < EC + IO					MINOR
SLC26A6	RefSeq	MINOR	GB < EC + IO					MINOR
SLC27A1	RefSeq	MINOR	GB < EC + IO					MINOR
SLC27A3	RefSeq	MINOR	GB < EC + IO					MINOR
SLC27A4	RefSeq	MINOR	GB < EC + IO					MINOR
SLC29A1	RefSeq	MINOR	GB < EC + IO					MINOR
SLC2A4RG-PS	RefSeq	MINOR	GB < EC + IO					MINOR
SLC2A8	RefSeq	MINOR	GB < EC + IO					MINOR
SLC35C2	RefSeq	MINOR	GB < EC + IO					MINOR
SLC37A4	RefSeq	MINOR	GB < EC + IO					MINOR
SLC38A3	RefSeq	MINOR	GB < EC + IO					MINOR
SLC38A7	RefSeq	MINOR	GB < EC + IO					MINOR
SLC39A13	RefSeq	MINOR	GB < EC + IO					MINOR
SLC39A7	RefSeq	MINOR	GB < EC + IO					MINOR
SLC4A2	RefSeq	MINOR	GB < EC + IO					MINOR
SLC4A9	RefSeq	MINOR	GB < EC + IO					MINOR
SLC5A6	RefSeq	MINOR	GB < EC + IO					MINOR
SLC6A12	RefSeq	MINOR	GB < EC + IO					MINOR
SLMO2	RefSeq	MINOR	GB < EC + IO					MINOR
SLU7	RefSeq	MINOR	GB < EC + IO					MINOR
SLX1B	RefSeq	MINOR	GB < EC + IO					MINOR
SMARCD1	RefSeq	MINOR	GB < EC + IO					MINOR
SMG5	RefSeq	MINOR	GB < EC + IO					MINOR
SMN1	RefSeq	MINOR	GB < EC + IO					MINOR
SMNDC1	RefSeq	MINOR	GB < EC + IO					MINOR
SMPD2	RefSeq	MINOR	GB < EC + IO					MINOR
SMPD4	RefSeq	MINOR	GB < EC + IO					MINOR
SMYD5	RefSeq	MINOR	GB < EC + IO					MINOR
SNAPC4	RefSeq	MINOR	GB < EC + IO					MINOR
SNAPIN	RefSeq	MINOR	GB < EC + IO					MINOR
SNRNP200	RefSeq	MINOR	GB < EC + IO					MINOR
SNRPA	RefSeq	MINOR	GB < EC + IO					MINOR
SNRPB	RefSeq	MINOR	GB < EC + IO					MINOR
SNX15	RefSeq	MINOR	GB < EC + IO					MINOR
SNX17	RefSeq	MINOR	GB < EC + IO					MINOR
SOAT2	RefSeq	MINOR	GB < EC + IO					MINOR
SOCS2	RefSeq	MINOR	GB < EC + IO					MINOR
SORBS3	RefSeq	MINOR	GB < EC + IO					MINOR
SPAG5	RefSeq	MINOR	GB < EC + IO					MINOR
SPAG7	RefSeq	MINOR	GB < EC + IO					MINOR
SPAG8	RefSeq	MINOR	GB < EC + IO					MINOR
SPEG	RefSeq	MINOR	GB < EC + IO					MINOR
SPG7	RefSeq	MINOR	GB < EC + IO					MINOR
SPNS1	RefSeq	MINOR	GB < EC + IO					MINOR
SPPL2B	RefSeq	MINOR	GB < EC + IO					MINOR
SPRTN	RefSeq	MINOR	GB < EC + IO					MINOR
SPSB3	RefSeq	MINOR	GB < EC + IO					MINOR
SRA1	RefSeq	MINOR	GB < EC + IO					MINOR
SREBF1	RefSeq	MINOR	GB < EC + IO					MINOR
SRF	RefSeq	MINOR	GB < EC + IO					MINOR
SRM	RefSeq	MINOR	GB < EC + IO					MINOR
SRP19	RefSeq	MINOR	GB < EC + IO					MINOR
SRPR	RefSeq	MINOR	GB < EC + IO					MINOR
SRRT	RefSeq	MINOR	GB < EC + IO					MINOR
SRSF3	RefSeq	MINOR	GB < EC + IO					MINOR
SRSF7	RefSeq	MINOR	GB < EC + IO					MINOR
SRSF9	RefSeq	MINOR	GB < EC + IO					MINOR
SSB	RefSeq	MINOR	GB < EC + IO					MINOR
SSH3	RefSeq	MINOR	GB < EC + IO					MINOR
SSPO	RefSeq	MINOR	GB < EC + IO					MINOR
SSRP1	RefSeq	MINOR	GB < EC + IO					MINOR
ST6GALNAC2	RefSeq	MINOR	GB < EC + IO					MINOR
STAB1	RefSeq	MINOR	GB < EC + IO					MINOR
STAP2	RefSeq	MINOR	GB < EC + IO					MINOR
STAT6	RefSeq	MINOR	GB < EC + IO					MINOR
STK11IP	RefSeq	MINOR	GB < EC + IO					MINOR
STK16	RefSeq	MINOR	GB < EC + IO					MINOR
STK25	RefSeq	MINOR	GB < EC + IO					MINOR
STOML1	RefSeq	MINOR	GB < EC + IO					MINOR
STOML2	RefSeq	MINOR	GB < EC + IO					MINOR
STRIP1	RefSeq	MINOR	GB < EC + IO					MINOR
STUB1	RefSeq	MINOR	GB < EC + IO					MINOR
STX1B	RefSeq	MINOR	GB < EC + IO					MINOR
STX5A	RefSeq	MINOR	GB < EC + IO					MINOR
SUGB < EC + IO1A1	RefSeq	MINOR	GB < EC + IO					MINOR
SUN2	RefSeq	MINOR	GB < EC + IO					MINOR
SUPT16	RefSeq	MINOR	GB < EC + IO					MINOR
SUPT5	RefSeq	MINOR	GB < EC + IO					MINOR
SUPT6	RefSeq	MINOR	GB < EC + IO					MINOR
SUPV3L1	RefSeq	MINOR	GB < EC + IO					MINOR
SUV420H2	RefSeq	MINOR	GB < EC + IO					MINOR
SYDE1	RefSeq	MINOR	GB < EC + IO					MINOR
SYF2	RefSeq	MINOR	GB < EC + IO					MINOR
SYMPK	RefSeq	MINOR	GB < EC + IO					MINOR
SYNGR2	RefSeq	MINOR	GB < EC + IO					MINOR
SYVN1	RefSeq	MINOR	GB < EC + IO					MINOR
SZT2	RefSeq	MINOR	GB < EC + IO					MINOR
TADA3	RefSeq	MINOR	GB < EC + IO					MINOR
TAF10	RefSeq	MINOR	GB < EC + IO					MINOR
TAF8	RefSeq	MINOR	GB < EC + IO					MINOR
TAP1	RefSeq	MINOR	GB < EC + IO					MINOR
TARS	RefSeq	MINOR	GB < EC + IO					MINOR
TARS2	RefSeq	MINOR	GB < EC + IO					MINOR
TAT	RefSeq	MINOR	GB < EC + IO					MINOR
TAZ	RefSeq	MINOR	GB < EC + IO					MINOR
TBC1D17	RefSeq	MINOR	GB < EC + IO					MINOR
TBRG1	RefSeq	MINOR	GB < EC + IO					MINOR
TBRG4	RefSeq	MINOR	GB < EC + IO					MINOR
TCF3	RefSeq	MINOR	GB < EC + IO					MINOR
TCIRG1	RefSeq	MINOR	GB < EC + IO					MINOR
TCOF1	RefSeq	MINOR	GB < EC + IO					MINOR
TCP1	RefSeq	MINOR	GB < EC + IO					MINOR
TCTA	RefSeq	MINOR	GB < EC + IO					MINOR
TECPR1	RefSeq	MINOR	GB < EC + IO					MINOR
TELO2	RefSeq	MINOR	GB < EC + IO					MINOR
TENC1	RefSeq	MINOR	GB < EC + IO					MINOR
TEP1	RefSeq	MINOR	GB < EC + IO					MINOR
TESK1	RefSeq	MINOR	GB < EC + IO					MINOR
TEX261	RefSeq	MINOR	GB < EC + IO					MINOR
TFE3	RefSeq	MINOR	GB < EC + IO					MINOR
TFIP11	RefSeq	MINOR	GB < EC + IO					MINOR
TFPI2	RefSeq	MINOR	GB < EC + IO					MINOR
TFR2	RefSeq	MINOR	GB < EC + IO					MINOR
TGFB1I1	RefSeq	MINOR	GB < EC + IO					MINOR
TGIF1	RefSeq	MINOR	GB < EC + IO					MINOR
TGM1	RefSeq	MINOR	GB < EC + IO					MINOR
THA1	RefSeq	MINOR	GB < EC + IO					MINOR
THAP3	RefSeq	MINOR	GB < EC + IO					MINOR
THAP7	RefSeq	MINOR	GB < EC + IO					MINOR
THNSL2	RefSeq	MINOR	GB < EC + IO					MINOR
THPO	RefSeq	MINOR	GB < EC + IO					MINOR
TIE1	RefSeq	MINOR	GB < EC + IO					MINOR
TIMM21	RefSeq	MINOR	GB < EC + IO					MINOR
TIMM44	RefSeq	MINOR	GB < EC + IO					MINOR
TIMM50	RefSeq	MINOR	GB < EC + IO					MINOR
TINAGL1	RefSeq	MINOR	GB < EC + IO					MINOR
TLCD1	RefSeq	MINOR	GB < EC + IO					MINOR
TLE2	RefSeq	MINOR	GB < EC + IO					MINOR
TLN1	RefSeq	MINOR	GB < EC + IO					MINOR
TM2D3	RefSeq	MINOR	GB < EC + IO					MINOR
TM6SF2	RefSeq	MINOR	GB < EC + IO					MINOR
TMC6	RefSeq	MINOR	GB < EC + IO					MINOR
TMC8	RefSeq	MINOR	GB < EC + IO					MINOR
TMED4	RefSeq	MINOR	GB < EC + IO					MINOR
TMED9	RefSeq	MINOR	GB < EC + IO					MINOR
TMEM106C	RefSeq	MINOR	GB < EC + IO					MINOR
TMEM125	RefSeq	MINOR	GB < EC + IO					MINOR
TMEM128	RefSeq	MINOR	GB < EC + IO					MINOR
TMEM129	RefSeq	MINOR	GB < EC + IO					MINOR
TMEM14C	RefSeq	MINOR	GB < EC + IO					MINOR
TMEM150A	RefSeq	MINOR	GB < EC + IO					MINOR
TMEM161A	RefSeq	MINOR	GB < EC + IO					MINOR
TMEM175	RefSeq	MINOR	GB < EC + IO					MINOR
TMEM176A	RefSeq	MINOR	GB < EC + IO					MINOR
TMEM176B	RefSeq	MINOR	GB < EC + IO					MINOR
TMEM184A	RefSeq	MINOR	GB < EC + IO					MINOR
TMEM198B	RefSeq	MINOR	GB < EC + IO					MINOR
TMEM199	RefSeq	MINOR	GB < EC + IO					MINOR
TMEM205	RefSeq	MINOR	GB < EC + IO					MINOR
TMEM214	RefSeq	MINOR	GB < EC + IO					MINOR
TMEM230	RefSeq	MINOR	GB < EC + IO					MINOR
TMEM234	RefSeq	MINOR	GB < EC + IO					MINOR
TMEM25	RefSeq	MINOR	GB < EC + IO					MINOR
TMEM43	RefSeq	MINOR	GB < EC + IO					MINOR
TMEM55B	RefSeq	MINOR	GB < EC + IO					MINOR
TMEM8	RefSeq	MINOR	GB < EC + IO					MINOR
TMEM80	RefSeq	MINOR	GB < EC + IO					MINOR
TMEM82	RefSeq	MINOR	GB < EC + IO					MINOR
TMEM86B	RefSeq	MINOR	GB < EC + IO					MINOR
TMX2	RefSeq	MINOR	GB < EC + IO					MINOR
TNFRSF14	RefSeq	MINOR	GB < EC + IO					MINOR
TNPO2	RefSeq	MINOR	GB < EC + IO					MINOR
TOE1	RefSeq	MINOR	GB < EC + IO					MINOR
TOMM40L	RefSeq	MINOR	GB < EC + IO					MINOR
TOMM6	RefSeq	MINOR	GB < EC + IO					MINOR
TONSL	RefSeq	MINOR	GB < EC + IO					MINOR
TOP3B	RefSeq	MINOR	GB < EC + IO					MINOR
TOR2A	RefSeq	MINOR	GB < EC + IO					MINOR
TPCN2	RefSeq	MINOR	GB < EC + IO					MINOR
TPI1	RefSeq	MINOR	GB < EC + IO					MINOR
TPP1	RefSeq	MINOR	GB < EC + IO					MINOR
TPR	RefSeq	MINOR	GB < EC + IO					MINOR
TPRGL	RefSeq	MINOR	GB < EC + IO					MINOR
TRADD	RefSeq	MINOR	GB < EC + IO					MINOR
TRAF7	RefSeq	MINOR	GB < EC + IO					MINOR
TRAFD1	RefSeq	MINOR	GB < EC + IO					MINOR
TRAPPC4	RefSeq	MINOR	GB < EC + IO					MINOR
TRAPPC6A	RefSeq	MINOR	GB < EC + IO					MINOR
TRIM28	RefSeq	MINOR	GB < EC + IO					MINOR
TRIM34B	RefSeq	MINOR	GB < EC + IO					MINOR
TRIM68	RefSeq	MINOR	GB < EC + IO					MINOR
TRIP10	RefSeq	MINOR	GB < EC + IO					MINOR
TRIP6	RefSeq	MINOR	GB < EC + IO					MINOR
TRMT1	RefSeq	MINOR	GB < EC + IO					MINOR
TRNT1	RefSeq	MINOR	GB < EC + IO					MINOR
TRPM2	RefSeq	MINOR	GB < EC + IO					MINOR
TRPM4	RefSeq	MINOR	GB < EC + IO					MINOR
TRPT1	RefSeq	MINOR	GB < EC + IO					MINOR
TSC2	RefSeq	MINOR	GB < EC + IO					MINOR
TSEN54	RefSeq	MINOR	GB < EC + IO					MINOR
TSPAN31	RefSeq	MINOR	GB < EC + IO					MINOR
TSR1	RefSeq	MINOR	GB < EC + IO					MINOR
TTC4	RefSeq	MINOR	GB < EC + IO					MINOR
TTF2	RefSeq	MINOR	GB < EC + IO					MINOR
TTI2	RefSeq	MINOR	GB < EC + IO					MINOR
TTLL10	RefSeq	MINOR	GB < EC + IO					MINOR
TUBG1	RefSeq	MINOR	GB < EC + IO					MINOR
TUFM	RefSeq	MINOR	GB < EC + IO					MINOR
TUT1	RefSeq	MINOR	GB < EC + IO					MINOR
TXNIP	RefSeq	MINOR	GB < EC + IO					MINOR
UAP1L1	RefSeq	MINOR	GB < EC + IO					MINOR
UBA1	RefSeq	MINOR	GB < EC + IO					MINOR
UBA7	RefSeq	MINOR	GB < EC + IO					MINOR
UBALD1	RefSeq	MINOR	GB < EC + IO					MINOR
UBE2M	RefSeq	MINOR	GB < EC + IO					MINOR
UBE2Q1	RefSeq	MINOR	GB < EC + IO					MINOR
UBLCP1	RefSeq	MINOR	GB < EC + IO					MINOR
UBTF	RefSeq	MINOR	GB < EC + IO					MINOR
UBXN1	RefSeq	MINOR	GB < EC + IO					MINOR
UBXN6	RefSeq	MINOR	GB < EC + IO					MINOR
UCK1	RefSeq	MINOR	GB < EC + IO					MINOR
UCP2	RefSeq	MINOR	GB < EC + IO					MINOR
UHRF1	RefSeq	MINOR	GB < EC + IO					MINOR
ULK3	RefSeq	MINOR	GB < EC + IO					MINOR
UNC45A	RefSeq	MINOR	GB < EC + IO					MINOR
UNC93B1	RefSeq	MINOR	GB < EC + IO					MINOR
UPF1	RefSeq	MINOR	GB < EC + IO					MINOR
UQCRC1	RefSeq	MINOR	GB < EC + IO					MINOR
URAH	RefSeq	MINOR	GB < EC + IO					MINOR
URB1	RefSeq	MINOR	GB < EC + IO					MINOR
UROD	RefSeq	MINOR	GB < EC + IO					MINOR
USF1	RefSeq	MINOR	GB < EC + IO					MINOR
USP2	RefSeq	MINOR	GB < EC + IO					MINOR
USP5	RefSeq	MINOR	GB < EC + IO					MINOR
VARS	RefSeq	MINOR	GB < EC + IO					MINOR
VARS2	RefSeq	MINOR	GB < EC + IO					MINOR
VASP	RefSeq	MINOR	GB < EC + IO					MINOR
VCPKMT	RefSeq	MINOR	GB < EC + IO					MINOR
VIPAS39	RefSeq	MINOR	GB < EC + IO					MINOR
VPS16	RefSeq	MINOR	GB < EC + IO					MINOR
VPS25	RefSeq	MINOR	GB < EC + IO					MINOR
VPS28	RefSeq	MINOR	GB < EC + IO					MINOR
VPS33B	RefSeq	MINOR	GB < EC + IO					MINOR
VPS39	RefSeq	MINOR	GB < EC + IO					MINOR
VPS4A	RefSeq	MINOR	GB < EC + IO					MINOR
VPS51	RefSeq	MINOR	GB < EC + IO					MINOR
VPS9D1	RefSeq	MINOR	GB < EC + IO					MINOR
WASH1	RefSeq	MINOR	GB < EC + IO					MINOR
WBP1	RefSeq	MINOR	GB < EC + IO					MINOR
WBP11	RefSeq	MINOR	GB < EC + IO					MINOR
WBSCR22	RefSeq	MINOR	GB < EC + IO					MINOR
WBSCR27	RefSeq	MINOR	GB < EC + IO					MINOR
WDR11	RefSeq	MINOR	GB < EC + IO					MINOR
WDR18	RefSeq	MINOR	GB < EC + IO					MINOR
WDR3	RefSeq	MINOR	GB < EC + IO					MINOR
WDR36	RefSeq	MINOR	GB < EC + IO					MINOR
WDR45	RefSeq	MINOR	GB < EC + IO					MINOR
WDR46	RefSeq	MINOR	GB < EC + IO					MINOR
WDR62	RefSeq	MINOR	GB < EC + IO					MINOR
WDR74	RefSeq	MINOR	GB < EC + IO					MINOR
WDR75	RefSeq	MINOR	GB < EC + IO					MINOR
WDR77	RefSeq	MINOR	GB < EC + IO					MINOR
WDR83	RefSeq	MINOR	GB < EC + IO					MINOR
WDR90	RefSeq	MINOR	GB < EC + IO					MINOR
XAB2	RefSeq	MINOR	GB < EC + IO					MINOR
XLR3A	RefSeq	MINOR	GB < EC + IO					MINOR
XNDC1	RefSeq	MINOR	GB < EC + IO					MINOR
XNTRPC	RefSeq	MINOR	GB < EC + IO					MINOR
XPO5	RefSeq	MINOR	GB < EC + IO					MINOR
XRCC6	RefSeq	MINOR	GB < EC + IO					MINOR
YIF1A	RefSeq	MINOR	GB < EC + IO					MINOR
YIPF2	RefSeq	MINOR	GB < EC + IO					MINOR
YIPF3	RefSeq	MINOR	GB < EC + IO					MINOR
YRDC	RefSeq	MINOR	GB < EC + IO					MINOR
ZBP1	RefSeq	MINOR	GB < EC + IO					MINOR
ZBTB17	RefSeq	MINOR	GB < EC + IO					MINOR
ZDHHC1	RefSeq	MINOR	GB < EC + IO					MINOR
ZDHHC16	RefSeq	MINOR	GB < EC + IO					MINOR
ZDHHC4	RefSeq	MINOR	GB < EC + IO					MINOR
ZDHHC8	RefSeq	MINOR	GB < EC + IO					MINOR
ZFAND2B	RefSeq	MINOR	GB < EC + IO					MINOR
ZFP263	RefSeq	MINOR	GB < EC + IO					MINOR
ZFP330	RefSeq	MINOR	GB < EC + IO					MINOR
ZFP335	RefSeq	MINOR	GB < EC + IO					MINOR
ZFP446	RefSeq	MINOR	GB < EC + IO					MINOR
ZFYVE19	RefSeq	MINOR	GB < EC + IO					MINOR
ZMYM3	RefSeq	MINOR	GB < EC + IO					MINOR
ZNF512B	RefSeq	MINOR	GB < EC + IO					MINOR
ZPR1	RefSeq	MINOR	GB < EC + IO					MINOR
ZRANB2	RefSeq	MINOR	GB < EC + IO					MINOR
ZSWIM8	RefSeq	MINOR	GB < EC + IO					MINOR
ZW10	RefSeq	MINOR	GB < EC + IO					MINOR
ZWILCH	RefSeq	MINOR	GB < EC + IO					MINOR
ZYX	RefSeq	MINOR	GB < EC + IO					MINOR
2310001H17RIK	RefSeq	MINOR	GB < EC + IO		MINOR	MINOR	MINOR
CIB3	RefSeq	MINOR	GB < EC + IO		MINOR	MINOR	MINOR
COX20	RefSeq	MINOR	GB < EC + IO		MINOR	MINOR	MINOR
GNGB > EC + IO2	RefSeq	MINOR	GB < EC + IO		MINOR	MINOR	MINOR
INSL3	RefSeq	MINOR	GB < EC + IO		MINOR	MINOR	MINOR
LOC102636514	RefSeq	MINOR	GB < EC + IO		MINOR	MINOR	MINOR
MUP16	RefSeq	MINOR	GB < EC + IO		MINOR	MINOR	MINOR
PLEKHA7	RefSeq	MINOR	GB < EC + IO		MINOR	MINOR	MINOR
PPP1R35	RefSeq	MINOR	GB < EC + IO		MINOR	MINOR	MINOR
PPWD1	RefSeq	MINOR	GB < EC + IO		MINOR	MINOR	MINOR
SLIRP	RefSeq	MINOR	GB < EC + IO		MINOR	MINOR	MINOR
ZFP809	RefSeq	MINOR	GB < EC + IO		MINOR	MINOR	MINOR
CASP4	RefSeq	MINOR	GB < EC + IO			MINOR	MINOR
CEP44	RefSeq	MINOR	GB < EC + IO			MINOR	MINOR
LAGE3	RefSeq	MINOR	GB < EC + IO			MINOR	MINOR
METTL23	RefSeq	MINOR	GB < EC + IO			MINOR	MINOR
MSS51	RefSeq	MINOR	GB < EC + IO			MINOR	MINOR
TFPT	RefSeq	MINOR	GB < EC + IO			MINOR	MINOR
UCKL1	RefSeq	MINOR	GB < EC + IO			MINOR	MINOR
1810022K09RIK	RefSeq	MINOR	GB < EC + IO		MINOR		MINOR
AI413582	RefSeq	MINOR	GB < EC + IO		MINOR		MINOR
CYP2C53-PS	RefSeq	MINOR	GB < EC + IO		MINOR		MINOR
DEB1	RefSeq	MINOR	GB < EC + IO		MINOR		MINOR
HNRNPA2B1	RefSeq	MINOR	GB < EC + IO		MINOR		MINOR
PRSS36	RefSeq	MINOR	GB < EC + IO		MINOR		MINOR
ZSCAN22	RefSeq	MINOR	GB < EC + IO		MINOR		MINOR
0610037L13RIK	RefSeq	MINOR	GB < EC + IO				MINOR
1110007C09RIK	RefSeq	MINOR	GB < EC + IO				MINOR
1110059G10RIK	RefSeq	MINOR	GB < EC + IO				MINOR
1700021F05RIK	RefSeq	MINOR	GB < EC + IO				MINOR
1700047M11RIK	RefSeq	MINOR	GB < EC + IO				MINOR
[truncated: 36,904 more rows]

## Sheet: S1D_Expression Summary
Table S1D – Expression summary for 38,901 genes across the five subcellular factions in vehicle-treated male and female mouse liver. Characterization of all 38,901 genes, including their chromosome, start and stop positions and strand. Genes were chacterized by type: RefSeq genes (RefSeq), miRNAs (MIR), antisense lncRNAs (AS), intragenic lncRNAs (INTRA) and intergenic lncRNAs (INTER) – and class …
								RefSeq Output or ncRNA properties			2349	Total Gene Lengths (nts)			Base Pair Ratios		Expressed at >9 Intronic or Exonic Reads in Male or Female
GENE	TYPE	CLASS	Chr	Start	Stop	Strand	Multiple Mapping Locations	Mouse mm9 Mapping Locations	Notes	851 LncRNAs with RefSeq ID	Counting Flag	GB	EC	IO	EC/GB	IO/GB	Cyto	Nuc	NP	CB	CBnPAs	Expressed in >1 Fraction
ncRNA_as_chr7_6166	AS	LNC	chr7	52821222	52830546	-	NO	chr7:52,821,222-52,830,546	[Minus][Exon count:5][Isoform count6][Longest ORF:63 aa]"	0610005C13RIK	MINOR: >15 Reads & 20% Difference	8222	273	7949	0.0332036	0.966796	YES	YES	YES	YES	YES	1
ncRNA_inter_chr11_10221	INTER	LNC	chr11	120209992	120212506	+	NO	chr11:120,209,992-120,212,506	[Plus][Exon count:2][Isoform count2][Longest ORF:38 aa][Old lncRNA ID:LiverLincs_chr11_3233]"	0610009L18RIK		2512	618	1894	0.246019	0.753981	NO	YES	NO	YES	YES	1
ncRNA_as_chr8_7204	AS	LNC	chr8	80040955	80042477	+	NO	chr8:80,040,955-80,042,477	[Plus][Exon count:1][Isoform count1][No Introns][Longest ORF:139 aa]"	0610038B21RIK		1523	1523	0	1	0	NO	NO	NO	NO	NO	0
ncRNA_as_chr2_1970	AS	LNC	chr2	163470586	163471536	+	NO	chr2:163,470,586-163,471,536	[Plus][Exon count:1][Isoform count1][No Introns][Longest ORF:104 aa]"	0610039K10RIK		951	951	0	1	0	NO	NO	NO	NO	NO	0
ncRNA_inter_chr5_4713	INTER	LNC	chr5	144090987	144094391	+	NO	chr5:144,090,987-144,094,391	[Plus][Exon count:3][Isoform count6][Longest ORF:86 aa]"	0610040B10RIK		809	448	361	0.55377	0.44623	YES	YES	YES	YES	YES	1
ncRNA_as_chr6_5508	AS	LNC	chr6	108527030	108610928	-	NO	chr6:108,527,030-108,610,928	[Minus][Exon count:7][Isoform count3][Longest ORF:103 aa]"	0610040F04RIK		83243	1737	81506	0.0208666	0.979133	NO	YES	YES	YES	YES	1
ncRNA_as_chr18_14296	AS	LNC	chr18	11042035	11052565	-	NO	chr18:11,042,035-11,052,565	[Minus][Exon count:6][Isoform count6][Longest ORF:74 aa]"	1010001N08RIK	MINOR: >15 Reads & 20% Difference	8365	671	7694	0.0802152	0.919785	YES	YES	YES	YES	YES	1
ncRNA_as_chr12_10245	AS	LNC	chr12	3403883	3426951	-	NO	chr12:3,403,883-3,426,951	[Minus][Exon count:3][Isoform count4][Longest ORF:133 aa]"	1110002L01RIK		20834	3504	17330	0.168187	0.831813	YES	YES	YES	YES	YES	1
ncRNA_inter_chr5_4555	INTER	LNC	chr5	116079352	116081849	-	NO	chr5:116,079,352-116,081,849	[Minus][Exon count:2][Isoform count2][No Intron-only sequences][Longest ORF:79 aa][Old lncRNA ID:LiverLincs_chr5_1489]"	1110006O24RIK		2356	2356	0	1	0	YES	YES	YES	YES	YES	1
ncRNA_inter_chr6_4875	INTER	LNC	chr6	13821533	13851628	+	NO	chr6:13,821,533-13,851,628	[Plus][Exon count:3][Isoform count3][Longest ORF:65 aa]"	1110019D14RIK		30070	6715	23355	0.223312	0.776688	YES	YES	YES	YES	YES	1
ncRNA_as_chr17_14173	AS	LNC	chr17	85316522	85357050	-	NO	chr17:85,316,522-85,357,050	[Minus][Exon count:4][Isoform count2][Longest ORF:70 aa]"	1110020A21RIK		40187	878	39309	0.0218479	0.978152	YES	YES	YES	YES	YES	1
ncRNA_intra_chr11_9969	INTRA	LNC	chr11	87513026	87518829	+	NO	chr11:87,513,026-87,518,829	[Plus][Exon count:2][Isoform count1][Overlapping Protein-coding:Rnf43][Longest ORF:49 aa]"	1110028F11RIK		2705	2705	0	1	0	YES	YES	YES	YES	YES	1
ncRNA_inter_chr8_7377	INTER	LNC	chr8	109111043	109118720	+	NO	chr8:109,111,043-109,118,720	[Plus][Exon count:3][Isoform count1][Longest ORF:83 aa][Old lncRNA ID:LiverLincs_chr8_2368]"	1110028F18RIK		7678	1341	6337	0.174655	0.825345	NO	NO	NO	NO	NO	0
ncRNA_inter_chr9_8028	INTER	LNC	chr9	63897636	63901907	+	NO	chr9:63,897,636-63,901,907	[Plus][Exon count:3][Isoform count1][Longest ORF:48 aa]"	1110036E04RIK		4272	777	3495	0.181882	0.818118	NO	NO	NO	NO	NO	0
ncRNA_inter_chr17_13876	INTER	LNC	chr17	35085358	35089548	-	NO	chr17:35,085,358-35,089,548	[Minus][Exon count:5][Isoform count13][Overlapping SmallRNA:Gm25744;Snord52][Longest ORF:108 aa]"	1110038B12RIK		1878	439	1439	0.233759	0.766241	YES	YES	YES	YES	YES	1
ncRNA_as_chr13_11164	AS	LNC	chr13	34027901	34052050	+	NO	chr13:34,027,901-34,052,050	[Plus][Exon count:5][Isoform count1][Longest ORF:48 aa]"	1110046J04RIK		24150	777	23373	0.0321739	0.967826	NO	NO	NO	YES	YES	1
ncRNA_inter_chr6_5675	INTER	LNC	chr6	134878145	134903464	+	NO	chr6:134,878,145-134,903,464	[Plus][Exon count:2][Isoform count7][Longest ORF:63 aa][Old lncRNA ID:LiverLincs_chr6_1879]"	1190002F15RIK		24627	1690	22937	0.0686239	0.931376	NO	NO	NO	YES	YES	1
ncRNA_inter_chr3_2526	INTER	LNC	chr3	88625932	88636409	-	NO	chr3:88,625,932-88,636,409	[Minus][Exon count:2][Isoform count1][Longest ORF:76 aa]"	1500004A13RIK		10478	3629	6849	0.346345	0.653655	NO	NO	NO	YES	NO	1
ncRNA_inter_chr19_14852	INTER	LNC	chr19	20479778	20497275	+	NO	chr19:20,479,778-20,497,275	[Plus][Exon count:3][Isoform count1][Longest ORF:90 aa][Old lncRNA ID:LiverLincs_chr19_4733]"	1500015L24RIK		17498	778	16720	0.0444622	0.955538	NO	NO	NO	NO	NO	0
ncRNA_as_chr19_14977	AS	LNC	chr19	36687082	36764533	-	NO	chr19:36,687,082-36,764,533	[Minus][Exon count:5][Isoform count14][Longest ORF:93 aa]"	1500017E21RIK		74191	2143	72048	0.0288849	0.971115	YES	YES	YES	YES	YES	1
ncRNA_inter_chr16_13527	INTER	LNC	chr16	96052730	96150684	-	NO	chr16:96,052,730-96,150,684	[Minus][Exon count:4][Isoform count2][Longest ORF:102 aa]"	1600002D24RIK		97229	1489	95740	0.0153144	0.984686	NO	NO	NO	NO	YES	1
ncRNA_inter_chr7_6496	INTER	LNC	chr7	117141891	117150160	-	NO	chr7:117,141,891-117,150,160	[Minus][Exon count:3][Isoform count1][Longest ORF:39 aa][Old lncRNA ID:LiverLincs_chr7_2110]"	1600010M07RIK		8270	616	7654	0.0744861	0.925514	NO	NO	NO	NO	NO	0
ncRNA_inter_chr6_5325	INTER	LNC	chr6	86476248	86527977	+	NO	chr6:86,476,248-86,527,977	[Plus][Exon count:5][Isoform count8][Longest ORF:154 aa]"	1600020E01RIK		50207	931	49276	0.0185432	0.981457	YES	YES	YES	YES	YES	1
ncRNA_inter_chr5_4198	INTER	LNC	chr5	46059940	46060947	-	NO	chr5:46,059,940-46,060,947	[Minus][Exon count:1][Isoform count1][No Introns][Longest ORF:64 aa][Old lncRNA ID:LiverLincs_chr5_1374]"	1600023N17RIK		1008	1008	0	1	0	NO	NO	NO	NO	NO	0
ncRNA_inter_chr8_7353	INTER	LNC	chr8	105867778	105871434	-	NO	chr8:105,867,778-105,871,434	[Minus][Exon count:3][Isoform count1][Longest ORF:46 aa]"	1600027J07RIK		3657	489	3168	0.133716	0.866284	NO	NO	NO	NO	NO	0
ncRNA_as_chr8_7094	AS	LNC	chr8	63760319	63767669	-	NO	chr8:63,760,319-63,767,669	[Minus][Exon count:5][Isoform count1][Longest ORF:53 aa]"	1700001D01RIK		7351	565	6786	0.0768603	0.92314	NO	NO	NO	NO	NO	0
ncRNA_as_chr14_12141	AS	LNC	chr14	66914166	66915966	-	NO	chr14:66,914,166-66,915,966	[Minus][Exon count:3][Isoform count1][Longest ORF:49 aa]"	1700001G11RIK		1801	769	1032	0.426985	0.573015	NO	NO	NO	NO	NO	0
ncRNA_inter_chr1_142	INTER	LNC	chr1	33726669	33727557	+	NO	chr1:33,726,669-33,727,557	[Plus][Exon count:1][Isoform count1][No Introns][Longest ORF:184 aa][Old lncRNA ID:LiverLincs_chr1_43]"	1700001G17RIK		889	889	0	1	0	NO	NO	NO	NO	NO	0
ncRNA_inter_chr19_15117	INTER	LNC	chr19	53323226	53329695	-	NO	chr19:53,323,226-53,329,695	[Minus][Exon count:4][Isoform count2][Longest ORF:90 aa]"	1700001K23RIK		6140	488	5652	0.0794788	0.920521	NO	NO	NO	NO	NO	0
ncRNA_inter_chr15_12790	INTER	LNC	chr15	83184107	83197727	-	NO	chr15:83,184,107-83,197,727	[Minus][Exon count:6][Isoform count12][Longest ORF:114 aa][Old lncRNA ID:LiverLincs_chr15_4042]"	1700001L05RIK		12060	4772	7288	0.395688	0.604312	YES	YES	YES	YES	YES	1
ncRNA_inter_chr7_6531	INTER	LNC	chr7	123225276	123236663	-	NO	chr7:123,225,276-123,236,663	[Minus][Exon count:4][Isoform count1][Longest ORF:74 aa][Old lncRNA ID:LiverLincs_chr7_2125]"	1700003G18RIK		11388	620	10768	0.0544433	0.945557	NO	NO	NO	YES	NO	1
ncRNA_intra_chr14_12302	INTRA	LNC	chr14	120148449	120150786	+	NO	chr14:120,148,449-120,150,786	[Plus][Exon count:3][Isoform count1][Overlapping Protein-coding:Hs6st3][Longest ORF:48 aa]"	1700006F04RIK		439	439	0	1	0	NO	NO	NO	NO	NO	0
ncRNA_inter_chr3_2363	INTER	LNC	chr3	57937803	57967729	-	NO	chr3:57,937,803-57,967,729	[Minus][Exon count:6][Isoform count3][Longest ORF:93 aa][Old lncRNA ID:LiverLincs_chr3_790]"	1700007F19RIK		29001	9468	19533	0.326472	0.673528	NO	NO	NO	YES	YES	1
ncRNA_as_chr1_968	AS	LNC	chr1	188949017	188951731	+	NO	chr1:188,949,017-188,951,731	[Plus][Exon count:3][Isoform count1][Longest ORF:48 aa]"	1700007P06RIK		2715	823	1892	0.303131	0.696869	NO	NO	NO	NO	NO	0
ncRNA_inter_chr10_9033	INTER	LNC	chr10	77356165	77358856	+	NO	chr10:77,356,165-77,358,856	[Plus][Exon count:2][Isoform count1][Longest ORF:86 aa][Old lncRNA ID:LiverLincs_chr10_2803]"	1700009J07RIK		2692	914	1778	0.339525	0.660475	NO	NO	NO	NO	NO	0
ncRNA_inter_chr10_9394	INTER	LNC	chr10	127104179	127113846	+	NO	chr10:127,104,179-127,113,846	[Plus][Exon count:3][Isoform count3][Longest ORF:59 aa][Old lncRNA ID:LiverLincs_chr10_2936]"	1700012D01RIK		9234	412	8822	0.0446177	0.955382	YES	YES	YES	YES	YES	1
ncRNA_inter_chr13_11027	INTER	LNC	chr13	5854755	5857338	-	NO	chr13:5,854,755-5,857,338	[Minus][Exon count:3][Isoform count1][Longest ORF:75 aa][Old lncRNA ID:LiverLincs_chr13_3507]"	1700016G22RIK		2584	593	1991	0.229489	0.770511	NO	NO	NO	NO	NO	0
ncRNA_as_chr10_8687	AS	LNC	chr10	14425415	14478825	+	NO	chr10:14,425,415-14,478,825	[Plus][Exon count:6][Isoform count1][Longest ORF:57 aa]"	1700016L04RIK		53411	910	52501	0.0170377	0.982962	NO	NO	NO	NO	NO	0
ncRNA_inter_chr1_329	INTER	LNC	chr1	80424199	80476840	+	NO	chr1:80,424,199-80,476,840	[Plus][Exon count:5][Isoform count10][Longest ORF:100 aa]"	1700016L21RIK		45072	1036	44036	0.0229854	0.977015	NO	NO	NO	YES	YES	1
ncRNA_as_chr19_14916	AS	LNC	chr19	29121973	29123219	+	NO	chr19:29,121,973-29,123,219	[Plus][Exon count:1][Isoform count1][No Introns][Longest ORF:113 aa]"	1700018L02RIK		1247	1247	0	1	0	YES	YES	YES	YES	YES	1
ncRNA_inter_chr1_416	INTER	LNC	chr1	93301457	93302606	-	NO	chr1:93,301,457-93,302,606	[Minus][Exon count:3][Isoform count1][Longest ORF:24 aa][Old lncRNA ID:LiverLincs_chr1_139]"	1700020N18RIK		1150	546	604	0.474783	0.525217	NO	NO	NO	NO	NO	0
ncRNA_inter_chr4_3713	INTER	LNC	chr4	134004680	134006086	-	NO	chr4:134,004,680-134,006,086	[Minus][Exon count:3][Isoform count1][Longest ORF:56 aa]"	1700021N21RIK		1407	905	502	0.643213	0.356787	NO	NO	NO	NO	NO	0
ncRNA_inter_chr11_10147	INTER	LNC	chr11	109707192	109709790	+	NO	chr11:109,707,192-109,709,790	[Plus][Exon count:3][Isoform count1][Longest ORF:78 aa]"	1700023C21RIK		2599	389	2210	0.149673	0.850327	NO	NO	NO	NO	NO	0
ncRNA_inter_chr13_11020	INTER	LNC	chr13	3497296	3500639	+	NO	chr13:3,497,296-3,500,639	[Plus][Exon count:3][Isoform count1][Longest ORF:40 aa]"	1700024F13RIK		3344	669	2675	0.20006	0.79994	NO	NO	NO	NO	NO	0
ncRNA_inter_chr15_12716	INTER	LNC	chr15	77388670	77392322	-	NO	chr15:77,388,670-77,392,322	[Minus][Exon count:4][Isoform count1][Longest ORF:59 aa]"	1700025B11RIK		3653	552	3101	0.151109	0.848891	NO	NO	NO	NO	NO	0
ncRNA_inter_chr10_9323	INTER	LNC	chr10	118850500	118863920	+	NO	chr10:118,850,500-118,863,920	[Plus][Exon count:4][Isoform count1][Longest ORF:34 aa]"	1700025F24RIK		13421	894	12527	0.066612	0.933388	NO	NO	NO	NO	NO	0
ncRNA_as_chr6_5050	AS	LNC	chr6	39013878	39017585	-	NO	chr6:39,013,878-39,017,585	[Minus][Exon count:4][Isoform count1][Longest ORF:45 aa]"	1700025N23RIK		3708	902	2806	0.243258	0.756742	NO	NO	NO	NO	NO	0
ncRNA_inter_chr10_8868	INTER	LNC	chr10	43463082	43488965	+	NO	chr10:43,463,082-43,488,965	[Plus][Exon count:5][Isoform count10][Longest ORF:119 aa][Old lncRNA ID:LiverLincs_chr10_2767;LiverLincs_chr10_2768]"	1700027J07RIK		21782	5244	16538	0.240749	0.759251	NO	NO	NO	YES	YES	1
ncRNA_inter_chr5_4819	INTER	LNC	chr5	152166692	152234858	+	NO	chr5:152,166,692-152,234,858	[Plus][Exon count:8][Isoform count35][Longest ORF:149 aa][Old lncRNA ID:LiverLincs_chr5_1580]"	1700028E10RIK		50414	7084	43330	0.140517	0.859483	YES	YES	YES	YES	YES	1
ncRNA_inter_chr10_9087	INTER	LNC	chr10	82274868	82286987	+	NO	chr10:82,274,868-82,286,987	[Plus][Exon count:3][Isoform count1][Longest ORF:52 aa][Old lncRNA ID:LiverLincs_chr10_2821]"	1700028I16RIK		12120	1056	11064	0.0871287	0.912871	NO	NO	NO	NO	NO	0
ncRNA_inter_chr4_3727	INTER	LNC	chr4	135182570	135186113	+	NO	chr4:135,182,570-135,186,113	[Plus][Exon count:3][Isoform count2][Longest ORF:81 aa]"	1700029M20RIK		3415	2834	581	0.829868	0.170132	NO	NO	NO	NO	NO	0
ncRNA_inter_chr12_10357	INTER	LNC	chr12	20810253	20821640	-	NO	chr12:20,810,253-20,821,640	[Minus][Exon count:2][Isoform count1][Overlapping Pseudogene:Gm28503;1700030C10Rik][Longest ORF:89 aa][Old lncRNA ID:LiverLincs_chr12_3280]"	1700030C10RIK		11388	1724	9664	0.151387	0.848613	NO	NO	NO	NO	NO	0
ncRNA_inter_chr3_2926	INTER	LNC	chr3	136098234	136112313	-	NO	chr3:136,098,234-136,112,313	[Minus][Exon count:5][Isoform count1][Longest ORF:69 aa][Old lncRNA ID:LiverLincs_chr3_955]"	1700030L20RIK		14080	985	13095	0.0699574	0.930043	NO	NO	NO	NO	NO	0
ncRNA_inter_chr14_11970	INTER	LNC	chr14	44769272	44790902	-	NO	chr14:44,769,272-44,790,902	[Minus][Exon count:3][Isoform count1][Longest ORF:27 aa]"	1700047E10RIK		21631	568	21063	0.0262586	0.973741	NO	NO	NO	NO	NO	0
ncRNA_as_chr16_13506	AS	LNC	chr16	92305562	92313194	-	NO	chr16:92,305,562-92,313,194	[Minus][Exon count:2][Isoform count2][Longest ORF:83 aa]"	1700048M11RIK		7633	4365	3268	0.571859	0.428141	NO	NO	NO	NO	NO	0
ncRNA_inter_chr6_5850	INTER	LNC	chr6	147638763	147650896	+	NO	chr6:147,638,763-147,650,896	[Plus][Exon count:4][Isoform count1][Longest ORF:46 aa]"	1700049E15RIK		12134	921	11213	0.0759024	0.924098	NO	NO	NO	NO	NO	0
ncRNA_inter_chr11_9861	INTER	LNC	chr11	72080346	72082058	+	NO	chr11:72,080,346-72,082,058	[Plus][Exon count:2][Isoform count1][Longest ORF:103 aa][Old lncRNA ID:LiverLincs_chr11_3097]"	1700051A21RIK		1713	1358	355	0.792761	0.207239	NO	NO	NO	NO	NO	0
ncRNA_inter_chr12_10714	INTER	LNC	chr12	82024419	82025434	-	NO	chr12:82,024,419-82,025,434	[Minus][Exon count:2][Isoform count1][Longest ORF:75 aa]"	1700052I22RIK		1016	377	639	0.371063	0.628937	NO	NO	NO	NO	NO	0
ncRNA_as_chr11_10113	AS	LNC	chr11	105035885	105042765	-	NO	chr11:105,035,885-105,042,765	[Minus][Exon count:2][Isoform count4][No Intron-only sequences][Longest ORF:127 aa]"	1700052K11RIK		3592	3592	0	1	0	YES	YES	YES	YES	YES	1
ncRNA_inter_chr19_15115	INTER	LNC	chr19	53150742	53158882	+	NO	chr19:53,150,742-53,158,882	[Plus][Exon count:3][Isoform count1][Longest ORF:98 aa]"	1700054A03RIK		8141	780	7361	0.0958113	0.904189	NO	NO	NO	NO	NO	0
ncRNA_as_chr2_1647	AS	LNC	chr2	118130650	118133902	+	NO	chr2:118,130,650-118,133,902	[Plus][Exon count:3][Isoform count1][Longest ORF:55 aa]"	1700054M17RIK		3253	445	2808	0.136797	0.863203	NO	NO	NO	NO	NO	0
ncRNA_inter_chr9_8027	INTER	LNC	chr9	63886272	63889272	-	NO	chr9:63,886,272-63,889,272	[Minus][Exon count:3][Isoform count1][Longest ORF:73 aa]"	1700055C04RIK		3001	355	2646	0.118294	0.881706	NO	NO	NO	NO	NO	0
ncRNA_inter_chr6_5735	INTER	LNC	chr6	143541873	143599808	-	NO	chr6:143,541,873-143,599,808	[Minus][Exon count:5][Isoform count1][Longest ORF:50 aa]"	1700060C16RIK		57936	645	57291	0.011133	0.988867	NO	NO	NO	NO	NO	0
ncRNA_as_chr2_1922	AS	LNC	chr2	158017744	158021470	+	NO	chr2:158,017,744-158,021,470	[Plus][Exon count:3][Isoform count1][Longest ORF:96 aa]"	1700060C20RIK		3727	590	3137	0.158304	0.841696	NO	NO	NO	NO	NO	0
ncRNA_inter_chr3_2760	INTER	LNC	chr3	116763440	116780683	-	NO	chr3:116,763,440-116,780,683	[Minus][Exon count:9][Isoform count2][Longest ORF:93 aa][Old lncRNA ID:LiverLincs_chr3_911]"	1700061I17RIK		17156	1874	15282	0.109233	0.890767	NO	NO	NO	NO	NO	0
ncRNA_inter_chr9_7847	INTER	LNC	chr9	41014238	41025710	+	NO	chr9:41,014,238-41,025,710	[Plus][Exon count:5][Isoform count1][Longest ORF:42 aa][Old lncRNA ID:LiverLincs_chr9_2489]"	1700063D05RIK		11473	709	10764	0.0617973	0.938203	NO	NO	NO	NO	NO	0
ncRNA_inter_chr12_10821	INTER	LNC	chr12	100864263	100866184	-	NO	chr12:100,864,263-100,866,184	[Minus][Exon count:2][Isoform count1][Longest ORF:61 aa][Old lncRNA ID:LiverLincs_chr12_3445]"	1700064M15RIK		1922	645	1277	0.335588	0.664412	NO	NO	NO	NO	NO	0
ncRNA_inter_chr1_163	INTER	LNC	chr1	39899273	39904175	-	NO	chr1:39,899,273-39,904,175	[Minus][Exon count:5][Isoform count1][Longest ORF:69 aa]"	1700066B17RIK		4903	531	4372	0.108301	0.891699	NO	NO	NO	NO	NO	0
ncRNA_inter_chr5_4543	INTER	LNC	chr5	114142433	114174781	-	NO	chr5:114,142,433-114,174,781	[Minus][Exon count:3][Isoform count1][Longest ORF:100 aa]"	1700069L16RIK		32349	704	31645	0.0217627	0.978237	NO	NO	NO	NO	NO	0
ncRNA_as_chr17_13922	AS	LNC	chr17	43725289	43728458	-	NO	chr17:43,725,289-43,728,458	[Minus][Exon count:4][Isoform count2][Longest ORF:104 aa]"	1700071M16RIK		1626	960	666	0.590406	0.409594	NO	NO	NO	NO	NO	0
ncRNA_inter_chr6_5575	INTER	LNC	chr6	120504814	120524222	+	NO	chr6:120,504,814-120,524,222	[Plus][Exon count:4][Isoform count1][Longest ORF:85 aa]"	1700072O05RIK		19409	668	18741	0.034417	0.965583	NO	NO	NO	NO	NO	0
ncRNA_inter_chr2_1189	INTER	LNC	chr2	30092718	30093151	-	NO	chr2:30,092,718-30,093,151	[Minus][Exon count:1][Isoform count1][No Introns][Longest ORF:40 aa][Old lncRNA ID:LiverLincs_chr2_410]"	1700084E18RIK		434	434	0	1	0	NO	YES	NO	NO	NO	1
ncRNA_as_chr18_14428	AS	LNC	chr18	38398059	38410219	-	NO	chr18:38,398,059-38,410,219	[Minus][Exon count:4][Isoform count3][Longest ORF:71 aa]"	1700086O06RIK		11403	1173	10230	0.102868	0.897132	NO	YES	YES	YES	YES	1
ncRNA_as_chr14_12150	AS	LNC	chr14	69781336	69793004	-	NO	chr14:69,781,336-69,793,004	[Minus][Exon count:5][Isoform count9][Longest ORF:77 aa]"	1700092C10RIK	MINOR: >15 Reads & 20% Difference	11117	1934	9183	0.173968	0.826032	YES	YES	YES	YES	YES	1
ncRNA_inter_chr11_10138	INTER	LNC	chr11	109208181	109214965	+	NO	chr11:109,208,181-109,214,965	[Plus][Exon count:2][Isoform count1][Longest ORF:61 aa][Old lncRNA ID:LiverLincs_chr11_3199]"	1700096J18RIK		6785	454	6331	0.0669123	0.933088	NO	NO	NO	NO	NO	0
ncRNA_inter_chr5_4058	INTER	LNC	chr5	25035836	25037284	+	NO	chr5:25,035,836-25,037,284	[Plus][Exon count:1][Isoform count1][No Introns][Longest ORF:54 aa][Old lncRNA ID:LiverLincs_chr5_1341]"	1700096K18RIK		1449	1449	0	1	0	YES	YES	YES	YES	NO	1
ncRNA_inter_chr17_13827	INTER	LNC	chr17	30759386	30763850	-	NO	chr17:30,759,386-30,763,850	[Minus][Exon count:4][Isoform count1][Longest ORF:38 aa]"	1700097N02RIK		4465	845	3620	0.18925	0.81075	NO	NO	NO	NO	NO	0
ncRNA_inter_chr13_11534	INTER	LNC	chr13	70712119	70714982	+	NO	chr13:70,712,119-70,714,982	[Plus][Exon count:3][Isoform count1][Longest ORF:45 aa]"	1700100L14RIK		2864	682	2182	0.238128	0.761872	NO	NO	NO	NO	NO	0
ncRNA_as_chr6_5661	AS	LNC	chr6	129482202	129483302	-	NO	chr6:129,482,202-129,483,302	[Minus][Exon count:2][Isoform count1][Longest ORF:56 aa]"	1700101I11RIK		1101	806	295	0.732062	0.267938	NO	NO	NO	NO	NO	0
ncRNA_inter_chr17_13573	INTER	LNC	chr17	3557824	3559863	+	NO	chr17:3,557,824-3,559,863	[Plus][Exon count:3][Isoform count2][Longest ORF:49 aa][Old lncRNA ID:LiverLincs_chr17_4305]"	1700102H20RIK		1879	402	1477	0.213944	0.786056	NO	NO	NO	NO	NO	0
ncRNA_as_chr19_14767	AS	LNC	chr19	7457493	7458047	+	NO	chr19:7,457,493-7,458,047	[Plus][Exon count:1][Isoform count2][No Introns][Longest ORF:21 aa]"	1700105P06RIK		555	555	0	1	0	NO	NO	NO	NO	NO	0
ncRNA_inter_chr14_12197	INTER	LNC	chr14	77077375	77086961	+	NO	chr14:77,077,375-77,086,961	[Plus][Exon count:5][Isoform count2][Longest ORF:90 aa][Old lncRNA ID:LiverLincs_chr14_3862]"	1700108F19RIK		9274	914	8360	0.0985551	0.901445	NO	NO	NO	NO	NO	0
ncRNA_as_chr14_12313	AS	LNC	chr14	122629127	122632860	-	NO	chr14:122,629,127-122,632,860	[Minus][Exon count:2][Isoform count1][Longest ORF:79 aa]"	1700108J01RIK		3734	468	3266	0.125335	0.874665	NO	NO	NO	NO	NO	0
ncRNA_inter_chr11_9945	INTER	LNC	chr11	84530478	84533934	-	NO	chr11:84,530,478-84,533,934	[Minus][Exon count:3][Isoform count1][Longest ORF:17 aa]"	1700109G15RIK		3457	384	3073	0.111079	0.888921	NO	NO	NO	NO	NO	0
ncRNA_as_chr15_12710	AS	LNC	chr15	76914828	76926744	+	NO	chr15:76,914,828-76,926,744	[Plus][Exon count:3][Isoform count1][Longest ORF:53 aa]"	1700109K24RIK		11917	1090	10827	0.091466	0.908534	NO	NO	NO	NO	NO	0
ncRNA_inter_chr17_13649	INTER	LNC	chr17	10517467	10522177	+	NO	chr17:10,517,467-10,522,177	[Plus][Exon count:3][Isoform count1][Longest ORF:96 aa][Old lncRNA ID:LiverLincs_chr17_4330]"	1700110C19RIK		4711	722	3989	0.153258	0.846742	NO	NO	NO	NO	YES	1
ncRNA_as_chr5_4310	AS	LNC	chr5	77435467	77447888	-	NO	chr5:77,435,467-77,447,888	[Minus][Exon count:4][Isoform count1][Longest ORF:31 aa]"	1700112J05RIK		12422	800	11622	0.0644019	0.935598	NO	NO	NO	NO	NO	0
ncRNA_as_chr3_2517	AS	LNC	chr3	87972992	87982540	-	NO	chr3:87,972,992-87,982,540	[Minus][Exon count:4][Isoform count6][Longest ORF:158 aa]"	1700113A16RIK		8852	3938	4914	0.444871	0.555129	YES	YES	YES	YES	YES	1
ncRNA_as_chr16_13264	AS	LNC	chr16	34935146	34942673	-	NO	chr16:34,935,146-34,942,673	[Minus][Exon count:3][Isoform count2][Longest ORF:37 aa]"	1700119H24RIK		7348	1417	5931	0.192842	0.807158	YES	YES	YES	YES	NO	1
ncRNA_as_chr15_12896	AS	LNC	chr15	99082219	99092472	+	NO	chr15:99,082,219-99,092,472	[Plus][Exon count:3][Isoform count1][Longest ORF:6 aa]"	1700120C14RIK		10254	388	9866	0.0378389	0.962161	NO	YES	NO	YES	YES	1
ncRNA_as_chr18_14642	AS	LNC	chr18	74655332	74690778	-	NO	chr18:74,655,332-74,690,778	[Minus][Exon count:4][Isoform count1][Longest ORF:94 aa]"	1700120E14RIK		35447	1932	33515	0.0545039	0.945496	NO	NO	NO	NO	YES	1
ncRNA_inter_chr4_3062	INTER	LNC	chr4	11893721	11921794	+	NO	chr4:11,893,721-11,921,794	[Plus][Exon count:5][Isoform count3][Longest ORF:58 aa][Old lncRNA ID:LiverLincs_chr4_1009]"	1700123M08RIK		27372	893	26479	0.0326246	0.967375	NO	NO	NO	YES	YES	1
ncRNA_intra_chr16_13037	INTRA	LNC	chr16	5975680	5998589	+	NO	chr16:5,975,680-5,998,589	[Plus][Exon count:4][Isoform count1][Overlapping Protein-coding:Rbfox1][Longest ORF:21 aa]"	1700123O21RIK		675	675	0	1	0	NO	NO	NO	NO	NO	0
ncRNA_inter_chr6_5298	INTER	LNC	chr6	83711753	83712502	-	NO	chr6:83,711,753-83,712,502	[Minus][Exon count:2][Isoform count1][Longest ORF:30 aa]"	1700124L16RIK		750	346	404	0.461333	0.538667	NO	NO	NO	NO	NO	0
ncRNA_inter_chr3_2226	INTER	LNC	chr3	27052948	27055941	+	NO	chr3:27,052,948-27,055,941	[Plus][Exon count:3][Isoform count1][Longest ORF:70 aa]"	1700125G22RIK		2994	861	2133	0.287575	0.712425	NO	NO	NO	NO	NO	0
ncRNA_inter_chr5_4264	INTER	LNC	chr5	66557846	66582574	-	NO	chr5:66,557,846-66,582,574	[Minus][Exon count:3][Isoform count1][Longest ORF:54 aa]"	1700126H18RIK		24729	404	24325	0.0163371	0.983663	NO	NO	NO	NO	NO	0
ncRNA_inter_chr9_7696	INTER	LNC	chr9	8221889	8241987	+	NO	chr9:8,221,889-8,241,987	[Plus][Exon count:3][Isoform count1][Longest ORF:152 aa][Old lncRNA ID:LiverLincs_chr9_2451]"	1700128F08RIK		20099	1110	18989	0.0552266	0.944773	NO	NO	NO	NO	NO	0
ncRNA_inter_chr1_443	INTER	LNC	chr1	100028044	100041232	+	NO	chr1:100,028,044-100,041,232	[Plus][Exon count:3][Isoform count1][Longest ORF:52 aa][Old lncRNA ID:LiverLincs_chr1_146]"	1810006J02RIK		13189	1687	11502	0.12791	0.87209	NO	NO	NO	NO	NO	0
ncRNA_inter_chr7_6222	INTER	LNC	chr7	72947798	72954373	+	NO	chr7:72,947,798-72,954,373	[Plus][Exon count:4][Isoform count11][Longest ORF:108 aa][Old lncRNA ID:LiverLincs_chr7_2046]"	1810008I18RIK		5842	3762	2080	0.643958	0.356042	YES	YES	YES	YES	YES	1
ncRNA_intra_chr17_13784	INTRA	LNC	chr17	28408653	28410108	+	NO	chr17:28,408,653-28,410,108	[Plus][Exon count:3][Isoform count1][Overlapping Protein-coding:Ppard][Longest ORF:30 aa]"	1810013A23RIK		417	417	0	1	0	NO	NO	NO	YES	YES	1
ncRNA_as_chr8_7375	AS	LNC	chr8	108659300	108662622	+	NO	chr8:108,659,300-108,662,622	[Plus][Exon count:5][Isoform count4][Longest ORF:54 aa]"	1810019D21RIK		2577	1301	1276	0.504851	0.495149	YES	YES	YES	YES	YES	1
ncRNA_inter_chr15_12838	INTER	LNC	chr15	88901572	88906418	-	NO	chr15:88,901,572-88,906,418	[Minus][Exon count:4][Isoform count9][No Intron-only sequences][Longest ORF:115 aa][Old lncRNA ID:LiverLincs_chr15_4076]"	1810021B22RIK		718	718	0	1	0	YES	YES	YES	YES	YES	1
ncRNA_inter_chr11_10185	INTER	LNC	chr11	116532974	116537652	+	NO	chr11:116,532,974-116,537,652	[Plus][Exon count:6][Isoform count11][Overlapping SmallRNA:Snord1a;Snord1b;Snord1c][Longest ORF:113 aa][Old lncRNA ID:LiverLincs_chr11_3215]"	1810032O08RIK		2819	1213	1606	0.430294	0.569706	YES	YES	YES	YES	YES	1
ncRNA_as_chr13_11486	AS	LNC	chr13	64349665	64373663	+	NO	chr13:64,349,665-64,373,663	[Plus][Exon count:3][Isoform count7][Longest ORF:98 aa]"	1810034E14RIK		20972	1898	19074	0.0905016	0.909498	YES	YES	YES	YES	YES	1
ncRNA_inter_chr6_5384	INTER	LNC	chr6	91390970	91391749	+	NO	chr6:91,390,970-91,391,749	[Plus][Exon count:2][Isoform count2][Longest ORF:81 aa][Old lncRNA ID:LiverLincs_chr6_1789]"	1810044D09RIK	MINOR: >15 Reads & 20% Difference	749	466	283	0.622163	0.377837	YES	YES	YES	YES	NO	1
ncRNA_inter_chr16_13509	INTER	LNC	chr16	93343299	93365538	-	NO	chr16:93,343,299-93,365,538	[Minus][Exon count:6][Isoform count16][Longest ORF:107 aa][Old lncRNA ID:LiverLincs_chr16_4286]"	1810053B23RIK	MINOR: >15 Reads & 20% Difference	19058	1983	17075	0.104051	0.895949	YES	YES	YES	YES	YES	1
ncRNA_as_chr14_11862	AS	LNC	chr14	21365515	21389902	+	NO	chr14:21,365,515-21,389,902	[Plus][Exon count:6][Isoform count1][Longest ORF:114 aa]"	1810062O18RIK		24388	751	23637	0.0307938	0.969206	NO	YES	YES	YES	YES	1
ncRNA_as_chr2_1920	AS	LNC	chr2	157896100	157917533	-	NO	chr2:157,896,100-157,917,533	[Minus][Exon count:4][Isoform count1][Longest ORF:49 aa]"	2010009K17RIK		21434	570	20864	0.0265933	0.973407	NO	NO	NO	NO	NO	0
ncRNA_as_chr3_2713	AS	LNC	chr3	106284904	106288831	-	NO	chr3:106,284,904-106,288,831	[Minus][Exon count:2][Isoform count1][Longest ORF:105 aa]"	2010016I18RIK		3928	1558	2370	0.39664	0.60336	NO	NO	NO	NO	YES	1
ncRNA_as_chr17_14178	AS	LNC	chr17	86684507	86686518	-	NO	chr17:86,684,507-86,686,518	[Minus][Exon count:3][Isoform count1][Longest ORF:56 aa]"	2010106C02RIK		2012	657	1355	0.326541	0.673459	NO	NO	NO	NO	NO	0
ncRNA_as_chr6_5075	AS	LNC	chr6	42320670	42330557	+	NO	chr6:42,320,670-42,330,557	[Plus][Exon count:4][Isoform count1][Longest ORF:79 aa]"	2010310C07RIK		9888	845	9043	0.0854571	0.914543	NO	NO	NO	NO	YES	1
ncRNA_inter_chr8_7175	INTER	LNC	chr8	73300660	73301645	+	NO	chr8:73,300,660-73,301,645	[Plus][Exon count:1][Isoform count2][No Introns][Longest ORF:74 aa][Old lncRNA ID:LiverLincs_chr8_2316]"	2010320M18RIK		986	986	0	1	0	YES	YES	YES	YES	NO	1
ncRNA_as_chr12_10655	AS	LNC	chr12	74647306	74657254	+	NO	chr12:74,647,306-74,657,254	[Plus][Exon count:4][Isoform count13][No Intron-only sequences][Longest ORF:111 aa]"	2210039B01RIK		5365	5365	0	1	0	YES	YES	YES	YES	YES	1
ncRNA_inter_chr5_4142	INTER	LNC	chr5	36797658	36807670	-	NO	chr5:36,797,658-36,807,670	[Minus][Exon count:2][Isoform count6][Longest ORF:88 aa]"	2210406O10RIK		7173	1459	5714	0.203402	0.796598	YES	NO	NO	YES	YES	1
ncRNA_inter_chr6_4995	INTER	LNC	chr6	31170351	31292191	+	NO	chr6:31,170,351-31,292,191	[Plus][Exon count:8][Isoform count28][Longest ORF:111 aa][Old lncRNA ID:LiverLincs_chr6_1665]"	2210408F21RIK		119748	3814	115934	0.0318502	0.96815	YES	YES	YES	YES	YES	1
ncRNA_inter_chr11_9981	INTER	LNC	chr11	88833952	88834328	+	NO	chr11:88,833,952-88,834,328	[Plus][Exon count:1][Isoform count1][No Introns][Overlapping Pseudogene:2210409E12Rik][Longest ORF:58 aa][Old lncRNA ID:LiverLincs_chr11_3140]"	2210409E12RIK		377	377	0	1	0	NO	NO	NO	NO	NO	0
ncRNA_inter_chr5_4778	INTER	LNC	chr5	149551679	149554895	+	NO	chr5:149,551,679-149,554,895	[Plus][Exon count:3][Isoform count4][Longest ORF:40 aa][Old lncRNA ID:LiverLincs_chr5_1564]"	2210417A02RIK		2825	1051	1774	0.372035	0.627965	YES	YES	YES	YES	YES	1
ncRNA_as_chr2_1962	AS	LNC	chr2	163298281	163298739	+	NO	chr2:163,298,281-163,298,739	[Plus][Exon count:1][Isoform count2][No Introns][Longest ORF:79 aa]"	2310001K24RIK		459	459	0	1	0	NO	NO	NO	NO	NO	0
ncRNA_inter_chr2_1891	INTER	LNC	chr2	154923527	154925815	-	NO	chr2:154,923,527-154,925,815	[Minus][Exon count:3][Isoform count1][Longest ORF:75 aa][Old lncRNA ID:LiverLincs_chr2_630]"	2310005A03RIK		2289	1394	895	0.609	0.391	NO	NO	NO	NO	NO	0
ncRNA_inter_chr8_6854	INTER	LNC	chr8	27925069	27934895	-	NO	chr8:27,925,069-27,934,895	[Minus][Exon count:3][Isoform count1][Longest ORF:22 aa]"	2310008N11RIK		9827	564	9263	0.0573929	0.942607	NO	NO	NO	NO	NO	0
ncRNA_as_chr7_6362	AS	LNC	chr7	97272436	97280316	-	NO	chr7:97,272,436-97,280,316	[Minus][Exon count:5][Isoform count10][Longest ORF:108 aa]"	2310010J17RIK		6946	1848	5098	0.266052	0.733948	YES	YES	YES	YES	YES	1
ncRNA_inter_chr12_10706	INTER	LNC	chr12	81214993	81233831	-	NO	chr12:81,214,993-81,233,831	[Minus][Exon count:4][Isoform count7][Longest ORF:149 aa]"	2310015A10RIK		5642	520	5122	0.0921659	0.907834	YES	YES	YES	YES	YES	1
ncRNA_inter_chr5_4424	INTER	LNC	chr5	100639711	100647073	+	NO	chr5:100,639,711-100,647,073	[Plus][Exon count:4][Isoform count4][Longest ORF:83 aa][Old lncRNA ID:LiverLincs_chr5_1449]"	2310034O05RIK		5882	1109	4773	0.188541	0.811459	NO	NO	NO	NO	YES	1
ncRNA_inter_chr10_9177	INTER	LNC	chr10	94798910	94825850	+	NO	chr10:94,798,910-94,825,850	[Plus][Exon count:3][Isoform count1][Longest ORF:93 aa][Old lncRNA ID:LiverLincs_chr10_2852]"	2310039L15RIK		26941	642	26299	0.0238299	0.97617	NO	NO	NO	NO	NO	0
ncRNA_inter_chr6_5322	INTER	LNC	chr6	86433319	86438350	-	NO	chr6:86,433,319-86,438,350	[Minus][Exon count:2][Isoform count5][Longest ORF:64 aa][Old lncRNA ID:LiverLincs_chr6_1768]"	2310040G24RIK		4711	730	3981	0.154956	0.845044	YES	YES	YES	YES	YES	1
ncRNA_as_chr15_12907	AS	LNC	chr15	99802598	99803718	-	NO	chr15:99,802,598-99,803,718	[Minus][Exon count:1][Isoform count2][No Introns][Longest ORF:125 aa]"	2310068J16RIK		1121	1121	0	1	0	NO	YES	NO	YES	NO	1
ncRNA_as_chr15_12523	AS	LNC	chr15	44619309	44637375	+	NO	chr15:44,619,309-44,637,375	[Plus][Exon count:3][Isoform count1][Longest ORF:51 aa]"	2310069G16RIK		18067	862	17205	0.0477113	0.952289	NO	NO	NO	NO	NO	0
ncRNA_inter_chr11_10029	INTER	LNC	chr11	97445828	97485227	+	NO	chr11:97,445,828-97,485,227	[Plus][Exon count:5][Isoform count5][Longest ORF:89 aa][Old lncRNA ID:LiverLincs_chr11_3161]"	2410003L11RIK		38780	1650	37130	0.0425477	0.957452	NO	NO	NO	YES	YES	1
ncRNA_inter_chr11_10098	INTER	LNC	chr11	102819614	102825468	-	NO	chr11:102,819,614-102,825,468	[Minus][Exon count:3][Isoform count1][Longest ORF:125 aa][Old lncRNA ID:LiverLincs_chr11_3187]"	2410004I01RIK		5855	954	4901	0.162938	0.837062	NO	NO	NO	NO	NO	0
ncRNA_inter_chr18_14395	INTER	LNC	chr18	33954546	33955856	+	NO	chr18:33,954,546-33,955,856	[Plus][Exon count:3][Isoform count4][No Intron-only sequences][Overlapping SmallRNA:Gm23639][Longest ORF:47 aa]"	2410004N09RIK		583	583	0	1	0	YES	YES	YES	YES	YES	1
ncRNA_as_chr11_9790	AS	LNC	chr11	62416282	62418462	+	NO	chr11:62,416,282-62,418,462	[Plus][Exon count:5][Isoform count10][No Intron-only sequences][Overlapping SmallRNA:Snord49a;Snord49b;Snord65][Longest ORF:64 aa]"	2410006H16RIK		662	662	0	1	0	YES	YES	YES	YES	YES	1
ncRNA_inter_chr14_12172	INTER	LNC	chr14	71252740	71273761	+	NO	chr14:71,252,740-71,273,761	[Plus][Exon count:4][Isoform count1][Longest ORF:53 aa]"	2410012E07RIK		21022	1357	19665	0.0645514	0.935449	NO	NO	NO	NO	NO	0
ncRNA_inter_chr12_10403	INTER	LNC	chr12	22990697	23046943	+	NO	chr12:22,990,697-23,046,943	[Plus][Exon count:4][Isoform count1][Longest ORF:80 aa][Old lncRNA ID:LiverLincs_chr12_3301]"	2410018L13RIK		56247	1407	54840	0.0250147	0.974985	NO	NO	NO	NO	NO	0
ncRNA_as_chr17_14042	AS	LNC	chr17	69624702	69626546	-	NO	chr17:69,624,702-69,626,546	[Minus][Exon count:3][Isoform count1][Longest ORF:44 aa]"	2410021H03RIK		1845	762	1083	0.413008	0.586992	NO	NO	NO	NO	NO	0
ncRNA_inter_chr1_405	INTER	LNC	chr1	90651465	90652308	+	NO	chr1:90,651,465-90,652,308	[Plus][Exon count:3][Isoform count1][Longest ORF:92 aa][Old lncRNA ID:LiverLincs_chr1_137]"	2410088K16RIK		844	476	368	0.563981	0.436019	NO	NO	NO	NO	NO	0
ncRNA_inter_chr4_3141	INTER	LNC	chr4	34857038	34858730	-	NO	chr4:34,857,038-34,858,730	[Minus][Exon count:3][Isoform count2][Longest ORF:46 aa][Old lncRNA ID:LiverLincs_chr4_1039]"	2410114N07RIK		1451	951	500	0.65541	0.34459	NO	NO	NO	NO	NO	0
ncRNA_inter_chr2_1880	INTER	LNC	chr2	153166885	153171628	-	NO	chr2:153,166,885-153,171,628	[Minus][Exon count:3][Isoform count5][Longest ORF:88 aa]"	2500004C02RIK	MINOR: >15 Reads & 20% Difference	2666	1732	934	0.649662	0.350338	YES	YES	YES	YES	YES	1
ncRNA_inter_chr19_14891	INTER	LNC	chr19	25745624	25746729	-	NO	chr19:25,745,624-25,746,729	[Minus][Exon count:2][Isoform count1][Longest ORF:41 aa][Old lncRNA ID:LiverLincs_chr19_4750]"	2610016A17RIK		1106	474	632	0.428571	0.571429	NO	NO	NO	NO	NO	0
ncRNA_as_chr16_13070	AS	LNC	chr16	11203476	11225889	+	NO	chr16:11,203,476-11,225,889	[Plus][Exon count:3][Isoform count1][Longest ORF:90 aa]"	2610020C07RIK		22414	2156	20258	0.0961899	0.90381	NO	NO	NO	YES	YES	1
ncRNA_as_chr11_9956	AS	LNC	chr11	85605017	85645890	-	NO	chr11:85,605,017-85,645,890	[Minus][Exon count:5][Isoform count3][Longest ORF:90 aa]"	2610027K06RIK		37797	2401	35396	0.0635236	0.936476	NO	NO	NO	YES	YES	1
ncRNA_inter_chr4_3640	INTER	LNC	chr4	125565095	125599554	-	NO	chr4:125,565,095-125,599,554	[Minus][Exon count:6][Isoform count1][Longest ORF:124 aa]"	2610028E06RIK		34460	3543	30917	0.102815	0.897185	NO	NO	NO	NO	NO	0
ncRNA_inter_chr11_10159	INTER	LNC	chr11	112905136	113063152	-	NO	chr11:112,905,136-113,063,152	[Minus][Exon count:4][Isoform count11][Longest ORF:132 aa][Old lncRNA ID:LiverLincs_chr11_3209]"	2610035D17RIK		157177	1887	155290	0.0120056	0.987994	NO	NO	NO	YES	YES	1
ncRNA_inter_chr15_12863	INTER	LNC	chr15	96020905	96035108	-	NO	chr15:96,020,905-96,035,108	[Minus][Exon count:6][Isoform count2][Longest ORF:69 aa]"	2610037D02RIK		14171	3661	10510	0.258345	0.741655	NO	NO	NO	NO	NO	0
ncRNA_inter_chr9_7870	INTER	LNC	chr9	41389422	41400901	+	NO	chr9:41,389,422-41,400,901	[Plus][Exon count:2][Isoform count2][Longest ORF:70 aa][Old lncRNA ID:LiverLincs_chr9_2490]"	2610203C20RIK		11255	2684	8571	0.238472	0.761528	NO	YES	NO	YES	YES	1
ncRNA_inter_chr7_6326	INTER	LNC	chr7	91838150	91925059	+	NO	chr7:91,838,150-91,925,059	[Plus][Exon count:5][Isoform count1][Longest ORF:105 aa]"	2610206C17RIK		86910	1717	85193	0.0197561	0.980244	NO	NO	NO	YES	YES	1
ncRNA_inter_chr6_5334	INTER	LNC	chr6	86797277	86799434	-	NO	chr6:86,797,277-86,799,434	[Minus][Exon count:1][Isoform count2][No Introns][Longest ORF:121 aa]"	2610306M01RIK		2158	2158	0	1	0	YES	YES	YES	YES	NO	1
ncRNA_inter_chr13_11148	INTER	LNC	chr13	28551796	28977291	-	NO	chr13:28,551,796-28,977,291	[Minus][Exon count:10][Isoform count6][Longest ORF:111 aa][Old lncRNA ID:LiverLincs_chr13_3531]"	2610307P16RIK		424795	2310	422485	0.00543792	0.994562	NO	YES	YES	YES	YES	1
ncRNA_inter_chr18_14588	INTER	LNC	chr18	62911328	62916001	-	NO	chr18:62,911,328-62,916,001	[Minus][Exon count:3][Isoform count1][Longest ORF:88 aa][Old lncRNA ID:LiverLincs_chr18_4642]"	2700046A07RIK		4674	2133	2541	0.456354	0.543646	NO	NO	NO	NO	NO	0
ncRNA_as_chr19_14940	AS	LNC	chr19	32462359	32467682	+	NO	chr19:32,462,359-32,467,682	[Plus][Exon count:3][Isoform count5][Longest ORF:81 aa]"	2700046G09RIK		3911	2786	1125	0.71235	0.28765	YES	YES	YES	YES	YES	1
ncRNA_as_chr3_2125	AS	LNC	chr3	5177824	5220823	-	NO	chr3:5,177,824-5,220,823	[Minus][Exon count:3][Isoform count2][Longest ORF:54 aa]"	2700069I18RIK		42349	782	41567	0.0184656	0.981534	NO	YES	YES	YES	YES	1
ncRNA_inter_chr14_12107	INTER	LNC	chr14	63673910	63676986	+	NO	chr14:63,673,910-63,676,986	[Plus][Exon count:3][Isoform count1][Longest ORF:98 aa][Old lncRNA ID:LiverLincs_chr14_3833]"	2700070H01RIK		3077	1746	1331	0.567436	0.432564	NO	NO	NO	NO	NO	0
ncRNA_inter_chr11_9814	INTER	LNC	chr11	63892986	63908044	+	NO	chr11:63,892,986-63,908,044	[Plus][Exon count:3][Isoform count3][Longest ORF:41 aa][Old lncRNA ID:LiverLincs_chr11_3082]"	2810001G20RIK		14885	863	14022	0.0579778	0.942022	YES	YES	YES	YES	YES	1
ncRNA_inter_chr2_1572	INTER	LNC	chr2	94246864	94251837	+	NO	chr2:94,246,864-94,251,837	[Plus][Exon count:2][Isoform count1][Longest ORF:48 aa][Old lncRNA ID:LiverLincs_chr2_535]"	2810002D19RIK		4974	1482	3492	0.297949	0.702051	YES	NO	YES	NO	YES	1
ncRNA_inter_chr11_10189	INTER	LNC	chr11	116937684	116940269	+	NO	chr11:116,937,684-116,940,269	[Plus][Exon count:3][Isoform count5][Longest ORF:70 aa][Old lncRNA ID:LiverLincs_chr11_3217]"	2810008D09RIK		2236	375	1861	0.16771	0.83229	YES	YES	YES	YES	YES	1
ncRNA_inter_chr12_10968	INTER	LNC	chr12	112810528	112812613	-	NO	chr12:112,810,528-112,812,613	[Minus][Exon count:2][Isoform count2][Longest ORF:47 aa]"	2810029C07RIK		1620	1488	132	0.918519	0.0814815	NO	NO	NO	NO	NO	0
ncRNA_inter_chr12_10257	INTER	LNC	chr12	5383239	5422938	+	NO	chr12:5,383,239-5,422,938	[Plus][Exon count:2][Isoform count2][Longest ORF:113 aa][Old lncRNA ID:LiverLincs_chr12_3242]"	2810032G03RIK		39673	1252	38421	0.031558	0.968442	NO	NO	NO	YES	NO	1
ncRNA_inter_chr2_1640	INTER	LNC	chr2	115898987	115901832	-	NO	chr2:115,898,987-115,901,832	[Minus][Exon count:1][Isoform count2][No Introns][Longest ORF:111 aa][Old lncRNA ID:LiverLincs_chr2_561]"	2810405F15RIK		2846	2846	0	1	0	NO	NO	NO	NO	NO	0
ncRNA_inter_chr1_274	INTER	LNC	chr1	64726443	64737233	-	NO	chr1:64,726,443-64,737,233	[Minus][Exon count:2][Isoform count3][Longest ORF:48 aa][Old lncRNA ID:LiverLincs_chr1_99]"	2810408I11RIK		10713	713	10000	0.0665547	0.933445	YES	YES	YES	YES	YES	1
ncRNA_inter_chr11_10215	INTER	LNC	chr11	120043937	120051244	-	NO	chr11:120,043,937-120,051,244	[Minus][Exon count:3][Isoform count10][Longest ORF:167 aa]"	2810410L24RIK	MINOR: >15 Reads & 20% Difference	5990	5779	211	0.964775	0.0352254	YES	YES	YES	YES	YES	1
ncRNA_inter_chr13_11019	INTER	LNC	chr13	3477549	3491644	+	NO	chr13:3,477,549-3,491,644	[Plus][Exon count:5][Isoform count1][Longest ORF:49 aa]"	2810429I04RIK		14096	585	13511	0.0415011	0.958499	NO	NO	NO	NO	NO	0
ncRNA_inter_chr11_10094	INTER	LNC	chr11	102480821	102485730	-	NO	chr11:102,480,821-102,485,730	[Minus][Exon count:4][Isoform count1][Longest ORF:85 aa][Old lncRNA ID:LiverLincs_chr11_3186]"	2810433D01RIK		4910	1334	3576	0.27169	0.72831	NO	NO	NO	NO	NO	0
ncRNA_as_chr1_746	AS	LNC	chr1	163935100	163946616	+	NO	chr1:163,935,100-163,946,616	[Plus][Exon count:3][Isoform count1][Longest ORF:45 aa]"	2810442N19RIK		11517	919	10598	0.0797951	0.920205	NO	NO	YES	YES	YES	1
ncRNA_inter_chr6_5673	INTER	LNC	chr6	134847979	134850803	+	NO	chr6:134,847,979-134,850,803	[Plus][Exon count:1][Isoform count1][No Introns][Longest ORF:83 aa]"	2810454H06RIK		2825	2825	0	1	0	NO	NO	NO	YES	NO	1
ncRNA_inter_chr17_13747	INTER	LNC	chr17	25707756	25711988	+	NO	chr17:25,707,756-25,711,988	[Plus][Exon count:2][Isoform count1][Longest ORF:51 aa][Old lncRNA ID:LiverLincs_chr17_4355]"	2810468N07RIK		4233	1349	2884	0.318687	0.681313	NO	NO	NO	NO	NO	0
ncRNA_as_chr1_504	AS	LNC	chr1	129650194	129670631	-	NO	chr1:129,650,194-129,670,631	[Minus][Exon count:2][Isoform count1][Longest ORF:75 aa]"	2900009J06RIK		20438	464	19974	0.0227028	0.977297	NO	YES	YES	YES	YES	1
ncRNA_inter_chr11_10191	INTER	LNC	chr11	117472561	117474731	+	NO	chr11:117,472,561-117,474,731	[Plus][Exon count:2][Isoform count1][Longest ORF:83 aa][Old lncRNA ID:LiverLincs_chr11_3218]"	2900041M22RIK		2171	1344	827	0.61907	0.38093	NO	NO	NO	NO	NO	0
ncRNA_as_chr18_14657	AS	LNC	chr18	76251211	76258125	-	NO	chr18:76,251,211-76,258,125	[Minus][Exon count:3][Isoform count1][Longest ORF:77 aa]"	2900057B20RIK		6915	1016	5899	0.146927	0.853073	NO	NO	NO	NO	NO	0
ncRNA_as_chr1_482	AS	LNC	chr1	120355246	120355842	-	NO	chr1:120,355,246-120,355,842	[Minus][Exon count:1][Isoform count2][No Introns][Overlapping SmallRNA:Gm22710][Longest ORF:26 aa]"	2900060B14RIK		597	597	0	1	0	NO	NO	NO	NO	NO	0
ncRNA_inter_chr7_6310	INTER	LNC	chr7	88668415	88676629	+	NO	chr7:88,668,415-88,676,629	[Plus][Exon count:5][Isoform count28][No Intron-only sequences][Overlapping SmallRNA:Mir1839;mmu-mir-1839][Longest ORF:97 aa][Old lncRNA ID:LiverLincs_chr7_2070]"	2900076A07RIK		862	862	0	1	0	YES	YES	YES	YES	YES	1
ncRNA_as_chr9_8348	AS	LNC	chr9	112136781	112251429	+	NO	chr9:112,136,781-112,251,429	[Plus][Exon count:4][Isoform count5][Longest ORF:96 aa]"	2900079G21RIK		110529	2689	107840	0.0243285	0.975672	NO	NO	NO	YES	YES	1
ncRNA_inter_chr2_1906	INTER	LNC	chr2	156213799	156218784	-	NO	chr2:156,213,799-156,218,784	[Minus][Exon count:2][Isoform count5][No Intron-only sequences][Longest ORF:85 aa][Old lncRNA ID:LiverLincs_chr2_634]"	2900097C17RIK		3703	3703	0	1	0	YES	YES	YES	YES	YES	1
ncRNA_as_chrX_15517	AS	LNC	chrX	148803115	148851245	+	NO	chrX:148,803,115-148,851,245	[Plus][Exon count:5][Isoform count2][Longest ORF:53 aa][Old lncRNA ID:LiverLincs_chrX_4940]"	3010001F23RIK		47697	716	46981	0.0150114	0.984989	NO	NO	NO	YES	YES	1
ncRNA_inter_chr8_7393	INTER	LNC	chr8	111077152	111108593	-	NO	chr8:111,077,152-111,108,593	[Minus][Exon count:2][Isoform count2][Longest ORF:177 aa][Old lncRNA ID:LiverLincs_chr8_2371]"	3010033K07RIK		31371	910	30461	0.0290077	0.970992	NO	NO	NO	YES	NO	1
ncRNA_inter_chr12_10937	INTER	LNC	chr12	111389864	111396283	-	NO	chr12:111,389,864-111,396,283	[Minus][Exon count:3][Isoform count1][Longest ORF:64 aa][Old lncRNA ID:LiverLincs_chr12_3481]"	3110009F21RIK		6420	1621	4799	0.252492	0.747508	NO	NO	NO	NO	NO	0
ncRNA_inter_chr9_7848	INTER	LNC	chr9	41184644	41240162	+	NO	chr9:41,184,644-41,240,162	[Plus][Exon count:5][Isoform count1][Longest ORF:60 aa]"	3110039I08RIK		55519	728	54791	0.0131126	0.986887	NO	NO	NO	YES	YES	1
ncRNA_as_chr1_798	AS	LNC	chr1	171899529	171902527	+	NO	chr1:171,899,529-171,902,527	[Plus][Exon count:3][Isoform count4][Longest ORF:65 aa]"	3110045C21RIK		2613	793	1820	0.303483	0.696517	NO	NO	YES	NO	NO	1
ncRNA_as_chr12_10627	AS	LNC	chr12	72092602	72116810	-	NO	chr12:72,092,602-72,116,810	[Minus][Exon count:4][Isoform count3][Longest ORF:64 aa]"	3110056K07RIK		20237	949	19288	0.0468943	0.953106	YES	YES	YES	YES	YES	1
ncRNA_as_chr13_11802	AS	LNC	chr13	120276058	120278174	-	NO	chr13:120,276,058-120,278,174	[Minus][Exon count:1][Isoform count2][No Introns][Longest ORF:118 aa]"	3110070M22RIK		2117	2117	0	1	0	YES	YES	NO	NO	NO	1
ncRNA_as_chr12_10774	AS	LNC	chr12	89603758	89615767	-	NO	chr12:89,603,758-89,615,767	[Minus][Exon count:3][Isoform count1][Longest ORF:100 aa]"	3200001D21RIK		12010	2283	9727	0.190092	0.809908	NO	NO	NO	NO	NO	0
ncRNA_inter_chr17_13587	INTER	LNC	chr17	5798657	5803242	+	NO	chr17:5,798,657-5,803,242	[Plus][Exon count:3][Isoform count4][Longest ORF:135 aa][Old lncRNA ID:LiverLincs_chr17_4310]"	3300005D01RIK		3939	634	3305	0.160955	0.839045	NO	NO	NO	NO	NO	0
ncRNA_inter_chrX_15469	INTER	LNC	chrX	131556961	131594875	-	NO	chrX:131,556,961-131,594,875	[Minus][Exon count:4][Isoform count4][Longest ORF:125 aa][Old lncRNA ID:LiverLincs_chrX_4928]"	3632454L22RIK		36060	3381	32679	0.0937604	0.90624	NO	NO	NO	NO	NO	0
ncRNA_inter_chr13_11679	INTER	LNC	chr13	107812650	107827314	+	NO	chr13:107,812,650-107,827,314	[Plus][Exon count:5][Isoform count4][Longest ORF:99 aa][Old lncRNA ID:LiverLincs_chr13_3700;LiverLincs_chr13_3701]"	3830408C21RIK		13015	3956	9059	0.303957	0.696043	NO	YES	YES	YES	YES	1
ncRNA_as_chr2_1555	AS	LNC	chr2	92868879	92873602	+	NO	chr2:92,868,879-92,873,602	[Plus][Exon count:6][Isoform count2][Longest ORF:74 aa]"	4631405J19RIK		4686	1819	2867	0.388178	0.611822	NO	NO	NO	NO	NO	0
ncRNA_inter_chr16_13190	INTER	LNC	chr16	29986058	30021656	+	NO	chr16:29,986,058-30,021,656	[Plus][Exon count:5][Isoform count25][Longest ORF:148 aa][Old lncRNA ID:LiverLincs_chr16_4180]"	4632428C04RIK		25428	2797	22631	0.109997	0.890003	YES	YES	YES	YES	YES	1
ncRNA_as_chr6_5851	AS	LNC	chr6	148160810	148184185	+	NO	chr6:148,160,810-148,184,185	[Plus][Exon count:2][Isoform count1][Longest ORF:66 aa]"	4732416N19RIK		23376	551	22825	0.0235712	0.976429	NO	YES	YES	YES	YES	1
ncRNA_inter_chr11_10160	INTER	LNC	chr11	113064629	113070983	-	NO	chr11:113,064,629-113,070,983	[Minus][Exon count:4][Isoform count1][Longest ORF:100 aa]"	4732490B19RIK		6355	2446	3909	0.384894	0.615106	NO	NO	NO	NO	NO	0
ncRNA_inter_chr17_13651	INTER	LNC	chr17	12511719	12529127	+	NO	chr17:12,511,719-12,529,127	[Plus][Exon count:3][Isoform count3][Longest ORF:93 aa]"	4732491K20RIK		15426	1330	14096	0.0862181	0.913782	YES	YES	YES	YES	YES	1
ncRNA_inter_chr5_4055	INTER	LNC	chr5	25004744	25012383	+	NO	chr5:25,004,744-25,012,383	[Plus][Exon count:2][Isoform count3][Longest ORF:107 aa]"	4831440E17RIK		6771	6193	578	0.914636	0.0853641	YES	YES	YES	YES	YES	1
ncRNA_inter_chr7_6234	INTER	LNC	chr7	74929424	74948382	-	NO	chr7:74,929,424-74,948,382	[Minus][Exon count:4][Isoform count2][Longest ORF:84 aa][Old lncRNA ID:LiverLincs_chr7_2052]"	4833412C05RIK		18864	1083	17781	0.0574109	0.942589	NO	NO	NO	NO	NO	0
ncRNA_inter_chr17_14187	INTER	LNC	chr17	87668475	87682183	-	NO	chr17:87,668,475-87,682,183	[Minus][Exon count:6][Isoform count16][Longest ORF:229 aa]"	4833418N02RIK		7432	6775	657	0.911598	0.0884015	YES	YES	YES	YES	YES	1
ncRNA_inter_chr18_14219	INTER	LNC	chr18	4353396	4368943	+	NO	chr18:4,353,396-4,368,943	[Plus][Exon count:4][Isoform count2][Longest ORF:57 aa][Old lncRNA ID:LiverLincs_chr18_4535]"	4833419F23RIK		15271	714	14557	0.0467553	0.953245	NO	NO	NO	NO	YES	1
ncRNA_inter_chr5_3995	INTER	LNC	chr5	18708186	18732373	-	NO	chr5:18,708,186-18,732,373	[Minus][Exon count:4][Isoform count2][Longest ORF:144 aa]"	4921504A21RIK		24100	2068	22032	0.0858091	0.914191	NO	NO	NO	NO	NO	0
ncRNA_as_chr2_1567	AS	LNC	chr2	93820191	93823732	+	NO	chr2:93,820,191-93,823,732	[Plus][Exon count:4][Isoform count1][Longest ORF:44 aa]"	4921507L20RIK		3542	1550	1992	0.437606	0.562394	NO	NO	NO	NO	NO	0
ncRNA_inter_chr3_2441	INTER	LNC	chr3	79016841	79057835	+	NO	chr3:79,016,841-79,057,835	[Plus][Exon count:3][Isoform count1][Longest ORF:42 aa]"	4921511C10RIK		40995	1463	39532	0.0356873	0.964313	NO	NO	NO	NO	NO	0
ncRNA_inter_chr10_9333	INTER	LNC	chr10	120202788	120215942	+	NO	chr10:120,202,788-120,215,942	[Plus][Exon count:3][Isoform count2][Longest ORF:113 aa]"	4921513I03RIK		12984	1576	11408	0.12138	0.87862	NO	NO	NO	NO	NO	0
ncRNA_inter_chr13_11384	INTER	LNC	chr13	52192110	52219529	+	NO	chr13:52,192,110-52,219,529	[Plus][Exon count:8][Isoform count2][Longest ORF:174 aa]"	4921525O09RIK		27114	3272	23842	0.120676	0.879324	NO	NO	NO	NO	NO	0
ncRNA_inter_chr6_5155	INTER	LNC	chr6	53928685	53967377	+	NO	chr6:53,928,685-53,967,377	[Plus][Exon count:4][Isoform count1][Longest ORF:94 aa]"	4921529L05RIK		38693	1518	37175	0.0392319	0.960768	NO	NO	NO	NO	NO	0
ncRNA_inter_chr2_2092	INTER	LNC	chr2	179711558	179716209	+	NO	chr2:179,711,558-179,716,209	[Plus][Exon count:3][Isoform count3][Longest ORF:121 aa][Old lncRNA ID:LiverLincs_chr2_724]"	4921531C22RIK		2938	2682	256	0.912866	0.0871341	YES	YES	YES	YES	YES	1
ncRNA_as_chr16_13492	AS	LNC	chr16	91011494	91016748	+	NO	chr16:91,011,494-91,016,748	[Plus][Exon count:3][Isoform count1][Longest ORF:69 aa]"	4930404I05RIK		5255	978	4277	0.186108	0.813892	NO	NO	NO	NO	NO	0
ncRNA_as_chr2_1912	AS	LNC	chr2	156540072	156546645	-	NO	chr2:156,540,072-156,546,645	[Minus][Exon count:4][Isoform count2][Longest ORF:121 aa]"	4930405A21RIK		6423	1047	5376	0.163008	0.836992	NO	YES	NO	YES	YES	1
ncRNA_inter_chr11_9987	INTER	LNC	chr11	90666005	90756466	+	NO	chr11:90,666,005-90,756,466	[Plus][Exon count:3][Isoform count1][Longest ORF:34 aa]"	4930405D11RIK		90462	649	89813	0.00717428	0.992826	NO	NO	NO	NO	YES	1
ncRNA_as_chr10_8755	AS	LNC	chr10	19919053	19921660	-	NO	chr10:19,919,053-19,921,660	[Minus][Exon count:3][Isoform count1][Longest ORF:92 aa]"	4930405J17RIK		2608	629	1979	0.241181	0.758819	NO	NO	NO	NO	NO	0
ncRNA_inter_chr4_3050	INTER	LNC	chr4	9697235	9750708	+	NO	chr4:9,697,235-9,750,708	[Plus][Exon count:5][Isoform count17][Longest ORF:93 aa][Old lncRNA ID:LiverLincs_chr4_1001]"	4930412C18RIK		49580	1447	48133	0.0291852	0.970815	YES	YES	YES	YES	YES	1
ncRNA_as_chr7_6560	AS	LNC	chr7	130112572	130114175	-	NO	chr7:130,112,572-130,114,175	[Minus][Exon count:1][Isoform count2][No Introns][Longest ORF:53 aa]"	4930413G21RIK		1604	1604	0	1	0	NO	NO	NO	NO	NO	0
ncRNA_as_chr6_5269	AS	LNC	chr6	72388677	72390609	+	NO	chr6:72,388,677-72,390,609	[Plus][Exon count:1][Isoform count1][No Introns][Longest ORF:158 aa]"	4930414L22RIK		1933	1933	0	1	0	YES	YES	YES	YES	YES	1
ncRNA_as_chr19_15070	AS	LNC	chr19	45046607	45059040	-	NO	chr19:45,046,607-45,059,040	[Minus][Exon count:3][Isoform count1][Longest ORF:53 aa]"	4930414N06RIK		12434	610	11824	0.049059	0.950941	NO	NO	NO	NO	NO	0
ncRNA_inter_chr6_5617	INTER	LNC	chr6	125215543	125223795	+	NO	chr6:125,215,543-125,223,795	[Plus][Exon count:4][Isoform count1][Longest ORF:59 aa]"	4930417O13RIK		8253	1093	7160	0.132437	0.867563	NO	NO	NO	NO	NO	0
ncRNA_inter_chr2_1107	INTER	LNC	chr2	18919946	18921431	+	NO	chr2:18,919,946-18,921,431	[Plus][Exon count:1][Isoform count2][No Introns][Longest ORF:123 aa][Old lncRNA ID:LiverLincs_chr2_369]"	4930426L09RIK		1486	1486	0	1	0	NO	NO	NO	NO	NO	0
ncRNA_inter_chr9_8370	INTER	LNC	chr9	115245279	115251042	+	NO	chr9:115,245,279-115,251,042	[Plus][Exon count:3][Isoform count1][Longest ORF:66 aa][Old lncRNA ID:LiverLincs_chr9_2669]"	4930428G15RIK		5764	807	4957	0.140007	0.859993	NO	NO	NO	NO	NO	0
ncRNA_as_chr3_2270	AS	LNC	chr3	32264411	32266360	+	NO	chr3:32,264,411-32,266,360	[Plus][Exon count:1][Isoform count1][No Introns][Longest ORF:130 aa]"	4930429B21RIK		1950	1950	0	1	0	NO	NO	NO	NO	NO	0
ncRNA_inter_chr9_8138	INTER	LNC	chr9	79641448	79651042	+	NO	chr9:79,641,448-79,651,042	[Plus][Exon count:3][Isoform count1][Longest ORF:64 aa][Old lncRNA ID:LiverLincs_chr9_2601]"	4930429F24RIK		9595	1520	8075	0.158416	0.841584	NO	NO	NO	YES	YES	1
ncRNA_inter_chr9_7978	INTER	LNC	chr9	57238877	57248171	+	NO	chr9:57,238,877-57,248,171	[Plus][Exon count:3][Isoform count1][Longest ORF:53 aa]"	4930430J02RIK		9295	448	8847	0.048198	0.951802	NO	NO	NO	NO	NO	0
ncRNA_inter_chr5_4192	INTER	LNC	chr5	45357440	45370044	+	NO	chr5:45,357,440-45,370,044	[Plus][Exon count:10][Isoform count1][Longest ORF:142 aa]"	4930431F12RIK		12605	2262	10343	0.179453	0.820547	NO	NO	NO	NO	NO	0
ncRNA_inter_chr9_7689	INTER	LNC	chr9	3190269	3199813	-	NO	chr9:3,190,269-3,199,813	[Minus][Exon count:5][Isoform count1][Longest ORF:81 aa][Old lncRNA ID:LiverLincs_chr9_2447]"	4930433N12RIK		9545	1382	8163	0.144788	0.855212	NO	NO	NO	NO	NO	0
ncRNA_inter_chr2_1499	INTER	LNC	chr2	77889234	78034587	+	NO	chr2:77,889,234-78,034,587	[Plus][Exon count:7][Isoform count1][Longest ORF:62 aa]"	4930440I19RIK		145354	1038	144316	0.00714119	0.992859	NO	NO	NO	YES	YES	1
ncRNA_as_chr3_2621	AS	LNC	chr3	96633749	96635993	-	NO	chr3:96,633,749-96,635,993	[Minus][Exon count:2][Isoform count1][Longest ORF:73 aa]"	4930442L01RIK		2245	2051	194	0.913586	0.0864143	NO	NO	NO	NO	NO	0
ncRNA_inter_chr2_1534	INTER	LNC	chr2	84913571	84939358	-	NO	chr2:84,913,571-84,939,358	[Minus][Exon count:3][Isoform count3][Longest ORF:78 aa][Old lncRNA ID:LiverLincs_chr2_522]"	4930443O20RIK		25495	1557	23938	0.0610708	0.938929	NO	NO	NO	NO	NO	0
ncRNA_inter_chr10_8744	INTER	LNC	chr10	18517105	18551736	-	NO	chr10:18,517,105-18,551,736	[Minus][Exon count:6][Isoform count3][Longest ORF:49 aa]"	4930444F02RIK		30960	530	30430	0.0171189	0.982881	NO	NO	NO	NO	NO	0
ncRNA_as_chr3_2799	AS	LNC	chr3	122498009	122504898	-	NO	chr3:122,498,009-122,504,898	[Minus][Exon count:4][Isoform count1][Longest ORF:56 aa]"	4930447N08RIK		6890	1156	5734	0.167779	0.832221	NO	NO	NO	NO	NO	0
ncRNA_inter_chr5_4711	INTER	LNC	chr5	143988671	143996427	+	NO	chr5:143,988,671-143,996,427	[Plus][Exon count:5][Isoform count1][Longest ORF:74 aa]"	4930448H16RIK		7757	604	7153	0.0778652	0.922135	NO	NO	NO	NO	NO	0
ncRNA_inter_chr19_15176	INTER	LNC	chr19	57348450	57351542	+	NO	chr19:57,348,450-57,351,542	[Plus][Exon count:3][Isoform count1][Longest ORF:29 aa]"	4930449E18RIK		3093	391	2702	0.126414	0.873586	NO	NO	NO	NO	NO	0
ncRNA_inter_chr1_685	INTER	LNC	chr1	156088651	156104036	-	NO	chr1:156,088,651-156,104,036	[Minus][Exon count:4][Isoform count1][Longest ORF:56 aa][Old lncRNA ID:LiverLincs_chr1_219]"	4930452N14RIK		15386	613	14773	0.0398414	0.960159	NO	NO	NO	NO	NO	0
ncRNA_inter_chr8_6732	INTER	LNC	chr8	9144669	9149050	+	NO	chr8:9,144,669-9,149,050	[Plus][Exon count:3][Isoform count1][Longest ORF:103 aa]"	4930453L07RIK		4382	1439	2943	0.328389	0.671611	NO	NO	NO	NO	NO	0
ncRNA_inter_chr14_11814	INTER	LNC	chr14	9498904	9505892	+	NO	chr14:9,498,904-9,505,892	[Plus][Exon count:6][Isoform count1][Longest ORF:56 aa]"	4930455B14RIK		6989	1097	5892	0.156961	0.843039	NO	NO	NO	NO	NO	0
ncRNA_as_chr3_2759	AS	LNC	chr3	116671185	116687324	+	NO	chr3:116,671,185-116,687,324	[Plus][Exon count:3][Isoform count1][Longest ORF:58 aa]"	4930455H04RIK		16140	1341	14799	0.0830855	0.916914	NO	YES	YES	YES	YES	1
ncRNA_inter_chr10_9210	INTER	LNC	chr10	95688841	95711964	+	NO	chr10:95,688,841-95,711,964	[Plus][Exon count:6][Isoform count10][Longest ORF:113 aa][Old lncRNA ID:LiverLincs_chr10_2862]"	4930459C07RIK		22365	1712	20653	0.0765482	0.923452	YES	YES	YES	YES	YES	1
ncRNA_inter_chr18_14667	INTER	LNC	chr18	77952923	77954184	+	NO	chr18:77,952,923-77,954,184	[Plus][Exon count:1][Isoform count2][No Introns][Overlapping Pseudogene:4930465K10Rik][Longest ORF:64 aa]"	4930465K10RIK		1262	1262	0	1	0	NO	NO	NO	NO	NO	0
ncRNA_inter_chr10_8904	INTER	LNC	chr10	57198189	57206159	-	NO	chr10:57,198,189-57,206,159	[Minus][Exon count:4][Isoform count1][Longest ORF:39 aa]"	4930467K11RIK		7971	723	7248	0.0907038	0.909296	NO	NO	NO	NO	NO	0
ncRNA_inter_chr17_13576	INTER	LNC	chr17	4044658	4082995	-	NO	chr17:4,044,658-4,082,995	[Minus][Exon count:4][Isoform count1][Longest ORF:111 aa]"	4930470H14RIK		38338	1734	36604	0.0452293	0.954771	YES	YES	YES	YES	YES	1
ncRNA_inter_chr14_12124	INTER	LNC	chr14	64718132	64723072	-	NO	chr14:64,718,132-64,723,072	[Minus][Exon count:4][Isoform count1][Longest ORF:31 aa][Old lncRNA ID:LiverLincs_chr14_3842]"	4930471C04RIK		4941	865	4076	0.175066	0.824934	NO	NO	NO	NO	NO	0
ncRNA_inter_chr6_5383	INTER	LNC	chr6	91380454	91390848	-	NO	chr6:91,380,454-91,390,848	[Minus][Exon count:3][Isoform count1][Longest ORF:46 aa][Old lncRNA ID:LiverLincs_chr6_1788]"	4930471M09RIK		10395	1112	9283	0.106975	0.893025	NO	NO	NO	NO	NO	0
ncRNA_inter_chr12_10796	INTER	LNC	chr12	100399487	100401018	-	NO	chr12:100,399,487-100,401,018	[Minus][Exon count:2][Isoform count1][Longest ORF:55 aa][Old lncRNA ID:LiverLincs_chr12_3438]"	4930474N09RIK		1532	1176	356	0.767624	0.232376	NO	NO	NO	NO	NO	0
ncRNA_as_chr16_13460	AS	LNC	chr16	78560561	78565792	+	NO	chr16:78,560,561-78,565,792	[Plus][Exon count:3][Isoform count2][Longest ORF:88 aa]"	4930478L05RIK		5232	2558	2674	0.488914	0.511086	NO	NO	NO	NO	NO	0
ncRNA_inter_chr6_5839	INTER	LNC	chr6	146605740	146613925	+	NO	chr6:146,605,740-146,613,925	[Plus][Exon count:3][Isoform count1][Longest ORF:75 aa][Old lncRNA ID:LiverLincs_chr6_1918]"	4930479D17RIK		8186	740	7446	0.0903982	0.909602	NO	NO	NO	NO	NO	0
ncRNA_inter_chr4_3079	INTER	LNC	chr4	19906592	19932886	-	NO	chr4:19,906,592-19,932,886	[Minus][Exon count:6][Isoform count3][Longest ORF:70 aa][Old lncRNA ID:LiverLincs_chr4_1018]"	4930480G23RIK		24867	1259	23608	0.0506293	0.949371	YES	YES	YES	YES	YES	1
ncRNA_as_chr19_14740	AS	LNC	chr19	5406815	5422847	+	NO	chr19:5,406,815-5,422,847	[Plus][Exon count:5][Isoform count2][Longest ORF:100 aa]"	4930481A15RIK		15143	1275	13868	0.0841973	0.915803	YES	YES	YES	YES	YES	1
ncRNA_inter_chr3_2994	INTER	LNC	chr3	152810907	152815072	-	NO	chr3:152,810,907-152,815,072	[Minus][Exon count:3][Isoform count1][Longest ORF:36 aa]"	4930482G09RIK		4166	828	3338	0.198752	0.801248	NO	NO	NO	NO	NO	0
ncRNA_inter_chr15_12755	INTER	LNC	chr15	81021283	81023187	+	NO	chr15:81,021,283-81,023,187	[Plus][Exon count:2][Isoform count1][Longest ORF:116 aa][Old lncRNA ID:LiverLincs_chr15_4030]"	4930483J18RIK		1905	1094	811	0.574278	0.425722	NO	NO	NO	NO	NO	0
ncRNA_as_chr10_9023	AS	LNC	chr10	76008616	76024971	-	NO	chr10:76,008,616-76,024,971	[Minus][Exon count:4][Isoform count1][Longest ORF:106 aa]"	4930483K19RIK		16356	1237	15119	0.0756297	0.92437	NO	NO	NO	YES	YES	1
ncRNA_as_chr10_9109	AS	LNC	chr10	85558599	85576330	+	NO	chr10:85,558,599-85,576,330	[Plus][Exon count:3][Isoform count1][Longest ORF:29 aa]"	4930486F22RIK		17732	563	17169	0.0317505	0.968249	NO	NO	NO	NO	NO	0
ncRNA_as_chr1_92	AS	LNC	chr1	20346535	20382381	+	NO	chr1:20,346,535-20,382,381	[Plus][Exon count:3][Isoform count1][Longest ORF:80 aa]"	4930486I03RIK		35847	786	35061	0.0219265	0.978073	NO	NO	NO	NO	NO	0
ncRNA_inter_chr5_4155	INTER	LNC	chr5	38735628	38740436	+	NO	chr5:38,735,628-38,740,436	[Plus][Exon count:3][Isoform count1][Longest ORF:54 aa]"	4930487D11RIK		4809	341	4468	0.0709087	0.929091	NO	NO	NO	NO	NO	0
ncRNA_as_chr1_265	AS	LNC	chr1	62836814	62842241	-	NO	chr1:62,836,814-62,842,241	[Minus][Exon count:3][Isoform count2][Longest ORF:121 aa]"	4930487H11RIK		5428	2508	2920	0.462049	0.537951	NO	NO	NO	NO	NO	0
ncRNA_inter_chr2_1596	INTER	LNC	chr2	104399341	104411586	+	NO	chr2:104,399,341-104,411,586	[Plus][Exon count:4][Isoform count3][Longest ORF:29 aa]"	4930500J02RIK		11683	582	11101	0.049816	0.950184	NO	NO	NO	NO	NO	0
ncRNA_inter_chr11_9947	INTER	LNC	chr11	84642577	84644799	+	NO	chr11:84,642,577-84,644,799	[Plus][Exon count:3][Isoform count3][No Intron-only sequences][Longest ORF:99 aa]"	4930502E09RIK		1287	1287	0	1	0	NO	NO	NO	NO	NO	0
ncRNA_inter_chr1_1034	INTER	LNC	chr1	196038381	196048953	-	NO	chr1:196,038,381-196,048,953	[Minus][Exon count:3][Isoform count1][Longest ORF:60 aa]"	4930503O07RIK		10573	578	9995	0.0546675	0.945332	NO	NO	NO	NO	NO	0
ncRNA_as_chr10_8937	AS	LNC	chr10	61911908	61914101	+	NO	chr10:61,911,908-61,914,101	[Plus][Exon count:1][Isoform count2][No Introns][Longest ORF:84 aa]"	4930507D05RIK		2194	2194	0	1	0	NO	NO	NO	NO	NO	0
ncRNA_inter_chr9_8092	INTER	LNC	chr9	72366057	72379665	-	NO	chr9:72,366,057-72,379,665	[Minus][Exon count:3][Isoform count1][Longest ORF:98 aa]"	4930509E16RIK		13609	1191	12418	0.0875156	0.912484	NO	NO	NO	NO	NO	0
ncRNA_as_chr18_14524	AS	LNC	chr18	57705015	57712051	-	NO	chr18:57,705,015-57,712,051	[Minus][Exon count:4][Isoform count4][Longest ORF:72 aa]"	4930511M06RIK		4498	893	3605	0.198533	0.801467	NO	NO	NO	NO	NO	0
ncRNA_as_chr8_7348	AS	LNC	chr8	98330730	98345628	+	NO	chr8:98,330,730-98,345,628	[Plus][Exon count:4][Isoform count1][Longest ORF:78 aa]"	4930513N10RIK		14899	2803	12096	0.188133	0.811867	NO	NO	NO	YES	NO	1
ncRNA_inter_chr6_5238	INTER	LNC	chr6	67515228	67515693	-	NO	chr6:67,515,228-67,515,693	[Minus][Exon count:1][Isoform count1][No Introns][Overlapping Pseudogene:RP23-123I10.4][Longest ORF:61 aa][Old lncRNA ID:LiverLincs_chr6_1737]"	4930515G16RIK		466	466	0	1	0	NO	NO	NO	NO	NO	0
ncRNA_as_chr9_8355	AS	LNC	chr9	114277415	114286583	+	NO	chr9:114,277,415-114,286,583	[Plus][Exon count:4][Isoform count4][Longest ORF:59 aa]"	4930520O04RIK		9059	1471	7588	0.16238	0.83762	NO	NO	NO	NO	NO	0
ncRNA_as_chr19_14798	AS	LNC	chr19	10720184	10722543	-	NO	chr19:10,720,184-10,722,543	[Minus][Exon count:3][Isoform count1][Longest ORF:40 aa]"	4930524O05RIK		2360	592	1768	0.250847	0.749153	NO	NO	NO	NO	NO	0
ncRNA_as_chr13_11521	AS	LNC	chr13	67897531	67931922	-	NO	chr13:67,897,531-67,931,922	[Minus][Exon count:3][Isoform count2][Longest ORF:78 aa]"	4930525G20RIK		34100	2987	31113	0.0875953	0.912405	NO	NO	NO	YES	YES	1
ncRNA_inter_chr14_11978	INTER	LNC	chr14	46155074	46189454	+	NO	chr14:46,155,074-46,189,454	[Plus][Exon count:7][Isoform count5][Longest ORF:135 aa][Old lncRNA ID:LiverLincs_chr14_3785]"	4930527F14RIK		32573	15668	16905	0.481012	0.518988	NO	YES	YES	YES	YES	1
ncRNA_as_chr4_3082	AS	LNC	chr4	21773474	21775595	-	NO	chr4:21,773,474-21,775,595	[Minus][Exon count:1][Isoform count2][No Introns][Longest ORF:68 aa]"	4930528A17RIK		2122	2122	0	1	0	NO	NO	NO	NO	NO	0
ncRNA_inter_chr13_11433	INTER	LNC	chr13	59835011	59838831	+	NO	chr13:59,835,011-59,838,831	[Plus][Exon count:3][Isoform count1][Longest ORF:86 aa][Old lncRNA ID:LiverLincs_chr13_3623]"	4930528D03RIK		3821	1239	2582	0.324261	0.675739	NO	NO	NO	YES	NO	1
ncRNA_as_chr2_1629	AS	LNC	chr2	113531210	113548707	-	NO	chr2:113,531,210-113,548,707	[Minus][Exon count:6][Isoform count1][Longest ORF:57 aa]"	4930533B01RIK		17498	1029	16469	0.0588067	0.941193	NO	NO	NO	NO	NO	0
ncRNA_inter_chr3_2921	INTER	LNC	chr3	135099187	135101629	-	NO	chr3:135,099,187-135,101,629	[Minus][Exon count:3][Isoform count1][Longest ORF:79 aa]"	4930539J05RIK		2443	497	1946	0.203438	0.796562	NO	NO	NO	NO	YES	1
ncRNA_inter_chr16_13290	INTER	LNC	chr16	38017409	38054612	+	NO	chr16:38,017,409-38,054,612	[Plus][Exon count:4][Isoform count1][Longest ORF:52 aa][Old lncRNA ID:LiverLincs_chr16_4211]"	4930542C21RIK		37204	954	36250	0.0256424	0.974358	NO	NO	NO	YES	YES	1
ncRNA_as_chr16_13370	AS	LNC	chr16	50590616	50654279	+	NO	chr16:50,590,616-50,654,279	[Plus][Exon count:5][Isoform count1][Longest ORF:59 aa]"	4930542D17RIK		63664	1362	62302	0.0213936	0.978606	NO	NO	NO	YES	YES	1
ncRNA_inter_chr10_8960	INTER	LNC	chr10	67781813	67783890	-	NO	chr10:67,781,813-67,783,890	[Minus][Exon count:3][Isoform count1][Longest ORF:32 aa][Old lncRNA ID:LiverLincs_chr10_2786]"	4930545H06RIK		2078	769	1309	0.370067	0.629933	NO	NO	NO	NO	NO	0
ncRNA_as_chr2_1778	AS	LNC	chr2	134995309	135041352	-	NO	chr2:134,995,309-135,041,352	[Minus][Exon count:6][Isoform count1][Longest ORF:88 aa]"	4930545L23RIK		46044	2502	43542	0.0543393	0.945661	NO	NO	NO	NO	NO	0
ncRNA_inter_chr19_15145	INTER	LNC	chr19	55715079	55776694	-	NO	chr19:55,715,079-55,776,694	[Minus][Exon count:4][Isoform count1][Longest ORF:91 aa][Old lncRNA ID:LiverLincs_chr19_4834]"	4930552P12RIK		61616	2496	59120	0.040509	0.959491	NO	NO	NO	YES	YES	1
ncRNA_inter_chr15_12365	INTER	LNC	chr15	10644470	10719878	+	NO	chr15:10,644,470-10,719,878	[Plus][Exon count:7][Isoform count25][Longest ORF:127 aa]"	4930556M19RIK	MINOR: >15 Reads & 20% Difference	67929	2533	65396	0.0372889	0.962711	YES	YES	YES	YES	YES	1
ncRNA_inter_chr1_219	INTER	LNC	chr1	57415127	57434388	-	NO	chr1:57,415,127-57,434,388	[Minus][Exon count:4][Isoform count2][Longest ORF:71 aa][Old lncRNA ID:LiverLincs_chr1_81]"	4930558J18RIK		19262	2991	16271	0.15528	0.84472	NO	NO	NO	NO	NO	0
ncRNA_as_chr1_729	AS	LNC	chr1	162002834	162008116	-	NO	chr1:162,002,834-162,008,116	[Minus][Exon count:3][Isoform count4][Longest ORF:86 aa]"	4930562F07RIK		5144	2790	2354	0.542379	0.457621	NO	NO	NO	NO	NO	0
ncRNA_inter_chr18_14289	INTER	LNC	chr18	10706858	10711830	+	NO	chr18:10,706,858-10,711,830	[Plus][Exon count:3][Isoform count1][Longest ORF:36 aa][Old lncRNA ID:LiverLincs_chr18_4552]"	4930563E18RIK		4973	1553	3420	0.312286	0.687714	NO	NO	NO	NO	NO	0
ncRNA_inter_chr14_11889	INTER	LNC	chr14	25959281	25962727	-	NO	chr14:25,959,281-25,962,727	[Minus][Exon count:3][Isoform count1][Longest ORF:61 aa]"	4930572O13RIK		3447	774	2673	0.224543	0.775457	NO	NO	NO	NO	NO	0
ncRNA_inter_chr18_14372	INTER	LNC	chr18	29556370	29656070	-	NO	chr18:29,556,370-29,656,070	[Minus][Exon count:8][Isoform count1][Longest ORF:109 aa]"	4930578E11RIK		99701	2140	97561	0.0214642	0.978536	NO	NO	NO	YES	YES	1
ncRNA_as_chr14_12052	AS	LNC	chr14	55269348	55273937	+	NO	chr14:55,269,348-55,273,937	[Plus][Exon count:6][Isoform count1][Longest ORF:122 aa]"	4930579G18RIK		4590	1461	3129	0.318301	0.681699	NO	NO	NO	NO	NO	0
ncRNA_inter_chr9_8268	INTER	LNC	chr9	98462086	98464030	-	NO	chr9:98,462,086-98,464,030	[Minus][Exon count:1][Isoform count2][No Introns][Longest ORF:113 aa][Old lncRNA ID:LiverLincs_chr9_2645]"	4930579K19RIK		1945	1945	0	1	0	NO	NO	NO	NO	NO	0
ncRNA_as_chr9_7825	AS	LNC	chr9	34924313	34938507	+	NO	chr9:34,924,313-34,938,507	[Plus][Exon count:6][Isoform count2][Longest ORF:142 aa]"	4930581F22RIK		9215	2306	6909	0.250244	0.749756	YES	YES	YES	YES	YES	1
ncRNA_inter_chr7_6539	INTER	LNC	chr7	125387421	125389065	+	NO	chr7:125,387,421-125,389,065	[Plus][Exon count:2][Isoform count1][Longest ORF:101 aa]"	4930583K01RIK		1645	883	762	0.536778	0.463222	NO	NO	NO	NO	NO	0
ncRNA_as_chr2_1685	AS	LNC	chr2	124043415	124048094	-	NO	chr2:124,043,415-124,048,094	[Minus][Exon count:3][Isoform count1][Longest ORF:35 aa][Old lncRNA ID:LiverLincs_chr2_571]"	4930583P06RIK		4680	733	3947	0.156624	0.843376	NO	NO	NO	NO	NO	0
ncRNA_as_chr15_12456	AS	LNC	chr15	33520969	33583191	-	NO	chr15:33,520,969-33,583,191	[Minus][Exon count:6][Isoform count2][Longest ORF:56 aa]"	4930592A05RIK		62223	3673	58550	0.0590296	0.94097	NO	NO	NO	NO	YES	1
ncRNA_as_chr18_14684	AS	LNC	chr18	83087797	83089952	-	NO	chr18:83,087,797-83,089,952	[Minus][Exon count:3][Isoform count1][Longest ORF:97 aa]"	4930592I03RIK		2156	987	1169	0.457792	0.542208	NO	NO	NO	NO	NO	0
ncRNA_inter_chr3_2369	INTER	LNC	chr3	58496511	58592446	+	NO	chr3:58,496,511-58,592,446	[Plus][Exon count:8][Isoform count1][Longest ORF:56 aa]"	4930593A02RIK		95936	938	94998	0.00977735	0.990223	NO	YES	YES	YES	YES	1
ncRNA_inter_chr9_8411	INTER	LNC	chr9	120833573	120839920	-	NO	chr9:120,833,573-120,839,920	[Minus][Exon count:3][Isoform count1][Longest ORF:69 aa]"	4930593C16RIK		6348	583	5765	0.0918399	0.90816	NO	NO	NO	NO	NO	0
ncRNA_intra_chr1_601	INTRA	LNC	chr1	140872855	140875934	+	NO	chr1:140,872,855-140,875,934	[Plus][Exon count:3][Isoform count2][Overlapping Protein-coding:Dennd1b][Longest ORF:51 aa]"	4930596I21RIK		1950	1950	0	1	0	NO	NO	NO	YES	YES	1
ncRNA_as_chr6_5052	AS	LNC	chr6	39068472	39098311	+	NO	chr6:39,068,472-39,098,311	[Plus][Exon count:4][Isoform count1][Longest ORF:54 aa]"	4930599N23RIK		29840	880	28960	0.0294906	0.970509	NO	YES	YES	YES	YES	1
ncRNA_as_chr2_1670	AS	LNC	chr2	120281434	120295103	-	NO	chr2:120,281,434-120,295,103	[Minus][Exon count:5][Isoform count1][Longest ORF:87 aa]"	4931402G19RIK		13670	2258	11412	0.165179	0.834821	NO	NO	NO	NO	NO	0
ncRNA_as_chr19_14904	AS	LNC	chr19	26832821	26898397	-	NO	chr19:26,832,821-26,898,397	[Minus][Exon count:4][Isoform count3][Longest ORF:116 aa]"	4931403E22RIK		58879	11138	47741	0.189168	0.810832	NO	NO	NO	NO	NO	0
ncRNA_as_chr12_10616	AS	LNC	chr12	70944673	70954658	+	NO	chr12:70,944,673-70,954,658	[Plus][Exon count:4][Isoform count2][Longest ORF:65 aa]"	4931403G20RIK		9838	1704	8134	0.173206	0.826794	NO	NO	NO	NO	NO	0
ncRNA_intra_chr14_11903	INTRA	LNC	chr14	26406290	26410147	+	NO	chr14:26,406,290-26,410,147	[Plus][Exon count:1][Isoform count1][No Introns][Overlapping Protein-coding:Zmiz1][Longest ORF:145 aa]"	4931406H21RIK		3858	3858	0	1	0	NO	NO	NO	YES	YES	1
ncRNA_inter_chr19_14987	INTER	LNC	chr19	37328949	37339485	-	NO	chr19:37,328,949-37,339,485	[Minus][Exon count:4][Isoform count13][Longest ORF:121 aa][Old lncRNA ID:LiverLincs_chr19_4796]"	4931408D14RIK		9405	6871	2534	0.730569	0.269431	YES	YES	YES	YES	YES	1
ncRNA_inter_chr12_10291	INTER	LNC	chr12	10453194	10538109	+	NO	chr12:10,453,194-10,538,109	[Plus][Exon count:12][Isoform count3][Longest ORF:105 aa]"	4931412M21		83781	1718	82063	0.0205058	0.979494	NO	NO	NO	NO	YES	1
ncRNA_as_chr5_4139	AS	LNC	chr5	35923876	35931412	-	NO	chr5:35,923,876-35,931,412	[Minus][Exon count:4][Isoform count1][Longest ORF:144 aa]"	4931431C16RIK		7537	2735	4802	0.362876	0.637124	NO	NO	NO	NO	NO	0
ncRNA_as_chr14_12104	AS	LNC	chr14	63379338	63448963	+	NO	chr14:63,379,338-63,448,963	[Plus][Exon count:7][Isoform count1][Longest ORF:45 aa]"	4931440J10RIK		69626	891	68735	0.0127969	0.987203	NO	NO	YES	YES	YES	1
ncRNA_as_chr3_2409	AS	LNC	chr3	65331407	65333336	-	NO	chr3:65,331,407-65,333,336	[Minus][Exon count:2][Isoform count1][Overlapping Pseudogene:4931440P22Rik][Longest ORF:45 aa]"	4931440P22RIK		1930	1859	71	0.963212	0.0367876	NO	YES	NO	YES	NO	1
ncRNA_as_chr2_1746	AS	LNC	chr2	129624105	129627195	-	NO	chr2:129,624,105-129,627,195	[Minus][Exon count:1][Isoform count1][No Introns][Longest ORF:91 aa]"	4932416H05RIK		3091	3091	0	1	0	YES	YES	NO	NO	NO	1
ncRNA_inter_chr5_4231	INTER	LNC	chr5	57961323	58109158	-	NO	chr5:57,961,323-58,109,158	[Minus][Exon count:5][Isoform count1][Longest ORF:50 aa]"	4932441J04RIK		147836	726	147110	0.00491085	0.995089	NO	NO	NO	YES	YES	1
ncRNA_inter_chr17_13688	INTER	LNC	chr17	15768752	15778066	+	NO	chr17:15,768,752-15,778,066	[Plus][Exon count:4][Isoform count1][Longest ORF:46 aa][Old lncRNA ID:LiverLincs_chr17_4339]"	4933401D09RIK		9315	1325	7990	0.142244	0.857756	NO	NO	NO	NO	NO	0
ncRNA_as_chr3_2924	AS	LNC	chr3	135496658	135503233	-	NO	chr3:135,496,658-135,503,233	[Minus][Exon count:5][Isoform count1][Longest ORF:53 aa]"	4933401H06RIK		6576	937	5639	0.142488	0.857512	NO	NO	NO	NO	NO	0
ncRNA_inter_chr12_10509	INTER	LNC	chr12	33604249	33638703	-	NO	chr12:33,604,249-33,638,703	[Minus][Exon count:6][Isoform count6][Longest ORF:113 aa][Old lncRNA ID:LiverLincs_chr12_3335]"	4933406C10RIK		33675	1620	32055	0.0481069	0.951893	NO	YES	YES	YES	YES	1
ncRNA_inter_chr7_6524	INTER	LNC	chr7	121457049	121558675	-	NO	chr7:121,457,049-121,558,675	[Minus][Exon count:5][Isoform count4][Longest ORF:124 aa]"	4933406I18RIK		100096	1618	98478	0.0161645	0.983836	YES	YES	YES	YES	YES	1
ncRNA_inter_chr10_9012	INTER	LNC	chr10	74912255	74925849	+	NO	chr10:74,912,255-74,925,849	[Plus][Exon count:3][Isoform count1][Longest ORF:87 aa]"	4933407G14RIK		13595	1262	12333	0.0928282	0.907172	NO	NO	NO	NO	NO	0
ncRNA_inter_chr1_364	INTER	LNC	chr1	87819587	87828331	+	NO	chr1:87,819,587-87,828,331	[Plus][Exon count:5][Isoform count4][Longest ORF:131 aa]"	4933407L21RIK		8018	1103	6915	0.137565	0.862435	NO	NO	NO	NO	NO	0
ncRNA_as_chr8_7434	AS	LNC	chr8	116865061	116875378	-	NO	chr8:116,865,061-116,875,378	[Minus][Exon count:3][Isoform count1][Longest ORF:97 aa]"	4933408N05RIK		10318	1582	8736	0.153324	0.846676	NO	NO	NO	NO	NO	0
ncRNA_inter_chr10_9311	INTER	LNC	chr10	117362515	117385363	+	NO	chr10:117,362,515-117,385,363	[Plus][Exon count:4][Isoform count1][Longest ORF:72 aa]"	4933411E08RIK		22849	1704	21145	0.0745766	0.925423	NO	NO	NO	NO	NO	0
ncRNA_as_chr10_9296	AS	LNC	chr10	116386594	116400338	+	NO	chr10:116,386,594-116,400,338	[Plus][Exon count:4][Isoform count9][Longest ORF:71 aa][Old lncRNA ID:LiverLincs_chr10_2903]"	4933412E12RIK		11048	1767	9281	0.159938	0.840062	NO	YES	YES	YES	YES	1
ncRNA_inter_chr14_11905	INTER	LNC	chr14	27177033	27219942	+	NO	chr14:27,177,033-27,219,942	[Plus][Exon count:8][Isoform count1][Longest ORF:196 aa][Old lncRNA ID:LiverLincs_chr14_3758]"	4933413J09RIK		42910	3387	39523	0.0789326	0.921067	NO	NO	NO	YES	YES	1
ncRNA_as_chr8_6860	AS	LNC	chr8	28253382	28260178	+	NO	chr8:28,253,382-28,260,178	[Plus][Exon count:4][Isoform count1][Longest ORF:95 aa]"	4933416M07RIK		6797	1520	5277	0.223628	0.776372	NO	NO	NO	NO	NO	0
ncRNA_as_chr8_7639	AS	LNC	chr8	125758991	125766259	+	NO	chr8:125,758,991-125,766,259	[Plus][Exon count:3][Isoform count1][Longest ORF:75 aa]"	4933417D19RIK		7269	1229	6040	0.169074	0.830926	NO	NO	NO	NO	NO	0
ncRNA_inter_chr1_293	INTER	LNC	chr1	72005572	72051769	-	NO	chr1:72,005,572-72,051,769	[Minus][Exon count:3][Isoform count1][Longest ORF:66 aa][Old lncRNA ID:LiverLincs_chr1_109]"	4933417E11RIK		46198	1093	45105	0.023659	0.976341	NO	NO	NO	YES	YES	1
ncRNA_inter_chr4_3129	INTER	LNC	chr4	33111886	33118298	-	NO	chr4:33,111,886-33,118,298	[Minus][Exon count:2][Isoform count2][Longest ORF:112 aa][Old lncRNA ID:LiverLincs_chr4_1033]"	4933421O10RIK		6356	6021	335	0.947294	0.0527061	YES	YES	YES	YES	YES	1
ncRNA_inter_chr9_7828	INTER	LNC	chr9	35088690	35093008	+	NO	chr9:35,088,690-35,093,008	[Plus][Exon count:5][Isoform count1][Longest ORF:83 aa][Old lncRNA ID:LiverLincs_chr9_2483]"	4933422A05RIK		4319	1356	2963	0.313962	0.686038	NO	NO	NO	NO	NO	0
ncRNA_as_chr18_14311	AS	LNC	chr18	15147504	15206496	+	NO	chr18:15,147,504-15,206,496	[Plus][Exon count:5][Isoform count1][Longest ORF:56 aa]"	4933424G05RIK		58993	1745	57248	0.0295798	0.97042	YES	YES	YES	YES	YES	1
ncRNA_as_chr15_12660	AS	LNC	chr15	74539591	74540804	+	NO	chr15:74,539,591-74,540,804	[Plus][Exon count:1][Isoform count1][No Introns][Longest ORF:167 aa]"	4933427E11RIK		1214	1214	0	1	0	NO	NO	NO	NO	NO	0
ncRNA_as_chr3_2719	AS	LNC	chr3	107691768	107699266	-	NO	chr3:107,691,768-107,699,266	[Minus][Exon count:3][Isoform count5][Longest ORF:131 aa]"	4933431E20RIK		6065	5522	543	0.91047	0.0895301	YES	YES	YES	YES	YES	1
ncRNA_as_chr6_5259	AS	LNC	chr6	72069440	72074040	-	NO	chr6:72,069,440-72,074,040	[Minus][Exon count:4][Isoform count4][Longest ORF:66 aa]"	4933431G14RIK		4356	3041	1315	0.698118	0.301882	NO	NO	NO	NO	NO	0
ncRNA_inter_chr16_13107	INTER	LNC	chr16	18209779	18213956	-	NO	chr16:18,209,779-18,213,956	[Minus][Exon count:3][Isoform count2][Longest ORF:93 aa]"	4933432I09RIK		4006	1364	2642	0.340489	0.659511	NO	NO	NO	NO	NO	0
ncRNA_inter_chr7_6557	INTER	LNC	chr7	128730900	128733350	-	NO	chr7:128,730,900-128,733,350	[Minus][Exon count:3][Isoform count1][Longest ORF:47 aa]"	4933432K03RIK		2451	597	1854	0.243574	0.756426	NO	NO	NO	NO	NO	0
ncRNA_inter_chr9_8109	INTER	LNC	chr9	75257991	75268329	+	NO	chr9:75,257,991-75,268,329	[Plus][Exon count:4][Isoform count2][Longest ORF:91 aa][Old lncRNA ID:LiverLincs_chr9_2584]"	4933433G15RIK		9512	6138	3374	0.64529	0.35471	NO	NO	NO	NO	YES	1
ncRNA_as_chr13_11499	AS	LNC	chr13	67097754	67133341	-	NO	chr13:67,097,754-67,133,341	[Minus][Exon count:9][Isoform count1][Longest ORF:42 aa]"	4933433G19RIK		35588	1061	34527	0.0298134	0.970187	NO	NO	NO	NO	NO	0
ncRNA_as_chr11_9766	AS	LNC	chr11	59319151	59324571	+	NO	chr11:59,319,151-59,324,571	[Plus][Exon count:6][Isoform count2][Longest ORF:155 aa]"	4933439C10RIK		5261	1915	3346	0.363999	0.636001	NO	YES	YES	YES	YES	1
ncRNA_inter_chr7_6567	INTER	LNC	chr7	132475296	132493300	-	NO	chr7:132,475,296-132,493,300	[Minus][Exon count:4][Isoform count2][Longest ORF:97 aa]"	4933440M02RIK		17936	1676	16260	0.0934434	0.906557	NO	NO	NO	NO	NO	0
ncRNA_inter_chr2_1992	INTER	LNC	chr2	166272951	166284270	+	NO	chr2:166,272,951-166,284,270	[Plus][Exon count:3][Isoform count2][Longest ORF:97 aa][Old lncRNA ID:LiverLincs_chr2_672]"	5031425F14RIK		10805	1636	9169	0.151411	0.848589	NO	NO	NO	NO	NO	0
ncRNA_intra_chr2_1059	INTRA	LNC	chr2	6843748	6849768	-	NO	chr2:6,843,748-6,849,768	[Minus][Exon count:1][Isoform count1][No Introns][Overlapping Protein-coding:Celf2][Longest ORF:102 aa]"	5031426D15RIK		6021	6021	0	1	0	NO	NO	NO	YES	YES	1
ncRNA_as_chr3_2324	AS	LNC	chr3	51363679	51371038	+	NO	chr3:51,363,679-51,371,038	[Plus][Exon count:5][Isoform count2][Longest ORF:114 aa]"	5031434O11RIK		4607	718	3889	0.15585	0.84415	NO	NO	NO	YES	YES	1
ncRNA_inter_chr5_4220	INTER	LNC	chr5	53364211	53383969	-	NO	chr5:53,364,211-53,383,969	[Minus][Exon count:4][Isoform count9][Longest ORF:120 aa]"	5033403H07RIK		8055	957	7098	0.118808	0.881192	YES	YES	YES	YES	YES	1
ncRNA_inter_chr12_10973	INTER	LNC	chr12	113180202	113182693	-	NO	chr12:113,180,202-113,182,693	[Minus][Exon count:3][Isoform count7][Longest ORF:133 aa][Old lncRNA ID:LiverLincs_chr12_3492]"	5033406O09RIK		1541	1451	90	0.941596	0.0584036	YES	YES	YES	YES	YES	1
ncRNA_inter_chr2_1319	INTER	LNC	chr2	59220550	59224739	-	NO	chr2:59,220,550-59,224,739	[Minus][Exon count:3][Isoform count1][Longest ORF:48 aa][Old lncRNA ID:LiverLincs_chr2_456]"	5330411J11RIK		4190	1644	2546	0.392363	0.607637	NO	NO	NO	NO	NO	0
ncRNA_inter_chr16_13373	INTER	LNC	chr16	50719206	50732886	-	NO	chr16:50,719,206-50,732,886	[Minus][Exon count:3][Isoform count4][Longest ORF:59 aa][Old lncRNA ID:LiverLincs_chr16_4252;LiverLincs_chr16_4253]"	5330426P16RIK		12465	2128	10337	0.170718	0.829282	NO	YES	YES	YES	YES	1
ncRNA_as_chr6_5726	AS	LNC	chr6	142563115	142574982	+	NO	chr6:142,563,115-142,574,982	[Plus][Exon count:2][Isoform count1][Longest ORF:103 aa]"	5330439B14RIK		11868	1392	10476	0.11729	0.88271	NO	NO	NO	NO	NO	0
ncRNA_as_chr6_5124	AS	LNC	chr6	50516586	50547709	+	NO	chr6:50,516,586-50,547,709	[Plus][Exon count:4][Isoform count4][Longest ORF:92 aa]"	5430402O13RIK		30554	3582	26972	0.117235	0.882765	YES	YES	YES	YES	YES	1
ncRNA_inter_chr13_11571	INTER	LNC	chr13	81079664	81087858	+	NO	chr13:81,079,664-81,087,858	[Plus][Exon count:5][Isoform count1][Longest ORF:67 aa]"	5430425K12RIK		8195	1253	6942	0.152898	0.847102	NO	NO	NO	NO	NO	0
ncRNA_inter_chr15_12337	INTER	LNC	chr15	5446318	5544983	+	NO	chr15:5,446,318-5,544,983	[Plus][Exon count:5][Isoform count1][Longest ORF:66 aa][Old lncRNA ID:LiverLincs_chr15_3904]"	5430437J10RIK		98666	1166	97500	0.0118176	0.988182	NO	NO	NO	YES	YES	1
ncRNA_inter_chr14_12288	INTER	LNC	chr14	105826776	105836933	+	NO	chr14:105,826,776-105,836,933	[Plus][Exon count:3][Isoform count1][Longest ORF:38 aa][Old lncRNA ID:LiverLincs_chr14_3884]"	5430440P10RIK		10158	1016	9142	0.10002	0.89998	NO	NO	NO	NO	NO	0
ncRNA_inter_chrX_15412	INTER	LNC	chrX	102231818	102271083	-	NO	chrX:102,231,818-102,271,083	[Minus][Exon count:9][Isoform count62][Longest ORF:92 aa][Old lncRNA ID:LiverLincs_chrX_4910]"	5530601H04RIK		34077	3598	30479	0.105584	0.894416	YES	YES	YES	YES	YES	1
ncRNA_as_chr19_14779	AS	LNC	chr19	8962877	8963264	-	NO	chr19:8,962,877-8,963,264	[Minus][Exon count:1][Isoform count2][No Introns][Overlapping SmallRNA:Snora57;Mir5136][Longest ORF:39 aa]"	5730408K05RIK		388	388	0	1	0	YES	YES	YES	YES	YES	1
ncRNA_inter_chr10_9183	INTER	LNC	chr10	94880009	94891274	+	NO	chr10:94,880,009-94,891,274	[Plus][Exon count:5][Isoform count2][Longest ORF:82 aa]"	5730420D15RIK		11242	1158	10084	0.103007	0.896993	YES	YES	YES	YES	YES	1
ncRNA_inter_chr5_4790	INTER	LNC	chr5	149931141	149995808	-	NO	chr5:149,931,141-149,995,808	[Minus][Exon count:3][Isoform count3][Longest ORF:96 aa]"	5730422E09RIK		61748	1905	59843	0.0308512	0.969149	YES	YES	YES	YES	YES	1
ncRNA_as_chr10_8848	AS	LNC	chr10	41287286	41296282	+	NO	chr10:41,287,286-41,296,282	[Plus][Exon count:4][Isoform count3][Longest ORF:94 aa]"	5730435O14RIK		8663	1139	7524	0.131479	0.868521	YES	YES	NO	YES	NO	1
ncRNA_inter_chr3_2997	INTER	LNC	chr3	153451401	153455224	-	NO	chr3:153,451,401-153,455,224	[Minus][Exon count:3][Isoform count3][Longest ORF:101 aa]"	5730460C07RIK		3678	2729	949	0.741979	0.258021	NO	NO	NO	NO	NO	0
ncRNA_inter_chr11_9580	INTER	LNC	chr11	25516846	26112336	-	NO	chr11:25,516,846-26,112,336	[Minus][Exon count:6][Isoform count5][Longest ORF:90 aa]"	5730522E02RIK		575898	3280	572618	0.00569545	0.994305	YES	YES	YES	YES	YES	1
ncRNA_inter_chr19_15124	INTER	LNC	chr19	53515675	53539294	-	NO	chr19:53,515,675-53,539,294	[Minus][Exon count:12][Isoform count15][Longest ORF:162 aa][Old lncRNA ID:LiverLincs_chr19_4825]"	5830416P10RIK		18709	3038	15671	0.162382	0.837618	NO	YES	NO	YES	YES	1
ncRNA_as_chr9_8291	AS	LNC	chr9	103325908	103363590	+	NO	chr9:103,325,908-103,363,590	[Plus][Exon count:6][Isoform count1][Longest ORF:94 aa]"	5830418P13RIK		37683	2178	35505	0.0577979	0.942202	NO	NO	NO	NO	NO	0
ncRNA_inter_chr12_10615	INTER	LNC	chr12	70565774	70576537	-	NO	chr12:70,565,774-70,576,537	[Minus][Exon count:5][Isoform count4][Longest ORF:114 aa][Old lncRNA ID:LiverLincs_chr12_3373]"	5830428M24RIK		10512	1031	9481	0.0980784	0.901922	NO	NO	NO	YES	NO	1
ncRNA_inter_chr9_8405	INTER	LNC	chr9	120486448	120487190	+	NO	chr9:120,486,448-120,487,190	[Plus][Exon count:1][Isoform count1][No Introns][Longest ORF:70 aa][Old lncRNA ID:LiverLincs_chr9_2684]"	5830454E08RIK		743	743	0	1	0	YES	YES	YES	YES	NO	1
ncRNA_intra_chr4_3911	INTRA	LNC	chr4	154004800	154010476	-	NO	chr4:154,004,800-154,010,476	[Minus][Exon count:1][Isoform count1][No Introns][Overlapping Protein-coding:Prdm16][Longest ORF:143 aa]"	5930403L14RIK		5677	5677	0	1	0	NO	NO	NO	NO	NO	0
ncRNA_inter_chr1_307	INTER	LNC	chr1	73662207	73911040	-	NO	chr1:73,662,207-73,911,040	[Minus][Exon count:9][Isoform count2][Longest ORF:135 aa][Old lncRNA ID:LiverLincs_chr1_114]"	6030407O03RIK		248498	4549	243949	0.018306	0.981694	NO	NO	NO	YES	YES	1
ncRNA_inter_chr12_10954	INTER	LNC	chr12	112232608	112252082	+	NO	chr12:112,232,608-112,252,082	[Plus][Exon count:3][Isoform count1][Longest ORF:66 aa]"	6030440G07RIK		19475	1093	18382	0.0561232	0.943877	NO	NO	NO	NO	NO	0
ncRNA_inter_chr8_7648	INTER	LNC	chr8	126257858	126263841	+	NO	chr8:126,257,858-126,263,841	[Plus][Exon count:4][Isoform count1][Longest ORF:91 aa][Old lncRNA ID:LiverLincs_chr8_2430]"	6030466F02RIK		5984	1434	4550	0.239639	0.760361	NO	NO	NO	NO	NO	0
ncRNA_intra_chr4_3015	INTRA	LNC	chr4	3642111	3643953	+	NO	chr4:3,642,111-3,643,953	[Plus][Exon count:1][Isoform count1][No Introns][Overlapping Protein-coding:Lyn][Longest ORF:90 aa]"	6330407A03RIK		1843	1843	0	1	0	NO	NO	NO	YES	YES	1
ncRNA_as_chr13_11648	AS	LNC	chr13	100180791	100182781	-	NO	chr13:100,180,791-100,182,781	[Minus][Exon count:2][Isoform count1][Longest ORF:55 aa]"	6430562O15RIK		1991	1721	270	0.86439	0.13561	NO	NO	NO	NO	NO	0
ncRNA_inter_chr2_1462	INTER	LNC	chr2	72582602	72651774	-	NO	chr2:72,582,602-72,651,774	[Minus][Exon count:6][Isoform count3][Longest ORF:57 aa][Old lncRNA ID:LiverLincs_chr2_492;LiverLincs_chr2_493]"	6430710C18RIK		68616	2816	65800	0.04104	0.95896	YES	YES	YES	YES	YES	1
ncRNA_inter_chr19_15185	INTER	LNC	chr19	57583054	57587278	+	NO	chr19:57,583,054-57,587,278	[Plus][Exon count:4][Isoform count3][Longest ORF:67 aa]"	6720468P15RIK		4080	1640	2440	0.401961	0.598039	NO	NO	NO	NO	NO	0
ncRNA_inter_chr1_93	INTER	LNC	chr1	20878731	20880554	-	NO	chr1:20,878,731-20,880,554	[Minus][Exon count:4][Isoform count1][Longest ORF:77 aa][Old lncRNA ID:LiverLincs_chr1_19]"	6720483E21RIK		1824	1120	704	0.614035	0.385965	NO	NO	NO	NO	NO	0
ncRNA_inter_chr5_4213	INTER	LNC	chr5	52998789	53010250	-	NO	chr5:52,998,789-53,010,250	[Minus][Exon count:3][Isoform count1][Longest ORF:99 aa][Old lncRNA ID:LiverLincs_chr5_1380]"	8030423F21RIK		11462	2850	8612	0.248648	0.751352	NO	NO	NO	NO	NO	0
ncRNA_inter_chr2_1068	INTER	LNC	chr2	11259993	11320127	-	NO	chr2:11,259,993-11,320,127	[Minus][Exon count:3][Isoform count1][Longest ORF:76 aa]"	8030442B05RIK		60135	1034	59101	0.0171946	0.982805	NO	NO	NO	YES	YES	1
ncRNA_as_chr4_3547	AS	LNC	chr4	108615448	108644682	-	NO	chr4:108,615,448-108,644,682	[Minus][Exon count:6][Isoform count1][Longest ORF:132 aa]"	8030443G20RIK		29235	903	28332	0.0308876	0.969112	NO	NO	NO	NO	NO	0
ncRNA_inter_chr5_4782	INTER	LNC	chr5	149761826	149763234	+	NO	chr5:149,761,826-149,763,234	[Plus][Exon count:3][Isoform count1][Longest ORF:99 aa]"	8430423G03RIK		1409	639	770	0.453513	0.546487	NO	NO	NO	NO	NO	0
ncRNA_inter_chr15_12756	INTER	LNC	chr15	81073084	81082292	-	NO	chr15:81,073,084-81,082,292	[Minus][Exon count:2][Isoform count3][Longest ORF:75 aa]"	8430426J06RIK		8913	929	7984	0.10423	0.89577	NO	NO	NO	NO	YES	1
ncRNA_intra_chr19_14934	INTRA	LNC	chr19	31287301	31290886	-	NO	chr19:31,287,301-31,290,886	[Minus][Exon count:1][Isoform count2][No Introns][Overlapping Protein-coding:Prkg1][Longest ORF:103 aa]"	8430431K14RIK		3586	3586	0	1	0	NO	NO	NO	YES	YES	1
ncRNA_as_chr2_1239	AS	LNC	chr2	35674710	35678905	+	NO	chr2:35,674,710-35,678,905	[Plus][Exon count:3][Isoform count1][Longest ORF:46 aa]"	9030204H09RIK		4196	653	3543	0.155624	0.844376	NO	NO	NO	NO	NO	0
ncRNA_inter_chr16_13193	INTER	LNC	chr16	30021928	30039565	-	NO	chr16:30,021,928-30,039,565	[Minus][Exon count:4][Isoform count1][Longest ORF:66 aa]"	9030404E10RIK		17638	1209	16429	0.0685452	0.931455	NO	NO	NO	NO	YES	1
ncRNA_inter_chr10_8858	INTER	LNC	chr10	42894505	42896371	+	NO	chr10:42,894,505-42,896,371	[Plus][Exon count:1][Isoform count1][No Introns][Longest ORF:140 aa][Old lncRNA ID:LiverLincs_chr10_2763]"	9030612E09RIK		1867	1867	0	1	0	NO	NO	NO	NO	NO	0
ncRNA_inter_chr15_12684	INTER	LNC	chr15	75245949	75262384	-	NO	chr15:75,245,949-75,262,384	[Minus][Exon count:4][Isoform count8][Overlapping Pseudogene:9030619P08Rik][Longest ORF:110 aa]"	9030619P08RIK		13207	1848	11359	0.139926	0.860074	YES	YES	YES	YES	YES	1
ncRNA_inter_chr18_14651	INTER	LNC	chr18	75132418	75141201	-	NO	chr18:75,132,418-75,141,201	[Minus][Exon count:7][Isoform count1][Longest ORF:48 aa]"	9030625G05RIK		8784	1047	7737	0.119194	0.880806	NO	NO	NO	NO	NO	0
ncRNA_inter_chr12_10525	INTER	LNC	chr12	36356963	36379790	-	NO	chr12:36,356,963-36,379,790	[Minus][Exon count:5][Isoform count2][Longest ORF:81 aa][Old lncRNA ID:LiverLincs_chr12_3339]"	9130015A21RIK		22697	926	21771	0.0407983	0.959202	NO	NO	NO	NO	NO	0
ncRNA_inter_chr1_215	INTER	LNC	chr1	57028313	57032040	+	NO	chr1:57,028,313-57,032,040	[Plus][Exon count:2][Isoform count2][No Intron-only sequences][Longest ORF:91 aa][Old lncRNA ID:LiverLincs_chr1_80]"	9130024F11RIK		1242	1242	0	1	0	NO	NO	NO	NO	NO	0
ncRNA_as_chr7_5991	AS	LNC	chr7	26013742	26015283	+	NO	chr7:26,013,742-26,015,283	[Plus][Exon count:1][Isoform count1][No Introns][Longest ORF:137 aa]"	9130221H12RIK		1542	1542	0	1	0	YES	YES	YES	YES	YES	1
ncRNA_inter_chr5_4261	INTER	LNC	chr5	66379167	66395524	-	NO	chr5:66,379,167-66,395,524	[Minus][Exon count:7][Isoform count1][Longest ORF:48 aa][Old lncRNA ID:LiverLincs_chr5_1395]"	9130230L23RIK		16358	1454	14904	0.0888862	0.911114	NO	NO	NO	YES	YES	1
ncRNA_inter_chr10_9255	INTER	LNC	chr10	110037706	110053017	+	NO	chr10:110,037,706-110,053,017	[Plus][Exon count:3][Isoform count1][Longest ORF:50 aa]"	9230102K24RIK		15312	1303	14009	0.0850967	0.914903	NO	NO	NO	NO	NO	0
ncRNA_inter_chr2_1062	INTER	LNC	chr2	9804668	9811167	-	NO	chr2:9,804,668-9,811,167	[Minus][Exon count:4][Isoform count1][Longest ORF:77 aa]"	9230102O04RIK		6500	737	5763	0.113385	0.886615	NO	NO	NO	NO	NO	0
ncRNA_as_chr10_9332	AS	LNC	chr10	119825707	119829849	+	NO	chr10:119,825,707-119,829,849	[Plus][Exon count:3][Isoform count2][Longest ORF:86 aa]"	9230105E05RIK		4036	2189	1847	0.542369	0.457631	NO	NO	NO	NO	NO	0
ncRNA_as_chr1_576	AS	LNC	chr1	138308493	138312112	-	NO	chr1:138,308,493-138,312,112	[Minus][Exon count:3][Isoform count2][Longest ORF:118 aa]"	9230116N13RIK		2449	2113	336	0.862801	0.137199	NO	NO	NO	NO	NO	0
ncRNA_as_chr15_12885	AS	LNC	chr15	98397755	98401295	+	NO	chr15:98,397,755-98,401,295	[Plus][Exon count:2][Isoform count1][Longest ORF:88 aa]"	9330020H09RIK		3541	3428	113	0.968088	0.0319119	YES	YES	YES	YES	YES	1
ncRNA_inter_chr6_5629	INTER	LNC	chr6	128119718	128136045	-	NO	chr6:128,119,718-128,136,045	[Minus][Exon count:4][Isoform count4][Longest ORF:140 aa][Old lncRNA ID:LiverLincs_chr6_1856]"	9330102E08RIK		16114	5862	10252	0.363783	0.636217	NO	NO	NO	YES	YES	1
ncRNA_inter_chr8_7621	INTER	LNC	chr8	124967556	124970376	+	NO	chr8:124,967,556-124,970,376	[Plus][Exon count:1][Isoform count1][No Introns][Overlapping Pseudogene:9330133O14Rik][Longest ORF:88 aa][Old lncRNA ID:LiverLincs_chr8_2414]"	9330133O14RIK		2821	2821	0	1	0	YES	YES	YES	YES	NO	1
ncRNA_inter_chr8_7339	INTER	LNC	chr8	96946808	96959003	-	NO	chr8:96,946,808-96,959,003	[Minus][Exon count:4][Isoform count2][Longest ORF:103 aa]"	9330175E14RIK		11297	1536	9761	0.135965	0.864035	NO	YES	YES	YES	YES	1
ncRNA_as_chr6_5624	AS	LNC	chr6	127099407	127162437	+	NO	chr6:127,099,407-127,162,437	[Plus][Exon count:3][Isoform count3][Longest ORF:61 aa]"	9330179D12RIK		62632	1095	61537	0.0174831	0.982517	NO	NO	NO	YES	YES	1
ncRNA_inter_chr2_1925	INTER	LNC	chr2	158178863	158193869	-	NO	chr2:158,178,863-158,193,869	[Minus][Exon count:7][Isoform count62][Overlapping SmallRNA:Gm26003;Gm23925;Gm24411][Longest ORF:178 aa][Old lncRNA ID:LiverLincs_chr2_642]"	9430008C03RIK		11212	3115	8097	0.277827	0.722173	YES	YES	YES	YES	YES	1
ncRNA_as_chr6_5093	AS	LNC	chr6	43392428	43424317	+	NO	chr6:43,392,428-43,424,317	[Plus][Exon count:3][Isoform count1][Longest ORF:87 aa]"	9430018G01RIK		31890	4095	27795	0.12841	0.87159	NO	NO	NO	NO	NO	0
ncRNA_inter_chr13_11377	INTER	LNC	chr13	51189174	51196096	-	NO	chr13:51,189,174-51,196,096	[Minus][Exon count:1][Isoform count2][No Introns][Longest ORF:81 aa]"	9430083A17RIK		6923	6923	0	1	0	YES	YES	YES	YES	YES	1
ncRNA_inter_chr1_263	INTER	LNC	chr1	61435276	61452748	+	NO	chr1:61,435,276-61,452,748	[Plus][Exon count:5][Isoform count1][Longest ORF:75 aa][Old lncRNA ID:LiverLincs_chr1_97]"	9530026F06RIK		17473	892	16581	0.0510502	0.94895	NO	NO	NO	NO	NO	0
ncRNA_as_chr5_4072	AS	LNC	chr5	28793524	29045749	+	NO	chr5:28,793,524-29,045,749	[Plus][Exon count:7][Isoform count1][Longest ORF:85 aa]"	9530036O11RIK		252226	2926	249300	0.0116007	0.988399	NO	NO	NO	YES	YES	1
ncRNA_inter_chrX_15519	INTER	LNC	chrX	149472172	149507458	+	NO	chrX:149,472,172-149,507,458	[Plus][Exon count:4][Isoform count1][Longest ORF:84 aa][Old lncRNA ID:LiverLincs_chrX_4941]"	9530051G07RIK		35287	4414	30873	0.125089	0.874911	NO	NO	NO	YES	YES	1
ncRNA_as_chr4_3435	AS	LNC	chr4	95621507	95634346	-	NO	chr4:95,621,507-95,634,346	[Minus][Exon count:2][Isoform count3][Longest ORF:158 aa]"	9530080O11RIK		12590	6374	6216	0.506275	0.493725	NO	YES	YES	YES	YES	1
ncRNA_as_chr5_4196	AS	LNC	chr5	46030514	46036708	+	NO	chr5:46,030,514-46,036,708	[Plus][Exon count:4][Isoform count1][Longest ORF:118 aa]"	9630001P10RIK		6195	2811	3384	0.453753	0.546247	NO	NO	NO	NO	NO	0
ncRNA_inter_chr3_2884	INTER	LNC	chr3	127619068	127659870	+	NO	chr3:127,619,068-127,659,870	[Plus][Exon count:6][Isoform count14][Longest ORF:100 aa]"	9830132P13RIK		38406	5789	32617	0.150732	0.849268	NO	NO	NO	YES	NO	1
ncRNA_inter_chr19_14775	INTER	LNC	chr19	8724649	8737825	-	NO	chr19:8,724,649-8,737,825	[Minus][Exon count:6][Isoform count5][Longest ORF:80 aa]"	9830166K06RIK		11976	3584	8392	0.299265	0.700735	NO	NO	NO	NO	NO	0
ncRNA_as_chr15_12584	AS	LNC	chr15	60654520	60662955	+	NO	chr15:60,654,520-60,662,955	[Plus][Exon count:4][Isoform count3][Longest ORF:136 aa]"	9930014A18RIK		7663	4357	3306	0.568576	0.431424	YES	NO	YES	NO	NO	1
ncRNA_inter_chr3_2674	INTER	LNC	chr3	102066328	102092694	+	NO	chr3:102,066,328-102,092,694	[Plus][Exon count:4][Isoform count2][Longest ORF:48 aa][Old lncRNA ID:LiverLincs_chr3_888]"	A230001M10RIK		26315	1864	24451	0.0708341	0.929166	NO	NO	NO	NO	YES	1
ncRNA_inter_chr16_13182	INTER	LNC	chr16	25059725	25073629	+	NO	chr16:25,059,725-25,073,629	[Plus][Exon count:5][Isoform count3][Longest ORF:139 aa][Old lncRNA ID:LiverLincs_chr16_4173]"	A230028O05RIK		12073	1814	10259	0.150253	0.849747	NO	NO	NO	NO	NO	0
ncRNA_inter_chr13_11432	INTER	LNC	chr13	59681537	59686584	-	NO	chr13:59,681,537-59,686,584	[Minus][Exon count:2][Isoform count1][Longest ORF:60 aa]"	A230056J06RIK		5048	3154	1894	0.624802	0.375198	NO	NO	NO	NO	NO	0
ncRNA_inter_chr7_6210	INTER	LNC	chr7	68850736	69072460	-	NO	chr7:68,850,736-69,072,460	[Minus][Exon count:9][Isoform count1][Overlapping SmallRNA:Gm23490][Longest ORF:73 aa]"	A230057D06RIK		221725	2004	219721	0.00903822	0.990962	NO	NO	NO	YES	YES	1
ncRNA_as_chrX_15291	AS	LNC	chrX	20536951	20564621	+	NO	chrX:20,536,951-20,564,621	[Plus][Exon count:6][Isoform count8][Longest ORF:93 aa]"	A230072C01RIK		26655	3702	22953	0.138886	0.861114	YES	YES	YES	YES	YES	1
ncRNA_as_chrX_15513	AS	LNC	chrX	147727613	147778673	-	NO	chrX:147,727,613-147,778,673	[Minus][Exon count:7][Isoform count8][Longest ORF:117 aa]"	A230072E10RIK		48393	4563	43830	0.0942905	0.90571	NO	YES	YES	YES	YES	1
ncRNA_as_chr7_6203	AS	LNC	chr7	66537249	66544536	-	NO	chr7:66,537,249-66,544,536	[Minus][Exon count:1][Isoform count1][No Introns][Longest ORF:55 aa]"	A230073K19RIK		7288	7288	0	1	0	NO	NO	NO	NO	NO	0
ncRNA_as_chr8_7269	AS	LNC	chr8	87577059	87584359	-	NO	chr8:87,577,059-87,584,359	[Minus][Exon count:4][Isoform count3][Longest ORF:117 aa]"	A230103J11RIK		6949	1780	5169	0.256152	0.743848	NO	NO	NO	NO	NO	0
ncRNA_as_chr15_12928	AS	LNC	chr15	101048687	101055617	-	NO	chr15:101,048,687-101,055,617	[Minus][Exon count:3][Isoform count6][Longest ORF:158 aa]"	A330009N23RIK		6520	4300	2220	0.659509	0.340491	YES	YES	YES	NO	YES	1
ncRNA_as_chr1_1040	AS	LNC	chr1	196802616	196868285	+	NO	chr1:196,802,616-196,868,285	[Plus][Exon count:9][Isoform count14][Overlapping SmallRNA:Mir29b-2;Mir29c;][Longest ORF:167 aa][Old lncRNA ID:LiverLincs_chr1_341;LiverLincs_chr1_342;LiverLincs_chr1_343;LiverLincs_chr1_344;LiverLincs_chr1_344]"	A330023F24RIK		22501	9153	13348	0.406782	0.593218	NO	YES	YES	YES	YES	1
ncRNA_inter_chr14_12312	INTER	LNC	chr14	122497161	122506260	-	NO	chr14:122,497,161-122,506,260	[Minus][Exon count:5][Isoform count3][Longest ORF:99 aa]"	A330035P11RIK		8650	2667	5983	0.308324	0.691676	YES	YES	YES	YES	YES	1
ncRNA_inter_chr13_11362	INTER	LNC	chr13	48367787	48369253	-	NO	chr13:48,367,787-48,369,253	[Minus][Exon count:3][Isoform count1][Longest ORF:52 aa]"	A330048O09RIK		1467	667	800	0.454669	0.545331	NO	NO	NO	NO	NO	0
ncRNA_inter_chr2_1548	INTER	LNC	chr2	91077303	91078514	+	NO	chr2:91,077,303-91,078,514	[Plus][Exon count:2][Isoform count1][Longest ORF:30 aa]"	A330069E16RIK		1212	892	320	0.735974	0.264026	YES	YES	YES	YES	NO	1
ncRNA_inter_chr8_7537	INTER	LNC	chr8	122728334	122752130	-	NO	chr8:122,728,334-122,752,130	[Minus][Exon count:3][Isoform count1][Longest ORF:146 aa]"	A330074K22RIK		23797	2489	21308	0.104593	0.895407	NO	NO	NO	NO	YES	1
ncRNA_inter_chr7_6211	INTER	LNC	chr7	69088787	69127245	-	NO	chr7:69,088,787-69,127,245	[Minus][Exon count:4][Isoform count2][Overlapping SmallRNA:Mir344g][Longest ORF:82 aa]"	A330076H08RIK		38459	1892	36567	0.0491952	0.950805	NO	NO	NO	NO	NO	0
ncRNA_inter_chr6_4868	INTER	LNC	chr6	8457059	8459161	-	NO	chr6:8,457,059-8,459,161	[Minus][Exon count:2][Isoform count2][Longest ORF:54 aa][Old lncRNA ID:LiverLincs_chr6_1585]"	A430035B10RIK		2098	1931	167	0.9204	0.0795996	YES	NO	YES	YES	NO	1
ncRNA_as_chr13_11779	AS	LNC	chr13	114914556	114941800	-	NO	chr13:114,914,556-114,941,800	[Minus][Exon count:14][Isoform count1][Longest ORF:87 aa]"	A430090L17RIK		27245	3687	23558	0.135328	0.864672	NO	NO	NO	NO	NO	0
ncRNA_inter_chr19_14801	INTER	LNC	chr19	10815437	10860533	+	NO	chr19:10,815,437-10,860,533	[Plus][Exon count:4][Isoform count1][Longest ORF:100 aa]"	A430093F15RIK		45097	2115	42982	0.0468989	0.953101	NO	NO	NO	NO	YES	1
ncRNA_inter_chr2_1824	INTER	LNC	chr2	147536429	147543368	+	NO	chr2:147,536,429-147,543,368	[Plus][Exon count:3][Isoform count1][Longest ORF:66 aa]"	A530006G24RIK		6940	1331	5609	0.191787	0.808213	NO	NO	NO	NO	NO	0
ncRNA_inter_chr2_2007	INTER	LNC	chr2	167516259	167522916	+	NO	chr2:167,516,259-167,522,916	[Plus][Exon count:2][Isoform count4][Longest ORF:75 aa][Old lncRNA ID:LiverLincs_chr2_680]"	A530013C23RIK	MINOR: >15 Reads & 20% Difference	5853	2132	3721	0.364258	0.635742	NO	NO	NO	YES	YES	1
ncRNA_inter_chr4_3071	INTER	LNC	chr4	16091114	16193442	+	NO	chr4:16,091,114-16,193,442	[Plus][Exon count:7][Isoform count8][Longest ORF:115 aa][Old lncRNA ID:LiverLincs_chr4_1014]"	A530072M11RIK		100663	1723	98940	0.0171165	0.982883	YES	YES	YES	YES	YES	1
ncRNA_as_chr17_13851	AS	LNC	chr17	32539959	32541881	+	NO	chr17:32,539,959-32,541,881	[Plus][Exon count:1][Isoform count2][No Introns][Longest ORF:121 aa]"	A530088E08RIK		1923	1923	0	1	0	NO	NO	NO	NO	NO	0
ncRNA_inter_chr5_4527	INTER	LNC	chr5	110943918	110954998	+	NO	chr5:110,943,918-110,954,998	[Plus][Exon count:9][Isoform count3][Longest ORF:114 aa][Old lncRNA ID:LiverLincs_chr5_1481]"	A630023P12RIK		10321	669	9652	0.0648193	0.935181	NO	NO	NO	NO	NO	0
ncRNA_as_chr10_8456	AS	LNC	chr10	7383169	7384421	+	NO	chr10:7,383,169-7,384,421	[Plus][Exon count:1][Isoform count1][No Introns][Longest ORF:67 aa]"	A630066F11RIK		1253	1253	0	1	0	NO	YES	YES	NO	NO	1
ncRNA_as_chr5_3997	AS	LNC	chr5	20456584	20464937	+	NO	chr5:20,456,584-20,464,937	[Plus][Exon count:1][Isoform count2][No Introns][Longest ORF:88 aa]"	A630072M18RIK		8354	8354	0	1	0	YES	YES	YES	YES	YES	1
ncRNA_inter_chr2_2047	INTER	LNC	chr2	169886585	169898229	-	NO	chr2:169,886,585-169,898,229	[Minus][Exon count:3][Isoform count3][Longest ORF:77 aa]"	A630075F10RIK		11530	4097	7433	0.355334	0.644666	NO	NO	NO	NO	NO	0
ncRNA_inter_chr4_3180	INTER	LNC	chr4	43764731	43772336	+	NO	chr4:43,764,731-43,772,336	[Plus][Exon count:4][Isoform count1][Longest ORF:65 aa][Old lncRNA ID:LiverLincs_chr4_1055]"	A630077J23RIK		7606	957	6649	0.125822	0.874178	NO	NO	NO	NO	NO	0
ncRNA_as_chr6_5210	AS	LNC	chr6	61125598	61130804	-	NO	chr6:61,125,598-61,130,804	[Minus][Exon count:3][Isoform count1][Longest ORF:77 aa]"	A730020E08RIK		5207	1661	3546	0.318994	0.681006	NO	NO	NO	NO	NO	0
ncRNA_inter_chr3_2779	INTER	LNC	chr3	121337716	121349371	-	NO	chr3:121,337,716-121,349,371	[Minus][Exon count:4][Isoform count4][Longest ORF:99 aa][Old lncRNA ID:LiverLincs_chr3_919]"	A730020M07RIK		11062	2303	8759	0.20819	0.79181	NO	NO	NO	NO	NO	0
ncRNA_inter_chr2_1736	INTER	LNC	chr2	129044705	129065297	+	NO	chr2:129,044,705-129,065,297	[Plus][Exon count:5][Isoform count8][Longest ORF:158 aa][Old lncRNA ID:LiverLincs_chr2_586]"	A730036I17RIK		14723	1946	12777	0.132174	0.867826	NO	NO	NO	NO	NO	0
ncRNA_inter_chr9_8004	INTER	LNC	chr9	62090403	62091907	-	NO	chr9:62,090,403-62,091,907	[Minus][Exon count:3][Isoform count1][Overlapping SmallRNA:Gm25603][Longest ORF:141 aa]"	A730043L09RIK		1505	1205	300	0.800664	0.199336	NO	NO	NO	NO	NO	0
ncRNA_inter_chr7_6528	INTER	LNC	chr7	122092164	122127481	+	NO	chr7:122,092,164-122,127,481	[Plus][Exon count:5][Isoform count2][Longest ORF:66 aa]"	A730082K24RIK		35068	1815	33253	0.0517566	0.948243	NO	NO	NO	NO	NO	0
ncRNA_inter_chr9_8423	INTER	LNC	chr9	122291140	122307919	-	NO	chr9:122,291,140-122,307,919	[Minus][Exon count:3][Isoform count1][Longest ORF:43 aa][Old lncRNA ID:LiverLincs_chr9_2693]"	A730085K08RIK		16780	566	16214	0.0337306	0.966269	NO	NO	NO	NO	NO	0
ncRNA_as_chr11_10004	AS	LNC	chr11	95006367	95020361	+	NO	chr11:95,006,367-95,020,361	[Plus][Exon count:3][Isoform count1][Longest ORF:77 aa]"	A730090H04RIK		13995	1663	12332	0.118828	0.881172	NO	NO	NO	NO	NO	0
ncRNA_as_chr3_2406	AS	LNC	chr3	65127822	65153351	-	NO	chr3:65,127,822-65,153,351	[Minus][Exon count:4][Isoform count3][Longest ORF:54 aa]"	A730090N16RIK		25355	1503	23852	0.0592782	0.940722	NO	NO	NO	YES	YES	1
ncRNA_as_chr18_14384	AS	LNC	chr18	32518255	32537938	-	NO	chr18:32,518,255-32,537,938	[Minus][Exon count:3][Isoform count2][Longest ORF:88 aa]"	A830052D11RIK		19548	1586	17962	0.0811336	0.918866	YES	NO	NO	YES	YES	1
ncRNA_inter_chr10_8823	INTER	LNC	chr10	33707022	33714861	-	NO	chr10:33,707,022-33,714,861	[Minus][Exon count:1][Isoform count1][No Introns][Longest ORF:62 aa][Old lncRNA ID:LiverLincs_chr10_2749]"	A830082N09RIK		7840	7840	0	1	0	NO	NO	NO	YES	YES	1
ncRNA_inter_chr3_2185	INTER	LNC	chr3	14971201	15002727	+	NO	chr3:14,971,201-15,002,727	[Plus][Exon count:5][Isoform count3][Longest ORF:56 aa][Old lncRNA ID:LiverLincs_chr3_739]"	A930001A20RIK		31136	1190	29946	0.0382194	0.961781	NO	NO	NO	NO	NO	0
ncRNA_inter_chr16_13115	INTER	LNC	chr16	19876661	19884367	-	NO	chr16:19,876,661-19,884,367	[Minus][Exon count:3][Isoform count2][Overlapping SmallRNA:Gm27883][Longest ORF:75 aa]"	A930003A15RIK		7601	1019	6582	0.134061	0.865939	NO	NO	NO	NO	NO	0
ncRNA_inter_chr2_1103	INTER	LNC	chr2	17946724	17959368	-	NO	chr2:17,946,724-17,959,368	[Minus][Exon count:3][Isoform count3][Longest ORF:157 aa]"	A930004D18RIK		12124	3214	8910	0.265094	0.734906	NO	YES	NO	YES	YES	1
ncRNA_as_chr3_2750	AS	LNC	chr3	115584445	115591434	-	NO	chr3:115,584,445-115,591,434	[Minus][Exon count:3][Isoform count8][Longest ORF:135 aa]"	A930005H10RIK	MINOR: >15 Reads & 20% Difference	5219	1053	4166	0.201763	0.798237	YES	YES	YES	YES	YES	1
ncRNA_inter_chr16_13504	INTER	LNC	chr16	91465349	91470368	+	NO	chr16:91,465,349-91,470,368	[Plus][Exon count:2][Isoform count1][Longest ORF:70 aa][Old lncRNA ID:LiverLincs_chr16_4283]"	A930006K02RIK		5020	778	4242	0.15498	0.84502	NO	NO	YES	YES	YES	1
ncRNA_as_chr19_14928	AS	LNC	chr19	29578153	29597582	-	NO	chr19:29,578,153-29,597,582	[Minus][Exon count:4][Isoform count4][Longest ORF:100 aa][Old lncRNA ID:LiverLincs_chr19_4762]"	A930007I19RIK		15847	2297	13550	0.144949	0.855051	NO	YES	YES	YES	YES	1
ncRNA_inter_chr5_4421	INTER	LNC	chr5	99726209	100158079	-	NO	chr5:99,726,209-100,158,079	[Minus][Exon count:4][Isoform count2][Longest ORF:137 aa][Old lncRNA ID:LiverLincs_chr5_1447]"	A930011G23RIK		431807	3408	428399	0.00789241	0.992108	NO	YES	YES	YES	YES	1
ncRNA_as_chr18_14455	AS	LNC	chr18	44821319	44835925	+	NO	chr18:44,821,319-44,835,925	[Plus][Exon count:5][Isoform count1][Longest ORF:179 aa]"	A930012L18RIK		14607	2364	12243	0.16184	0.83816	NO	NO	NO	NO	NO	0
ncRNA_as_chr2_1820	AS	LNC	chr2	146085022	146092896	+	NO	chr2:146,085,022-146,092,896	[Plus][Exon count:4][Isoform count1][Longest ORF:57 aa]"	A930019D19RIK		7875	958	6917	0.121651	0.878349	NO	NO	NO	NO	NO	0
ncRNA_inter_chr5_4601	INTER	LNC	chr5	123439363	123448350	+	NO	chr5:123,439,363-123,448,350	[Plus][Exon count:3][Isoform count2][Longest ORF:148 aa]"	A930024E05RIK		7823	1892	5931	0.241851	0.758149	NO	YES	YES	YES	YES	1
ncRNA_as_chr5_4492	AS	LNC	chr5	108059269	108062869	-	NO	chr5:108,059,269-108,062,869	[Minus][Exon count:3][Isoform count1][Longest ORF:27 aa]"	A930041C12RIK		3601	537	3064	0.149125	0.850875	NO	NO	NO	NO	NO	0
ncRNA_inter_chr14_12316	INTER	LNC	chr14	123567725	123575398	+	NO	chr14:123,567,725-123,575,398	[Plus][Exon count:6][Isoform count4][Longest ORF:60 aa]"	AA536875		7377	1984	5393	0.268944	0.731056	NO	NO	NO	NO	NO	0
ncRNA_inter_chr2_1128	INTER	LNC	chr2	25182970	25188091	-	NO	chr2:25,182,970-25,188,091	[Minus][Exon count:2][Isoform count1][Longest ORF:33 aa][Old lncRNA ID:LiverLincs_chr2_376]"	AA543186		5122	1696	3426	0.331121	0.668879	NO	YES	YES	YES	YES	1
ncRNA_as_chr5_4648	AS	LNC	chr5	135487992	135489027	-	NO	chr5:135,487,992-135,489,027	[Minus][Exon count:4][Isoform count1][Longest ORF:46 aa]"	ABHD11OS		1036	500	536	0.482625	0.517375	NO	YES	YES	YES	NO	1
ncRNA_as_chr2_1898	AS	LNC	chr2	155372776	155382666	-	NO	chr2:155,372,776-155,382,666	[Minus][Exon count:4][Isoform count1][Longest ORF:39 aa]"	ACSS2OS		9891	629	9262	0.0635932	0.936407	NO	NO	NO	NO	NO	0
ncRNA_inter_chr13_11686	INTER	LNC	chr13	108259902	108269268	+	NO	chr13:108,259,902-108,269,268	[Plus][Exon count:3][Isoform count3][Longest ORF:88 aa][Old lncRNA ID:LiverLincs_chr13_3702]"	AI197445		8404	4647	3757	0.552951	0.447049	NO	NO	NO	NO	YES	1
ncRNA_inter_chr7_6342	INTER	LNC	chr7	96574816	96580770	+	NO	chr7:96,574,816-96,580,770	[Plus][Exon count:2][Isoform count2][Longest ORF:86 aa]"	AI314278		5732	2556	3176	0.445918	0.554082	NO	NO	NO	NO	NO	0
ncRNA_inter_chr9_7789	INTER	LNC	chr9	27160270	27165128	+	NO	chr9:27,160,270-27,165,128	[Plus][Exon count:1][Isoform count1][No Introns][Longest ORF:104 aa][Old lncRNA ID:LiverLincs_chr9_2476]"	AI414108		4859	4859	0	1	0	NO	NO	NO	NO	NO	0
ncRNA_inter_chr4_3243	INTER	LNC	chr4	53274228	53283104	-	NO	chr4:53,274,228-53,283,104	[Minus][Exon count:2][Isoform count3][Longest ORF:104 aa][Old lncRNA ID:LiverLincs_chr4_1084]"	AI427809		8571	2033	6538	0.237195	0.762805	NO	NO	NO	NO	NO	0
ncRNA_as_chr12_10673	AS	LNC	chr12	77647934	77648918	-	NO	chr12:77,647,934-77,648,918	[Minus][Exon count:3][Isoform count3][Longest ORF:81 aa]"	AI463170		665	571	94	0.858647	0.141353	YES	YES	YES	NO	NO	1
ncRNA_inter_chr3_2715	INTER	LNC	chr3	106842422	106857240	+	NO	chr3:106,842,422-106,857,240	[Plus][Exon count:2][Isoform count3][Longest ORF:140 aa][Old lncRNA ID:LiverLincs_chr3_899]"	AI504432		14757	5544	9213	0.375686	0.624314	NO	NO	YES	NO	NO	1
ncRNA_as_chr4_3799	AS	LNC	chr4	141168253	141172215	+	NO	chr4:141,168,253-141,172,215	[Plus][Exon count:3][Isoform count3][Longest ORF:68 aa]"	AI507597		3689	3592	97	0.973706	0.0262944	NO	NO	NO	NO	NO	0
ncRNA_inter_chr2_1734	INTER	LNC	chr2	129003884	129006409	-	NO	chr2:129,003,884-129,006,409	[Minus][Exon count:3][Isoform count1][Longest ORF:63 aa][Old lncRNA ID:LiverLincs_chr2_585]"	AI847159		2526	1006	1520	0.398258	0.601742	NO	NO	NO	NO	NO	0
ncRNA_inter_chr1_289	INTER	LNC	chr1	71699909	71709417	+	NO	chr1:71,699,909-71,709,417	[Plus][Exon count:4][Isoform count2][Longest ORF:63 aa][Old lncRNA ID:LiverLincs_chr1_105]"	APOL7D		8978	1193	7785	0.13288	0.86712	NO	NO	NO	YES	YES	1
ncRNA_inter_chr11_9953	INTER	LNC	chr11	85048627	85055805	+	NO	chr11:85,048,627-85,055,805	[Plus][Exon count:4][Isoform count6][Longest ORF:103 aa][Old lncRNA ID:LiverLincs_chr11_3133]"	APPBP2OS		6542	4572	1970	0.698869	0.301131	YES	YES	YES	YES	YES	1
ncRNA_as_chr2_1255	AS	LNC	chr2	43914758	43920844	-	NO	chr2:43,914,758-43,920,844	[Minus][Exon count:3][Isoform count1][Longest ORF:44 aa]"	ARHGAP15OS		6087	1761	4326	0.289305	0.710695	NO	NO	NO	NO	NO	0
ncRNA_as_chr11_10103	AS	LNC	chr11	103206067	103211440	+	NO	chr11:103,206,067-103,211,440	[Plus][Exon count:4][Isoform count3][Longest ORF:71 aa]"	ARHGAP27OS3		5210	2683	2527	0.514971	0.485029	NO	NO	NO	NO	NO	0
ncRNA_inter_chr4_3923	INTER	LNC	chr4	155135234	155137932	+	NO	chr4:155,135,234-155,137,932	[Plus][Exon count:3][Isoform count5][Longest ORF:115 aa][Old lncRNA ID:LiverLincs_chr4_1312]"	ATAD3AOS		1107	1009	98	0.911472	0.0885276	YES	YES	NO	NO	YES	1
ncRNA_inter_chrX_15371	INTER	LNC	chrX	91213995	91220809	+	NO	chrX:91,213,995-91,220,809	[Plus][Exon count:3][Isoform count1][Longest ORF:285 aa]"	AU015836		6815	3000	3815	0.440205	0.559795	NO	NO	NO	NO	NO	0
ncRNA_inter_chr15_12929	INTER	LNC	chr15	101051678	101052586	+	NO	chr15:101,051,678-101,052,586	[Plus][Exon count:3][Isoform count1][Longest ORF:122 aa]"	AU021063		909	583	326	0.641364	0.358636	NO	NO	NO	NO	NO	0
ncRNA_inter_chr15_12512	INTER	LNC	chr15	39794195	39799061	+	NO	chr15:39,794,195-39,799,061	[Plus][Exon count:3][Isoform count1][Longest ORF:87 aa][Old lncRNA ID:LiverLincs_chr15_3944]"	AU022793		4867	1868	2999	0.383809	0.616191	NO	NO	NO	NO	NO	0
ncRNA_inter_chr9_8351	INTER	LNC	chr9	113405864	113496270	-	NO	chr9:113,405,864-113,496,270	[Minus][Exon count:5][Isoform count1][Longest ORF:68 aa]"	AU023762		90407	2179	88228	0.0241021	0.975898	NO	NO	NO	YES	YES	1
ncRNA_as_chr11_9900	AS	LNC	chr11	79295225	79297533	-	NO	chr11:79,295,225-79,297,533	[Minus][Exon count:4][Isoform count1][Longest ORF:152 aa]"	AU040972		2309	1038	1271	0.449545	0.550455	NO	NO	NO	NO	NO	0
ncRNA_as_chr2_1673	AS	LNC	chr2	120676392	120692426	+	NO	chr2:120,676,392-120,692,426	[Plus][Exon count:4][Isoform count2][Longest ORF:123 aa]"	AV039307		15299	596	14703	0.0389568	0.961043	NO	NO	NO	YES	YES	1
ncRNA_as_chr4_3572	AS	LNC	chr4	116357570	116358627	-	NO	chr4:116,357,570-116,358,627	[Minus][Exon count:3][Isoform count1][Longest ORF:53 aa]"	AV051173		1058	624	434	0.589792	0.410208	NO	NO	NO	NO	NO	0
ncRNA_as_chr8_7087	AS	LNC	chr8	60130550	60142227	+	NO	chr8:60,130,550-60,142,227	[Plus][Exon count:4][Isoform count2][Longest ORF:78 aa]"	AW046200		11504	1442	10062	0.125348	0.874652	NO	NO	NO	NO	YES	1
ncRNA_inter_chr19_14803	INTER	LNC	chr19	11118968	11130399	-	NO	chr19:11,118,968-11,130,399	[Minus][Exon count:4][Isoform count14][Longest ORF:138 aa][Old lncRNA ID:LiverLincs_chr19_4715]"	AW112010	MINOR: >15 Reads & 20% Difference	8029	3860	4169	0.480757	0.519243	YES	YES	YES	YES	YES	1
ncRNA_inter_chr5_4577	INTER	LNC	chr5	120020136	120067970	-	NO	chr5:120,020,136-120,067,970	[Minus][Exon count:6][Isoform count14][Longest ORF:110 aa]"	AW549542		45139	1256	43883	0.0278252	0.972175	YES	YES	YES	YES	YES	1
ncRNA_inter_chrX_15341	INTER	LNC	chrX	51000099	51019755	-	NO	chrX:51,000,099-51,019,755	[Minus][Exon count:7][Isoform count1][Longest ORF:117 aa]"	AW822252		19657	1081	18576	0.0549931	0.945007	NO	NO	NO	NO	YES	1
ncRNA_inter_chr8_6961	INTER	LNC	chr8	46146056	46150772	-	NO	chr8:46,146,056-46,150,772	[Minus][Exon count:5][Isoform count1][Longest ORF:128 aa][Old lncRNA ID:LiverLincs_chr8_2273]"	AY512931		4717	2395	2322	0.507738	0.492262	NO	NO	NO	NO	NO	0
ncRNA_inter_chr11_10008	INTER	LNC	chr11	95584900	95588087	+	NO	chr11:95,584,900-95,588,087	[Plus][Exon count:1][Isoform count1][No Introns][Longest ORF:153 aa]"	B130006D01RIK		3188	3188	0	1	0	NO	YES	YES	YES	YES	1
ncRNA_as_chr7_6251	AS	LNC	chr7	77509205	77556211	+	NO	chr7:77,509,205-77,556,211	[Plus][Exon count:11][Isoform count12][Longest ORF:110 aa]"	B130024G19RIK		44232	2691	41541	0.0608383	0.939162	NO	YES	YES	YES	YES	1
ncRNA_inter_chr16_13475	INTER	LNC	chr16	87496296	87505719	+	NO	chr16:87,496,296-87,505,719	[Plus][Exon count:3][Isoform count8][Longest ORF:139 aa][Old lncRNA ID:LiverLincs_chr16_4275]"	B130034C11RIK		6260	2721	3539	0.434665	0.565335	NO	YES	YES	YES	YES	1
ncRNA_inter_chr5_4557	INTER	LNC	chr5	116762369	116768283	+	NO	chr5:116,762,369-116,768,283	[Plus][Exon count:3][Isoform count1][Longest ORF:50 aa]"	B230112J18RIK		5915	595	5320	0.100592	0.899408	NO	NO	NO	NO	NO	0
ncRNA_inter_chr10_8683	INTER	LNC	chr10	12636444	12642925	-	NO	chr10:12,636,444-12,642,925	[Minus][Exon count:4][Isoform count3][Overlapping SmallRNA:chr10.tRNA1316-LeuTAA][Longest ORF:61 aa][Old lncRNA ID:LiverLincs_chr10_2719]"	B230208H11RIK	MINOR: >15 Reads & 20% Difference	5741	1089	4652	0.189688	0.810312	NO	YES	YES	YES	NO	1
ncRNA_intra_chr1_442	INTRA	LNC	chr1	99927700	99944370	-	NO	chr1:99,927,700-99,944,370	[Minus][Exon count:3][Isoform count1][Overlapping Protein-coding:Pam][Longest ORF:46 aa]"	B230216N24RIK		1178	1178	0	1	0	NO	NO	NO	NO	NO	0
ncRNA_inter_chr19_15180	INTER	LNC	chr19	57397687	57435389	-	NO	chr19:57,397,687-57,435,389	[Minus][Exon count:3][Isoform count3][Longest ORF:92 aa]"	B230217O12RIK		36854	1951	34903	0.0529386	0.947061	NO	YES	YES	YES	YES	1
ncRNA_inter_chr6_5289	INTER	LNC	chr6	83391749	83398316	+	NO	chr6:83,391,749-83,398,316	[Plus][Exon count:3][Isoform count1][Longest ORF:59 aa]"	B230319C09RIK		6568	1689	4879	0.257156	0.742844	NO	NO	NO	NO	YES	1
ncRNA_inter_chr4_3793	INTER	LNC	chr4	141102032	141105910	+	NO	chr4:141,102,032-141,105,910	[Plus][Exon count:1][Isoform count2][No Introns][Overlapping Pseudogene:B330016D10Rik][Longest ORF:87 aa][Old lncRNA ID:LiverLincs_chr4_1260]"	B330016D10RIK		3879	3879	0	1	0	YES	YES	YES	YES	YES	1
ncRNA_as_chr18_14615	AS	LNC	chr18	67478403	67503757	-	NO	chr18:67,478,403-67,503,757	[Minus][Exon count:4][Isoform count2][Longest ORF:95 aa]"	B430212C06RIK		25355	5083	20272	0.200473	0.799527	NO	NO	NO	NO	NO	0
ncRNA_as_chr9_8229	AS	LNC	chr9	92433639	92437707	-	NO	chr9:92,433,639-92,437,707	[Minus][Exon count:1][Isoform count1][No Introns][Overlapping Pseudogene:Gm37545][Longest ORF:88 aa]"	B430319G15RIK		4069	4069	0	1	0	NO	NO	NO	NO	NO	0
ncRNA_inter_chrX_15233	INTER	LNC	chrX	8469479	8472090	+	NO	chrX:8,469,479-8,472,090	[Plus][Exon count:1][Isoform count1][No Introns][Longest ORF:333 aa][Old lncRNA ID:LiverLincs_chrX_4850]"	B630019K06RIK		2612	2612	0	1	0	YES	NO	NO	NO	NO	1
ncRNA_inter_chr8_6741	INTER	LNC	chr8	10869829	10895190	-	NO	chr8:10,869,829-10,895,190	[Minus][Exon count:8][Isoform count36][Longest ORF:113 aa][Old lncRNA ID:LiverLincs_chr8_2198;LiverLincs_chr8_2199]"	B930025P03RIK		17090	3357	13733	0.196431	0.803569	YES	YES	YES	YES	YES	1
ncRNA_inter_chr12_10945	INTER	LNC	chr12	111829584	111830889	+	NO	chr12:111,829,584-111,830,889	[Plus][Exon count:1][Isoform count1][No Introns][Longest ORF:63 aa][Old lncRNA ID:LiverLincs_chr12_3485]"	B930059L03RIK		1306	1306	0	1	0	NO	YES	YES	YES	NO	1
ncRNA_inter_chr13_11391	INTER	LNC	chr13	52824739	52852574	-	NO	chr13:52,824,739-52,852,574	[Minus][Exon count:4][Isoform count2][Longest ORF:55 aa][Old lncRNA ID:LiverLincs_chr13_3610]"	BB123696		27387	2308	25079	0.0842736	0.915726	NO	NO	NO	NO	YES	1
ncRNA_inter_chr2_1308	INTER	LNC	chr2	56979888	57034165	-	NO	chr2:56,979,888-57,034,165	[Minus][Exon count:3][Isoform count1][Longest ORF:50 aa]"	BB557941		54278	1099	53179	0.0202476	0.979752	NO	NO	NO	YES	NO	1
ncRNA_inter_chr11_10155	INTER	LNC	chr11	112525241	112572670	-	NO	chr11:112,525,241-112,572,670	[Minus][Exon count:6][Isoform count1][Longest ORF:73 aa][Old lncRNA ID:LiverLincs_chr11_3205]"	BC006965		47430	1952	45478	0.0411554	0.958845	NO	NO	NO	NO	YES	1
ncRNA_inter_chr11_10188	INTER	LNC	chr11	116613481	116620623	+	NO	chr11:116,613,481-116,620,623	[Plus][Exon count:4][Isoform count3][Longest ORF:111 aa]"	BC018473		6244	4689	1555	0.750961	0.249039	NO	NO	NO	YES	YES	1
ncRNA_inter_chr10_8458	INTER	LNC	chr10	7398769	7400956	-	NO	chr10:7,398,769-7,400,956	[Minus][Exon count:1][Isoform count1][No Introns][Longest ORF:43 aa]"	BC020402		2188	2188	0	1	0	YES	YES	YES	YES	YES	1
ncRNA_inter_chr8_7107	INTER	LNC	chr8	67608436	67653453	-	NO	chr8:67,608,436-67,653,453	[Minus][Exon count:3][Isoform count2][Longest ORF:57 aa]"	BC030870		45018	2574	42444	0.0571771	0.942823	NO	NO	NO	NO	YES	1
ncRNA_as_chr16_13292	AS	LNC	chr16	38085150	38089346	-	NO	chr16:38,085,150-38,089,346	[Minus][Exon count:1][Isoform count1][No Introns][Longest ORF:81 aa]"	BC031361		4197	4197	0	1	0	NO	NO	NO	YES	YES	1
ncRNA_as_chr15_12325	AS	LNC	chr15	3970111	3977406	-	NO	chr15:3,970,111-3,977,406	[Minus][Exon count:2][Isoform count1][Longest ORF:92 aa]"	BC037032		7296	4622	2674	0.633498	0.366502	NO	NO	NO	NO	NO	0
ncRNA_inter_chr19_15053	INTER	LNC	chr19	43749668	43751660	+	NO	chr19:43,749,668-43,751,660	[Plus][Exon count:1][Isoform count1][No Introns][Longest ORF:94 aa][Old lncRNA ID:LiverLincs_chr19_4814]"	BC037704		1993	1993	0	1	0	YES	YES	YES	YES	YES	1
ncRNA_inter_chr17_13864	INTER	LNC	chr17	34044751	34046334	-	NO	chr17:34,044,751-34,046,334	[Minus][Exon count:3][Isoform count4][Longest ORF:83 aa]"	BC051226	MINOR: >15 Reads & 20% Difference	1149	990	159	0.861619	0.138381	YES	YES	YES	YES	YES	1
ncRNA_as_chr17_13869	AS	LNC	chr17	34220788	34232254	-	NO	chr17:34,220,788-34,232,254	[Minus][Exon count:5][Isoform count1][Longest ORF:93 aa]"	BC051537		11467	1668	9799	0.145461	0.854539	NO	NO	NO	NO	NO	0
ncRNA_inter_chr6_5647	INTER	LNC	chr6	128942922	128957986	+	NO	chr6:128,942,922-128,957,986	[Plus][Exon count:3][Isoform count3][Overlapping Pseudogene:BC064078][Longest ORF:57 aa][Old lncRNA ID:LiverLincs_chr6_1864]"	BC064078		15055	2265	12790	0.150448	0.849552	YES	NO	NO	NO	NO	1
ncRNA_as_chr2_2056	AS	LNC	chr2	170181861	170205935	+	NO	chr2:170,181,861-170,205,935	[Plus][Exon count:8][Isoform count1][Longest ORF:95 aa]"	BCAS1OS2		24075	1174	22901	0.0487643	0.951236	NO	NO	NO	NO	NO	0
ncRNA_as_chr11_9954	AS	LNC	chr11	85515702	85533246	-	NO	chr11:85,515,702-85,533,246	[Minus][Exon count:6][Isoform count2][Longest ORF:99 aa]"	BCAS3OS1		17380	3138	14242	0.180552	0.819448	NO	NO	NO	NO	NO	0
ncRNA_as_chr11_9955	AS	LNC	chr11	85580335	85589182	-	NO	chr11:85,580,335-85,589,182	[Minus][Exon count:3][Isoform count2][Longest ORF:70 aa]"	BCAS3OS2		8359	658	7701	0.0787175	0.921282	NO	NO	NO	YES	NO	1
ncRNA_as_chr17_13652	AS	LNC	chr17	12659710	12672443	+	NO	chr17:12,659,710-12,672,443	[Plus][Exon count:3][Isoform count2][Longest ORF:83 aa]"	C030013G03RIK		12631	919	11712	0.0727575	0.927242	NO	NO	NO	NO	NO	0
ncRNA_inter_chr19_14906	INTER	LNC	chr19	27504527	27507121	+	NO	chr19:27,504,527-27,507,121	[Plus][Exon count:1][Isoform count1][No Introns][Longest ORF:165 aa][Old lncRNA ID:LiverLincs_chr19_4753]"	C030016D13RIK		2595	2595	0	1	0	NO	NO	NO	NO	YES	1
ncRNA_inter_chr17_14045	INTER	LNC	chr17	69765557	69771729	+	NO	chr17:69,765,557-69,771,729	[Plus][Exon count:2][Isoform count2][No Intron-only sequences][Longest ORF:83 aa][Old lncRNA ID:LiverLincs_chr17_4466]"	C030034I22RIK		6030	6030	0	1	0	NO	YES	YES	YES	YES	1
ncRNA_inter_chr3_2142	INTER	LNC	chr3	9403078	9413903	+	NO	chr3:9,403,078-9,413,903	[Plus][Exon count:2][Isoform count1][Longest ORF:78 aa][Old lncRNA ID:LiverLincs_chr3_736]"	C030034L19RIK		10826	3135	7691	0.289581	0.710419	NO	NO	NO	NO	NO	0
ncRNA_inter_chr11_9979	INTER	LNC	chr11	88579790	88590800	+	NO	chr11:88,579,790-88,590,800	[Plus][Exon count:6][Isoform count15][Longest ORF:123 aa][Old lncRNA ID:LiverLincs_chr11_3138]"	C030037D09RIK	MINOR: >15 Reads & 20% Difference	6315	1870	4445	0.29612	0.70388	NO	YES	YES	YES	YES	1
ncRNA_inter_chr5_4539	INTER	LNC	chr5	112010581	112016173	+	NO	chr5:112,010,581-112,016,173	[Plus][Exon count:4][Isoform count1][Longest ORF:73 aa]"	C130026L21RIK		5593	1838	3755	0.328625	0.671375	NO	NO	NO	NO	NO	0
ncRNA_inter_chr1_375	INTER	LNC	chr1	88256149	88264815	+	NO	chr1:88,256,149-88,264,815	[Plus][Exon count:2][Isoform count2][Longest ORF:84 aa]"	C130036L24RIK		8490	1365	7125	0.160777	0.839223	NO	NO	NO	NO	YES	1
ncRNA_inter_chr11_10105	INTER	LNC	chr11	103559038	103586887	+	NO	chr11:103,559,038-103,586,887	[Plus][Exon count:4][Isoform count6][Longest ORF:87 aa][Old lncRNA ID:LiverLincs_chr11_3189;LiverLincs_chr11_3190;LiverLincs_chr11_3191;LiverLincs_chr11_3192]"	C130046K22RIK		24803	3127	21676	0.126073	0.873927	YES	YES	YES	YES	YES	1
ncRNA_inter_chr19_14832	INTER	LNC	chr19	16059565	16085402	+	NO	chr19:16,059,565-16,085,402	[Plus][Exon count:3][Isoform count1][Longest ORF:42 aa]"	C130060C02RIK		25838	1157	24681	0.044779	0.955221	NO	NO	NO	NO	NO	0
ncRNA_inter_chr2_1630	INTER	LNC	chr2	113880132	113890384	+	NO	chr2:113,880,132-113,890,384	[Plus][Exon count:5][Isoform count2][Longest ORF:55 aa][Old lncRNA ID:LiverLincs_chr2_556]"	C130080G10RIK		9647	1650	7997	0.171038	0.828962	NO	NO	NO	NO	NO	0
ncRNA_inter_chr5_4211	INTER	LNC	chr5	52589144	52607899	-	NO	chr5:52,589,144-52,607,899	[Minus][Exon count:8][Isoform count8][Longest ORF:79 aa]"	C130083M11RIK		16180	4377	11803	0.270519	0.729481	NO	NO	NO	NO	NO	0
ncRNA_inter_chr1_665	INTER	LNC	chr1	155568370	155586865	-	NO	chr1:155,568,370-155,586,865	[Minus][Exon count:4][Isoform count4][Longest ORF:135 aa]"	C230024C17RIK		17792	3622	14170	0.203575	0.796425	NO	NO	NO	NO	NO	0
ncRNA_as_chr15_12848	AS	LNC	chr15	89306683	89315281	+	NO	chr15:89,306,683-89,315,281	[Plus][Exon count:5][Isoform count1][Longest ORF:89 aa]"	C230037L18RIK		8599	872	7727	0.101407	0.898593	NO	YES	YES	YES	YES	1
ncRNA_inter_chr7_6204	INTER	LNC	chr7	66563294	66579519	-	NO	chr7:66,563,294-66,579,519	[Minus][Exon count:3][Isoform count1][Longest ORF:90 aa]"	C230091D08RIK		16226	3708	12518	0.228522	0.771478	NO	NO	NO	NO	NO	0
ncRNA_inter_chr15_12916	INTER	LNC	chr15	100443632	100445589	-	NO	chr15:100,443,632-100,445,589	[Minus][Exon count:3][Isoform count6][No Intron-only sequences][Longest ORF:46 aa]"	C330013E15RIK		471	471	0	1	0	YES	YES	YES	YES	NO	1
ncRNA_as_chr7_6654	AS	LNC	chr7	148023120	148031588	-	NO	chr7:148,023,120-148,031,588	[Minus][Exon count:4][Isoform count1][Longest ORF:96 aa]"	C330022C24RIK		8469	1077	7392	0.12717	0.87283	NO	NO	NO	NO	NO	0
ncRNA_inter_chr5_4273	INTER	LNC	chr5	67855137	67869138	+	NO	chr5:67,855,137-67,869,138	[Plus][Exon count:8][Isoform count2][Longest ORF:89 aa][Old lncRNA ID:LiverLincs_chr5_1399]"	C330024D21RIK		11986	1723	10263	0.143751	0.856249	NO	NO	NO	NO	NO	0
ncRNA_inter_chr10_9092	INTER	LNC	chr10	84009658	84016083	-	NO	chr10:84,009,658-84,016,083	[Minus][Exon count:4][Isoform count2][Longest ORF:99 aa]"	C330046G13RIK		6150	1838	4312	0.298862	0.701138	NO	NO	NO	NO	NO	0
ncRNA_inter_chr9_8260	INTER	LNC	chr9	96665981	96674816	+	NO	chr9:96,665,981-96,674,816	[Plus][Exon count:5][Isoform count4][Longest ORF:85 aa]"	C430002N11RIK		8547	1425	7122	0.166725	0.833275	NO	NO	NO	NO	NO	0
ncRNA_inter_chrX_15340	INTER	LNC	chrX	50404966	50410367	-	NO	chrX:50,404,966-50,410,367	[Minus][Exon count:5][Isoform count8][Overlapping SmallRNA:Mir322;Mir351;Mir503][Longest ORF:148 aa][Old lncRNA ID:LiverLincs_chrX_4874]"	C430049B03RIK		2307	1814	493	0.786303	0.213697	NO	NO	YES	YES	YES	1
ncRNA_inter_chr1_519	INTER	LNC	chr1	132566779	132578148	-	NO	chr1:132,566,779-132,578,148	[Minus][Exon count:6][Isoform count3][Overlapping Pseudogene:C4bp-ps1][Longest ORF:167 aa]"	C4BP-PS1	MINOR: >15 Reads & 20% Difference	10738	754	9984	0.0702179	0.929782	NO	YES	YES	YES	YES	1
ncRNA_inter_chr4_3335	INTER	LNC	chr4	71862278	71867403	+	NO	chr4:71,862,278-71,867,403	[Plus][Exon count:1][Isoform count2][No Introns][Longest ORF:86 aa][Old lncRNA ID:LiverLincs_chr4_1123]"	C630043F03RIK		5126	5126	0	1	0	YES	YES	YES	YES	YES	1
ncRNA_inter_chr10_8999	INTER	LNC	chr10	70625939	70644797	-	NO	chr10:70,625,939-70,644,797	[Minus][Exon count:9][Isoform count42][Longest ORF:97 aa]"	C730027H18RIK		12511	1020	11491	0.0815283	0.918472	YES	YES	YES	YES	YES	1
ncRNA_inter_chr9_8131	INTER	LNC	chr9	78023710	78026689	+	NO	chr9:78,023,710-78,026,689	[Plus][Exon count:4][Isoform count19][No Intron-only sequences][Longest ORF:92 aa][Old lncRNA ID:LiverLincs_chr9_2595]"	C920006O11RIK		1445	1445	0	1	0	NO	YES	YES	YES	YES	1
ncRNA_inter_chr10_9172	INTER	LNC	chr10	94136158	94151429	-	NO	chr10:94,136,158-94,151,429	[Minus][Exon count:4][Isoform count9][Longest ORF:87 aa][Old lncRNA ID:LiverLincs_chr10_2849]"	CEP83OS		14856	3907	10949	0.262991	0.737009	YES	YES	YES	YES	YES	1
ncRNA_inter_chr8_7300	INTER	LNC	chr8	94849930	94880019	-	NO	chr8:94,849,930-94,880,019	[Minus][Exon count:7][Isoform count5][Longest ORF:72 aa][Old lncRNA ID:LiverLincs_chr8_2355]"	CRNDE		29389	804	28585	0.0273572	0.972643	NO	NO	NO	NO	YES	1
ncRNA_as_chr2_2065	AS	LNC	chr2	172936285	172963909	+	NO	chr2:172,936,285-172,963,909	[Plus][Exon count:7][Isoform count19][Longest ORF:204 aa]"	CTCFLOS		14644	631	14013	0.0430893	0.956911	YES	YES	YES	YES	YES	1
ncRNA_inter_chr17_13857	INTER	LNC	chr17	33087906	33102661	-	NO	chr17:33,087,906-33,102,661	[Minus][Exon count:4][Isoform count2][Overlapping Pseudogene:Cyp4f41-ps][Longest ORF:111 aa][Old lncRNA ID:LiverLincs_chr17_4388]"	CYP4F41-PS		12871	1114	11757	0.0865512	0.913449	NO	NO	NO	YES	YES	1
ncRNA_inter_chr1_87	INTER	LNC	chr1	16647633	16652359	+	NO	chr1:16,647,633-16,652,359	[Plus][Exon count:4][Isoform count1][Longest ORF:105 aa]"	D030040B21RIK		4727	2788	1939	0.589803	0.410197	NO	NO	NO	NO	NO	0
ncRNA_inter_chr10_8880	INTER	LNC	chr10	45527510	45571824	+	NO	chr10:45,527,510-45,571,824	[Plus][Exon count:3][Isoform count2][Longest ORF:138 aa][Old lncRNA ID:LiverLincs_chr10_2773]"	D030045P18RIK		44233	1892	42341	0.0427735	0.957227	NO	NO	NO	NO	NO	0
ncRNA_as_chr7_5883	AS	LNC	chr7	4077942	4088528	-	NO	chr7:4,077,942-4,088,528	[Minus][Exon count:3][Isoform count1][Longest ORF:98 aa]"	D030047H15RIK		10587	2536	8051	0.239539	0.760461	NO	YES	YES	YES	YES	1
ncRNA_inter_chr5_4716	INTER	LNC	chr5	144519223	144529572	+	NO	chr5:144,519,223-144,529,572	[Plus][Exon count:2][Isoform count3][Longest ORF:139 aa][Old lncRNA ID:LiverLincs_chr5_1553]"	D130017N08RIK		10020	5136	4884	0.512575	0.487425	YES	YES	YES	YES	YES	1
ncRNA_as_chr12_10825	AS	LNC	chr12	102320661	102327137	+	NO	chr12:102,320,661-102,327,137	[Plus][Exon count:4][Isoform count4][Longest ORF:172 aa]"	D130020L05RIK		5838	2461	3377	0.421548	0.578452	YES	YES	YES	YES	YES	1
ncRNA_inter_chr16_13424	INTER	LNC	chr16	70616670	70625067	+	NO	chr16:70,616,670-70,625,067	[Plus][Exon count:3][Isoform count1][Longest ORF:61 aa][Old lncRNA ID:LiverLincs_chr16_4261]"	D16ERTD519E		8398	610	7788	0.0726363	0.927364	NO	NO	NO	NO	NO	0
ncRNA_as_chr17_13650	AS	LNC	chr17	12055936	12076055	-	NO	chr17:12,055,936-12,076,055	[Minus][Exon count:3][Isoform count1][Longest ORF:61 aa]"	D17ERTD648E		20120	565	19555	0.0280815	0.971918	NO	NO	NO	NO	NO	0
ncRNA_inter_chr2_1202	INTER	LNC	chr2	31006569	31007811	-	NO	chr2:31,006,569-31,007,811	[Minus][Exon count:2][Isoform count1][Longest ORF:21 aa]"	D330023K18RIK		1243	512	731	0.411907	0.588093	YES	YES	YES	NO	YES	1
ncRNA_as_chr17_13738	AS	LNC	chr17	24546426	24551458	-	NO	chr17:24,546,426-24,551,458	[Minus][Exon count:6][Isoform count5][Longest ORF:87 aa]"	D330041H03RIK	MINOR: >15 Reads & 20% Difference	4056	930	3126	0.22929	0.77071	NO	YES	YES	YES	YES	1
ncRNA_inter_chr2_1642	INTER	LNC	chr2	116725888	116738527	+	NO	chr2:116,725,888-116,738,527	[Plus][Exon count:4][Isoform count2][Longest ORF:52 aa][Old lncRNA ID:LiverLincs_chr2_562]"	D330050G23RIK		12532	1702	10830	0.135812	0.864188	NO	NO	NO	NO	NO	0
ncRNA_as_chr19_14739	AS	LNC	chr19	5388336	5390069	+	NO	chr19:5,388,336-5,390,069	[Plus][Exon count:1][Isoform count1][No Introns][Longest ORF:62 aa]"	D330050I16RIK		1734	1734	0	1	0	YES	YES	YES	YES	YES	1
ncRNA_inter_chr5_4769	INTER	LNC	chr5	148230196	148234790	+	NO	chr5:148,230,196-148,234,790	[Plus][Exon count:3][Isoform count2][Longest ORF:82 aa][Old lncRNA ID:LiverLincs_chr5_1560]"	D5ERTD605E		4428	1232	3196	0.278229	0.721771	NO	NO	NO	NO	NO	0
ncRNA_inter_chr15_12860	INTER	LNC	chr15	94077633	94086037	+	NO	chr15:94,077,633-94,086,037	[Plus][Exon count:4][Isoform count2][Longest ORF:121 aa][Old lncRNA ID:LiverLincs_chr15_4087]"	D630010B17RIK		7917	1071	6846	0.135279	0.864721	NO	NO	NO	NO	NO	0
ncRNA_inter_chr11_9599	INTER	LNC	chr11	31689088	31724715	-	NO	chr11:31,689,088-31,724,715	[Minus][Exon count:5][Isoform count16][Longest ORF:98 aa][Old lncRNA ID:LiverLincs_chr11_2999]"	D630024D03RIK		22616	1966	20650	0.0869296	0.91307	YES	YES	YES	YES	YES	1
ncRNA_as_chr15_12747	AS	LNC	chr15	79719962	79723568	-	NO	chr15:79,719,962-79,723,568	[Minus][Exon count:1][Isoform count1][No Introns][Longest ORF:96 aa]"	D730005E14RIK		3607	3607	0	1	0	NO	NO	NO	NO	NO	0
ncRNA_inter_chr12_10654	INTER	LNC	chr12	74465062	74510550	-	NO	chr12:74,465,062-74,510,550	[Minus][Exon count:4][Isoform count1][Longest ORF:59 aa]"	D830013O20RIK		45489	689	44800	0.0151465	0.984853	NO	NO	NO	YES	YES	1
ncRNA_inter_chr6_4896	INTER	LNC	chr6	17147751	17155695	+	NO	chr6:17,147,751-17,155,695	[Plus][Exon count:3][Isoform count3][Longest ORF:39 aa]"	D830026I12RIK		7786	1567	6219	0.201259	0.798741	NO	NO	NO	NO	NO	0
ncRNA_inter_chr1_477	INTER	LNC	chr1	109813836	109847524	+	NO	chr1:109,813,836-109,847,524	[Plus][Exon count:5][Isoform count2][Longest ORF:91 aa]"	D830032E09RIK		33575	2105	31470	0.0626955	0.937305	NO	NO	NO	YES	YES	1
ncRNA_as_chr5_4692	AS	LNC	chr5	139853651	139856007	+	NO	chr5:139,853,651-139,856,007	[Plus][Exon count:2][Isoform count2][No Intron-only sequences][Longest ORF:139 aa]"	D830046C22RIK		1919	1919	0	1	0	NO	NO	NO	NO	NO	0
ncRNA_inter_chr7_5989	INTER	LNC	chr7	25937476	25941649	+	NO	chr7:25,937,476-25,941,649	[Plus][Exon count:3][Isoform count2][Longest ORF:100 aa]"	D930028M14RIK		4106	1006	3100	0.245007	0.754993	NO	NO	NO	NO	NO	0
ncRNA_as_chr11_9692	AS	LNC	chr11	51464456	51471406	+	NO	chr11:51,464,456-51,471,406	[Plus][Exon count:4][Isoform count7][Longest ORF:225 aa]"	D930048N14RIK		5953	3530	2423	0.592978	0.407022	YES	YES	YES	YES	YES	1
ncRNA_inter_chr5_4278	INTER	LNC	chr5	74489089	74492321	+	NO	chr5:74,489,089-74,492,321	[Plus][Exon count:3][Isoform count5][No Intron-only sequences][Overlapping SmallRNA:Snora26][Longest ORF:119 aa][Old lncRNA ID:LiverLincs_chr5_1402]"	DANCR		2547	2547	0	1	0	YES	YES	YES	YES	YES	1
ncRNA_inter_chr11_9982	INTER	LNC	chr11	88922065	88929198	+	NO	chr11:88,922,065-88,929,198	[Plus][Exon count:4][Isoform count1][Longest ORF:116 aa]"	DGKEOS		7134	770	6364	0.107934	0.892066	NO	NO	NO	NO	NO	0
ncRNA_inter_chr12_10942	INTER	LNC	chr12	111513593	111517389	-	NO	chr12:111,513,593-111,517,389	[Minus][Exon count:4][Isoform count8][Overlapping SmallRNA:Mir1247][Longest ORF:153 aa]"	DIO3OS		2039	1442	597	0.707209	0.292791	YES	YES	YES	YES	YES	1
ncRNA_as_chr5_4720	AS	LNC	chr5	145118792	145121874	+	NO	chr5:145,118,792-145,121,874	[Plus][Exon count:2][Isoform count3][Longest ORF:61 aa]"	DMR		2981	675	2306	0.226434	0.773566	NO	NO	NO	NO	NO	0
ncRNA_as_chr12_10251	AS	LNC	chr12	3859293	3862244	-	NO	chr12:3,859,293-3,862,244	[Minus][Exon count:4][Isoform count1][Longest ORF:105 aa]"	DNMT3AOS		2952	1385	1567	0.469173	0.530827	NO	NO	NO	NO	NO	0
ncRNA_as_chr2_1075	AS	LNC	chr2	12222873	12233942	+	NO	chr2:12,222,873-12,233,942	[Plus][Exon count:2][Isoform count1][Longest ORF:58 aa]"	E030013I19RIK		11070	2773	8297	0.250497	0.749503	NO	NO	NO	NO	NO	0
ncRNA_intra_chr19_14833	INTRA	LNC	chr19	16238588	16244948	+	NO	chr19:16,238,588-16,244,948	[Plus][Exon count:1][Isoform count1][No Introns][Overlapping Protein-coding:Gnaq][Longest ORF:121 aa]"	E030024N20RIK		6361	6361	0	1	0	NO	YES	YES	YES	YES	1
ncRNA_inter_chr11_10137	INTER	LNC	chr11	109000605	109005683	-	NO	chr11:109,000,605-109,005,683	[Minus][Exon count:3][Isoform count1][Longest ORF:131 aa]"	E030025P04RIK		5079	1078	4001	0.212247	0.787753	NO	NO	NO	NO	NO	0
ncRNA_inter_chr5_4540	INTER	LNC	chr5	112163304	112190748	-	NO	chr5:112,163,304-112,190,748	[Minus][Exon count:5][Isoform count3][Longest ORF:109 aa]"	E130006D01RIK		27178	664	26514	0.0244315	0.975568	NO	NO	NO	NO	NO	0
ncRNA_inter_chr2_2026	INTER	LNC	chr2	167973096	167980131	-	NO	chr2:167,973,096-167,980,131	[Minus][Exon count:4][Isoform count4][Longest ORF:125 aa][Old lncRNA ID:LiverLincs_chr2_690]"	E130018N17RIK		5348	1283	4065	0.239903	0.760097	NO	YES	NO	NO	NO	1
ncRNA_inter_chr4_3458	INTER	LNC	chr4	101017064	101028952	-	NO	chr4:101,017,064-101,028,952	[Minus][Exon count:2][Isoform count6][Overlapping SmallRNA:Mir101a][Longest ORF:83 aa]"	E130102H24RIK		11790	2911	8879	0.246904	0.753096	YES	YES	YES	YES	YES	1
ncRNA_as_chr6_5616	AS	LNC	chr6	125181294	125189952	+	NO	chr6:125,181,294-125,189,952	[Plus][Exon count:2][Isoform count1][Longest ORF:80 aa]"	E130112N10RIK		8659	1351	7308	0.156023	0.843977	NO	NO	NO	YES	YES	1
ncRNA_as_chr2_1855	AS	LNC	chr2	150493230	150494668	+	NO	chr2:150,493,230-150,494,668	[Plus][Exon count:2][Isoform count1][Longest ORF:25 aa]"	E130215H24RIK		1439	936	503	0.650452	0.349548	NO	NO	NO	NO	NO	0
ncRNA_as_chr7_6072	AS	LNC	chr7	36587611	36633328	+	NO	chr7:36,587,611-36,633,328	[Plus][Exon count:5][Isoform count2][Longest ORF:111 aa]"	E130304I02RIK		45217	3862	41355	0.0854104	0.91459	NO	NO	NO	YES	YES	1
ncRNA_as_chr10_8833	AS	LNC	chr10	39340865	39451813	-	NO	chr10:39,340,865-39,451,813	[Minus][Exon count:7][Isoform count14][Longest ORF:138 aa]"	E130307A14RIK		109097	1939	107158	0.0177732	0.982227	YES	YES	YES	YES	YES	1
ncRNA_as_chr10_9045	AS	LNC	chr10	79314122	79317716	-	NO	chr10:79,314,122-79,317,716	[Minus][Exon count:1][Isoform count1][No Introns][Longest ORF:91 aa]"	E130317F20RIK		3595	3595	0	1	0	NO	YES	YES	YES	YES	1
ncRNA_as_chr8_6751	AS	LNC	chr8	11477277	11481579	+	NO	chr8:11,477,277-11,481,579	[Plus][Exon count:3][Isoform count3][Longest ORF:80 aa]"	E230013L22RIK		3873	3426	447	0.884586	0.115414	NO	YES	NO	YES	YES	1
ncRNA_as_chr11_9937	AS	LNC	chr11	83395563	83437195	+	NO	chr11:83,395,563-83,437,195	[Plus][Exon count:9][Isoform count2][Longest ORF:169 aa]"	E230016K23RIK		41546	2134	39412	0.0513648	0.948635	NO	NO	NO	NO	NO	0
ncRNA_inter_chr16_13456	INTER	LNC	chr16	78251108	78266186	-	NO	chr16:78,251,108-78,266,186	[Minus][Exon count:6][Isoform count7][Longest ORF:104 aa]"	E330011O21RIK		14685	994	13691	0.0676881	0.932312	NO	NO	YES	YES	YES	1
ncRNA_inter_chr4_3671	INTER	LNC	chr4	129583470	129586240	+	NO	chr4:129,583,470-129,586,240	[Plus][Exon count:3][Isoform count1][Longest ORF:47 aa]"	E330017L17RIK		2771	830	1941	0.299531	0.700469	NO	NO	NO	NO	NO	0
ncRNA_inter_chr1_660	INTER	LNC	chr1	155251316	155261565	-	NO	chr1:155,251,316-155,261,565	[Minus][Exon count:4][Isoform count2][Longest ORF:127 aa][Old lncRNA ID:LiverLincs_chr1_211]"	E330020D12RIK		10243	3029	7214	0.295714	0.704286	NO	YES	YES	YES	NO	1
ncRNA_as_chr9_8414	AS	LNC	chr9	121665758	121669061	-	NO	chr9:121,665,758-121,669,061	[Minus][Exon count:1][Isoform count2][No Introns][Longest ORF:108 aa]"	E530011L22RIK		3304	3304	0	1	0	NO	NO	NO	NO	NO	0
ncRNA_inter_chr11_9515	INTER	LNC	chr11	16834554	16851285	-	NO	chr11:16,834,554-16,851,285	[Minus][Exon count:6][Isoform count12][Longest ORF:112 aa][Old lncRNA ID:LiverLincs_chr11_2961]"	ELDR		15733	1664	14069	0.105765	0.894235	NO	NO	NO	NO	NO	0
ncRNA_as_chr13_11434	AS	LNC	chr13	59871181	59883474	+	NO	chr13:59,871,181-59,883,474	[Plus][Exon count:2][Isoform count3][Longest ORF:103 aa]"	ETOHD2		12081	11501	580	0.951991	0.0480093	YES	YES	YES	YES	YES	1
ncRNA_as_chr10_9386	AS	LNC	chr10	126632305	126639699	+	NO	chr10:126,632,305-126,639,699	[Plus][Exon count:4][Isoform count2][Longest ORF:115 aa]"	F420014N23RIK		7239	2396	4843	0.330985	0.669015	NO	NO	NO	YES	YES	1
ncRNA_inter_chrX_15378	INTER	LNC	chrX	93435171	93441454	+	NO	chrX:93,435,171-93,441,454	[Plus][Exon count:4][Isoform count8][Overlapping SmallRNA:Mir223][Longest ORF:72 aa][Old lncRNA ID:LiverLincs_chrX_4892]"	F630028O10RIK		3977	3611	366	0.907971	0.0920292	NO	YES	YES	YES	YES	1
ncRNA_inter_chr13_11504	INTER	LNC	chr13	67379350	67384818	+	NO	chr13:67,379,350-67,384,818	[Plus][Exon count:4][Isoform count7][Longest ORF:121 aa]"	F630042J09RIK		4172	3629	543	0.869847	0.130153	YES	YES	YES	NO	YES	1
ncRNA_inter_chr11_9645	INTER	LNC	chr11	45621585	45656380	+	NO	chr11:45,621,585-45,656,380	[Plus][Exon count:4][Isoform count1][Longest ORF:90 aa]"	F630206G17RIK		34796	2396	32400	0.0688585	0.931142	NO	NO	NO	NO	NO	0
ncRNA_inter_chr12_10620	INTER	LNC	chr12	71328828	71335152	+	NO	chr12:71,328,828-71,335,152	[Plus][Exon count:5][Isoform count1][Longest ORF:83 aa][Old lncRNA ID:LiverLincs_chr12_3374]"	F730035M05RIK		6325	1296	5029	0.204901	0.795099	NO	NO	NO	YES	NO	1
ncRNA_inter_chr12_10510	INTER	LNC	chr12	33796576	33832451	-	NO	chr12:33,796,576-33,832,451	[Minus][Exon count:6][Isoform count1][Longest ORF:58 aa][Old lncRNA ID:LiverLincs_chr12_3336]"	F730043M19RIK		35876	1551	34325	0.0432322	0.956768	NO	NO	YES	YES	YES	1
ncRNA_inter_chr13_11365	INTER	LNC	chr13	49063481	49065274	+	NO	chr13:49,063,481-49,065,274	[Plus][Exon count:2][Isoform count1][Longest ORF:53 aa]"	FAM120AOS		1794	1461	333	0.814381	0.185619	YES	YES	YES	YES	YES	1
ncRNA_as_chr4_3155	AS	LNC	chr4	41464470	41466056	+	NO	chr4:41,464,470-41,466,056	[Plus][Exon count:3][Isoform count3][Longest ORF:107 aa]"	FAM219AOS		1052	802	250	0.762357	0.237643	NO	NO	NO	NO	NO	0
ncRNA_inter_chrX_15336	INTER	LNC	chrX	47908921	47988474	-	NO	chrX:47,908,921-47,988,474	[Minus][Exon count:24][Isoform count15][Longest ORF:120 aa][Old lncRNA ID:LiverLincs_chrX_4872]"	FIRRE		74227	1702	72525	0.0229297	0.97707	YES	YES	YES	YES	YES	1
ncRNA_inter_chr4_3556	INTER	LNC	chr4	114581894	114593847	+	NO	chr4:114,581,894-114,593,847	[Plus][Exon count:4][Isoform count2][Longest ORF:93 aa][Old lncRNA ID:LiverLincs_chr4_1190]"	FOXD2OS		11897	2943	8954	0.247373	0.752627	NO	NO	NO	YES	YES	1
ncRNA_as_chr4_3205	AS	LNC	chr4	45247595	45256862	-	NO	chr4:45,247,595-45,256,862	[Minus][Exon count:3][Isoform count2][Longest ORF:33 aa]"	FRMPD1OS		9178	415	8763	0.0452168	0.954783	NO	NO	NO	NO	NO	0
ncRNA_inter_chrX_15403	INTER	LNC	chrX	100743178	100819093	-	NO	chrX:100,743,178-100,819,093	[Minus][Exon count:15][Isoform count29][Overlapping SmallRNA:Mir421;Mir374b][Longest ORF:225 aa][Old lncRNA ID:LiverLincs_chrX_4905]"	FTX		65004	17118	47886	0.263338	0.736662	YES	YES	YES	YES	YES	1
ncRNA_as_chrX_15546	AS	LNC	chrX	166411355	166421974	-	NO	chrX:166,411,355-166,421,974	[Minus][Exon count:4][Isoform count5][Longest ORF:102 aa]"	G530011O06RIK		7885	4938	2947	0.626252	0.373748	YES	YES	YES	YES	YES	1
ncRNA_inter_chr18_14541	INTER	LNC	chr18	60823064	60831278	+	NO	chr18:60,823,064-60,831,278	[Plus][Exon count:3][Isoform count1][Longest ORF:111 aa][Old lncRNA ID:LiverLincs_chr18_4635]"	G630071F17RIK		8215	3083	5132	0.375289	0.624711	NO	NO	NO	NO	NO	0
ncRNA_as_chr17_13879	AS	LNC	chr17	35201382	35202541	+	NO	chr17:35,201,382-35,202,541	[Plus][Exon count:1][Isoform count1][No Introns][Longest ORF:41 aa]"	G6BOS		1160	1160	0	1	0	NO	NO	NO	NO	NO	0
ncRNA_as_chr1_733	AS	LNC	chr1	162964319	162970697	+	NO	chr1:162,964,319-162,970,697	[Plus][Exon count:12][Isoform count30][Overlapping SmallRNA:Gm23212;Snord78;Mir5117;Gm22357;Gm26224;Gm22489][Longest ORF:94 aa]"	GAS5	MINOR: >15 Reads & 20% Difference	3492	2513	979	0.719645	0.280355	YES	YES	YES	YES	YES	1
ncRNA_intra_chr12_10508	INTRA	LNC	chr12	33508981	33511773	+	NO	chr12:33,508,981-33,511,773	[Plus][Exon count:1][Isoform count1][No Introns][Overlapping Protein-coding:Nampt][Longest ORF:60 aa]"	GDAP10		2793	2793	0	1	0	NO	NO	NO	YES	YES	1
ncRNA_as_chr19_15188	AS	LNC	chr19	58370694	58374838	+	NO	chr19:58,370,694-58,374,838	[Plus][Exon count:3][Isoform count1][Longest ORF:38 aa]"	GM10007		4145	450	3695	0.108565	0.891435	NO	NO	NO	NO	NO	0
ncRNA_as_chr18_14250	AS	LNC	chr18	5491499	5592435	-	NO	chr18:5,491,499-5,592,435	[Minus][Exon count:7][Isoform count4][Longest ORF:206 aa]"	GM10125		99508	1425	98083	0.0143205	0.98568	NO	YES	YES	YES	YES	1
ncRNA_inter_chr15_12515	INTER	LNC	chr15	43262489	43308582	-	NO	chr15:43,262,489-43,308,582	[Minus][Exon count:3][Isoform count1][Longest ORF:44 aa]"	GM10373		46094	668	45426	0.0144921	0.985508	NO	NO	YES	YES	YES	1
ncRNA_as_chr15_12364	AS	LNC	chr15	10530048	10541406	+	NO	chr15:10,530,048-10,541,406	[Plus][Exon count:3][Isoform count1][Longest ORF:102 aa]"	GM10389		11359	3468	7891	0.305309	0.694691	NO	NO	NO	NO	NO	0
ncRNA_intra_chr6_5716	INTRA	LNC	chr6	141289074	141292908	+	NO	chr6:141,289,074-141,292,908	[Plus][Exon count:1][Isoform count1][No Introns][Overlapping Protein-coding:Pde3a][Longest ORF:74 aa]"	GM10400		3835	3835	0	1	0	NO	NO	NO	YES	YES	1
ncRNA_inter_chr12_10672	INTER	LNC	chr12	77545484	77553730	+	NO	chr12:77,545,484-77,553,730	[Plus][Exon count:3][Isoform count4][Longest ORF:101 aa][Old lncRNA ID:LiverLincs_chr12_3395;LiverLincs_chr12_3396]"	GM10451		6654	3345	3309	0.502705	0.497295	YES	YES	YES	YES	YES	1
ncRNA_inter_chrX_15344	INTER	LNC	chrX	65920689	65931574	-	NO	chrX:65,920,689-65,931,574	[Minus][Exon count:4][Isoform count1][Longest ORF:77 aa]"	GM10474		10886	2743	8143	0.251975	0.748025	NO	NO	NO	NO	NO	0
ncRNA_as_chr1_1023	AS	LNC	chr1	193957929	193975024	+	NO	chr1:193,957,929-193,975,024	[Plus][Exon count:4][Isoform count10][Longest ORF:126 aa]"	GM10516		16566	5477	11089	0.330617	0.669383	NO	YES	YES	YES	YES	1
ncRNA_inter_chr18_14394	INTER	LNC	chr18	33623817	33634364	+	NO	chr18:33,623,817-33,634,364	[Plus][Exon count:3][Isoform count2][Longest ORF:106 aa][Old lncRNA ID:LiverLincs_chr18_4577]"	GM10549		8659	2693	5966	0.311006	0.688994	NO	NO	NO	NO	YES	1
ncRNA_inter_chr18_14223	INTER	LNC	chr18	4812484	4850957	+	NO	chr18:4,812,484-4,850,957	[Plus][Exon count:10][Isoform count6][Longest ORF:149 aa][Old lncRNA ID:LiverLincs_chr18_4538]"	GM10556		36826	3879	32947	0.105333	0.894667	NO	YES	YES	YES	YES	1
ncRNA_as_chr7_6618	AS	LNC	chr7	139507248	139509974	+	NO	chr7:139,507,248-139,509,974	[Plus][Exon count:1][Isoform count2][No Introns][Longest ORF:118 aa]"	GM10584		2727	2727	0	1	0	NO	NO	NO	NO	NO	0
ncRNA_as_chr8_7281	AS	LNC	chr8	89269598	89270959	+	NO	chr8:89,269,598-89,270,959	[Plus][Exon count:1][Isoform count1][No Introns][Longest ORF:75 aa]"	GM10638		1362	1362	0	1	0	NO	NO	NO	NO	NO	0
ncRNA_inter_chr7_6052	INTER	LNC	chr7	31947377	31955660	+	NO	chr7:31,947,377-31,955,660	[Plus][Exon count:4][Isoform count1][Longest ORF:70 aa][Old lncRNA ID:LiverLincs_chr7_1979]"	GM10640		8284	1134	7150	0.13689	0.86311	NO	NO	NO	NO	NO	0
ncRNA_inter_chr8_7201	INTER	LNC	chr8	79272986	79424636	-	NO	chr8:79,272,986-79,424,636	[Minus][Exon count:2][Isoform count2][Longest ORF:46 aa]"	GM10649		151617	2101	149516	0.0138573	0.986143	NO	YES	YES	YES	YES	1
ncRNA_as_chr9_7909	AS	LNC	chr9	47607243	47626291	-	NO	chr9:47,607,243-47,626,291	[Minus][Exon count:3][Isoform count1][Longest ORF:105 aa]"	GM10677		19049	2102	16947	0.110347	0.889653	NO	NO	NO	NO	NO	0
ncRNA_inter_chr2_2073	INTER	LNC	chr2	173950539	174009419	-	NO	chr2:173,950,539-174,009,419	[Minus][Exon count:4][Isoform count1][Longest ORF:47 aa][Old lncRNA ID:LiverLincs_chr2_707]"	GM10714		58881	874	58007	0.0148435	0.985157	NO	NO	NO	YES	NO	1
ncRNA_inter_chr10_9025	INTER	LNC	chr10	76474740	76484959	+	NO	chr10:76,474,740-76,484,959	[Plus][Exon count:3][Isoform count1][Longest ORF:122 aa][Old lncRNA ID:LiverLincs_chr10_2799]"	GM10787		10220	1548	8672	0.151468	0.848532	NO	NO	NO	NO	NO	0
ncRNA_inter_chr16_13487	INTER	LNC	chr16	90142482	90147072	+	NO	chr16:90,142,482-90,147,072	[Plus][Exon count:1][Isoform count2][No Introns][Longest ORF:60 aa]"	GM10789		4591	4591	0	1	0	NO	NO	NO	NO	NO	0
ncRNA_as_chr13_11278	AS	LNC	chr13	41938584	42008461	+	NO	chr13:41,938,584-42,008,461	[Plus][Exon count:7][Isoform count2][Longest ORF:118 aa]"	GM10790		69036	1807	67229	0.0261747	0.973825	NO	NO	NO	YES	YES	1
ncRNA_as_chr16_13465	AS	LNC	chr16	84968981	84980023	+	NO	chr16:84,968,981-84,980,023	[Plus][Exon count:4][Isoform count3][Longest ORF:56 aa]"	GM10791		10495	1526	8969	0.145403	0.854597	NO	NO	NO	NO	NO	0
ncRNA_as_chr2_1560	AS	LNC	chr2	93292976	93314332	+	NO	chr2:93,292,976-93,314,332	[Plus][Exon count:5][Isoform count3][Longest ORF:97 aa]"	GM10804		17223	1569	15654	0.0910991	0.908901	NO	NO	NO	NO	YES	1
ncRNA_inter_chr10_8774	INTER	LNC	chr10	22122619	22127276	+	NO	chr10:22,122,619-22,127,276	[Plus][Exon count:2][Isoform count1][Longest ORF:109 aa][Old lncRNA ID:LiverLincs_chr10_2733]"	GM10825		4658	4548	110	0.976385	0.0236153	NO	NO	NO	NO	YES	1
ncRNA_inter_chr15_12743	INTER	LNC	chr15	78996496	79046831	+	NO	chr15:78,996,496-79,046,831	[Plus][Exon count:5][Isoform count1][Longest ORF:90 aa]"	GM10863		50336	680	49656	0.0135092	0.986491	NO	NO	NO	YES	YES	1
ncRNA_as_chr15_12697	AS	LNC	chr15	76096920	76100280	-	NO	chr15:76,096,920-76,100,280	[Minus][Exon count:3][Isoform count4][Longest ORF:93 aa]"	GM10872		3230	1148	2082	0.355418	0.644582	YES	YES	YES	NO	YES	1
ncRNA_as_chr17_14013	AS	LNC	chr17	57231134	57245365	-	NO	chr17:57,231,134-57,245,365	[Minus][Exon count:4][Isoform count2][Longest ORF:87 aa]"	GM11110		14133	1239	12894	0.0876672	0.912333	NO	NO	NO	YES	NO	1
ncRNA_inter_chr4_3318	INTER	LNC	chr4	63257935	63266295	-	NO	chr4:63,257,935-63,266,295	[Minus][Exon count:2][Isoform count2][Longest ORF:57 aa]"	GM11213		8159	482	7677	0.0590759	0.940924	NO	NO	NO	NO	NO	0
ncRNA_inter_chrX_15348	INTER	LNC	chrX	69177777	69186210	+	NO	chrX:69,177,777-69,186,210	[Plus][Exon count:9][Isoform count1][Longest ORF:475 aa][Old lncRNA ID:LiverLincs_chrX_4878]"	GM1141		8434	2148	6286	0.254683	0.745317	NO	NO	NO	NO	NO	0
ncRNA_inter_chr11_9929	INTER	LNC	chr11	82592877	82594567	-	NO	chr11:82,592,877-82,594,567	[Minus][Exon count:3][Isoform count3][Longest ORF:41 aa]"	GM11423	MINOR: >15 Reads & 20% Difference	1131	932	199	0.82405	0.17595	YES	YES	YES	YES	YES	1
ncRNA_inter_chr11_10093	INTER	LNC	chr11	102437713	102440433	-	NO	chr11:102,437,713-102,440,433	[Minus][Exon count:3][Isoform count1][Longest ORF:28 aa][Old lncRNA ID:LiverLincs_chr11_3185]"	GM11627		2721	677	2044	0.248806	0.751194	NO	NO	NO	NO	NO	0
ncRNA_inter_chr11_9432	INTER	LNC	chr11	4520278	4530014	-	NO	chr11:4,520,278-4,530,014	[Minus][Exon count:4][Isoform count2][Longest ORF:113 aa]"	GM11961		9524	1349	8175	0.141642	0.858358	NO	NO	NO	YES	NO	1
ncRNA_inter_chr11_9442	INTER	LNC	chr11	6424173	6428816	-	NO	chr11:6,424,173-6,428,816	[Minus][Exon count:5][Isoform count5][Overlapping SmallRNA:Gm22457][Longest ORF:59 aa][Old lncRNA ID:LiverLincs_chr11_2952]"	GM11974		2239	2066	173	0.922733	0.0772666	NO	YES	YES	YES	YES	1
ncRNA_inter_chr11_9643	INTER	LNC	chr11	44916368	44930430	-	NO	chr11:44,916,368-44,930,430	[Minus][Exon count:3][Isoform count1][Longest ORF:54 aa]"	GM12159		14063	1447	12616	0.102894	0.897106	NO	NO	NO	NO	NO	0
ncRNA_inter_chr11_9714	INTER	LNC	chr11	53596791	53673062	-	NO	chr11:53,596,791-53,673,062	[Minus][Exon count:8][Isoform count9][Longest ORF:180 aa][Old lncRNA ID:LiverLincs_chr11_3047]"	GM12216		72326	1004	71322	0.0138816	0.986118	YES	YES	YES	YES	YES	1
ncRNA_as_chr11_10053	AS	LNC	chr11	98659623	98671403	-	NO	chr11:98,659,623-98,671,403	[Minus][Exon count:3][Isoform count1][Longest ORF:33 aa]"	GM12359		11781	1401	10380	0.11892	0.88108	NO	NO	NO	YES	YES	1
ncRNA_inter_chr4_3215	INTER	LNC	chr4	45775249	45777095	-	NO	chr4:45,775,249-45,777,095	[Minus][Exon count:3][Isoform count1][Longest ORF:52 aa]"	GM12409		1847	646	1201	0.349756	0.650244	NO	NO	NO	NO	NO	0
ncRNA_inter_chr4_3249	INTER	LNC	chr4	55423315	55431714	-	NO	chr4:55,423,315-55,431,714	[Minus][Exon count:4][Isoform count1][Longest ORF:85 aa][Old lncRNA ID:LiverLincs_chr4_1086]"	GM12505		8400	757	7643	0.090119	0.909881	NO	NO	NO	NO	NO	0
ncRNA_as_chr3_2725	AS	LNC	chr3	108182195	108186659	-	NO	chr3:108,182,195-108,186,659	[Minus][Exon count:3][Isoform count1][Longest ORF:82 aa]"	GM12522		4465	2439	2026	0.546249	0.453751	NO	NO	NO	NO	NO	0
ncRNA_inter_chr4_3270	INTER	LNC	chr4	59272923	59282016	+	NO	chr4:59,272,923-59,282,016	[Plus][Exon count:4][Isoform count1][Longest ORF:89 aa]"	GM12596		9094	1280	7814	0.140752	0.859248	NO	NO	NO	NO	NO	0
ncRNA_inter_chr4_3468	INTER	LNC	chr4	103055088	103169173	+	NO	chr4:103,055,088-103,169,173	[Plus][Exon count:4][Isoform count10][Longest ORF:136 aa][Old lncRNA ID:LiverLincs_chr4_1164]"	GM12718		108457	676	107781	0.00623288	0.993767	YES	YES	YES	YES	YES	1
ncRNA_inter_chr4_3745	INTER	LNC	chr4	136714997	136720981	-	NO	chr4:136,714,997-136,720,981	[Minus][Exon count:4][Isoform count1][Longest ORF:77 aa]"	GM13003		5985	2904	3081	0.485213	0.514787	NO	NO	NO	NO	NO	0
ncRNA_as_chr4_3785	AS	LNC	chr4	140503581	140513817	-	NO	chr4:140,503,581-140,513,817	[Minus][Exon count:4][Isoform count1][Longest ORF:61 aa]"	GM13031		10237	924	9313	0.0902608	0.909739	NO	NO	NO	NO	NO	0
ncRNA_as_chr4_3781	AS	LNC	chr4	140366908	140373426	+	NO	chr4:140,366,908-140,373,426	[Plus][Exon count:3][Isoform count2][Longest ORF:65 aa]"	GM13032		6389	2001	4388	0.313195	0.686805	NO	NO	NO	NO	NO	0
ncRNA_inter_chr2_1296	INTER	LNC	chr2	51512486	51587529	-	NO	chr2:51,512,486-51,587,529	[Minus][Exon count:7][Isoform count1][Longest ORF:89 aa]"	GM13490		75044	2409	72635	0.0321012	0.967899	NO	NO	NO	NO	NO	0
ncRNA_inter_chr2_1314	INTER	LNC	chr2	58016385	58029474	+	NO	chr2:58,016,385-58,029,474	[Plus][Exon count:4][Isoform count2][Longest ORF:46 aa][Old lncRNA ID:LiverLincs_chr2_448]"	GM13546		12757	683	12074	0.0535392	0.946461	NO	NO	NO	NO	NO	0
ncRNA_inter_chr2_1325	INTER	LNC	chr2	60248682	60250713	+	NO	chr2:60,248,682-60,250,713	[Plus][Exon count:4][Isoform count2][Longest ORF:69 aa]"	GM13580		1920	667	1253	0.347396	0.652604	NO	NO	NO	NO	NO	0
ncRNA_inter_chr2_1519	INTER	LNC	chr2	84340905	84347030	-	NO	chr2:84,340,905-84,347,030	[Minus][Exon count:3][Isoform count1][Longest ORF:73 aa]"	GM13710		6126	830	5296	0.135488	0.864512	NO	NO	NO	NO	NO	0
ncRNA_inter_chr1_267	INTER	LNC	chr1	64011301	64015573	+	NO	chr1:64,011,301-64,015,573	[Plus][Exon count:2][Isoform count1][Longest ORF:100 aa]"	GM13749		4273	1432	2841	0.335128	0.664872	NO	NO	NO	NO	NO	0
ncRNA_inter_chr2_1559	INTER	LNC	chr2	93243704	93258107	+	NO	chr2:93,243,704-93,258,107	[Plus][Exon count:6][Isoform count3][Longest ORF:105 aa][Old lncRNA ID:LiverLincs_chr2_531]"	GM13807		12256	1415	10841	0.115454	0.884546	NO	NO	NO	NO	NO	0
ncRNA_inter_chr2_1613	INTER	LNC	chr2	109742553	109753476	-	NO	chr2:109,742,553-109,753,476	[Minus][Exon count:5][Isoform count1][Longest ORF:63 aa]"	GM13939		10924	1349	9575	0.12349	0.87651	NO	NO	NO	NO	NO	0
ncRNA_as_chr2_1490	AS	LNC	chr2	77300701	77318995	+	NO	chr2:77,300,701-77,318,995	[Plus][Exon count:3][Isoform count1][Longest ORF:61 aa]"	GM13944		18295	751	17544	0.0410495	0.958951	NO	NO	NO	NO	NO	0
ncRNA_inter_chr2_1718	INTER	LNC	chr2	128124399	128255343	-	NO	chr2:128,124,399-128,255,343	[Minus][Exon count:4][Isoform count7][Longest ORF:133 aa][Old lncRNA ID:LiverLincs_chr2_578]"	GM14005		128792	2917	125875	0.0226489	0.977351	YES	YES	YES	YES	YES	1
ncRNA_as_chr2_1739	AS	LNC	chr2	129123106	129134835	+	NO	chr2:129,123,106-129,134,835	[Plus][Exon count:6][Isoform count3][Longest ORF:95 aa]"	GM14023	MINOR: >15 Reads & 20% Difference	11635	1945	9690	0.167168	0.832832	NO	NO	YES	YES	YES	1
ncRNA_as_chr2_1661	AS	LNC	chr2	119146935	119151933	-	NO	chr2:119,146,935-119,151,933	[Minus][Exon count:4][Isoform count1][Longest ORF:100 aa]"	GM14207		4999	979	4020	0.195839	0.804161	NO	NO	NO	YES	YES	1
ncRNA_as_chr2_2081	AS	LNC	chr2	177631868	177662555	+	NO	chr2:177,631,868-177,662,555	[Plus][Exon count:2][Isoform count1][Longest ORF:50 aa]"	GM14327		30688	1101	29587	0.0358772	0.964123	YES	YES	YES	YES	YES	1
ncRNA_inter_chrX_15211	INTER	LNC	chrX	6953051	6955168	+	NO	chrX:6,953,051-6,955,168	[Plus][Exon count:2][Isoform count1][Longest ORF:72 aa][Old lncRNA ID:LiverLincs_chrX_4848]"	GM14379		2118	1878	240	0.886686	0.113314	NO	NO	NO	NO	NO	0
ncRNA_inter_chrX_15261	INTER	LNC	chrX	12339404	12398618	+	NO	chrX:12,339,404-12,398,618	[Plus][Exon count:5][Isoform count1][Longest ORF:77 aa][Old lncRNA ID:LiverLincs_chrX_4854]"	GM14634		59215	1662	57553	0.0280672	0.971933	NO	YES	YES	YES	YES	1
ncRNA_inter_chrX_15372	INTER	LNC	chrX	91687413	91693068	+	NO	chrX:91,687,413-91,693,068	[Plus][Exon count:5][Isoform count6][Longest ORF:80 aa][Old lncRNA ID:LiverLincs_chrX_4889]"	GM14827	MINOR: >15 Reads & 20% Difference	5156	3249	1907	0.63014	0.36986	NO	NO	NO	YES	NO	1
ncRNA_as_chrX_15304	AS	LNC	chrX	34450829	34451980	+	NO	chrX:34,450,829-34,451,980	[Plus][Exon count:4][Isoform count1][Longest ORF:49 aa]"	GM15008		1152	460	692	0.399306	0.600694	NO	NO	NO	NO	NO	0
ncRNA_as_chr7_6464	AS	LNC	chr7	111455961	111473352	+	NO	chr7:111,455,961-111,473,352	[Plus][Exon count:7][Isoform count2][Longest ORF:72 aa]"	GM15133		17154	639	16515	0.0372508	0.962749	NO	NO	NO	NO	NO	0
ncRNA_as_chr1_318	AS	LNC	chr1	75364785	75371590	-	NO	chr1:75,364,785-75,371,590	[Minus][Exon count:4][Isoform count1][Longest ORF:100 aa]"	GM15179		6806	676	6130	0.0993241	0.900676	NO	NO	NO	NO	NO	0
ncRNA_as_chr14_11990	AS	LNC	chr14	46999199	47003281	+	NO	chr14:46,999,199-47,003,281	[Plus][Exon count:4][Isoform count1][Longest ORF:82 aa]"	GM15217		4083	674	3409	0.165075	0.834925	NO	NO	NO	NO	NO	0
ncRNA_inter_chr18_14319	INTER	LNC	chr18	16974341	16982059	+	NO	chr18:16,974,341-16,982,059	[Plus][Exon count:3][Isoform count4][Longest ORF:121 aa][Old lncRNA ID:LiverLincs_chr18_4565]"	GM15328		6907	4319	2588	0.625308	0.374692	NO	NO	NO	NO	NO	0
ncRNA_inter_chr8_6759	INTER	LNC	chr8	12703973	12719127	-	NO	chr8:12,703,973-12,719,127	[Minus][Exon count:5][Isoform count13][Longest ORF:119 aa][Old lncRNA ID:LiverLincs_chr8_2204]"	GM15348		6499	6403	96	0.985228	0.0147715	YES	YES	YES	YES	YES	1
ncRNA_as_chr8_6760	AS	LNC	chr8	12828338	12831919	-	NO	chr8:12,828,338-12,831,919	[Minus][Exon count:3][Isoform count1][Longest ORF:34 aa]"	GM15350		3582	518	3064	0.144612	0.855388	NO	NO	NO	NO	NO	0
ncRNA_inter_chr5_4786	INTER	LNC	chr5	149818440	149824994	+	NO	chr5:149,818,440-149,824,994	[Plus][Exon count:4][Isoform count10][Longest ORF:79 aa][Old lncRNA ID:LiverLincs_chr5_1571]"	GM15408		2442	1855	587	0.759623	0.240377	YES	YES	YES	YES	YES	1
ncRNA_as_chr3_2544	AS	LNC	chr3	89195778	89202701	+	NO	chr3:89,195,778-89,202,701	[Plus][Exon count:2][Isoform count5][Longest ORF:79 aa]"	GM15417	MINOR: >15 Reads & 20% Difference	5646	1268	4378	0.224584	0.775416	YES	YES	YES	YES	YES	1
ncRNA_inter_chr10_9236	INTER	LNC	chr10	105011607	105020926	+	NO	chr10:105,011,607-105,020,926	[Plus][Exon count:3][Isoform count2][Longest ORF:102 aa][Old lncRNA ID:LiverLincs_chr10_2883]"	GM15663		9234	3118	6116	0.337665	0.662335	NO	NO	NO	NO	NO	0
ncRNA_inter_chr11_9980	INTER	LNC	chr11	88825981	88828231	-	NO	chr11:88,825,981-88,828,231	[Minus][Exon count:2][Isoform count1][Longest ORF:161 aa][Old lncRNA ID:LiverLincs_chr11_3139]"	GM15698		2251	810	1441	0.35984	0.64016	YES	NO	YES	NO	NO	1
ncRNA_inter_chr6_5826	INTER	LNC	chr6	145198815	145200478	+	NO	chr6:145,198,815-145,200,478	[Plus][Exon count:2][Isoform count2][Longest ORF:129 aa]"	GM15706		1661	1242	419	0.747742	0.252258	NO	YES	NO	YES	NO	1
ncRNA_as_chr16_13313	AS	LNC	chr16	43410631	43420309	-	NO	chr16:43,410,631-43,420,309	[Minus][Exon count:5][Isoform count1][Longest ORF:43 aa]"	GM15713		9679	1546	8133	0.159727	0.840273	NO	NO	NO	NO	NO	0
ncRNA_as_chr7_6304	AS	LNC	chr7	87776172	87789270	+	NO	chr7:87,776,172-87,789,270	[Plus][Exon count:5][Isoform count2][Longest ORF:98 aa]"	GM15880		13005	2850	10155	0.219146	0.780854	NO	NO	NO	NO	NO	0
ncRNA_inter_chr13_11186	INTER	LNC	chr13	34744792	34758643	+	NO	chr13:34,744,792-34,758,643	[Plus][Exon count:4][Isoform count1][Longest ORF:63 aa]"	GM15908		13852	1091	12761	0.0787612	0.921239	NO	NO	NO	YES	NO	1
ncRNA_as_chr10_9334	AS	LNC	chr10	120294685	120300384	+	NO	chr10:120,294,685-120,300,384	[Plus][Exon count:3][Isoform count1][Longest ORF:47 aa]"	GM15910		5700	2973	2727	0.521579	0.478421	NO	NO	NO	NO	NO	0
ncRNA_as_chr6_5646	AS	LNC	chr6	128893932	128925047	-	NO	chr6:128,893,932-128,925,047	[Minus][Exon count:3][Isoform count6][Overlapping SmallRNA:Mir7649;][Longest ORF:83 aa]"	GM15987		24142	737	23405	0.0305277	0.969472	NO	NO	NO	YES	YES	1
ncRNA_as_chr11_9767	AS	LNC	chr11	59623582	59633600	+	NO	chr11:59,623,582-59,633,600	[Plus][Exon count:2][Isoform count2][Longest ORF:118 aa]"	GM16062		10019	2378	7641	0.237349	0.762651	YES	YES	YES	YES	YES	1
ncRNA_inter_chr5_4578	INTER	LNC	chr5	120075106	120084471	+	NO	chr5:120,075,106-120,084,471	[Plus][Exon count:4][Isoform count2][Longest ORF:161 aa][Old lncRNA ID:LiverLincs_chr5_1500]"	GM16063		9365	2543	6822	0.271543	0.728457	NO	NO	NO	YES	YES	1
ncRNA_as_chr7_6236	AS	LNC	chr7	75410545	75421480	-	NO	chr7:75,410,545-75,421,480	[Minus][Exon count:4][Isoform count6][Longest ORF:92 aa]"	GM16157		10065	1720	8345	0.170889	0.829111	YES	YES	YES	YES	YES	1
ncRNA_inter_chr4_3772	INTER	LNC	chr4	138731322	138736570	-	NO	chr4:138,731,322-138,736,570	[Minus][Exon count:3][Isoform count1][Longest ORF:105 aa][Old lncRNA ID:LiverLincs_chr4_1247]"	GM16287		5249	2322	2927	0.44237	0.55763	NO	NO	NO	NO	NO	0
ncRNA_as_chr15_12509	AS	LNC	chr15	39627978	39644944	+	NO	chr15:39,627,978-39,644,944	[Plus][Exon count:3][Isoform count2][Longest ORF:62 aa]"	GM16291		16967	4228	12739	0.24919	0.75081	NO	NO	NO	NO	NO	0
ncRNA_inter_chr2_1455	INTER	LNC	chr2	71557474	71569023	+	NO	chr2:71,557,474-71,569,023	[Plus][Exon count:4][Isoform count1][Longest ORF:120 aa]"	GM1631		11550	641	10909	0.0554978	0.944502	NO	NO	NO	NO	NO	0
ncRNA_as_chr3_2978	AS	LNC	chr3	146304896	146314679	+	NO	chr3:146,304,896-146,314,679	[Plus][Exon count:4][Isoform count1][Longest ORF:88 aa]"	GM16325		9784	3174	6610	0.324407	0.675593	NO	NO	NO	NO	NO	0
ncRNA_as_chr7_6502	AS	LNC	chr7	118048499	118049365	+	NO	chr7:118,048,499-118,049,365	[Plus][Exon count:3][Isoform count1][Longest ORF:44 aa]"	GM16336		867	380	487	0.438293	0.561707	NO	NO	NO	NO	NO	0
ncRNA_intra_chr2_1247	INTRA	LNC	chr2	39013006	39017755	-	NO	chr2:39,013,006-39,017,755	[Minus][Exon count:1][Isoform count1][No Introns][Overlapping Protein-coding:Scai Pseudogene:Gm16523][Longest ORF:58 aa]"	GM16523		4750	4750	0	1	0	NO	NO	NO	YES	YES	1
ncRNA_inter_chr3_2985	INTER	LNC	chr3	148937701	148942944	+	NO	chr3:148,937,701-148,942,944	[Plus][Exon count:3][Isoform count1][Longest ORF:73 aa][Old lncRNA ID:LiverLincs_chr3_979]"	GM1653		5244	2424	2820	0.462243	0.537757	NO	NO	NO	NO	NO	0
ncRNA_as_chr1_762	AS	LNC	chr1	166078707	166082348	-	NO	chr1:166,078,707-166,082,348	[Minus][Exon count:3][Isoform count1][Longest ORF:156 aa]"	GM16548		3642	1241	2401	0.340747	0.659253	YES	YES	YES	YES	YES	1
ncRNA_inter_chr15_12745	INTER	LNC	chr15	79573128	79587824	+	NO	chr15:79,573,128-79,587,824	[Plus][Exon count:4][Isoform count3][Longest ORF:139 aa][Old lncRNA ID:LiverLincs_chr15_4026]"	GM16576		14423	5130	9293	0.355682	0.644318	YES	YES	YES	YES	YES	1
ncRNA_as_chr14_12035	AS	LNC	chr14	52606064	52608504	-	NO	chr14:52,606,064-52,608,504	[Minus][Exon count:3][Isoform count1][Longest ORF:68 aa]"	GM16617		2441	713	1728	0.292093	0.707907	NO	NO	NO	NO	NO	0
ncRNA_inter_chr14_12160	INTER	LNC	chr14	69947764	69955194	-	NO	chr14:69,947,764-69,955,194	[Minus][Exon count:3][Isoform count1][Longest ORF:55 aa][Old lncRNA ID:LiverLincs_chr14_3849]"	GM16677		7431	521	6910	0.0701117	0.929888	NO	NO	NO	NO	NO	0
ncRNA_inter_chr1_793	INTER	LNC	chr1	168904154	168929861	-	NO	chr1:168,904,154-168,929,861	[Minus][Exon count:3][Isoform count1][Longest ORF:54 aa][Old lncRNA ID:LiverLincs_chr1_246]"	GM16701		25708	936	24772	0.0364089	0.963591	NO	NO	NO	NO	YES	1
ncRNA_as_chr17_13630	AS	LNC	chr17	8571910	8582333	-	NO	chr17:8,571,910-8,582,333	[Minus][Exon count:3][Isoform count1][Longest ORF:60 aa]"	GM16702		10424	2384	8040	0.228703	0.771297	NO	NO	NO	YES	NO	1
ncRNA_as_chr17_14005	AS	LNC	chr17	56094194	56098824	-	NO	chr17:56,094,194-56,098,824	[Minus][Exon count:3][Isoform count1][Longest ORF:120 aa]"	GM16712		4631	1980	2651	0.427553	0.572447	NO	YES	YES	YES	NO	1
ncRNA_as_chr2_2057	AS	LNC	chr2	170324857	170337427	-	NO	chr2:170,324,857-170,337,427	[Minus][Exon count:3][Isoform count1][Longest ORF:75 aa]"	GM16796		12571	3172	9399	0.252327	0.747673	NO	NO	NO	NO	NO	0
ncRNA_as_chr9_7702	AS	LNC	chr9	9236288	9260885	+	NO	chr9:9,236,288-9,260,885	[Plus][Exon count:4][Isoform count1][Longest ORF:67 aa]"	GM16833		24598	674	23924	0.0274006	0.972599	NO	NO	NO	NO	NO	0
ncRNA_as_chr9_7764	AS	LNC	chr9	21209686	21216164	-	NO	chr9:21,209,686-21,216,164	[Minus][Exon count:5][Isoform count1][Longest ORF:88 aa]"	GM16853		6479	1986	4493	0.306529	0.693471	NO	NO	NO	NO	NO	0
ncRNA_as_chr16_12993	AS	LNC	chr16	4935164	4939585	-	NO	chr16:4,935,164-4,939,585	[Minus][Exon count:3][Isoform count1][Longest ORF:161 aa]"	GM16861		4422	1531	2891	0.346223	0.653777	NO	NO	NO	NO	YES	1
ncRNA_inter_chr1_591	INTER	LNC	chr1	138589378	138622557	+	NO	chr1:138,589,378-138,622,557	[Plus][Exon count:6][Isoform count7][Longest ORF:106 aa][Old lncRNA ID:LiverLincs_chr1_198]"	GM16880		27449	1725	25724	0.0628438	0.937156	YES	YES	YES	YES	YES	1
ncRNA_as_chr1_164	AS	LNC	chr1	40133057	40142696	-	NO	chr1:40,133,057-40,142,696	[Minus][Exon count:4][Isoform count1][Longest ORF:87 aa]"	GM16894		9640	858	8782	0.0890041	0.910996	NO	NO	NO	NO	NO	0
ncRNA_as_chr1_1039	AS	LNC	chr1	196781953	196803153	-	NO	chr1:196,781,953-196,803,153	[Minus][Exon count:5][Isoform count1][Longest ORF:114 aa]"	GM16897		21201	2491	18710	0.117494	0.882506	NO	NO	NO	YES	YES	1
ncRNA_as_chr7_6385	AS	LNC	chr7	105325400	105339061	+	NO	chr7:105,325,400-105,339,061	[Plus][Exon count:5][Isoform count7][Longest ORF:218 aa]"	GM16938		13317	8621	4696	0.647368	0.352632	NO	NO	NO	NO	YES	1
ncRNA_inter_chr10_8899	INTER	LNC	chr10	53795688	53800887	+	NO	chr10:53,795,688-53,800,887	[Plus][Exon count:3][Isoform count2][Longest ORF:81 aa]"	GM16998		2639	1270	1369	0.481243	0.518757	NO	YES	YES	YES	YES	1
ncRNA_inter_chr1_45	INTER	LNC	chr1	12657644	12663171	+	NO	chr1:12,657,644-12,663,171	[Plus][Exon count:3][Isoform count1][Longest ORF:129 aa]"	GM17644		5528	3200	2328	0.578871	0.421129	NO	YES	YES	YES	YES	1
ncRNA_inter_chr10_9142	INTER	LNC	chr10	92798977	92811624	+	NO	chr10:92,798,977-92,811,624	[Plus][Exon count:3][Isoform count1][Longest ORF:54 aa][Old lncRNA ID:LiverLincs_chr10_2846]"	GM17745		12648	855	11793	0.0675996	0.9324	NO	NO	NO	NO	NO	0
ncRNA_intra_chr7_6475	INTRA	LNC	chr7	113329257	113333613	-	NO	chr7:113,329,257-113,333,613	[Minus][Exon count:1][Isoform count2][No Introns][Overlapping Protein-coding:Gvin1;Gm4070 Pseudogene:Gm18853][Longest ORF:224 aa]"	GM17757; GM18853		4357	4357	0	1	0	NO	NO	NO	NO	NO	0
ncRNA_inter_chr2_1104	INTER	LNC	chr2	17948876	17952204	+	NO	chr2:17,948,876-17,952,204	[Plus][Exon count:2][Isoform count2][No Intron-only sequences][Longest ORF:82 aa][Old lncRNA ID:LiverLincs_chr2_368]"	GM17762		3080	3080	0	1	0	NO	NO	YES	NO	NO	1
ncRNA_inter_chr10_9030	INTER	LNC	chr10	76881121	76883684	+	NO	chr10:76,881,121-76,883,684	[Plus][Exon count:1][Isoform count1][No Introns][Longest ORF:81 aa][Old lncRNA ID:LiverLincs_chr10_2802]"	GM17769		2564	2564	0	1	0	NO	NO	NO	NO	NO	0
ncRNA_as_chr17_13745	AS	LNC	chr17	25411069	25412473	+	NO	chr17:25,411,069-25,412,473	[Plus][Exon count:1][Isoform count2][No Introns][Longest ORF:71 aa]"	GM17801		1405	1405	0	1	0	NO	NO	NO	NO	NO	0
ncRNA_inter_chr15_12366	INTER	LNC	chr15	10758806	10762468	+	NO	chr15:10,758,806-10,762,468	[Plus][Exon count:3][Isoform count1][Longest ORF:80 aa]"	GM19276		3663	870	2793	0.23751	0.76249	NO	NO	NO	NO	NO	0
ncRNA_inter_chr8_7396	INTER	LNC	chr8	111863700	111864808	-	NO	chr8:111,863,700-111,864,808	[Minus][Exon count:1][Isoform count1][No Introns][Longest ORF:87 aa][Old lncRNA ID:LiverLincs_chr8_2373]"	GM1943		1109	1109	0	1	0	YES	YES	YES	YES	YES	1
ncRNA_inter_chr6_5684	INTER	LNC	chr6	135138498	135144977	+	NO	chr6:135,138,498-135,144,977	[Plus][Exon count:5][Isoform count1][Longest ORF:76 aa][Old lncRNA ID:LiverLincs_chr6_1880]"	GM19434		6480	2572	3908	0.396914	0.603086	NO	NO	NO	NO	NO	0
ncRNA_as_chr18_14502	AS	LNC	chr18	53807805	53865072	+	NO	chr18:53,807,805-53,865,072	[Plus][Exon count:3][Isoform count1][Longest ORF:54 aa]"	GM19466		57268	2306	54962	0.0402668	0.959733	NO	NO	NO	NO	YES	1
ncRNA_inter_chr15_12573	INTER	LNC	chr15	59619972	59626514	-	NO	chr15:59,619,972-59,626,514	[Minus][Exon count:4][Isoform count1][Longest ORF:117 aa][Old lncRNA ID:LiverLincs_chr15_3967]"	GM19510		6543	1861	4682	0.284426	0.715574	NO	NO	NO	NO	NO	0
ncRNA_as_chr16_13310	AS	LNC	chr16	42881895	42912250	-	NO	chr16:42,881,895-42,912,250	[Minus][Exon count:4][Isoform count9][Longest ORF:64 aa][Old lncRNA ID:LiverLincs_chr16_4217]"	GM19522		30073	4942	25131	0.164333	0.835667	NO	NO	NO	YES	NO	1
ncRNA_as_chr19_15091	AS	LNC	chr19	47587472	47592113	+	NO	chr19:47,587,472-47,592,113	[Plus][Exon count:3][Isoform count4][Longest ORF:128 aa]"	GM19557		4430	3598	832	0.81219	0.18781	NO	NO	NO	NO	YES	1
ncRNA_inter_chr5_4379	INTER	LNC	chr5	91668809	91712186	-	NO	chr5:91,668,809-91,712,186	[Minus][Exon count:6][Isoform count13][Longest ORF:122 aa][Old lncRNA ID:LiverLincs_chr5_1425]"	GM19619		41156	1856	39300	0.0450967	0.954903	NO	NO	NO	YES	YES	1
ncRNA_inter_chr6_5364	INTER	LNC	chr6	89090999	89096010	+	NO	chr6:89,090,999-89,096,010	[Plus][Exon count:3][Isoform count1][Longest ORF:120 aa]"	GM1965		5012	1054	3958	0.210295	0.789705	NO	NO	NO	NO	NO	0
ncRNA_inter_chr17_14141	INTER	LNC	chr17	83432932	83477565	-	NO	chr17:83,432,932-83,477,565	[Minus][Exon count:4][Isoform count1][Longest ORF:57 aa][Old lncRNA ID:LiverLincs_chr17_4503]"	GM19689		44634	1543	43091	0.0345701	0.96543	NO	NO	NO	NO	YES	1
ncRNA_as_chr3_2552	AS	LNC	chr3	89802682	89805247	+	NO	chr3:89,802,682-89,805,247	[Plus][Exon count:4][Isoform count1][Longest ORF:51 aa]"	GM19710		2566	640	1926	0.249415	0.750585	NO	NO	NO	NO	NO	0
ncRNA_inter_chr6_5502	INTER	LNC	chr6	105431260	105442662	-	NO	chr6:105,431,260-105,442,662	[Minus][Exon count:3][Isoform count1][Longest ORF:77 aa][Old lncRNA ID:LiverLincs_chr6_1811]"	GM19757		11403	2946	8457	0.258353	0.741647	NO	YES	YES	YES	YES	1
ncRNA_as_chr7_6031	AS	LNC	chr7	29559918	29566533	-	NO	chr7:29,559,918-29,566,533	[Minus][Exon count:4][Isoform count1][Longest ORF:91 aa]"	GM19897		6616	1619	4997	0.24471	0.75529	NO	NO	NO	NO	NO	0
ncRNA_inter_chr10_8697	INTER	LNC	chr10	16596749	16815588	-	NO	chr10:16,596,749-16,815,588	[Minus][Exon count:13][Isoform count15][Longest ORF:151 aa][Old lncRNA ID:LiverLincs_chr10_2722;LiverLincs_chr10_2723;;LiverLincs_chr10_2722;LiverLincs_chr10_2723]"	GM20125		190726	1088	189638	0.00570452	0.994295	NO	YES	YES	YES	YES	1
ncRNA_inter_chr12_10452	INTER	LNC	chr12	27775102	27799860	-	NO	chr12:27,775,102-27,799,860	[Minus][Exon count:3][Isoform count1][Longest ORF:64 aa]"	GM20187		24759	1973	22786	0.0796882	0.920312	NO	NO	NO	NO	NO	0
ncRNA_as_chr15_12783	AS	LNC	chr15	82729235	82736249	+	NO	chr15:82,729,235-82,736,249	[Plus][Exon count:4][Isoform count8][Longest ORF:187 aa]"	GM20324		6109	941	5168	0.154035	0.845965	NO	YES	YES	NO	YES	1
ncRNA_inter_chr12_10716	INTER	LNC	chr12	82042284	82046429	-	NO	chr12:82,042,284-82,046,429	[Minus][Exon count:3][Isoform count5][Longest ORF:42 aa][Old lncRNA ID:LiverLincs_chr12_3407]"	GM20337		3460	1873	1587	0.541329	0.458671	YES	YES	YES	YES	NO	1
ncRNA_inter_chr8_7622	INTER	LNC	chr8	124969168	124975222	-	NO	chr8:124,969,168-124,975,222	[Minus][Exon count:3][Isoform count1][Longest ORF:62 aa]"	GM20735		6055	627	5428	0.103551	0.896449	NO	NO	NO	NO	NO	0
ncRNA_inter_chr15_12635	INTER	LNC	chr15	63245952	63311163	-	NO	chr15:63,245,952-63,311,163	[Minus][Exon count:6][Isoform count1][Longest ORF:67 aa]"	GM20740		65212	632	64580	0.00969147	0.990309	NO	NO	NO	NO	NO	0
ncRNA_inter_chr1_776	INTER	LNC	chr1	166792321	166802231	+	NO	chr1:166,792,321-166,802,231	[Plus][Exon count:5][Isoform count2][Longest ORF:90 aa][Old lncRNA ID:LiverLincs_chr1_239]"	GM20743		9911	3181	6730	0.320957	0.679043	NO	NO	NO	NO	NO	0
ncRNA_inter_chr7_6312	INTER	LNC	chr7	89215273	89226644	+	NO	chr7:89,215,273-89,226,644	[Plus][Exon count:4][Isoform count1][Longest ORF:52 aa]"	GM20744		11372	2626	8746	0.230918	0.769082	NO	NO	NO	NO	NO	0
ncRNA_inter_chr18_14557	INTER	LNC	chr18	61799282	61809191	+	NO	chr18:61,799,282-61,809,191	[Plus][Exon count:4][Isoform count3][Longest ORF:89 aa][Old lncRNA ID:LiverLincs_chr18_4637]"	GM20748		9818	2642	7176	0.269098	0.730902	YES	YES	YES	YES	YES	1
ncRNA_inter_chr1_476	INTER	LNC	chr1	108049202	108068101	-	NO	chr1:108,049,202-108,068,101	[Minus][Exon count:3][Isoform count1][Longest ORF:54 aa][Old lncRNA ID:LiverLincs_chr1_161]"	GM20753		18900	545	18355	0.028836	0.971164	NO	NO	NO	NO	YES	1
ncRNA_inter_chr3_2287	INTER	LNC	chr3	37797735	37891650	+	NO	chr3:37,797,735-37,891,650	[Plus][Exon count:4][Isoform count1][Longest ORF:87 aa]"	GM20755		93916	1827	92089	0.0194536	0.980546	NO	NO	NO	NO	YES	1
ncRNA_as_chr7_6295	AS	LNC	chr7	87207596	87220143	-	NO	chr7:87,207,596-87,220,143	[Minus][Exon count:3][Isoform count1][Longest ORF:26 aa]"	GM21057		12548	522	12026	0.0416003	0.9584	NO	NO	NO	NO	NO	0
ncRNA_as_chr6_5294	AS	LNC	chr6	83518033	83538120	+	NO	chr6:83,518,033-83,538,120	[Plus][Exon count:9][Isoform count4][Longest ORF:89 aa][Old lncRNA ID:LiverLincs_chr6_1751]"	GM21284		19100	2948	16152	0.154346	0.845654	NO	NO	NO	NO	NO	0
ncRNA_inter_chr8_7283	INTER	LNC	chr8	89996711	90049453	+	NO	chr8:89,996,711-90,049,453	[Plus][Exon count:4][Isoform count1][Longest ORF:43 aa]"	GM2694		52743	682	52061	0.0129306	0.987069	NO	NO	NO	NO	NO	0
ncRNA_inter_chr13_11390	INTER	LNC	chr13	52665249	52668594	-	NO	chr13:52,665,249-52,668,594	[Minus][Exon count:4][Isoform count1][Longest ORF:104 aa][Old lncRNA ID:LiverLincs_chr13_3609]"	GM2848		3346	733	2613	0.219068	0.780932	NO	NO	NO	YES	NO	1
ncRNA_inter_chr3_2912	INTER	LNC	chr3	132505166	132541560	-	NO	chr3:132,505,166-132,541,560	[Minus][Exon count:4][Isoform count2][Longest ORF:70 aa][Old lncRNA ID:LiverLincs_chr3_947;LiverLincs_chr3_948]"	GM29811		36392	1668	34724	0.0458342	0.954166	NO	NO	NO	NO	NO	0
ncRNA_as_chr16_13145	AS	LNC	chr16	22875056	22894459	-	NO	chr16:22,875,056-22,894,459	[Minus][Exon count:4][Isoform count1][Longest ORF:68 aa]"	GM30505	MINOR: >15 Reads & 20% Difference	19404	1769	17635	0.0911668	0.908833	YES	YES	YES	YES	YES	1
ncRNA_as_chr10_8953	AS	LNC	chr10	66467823	66504074	+	NO	chr10:66,467,823-66,504,074	[Plus][Exon count:7][Isoform count1][Longest ORF:38 aa]"	GM31763		36252	1025	35227	0.0282743	0.971726	NO	NO	NO	YES	YES	1
ncRNA_as_chr2_1112	AS	LNC	chr2	19577433	19579777	-	NO	chr2:19,577,433-19,579,777	[Minus][Exon count:1][Isoform count2][No Introns][Longest ORF:62 aa]"	GM3230		2345	2345	0	1	0	NO	YES	YES	YES	YES	1
ncRNA_as_chr9_8082	AS	LNC	chr9	71010401	71056173	+	NO	chr9:71,010,401-71,056,173	[Plus][Exon count:9][Isoform count13][Longest ORF:124 aa][Old lncRNA ID:LiverLincs_chr9_2572]"	GM32511		35951	1752	34199	0.048733	0.951267	YES	YES	YES	YES	YES	1
ncRNA_inter_chr5_4238	INTER	LNC	chr5	64984924	65012344	-	NO	chr5:64,984,924-65,012,344	[Minus][Exon count:4][Isoform count5][Longest ORF:85 aa][Old lncRNA ID:LiverLincs_chr5_1388]"	GM3716		27105	2861	24244	0.105552	0.894448	NO	NO	NO	NO	NO	0
ncRNA_inter_chr18_14452	INTER	LNC	chr18	42434034	42434851	-	NO	chr18:42,434,034-42,434,851	[Minus][Exon count:2][Isoform count1][Longest ORF:42 aa]"	GM4013		818	416	402	0.508557	0.491443	YES	YES	YES	NO	NO	1
ncRNA_inter_chr16_13062	INTER	LNC	chr16	11008991	11015277	+	NO	chr16:11,008,991-11,015,277	[Plus][Exon count:3][Isoform count1][Longest ORF:57 aa][Old lncRNA ID:LiverLincs_chr16_4136]"	GM4262		6287	1984	4303	0.315572	0.684428	NO	NO	NO	NO	NO	0
ncRNA_inter_chr7_6603	INTER	LNC	chr7	137105679	137122183	+	NO	chr7:137,105,679-137,122,183	[Plus][Exon count:4][Isoform count1][Longest ORF:62 aa][Old lncRNA ID:LiverLincs_chr7_2154]"	GM4265		16505	674	15831	0.0408361	0.959164	NO	NO	NO	YES	YES	1
ncRNA_inter_chr3_2580	INTER	LNC	chr3	95231271	95235007	+	NO	chr3:95,231,271-95,235,007	[Plus][Exon count:3][Isoform count1][Longest ORF:146 aa][Old lncRNA ID:LiverLincs_chr3_861]"	GM4349		3737	1119	2618	0.299438	0.700562	NO	NO	NO	NO	YES	1
ncRNA_inter_chr10_9356	INTER	LNC	chr10	121556753	121568896	+	NO	chr10:121,556,753-121,568,896	[Plus][Exon count:3][Isoform count2][Longest ORF:186 aa]"	GM4489		12144	1802	10342	0.148386	0.851614	NO	NO	NO	NO	NO	0
ncRNA_inter_chr17_14074	INTER	LNC	chr17	71682541	71691144	-	NO	chr17:71,682,541-71,691,144	[Minus][Exon count:3][Isoform count1][Longest ORF:34 aa]"	GM4566		8604	532	8072	0.0618317	0.938168	NO	NO	NO	NO	NO	0
ncRNA_inter_chr7_5979	INTER	LNC	chr7	25446313	25448128	+	NO	chr7:25,446,313-25,448,128	[Plus][Exon count:2][Isoform count1][Longest ORF:90 aa]"	GM4598		1816	1080	736	0.594714	0.405286	NO	NO	NO	NO	NO	0
ncRNA_inter_chr16_13369	INTER	LNC	chr16	50019771	50072965	-	NO	chr16:50,019,771-50,072,965	[Minus][Exon count:4][Isoform count1][Longest ORF:51 aa]"	GM4827		53195	807	52388	0.0151706	0.984829	NO	NO	NO	NO	YES	1
ncRNA_inter_chr8_7211	INTER	LNC	chr8	81818965	81834376	+	NO	chr8:81,818,965-81,834,376	[Plus][Exon count:4][Isoform count5][Longest ORF:102 aa][Old lncRNA ID:LiverLincs_chr8_2325]"	GM4890	MINOR: >15 Reads & 20% Difference	15145	5317	9828	0.351073	0.648927	YES	YES	YES	YES	YES	1
ncRNA_inter_chr5_4084	INTER	LNC	chr5	30419480	30424226	+	NO	chr5:30,419,480-30,424,226	[Plus][Exon count:2][Isoform count1][Longest ORF:73 aa]"	GM4961		4747	2249	2498	0.473773	0.526227	NO	NO	NO	NO	NO	0
ncRNA_inter_chr13_11631	INTER	LNC	chr13	98329955	98353949	+	NO	chr13:98,329,955-98,353,949	[Plus][Exon count:3][Isoform count1][Longest ORF:106 aa][Old lncRNA ID:LiverLincs_chr13_3683]"	GM5086		23995	1297	22698	0.0540529	0.945947	NO	NO	YES	YES	YES	1
ncRNA_inter_chr14_12220	INTER	LNC	chr14	90296031	90299254	+	NO	chr14:90,296,031-90,299,254	[Plus][Exon count:1][Isoform count1][No Introns][Longest ORF:151 aa]"	GM5088		3224	3224	0	1	0	NO	NO	NO	NO	NO	0
ncRNA_inter_chr17_13679	INTER	LNC	chr17	15368549	15377747	-	NO	chr17:15,368,549-15,377,747	[Minus][Exon count:5][Isoform count1][Longest ORF:88 aa]"	GM5091		9199	1179	8020	0.128166	0.871834	NO	NO	NO	NO	NO	0
ncRNA_inter_chr9_7990	INTER	LNC	chr9	60864876	60867604	+	NO	chr9:60,864,876-60,867,604	[Plus][Exon count:3][Isoform count1][Longest ORF:138 aa][Old lncRNA ID:LiverLincs_chr9_2530]"	GM5122		2729	1637	1092	0.599853	0.400147	NO	NO	NO	NO	NO	0
ncRNA_as_chr5_4078	AS	LNC	chr5	30061874	30062476	-	NO	chr5:30,061,874-30,062,476	[Minus][Exon count:1][Isoform count2][No Introns][Longest ORF:30 aa]"	GM5129		603	603	0	1	0	NO	NO	NO	NO	NO	0
ncRNA_inter_chr11_10016	INTER	LNC	chr11	96112974	96125798	+	NO	chr11:96,112,974-96,125,798	[Plus][Exon count:3][Isoform count1][Longest ORF:130 aa]"	GM53		12825	617	12208	0.0481092	0.951891	NO	NO	NO	NO	NO	0
ncRNA_inter_chr15_12435	INTER	LNC	chr15	25343947	25382173	+	NO	chr15:25,343,947-25,382,173	[Plus][Exon count:2][Isoform count1][Longest ORF:155 aa]"	GM5468		38227	2882	35345	0.0753917	0.924608	NO	NO	NO	NO	NO	0
ncRNA_inter_chr16_13357	INTER	LNC	chr16	48399566	48412529	-	NO	chr16:48,399,566-48,412,529	[Minus][Exon count:4][Isoform count1][Longest ORF:93 aa][Old lncRNA ID:LiverLincs_chr16_4249]"	GM5485		12964	628	12336	0.0484418	0.951558	NO	NO	NO	NO	NO	0
ncRNA_inter_chr3_2710	INTER	LNC	chr3	105618485	105620277	+	NO	chr3:105,618,485-105,620,277	[Plus][Exon count:3][Isoform count2][Longest ORF:61 aa][Old lncRNA ID:LiverLincs_chr3_897]"	GM5547		1081	459	622	0.424607	0.575393	NO	NO	NO	NO	NO	0
ncRNA_inter_chr6_5344	INTER	LNC	chr6	87931677	87934174	+	NO	chr6:87,931,677-87,934,174	[Plus][Exon count:2][Isoform count1][Longest ORF:59 aa][Old lncRNA ID:LiverLincs_chr6_1773]"	GM5577		2498	1423	1075	0.569656	0.430344	NO	NO	NO	NO	NO	0
ncRNA_inter_chr9_8275	INTER	LNC	chr9	102641978	102659015	+	NO	chr9:102,641,978-102,659,015	[Plus][Exon count:5][Isoform count2][Longest ORF:110 aa]"	GM5627		16939	931	16008	0.0549619	0.945038	YES	YES	YES	YES	YES	1
ncRNA_inter_chr4_3345	INTER	LNC	chr4	81711284	81748711	+	NO	chr4:81,711,284-81,748,711	[Plus][Exon count:3][Isoform count1][Longest ORF:118 aa][Old lncRNA ID:LiverLincs_chr4_1128]"	GM5860		37428	1078	36350	0.028802	0.971198	NO	NO	NO	YES	NO	1
ncRNA_inter_chr8_6906	INTER	LNC	chr8	40383334	40453622	+	NO	chr8:40,383,334-40,453,622	[Plus][Exon count:4][Isoform count1][Longest ORF:79 aa][Old lncRNA ID:LiverLincs_chr8_2257]"	GM6213		70289	638	69651	0.00907681	0.990923	NO	NO	NO	YES	YES	1
ncRNA_as_chr18_14297	AS	LNC	chr18	11979597	11997886	-	NO	chr18:11,979,597-11,997,886	[Minus][Exon count:4][Isoform count1][Longest ORF:56 aa]"	GM6277		18290	1422	16868	0.0777474	0.922253	YES	YES	YES	YES	YES	1
ncRNA_as_chr4_3146	AS	LNC	chr4	40667187	40669874	-	NO	chr4:40,667,187-40,669,874	[Minus][Exon count:3][Isoform count2][Longest ORF:63 aa]"	GM6297		2640	1625	1015	0.61553	0.38447	NO	YES	YES	YES	YES	1
ncRNA_inter_chr6_5853	INTER	LNC	chr6	148555308	148562831	-	NO	chr6:148,555,308-148,562,831	[Minus][Exon count:3][Isoform count1][Longest ORF:121 aa][Old lncRNA ID:LiverLincs_chr6_1925]"	GM6313		7524	2562	4962	0.34051	0.65949	NO	NO	NO	NO	NO	0
ncRNA_inter_chr3_2438	INTER	LNC	chr3	70576301	70611213	-	NO	chr3:70,576,301-70,611,213	[Minus][Exon count:4][Isoform count1][Longest ORF:86 aa][Old lncRNA ID:LiverLincs_chr3_810]"	GM6634		34913	1804	33109	0.0516713	0.948329	NO	NO	NO	NO	NO	0
ncRNA_inter_chr12_10538	INTER	LNC	chr12	40949951	40955770	+	NO	chr12:40,949,951-40,955,770	[Plus][Exon count:3][Isoform count1][Longest ORF:60 aa]"	GM7008		5820	401	5419	0.0689003	0.9311	NO	NO	NO	NO	NO	0
ncRNA_inter_chr6_5366	INTER	LNC	chr6	89161165	89166173	-	NO	chr6:89,161,165-89,166,173	[Minus][Exon count:3][Isoform count2][Longest ORF:123 aa][Old lncRNA ID:LiverLincs_chr6_1777]"	GM839		5009	1779	3230	0.355161	0.644839	NO	NO	NO	NO	NO	0
ncRNA_inter_chr1_291	INTER	LNC	chr1	71934464	71942513	+	NO	chr1:71,934,464-71,942,513	[Plus][Exon count:5][Isoform count23][Longest ORF:154 aa][Old lncRNA ID:LiverLincs_chr1_107]"	GM8883		4349	3335	1014	0.766843	0.233157	YES	YES	YES	YES	YES	1
ncRNA_inter_chr9_7918	INTER	LNC	chr9	48262445	48262828	+	NO	chr9:48,262,445-48,262,828	[Plus][Exon count:1][Isoform count1][No Introns][Longest ORF:48 aa][Old lncRNA ID:LiverLincs_chr9_2511]"	GM8884		384	384	0	1	0	NO	NO	NO	NO	NO	0
ncRNA_inter_chr7_6474	INTER	LNC	chr7	113219245	113222662	-	NO	chr7:113,219,245-113,222,662	[Minus][Exon count:1][Isoform count1][No Introns][Overlapping Pseudogene:Gm8979][Longest ORF:797 aa][Old lncRNA ID:LiverLincs_chr7_2108]"	GM8979		3418	3418	0	1	0	NO	NO	NO	NO	NO	0
ncRNA_inter_chr3_2597	INTER	LNC	chr3	95787942	95791238	+	NO	chr3:95,787,942-95,791,238	[Plus][Exon count:3][Isoform count2][Longest ORF:86 aa][Old lncRNA ID:LiverLincs_chr3_867]"	GM9054		3141	942	2199	0.299904	0.700096	NO	NO	NO	NO	NO	0
ncRNA_inter_chrX_15402	INTER	LNC	chrX	100740839	100747992	+	NO	chrX:100,740,839-100,747,992	[Plus][Exon count:1][Isoform count2][No Introns][Longest ORF:78 aa][Old lncRNA ID:LiverLincs_chrX_4904]"	GM9159		7154	7154	0	1	0	NO	NO	YES	YES	YES	1
ncRNA_inter_chr13_11608	INTER	LNC	chr13	95125866	95128885	-	NO	chr13:95,125,866-95,128,885	[Minus][Exon count:1][Isoform count2][No Introns][Longest ORF:129 aa][Old lncRNA ID:LiverLincs_chr13_3675]"	GM9776		3020	3020	0	1	0	YES	YES	YES	YES	NO	1
ncRNA_as_chr5_4086	AS	LNC	chr5	30876360	30890992	-	NO	chr5:30,876,360-30,890,992	[Minus][Exon count:4][Isoform count1][Overlapping Pseudogene:Gm9899][Longest ORF:127 aa]"	GM9899		14633	4823	9810	0.329597	0.670403	NO	NO	NO	NO	NO	0
ncRNA_as_chr15_12537	AS	LNC	chr15	54931472	54945137	-	NO	chr15:54,931,472-54,945,137	[Minus][Exon count:5][Isoform count1][Longest ORF:127 aa]"	GM9920		13666	935	12731	0.068418	0.931582	YES	NO	NO	YES	YES	1
ncRNA_inter_chr5_4366	INTER	LNC	chr5	90795567	90798687	+	NO	chr5:90,795,567-90,798,687	[Plus][Exon count:2][Isoform count3][No Intron-only sequences][Longest ORF:106 aa]"	GM9958		2706	2706	0	1	0	YES	YES	YES	YES	YES	1
ncRNA_as_chr16_13076	AS	LNC	chr16	11901457	11930687	+	NO	chr16:11,901,457-11,930,687	[Plus][Exon count:3][Isoform count1][Longest ORF:113 aa]"	GM9961		29231	540	28691	0.0184735	0.981526	NO	NO	NO	NO	NO	0
ncRNA_as_chr6_5518	AS	LNC	chr6	113017423	113027238	-	NO	chr6:113,017,423-113,027,238	[Minus][Exon count:3][Isoform count3][Longest ORF:37 aa]"	GT_ROSA_26SOR		8815	603	8212	0.0684061	0.931594	YES	YES	YES	YES	YES	1
ncRNA_inter_chr7_6679	INTER	LNC	chr7	149761436	149764051	-	NO	chr7:149,761,436-149,764,051	[Minus][Exon count:6][Isoform count3][No Intron-only sequences][Overlapping SmallRNA:Mir675][Longest ORF:132 aa][Old lncRNA ID:LiverLincs_chr7_2177]"	H19		2219	2219	0	1	0	YES	NO	NO	NO	NO	1
ncRNA_inter_chr6_5145	INTER	LNC	chr6	52052948	52063683	+	NO	chr6:52,052,948-52,063,683	[Plus][Exon count:3][Isoform count1][Longest ORF:28 aa]"	HALR1		10736	556	10180	0.0517884	0.948212	NO	NO	NO	NO	NO	0
ncRNA_as_chr15_12549	AS	LNC	chr15	56521499	56526015	+	NO	chr15:56,521,499-56,526,015	[Plus][Exon count:4][Isoform count1][Longest ORF:82 aa]"	HAS2OS		4517	485	4032	0.107372	0.892628	NO	NO	NO	NO	NO	0
ncRNA_as_chr10_8936	AS	LNC	chr10	61803355	61812614	+	NO	chr10:61,803,355-61,812,614	[Plus][Exon count:2][Isoform count1][Longest ORF:111 aa]"	HK1OS		9260	557	8703	0.0601512	0.939849	NO	NO	NO	NO	NO	0
ncRNA_as_chr1_883	AS	LNC	chr1	178764755	178766264	-	NO	chr1:178,764,755-178,766,264	[Minus][Exon count:1][Isoform count1][No Introns][Longest ORF:150 aa]"	HMGA2-PS1		1510	1510	0	1	0	YES	YES	YES	NO	NO	1
ncRNA_as_chr2_1966	AS	LNC	chr2	163319540	163367471	-	NO	chr2:163,319,540-163,367,471	[Minus][Exon count:4][Isoform count6][Longest ORF:108 aa]"	HNF4AOS		30855	857	29998	0.0277751	0.972225	YES	YES	YES	YES	YES	1
ncRNA_as_chr6_5149	AS	LNC	chr6	52195242	52199768	+	NO	chr6:52,195,242-52,199,768	[Plus][Exon count:5][Isoform count2][Longest ORF:122 aa]"	HOXA11OS		4310	1622	2688	0.376334	0.623666	NO	NO	NO	NO	NO	0
ncRNA_inter_chr15_12921	INTER	LNC	chr15	100560936	100563168	-	NO	chr15:100,560,936-100,563,168	[Minus][Exon count:4][Isoform count2][Longest ORF:79 aa][Old lncRNA ID:LiverLincs_chr15_4104]"	I730030J21RIK		1925	653	1272	0.339221	0.660779	NO	NO	NO	NO	NO	0
ncRNA_as_chr7_6684	AS	LNC	chr7	149845598	149856261	+	NO	chr7:149,845,598-149,856,261	[Plus][Exon count:4][Isoform count1][Longest ORF:111 aa]"	IGF2OS		10664	4778	5886	0.44805	0.55195	NO	NO	NO	NO	NO	0
ncRNA_as_chr2_1744	AS	LNC	chr2	129195638	129201469	+	NO	chr2:129,195,638-129,201,469	[Plus][Exon count:3][Isoform count1][Longest ORF:93 aa]"	IL1BOS		5832	1396	4436	0.239369	0.760631	NO	NO	NO	NO	NO	0
ncRNA_inter_chr7_6206	INTER	LNC	chr7	66874528	66934248	-	NO	chr7:66,874,528-66,934,248	[Minus][Exon count:6][Isoform count1][Longest ORF:96 aa][Old lncRNA ID:LiverLincs_chr7_2041]"	IPW		59721	734	58987	0.0122905	0.98771	NO	NO	NO	NO	NO	0
ncRNA_as_chr4_3438	AS	LNC	chr4	98460459	98465728	+	NO	chr4:98,460,459-98,465,728	[Plus][Exon count:3][Isoform count1][Longest ORF:56 aa]"	KANK4OS		5270	2388	2882	0.453131	0.546869	NO	NO	NO	NO	NO	0
ncRNA_inter_chr11_9944	INTER	LNC	chr11	84339162	84349333	+	NO	chr11:84,339,162-84,349,333	[Plus][Exon count:4][Isoform count1][Longest ORF:41 aa]"	LHX1OS		10172	624	9548	0.0613449	0.938655	NO	NO	NO	NO	NO	0
ncRNA_inter_chr6_4994	INTER	LNC	chr6	31043437	31170609	-	NO	chr6:31,043,437-31,170,609	[Minus][Exon count:6][Isoform count5][Longest ORF:136 aa][Old lncRNA ID:LiverLincs_chr6_1619;LiverLincs_chr6_1620;LiverLincs_chr6_1621;LiverLincs_chr6_1622;LiverLincs_chr6_1623;LiverLincs_chr6_1624;LiverLincs_chr6_1625;LiverLincs_chr6_1626;LiverLincs_chr6_1627;LiverLincs_chr6_1628;LiverLincs_chr6_1629;LiverLincs_chr6_1630;LiverLincs_chr6_1631;LiverLincs_chr6_1632;LiverLincs_chr6_1633;LiverLincs_c…	LINCPINT		125092	1988	123104	0.0158923	0.984108	YES	YES	YES	YES	YES	1
ncRNA_as_chr11_10140	AS	LNC	chr11	109301392	109314673	+	NO	chr11:109,301,392-109,314,673	[Plus][Exon count:2][Isoform count1][Longest ORF:94 aa]"	LOC100503496		13282	1776	11506	0.133715	0.866285	NO	NO	NO	YES	YES	1
ncRNA_inter_chr3_2809	INTER	LNC	chr3	126864223	126871208	+	NO	chr3:126,864,223-126,871,208	[Plus][Exon count:4][Isoform count2][Longest ORF:57 aa]"	LOC100862268		6916	1766	5150	0.25535	0.74465	NO	NO	NO	NO	NO	0
ncRNA_intra_chr17_13672	INTRA	LNC	chr17	15084741	15085828	-	NO	chr17:15,084,741-15,085,828	[Minus][Exon count:1][Isoform count1][No Introns][Overlapping Protein-coding:Phf10][Longest ORF:39 aa]"	LOC106740		1088	1088	0	1	0	NO	YES	YES	YES	YES	1
ncRNA_intra_chrX_15500	INTRA	LNC	chrX	140987301	140990782	-	NO	chrX:140,987,301-140,990,782	[Minus][Exon count:1][Isoform count1][No Introns][Overlapping Protein-coding:Trpc5 Pseudogene:Mageb16-ps1][Longest ORF:168 aa]"	MAGEB16-PS1		3482	3482	0	1	0	NO	NO	NO	NO	NO	0
ncRNA_as_chr9_7976	AS	LNC	chr9	56977789	56979097	-	NO	chr9:56,977,789-56,979,097	[Minus][Exon count:2][Isoform count1][Longest ORF:72 aa][Old lncRNA ID:LiverLincs_chr9_2524]"	MAN2C1OS		1309	888	421	0.67838	0.32162	YES	YES	NO	NO	YES	1
ncRNA_inter_chr3_2242	INTER	LNC	chr3	29789939	29823113	+	NO	chr3:29,789,939-29,823,113	[Plus][Exon count:2][Isoform count1][Longest ORF:55 aa]"	MANNR		33175	1435	31740	0.0432555	0.956745	NO	NO	NO	NO	NO	0
ncRNA_as_chr3_2283	AS	LNC	chr3	35898835	35907750	+	NO	chr3:35,898,835-35,907,750	[Plus][Exon count:3][Isoform count1][Longest ORF:156 aa]"	MCCC1OS		8916	4451	4465	0.499215	0.500785	NO	NO	NO	NO	NO	0
ncRNA_inter_chr11_9770	INTER	LNC	chr11	59760394	59761649	-	NO	chr11:59,760,394-59,761,649	[Minus][Exon count:2][Isoform count1][Longest ORF:44 aa]"	MED9OS		1256	529	727	0.421178	0.578822	NO	NO	NO	NO	NO	0
ncRNA_inter_chr12_10922	INTER	LNC	chr12	110779088	110827825	+	NO	chr12:110,779,088-110,827,825	[Plus][Exon count:10][Isoform count78][Overlapping SmallRNA:Mir1906-1;Mir770;Mir673;Mir493;Mir337;Mir540;Mir665;Mir3070a;Mir3070b][Longest ORF:213 aa][Old lncRNA ID:LiverLincs_chr12_3471]"	MEG3		33024	18605	14419	0.563378	0.436622	YES	YES	YES	YES	YES	1
ncRNA_inter_chr18_14558	INTER	LNC	chr18	61805017	61825192	-	NO	chr18:61,805,017-61,825,192	[Minus][Exon count:5][Isoform count4][Overlapping SmallRNA:Mir143][Longest ORF:136 aa]"	MIR143HG		17373	1872	15501	0.107753	0.892247	NO	YES	YES	YES	YES	1
ncRNA_as_chr2_1801	AS	LNC	chr2	145076789	145209256	-	NO	chr2:145,076,789-145,209,256	[Minus][Exon count:3][Isoform count1][Longest ORF:2 aa]"	MIR6240		132468	39	132429	0.000294411	0.999706	NO	NO	NO	YES	YES	1
ncRNA_inter_chr5_4081	INTER	LNC	chr5	30115551	30297028	+	NO	chr5:30,115,551-30,297,028	[Plus][Exon count:3][Isoform count1][Longest ORF:14 aa]"	MIR6362		181478	54	181424	0.000297557	0.999702	NO	YES	NO	YES	YES	1
ncRNA_inter_chr6_4996	INTER	LNC	chr6	31316885	31348773	-	NO	chr6:31,316,885-31,348,773	[Minus][Exon count:3][Isoform count1][Longest ORF:70 aa][Old lncRNA ID:LiverLincs_chr6_1667]"	MKLN1OS		31889	964	30925	0.0302299	0.96977	YES	YES	YES	YES	YES	1
ncRNA_as_chr7_6160	AS	LNC	chr7	52621533	52623318	+	NO	chr7:52,621,533-52,623,318	[Plus][Exon count:2][Isoform count2][Overlapping Pseudogene:Mtag2][Longest ORF:94 aa]"	MTAG2		1643	685	958	0.41692	0.58308	NO	NO	NO	NO	NO	0
ncRNA_inter_chr7_6674	INTER	LNC	chr7	149730514	149744503	-	NO	chr7:149,730,514-149,744,503	[Minus][Exon count:3][Isoform count1][Longest ORF:103 aa]"	NCTC1		13990	2106	11884	0.150536	0.849464	NO	NO	NO	NO	NO	0
ncRNA_inter_chr19_14746	INTER	LNC	chr19	5824552	5845906	-	NO	chr19:5,824,552-5,845,906	[Minus][Exon count:7][Isoform count10][No Intron-only sequences][Overlapping SmallRNA:Gm27702][Longest ORF:126 aa][Old lncRNA ID:LiverLincs_chr19_4703]"	NEAT1		16885	16885	0	1	0	YES	YES	YES	YES	YES	1
ncRNA_as_chr2_2074	AS	LNC	chr2	174091760	174120937	-	NO	chr2:174,091,760-174,120,937	[Minus][Exon count:5][Isoform count9][Overlapping SmallRNA:Mir296;Mir298;][Longest ORF:116 aa]"	NESPAS		22157	15664	6493	0.706955	0.293045	NO	NO	NO	YES	NO	1
ncRNA_inter_chr1_176	INTER	LNC	chr1	42705045	42751703	-	NO	chr1:42,705,045-42,751,703	[Minus][Exon count:4][Isoform count2][Longest ORF:58 aa]"	PANTR1		46612	532	46080	0.0114134	0.988587	NO	NO	NO	YES	NO	1
ncRNA_inter_chr17_13847	INTER	LNC	chr17	32213028	32228368	-	NO	chr17:32,213,028-32,228,368	[Minus][Exon count:9][Isoform count1][Overlapping Pseudogene:Pdxk-ps][Longest ORF:55 aa]"	PDXK-PS		15341	2342	12999	0.152663	0.847337	NO	NO	NO	NO	NO	0
ncRNA_intra_chr15_12652	INTRA	LNC	chr15	72636030	72640754	-	NO	chr15:72,636,030-72,640,754	[Minus][Exon count:1][Isoform count1][No Introns][Overlapping Protein-coding:Trappc9][Longest ORF:106 aa]"	PEG13		4725	4725	0	1	0	YES	YES	YES	YES	YES	1
ncRNA_as_chr7_5898	AS	LNC	chr7	6659471	6660335	+	NO	chr7:6,659,471-6,660,335	[Plus][Exon count:1][Isoform count1][No Introns][Longest ORF:48 aa]"	PEG3OS		865	865	0	1	0	NO	NO	NO	NO	NO	0
ncRNA_as_chr3_2691	AS	LNC	chr3	103768459	103772239	-	NO	chr3:103,768,459-103,772,239	[Minus][Exon count:1][Isoform count1][No Introns][Longest ORF:103 aa]"	PHTF1OS		3781	3781	0	1	0	NO	NO	NO	YES	NO	1
ncRNA_as_chr5_4613	AS	LNC	chr5	124679734	124687311	+	NO	chr5:124,679,734-124,687,311	[Plus][Exon count:6][Isoform count2][Longest ORF:83 aa]"	PITPNM2OS1		7263	1468	5795	0.20212	0.79788	NO	NO	NO	NO	NO	0
ncRNA_inter_chr10_8925	INTER	LNC	chr10	60390974	60400880	-	NO	chr10:60,390,974-60,400,880	[Minus][Exon count:3][Isoform count1][Longest ORF:128 aa]"	PLDI		9907	853	9054	0.0861007	0.913899	NO	NO	NO	NO	NO	0
ncRNA_inter_chr12_10712	INTER	LNC	chr12	81787362	81793453	-	NO	chr12:81,787,362-81,793,453	[Minus][Exon count:2][Isoform count1][Longest ORF:133 aa]"	PLEKHD1OS		6092	939	5153	0.154137	0.845863	NO	NO	NO	NO	NO	0
ncRNA_as_chr9_7931	AS	LNC	chr9	50295319	50316099	-	NO	chr9:50,295,319-50,316,099	[Minus][Exon count:3][Isoform count9][Longest ORF:66 aa]"	PLET1OS	MINOR: >15 Reads & 20% Difference	19054	2567	16487	0.134722	0.865278	YES	YES	YES	YES	YES	1
ncRNA_as_chr6_5003	AS	LNC	chr6	32461141	32465576	+	NO	chr6:32,461,141-32,465,576	[Plus][Exon count:2][Isoform count2][Longest ORF:57 aa]"	PLXNA4OS1		4366	1909	2457	0.437242	0.562758	NO	NO	NO	NO	NO	0
ncRNA_as_chr5_4051	AS	LNC	chr5	24406608	24412934	+	NO	chr5:24,406,608-24,412,934	[Plus][Exon count:7][Isoform count4][Longest ORF:136 aa]"	PRKAG2OS1		4367	3036	1331	0.695214	0.304786	NO	NO	NO	NO	NO	0
ncRNA_inter_chr15_12608	INTER	LNC	chr15	61869542	62093516	+	NO	chr15:61,869,542-62,093,516	[Plus][Exon count:11][Isoform count82][Longest ORF:105 aa][Old lncRNA ID:LiverLincs_chr15_3985]"	PVT1		215452	3977	211475	0.0184589	0.981541	YES	YES	YES	YES	YES	1
ncRNA_as_chr12_10241	AS	LNC	chr12	3235791	3250374	+	NO	chr12:3,235,791-3,250,374	[Plus][Exon count:7][Isoform count1][Longest ORF:76 aa]"	RAB10OS		14584	1073	13511	0.0735738	0.926426	YES	YES	YES	YES	YES	1
ncRNA_as_chr11_9903	AS	LNC	chr11	79483875	79488588	-	NO	chr11:79,483,875-79,488,588	[Minus][Exon count:3][Isoform count1][Longest ORF:30 aa]"	RAB11FIP4OS2		4714	357	4357	0.0757319	0.924268	NO	NO	NO	NO	NO	0
ncRNA_inter_chr17_13739	INTER	LNC	chr17	24665196	24665689	+	NO	chr17:24,665,196-24,665,689	[Plus][Exon count:2][Isoform count1][Longest ORF:54 aa][Old lncRNA ID:LiverLincs_chr17_4352]"	RAB26OS		494	295	199	0.597166	0.402834	NO	YES	YES	YES	NO	1
ncRNA_inter_chr5_4710	INTER	LNC	chr5	143926458	143927430	-	NO	chr5:143,926,458-143,927,430	[Minus][Exon count:3][Isoform count3][Longest ORF:83 aa]"	RBAKDN		857	520	337	0.606768	0.393232	NO	NO	NO	NO	NO	0
ncRNA_as_chrX_15224	AS	LNC	chrX	7722553	7725089	+	NO	chrX:7,722,553-7,725,089	[Plus][Exon count:3][Isoform count1][Longest ORF:44 aa]"	RBM3OS		2537	840	1697	0.3311	0.6689	NO	NO	NO	NO	NO	0
ncRNA_inter_chr18_14506	INTER	LNC	chr18	54581936	54622263	+	NO	chr18:54,581,936-54,622,263	[Plus][Exon count:4][Isoform count4][Longest ORF:85 aa]"	REDRUM		39824	11556	28268	0.290177	0.709823	NO	NO	NO	NO	NO	0
ncRNA_inter_chr4_3178	INTER	LNC	chr4	43505657	43505931	-	NO	chr4:43,505,657-43,505,931	[Minus][Exon count:1][Isoform count1][No Introns][Longest ORF:43 aa][Old lncRNA ID:LiverLincs_chr4_1053]"	RMRP		275	275	0	1	0	NO	YES	NO	YES	YES	1
ncRNA_inter_chr17_13909	INTER	LNC	chr17	39979940	39985776	+	NO	chr17:39,979,940-39,985,776	[Plus][Exon count:7][Isoform count11][No Intron-only sequences][Longest ORF:353 aa][Old lncRNA ID:LiverLincs_chr17_4404]"	RN45S		3213	3213	0	1	0	YES	YES	YES	YES	YES	1
ncRNA_inter_chr14_12016	INTER	LNC	chr14	51427122	51427446	-	NO	chr14:51,427,122-51,427,446	[Minus][Exon count:1][Isoform count1][No Introns][Longest ORF:28 aa][Old lncRNA ID:LiverLincs_chr14_3799]"	RPPH1		325	325	0	1	0	NO	NO	NO	NO	YES	1
ncRNA_inter_chr3_2209	INTER	LNC	chr3	22150292	22150529	+	NO	chr3:22,150,292-22,150,529	[Plus][Exon count:1][Isoform count1][No Introns][Longest ORF:29 aa]"	RPRL2		238	238	0	1	0	NO	NO	NO	NO	NO	0
ncRNA_inter_chr8_6718	INTER	LNC	chr8	3803125	3803361	-	NO	chr8:3,803,125-3,803,361	[Minus][Exon count:1][Isoform count1][No Introns][Longest ORF:16 aa][Old lncRNA ID:LiverLincs_chr8_2189]"	RPRL3		237	237	0	1	0	NO	NO	NO	NO	NO	0
ncRNA_as_chr11_10210	AS	LNC	chr11	119682125	119695679	-	NO	chr11:119,682,125-119,695,679	[Minus][Exon count:4][Isoform count2][Longest ORF:73 aa]"	RPTOROS		13440	1175	12265	0.0874256	0.912574	NO	NO	NO	NO	NO	0
ncRNA_inter_chr9_8029	INTER	LNC	chr9	63928568	63936478	+	NO	chr9:63,928,568-63,936,478	[Plus][Exon count:3][Isoform count2][Longest ORF:62 aa][Old lncRNA ID:LiverLincs_chr9_2548]"	SCARLETLTR		7691	942	6749	0.122481	0.877519	NO	NO	NO	NO	NO	0
ncRNA_intra_chr1_393	INTRA	LNC	chr1	89681146	89681393	+	NO	chr1:89,681,146-89,681,393	[Plus][Exon count:1][Isoform count1][No Introns][Overlapping Protein-coding:Atg16l1 SmallRNA:Scarna6][Longest ORF:7 aa]"	SCARNA6		248	248	0	1	0	NO	NO	YES	YES	YES	1
ncRNA_inter_chr9_8394	INTER	LNC	chr9	119129576	119142864	-	NO	chr9:119,129,576-119,142,864	[Minus][Exon count:7][Isoform count4][Overlapping Pseudogene:Slc22a13b-ps][Longest ORF:157 aa][Old lncRNA ID:LiverLincs_chr9_2679]"	SLC22A13B-PS	MINOR: >15 Reads & 20% Difference	11685	2199	9486	0.18819	0.81181	NO	YES	YES	YES	YES	1
ncRNA_inter_chr11_9726	INTER	LNC	chr11	55005221	55011184	-	NO	chr11:55,005,221-55,011,184	[Minus][Exon count:3][Isoform count1][Longest ORF:69 aa][Old lncRNA ID:LiverLincs_chr11_3050]"	SLC36A1OS		5964	1790	4174	0.300134	0.699866	NO	NO	NO	YES	NO	1
ncRNA_as_chr11_9930	AS	LNC	chr11	82755843	82774183	-	NO	chr11:82,755,843-82,774,183	[Minus][Exon count:3][Isoform count1][Longest ORF:43 aa]"	SLFN5OS		18341	574	17767	0.031296	0.968704	NO	NO	NO	NO	NO	0
ncRNA_inter_chr4_3241	INTER	LNC	chr4	52443156	52451836	-	NO	chr4:52,443,156-52,451,836	[Minus][Exon count:2][Isoform count1][Longest ORF:62 aa][Old lncRNA ID:LiverLincs_chr4_1082]"	SMC2OS		8681	626	8055	0.0721115	0.927888	NO	NO	NO	NO	NO	0
ncRNA_as_chr19_14777	AS	LNC	chr19	8797756	8801781	+	NO	chr19:8,797,756-8,801,781	[Plus][Exon count:10][Isoform count16][Overlapping SmallRNA:Gm23246;Snord22;Gm24453;Gm22744;Gm25855;Gm22680][Longest ORF:66 aa]"	SNHG1	MINOR: >15 Reads & 20% Difference	1929	1418	511	0.735096	0.264904	YES	YES	YES	YES	YES	1
ncRNA_inter_chr12_10895	INTER	LNC	chr12	106268827	106270521	-	NO	chr12:106,268,827-106,270,521	[Minus][Exon count:2][Isoform count3][Overlapping SmallRNA:;Scarna13;mmu-mir-3069][Longest ORF:75 aa][Old lncRNA ID:LiverLincs_chr12_3460]"	SNHG10	MINOR: >15 Reads & 20% Difference	1307	446	861	0.341239	0.658761	NO	YES	YES	YES	YES	1
ncRNA_inter_chr4_3683	INTER	LNC	chr4	131864087	131867404	+	NO	chr4:131,864,087-131,867,404	[Plus][Exon count:5][Isoform count19][No Intron-only sequences][Overlapping SmallRNA:Snora61;Snord99;snopsi28S-3327;Snora16a;Snora44][Longest ORF:57 aa][Old lncRNA ID:LiverLincs_chr4_1223]"	SNHG12		1577	1577	0	1	0	YES	YES	YES	YES	YES	1
ncRNA_inter_chr15_12453	INTER	LNC	chr15	32170323	32174417	-	NO	chr15:32,170,323-32,174,417	[Minus][Exon count:2][Isoform count1][Longest ORF:49 aa][Old lncRNA ID:LiverLincs_chr15_3926]"	SNHG18		4095	1483	2612	0.362149	0.637851	YES	YES	YES	YES	YES	1
ncRNA_inter_chr9_8169	INTER	LNC	chr9	88413833	88417766	-	NO	chr9:88,413,833-88,417,766	[Minus][Exon count:6][Isoform count21][No Intron-only sequences][Overlapping SmallRNA:Snord50a;Snord50b][Longest ORF:81 aa][Old lncRNA ID:LiverLincs_chr9_2615]"	SNHG5		2753	2753	0	1	0	YES	YES	YES	YES	YES	1
ncRNA_as_chr2_1145	AS	LNC	chr2	26491950	26495789	-	NO	chr2:26,491,950-26,495,789	[Minus][Exon count:4][Isoform count12][No Intron-only sequences][Overlapping SmallRNA:Snhg7;Snora43;Snora17][Longest ORF:107 aa][Old lncRNA ID:LiverLincs_chr2_388]"	SNHG7		1471	1471	0	1	0	YES	YES	YES	YES	YES	1
ncRNA_as_chr3_2803	AS	LNC	chr3	123209403	123211255	-	NO	chr3:123,209,403-123,211,255	[Minus][Exon count:3][Isoform count7][No Intron-only sequences][Overlapping SmallRNA:Snora24][Longest ORF:49 aa][Old lncRNA ID:LiverLincs_chr3_933]"	SNHG8		1439	1439	0	1	0	YES	YES	YES	YES	YES	1
ncRNA_inter_chr17_13740	INTER	LNC	chr17	24856476	24856910	-	NO	chr17:24,856,476-24,856,910	[Minus][Exon count:2][Isoform count1][Longest ORF:19 aa][Old lncRNA ID:LiverLincs_chr17_4353]"	SNHG9		435	183	252	0.42069	0.57931	NO	YES	NO	YES	NO	1
ncRNA_intra_chr2_1796	INTRA	LNC	chr2	144091718	144091938	-	NO	chr2:144,091,718-144,091,938	[Minus][Exon count:1][Isoform count1][No Introns][Overlapping Protein-coding:Snx5 SmallRNA:Snord17][Longest ORF:17 aa]"	SNORD17		221	221	0	1	0	NO	NO	NO	YES	YES	1
ncRNA_inter_chr6_5797	INTER	LNC	chr6	144621388	144642352	+	NO	chr6:144,621,388-144,642,352	[Plus][Exon count:3][Isoform count1][Longest ORF:69 aa]"	SOX5OS3		20965	904	20061	0.0431195	0.956881	NO	NO	NO	NO	NO	0
ncRNA_inter_chr7_5877	INTER	LNC	chr7	3128146	3144993	+	NO	chr7:3,128,146-3,144,993	[Plus][Exon count:4][Isoform count2][Longest ORF:82 aa][Old lncRNA ID:LiverLincs_chr7_1930]"	SPEER9-PS1		16597	775	15822	0.0466952	0.953305	NO	NO	NO	NO	NO	0
ncRNA_inter_chr2_1093	INTER	LNC	chr2	13991077	13995561	-	NO	chr2:13,991,077-13,995,561	[Minus][Exon count:2][Isoform count3][Longest ORF:102 aa]"	STAMOS		4476	1674	2802	0.373995	0.626005	YES	YES	YES	YES	NO	1
ncRNA_as_chr17_13821	AS	LNC	chr17	29715761	29733250	-	NO	chr17:29,715,761-29,733,250	[Minus][Exon count:4][Isoform count1][Longest ORF:129 aa]"	TBC1D22BOS		17490	1349	16141	0.0771298	0.92287	NO	NO	NO	NO	NO	0
ncRNA_intra_chr15_12782	INTRA	LNC	chr15	82720913	82728891	-	NO	chr15:82,720,913-82,728,891	[Minus][Exon count:1][Isoform count1][No Introns][Overlapping Protein-coding:Tcf20][Longest ORF:138 aa]"	TBRG3		7979	7979	0	1	0	NO	NO	NO	YES	YES	1
ncRNA_inter_chr5_4579	INTER	LNC	chr5	120135097	120141227	-	NO	chr5:120,135,097-120,141,227	[Minus][Exon count:3][Isoform count1][Longest ORF:89 aa][Old lncRNA ID:LiverLincs_chr5_1501]"	TBX3OS2		6131	1352	4779	0.220519	0.779481	NO	NO	NO	NO	NO	0
ncRNA_as_chr4_3806	AS	LNC	chr4	141640193	141644174	+	NO	chr4:141,640,193-141,644,174	[Plus][Exon count:5][Isoform count4][Longest ORF:95 aa]"	TMEM51OS1		3126	1854	1272	0.59309	0.40691	YES	YES	YES	YES	YES	1
ncRNA_inter_chr10_9312	INTER	LNC	chr10	117939091	117993581	-	NO	chr10:117,939,091-117,993,581	[Minus][Exon count:5][Isoform count1][Longest ORF:58 aa]"	TMEVPG1		54491	1121	53370	0.0205722	0.979428	NO	NO	NO	YES	YES	1
ncRNA_as_chr16_13224	AS	LNC	chr16	32665309	32668283	-	NO	chr16:32,665,309-32,668,283	[Minus][Exon count:3][Isoform count1][Longest ORF:53 aa]"	TNK2OS		2975	1392	1583	0.467899	0.532101	NO	NO	NO	NO	NO	0
ncRNA_inter_chr17_13801	INTER	LNC	chr17	29194419	29216071	-	NO	chr17:29,194,419-29,216,071	[Minus][Exon count:2][Isoform count1][Longest ORF:102 aa][Old lncRNA ID:LiverLincs_chr17_4366]"	TRP53COR1		21653	3121	18532	0.144137	0.855863	NO	NO	NO	YES	YES	1
ncRNA_inter_chr11_9425	INTER	LNC	chr11	3536479	3548995	-	NO	chr11:3,536,479-3,548,995	[Minus][Exon count:4][Isoform count12][Longest ORF:80 aa][Old lncRNA ID:LiverLincs_chr11_2946]"	TUG1		5864	4782	1082	0.815484	0.184516	YES	YES	YES	YES	YES	1
ncRNA_inter_chr5_4387	INTER	LNC	chr5	92638921	92644434	-	NO	chr5:92,638,921-92,644,434	[Minus][Exon count:5][Isoform count1][Longest ORF:59 aa]"	U90926		5514	522	4992	0.0946681	0.905332	NO	NO	NO	NO	NO	0
ncRNA_as_chr2_2119	AS	LNC	chr2	181313185	181319820	+	NO	chr2:181,313,185-181,319,820	[Plus][Exon count:3][Isoform count4][Longest ORF:121 aa]"	UCKL1OS		4804	438	4366	0.091174	0.908826	NO	NO	NO	NO	NO	0
ncRNA_inter_chr18_14423	INTER	LNC	chr18	36961417	36961761	+	NO	chr18:36,961,417-36,961,761	[Plus][Exon count:1][Isoform count1][No Introns][Longest ORF:46 aa][Old lncRNA ID:LiverLincs_chr18_4588]"	VAULTRC5		345	345	0	1	0	NO	NO	NO	NO	NO	0
ncRNA_inter_chr7_6144	INTER	LNC	chr7	49685475	49685739	-	NO	chr7:49,685,475-49,685,739	[Minus][Exon count:1][Isoform count1][No Introns][Overlapping Pseudogene:Vmn2r-ps60][Longest ORF:69 aa]"	VMN2R-PS60		265	265	0	1	0	NO	NO	NO	NO	NO	0
ncRNA_as_chr5_4647	AS	LNC	chr5	135463303	135477220	-	NO	chr5:135,463,303-135,477,220	[Minus][Exon count:5][Isoform count1][Longest ORF:270 aa]"	WBSCR25		13918	2075	11843	0.149088	0.850912	NO	NO	NO	NO	NO	0
ncRNA_inter_chr2_1601	INTER	LNC	chr2	104916695	104966667	-	NO	chr2:104,916,695-104,966,667	[Minus][Exon count:7][Isoform count1][Longest ORF:122 aa][Old lncRNA ID:LiverLincs_chr2_548]"	WT1OS		49973	3267	46706	0.0653753	0.934625	NO	NO	NO	YES	YES	1
ncRNA_inter_chrX_15394	INTER	LNC	chrX	100655410	100678927	-	NO	chrX:100,655,410-100,678,927	[Minus][Exon count:10][Isoform count12][Longest ORF:163 aa]"	XIST		8098	2982	5116	0.368239	0.631761	YES	YES	YES	YES	YES	1
ncRNA_as_chr14_12055	AS	LNC	chr14	55691928	55710814	+	NO	chr14:55,691,928-55,710,814	[Plus][Exon count:3][Isoform count2][Longest ORF:132 aa]"	ZFHX2OS		18297	1900	16397	0.103842	0.896158	NO	NO	NO	NO	NO	0
ncRNA_inter_chr11_10006	INTER	LNC	chr11	95558216	95574068	-	NO	chr11:95,558,216-95,574,068	[Minus][Exon count:4][Isoform count3][Longest ORF:116 aa][Old lncRNA ID:LiverLincs_chr11_3153]"	ZFP652OS		15593	1722	13871	0.110434	0.889566	NO	NO	NO	YES	NO	1
ncRNA_as_chr13_11520	AS	LNC	chr13	67830177	67859381	+	NO	chr13:67,830,177-67,859,381	[Plus][Exon count:3][Isoform count6][Longest ORF:105 aa]"	ZFP85OS		28318	4194	24124	0.148104	0.851896	NO	NO	NO	YES	YES	1
XKR4	RefSeq	PCG	chr1	3204562	3661579	-	NO	chr1:3,204,562-3,661,579	[Minus]"			457017	3634	453383	0.00795156	0.992048	NO	NO	NO	YES	YES	1
RP1	RefSeq	PCG	chr1	4280926	4399322	-	NO	chr1:4,333,587-4,350,395 chr1:4,280,926-4,399,322	[Minus][Overlapping_Isoform_Count: 2]"			111696	3047	108649	0.0272794	0.972721	NO	NO	NO	YES	YES	1
ncRNA_inter_chr1_1	INTER	LNC	chr1	4460813	4461406	-	NO	chr1:4,460,813-4,461,406	[Minus][Exon count:1][Isoform count1][No Introns][Longest ORF:35 aa]"			594	594	0	1	0	NO	NO	NO	NO	NO	0
ncRNA_inter_chr1_2	INTER	LNC	chr1	4468981	4469367	-	NO	chr1:4,468,981-4,469,367	[Minus][Exon count:1][Isoform count1][No Introns][Longest ORF:63 aa]"			387	387	0	1	0	NO	NO	NO	NO	NO	0
SOX17	RefSeq	PCG	chr1	4481008	4487435	-	NO	chr1:4,481,008-4,487,435	[Minus][Overlapping_Isoform_Count: 5]"			5229	2897	2332	0.554026	0.445974	YES	YES	YES	YES	YES	1
ncRNA_inter_chr1_3	INTER	LNC	chr1	4490360	4491087	+	NO	chr1:4,490,360-4,491,087	[Plus][Exon count:1][Isoform count1][No Introns][Longest ORF:65 aa][Old lncRNA ID:LiverLincs_chr1_1]"			728	728	0	1	0	NO	NO	NO	NO	NO	0
ncRNA_inter_chr1_4	INTER	LNC	chr1	4512606	4513688	+	NO	chr1:4,512,606-4,513,688	[Plus][Exon count:1][Isoform count1][No Introns][Overlapping Pseudogene:Gm7357][Longest ORF:75 aa][Old lncRNA ID:LiverLincs_chr1_1]"			1083	1083	0	1	0	NO	NO	NO	NO	NO	0
ncRNA_inter_chr1_5	INTER	LNC	chr1	4713941	4714286	-	NO	chr1:4,713,941-4,714,286	[Minus][Exon count:1][Isoform count1][No Introns][Longest ORF:67 aa]"			346	346	0	1	0	NO	NO	NO	NO	NO	0
ncRNA_inter_chr1_6	INTER	LNC	chr1	4727583	4728529	-	NO	chr1:4,727,583-4,728,529	[Minus][Exon count:1][Isoform count1][No Introns][Longest ORF:75 aa]"			947	947	0	1	0	NO	NO	NO	NO	NO	0
ncRNA_inter_chr1_7	INTER	LNC	chr1	4728665	4730034	-	NO	chr1:4,728,665-4,730,034	[Minus][Exon count:1][Isoform count1][No Introns][Longest ORF:52 aa]"			1370	1370	0	1	0	NO	NO	NO	NO	NO	0
ncRNA_inter_chr1_8	INTER	LNC	chr1	4731462	4732175	-	NO	chr1:4,731,462-4,732,175	[Minus][Exon count:1][Isoform count1][No Introns][Longest ORF:91 aa]"			714	714	0	1	0	NO	NO	NO	NO	NO	0
ncRNA_inter_chr1_9	INTER	LNC	chr1	4733075	4734267	-	NO	chr1:4,733,075-4,734,267	[Minus][Exon count:1][Isoform count1][No Introns][Longest ORF:61 aa]"			1193	1193	0	1	0	NO	NO	NO	NO	NO	0
ncRNA_inter_chr1_10	INTER	LNC	chr1	4734600	4735561	-	NO	chr1:4,734,600-4,735,561	[Minus][Exon count:1][Isoform count1][No Introns][Longest ORF:87 aa]"			962	962	0	1	0	NO	NO	NO	NO	NO	0
ncRNA_inter_chr1_11	INTER	LNC	chr1	4736541	4737971	-	NO	chr1:4,736,541-4,737,971	[Minus][Exon count:1][Isoform count1][No Introns][Longest ORF:43 aa]"			1431	1431	0	1	0	NO	NO	NO	NO	NO	0
ncRNA_inter_chr1_12	INTER	LNC	chr1	4751546	4752320	-	NO	chr1:4,751,546-4,752,320	[Minus][Exon count:1][Isoform count1][No Introns][Longest ORF:65 aa]"			775	775	0	1	0	NO	NO	NO	NO	NO	0
ncRNA_inter_chr1_13	INTER	LNC	chr1	4752937	4753862	-	NO	chr1:4,752,937-4,753,862	[Minus][Exon count:1][Isoform count1][No Introns][Longest ORF:61 aa]"			926	926	0	1	0	NO	NO	NO	NO	NO	0
MRPL15	RefSeq	PCG/NC	chr1	4763278	4775807	-	NO	chr1:4,763,278-4,775,807	[Minus][Overlapping_Isoform_Count: 3]"			10089	1763	8326	0.174745	0.825255	YES	YES	YES	YES	YES	1
ncRNA_inter_chr1_14	INTER	LNC	chr1	4775876	4776690	+	NO	chr1:4,775,876-4,776,690	[Plus][Exon count:1][Isoform count1][No Introns][Longest ORF:40 aa]"			815	815	0	1	0	NO	NO	NO	NO	NO	0
LYPLA1	RefSeq	PCG	chr1	4797973	4836816	+	NO	chr1:4,797,973-4,836,816	[Plus]"			38843	2433	36410	0.0626368	0.937363	YES	YES	YES	YES	YES	1
ncRNA_inter_chr1_15	INTER	LNC	chr1	4839498	4843316	+	NO	chr1:4,839,498-4,843,316	[Plus][Exon count:1][Isoform count1][No Introns][Longest ORF:95 aa]"			3819	3819	0	1	0	NO	YES	YES	YES	YES	1
ncRNA_inter_chr1_16	INTER	LNC	chr1	4843445	4846817	+	NO	chr1:4,843,445-4,846,817	[Plus][Exon count:1][Isoform count1][No Introns][Longest ORF:79 aa]"			3373	3373	0	1	0	NO	NO	YES	YES	YES	1
TCEA1	RefSeq	PCG	chr1	4847774	4887990	+	NO	chr1:4,848,408-4,887,990 chr1:4,847,774-4,887,990	[Plus][Overlapping_Isoform_Count: 3]"			40037	2668	37369	0.0666384	0.933362	YES	YES	YES	YES	YES	1
ncRNA_inter_chr1_17	INTER	LNC	chr1	4888127	4890022	-	NO	chr1:4,888,127-4,890,022	[Minus][Exon count:1][Isoform count1][No Introns][Longest ORF:54 aa]"			1896	1896	0	1	0	NO	NO	NO	NO	NO	0
RGS20	RefSeq	PCG	chr1	4899656	5060366	-	NO	chr1:4,899,656-5,009,620 chr1:4,899,656-5,008,815 chr1:4,899,656-5,060,366	[Minus][Overlapping_Isoform_Count: 3]"			160322	2125	158197	0.0132546	0.986745	NO	NO	NO	YES	YES	1
ncRNA_as_chr1_18	AS	LNC	chr1	4993729	4996256	+	NO	chr1:4,993,729-4,996,256	[Plus][Exon count:1][Isoform count1][No Introns][Longest ORF:56 aa]"			2528	2528	0	1	0	NO	NO	YES	YES	NO	1
ATP6V1H	RefSeq	PCG	chr1	5073253	5152630	+	NO	chr1:5,073,253-5,152,630	[Plus]"			79377	1976	77401	0.0248939	0.975106	YES	YES	YES	YES	YES	1
OPRK1	RefSeq	PCG	chr1	5578573	5596214	+	NO	chr1:5,578,573-5,596,214	[Plus][Overlapping_Isoform_Count: 2]"			17611	4677	12934	0.265573	0.734427	NO	NO	NO	NO	NO	0
NPBWR1	RefSeq	PCG	chr1	5903787	5907479	-	NO	chr1:5,903,787-5,907,479	[Minus]"			3692	3692	0	1	0	NO	NO	NO	NO	NO	0
ncRNA_as_chr1_19	AS	LNC	chr1	6194278	6204772	-	NO	chr1:6,194,278-6,204,772	[Minus][Exon count:2][Isoform count2][No Intron-only sequences][Longest ORF:108 aa]"			9610	9610	0	1	0	NO	YES	YES	YES	YES	1
RB1CC1	RefSeq	PCG	chr1	6204742	6266185	+	NO	chr1:6,204,742-6,266,185	[Plus]"			61443	7046	54397	0.114675	0.885325	YES	YES	YES	YES	YES	1
FAM150A	RefSeq	PCG	chr1	6349411	6384812	+	NO	chr1:6,349,411-6,384,812	[Plus]"			35401	858	34543	0.0242366	0.975763	NO	NO	NO	NO	NO	0
ST18	RefSeq	PCG/NC	chr1	6477311	6851021	+	NO	chr1:6,720,131-6,851,021 chr1:6,477,311-6,851,021	[Plus][Overlapping_Isoform_Count: 5]"			373369	5820	367549	0.0155878	0.984412	NO	NO	NO	YES	YES	1
ncRNA_inter_chr1_20	INTER	LNC	chr1	7078443	7078850	-	NO	chr1:7,078,443-7,078,850	[Minus][Exon count:1][Isoform count1][No Introns][Longest ORF:73 aa][Old lncRNA ID:LiverLincs_chr1_4]"			408	408	0	1	0	NO	NO	NO	NO	NO	0
PCMTD1	RefSeq	PCG	chr1	7079000	7163709	+	NO	chr1:7,079,000-7,163,709	[Plus]"			84709	5232	79477	0.0617644	0.938236	YES	YES	YES	YES	YES	1
ncRNA_inter_chr1_21	INTER	LNC	chr1	7167969	7168353	-	NO	chr1:7,167,969-7,168,353	[Minus][Exon count:3][Isoform count1][Longest ORF:50 aa]"			385	184	201	0.477922	0.522078	NO	NO	NO	NO	NO	0
ncRNA_inter_chr1_22	INTER	LNC	chr1	7301488	7301823	+	NO	chr1:7,301,488-7,301,823	[Plus][Exon count:1][Isoform count1][No Introns][Longest ORF:39 aa]"			336	336	0	1	0	NO	NO	NO	NO	NO	0
ncRNA_inter_chr1_23	INTER	LNC	chr1	7306580	7307665	+	NO	chr1:7,306,580-7,307,665	[Plus][Exon count:1][Isoform count1][No Introns][Longest ORF:30 aa]"			1086	1086	0	1	0	NO	NO	NO	NO	NO	0
ncRNA_inter_chr1_24	INTER	LNC	chr1	7346894	7348189	-	NO	chr1:7,346,894-7,348,189	[Minus][Exon count:1][Isoform count1][No Introns][Longest ORF:34 aa]"			1296	1296	0	1	0	NO	NO	NO	NO	NO	0
ncRNA_inter_chr1_25	INTER	LNC	chr1	7350072	7351682	-	NO	chr1:7,350,072-7,351,682	[Minus][Exon count:1][Isoform count1][No Introns][Longest ORF:53 aa]"			1611	1611	0	1	0	NO	NO	NO	NO	NO	0
ncRNA_inter_chr1_26	INTER	LNC	chr1	7364637	7365879	-	NO	chr1:7,364,637-7,365,879	[Minus][Exon count:1][Isoform count1][No Introns][Longest ORF:46 aa]"			1243	1243	0	1	0	NO	NO	NO	NO	NO	0
ncRNA_inter_chr1_27	INTER	LNC	chr1	7370023	7370549	-	NO	chr1:7,370,023-7,370,549	[Minus][Exon count:1][Isoform count1][No Introns][Longest ORF:31 aa]"			527	527	0	1	0	NO	NO	NO	NO	NO	0
ncRNA_inter_chr1_28	INTER	LNC	chr1	7377207	7377577	-	NO	chr1:7,377,207-7,377,577	[Minus][Exon count:1][Isoform count1][No Introns][Longest ORF:20 aa]"			371	371	0	1	0	NO	NO	NO	NO	NO	0
ncRNA_inter_chr1_29	INTER	LNC	chr1	8326422	8328337	-	NO	chr1:8,326,422-8,328,337	[Minus][Exon count:1][Isoform count1][No Introns][Longest ORF:62 aa]"			1916	1916	0	1	0	NO	NO	NO	NO	NO	0
ncRNA_inter_chr1_30	INTER	LNC	chr1	8337097	8338165	-	NO	chr1:8,337,097-8,338,165	[Minus][Exon count:1][Isoform count1][No Introns][Longest ORF:34 aa]"			1069	1069	0	1	0	NO	NO	NO	NO	NO	0
ncRNA_inter_chr1_31	INTER	LNC	chr1	8341555	8345023	-	NO	chr1:8,341,555-8,345,023	[Minus][Exon count:1][Isoform count1][No Introns][Longest ORF:90 aa][Old lncRNA ID:LiverLincs_chr1_5]"			3469	3469	0	1	0	NO	NO	YES	YES	NO	1
SNTG1	RefSeq	PCG	chr1	8349819	9289958	-	NO	chr1:8,349,819-9,289,958	[Minus][Overlapping_Isoform_Count: 4]"			939868	6991	932877	0.00743828	0.992562	YES	YES	YES	YES	YES	1
ncRNA_inter_chr1_32	INTER	LNC	chr1	9501403	9502259	+	NO	chr1:9,501,403-9,502,259	[Plus][Exon count:1][Isoform count1][No Introns][Longest ORF:76 aa][Old lncRNA ID:LiverLincs_chr1_6]"			857	857	0	1	0	NO	NO	NO	NO	NO	0
ncRNA_inter_chr1_33	INTER	LNC	chr1	9512995	9514062	-	NO	chr1:9,512,995-9,514,062	[Minus][Exon count:1][Isoform count1][No Introns][Longest ORF:55 aa][Old lncRNA ID:LiverLincs_chr1_7]"			1068	1068	0	1	0	NO	NO	NO	NO	NO	0
ncRNA_inter_chr1_34	INTER	LNC	chr1	9519363	9519842	-	NO	chr1:9,519,363-9,519,842	[Minus][Exon count:1][Isoform count1][No Introns][Longest ORF:67 aa]"			480	480	0	1	0	NO	NO	NO	NO	NO	0
ncRNA_inter_chr1_35	INTER	LNC	chr1	9532282	9534627	-	NO	chr1:9,532,282-9,534,627	[Minus][Exon count:1][Isoform count1][No Introns][Longest ORF:77 aa]"			2346	2346	0	1	0	NO	NO	NO	NO	NO	0
ncRNA_inter_chr1_36	INTER	LNC	chr1	9532662	9534627	+	NO	chr1:9,532,662-9,534,627	[Plus][Exon count:1][Isoform count1][No Introns][Longest ORF:69 aa][Old lncRNA ID:LiverLincs_chr1_8]"			1966	1966	0	1	0	NO	NO	NO	NO	NO	0
ncRNA_inter_chr1_37	INTER	LNC	chr1	9534954	9535271	-	NO	chr1:9,534,954-9,535,271	[Minus][Exon count:1][Isoform count1][No Introns][Longest ORF:19 aa]"			318	318	0	1	0	NO	NO	NO	NO	NO	0
RRS1	RefSeq	PCG	chr1	9535488	9537536	+	NO	chr1:9,535,488-9,537,536	[Plus]"			2048	2048	0	1	0	YES	YES	YES	YES	YES	1
ADHFE1	RefSeq	PCG/NC	chr1	9538126	9568049	+	NO	chr1:9,538,126-9,568,049	[Plus][Overlapping_Isoform_Count: 2]"			29882	3098	26784	0.103674	0.896326	YES	YES	YES	YES	YES	1
2610203C22RIK	RefSeq	NC	chr1	9550913	9621173	-	NO	chr1:9,550,913-9,621,173	[Minus]"			70260	1245	69015	0.0177199	0.98228	NO	YES	YES	YES	YES	1
3110035E14RIK	RefSeq	PCG	chr1	9591347	9617223	+	NO	chr1:9,591,347-9,617,223	[Plus]"			25876	3187	22689	0.123164	0.876836	NO	NO	NO	NO	NO	0
MYBL1	RefSeq	PCG	chr1	9657491	9690290	-	NO	chr1:9,657,491-9,690,290	[Minus][Overlapping_Isoform_Count: 2]"			32619	4804	27815	0.147276	0.852724	NO	NO	YES	NO	YES	1
ncRNA_as_chr1_38	AS	LNC	chr1	9707642	9712938	+	NO	chr1:9,707,642-9,712,938	[Plus][Exon count:1][Isoform count1][No Introns][Longest ORF:79 aa][Old lncRNA ID:LiverLincs_chr1_9]"			5297	5297	0	1	0	NO	NO	NO	NO	NO	0
VCPIP1	RefSeq	PCG	chr1	9708702	9738463	-	NO	chr1:9,708,702-9,738,463	[Minus]"			29761	9749	20012	0.327576	0.672424	YES	YES	YES	YES	YES	1
1700034P13RIK	RefSeq	NC	chr1	9737728	9761337	+	NO	chr1:9,737,728-9,761,337	[Plus]"			23609	1494	22115	0.063281	0.936719	YES	NO	YES	YES	YES	1
ncRNA_inter_chr1_39	INTER	LNC	chr1	9783301	9785603	-	NO	chr1:9,783,301-9,785,603	[Minus][Exon count:1][Isoform count1][No Introns][Longest ORF:47 aa]"			2303	2303	0	1	0	NO	NO	NO	NO	NO	0
SGK3	RefSeq	PCG	chr1	9788210	9892649	+	NO	chr1:9,788,210-9,892,649 chr1:9,838,361-9,892,649	[Plus][Overlapping_Isoform_Count: 3]"			104227	5408	98819	0.0518867	0.948113	YES	YES	YES	YES	YES	1
MCMDC2	RefSeq	PCG	chr1	9898718	9931035	+	NO	chr1:9,898,718-9,931,035	[Plus]"			32317	2553	29764	0.0789987	0.921001	YES	NO	YES	YES	YES	1
SNHG6	RefSeq	NC	chr1	9932105	9934199	-	NO	chr1:9,932,105-9,934,199	[Minus][Overlaps with:Snord87]"		MINOR: >15 Reads & 20% Difference	2094	407	1687	0.194365	0.805635	YES	YES	YES	YES	YES	1
SNORD87	RefSeq	SNR	chr1	9932550	9932624	-	NO	chr1:9,932,550-9,932,624	[Minus][Overlaps with:Snhg6][Multi-counted reads: Whole_gene_body Exon-only_counting -]"			74	74	0	1	0	NO	NO	YES	NO	NO	1
ncRNA_inter_chr1_40	INTER	LNC	chr1	9941085	9941819	-	NO	chr1:9,941,085-9,941,819	[Minus][Exon count:1][Isoform count1][No Introns][Longest ORF:30 aa]"			735	735	0	1	0	NO	NO	NO	NO	NO	0
ncRNA_inter_chr1_41	INTER	LNC	chr1	9942685	9943294	-	NO	chr1:9,942,685-9,943,294	[Minus][Exon count:1][Isoform count1][No Introns][Longest ORF:53 aa]"			610	610	0	1	0	NO	NO	NO	NO	NO	0
ncRNA_inter_chr1_42	INTER	LNC	chr1	9945822	9946561	-	NO	chr1:9,945,822-9,946,561	[Minus][Exon count:1][Isoform count1][No Introns][Longest ORF:85 aa]"			740	740	0	1	0	NO	NO	NO	NO	NO	0
ncRNA_inter_chr1_43	INTER	LNC	chr1	9946767	9947427	-	NO	chr1:9,946,767-9,947,427	[Minus][Exon count:1][Isoform count1][No Introns][Longest ORF:51 aa]"			661	661	0	1	0	NO	NO	NO	NO	NO	0
TCF24	RefSeq	PCG	chr1	9950243	9957566	-	NO	chr1:9,950,243-9,957,566	[Minus]"			7323	3746	3577	0.511539	0.488461	YES	YES	YES	YES	YES	1
PPP1R42	RefSeq	PCG/NC	chr1	9958702	9999217	-	NO	chr1:9,958,702-9,999,217	[Minus][Overlapping_Isoform_Count: 2]"			40208	1135	39073	0.0282282	0.971772	YES	YES	YES	YES	YES	1
COPS5	RefSeq	PCG/NC	chr1	10014680	10028240	-	NO	chr1:10,014,680-10,028,240	[Minus][Overlapping_Isoform_Count: 3]"			13303	1482	11821	0.111403	0.888597	YES	YES	YES	YES	YES	1
CSPP1	RefSeq	PCG	chr1	10028298	10126849	+	NO	chr1:10,028,298-10,126,849	[Plus]"			98551	4354	94197	0.0441802	0.95582	YES	YES	YES	YES	YES	1
ARFGEF1	RefSeq	PCG	chr1	10127587	10222751	-	NO	chr1:10,127,587-10,222,751	[Minus]"			95164	7042	88122	0.0739986	0.926001	YES	YES	YES	YES	YES	1
ncRNA_inter_chr1_44	INTER	LNC	chr1	10222854	10226182	+	NO	chr1:10,222,854-10,226,182	[Plus][Exon count:1][Isoform count1][No Introns][Longest ORF:161 aa]"			3329	3329	0	1	0	NO	NO	NO	NO	NO	0
CPA6	RefSeq	PCG	chr1	10314799	10710026	-	NO	chr1:10,314,799-10,710,026	[Minus][Overlapping_Isoform_Count: 2]"			395102	1815	393287	0.00459375	0.995406	NO	NO	NO	YES	YES	1
PREX2	RefSeq	PCG	chr1	10983545	11293763	+	NO	chr1:10,983,545-11,293,763 chr1:11,254,043-11,293,763	[Plus][Overlapping_Isoform_Count: 2]"			310085	11054	299031	0.0356483	0.964352	YES	YES	YES	YES	YES	1
A830018L16RIK	RefSeq	PCG	chr1	11404185	11965983	+	NO	chr1:11,404,185-11,591,902 chr1:11,404,185-11,965,983	[Plus][Overlapping_Isoform_Count: 4]"			556285	2780	553505	0.00499744	0.995003	NO	NO	NO	YES	YES	1
MIR6341	MIR	MIR	chr1	12416066	12416187	+	NO	chr1:12,416,066-12,416,187	[Plus][Multi-counted reads: Whole_gene_body Exon-only_counting -]"			121	121	0	1	0	NO	NO	NO	NO	NO	0
SULF1	RefSeq	PCG	chr1	12682510	12850453	+	NO	chr1:12,708,625-12,850,453 chr1:12,682,510-12,850,453	[Plus][Overlapping_Isoform_Count: 3]"			167609	4530	163079	0.0270272	0.972973	NO	YES	YES	YES	YES	1
SLCO5A1	RefSeq	PCG	chr1	12856630	12981216	-	NO	chr1:12,856,630-12,981,216	[Minus]"			124586	8511	116075	0.0683143	0.931686	NO	NO	NO	YES	YES	1
PRDM14	RefSeq	PCG	chr1	13103508	13117244	-	NO	chr1:13,103,508-13,117,244	[Minus]"			13736	2593	11143	0.188774	0.811226	NO	NO	NO	NO	NO	0
NCOA2	RefSeq	PCG	chr1	13129185	13364164	-	NO	chr1:13,129,185-13,364,164 chr1:13,129,185-13,362,510 chr1:13,129,239-13,364,164	[Minus][Overlapping_Isoform_Count: 3]"			234525	8060	226465	0.0343673	0.965633	YES	YES	YES	YES	YES	1
ncRNA_inter_chr1_46	INTER	LNC	chr1	13365004	13368043	+	NO	chr1:13,365,004-13,368,043	[Plus][Exon count:1][Isoform count1][No Introns][Longest ORF:51 aa]"			3040	3040	0	1	0	NO	NO	NO	NO	NO	0
ncRNA_inter_chr1_47	INTER	LNC	chr1	13365004	13368043	-	NO	chr1:13,365,004-13,368,043	[Minus][Exon count:1][Isoform count1][No Introns][Longest ORF:80 aa][Old lncRNA ID:LiverLincs_chr1_10]"			3040	3040	0	1	0	NO	YES	NO	YES	YES	1
ncRNA_inter_chr1_48	INTER	LNC	chr1	13370507	13371567	-	NO	chr1:13,370,507-13,371,567	[Minus][Exon count:1][Isoform count1][No Introns][Longest ORF:45 aa]"			1061	1061	0	1	0	NO	NO	NO	YES	NO	1
ncRNA_inter_chr1_49	INTER	LNC	chr1	13374674	13376024	-	NO	chr1:13,374,674-13,376,024	[Minus][Exon count:1][Isoform count1][No Introns][Longest ORF:162 aa]"			1351	1351	0	1	0	NO	NO	NO	NO	NO	0
ncRNA_inter_chr1_50	INTER	LNC	chr1	13376112	13377218	-	NO	chr1:13,376,112-13,377,218	[Minus][Exon count:1][Isoform count1][No Introns][Longest ORF:99 aa]"			1107	1107	0	1	0	NO	NO	NO	NO	NO	0
ncRNA_inter_chr1_51	INTER	LNC	chr1	13380039	13381105	-	NO	chr1:13,380,039-13,381,105	[Minus][Exon count:1][Isoform count1][No Introns][Longest ORF:41 aa]"			1067	1067	0	1	0	NO	NO	NO	YES	NO	1
ncRNA_inter_chr1_52	INTER	LNC	chr1	13383102	13385131	-	NO	chr1:13,383,102-13,385,131	[Minus][Exon count:1][Isoform count1][No Introns][Longest ORF:72 aa]"			2030	2030	0	1	0	NO	NO	NO	NO	YES	1
ncRNA_inter_chr1_53	INTER	LNC	chr1	13385641	13388927	-	NO	chr1:13,385,641-13,388,927	[Minus][Exon count:1][Isoform count1][No Introns][Longest ORF:50 aa]"			3287	3287	0	1	0	NO	NO	NO	YES	YES	1
ncRNA_inter_chr1_54	INTER	LNC	chr1	13389626	13390884	-	NO	chr1:13,389,626-13,390,884	[Minus][Exon count:1][Isoform count1][No Introns][Longest ORF:47 aa]"			1259	1259	0	1	0	NO	NO	NO	NO	YES	1
ncRNA_inter_chr1_55	INTER	LNC	chr1	13392710	13394493	-	NO	chr1:13,392,710-13,394,493	[Minus][Exon count:1][Isoform count1][No Introns][Longest ORF:128 aa]"			1784	1784	0	1	0	NO	NO	NO	YES	YES	1
ncRNA_inter_chr1_56	INTER	LNC	chr1	13398373	13400077	-	NO	chr1:13,398,373-13,400,077	[Minus][Exon count:1][Isoform count1][No Introns][Longest ORF:89 aa][Old lncRNA ID:LiverLincs_chr1_12]"			1705	1705	0	1	0	NO	NO	YES	YES	NO	1
ncRNA_inter_chr1_57	INTER	LNC	chr1	13402269	13402714	-	NO	chr1:13,402,269-13,402,714	[Minus][Exon count:1][Isoform count1][No Introns][Longest ORF:29 aa]"			446	446	0	1	0	NO	NO	NO	NO	NO	0
ncRNA_inter_chr1_58	INTER	LNC	chr1	13406400	13407586	-	NO	chr1:13,406,400-13,407,586	[Minus][Exon count:1][Isoform count1][No Introns][Longest ORF:42 aa]"			1187	1187	0	1	0	NO	NO	NO	YES	NO	1
ncRNA_inter_chr1_59	INTER	LNC	chr1	13407656	13408211	-	NO	chr1:13,407,656-13,408,211	[Minus][Exon count:1][Isoform count1][No Introns][Longest ORF:38 aa]"			556	556	0	1	0	NO	NO	NO	NO	NO	0
ncRNA_inter_chr1_60	INTER	LNC	chr1	13410350	13410877	-	NO	chr1:13,410,350-13,410,877	[Minus][Exon count:1][Isoform count1][No Introns][Longest ORF:18 aa]"			528	528	0	1	0	NO	NO	NO	NO	NO	0
ncRNA_inter_chr1_61	INTER	LNC	chr1	13412933	13414318	-	NO	chr1:13,412,933-13,414,318	[Minus][Exon count:1][Isoform count1][No Introns][Longest ORF:71 aa]"			1386	1386	0	1	0	NO	NO	NO	NO	YES	1
ncRNA_inter_chr1_62	INTER	LNC	chr1	13416539	13419688	-	NO	chr1:13,416,539-13,419,688	[Minus][Exon count:1][Isoform count1][No Introns][Longest ORF:89 aa]"			3150	3150	0	1	0	NO	NO	NO	YES	YES	1
ncRNA_inter_chr1_63	INTER	LNC	chr1	13422740	13424457	-	NO	chr1:13,422,740-13,424,457	[Minus][Exon count:1][Isoform count1][No Introns][Longest ORF:82 aa][Old lncRNA ID:LiverLincs_chr1_13]"			1718	1718	0	1	0	NO	NO	NO	YES	NO	1
ncRNA_inter_chr1_64	INTER	LNC	chr1	13424647	13425551	-	NO	chr1:13,424,647-13,425,551	[Minus][Exon count:1][Isoform count1][No Introns][Longest ORF:45 aa][Old lncRNA ID:LiverLincs_chr1_14]"			905	905	0	1	0	NO	NO	NO	NO	NO	0
ncRNA_inter_chr1_65	INTER	LNC	chr1	13425643	13426985	-	NO	chr1:13,425,643-13,426,985	[Minus][Exon count:1][Isoform count1][No Introns][Longest ORF:63 aa]"			1343	1343	0	1	0	NO	NO	NO	NO	NO	0
ncRNA_inter_chr1_66	INTER	LNC	chr1	13427379	13428719	-	NO	chr1:13,427,379-13,428,719	[Minus][Exon count:1][Isoform count1][No Introns][Longest ORF:42 aa]"			1341	1341	0	1	0	NO	NO	NO	YES	NO	1
ncRNA_inter_chr1_67	INTER	LNC	chr1	13429868	13430693	-	NO	chr1:13,429,868-13,430,693	[Minus][Exon count:1][Isoform count1][No Introns][Longest ORF:103 aa]"			826	826	0	1	0	NO	NO	NO	NO	NO	0
ncRNA_inter_chr1_68	INTER	LNC	chr1	13431926	13433247	-	NO	chr1:13,431,926-13,433,247	[Minus][Exon count:1][Isoform count1][No Introns][Longest ORF:56 aa]"			1322	1322	0	1	0	NO	NO	NO	NO	YES	1
ncRNA_inter_chr1_69	INTER	LNC	chr1	13433393	13435525	-	NO	chr1:13,433,393-13,435,525	[Minus][Exon count:1][Isoform count1][No Introns][Longest ORF:67 aa]"			2133	2133	0	1	0	NO	NO	NO	NO	YES	1
ncRNA_inter_chr1_70	INTER	LNC	chr1	13435590	13436225	-	NO	chr1:13,435,590-13,436,225	[Minus][Exon count:1][Isoform count1][No Introns][Longest ORF:41 aa]"			636	636	0	1	0	NO	NO	NO	NO	NO	0
ncRNA_inter_chr1_71	INTER	LNC	chr1	13439390	13441886	-	NO	chr1:13,439,390-13,441,886	[Minus][Exon count:1][Isoform count1][No Introns][Longest ORF:57 aa]"			2497	2497	0	1	0	NO	NO	NO	NO	YES	1
ncRNA_inter_chr1_72	INTER	LNC	chr1	13441953	13442729	-	NO	chr1:13,441,953-13,442,729	[Minus][Exon count:1][Isoform count1][No Introns][Longest ORF:39 aa]"			777	777	0	1	0	NO	NO	NO	NO	YES	1
ncRNA_inter_chr1_73	INTER	LNC	chr1	13451534	13462641	-	NO	chr1:13,451,534-13,462,641	[Minus][Exon count:1][Isoform count1][No Introns][Longest ORF:106 aa]"			11108	11108	0	1	0	NO	NO	YES	YES	YES	1
ncRNA_inter_chr1_74	INTER	LNC	chr1	13474028	13476952	-	NO	chr1:13,474,028-13,476,952	[Minus][Exon count:1][Isoform count1][No Introns][Longest ORF:58 aa]"			2925	2925	0	1	0	NO	NO	NO	YES	YES	1
ncRNA_inter_chr1_75	INTER	LNC	chr1	13477015	13478124	-	NO	chr1:13,477,015-13,478,124	[Minus][Exon count:1][Isoform count1][No Introns][Longest ORF:100 aa]"			1110	1110	0	1	0	NO	NO	NO	NO	NO	0
ncRNA_inter_chr1_76	INTER	LNC	chr1	13552017	13553610	+	NO	chr1:13,552,017-13,553,610	[Plus][Exon count:1][Isoform count1][No Introns][Longest ORF:106 aa]"			1594	1594	0	1	0	NO	NO	NO	NO	NO	0
TRAM1	RefSeq	PCG	chr1	13554773	13579991	-	NO	chr1:13,554,773-13,579,991	[Minus]"			25218	2943	22275	0.116702	0.883298	YES	YES	YES	YES	YES	1
ncRNA_as_chr1_77	AS	LNC	chr1	13556432	13559811	+	NO	chr1:13,556,432-13,559,811	[Plus][Exon count:1][Isoform count1][No Introns][Longest ORF:82 aa]"			3380	3380	0	1	0	NO	NO	NO	NO	NO	0
ncRNA_inter_chr1_78	INTER	LNC	chr1	13580039	13581786	+	NO	chr1:13,580,039-13,581,786	[Plus][Exon count:1][Isoform count1][No Introns][Longest ORF:91 aa]"			1748	1748	0	1	0	NO	NO	NO	YES	NO	1
ncRNA_inter_chr1_79	INTER	LNC	chr1	13602073	13605266	-	NO	chr1:13,602,073-13,605,266	[Minus][Exon count:1][Isoform count1][No Introns][Longest ORF:81 aa]"			3194	3194	0	1	0	NO	NO	NO	YES	YES	1
LACTB2	RefSeq	PCG	chr1	13615979	13650590	-	NO	chr1:13,615,979-13,650,590	[Minus]"			34611	1888	32723	0.0545491	0.945451	YES	YES	YES	YES	YES	1
ncRNA_as_chr1_80	AS	LNC	chr1	13627663	13640885	+	NO	chr1:13,627,663-13,640,885	[Plus][Exon count:2][Isoform count1][Longest ORF:74 aa]"			13223	10020	3203	0.757771	0.242229	NO	NO	NO	NO	NO	0
XKR9	RefSeq	PCG	chr1	13658851	13691804	+	NO	chr1:13,658,851-13,691,804	[Plus]"			32953	1926	31027	0.0584469	0.941553	YES	YES	YES	YES	YES	1
ncRNA_inter_chr1_81	INTER	LNC	chr1	13692311	13697268	-	NO	chr1:13,692,311-13,697,268	[Minus][Exon count:1][Isoform count1][No Introns][Longest ORF:76 aa]"			4958	4958	0	1	0	NO	NO	NO	NO	NO	0
GM5523	RefSeq	NC	chr1	13775765	13777010	-	NO	chr1:13,775,765-13,777,010	[Minus]"			1245	1245	0	1	0	NO	NO	NO	NO	NO	0
EYA1	RefSeq	PCG	chr1	14159038	14300280	-	NO	chr1:14,159,038-14,300,280	[Minus][Overlapping_Isoform_Count: 2]"			141096	4199	136897	0.0297599	0.97024	NO	NO	NO	YES	YES	1
MSC	RefSeq	PCG	chr1	14743428	14746047	-	NO	chr1:14,743,428-14,746,047	[Minus]"			2619	1715	904	0.65483	0.34517	NO	NO	NO	NO	NO	0
ncRNA_inter_chr1_82	INTER	LNC	chr1	14746758	14748397	+	NO	chr1:14,746,758-14,748,397	[Plus][Exon count:1][Isoform count1][No Introns][Longest ORF:52 aa][Old lncRNA ID:LiverLincs_chr1_15]"			1640	1640	0	1	0	NO	NO	NO	NO	NO	0
ncRNA_inter_chr1_83	INTER	LNC	chr1	14767831	14768225	+	NO	chr1:14,767,831-14,768,225	[Plus][Exon count:1][Isoform count1][No Introns][Longest ORF:15 aa]"			395	395	0	1	0	NO	NO	NO	NO	NO	0
ncRNA_inter_chr1_84	INTER	LNC	chr1	14768976	14770512	+	NO	chr1:14,768,976-14,770,512	[Plus][Exon count:1][Isoform count1][No Introns][Longest ORF:69 aa]"			1537	1537	0	1	0	NO	NO	NO	NO	NO	0
ncRNA_inter_chr1_85	INTER	LNC	chr1	14782861	14783340	+	NO	chr1:14,782,861-14,783,340	[Plus][Exon count:1][Isoform count1][No Introns][Longest ORF:80 aa][Old lncRNA ID:LiverLincs_chr1_16]"			480	480	0	1	0	NO	NO	NO	NO	NO	0
TRPA1	RefSeq	PCG	chr1	14862728	14908943	-	NO	chr1:14,862,728-14,908,943	[Minus]"			46215	4263	41952	0.0922428	0.907757	NO	NO	NO	NO	NO	0
KCNB2	RefSeq	PCG	chr1	15302532	15704295	+	NO	chr1:15,302,532-15,704,295	[Plus]"			401763	5309	396454	0.0132143	0.986786	NO	YES	NO	YES	YES	1
ncRNA_as_chr1_86	AS	LNC	chr1	15555413	15557279	-	NO	chr1:15,555,413-15,557,279	[Minus][Exon count:1][Isoform count1][No Introns][Longest ORF:72 aa]"			1867	1867	0	1	0	NO	NO	NO	NO	YES	1
TERF1	RefSeq	PCG	chr1	15795726	15834133	+	NO	chr1:15,795,726-15,834,133	[Plus][Overlapping_Isoform_Count: 2]"			38320	2181	36139	0.0569154	0.943085	YES	YES	YES	YES	YES	1
SBSPON	RefSeq	PCG	chr1	15843942	15882803	-	NO	chr1:15,843,942-15,882,803	[Minus]"			38861	2748	36113	0.0707136	0.929286	NO	NO	NO	NO	YES	1
4930444P10RIK	RefSeq	PCG	chr1	16056059	16083122	-	NO	chr1:16,056,059-16,083,122	[Minus]"			27063	717	26346	0.0264937	0.973506	NO	NO	NO	NO	NO	0
RPL7	RefSeq	PCG	chr1	16091375	16094514	-	NO	chr1:16,091,375-16,094,514	[Minus]"		MINOR: >15 Reads & 20% Difference	3139	934	2205	0.297547	0.702453	YES	YES	YES	YES	YES	1
RDH10	RefSeq	PCG	chr1	16095962	16122631	+	NO	chr1:16,095,962-16,122,631	[Plus]"			26669	2295	24374	0.086055	0.913945	YES	YES	YES	YES	YES	1
STAU2	RefSeq	PCG	chr1	16218890	16509383	-	NO	chr1:16,218,890-16,509,383	[Minus][Overlapping_Isoform_Count: 2]"			290362	2759	287603	0.00950193	0.990498	YES	YES	YES	YES	YES	1
UBE2W	RefSeq	PCG/NC	chr1	16530868	16609419	-	NO	chr1:16,558,754-16,609,419 chr1:16,530,868-16,609,419	[Minus][Overlapping_Isoform_Count: 4]"			75760	1433	74327	0.018915	0.981085	YES	YES	YES	YES	YES	1
TCEB1	RefSeq	PCG	chr1	16632845	16646946	-	NO	chr1:16,632,845-16,646,946	[Minus]"			14101	955	13146	0.0677257	0.932274	YES	YES	YES	YES	YES	1
TMEM70	RefSeq	PCG	chr1	16655271	16668356	+	NO	chr1:16,655,271-16,668,356	[Plus][Overlapping_Isoform_Count: 2]"			13082	1729	11353	0.132166	0.867834	YES	YES	YES	YES	YES	1
ncRNA_inter_chr1_88	INTER	LNC	chr1	16676275	16677045	-	NO	chr1:16,676,275-16,677,045	[Minus][Exon count:1][Isoform count1][No Introns][Longest ORF:61 aa]"			771	771	0	1	0	NO	NO	NO	NO	NO	0
ncRNA_as_chr1_89	AS	LNC	chr1	16678286	16678843	-	NO	chr1:16,678,286-16,678,843	[Minus][Exon count:1][Isoform count1][No Introns][Longest ORF:15 aa]"			558	558	0	1	0	NO	NO	NO	NO	NO	0
LY96	RefSeq	PCG	chr1	16678536	16699686	+	NO	chr1:16,678,536-16,699,686	[Plus][Overlapping_Isoform_Count: 2]"			21096	549	20547	0.0260239	0.973976	YES	YES	YES	YES	YES	1
JPH1	RefSeq	PCG	chr1	16985020	17087970	-	NO	chr1:16,985,020-17,087,970	[Minus]"			102950	4807	98143	0.0466926	0.953307	NO	NO	YES	YES	YES	1
GDAP1	RefSeq	PCG	chr1	17135453	17154351	+	NO	chr1:17,135,453-17,154,351	[Plus]"			18898	3937	14961	0.208329	0.791671	NO	NO	NO	NO	NO	0
PI15	RefSeq	PCG	chr1	17591981	17621020	+	NO	chr1:17,591,981-17,621,020	[Plus]"			29039	6923	22116	0.238404	0.761596	NO	NO	NO	NO	NO	0
GM16070	RefSeq	NC	chr1	17666107	17717727	-	NO	chr1:17,666,107-17,717,727	[Minus]"			51620	2264	49356	0.043859	0.956141	NO	NO	NO	NO	YES	1
CRISPLD1	RefSeq	PCG	chr1	17717497	17756288	+	NO	chr1:17,717,497-17,756,288	[Plus]"			38791	4006	34785	0.103271	0.896729	NO	NO	NO	NO	YES	1
CRISP4	RefSeq	PCG	chr1	18105271	18127132	-	NO	chr1:18,105,271-18,127,132	[Minus]"			21861	1192	20669	0.0545263	0.945474	NO	NO	NO	NO	NO	0
DEFB44-PS	RefSeq	NC	chr1	18200133	18213645	-	NO	chr1:18,200,133-18,213,645	[Minus]"			13512	222	13290	0.0164298	0.98357	NO	NO	NO	NO	NO	0
DEFB18	RefSeq	PCG	chr1	18226553	18227524	-	NO	chr1:18,226,553-18,227,524	[Minus]"			971	258	713	0.265705	0.734295	NO	NO	NO	NO	NO	0
DEFB41	RefSeq	PCG	chr1	18241058	18255219	-	NO	chr1:18,241,058-18,255,219	[Minus][Overlaps with:Gm15386]"			14161	469	13692	0.0331191	0.966881	NO	NO	NO	NO	NO	0
GM15386	RefSeq	PCG	chr1	18250604	18255219	-	NO	chr1:18,250,604-18,255,219	[Minus][Overlaps with:Defb41][Multi-counted reads: - - Intron-only_counting]"			4615	256	4359	0.0554713	0.944529	NO	NO	NO	NO	NO	0
ncRNA_inter_chr1_90	INTER	LNC	chr1	18953290	18954027	*	NO	chr1:18,953,290-18,954,027	[Both][Exon count:1][Isoform count1][No Introns][Longest ORF:62 aa][Old lncRNA ID:LiverLincs_chr1_18]"			738	738	0	1	0	NO	NO	NO	NO	NO	0
TFAP2D	RefSeq	PCG	chr1	19093102	19156413	+	NO	chr1:19,093,102-19,156,413	[Plus]"			63311	1747	61564	0.0275939	0.972406	NO	NO	NO	YES	NO	1
TFAP2B	RefSeq	PCG	chr1	19198994	19228926	+	NO	chr1:19,198,994-19,228,926 chr1:19,202,134-19,228,926	[Plus][Overlapping_Isoform_Count: 3]"			27261	3831	23430	0.14053	0.85947	NO	NO	NO	YES	NO	1
ncRNA_inter_chr1_91	INTER	LNC	chr1	20038078	20043114	-	NO	chr1:20,038,078-20,043,114	[Minus][Exon count:1][Isoform count1][No Introns][Longest ORF:123 aa]"			5037	5037	0	1	0	NO	NO	NO	NO	NO	0
PKHD1	RefSeq	PCG	chr1	20047859	20608138	-	NO	chr1:20,047,859-20,608,138	[Minus]"			560279	12928	547351	0.0230742	0.976926	YES	YES	YES	YES	YES	1
MIR206	MIR	MIR	chr1	20669090	20669163	+	NO	chr1:20,669,090-20,669,163	[Plus][Multi-counted reads: Whole_gene_body Exon-only_counting -]"			73	73	0	1	0	NO	NO	NO	NO	NO	0
MIR133B	MIR	MIR	chr1	20672849	20672968	+	NO	chr1:20,672,849-20,672,968	[Plus][Multi-counted reads: Whole_gene_body Exon-only_counting -]"			119	119	0	1	0	NO	NO	NO	NO	NO	0
IL17A	RefSeq	PCG	chr1	20720985	20724577	+	NO	chr1:20,720,985-20,724,577	[Plus]"			3592	1171	2421	0.326002	0.673998	NO	NO	NO	NO	NO	0
IL17F	RefSeq	PCG	chr1	20767229	20774351	-	NO	chr1:20,767,229-20,774,351	[Minus]"			7122	1175	5947	0.164982	0.835018	NO	NO	NO	NO	NO	0
MCM3	RefSeq	PCG	chr1	20793094	20810294	-	NO	chr1:20,793,094-20,810,294	[Minus]"		MINOR: >15 Reads & 20% Difference	17200	2886	14314	0.167791	0.832209	YES	YES	YES	YES	YES	1
PAQR8	RefSeq	PCG	chr1	20880702	20928837	+	NO	chr1:20,880,702-20,928,837	[Plus]"			48135	4420	43715	0.0918251	0.908175	NO	YES	YES	YES	YES	1
EFHC1	RefSeq	PCG	chr1	20941706	20980922	+	NO	chr1:20,941,706-20,980,922	[Plus]"			39216	2208	37008	0.0563035	0.943696	NO	NO	NO	YES	YES	1
ncRNA_inter_chr1_94	INTER	LNC	chr1	20981175	20981810	-	NO	chr1:20,981,175-20,981,810	[Minus][Exon count:1][Isoform count1][No Introns][Longest ORF:38 aa]"			636	636	0	1	0	NO	NO	NO	NO	NO	0
ncRNA_inter_chr1_95	INTER	LNC	chr1	20983415	20984385	-	NO	chr1:20,983,415-20,984,385	[Minus][Exon count:1][Isoform count1][No Introns][Longest ORF:60 aa]"			971	971	0	1	0	NO	NO	NO	NO	NO	0
ncRNA_inter_chr1_96	INTER	LNC	chr1	20984535	20986123	-	NO	chr1:20,984,535-20,986,123	[Minus][Exon count:1][Isoform count1][No Introns][Longest ORF:112 aa]"			1589	1589	0	1	0	NO	NO	NO	NO	YES	1
ncRNA_inter_chr1_97	INTER	LNC	chr1	20986226	20991462	+	NO	chr1:20,986,226-20,991,462	[Plus][Exon count:1][Isoform count1][No Introns][Longest ORF:119 aa]"			5237	5237	0	1	0	NO	NO	NO	NO	NO	0
TRAM2	RefSeq	PCG	chr1	20991477	21069306	-	NO	chr1:20,991,477-21,069,306	[Minus]"			77829	1390	76439	0.0178597	0.98214	YES	YES	YES	YES	YES	1
ncRNA_inter_chr1_98	INTER	LNC	chr1	21114280	21114894	-	NO	chr1:21,114,280-21,114,894	[Minus][Exon count:1][Isoform count1][No Introns][Longest ORF:59 aa]"			615	615	0	1	0	NO	NO	NO	NO	NO	0
ncRNA_inter_chr1_99	INTER	LNC	chr1	21166592	21166932	+	NO	chr1:21,166,592-21,166,932	[Plus][Exon count:1][Isoform count1][No Introns][Longest ORF:19 aa]"			341	341	0	1	0	NO	NO	NO	NO	NO	0
ncRNA_inter_chr1_100	INTER	LNC	chr1	21167166	21168300	+	NO	chr1:21,167,166-21,168,300	[Plus][Exon count:1][Isoform count1][No Introns][Longest ORF:43 aa]"			1135	1135	0	1	0	NO	NO	NO	NO	NO	0
ncRNA_inter_chr1_101	INTER	LNC	chr1	21168654	21168993	+	NO	chr1:21,168,654-21,168,993	[Plus][Exon count:1][Isoform count1][No Introns][Longest ORF:77 aa]"			340	340	0	1	0	NO	NO	NO	NO	NO	0
TMEM14A	RefSeq	PCG	chr1	21208655	21220248	+	NO	chr1:21,208,655-21,220,248	[Plus][Overlapping_Isoform_Count: 2]"			11410	1168	10242	0.102366	0.897634	YES	YES	YES	YES	YES	1
ncRNA_as_chr1_102	AS	LNC	chr1	21217155	21219718	-	NO	chr1:21,217,155-21,219,718	[Minus][Exon count:2][Isoform count1][Longest ORF:71 aa]"			2564	1606	958	0.626365	0.373635	NO	NO	NO	NO	NO	0
ncRNA_as_chr1_103	AS	LNC	chr1	21230445	21255024	-	NO	chr1:21,230,445-21,255,024	[Minus][Exon count:2][Isoform count3][No Intron-only sequences][Longest ORF:129 aa]"			22658	22658	0	1	0	YES	YES	YES	NO	NO	1
GSTA3	RefSeq	PCG	chr1	21230665	21255656	+	NO	chr1:21,230,665-21,255,656	[Plus][Overlapping_Isoform_Count: 3]"			24756	1375	23381	0.0555421	0.944458	YES	YES	YES	YES	YES	1
GM4956	RefSeq	NC	chr1	21275326	21288393	-	NO	chr1:21,275,326-21,288,393	[Minus]"			13067	1148	11919	0.0878549	0.912145	NO	YES	YES	YES	YES	1
ncRNA_inter_chr1_104	INTER	LNC	chr1	21309036	21310110	-	NO	chr1:21,309,036-21,310,110	[Minus][Exon count:1][Isoform count1][No Introns][Longest ORF:61 aa]"			1075	1075	0	1	0	NO	NO	NO	NO	NO	0
ncRNA_inter_chr1_105	INTER	LNC	chr1	21318458	21319731	+	NO	chr1:21,318,458-21,319,731	[Plus][Exon count:1][Isoform count1][No Introns][Longest ORF:32 aa]"			1274	1274	0	1	0	NO	NO	NO	NO	NO	0
ncRNA_inter_chr1_106	INTER	LNC	chr1	21326629	21328257	+	NO	chr1:21,326,629-21,328,257	[Plus][Exon count:1][Isoform count1][No Introns][Longest ORF:98 aa]"			1629	1629	0	1	0	NO	NO	NO	NO	NO	0
KHDC1A	RefSeq	PCG	chr1	21339757	21342280	+	NO	chr1:21,339,757-21,342,280	[Plus]"			2523	1950	573	0.772889	0.227111	NO	NO	NO	NO	NO	0
KHDC1C	RefSeq	PCG	chr1	21358411	21359824	+	NO	chr1:21,358,411-21,359,824	[Plus]"			1413	844	569	0.597311	0.402689	NO	NO	NO	NO	NO	0
KHDC1B	RefSeq	PCG	chr1	21373636	21376465	+	NO	chr1:21,373,636-21,376,465	[Plus]"			2829	2247	582	0.794274	0.205726	NO	NO	NO	NO	NO	0
KCNQ5	RefSeq	PCG	chr1	21388483	21952023	-	NO	chr1:21,388,483-21,952,023	[Minus][Overlapping_Isoform_Count: 2]"			563483	6923	556560	0.0122861	0.987714	NO	YES	YES	YES	YES	1
RIMS1	RefSeq	PCG	chr1	22278502	22812563	-	NO	chr1:22,278,502-22,812,563	[Minus][Overlapping_Isoform_Count: 5]"			533566	3573	529993	0.00669645	0.993304	NO	NO	NO	YES	YES	1
4933415F23RIK	RefSeq	PCG	chr1	23107312	23109092	-	NO	chr1:23,107,312-23,109,092	[Minus]"			1780	1780	0	1	0	NO	NO	NO	NO	NO	0
ncRNA_inter_chr1_107	INTER	LNC	chr1	23194471	23195643	+	NO	chr1:23,194,471-23,195,643	[Plus][Exon count:1][Isoform count1][No Introns][Longest ORF:67 aa][Old lncRNA ID:LiverLincs_chr1_20]"			1173	1173	0	1	0	NO	NO	NO	NO	NO	0
ncRNA_inter_chr1_108	INTER	LNC	chr1	23263103	23302647	+	NO	chr1:23,263,103-23,302,647	[Plus][Exon count:5][Isoform count17][Overlapping SmallRNA:Mir30a;Mir30c-2][Longest ORF:129 aa][Old lncRNA ID:LiverLincs_chr1_21;LiverLincs_chr1_22;LiverLincs_chr1_23;LiverLincs_chr1_24;LiverLincs_chr1_25;LiverLincs_chr1_26;LiverLincs_chr1_27;LiverLincs_chr1_28;LiverLincs_chr1_29;LiverLincs_chr1_30;LiverLincs_chr1_31]"			9176	9142	34	0.996295	0.00370532	YES	YES	YES	YES	YES	1
ncRNA_inter_chr1_109	INTER	LNC	chr1	23274480	23302182	-	NO	chr1:23,274,480-23,302,182	[Minus][Exon count:1][Isoform count1][No Introns][Longest ORF:105 aa]"			27703	27703	0	1	0	NO	NO	NO	NO	NO	0
MIR30A	MIR	MIR	chr1	23279107	23279178	+	NO	chr1:23,279,107-23,279,178	[Plus][Multi-counted reads: Whole_gene_body Exon-only_counting -]"			71	71	0	1	0	NO	NO	NO	NO	NO	0
MIR30C-2	MIR	MIR	chr1	23298539	23298623	+	NO	chr1:23,298,539-23,298,623	[Plus][Multi-counted reads: Whole_gene_body Exon-only_counting -]"			84	84	0	1	0	NO	NO	NO	NO	NO	0
ncRNA_inter_chr1_110	INTER	LNC	chr1	23323167	23325295	+	NO	chr1:23,323,167-23,325,295	[Plus][Exon count:1][Isoform count1][No Introns][Longest ORF:49 aa]"			2129	2129	0	1	0	NO	NO	NO	YES	YES	1
ncRNA_inter_chr1_111	INTER	LNC	chr1	23325955	23326744	+	NO	chr1:23,325,955-23,326,744	[Plus][Exon count:1][Isoform count1][No Introns][Longest ORF:49 aa]"			790	790	0	1	0	NO	NO	NO	NO	NO	0
ncRNA_inter_chr1_112	INTER	LNC	chr1	23327301	23329031	+	NO	chr1:23,327,301-23,329,031	[Plus][Exon count:1][Isoform count1][No Introns][Longest ORF:89 aa]"			1731	1731	0	1	0	NO	NO	NO	NO	YES	1
ncRNA_inter_chr1_113	INTER	LNC	chr1	23329871	23331364	+	NO	chr1:23,329,871-23,331,364	[Plus][Exon count:1][Isoform count1][No Introns][Longest ORF:75 aa]"			1494	1494	0	1	0	NO	NO	NO	YES	YES	1
OGFRL1	RefSeq	PCG	chr1	23373262	23390014	-	NO	chr1:23,373,262-23,390,014	[Minus]"			16752	4844	11908	0.28916	0.71084	YES	YES	YES	YES	YES	1
B3GAT2	RefSeq	PCG	chr1	23768764	23854697	+	NO	chr1:23,768,764-23,854,697	[Plus]"			85933	4355	81578	0.050679	0.949321	NO	NO	NO	YES	YES	1
SMAP1	RefSeq	PCG/NC	chr1	23851663	23929220	-	NO	chr1:23,851,663-23,916,575 chr1:23,852,463-23,929,220 chr1:23,852,463-23,916,575	[Minus][Overlapping_Isoform_Count: 3]"			76752	2155	74597	0.0280774	0.971923	YES	YES	YES	YES	YES	1
1110058L19RIK	RefSeq	PCG	chr1	24002777	24012479	-	NO	chr1:24,002,777-24,012,479	[Minus]"			9702	667	9035	0.0687487	0.931251	YES	YES	YES	YES	YES	1
ncRNA_inter_chr1_114	INTER	LNC	chr1	24012722	24014681	-	NO	chr1:24,012,722-24,014,681	[Minus][Exon count:1][Isoform count1][No Introns][Longest ORF:50 aa][Old lncRNA ID:LiverLincs_chr1_32]"			1960	1960	0	1	0	NO	NO	NO	NO	NO	0
FAM135A	RefSeq	PCG	chr1	24017596	24107180	-	NO	chr1:24,017,596-24,107,180	[Minus]"			89584	6467	83117	0.0721892	0.927811	YES	YES	YES	YES	YES	1
ncRNA_inter_chr1_115	INTER	LNC	chr1	24114905	24143452	+	NO	chr1:24,114,905-24,143,452	[Plus][Exon count:2][Isoform count1][Longest ORF:83 aa][Old lncRNA ID:LiverLincs_chr1_33]"			28548	3056	25492	0.107048	0.892952	NO	NO	YES	YES	YES	1
ncRNA_inter_chr1_116	INTER	LNC	chr1	24146376	24149021	+	NO	chr1:24,146,376-24,149,021	[Plus][Exon count:1][Isoform count1][No Introns][Longest ORF:62 aa][Old lncRNA ID:LiverLincs_chr1_34]"			2646	2646	0	1	0	NO	NO	NO	NO	NO	0
COL9A1	RefSeq	PCG	chr1	24184448	24259577	+	NO	chr1:24,184,448-24,259,577 chr1:24,202,041-24,259,577	[Plus][Overlapping_Isoform_Count: 2]"			74853	3867	70986	0.0516613	0.948339	NO	NO	NO	YES	NO	1
COL19A1	RefSeq	PCG	chr1	24264521	24594276	-	NO	chr1:24,264,521-24,594,276	[Minus]"			329755	10542	319213	0.0319692	0.968031	NO	NO	NO	YES	YES	1
LMBRD1	RefSeq	PCG	chr1	24685382	24823146	+	NO	chr1:24,685,382-24,823,146	[Plus]"			137764	5392	132372	0.0391394	0.960861	YES	YES	YES	YES	YES	1
ncRNA_inter_chr1_117	INTER	LNC	chr1	24830930	24831890	+	NO	chr1:24,830,930-24,831,890	[Plus][Exon count:1][Isoform count1][No Introns][Longest ORF:21 aa][Old lncRNA ID:LiverLincs_chr1_35]"			961	961	0	1	0	NO	NO	NO	NO	NO	0
ncRNA_inter_chr1_118	INTER	LNC	chr1	25073443	25073879	+	NO	chr1:25,073,443-25,073,879	[Plus][Exon count:1][Isoform count1][No Introns][Longest ORF:8 aa][Old lncRNA ID:LiverLincs_chr1_36]"			437	437	0	1	0	NO	NO	NO	NO	NO	0
BAI3	RefSeq	PCG	chr1	25124320	25886552	-	NO	chr1:25,124,320-25,886,552	[Minus][Overlaps with:Gm20172]"			762232	5522	756710	0.00724451	0.992755	NO	NO	NO	YES	YES	1
GM20172	RefSeq	PCG	chr1	25333248	25334799	-	NO	chr1:25,333,248-25,334,799	[Minus][Overlaps with:Bai3]"			1551	1551	0	1	0	NO	NO	NO	NO	NO	0
4931408C20RIK	RefSeq	PCG	chr1	26738645	26744305	-	NO	chr1:26,738,645-26,744,305	[Minus]"			5660	4331	1329	0.765194	0.234806	NO	NO	NO	NO	NO	0
ncRNA_inter_chr1_119	INTER	LNC	chr1	27940847	27961994	+	NO	chr1:27,940,847-27,961,994	[Plus][Exon count:2][Isoform count2][Longest ORF:132 aa][Old lncRNA ID:LiverLincs_chr1_37]"			21125	4799	16326	0.227172	0.772828	YES	YES	YES	YES	YES	1
ncRNA_inter_chr1_120	INTER	LNC	chr1	27957140	27961994	-	NO	chr1:27,957,140-27,961,994	[Minus][Exon count:1][Isoform count1][No Introns][Overlapping Pseudogene:Gm18776][Longest ORF:111 aa]"			4855	4855	0	1	0	NO	NO	NO	NO	NO	0
GM597	RefSeq	PCG	chr1	28832966	28837097	-	NO	chr1:28,832,966-28,837,097	[Minus]"			4131	2882	1249	0.697652	0.302348	NO	NO	NO	NO	NO	0
MIR6342	MIR	MIR	chr1	29478332	29478457	+	NO	chr1:29,478,332-29,478,457	[Plus][Multi-counted reads: Whole_gene_body Exon-only_counting -]"			125	125	0	1	0	NO	NO	NO	NO	NO	0
PHF3	RefSeq	PCG	chr1	30859186	30920101	-	NO	chr1:30,859,186-30,920,101	[Minus]"			60915	7561	53354	0.124124	0.875876	YES	YES	YES	YES	YES	1
ncRNA_inter_chr1_121	INTER	LNC	chr1	30920738	30921095	-	NO	chr1:30,920,738-30,921,095	[Minus][Exon count:1][Isoform count1][No Introns][Longest ORF:6 aa]"			358	358	0	1	0	NO	NO	NO	NO	NO	0
ncRNA_inter_chr1_122	INTER	LNC	chr1	30921383	30929867	-	NO	chr1:30,921,383-30,929,867	[Minus][Exon count:1][Isoform count1][No Introns][Longest ORF:97 aa]"			8485	8485	0	1	0	NO	YES	YES	YES	YES	1
PTP4A1	RefSeq	PCG	chr1	30997147	31006600	-	NO	chr1:30,997,147-31,006,600	[Minus][Overlaps with:Gm13363][Multi-counted reads: - - Intron-only_counting]"			9453	4129	5324	0.436793	0.563207	YES	YES	YES	YES	YES	1
GM13363	RefSeq	NC	chr1	30998436	31006555	-	NO	chr1:30,998,436-31,006,555	[Minus][Overlaps with:Ptp4a1][Multi-counted reads: Whole_gene_body Exon-only_counting Intron-only_counting]"			8119	2784	5335	0.342899	0.657101	YES	YES	YES	YES	YES	1
ncRNA_inter_chr1_123	INTER	LNC	chr1	31007198	31008243	+	NO	chr1:31,007,198-31,008,243	[Plus][Exon count:1][Isoform count1][No Introns][Longest ORF:57 aa]"			1046	1046	0	1	0	NO	NO	NO	NO	NO	0
ncRNA_inter_chr1_124	INTER	LNC	chr1	31009471	31010660	+	NO	chr1:31,009,471-31,010,660	[Plus][Exon count:1][Isoform count1][No Introns][Longest ORF:59 aa]"			1190	1190	0	1	0	NO	NO	NO	YES	NO	1
ncRNA_inter_chr1_125	INTER	LNC	chr1	31066405	31069731	-	NO	chr1:31,066,405-31,069,731	[Minus][Exon count:1][Isoform count1][No Introns][Longest ORF:104 aa][Old lncRNA ID:LiverLincs_chr1_39]"			3327	3327	0	1	0	NO	NO	NO	NO	NO	0
ncRNA_inter_chr1_126	INTER	LNC	chr1	31091368	31154915	-	NO	chr1:31,091,368-31,154,915	[Minus][Exon count:4][Isoform count22][Longest ORF:138 aa][Old lncRNA ID:LiverLincs_chr1_42;]"			40881	12978	27903	0.317458	0.682542	NO	YES	YES	YES	YES	1
ncRNA_inter_chr1_127	INTER	LNC	chr1	31110209	31119544	+	NO	chr1:31,110,209-31,119,544	[Plus][Exon count:1][Isoform count1][No Introns][Longest ORF:95 aa][Old lncRNA ID:LiverLincs_chr1_41]"			9336	9336	0	1	0	NO	NO	NO	NO	NO	0
ncRNA_inter_chr1_128	INTER	LNC	chr1	31129096	31130897	+	NO	chr1:31,129,096-31,130,897	[Plus][Exon count:1][Isoform count1][No Introns][Longest ORF:76 aa][Old lncRNA ID:LiverLincs_chr1_41]"			1802	1802	0	1	0	NO	NO	NO	NO	NO	0
ncRNA_inter_chr1_129	INTER	LNC	chr1	31143687	31154946	+	NO	chr1:31,143,687-31,154,946	[Plus][Exon count:1][Isoform count1][No Introns][Longest ORF:98 aa][Old lncRNA ID:LiverLincs_chr1_41;LiverLincs_chr1_42]"			11260	11260	0	1	0	NO	NO	NO	NO	NO	0
ncRNA_inter_chr1_130	INTER	LNC	chr1	31156854	31157576	+	NO	chr1:31,156,854-31,157,576	[Plus][Exon count:1][Isoform count1][No Introns][Longest ORF:62 aa]"			723	723	0	1	0	NO	NO	NO	NO	NO	0
ncRNA_inter_chr1_131	INTER	LNC	chr1	31158319	31158753	+	NO	chr1:31,158,319-31,158,753	[Plus][Exon count:1][Isoform count1][No Introns][Longest ORF:31 aa]"			435	435	0	1	0	NO	NO	NO	NO	NO	0
ncRNA_inter_chr1_132	INTER	LNC	chr1	31159053	31160091	+	NO	chr1:31,159,053-31,160,091	[Plus][Exon count:1][Isoform count1][No Introns][Longest ORF:44 aa]"			1039	1039	0	1	0	NO	NO	NO	NO	NO	0
ncRNA_inter_chr1_133	INTER	LNC	chr1	31162177	31162612	+	NO	chr1:31,162,177-31,162,612	[Plus][Exon count:1][Isoform count1][No Introns][Longest ORF:29 aa]"			436	436	0	1	0	NO	NO	NO	NO	NO	0
ncRNA_inter_chr1_134	INTER	LNC	chr1	31162934	31163543	+	NO	chr1:31,162,934-31,163,543	[Plus][Exon count:1][Isoform count1][No Introns][Longest ORF:108 aa]"			610	610	0	1	0	NO	NO	NO	NO	NO	0
ncRNA_inter_chr1_135	INTER	LNC	chr1	31183451	31184077	+	NO	chr1:31,183,451-31,184,077	[Plus][Exon count:1][Isoform count1][No Introns][Longest ORF:35 aa]"			627	627	0	1	0	NO	NO	NO	NO	NO	0
ncRNA_inter_chr1_136	INTER	LNC	chr1	31195510	31196327	+	NO	chr1:31,195,510-31,196,327	[Plus][Exon count:1][Isoform count1][No Introns][Longest ORF:51 aa]"			818	818	0	1	0	NO	NO	NO	NO	NO	0
ncRNA_inter_chr1_137	INTER	LNC	chr1	31196640	31197111	+	NO	chr1:31,196,640-31,197,111	[Plus][Exon count:1][Isoform count1][No Introns][Longest ORF:26 aa]"			472	472	0	1	0	NO	NO	NO	NO	NO	0
4931428L18RIK	RefSeq	NC	chr1	31197922	31279501	-	NO	chr1:31,197,922-31,279,501	[Minus]"			81579	1094	80485	0.0134103	0.98659	NO	NO	NO	NO	YES	1
ncRNA_inter_chr1_138	INTER	LNC	chr1	31198558	31200048	+	NO	chr1:31,198,558-31,200,048	[Plus][Exon count:1][Isoform count1][No Introns][Longest ORF:98 aa]"			1491	1491	0	1	0	NO	NO	NO	NO	NO	0
LGSN	RefSeq	PCG	chr1	31233279	31261570	+	NO	chr1:31,233,279-31,261,570	[Plus]"			28291	1903	26388	0.0672652	0.932735	NO	NO	NO	NO	NO	0
PIH1D3	RefSeq	PCG	chr1	31279683	31281132	+	NO	chr1:31,279,683-31,281,132	[Plus]"			1449	1449	0	1	0	NO	NO	NO	NO	NO	0
GM4850	RefSeq	NC	chr1	31321691	31324906	+	NO	chr1:31,321,691-31,324,906	[Plus]"			3215	914	2301	0.284292	0.715708	NO	NO	NO	NO	NO	0
KHDRBS2	RefSeq	PCG	chr1	32229650	32714583	+	NO	chr1:32,229,650-32,714,583	[Plus]"			484933	1359	483574	0.00280245	0.997198	NO	NO	NO	YES	YES	1
GM9839	RefSeq	PCG	chr1	32576407	32577844	-	NO	chr1:32,576,407-32,577,844	[Minus]"			1437	1437	0	1	0	NO	NO	NO	NO	NO	0
GM5415	RefSeq	PCG	chr1	32600390	32604138	-	NO	chr1:32,600,390-32,604,138	[Minus]"			3748	3748	0	1	0	NO	NO	NO	NO	NO	0
ncRNA_inter_chr1_139	INTER	LNC	chr1	33502470	33503277	-	NO	chr1:33,502,470-33,503,277	[Minus][Exon count:1][Isoform count1][No Introns][Longest ORF:75 aa]"			808	808	0	1	0	NO	NO	NO	NO	NO	0
ncRNA_inter_chr1_140	INTER	LNC	chr1	33503511	33504189	-	NO	chr1:33,503,511-33,504,189	[Minus][Exon count:1][Isoform count1][No Introns][Longest ORF:34 aa]"			679	679	0	1	0	NO	NO	NO	NO	NO	0
ncRNA_inter_chr1_141	INTER	LNC	chr1	33505328	33505755	-	NO	chr1:33,505,328-33,505,755	[Minus][Exon count:1][Isoform count1][No Introns][Longest ORF:35 aa]"			428	428	0	1	0	NO	NO	NO	NO	NO	0
PRIM2	RefSeq	PCG	chr1	33510652	33726639	-	NO	chr1:33,510,652-33,726,639	[Minus]"			215987	1976	214011	0.0091487	0.990851	YES	YES	YES	YES	YES	1
RAB23	RefSeq	PCG	chr1	33776740	33799409	+	NO	chr1:33,776,740-33,799,409 chr1:33,777,263-33,799,409	[Plus][Overlapping_Isoform_Count: 2]"			22503	4321	18182	0.192019	0.807981	YES	YES	YES	YES	YES	1
BAG2	RefSeq	PCG	chr1	33802328	33814595	-	NO	chr1:33,802,328-33,814,595	[Minus]"			12267	1815	10452	0.147958	0.852042	YES	YES	NO	YES	YES	1
ZFP451	RefSeq	PCG	chr1	33818385	33871440	-	NO	chr1:33,858,804-33,871,440 chr1:33,818,385-33,871,440	[Minus][Overlapping_Isoform_Count: 3]"			51163	3792	47371	0.0741161	0.925884	YES	YES	YES	YES	YES	1
GM15455	RefSeq	PCG	chr1	33892743	33895759	-	NO	chr1:33,892,743-33,895,759	[Minus]"			3016	3016	0	1	0	NO	NO	NO	NO	NO	0
BEND6	RefSeq	PCG	chr1	33908896	33964466	-	NO	chr1:33,908,896-33,964,466	[Minus]"			55570	2292	53278	0.0412453	0.958755	NO	NO	NO	YES	YES	1
DST	RefSeq	PCG	chr1	33965069	34365507	+	NO	chr1:34,068,669-34,365,507 chr1:34,217,174-34,240,748 chr1:33,965,069-34,365,507	[Plus][Overlapping_Isoform_Count: 4][Overlaps with:Mir6896]"			388228	17791	370437	0.0458262	0.954174	YES	YES	YES	YES	YES	1
MIR6896	MIR	MIR	chr1	34174203	34174276	+	NO	chr1:34,174,203-34,174,276	[Plus][Overlaps with:Dst][Multi-counted reads: Whole_gene_body Exon-only_counting -]"			73	73	0	1	0	NO	NO	NO	NO	NO	0
MIR5103	MIR	MIR	chr1	34489965	34490044	-	NO	chr1:34,489,965-34,490,044	[Minus][Multi-counted reads: Whole_gene_body Exon-only_counting -]"			79	79	0	1	0	NO	NO	NO	NO	NO	0
ncRNA_inter_chr1_143	INTER	LNC	chr1	34490619	34491169	-	NO	chr1:34,490,619-34,491,169	[Minus][Exon count:1][Isoform count1][No Introns][Longest ORF:49 aa]"			551	551	0	1	0	NO	NO	NO	NO	NO	0
CCDC115	RefSeq	PCG	chr1	34493514	34496517	-	NO	chr1:34,493,514-34,496,517	[Minus]"			3003	1705	1298	0.567766	0.432234	YES	YES	YES	YES	YES	1
IMP4	RefSeq	PCG	chr1	34496673	34502592	+	NO	chr1:34,496,673-34,502,592	[Plus]"		MINOR: >15 Reads & 20% Difference	5919	2249	3670	0.379963	0.620037	YES	YES	YES	YES	YES	1
PTPN18	RefSeq	PCG	chr1	34516590	34530624	+	NO	chr1:34,516,590-34,530,624	[Plus]"			14034	1573	12461	0.112085	0.887915	YES	YES	YES	YES	YES	1
ncRNA_as_chr1_144	AS	LNC	chr1	34525384	34526927	-	NO	chr1:34,525,384-34,526,927	[Minus][Exon count:1][Isoform count1][No Introns][Longest ORF:86 aa]"			1544	1544	0	1	0	NO	NO	NO	NO	NO	0
ncRNA_inter_chr1_145	INTER	LNC	chr1	34531143	34532572	-	NO	chr1:34,531,143-34,532,572	[Minus][Exon count:1][Isoform count1][No Introns][Longest ORF:42 aa]"			1430	1430	0	1	0	NO	NO	NO	NO	NO	0
PRSS39	RefSeq	PCG	chr1	34555274	34559907	+	NO	chr1:34,555,274-34,559,907	[Plus]"			4633	1246	3387	0.26894	0.73106	NO	NO	NO	NO	NO	0
CFC1	RefSeq	PCG	chr1	34592492	34601156	+	NO	chr1:34,592,492-34,601,156	[Plus]"			8664	1038	7626	0.119806	0.880194	NO	NO	NO	NO	NO	0
PRSS40	RefSeq	PCG	chr1	34609176	34617788	-	NO	chr1:34,609,176-34,617,788	[Minus]"			8612	1300	7312	0.150952	0.849048	NO	NO	NO	NO	NO	0
AMER3	RefSeq	PCG	chr1	34636537	34647789	+	NO	chr1:34,636,537-34,647,789	[Plus]"			11252	4356	6896	0.387131	0.612869	NO	NO	NO	NO	NO	0
AA619741	RefSeq	NC	chr1	34690379	34693055	-	NO	chr1:34,690,379-34,693,055	[Minus]"			2676	2676	0	1	0	NO	NO	NO	NO	NO	0
ARHGEF4	RefSeq	PCG	chr1	34858566	34869599	+	NO	chr1:34,858,566-34,869,599	[Plus]"			11033	2714	8319	0.245989	0.754011	NO	NO	NO	NO	NO	0
FAM168B	RefSeq	PCG	chr1	34870062	34899895	-	NO	chr1:34,870,062-34,899,895	[Minus][Overlapping_Isoform_Count: 3]"			29776	5023	24753	0.168693	0.831307	YES	YES	YES	YES	YES	1
PLEKHB2	RefSeq	PCG	chr1	34906803	34936430	+	NO	chr1:34,906,803-34,928,402 chr1:34,906,803-34,936,430	[Plus][Overlapping_Isoform_Count: 2]"			27475	3317	24158	0.120728	0.879272	YES	YES	YES	YES	YES	1
ncRNA_inter_chr1_146	INTER	LNC	chr1	35991181	35992644	+	NO	chr1:35,991,181-35,992,644	[Plus][Exon count:1][Isoform count1][No Introns][Longest ORF:193 aa][Old lncRNA ID:LiverLincs_chr1_45]"			1464	1464	0	1	0	NO	NO	NO	NO	NO	0
ncRNA_inter_chr1_147	INTER	LNC	chr1	36112149	36113253	-	NO	chr1:36,112,149-36,113,253	[Minus][Exon count:1][Isoform count1][No Introns][Longest ORF:78 aa][Old lncRNA ID:LiverLincs_chr1_46]"			1105	1105	0	1	0	NO	NO	NO	YES	NO	1
HS6ST1	RefSeq	PCG	chr1	36125244	36163291	+	NO	chr1:36,125,244-36,163,291	[Plus]"			38047	3719	34328	0.0977475	0.902252	YES	YES	YES	YES	YES	1
UGGT1	RefSeq	PCG	chr1	36196872	36301147	-	NO	chr1:36,196,872-36,301,147	[Minus][Overlaps with:Mir6897]"			104275	9029	95246	0.0865883	0.913412	YES	YES	YES	YES	YES	1
MIR6897	MIR	MIR	chr1	36201096	36201158	-	NO	chr1:36,201,096-36,201,158	[Minus][Overlaps with:Uggt1][Multi-counted reads: Whole_gene_body Exon-only_counting -]"			62	62	0	1	0	NO	NO	NO	NO	NO	0
NEURL3	RefSeq	PCG	chr1	36321446	36330270	-	NO	chr1:36,321,446-36,330,270	[Minus]"			8824	2583	6241	0.292724	0.707276	YES	YES	YES	YES	YES	1
ARID5A	RefSeq	PCG/NC	chr1	36364577	36380874	+	NO	chr1:36,364,577-36,380,874	[Plus][Overlapping_Isoform_Count: 6]"			16025	5522	10503	0.344587	0.655413	YES	YES	YES	YES	YES	1
ncRNA_inter_chr1_148	INTER	LNC	chr1	36381805	36386223	-	NO	chr1:36,381,805-36,386,223	[Minus][Exon count:1][Isoform count1][No Introns][Longest ORF:113 aa][Old lncRNA ID:LiverLincs_chr1_47]"			4419	4419	0	1	0	NO	NO	NO	YES	YES	1
ncRNA_inter_chr1_149	INTER	LNC	chr1	36386352	36386677	-	NO	chr1:36,386,352-36,386,677	[Minus][Exon count:1][Isoform count1][No Introns][Longest ORF:25 aa]"			326	326	0	1	0	NO	NO	NO	NO	NO	0
KANSL3	RefSeq	PCG	chr1	36392574	36426026	-	NO	chr1:36,392,574-36,426,026	[Minus][Overlaps with:Mir6898]"			33452	4663	28789	0.139394	0.860606	YES	YES	YES	YES	YES	1
MIR6898	MIR	MIR	chr1	36405526	36405603	-	NO	chr1:36,405,526-36,405,603	[Minus][Overlaps with:Kansl3][Multi-counted reads: Whole_gene_body Exon-only_counting -]"			77	77	0	1	0	NO	NO	NO	NO	NO	0
FER1L5	RefSeq	PCG	chr1	36429135	36478955	+	NO	chr1:36,429,135-36,478,955	[Plus]"			49820	6318	43502	0.126817	0.873183	NO	NO	NO	NO	NO	0
LMAN2L	RefSeq	PCG	chr1	36480030	36502084	-	NO	chr1:36,480,030-36,502,084	[Minus]"			22054	2225	19829	0.100889	0.899111	YES	YES	YES	YES	YES	1
ncRNA_inter_chr1_150	INTER	LNC	chr1	36522225	36528343	-	NO	chr1:36,522,225-36,528,343	[Minus][Exon count:3][Isoform count1][Longest ORF:87 aa][Old lncRNA ID:LiverLincs_chr1_49]"			6119	442	5677	0.072234	0.927766	NO	NO	NO	NO	NO	0
CNNM4	RefSeq	PCG	chr1	36528441	36565621	+	NO	chr1:36,528,441-36,565,621	[Plus]"			37180	4582	32598	0.123238	0.876762	YES	YES	YES	YES	YES	1
CNNM3	RefSeq	PCG	chr1	36568720	36585082	+	NO	chr1:36,568,720-36,585,082	[Plus][Overlapping_Isoform_Count: 2]"		MINOR: >15 Reads & 20% Difference	16263	5184	11079	0.31876	0.68124	YES	YES	YES	YES	YES	1
ncRNA_as_chr1_151	AS	LNC	chr1	36587100	36587392	+	NO	chr1:36,587,100-36,587,392	[Plus][Exon count:1][Isoform count1][No Introns][Longest ORF:57 aa]"			293	293	0	1	0	NO	NO	NO	NO	NO	0
ANKRD23	RefSeq	PCG	chr1	36587378	36592574	-	NO	chr1:36,587,378-36,592,574	[Minus]"			5196	1954	3242	0.376059	0.623941	NO	YES	YES	YES	YES	1
ANKRD39	RefSeq	PCG	chr1	36595017	36604046	-	NO	chr1:36,595,017-36,604,046	[Minus]"			9029	1786	7243	0.197807	0.802193	YES	YES	YES	YES	YES	1
SEMA4C	RefSeq	PCG	chr1	36605483	36615226	-	NO	chr1:36,605,483-36,614,402 chr1:36,605,483-36,615,226	[Minus][Overlapping_Isoform_Count: 3]"		MINOR: >15 Reads & 20% Difference	9259	3808	5451	0.411276	0.588724	YES	YES	YES	YES	YES	1
ncRNA_inter_chr1_152	INTER	LNC	chr1	36615283	36617273	+	NO	chr1:36,615,283-36,617,273	[Plus][Exon count:1][Isoform count1][No Introns][Longest ORF:80 aa]"			1991	1991	0	1	0	NO	YES	YES	YES	NO	1
FAM178B	RefSeq	PCG	chr1	36619540	36740028	-	NO	chr1:36,656,818-36,740,028 chr1:36,619,540-36,650,177 chr1:36,619,540-36,740,028	[Minus][Overlapping_Isoform_Count: 3]"			120204	2282	117922	0.0189844	0.981016	NO	NO	NO	YES	YES	1
COX5B	RefSeq	PCG	chr1	36748331	36750233	+	NO	chr1:36,748,331-36,750,233	[Plus]"		MINOR: >15 Reads & 20% Difference	1902	569	1333	0.299159	0.700841	YES	YES	YES	YES	YES	1
ACTR1B	RefSeq	PCG	chr1	36756046	36766770	-	NO	chr1:36,756,046-36,766,770	[Minus]"			10724	2077	8647	0.193678	0.806322	YES	YES	YES	YES	YES	1
4933424G06RIK	RefSeq	NC	chr1	36771382	36814805	+	NO	chr1:36,771,382-36,814,805	[Plus]"			43423	1127	42296	0.025954	0.974046	NO	NO	NO	NO	YES	1
ZAP70	RefSeq	PCG	chr1	36818642	36839665	+	NO	chr1:36,818,642-36,839,665 chr1:36,821,359-36,839,665 chr1:36,823,778-36,839,665 chr1:36,835,828-36,839,665	[Plus][Overlapping_Isoform_Count: 4]"			20549	2247	18302	0.109348	0.890652	YES	YES	YES	YES	YES	1
ncRNA_as_chr1_153	AS	LNC	chr1	36831706	36835917	-	NO	chr1:36,831,706-36,835,917	[Minus][Exon count:1][Isoform count1][No Introns][Longest ORF:91 aa]"			4212	4212	0	1	0	NO	NO	NO	NO	YES	1
TMEM131	RefSeq	PCG	chr1	36849033	36996372	-	NO	chr1:36,849,033-36,996,372	[Minus]"			147339	6548	140791	0.0444417	0.955558	YES	YES	YES	YES	YES	1
ncRNA_inter_chr1_154	INTER	LNC	chr1	36998325	36998911	-	NO	chr1:36,998,325-36,998,911	[Minus][Exon count:1][Isoform count1][No Introns][Longest ORF:60 aa]"			587	587	0	1	0	NO	NO	NO	NO	NO	0
ncRNA_inter_chr1_155	INTER	LNC	chr1	37091750	37094571	-	NO	chr1:37,091,750-37,094,571	[Minus][Exon count:1][Isoform count1][No Introns][Longest ORF:123 aa]"			2822	2822	0	1	0	NO	NO	NO	NO	NO	0
CNGA3	RefSeq	PCG	chr1	37275122	37320229	+	NO	chr1:37,276,049-37,320,229 chr1:37,275,122-37,320,229	[Plus][Overlapping_Isoform_Count: 2]"			44770	3495	41275	0.0780657	0.921934	NO	NO	NO	NO	NO	0
INPP4A	RefSeq	PCG	chr1	37356682	37467585	+	NO	chr1:37,426,061-37,461,287 chr1:37,356,682-37,467,585	[Plus][Overlapping_Isoform_Count: 5]"			109615	5712	103903	0.0521097	0.94789	YES	YES	YES	YES	YES	1
ncRNA_inter_chr1_156	INTER	LNC	chr1	37470654	37472187	+	NO	chr1:37,470,654-37,472,187	[Plus][Exon count:1][Isoform count1][No Introns][Longest ORF:69 aa]"			1534	1534	0	1	0	NO	NO	NO	NO	NO	0
COA5	RefSeq	PCG	chr1	37473929	37486948	-	NO	chr1:37,473,929-37,486,948	[Minus]"			13019	3862	9157	0.296643	0.703357	YES	YES	YES	YES	YES	1
UNC50	RefSeq	PCG	chr1	37487016	37495969	+	NO	chr1:37,487,016-37,495,969	[Plus]"		MINOR: >15 Reads & 20% Difference	8953	1412	7541	0.157712	0.842288	YES	YES	YES	YES	YES	1
MGAT4A	RefSeq	PCG	chr1	37496184	37597861	-	NO	chr1:37,496,184-37,597,861 chr1:37,496,184-37,593,249	[Minus][Overlapping_Isoform_Count: 2][Overlaps with:4930594C11Rik]"			101650	7224	94426	0.0710674	0.928933	YES	YES	YES	YES	YES	1
4930594C11RIK	RefSeq	NC	chr1	37542695	37545450	-	NO	chr1:37,542,695-37,545,450	[Minus][Overlaps with:Mgat4a]"			2755	2755	0	1	0	NO	NO	NO	NO	NO	0
2010300C02RIK	RefSeq	PCG	chr1	37668520	37776656	-	NO	chr1:37,668,520-37,776,656	[Minus]"			108136	4361	103775	0.0403288	0.959671	NO	NO	NO	YES	YES	1
TSGA10	RefSeq	PCG/NC	chr1	37811416	37922143	-	NO	chr1:37,858,307-37,912,218 chr1:37,811,416-37,921,927 chr1:37,817,668-37,912,218 chr1:37,817,668-37,922,143	[Minus][Overlapping_Isoform_Count: 4]"			109920	3375	106545	0.0307041	0.969296	YES	YES	YES	YES	YES	1
ncRNA_inter_chr1_157	INTER	LNC	chr1	37922166	37923661	+	NO	chr1:37,922,166-37,923,661	[Plus][Exon count:1][Isoform count1][No Introns][Longest ORF:53 aa][Old lncRNA ID:LiverLincs_chr1_50]"			1496	1496	0	1	0	NO	NO	NO	NO	NO	0
LIPT1	RefSeq	PCG	chr1	37929050	37933143	+	NO	chr1:37,929,050-37,933,143	[Plus]"			4093	1555	2538	0.379917	0.620083	YES	YES	YES	YES	YES	1
MITD1	RefSeq	PCG	chr1	37935734	37947256	-	NO	chr1:37,935,734-37,947,256	[Minus]"			11522	1229	10293	0.106666	0.893334	YES	YES	YES	YES	YES	1
MRPL30	RefSeq	PCG	chr1	37947397	37955178	+	NO	chr1:37,947,397-37,955,178	[Plus]"		MINOR: >15 Reads & 20% Difference	7781	691	7090	0.0888061	0.911194	YES	YES	YES	YES	YES	1
LYG2	RefSeq	PCG	chr1	37962767	37973338	-	NO	chr1:37,962,767-37,973,338	[Minus]"			10571	2564	8007	0.24255	0.75745	NO	NO	NO	NO	NO	0
LYG1	RefSeq	PCG	chr1	38003582	38014604	-	NO	chr1:38,003,582-38,014,604	[Minus]"			11022	798	10224	0.0724007	0.927599	NO	NO	NO	NO	NO	0
TXNDC9	RefSeq	PCG	chr1	38040711	38054053	-	NO	chr1:38,040,711-38,054,053	[Minus]"			13342	4596	8746	0.344476	0.655524	YES	YES	YES	YES	YES	1
EIF5B	RefSeq	PCG	chr1	38054854	38112424	+	NO	chr1:38,054,854-38,112,424	[Plus]"			57570	7797	49773	0.135435	0.864565	YES	YES	YES	YES	YES	1
REV1	RefSeq	PCG	chr1	38109630	38186507	-	NO	chr1:38,109,630-38,186,507	[Minus]"			76877	4262	72615	0.0554392	0.944561	YES	YES	YES	YES	YES	1
AFF3	RefSeq	PCG	chr1	38232835	38684089	-	NO	chr1:38,232,835-38,684,089	[Minus]"			451254	7251	444003	0.0160686	0.983931	NO	YES	YES	YES	YES	1
LONRF2	RefSeq	PCG	chr1	38851353	38878060	-	NO	chr1:38,851,353-38,878,060	[Minus]"			26707	5077	21630	0.1901	0.8099	NO	NO	NO	NO	NO	0
CHST10	RefSeq	PCG	chr1	38920717	38955005	-	NO	chr1:38,920,717-38,955,005	[Minus]"			34288	3119	31169	0.0909648	0.909035	NO	NO	NO	NO	NO	0
NMS	RefSeq	PCG	chr1	38995993	39007121	+	NO	chr1:38,995,993-39,007,121	[Plus]"			11128	1001	10127	0.0899533	0.910047	NO	NO	NO	NO	NO	0
ncRNA_inter_chr1_158	INTER	LNC	chr1	39042483	39044439	-	NO	chr1:39,042,483-39,044,439	[Minus][Exon count:1][Isoform count1][No Introns][Longest ORF:32 aa]"			1957	1957	0	1	0	NO	NO	NO	NO	NO	0
PDCL3	RefSeq	PCG	chr1	39044658	39054081	+	NO	chr1:39,044,658-39,054,081	[Plus]"			9423	1706	7717	0.181046	0.818954	YES	YES	YES	YES	YES	1
MIR6349	MIR	MIR	chr1	39243740	39243837	-	NO	chr1:39,243,740-39,243,837	[Minus][Multi-counted reads: Whole_gene_body Exon-only_counting -]"			97	97	0	1	0	NO	NO	NO	NO	NO	0
NPAS2	RefSeq	PCG	chr1	39251116	39420085	+	NO	chr1:39,251,116-39,420,085	[Plus]"			168969	4180	164789	0.0247383	0.975262	YES	YES	YES	YES	YES	1
RPL31	RefSeq	PCG	chr1	39424695	39428755	+	NO	chr1:39,424,695-39,428,755	[Plus][Overlapping_Isoform_Count: 3]"			3846	1039	2807	0.270151	0.729849	YES	YES	YES	YES	YES	1
TBC1D8	RefSeq	PCG	chr1	39428341	39535592	-	NO	chr1:39,428,341-39,535,592	[Minus]"			107251	4438	102813	0.0413796	0.95862	YES	YES	YES	YES	YES	1
CNOT11	RefSeq	PCG	chr1	39592646	39603722	+	NO	chr1:39,592,646-39,603,722	[Plus]"		MINOR: >15 Reads & 20% Difference	11076	3166	7910	0.285843	0.714157	YES	YES	YES	YES	YES	1
ncRNA_as_chr1_159	AS	LNC	chr1	39604459	39608240	+	NO	chr1:39,604,459-39,608,240	[Plus][Exon count:2][Isoform count1][Longest ORF:57 aa]"			3782	3376	406	0.892649	0.107351	NO	NO	NO	NO	NO	0
SNORD89	RefSeq	SNR	chr1	39605591	39605685	-	NO	chr1:39,605,591-39,605,685	[Minus][Multi-counted reads: Whole_gene_body Exon-only_counting -]"			94	94	0	1	0	NO	YES	NO	NO	YES	1
RNF149	RefSeq	PCG	chr1	39608143	39634192	-	NO	chr1:39,608,143-39,634,192	[Minus]"			26049	2431	23618	0.0933241	0.906676	YES	YES	YES	YES	YES	1
ncRNA_inter_chr1_160	INTER	LNC	chr1	39635265	39637850	-	NO	chr1:39,635,265-39,637,850	[Minus][Exon count:1][Isoform count1][No Introns][Longest ORF:177 aa]"			2586	2586	0	1	0	NO	NO	YES	YES	YES	1
ncRNA_inter_chr1_161	INTER	LNC	chr1	39649147	39671181	+	NO	chr1:39,649,147-39,671,181	[Plus][Exon count:4][Isoform count3][Longest ORF:212 aa][Old lncRNA ID:LiverLincs_chr1_51;LiverLincs_chr1_52]"			19538	14284	5254	0.731088	0.268912	YES	YES	YES	YES	YES	1
ncRNA_inter_chr1_162	INTER	LNC	chr1	39671265	39673464	+	NO	chr1:39,671,265-39,673,464	[Plus][Exon count:1][Isoform count1][No Introns][Longest ORF:70 aa][Old lncRNA ID:LiverLincs_chr1_53]"			2200	2200	0	1	0	NO	YES	NO	YES	YES	1
CREG2	RefSeq	PCG	chr1	39675250	39708027	-	NO	chr1:39,675,250-39,708,027	[Minus]"			32777	5799	26978	0.176923	0.823077	NO	NO	NO	NO	NO	0
RFX8	RefSeq	PCG	chr1	39722145	39777834	-	NO	chr1:39,722,145-39,777,834	[Minus]"			55689	2000	53689	0.0359137	0.964086	NO	NO	NO	NO	YES	1
GM3646	RefSeq	PCG	chr1	39860985	39862177	-	NO	chr1:39,860,985-39,862,177	[Minus]"			1192	359	833	0.301174	0.698826	NO	NO	NO	NO	NO	0
MAP4K4	RefSeq	PCG	chr1	39957757	40083155	+	NO	chr1:39,957,757-40,083,155	[Plus][Overlapping_Isoform_Count: 4]"			124804	5380	119424	0.0431076	0.956892	YES	YES	YES	YES	YES	1
IL1R2	RefSeq	PCG	chr1	40141612	40182070	+	NO	chr1:40,141,612-40,182,070	[Plus]"			40458	1343	39115	0.0331949	0.966805	NO	NO	NO	YES	NO	1
ncRNA_inter_chr1_165	INTER	LNC	chr1	40211991	40214551	+	NO	chr1:40,211,991-40,214,551	[Plus][Exon count:1][Isoform count1][No Introns][Longest ORF:110 aa][Old lncRNA ID:LiverLincs_chr1_54]"			2561	2561	0	1	0	NO	NO	NO	NO	NO	0
ncRNA_inter_chr1_166	INTER	LNC	chr1	40219281	40220280	-	NO	chr1:40,219,281-40,220,280	[Minus][Exon count:1][Isoform count1][No Introns][Longest ORF:79 aa]"			1000	1000	0	1	0	NO	NO	NO	NO	NO	0
ncRNA_inter_chr1_167	INTER	LNC	chr1	40219553	40220251	+	NO	chr1:40,219,553-40,220,251	[Plus][Exon count:1][Isoform count1][No Introns][Longest ORF:39 aa]"			699	699	0	1	0	NO	NO	NO	NO	NO	0
ncRNA_inter_chr1_168	INTER	LNC	chr1	40268424	40269236	-	NO	chr1:40,268,424-40,269,236	[Minus][Exon count:1][Isoform count1][No Introns][Longest ORF:69 aa][Old lncRNA ID:LiverLincs_chr1_55]"			813	813	0	1	0	NO	NO	NO	NO	NO	0
ncRNA_inter_chr1_169	INTER	LNC	chr1	40278298	40280860	+	NO	chr1:40,278,298-40,280,860	[Plus][Exon count:5][Isoform count3][Longest ORF:121 aa]"		MINOR: >15 Reads & 20% Difference	1343	977	366	0.727476	0.272524	NO	NO	NO	YES	YES	1
ncRNA_inter_chr1_170	INTER	LNC	chr1	40278559	40279305	-	NO	chr1:40,278,559-40,279,305	[Minus][Exon count:1][Isoform count1][No Introns][Longest ORF:29 aa]"			747	747	0	1	0	NO	NO	NO	NO	NO	0
ncRNA_inter_chr1_171	INTER	LNC	chr1	40280321	40280790	-	NO	chr1:40,280,321-40,280,790	[Minus][Exon count:1][Isoform count1][No Introns][Longest ORF:75 aa]"			470	470	0	1	0	NO	NO	NO	NO	NO	0
ncRNA_inter_chr1_172	INTER	LNC	chr1	40280912	40281856	-	NO	chr1:40,280,912-40,281,856	[Minus][Exon count:1][Isoform count1][No Introns][Longest ORF:49 aa]"			945	945	0	1	0	NO	NO	NO	NO	NO	0
IL1R1	RefSeq	PCG	chr1	40281924	40373022	+	NO	chr1:40,281,924-40,373,022 chr1:40,323,430-40,373,022	[Plus][Overlapping_Isoform_Count: 2]"			90802	4739	86063	0.0521905	0.94781	YES	YES	YES	YES	YES	1
ncRNA_as_chr1_173	AS	LNC	chr1	40358439	40369892	-	NO	chr1:40,358,439-40,369,892	[Minus][Exon count:1][Isoform count1][No Introns][Longest ORF:158 aa]"			11454	11454	0	1	0	NO	NO	NO	NO	NO	0
ncRNA_inter_chr1_174	INTER	LNC	chr1	40376219	40377047	+	NO	chr1:40,376,219-40,377,047	[Plus][Exon count:1][Isoform count1][No Introns][Longest ORF:137 aa]"			829	829	0	1	0	NO	NO	NO	NO	NO	0
IL1RL2	RefSeq	PCG	chr1	40381471	40422316	+	NO	chr1:40,381,471-40,422,316	[Plus]"			40845	1950	38895	0.0477415	0.952259	NO	NO	NO	YES	YES	1
ncRNA_inter_chr1_175	INTER	LNC	chr1	40427397	40429002	+	NO	chr1:40,427,397-40,429,002	[Plus][Exon count:1][Isoform count1][No Introns][Longest ORF:86 aa][Old lncRNA ID:LiverLincs_chr1_56]"			1606	1606	0	1	0	NO	NO	NO	NO	NO	0
IL1RL1	RefSeq	PCG	chr1	40486414	40522259	+	NO	chr1:40,496,473-40,505,256 chr1:40,486,414-40,505,256 chr1:40,496,473-40,522,259	[Plus][Overlapping_Isoform_Count: 3]"			33881	5132	28749	0.151471	0.848529	NO	NO	NO	NO	NO	0
IL18R1	RefSeq	PCG	chr1	40522396	40557699	+	NO	chr1:40,522,850-40,557,699 chr1:40,522,465-40,548,425 chr1:40,522,396-40,548,423	[Plus][Overlapping_Isoform_Count: 3]"			34667	4145	30522	0.119566	0.880434	NO	YES	YES	NO	YES	1
IL18RAP	RefSeq	PCG	chr1	40572206	40608550	+	NO	chr1:40,572,206-40,608,550	[Plus]"			36344	4889	31455	0.13452	0.86548	NO	YES	YES	NO	YES	1
SLC9A4	RefSeq	PCG	chr1	40637071	40687576	+	NO	chr1:40,637,071-40,687,576	[Plus]"			50505	3822	46683	0.0756757	0.924324	NO	NO	NO	NO	NO	0
SLC9A2	RefSeq	PCG	chr1	40738556	40825730	+	NO	chr1:40,738,556-40,825,730	[Plus]"			87174	3493	83681	0.0400693	0.959931	NO	NO	NO	YES	YES	1
MFSD9	RefSeq	PCG	chr1	40828884	40847502	-	NO	chr1:40,828,884-40,847,502	[Minus]"			18618	3152	15466	0.169299	0.830701	YES	YES	YES	YES	YES	1
TMEM182	RefSeq	PCG	chr1	40862445	40912112	+	NO	chr1:40,862,445-40,912,112	[Plus]"			49667	1096	48571	0.022067	0.977933	NO	NO	NO	NO	NO	0
4930448I06RIK	RefSeq	NC	chr1	41224404	41238097	-	NO	chr1:41,224,404-41,238,097	[Minus]"			13693	573	13120	0.0418462	0.958154	NO	NO	NO	NO	NO	0
ncRNA_inter_chr1_177	INTER	LNC	chr1	42752590	42753686	+	NO	chr1:42,752,590-42,753,686	[Plus][Exon count:1][Isoform count1][No Introns][Longest ORF:36 aa]"			1097	1097	0	1	0	NO	NO	NO	NO	NO	0
POU3F3	RefSeq	PCG	chr1	42753990	42757054	+	NO	chr1:42,753,990-42,757,054	[Plus]"			3064	3064	0	1	0	NO	NO	NO	NO	NO	0
2900092D14RIK	RefSeq	NC	chr1	42757180	42760021	+	NO	chr1:42,757,180-42,760,021	[Plus]"			2841	2841	0	1	0	NO	NO	NO	NO	NO	0
PANTR2	RefSeq	NC	chr1	42763907	42770299	-	NO	chr1:42,763,907-42,770,299	[Minus]"			6392	461	5931	0.0721214	0.927879	NO	NO	NO	NO	NO	0
DALIR	RefSeq	NC	chr1	42807556	42809731	+	NO	chr1:42,807,556-42,809,731	[Plus]"			2175	2175	0	1	0	NO	NO	NO	NO	NO	0
MRPS9	RefSeq	PCG	chr1	42908077	42962528	+	NO	chr1:42,908,077-42,962,528	[Plus]"			54451	1419	53032	0.0260601	0.97394	YES	YES	YES	YES	YES	1
GPR45	RefSeq	PCG	chr1	43009716	43092294	+	NO	chr1:43,009,716-43,092,294	[Plus]"			82578	3860	78718	0.0467437	0.953256	NO	NO	NO	NO	YES	1
TGFBRAP1	RefSeq	PCG	chr1	43104113	43155467	-	NO	chr1:43,104,113-43,155,467	[Minus]"			51354	5538	45816	0.10784	0.89216	YES	YES	YES	YES	YES	1
AI597479	RefSeq	PCG	chr1	43155554	43172791	+	NO	chr1:43,155,554-43,172,791	[Plus]"			17237	3457	13780	0.200557	0.799443	YES	YES	YES	YES	YES	1
ncRNA_as_chr1_178	AS	LNC	chr1	43179178	43180020	+	NO	chr1:43,179,178-43,180,020	[Plus][Exon count:1][Isoform count1][No Introns][Longest ORF:68 aa]"			843	843	0	1	0	NO	NO	NO	NO	NO	0
FHL2	RefSeq	PCG	chr1	43179915	43253606	-	NO	chr1:43,179,915-43,220,806 chr1:43,179,915-43,253,606	[Minus][Overlapping_Isoform_Count: 2]"			73431	1417	72014	0.019297	0.980703	NO	NO	NO	YES	YES	1
NCK2	RefSeq	PCG	chr1	43502595	43627363	+	NO	chr1:43,502,595-43,627,363	[Plus]"			124768	2775	121993	0.0222413	0.977759	YES	YES	YES	YES	YES	1
ncRNA_inter_chr1_179	INTER	LNC	chr1	43630603	43631744	+	NO	chr1:43,630,603-43,631,744	[Plus][Exon count:1][Isoform count1][No Introns][Longest ORF:43 aa]"			1142	1142	0	1	0	NO	NO	NO	YES	NO	1
1500015O10RIK	RefSeq	PCG	chr1	43787446	43799409	+	NO	chr1:43,787,446-43,799,409	[Plus]"			11963	888	11075	0.0742289	0.925771	NO	NO	NO	NO	NO	0
ncRNA_as_chr1_180	AS	LNC	chr1	43799403	43800376	-	NO	chr1:43,799,403-43,800,376	[Minus][Exon count:1][Isoform count1][No Introns][Longest ORF:56 aa]"			974	974	0	1	0	NO	NO	NO	NO	NO	0
UXS1	RefSeq	PCG	chr1	43807075	43884553	-	NO	chr1:43,807,075-43,884,553	[Minus]"			77478	1263	76215	0.0163014	0.983699	YES	YES	YES	YES	YES	1
ncRNA_inter_chr1_181	INTER	LNC	chr1	43989068	43990781	-	NO	chr1:43,989,068-43,990,781	[Minus][Exon count:2][Isoform count3][No Intron-only sequences][Longest ORF:50 aa]"			407	407	0	1	0	YES	YES	YES	YES	YES	1
TPP2	RefSeq	PCG	chr1	43990851	44059816	+	NO	chr1:43,990,851-44,059,816	[Plus]"			68965	4649	64316	0.067411	0.932589	YES	YES	YES	YES	YES	1
METTL21C	RefSeq	PCG	chr1	44066252	44076851	-	NO	chr1:44,066,252-44,076,851	[Minus]"			10599	1086	9513	0.102462	0.897538	NO	NO	NO	NO	NO	0
ncRNA_inter_chr1_182	INTER	LNC	chr1	44112718	44113644	-	NO	chr1:44,112,718-44,113,644	[Minus][Exon count:1][Isoform count1][No Introns][Longest ORF:199 aa][Old lncRNA ID:LiverLincs_chr1_59]"			927	927	0	1	0	NO	NO	NO	NO	NO	0
ncRNA_inter_chr1_183	INTER	LNC	chr1	44133043	44133449	-	NO	chr1:44,133,043-44,133,449	[Minus][Exon count:1][Isoform count1][No Introns][Longest ORF:26 aa]"			407	407	0	1	0	NO	NO	NO	NO	NO	0
TEX30	RefSeq	PCG	chr1	44143461	44159233	-	NO	chr1:44,143,461-44,159,233	[Minus]"			15772	1265	14507	0.0802054	0.919795	YES	YES	YES	YES	YES	1
KDELC1	RefSeq	PCG	chr1	44163390	44175618	-	NO	chr1:44,163,390-44,175,618	[Minus]"		MINOR: >15 Reads & 20% Difference	12228	2324	9904	0.190056	0.809944	YES	YES	YES	YES	YES	1
BIVM	RefSeq	PCG	chr1	44176812	44201616	+	NO	chr1:44,176,812-44,201,616	[Plus]"			24804	3571	21233	0.143969	0.856031	YES	YES	YES	YES	YES	1
ERCC5	RefSeq	PCG	chr1	44204588	44238105	+	NO	chr1:44,204,588-44,238,105	[Plus]"			33517	4010	29507	0.119641	0.880359	YES	YES	YES	YES	YES	1
METTL21E	RefSeq	PCG	chr1	44260914	44275776	-	NO	chr1:44,260,914-44,275,776	[Minus]"			14862	3181	11681	0.214036	0.785964	NO	NO	NO	NO	NO	0
GULP1	RefSeq	PCG	chr1	44608515	44853681	+	NO	chr1:44,608,515-44,853,681	[Plus]"			245166	2976	242190	0.0121387	0.987861	NO	YES	NO	YES	YES	1
4930521E06RIK	RefSeq	NC	chr1	44796519	44801794	-	NO	chr1:44,796,519-44,801,794	[Minus]"			5275	906	4369	0.171754	0.828246	NO	NO	NO	NO	NO	0
COL3A1	RefSeq	PCG	chr1	45368382	45406551	+	NO	chr1:45,368,382-45,406,551	[Plus]"			38169	5564	32605	0.145773	0.854227	YES	YES	YES	YES	YES	1
COL5A2	RefSeq	PCG	chr1	45431175	45560127	-	NO	chr1:45,431,175-45,560,127	[Minus]"			128952	6615	122337	0.0512982	0.948702	YES	YES	YES	YES	YES	1
WDR75	RefSeq	PCG	chr1	45852345	45880458	+	NO	chr1:45,852,345-45,880,458	[Plus]"		MINOR: >15 Reads & 20% Difference	28113	2612	25501	0.0929108	0.907089	YES	YES	YES	YES	YES	1
ncRNA_inter_chr1_184	INTER	LNC	chr1	45883060	45886496	-	NO	chr1:45,883,060-45,886,496	[Minus][Exon count:2][Isoform count1][Longest ORF:67 aa]"			3437	357	3080	0.10387	0.89613	NO	NO	NO	NO	NO	0
ncRNA_inter_chr1_185	INTER	LNC	chr1	45912593	45914131	+	NO	chr1:45,912,593-45,914,131	[Plus][Exon count:1][Isoform count1][No Introns][Longest ORF:50 aa]"			1539	1539	0	1	0	NO	NO	NO	NO	NO	0
ncRNA_inter_chr1_186	INTER	LNC	chr1	45912593	45914131	-	NO	chr1:45,912,593-45,914,131	[Minus][Exon count:1][Isoform count1][No Introns][Longest ORF:22 aa]"			1539	1539	0	1	0	YES	YES	YES	YES	NO	1
ncRNA_inter_chr1_187	INTER	LNC	chr1	45914292	45914678	+	NO	chr1:45,914,292-45,914,678	[Plus][Exon count:1][Isoform count1][No Introns][Longest ORF:126 aa]"			387	387	0	1	0	NO	NO	NO	NO	NO	0
ncRNA_inter_chr1_188	INTER	LNC	chr1	45924517	45925351	-	NO	chr1:45,924,517-45,925,351	[Minus][Exon count:1][Isoform count1][No Introns][Longest ORF:30 aa]"			835	835	0	1	0	NO	NO	NO	NO	NO	0
ncRNA_inter_chr1_189	INTER	LNC	chr1	45925830	45926519	-	NO	chr1:45,925,830-45,926,519	[Minus][Exon count:1][Isoform count1][No Introns][Longest ORF:30 aa]"			690	690	0	1	0	NO	NO	NO	NO	NO	0
ncRNA_inter_chr1_190	INTER	LNC	chr1	45944687	45945563	-	NO	chr1:45,944,687-45,945,563	[Minus][Exon count:1][Isoform count1][No Introns][Longest ORF:37 aa]"			877	877	0	1	0	NO	NO	NO	NO	NO	0
ncRNA_inter_chr1_191	INTER	LNC	chr1	45947863	45951903	-	NO	chr1:45,947,863-45,951,903	[Minus][Exon count:1][Isoform count1][No Introns][Longest ORF:51 aa]"			4041	4041	0	1	0	NO	NO	NO	YES	NO	1
ncRNA_inter_chr1_192	INTER	LNC	chr1	45952212	45955331	-	NO	chr1:45,952,212-45,955,331	[Minus][Exon count:1][Isoform count1][No Introns][Longest ORF:69 aa][Old lncRNA ID:LiverLincs_chr1_61]"			3120	3120	0	1	0	NO	NO	NO	NO	NO	0
SLC40A1	RefSeq	PCG	chr1	45964914	45982439	-	NO	chr1:45,964,914-45,982,439	[Minus]"			17525	3380	14145	0.192867	0.807133	YES	YES	YES	YES	YES	1
GM4776	RefSeq	NC	chr1	46077259	46087282	-	NO	chr1:46,077,259-46,087,282	[Minus][Overlapping_Isoform_Count: 2]"			9903	3363	6540	0.339594	0.660406	NO	NO	NO	NO	NO	0
DNAH7B	RefSeq	PCG	chr1	46123582	46430395	+	NO	chr1:46,123,582-46,430,395	[Plus]"			306813	12318	294495	0.0401482	0.959852	NO	NO	NO	YES	YES	1
SLC39A10	RefSeq	PCG	chr1	46864388	46910354	-	NO	chr1:46,864,388-46,910,354	[Minus]"			45966	4961	41005	0.107928	0.892072	YES	YES	YES	YES	YES	1
MIR6350	MIR	MIR	chr1	47523864	47523969	-	NO	chr1:47,523,864-47,523,969	[Minus][Multi-counted reads: Whole_gene_body Exon-only_counting -]"			105	105	0	1	0	NO	NO	NO	NO	NO	0
ncRNA_inter_chr1_193	INTER	LNC	chr1	49612278	49612782	-	NO	chr1:49,612,278-49,612,782	[Minus][Exon count:1][Isoform count1][No Introns][Longest ORF:59 aa][Old lncRNA ID:LiverLincs_chr1_63]"			505	505	0	1	0	NO	NO	NO	NO	NO	0
TMEFF2	RefSeq	PCG	chr1	50984366	51244114	+	NO	chr1:50,984,366-51,244,114	[Plus]"			259748	3339	256409	0.0128548	0.987145	NO	NO	NO	YES	YES	1
9330175M20RIK	RefSeq	NC	chr1	51275229	51390623	-	NO	chr1:51,275,229-51,390,623	[Minus]"			115394	2552	112842	0.0221155	0.977884	NO	NO	NO	YES	YES	1
SDPR	RefSeq	PCG	chr1	51345969	51359804	+	NO	chr1:51,345,969-51,359,804	[Plus]"			13835	3055	10780	0.220817	0.779183	YES	YES	YES	YES	YES	1
ncRNA_inter_chr1_194	INTER	LNC	chr1	51521594	51526044	+	NO	chr1:51,521,594-51,526,044	[Plus][Exon count:1][Isoform count1][No Introns][Longest ORF:84 aa]"			4451	4451	0	1	0	NO	NO	NO	NO	NO	0
NABP1	RefSeq	PCG	chr1	51526331	51535243	-	NO	chr1:51,526,331-51,535,243	[Minus]"		MINOR: >15 Reads & 20% Difference	8912	2838	6074	0.318447	0.681553	YES	YES	YES	YES	YES	1
ncRNA_inter_chr1_195	INTER	LNC	chr1	51535452	51566163	+	NO	chr1:51,535,452-51,566,163	[Plus][Exon count:2][Isoform count2][Longest ORF:83 aa][Old lncRNA ID:LiverLincs_chr1_64]"			29575	2142	27433	0.072426	0.927574	NO	NO	YES	YES	NO	1
ncRNA_inter_chr1_196	INTER	LNC	chr1	51563247	51566326	-	NO	chr1:51,563,247-51,566,326	[Minus][Exon count:1][Isoform count1][No Introns][Longest ORF:57 aa]"			3080	3080	0	1	0	NO	NO	NO	NO	YES	1
MYO1B	RefSeq	PCG	chr1	51806601	51972822	-	NO	chr1:51,806,601-51,972,822	[Minus][Overlapping_Isoform_Count: 3]"			166047	4879	161168	0.0293832	0.970617	YES	YES	YES	YES	YES	1
STAT4	RefSeq	PCG	chr1	52065087	52164028	+	NO	chr1:52,065,087-52,164,028	[Plus]"			98941	2981	95960	0.0301291	0.969871	NO	NO	NO	YES	YES	1
ncRNA_as_chr1_197	AS	LNC	chr1	52163860	52170686	-	NO	chr1:52,163,860-52,170,686	[Minus][Exon count:3][Isoform count4][Longest ORF:67 aa][Old lncRNA ID:LiverLincs_chr1_67]"			5926	1179	4747	0.198954	0.801046	YES	YES	NO	NO	NO	1
STAT1	RefSeq	PCG	chr1	52176281	52218709	+	NO	chr1:52,176,281-52,218,709 chr1:52,176,465-52,218,709	[Plus][Overlapping_Isoform_Count: 3]"			42188	5116	37072	0.121267	0.878733	YES	YES	YES	YES	YES	1
GLS	RefSeq	PCG	chr1	52220293	52290076	-	NO	chr1:52,242,124-52,290,076 chr1:52,220,293-52,290,076	[Minus][Overlapping_Isoform_Count: 2]"			67269	4973	62296	0.0739271	0.926073	YES	YES	YES	YES	YES	1
ncRNA_as_chr1_198	AS	LNC	chr1	52223097	52224636	+	NO	chr1:52,223,097-52,224,636	[Plus][Exon count:1][Isoform count1][No Introns][Longest ORF:54 aa]"			1540	1540	0	1	0	NO	NO	NO	NO	YES	1
NAB1	RefSeq	PCG	chr1	52512692	52557292	-	NO	chr1:52,512,692-52,557,292	[Minus]"			44600	5088	39512	0.114081	0.885919	YES	YES	YES	YES	YES	1
ncRNA_inter_chr1_199	INTER	LNC	chr1	52557546	52561241	+	NO	chr1:52,557,546-52,561,241	[Plus][Exon count:1][Isoform count1][No Introns][Longest ORF:166 aa][Old lncRNA ID:LiverLincs_chr1_68;LiverLincs_chr1_69]"			3696	3696	0	1	0	NO	NO	NO	YES	YES	1
ncRNA_inter_chr1_200	INTER	LNC	chr1	52568366	52569881	+	NO	chr1:52,568,366-52,569,881	[Plus][Exon count:1][Isoform count1][No Introns][Longest ORF:49 aa]"			1516	1516	0	1	0	NO	NO	NO	NO	NO	0
ncRNA_inter_chr1_201	INTER	LNC	chr1	52571892	52572716	+	NO	chr1:52,571,892-52,572,716	[Plus][Exon count:1][Isoform count1][No Introns][Longest ORF:53 aa]"			825	825	0	1	0	NO	NO	NO	NO	NO	0
ncRNA_inter_chr1_202	INTER	LNC	chr1	52641943	52642513	+	NO	chr1:52,641,943-52,642,513	[Plus][Exon count:1][Isoform count1][No Introns][Overlapping Pseudogene:Gm5527][Longest ORF:50 aa][Old lncRNA ID:LiverLincs_chr1_70]"			571	571	0	1	0	NO	NO	NO	NO	NO	0
TMEM194B	RefSeq	PCG/NC	chr1	52687548	52708763	+	NO	chr1:52,687,548-52,708,763	[Plus][Overlapping_Isoform_Count: 2]"			21169	3348	17821	0.158156	0.841844	NO	YES	YES	YES	YES	1
MFSD6	RefSeq	PCG	chr1	52713147	52784162	-	NO	chr1:52,716,829-52,784,162 chr1:52,713,147-52,784,162	[Minus][Overlapping_Isoform_Count: 2]"			70194	4770	65424	0.0679545	0.932045	YES	YES	YES	YES	YES	1
ncRNA_inter_chr1_203	INTER	LNC	chr1	52823428	52824878	-	NO	chr1:52,823,428-52,824,878	[Minus][Exon count:1][Isoform count1][No Introns][Longest ORF:185 aa]"			1451	1451	0	1	0	NO	NO	NO	NO	NO	0
ncRNA_inter_chr1_204	INTER	LNC	chr1	52824941	52827868	-	NO	chr1:52,824,941-52,827,868	[Minus][Exon count:1][Isoform count1][No Introns][Longest ORF:128 aa][Old lncRNA ID:LiverLincs_chr1_71]"			2928	2928	0	1	0	NO	NO	NO	NO	NO	0
ncRNA_inter_chr1_205	INTER	LNC	chr1	52828898	52831701	-	NO	chr1:52,828,898-52,831,701	[Minus][Exon count:1][Isoform count1][No Introns][Longest ORF:88 aa][Old lncRNA ID:LiverLincs_chr1_72]"			2804	2804	0	1	0	NO	NO	NO	NO	NO	0
INPP1	RefSeq	PCG	chr1	52846263	52874532	-	NO	chr1:52,846,263-52,874,532	[Minus]"			28269	1774	26495	0.0627543	0.937246	YES	YES	YES	YES	YES	1
HIBCH	RefSeq	PCG	chr1	52901889	52977704	+	NO	chr1:52,901,889-52,977,704	[Plus]"			75815	1704	74111	0.0224758	0.977524	YES	YES	YES	YES	YES	1
1700019D03RIK	RefSeq	PCG	chr1	52981970	53009684	-	NO	chr1:52,981,970-53,009,684	[Minus]"			27714	834	26880	0.0300931	0.969907	NO	NO	NO	YES	NO	1
MSTN	RefSeq	PCG	chr1	53118506	53124923	+	NO	chr1:53,118,506-53,124,923	[Plus]"			6417	2682	3735	0.417952	0.582048	NO	NO	NO	NO	NO	0
ncRNA_inter_chr1_206	INTER	LNC	chr1	53202843	53203726	-	NO	chr1:53,202,843-53,203,726	[Minus][Exon count:1][Isoform count1][No Introns][Longest ORF:87 aa]"			884	884	0	1	0	NO	NO	NO	NO	NO	0
1700019A02RIK	RefSeq	PCG	chr1	53215420	53244461	-	NO	chr1:53,215,420-53,244,461	[Minus]"			29041	627	28414	0.0215902	0.97841	NO	NO	YES	YES	YES	1
PMS1	RefSeq	PCG	chr1	53246031	53353840	-	NO	chr1:53,246,031-53,353,840	[Minus]"			107809	3031	104778	0.0281145	0.971885	YES	YES	YES	YES	YES	1
ORMDL1	RefSeq	PCG	chr1	53353938	53367089	+	NO	chr1:53,353,938-53,367,089	[Plus]"			13151	1846	11305	0.14037	0.85963	YES	YES	YES	YES	YES	1
OSGEPL1	RefSeq	PCG/NC	chr1	53370467	53383186	+	NO	chr1:53,370,467-53,383,186	[Plus][Overlapping_Isoform_Count: 3]"		MINOR: >15 Reads & 20% Difference	12562	1790	10772	0.142493	0.857507	YES	YES	YES	YES	YES	1
ASNSD1	RefSeq	PCG	chr1	53401460	53409596	-	NO	chr1:53,401,460-53,409,596	[Minus][Overlapping_Isoform_Count: 2]"			6705	1011	5694	0.150783	0.849217	YES	YES	YES	YES	YES	1
DNAH7A	RefSeq	PCG	chr1	53453845	53763628	-	NO	chr1:53,453,845-53,763,628	[Minus]"			309783	12272	297511	0.0396148	0.960385	NO	NO	YES	YES	YES	1
STK17B	RefSeq	PCG	chr1	53812355	53842059	-	NO	chr1:53,812,355-53,842,059	[Minus]"			29704	3278	26426	0.110356	0.889644	YES	YES	YES	YES	YES	1
HECW2	RefSeq	PCG	chr1	53863717	54251878	-	YES	chr1:53,987,658-54,251,878 chr1:53,863,717-54,251,878	[Minus][Overlapping_Isoform_Count: 2]"			388006	11179	376827	0.0288114	0.971189	YES	YES	YES	YES	YES	1
MIR7681	MIR	MIR	chr1	53906267	53906339	+	NO	chr1:53,906,267-53,906,339	[Plus][Multi-counted reads: Whole_gene_body Exon-only_counting -]"			72	72	0	1	0	NO	NO	NO	NO	NO	0
CCDC150	RefSeq	PCG	chr1	54307526	54425571	+	NO	chr1:54,307,526-54,425,571	[Plus]"			118045	3807	114238	0.0322504	0.96775	NO	NO	NO	YES	YES	1
ncRNA_inter_chr1_207	INTER	LNC	chr1	54437403	54437666	-	NO	chr1:54,437,403-54,437,666	[Minus][Exon count:1][Isoform count1][No Introns][Longest ORF:35 aa]"			264	264	0	1	0	NO	NO	NO	NO	NO	0
ncRNA_inter_chr1_208	INTER	LNC	chr1	54442949	54444072	-	NO	chr1:54,442,949-54,444,072	[Minus][Exon count:1][Isoform count1][No Introns][Longest ORF:68 aa]"			1124	1124	0	1	0	NO	NO	NO	NO	NO	0
GTF3C3	RefSeq	PCG	chr1	54454424	54495815	-	NO	chr1:54,454,424-54,495,815	[Minus]"			41391	3005	38386	0.0726003	0.9274	YES	YES	YES	YES	YES	1
PGAP1	RefSeq	PCG	chr1	54529843	54614528	-	NO	chr1:54,529,843-54,614,528	[Minus]"			84685	10579	74106	0.124922	0.875078	YES	YES	YES	YES	YES	1
ncRNA_inter_chr1_209	INTER	LNC	chr1	54619296	54621667	+	NO	chr1:54,619,296-54,621,667	[Plus][Exon count:1][Isoform count1][No Introns][Longest ORF:63 aa][Old lncRNA ID:LiverLincs_chr1_73]"			2372	2372	0	1	0	NO	NO	NO	NO	NO	0
ANKRD44	RefSeq	PCG	chr1	54702183	54983231	-	NO	chr1:54,702,183-54,983,231	[Minus]"			281048	6140	274908	0.0218468	0.978153	YES	YES	YES	YES	YES	1
SF3B1	RefSeq	PCG	chr1	55042012	55084322	-	NO	chr1:55,042,012-55,084,322	[Minus]"			42310	6192	36118	0.146348	0.853652	YES	YES	YES	YES	YES	1
ncRNA_inter_chr1_210	INTER	LNC	chr1	55108098	55109597	-	NO	chr1:55,108,098-55,109,597	[Minus][Exon count:1][Isoform count1][No Introns][Longest ORF:36 aa][Old lncRNA ID:LiverLincs_chr1_75]"			1500	1500	0	1	0	NO	NO	NO	NO	NO	0
COQ10B	RefSeq	PCG	chr1	55109613	55129546	+	NO	chr1:55,109,613-55,129,546	[Plus][Overlapping_Isoform_Count: 2]"			19783	1583	18200	0.0800182	0.919982	YES	YES	YES	YES	YES	1
HSPD1	RefSeq	PCG	chr1	55134677	55144776	-	NO	chr1:55,134,677-55,144,776	[Minus]"		MINOR: >15 Reads & 20% Difference	10099	2332	7767	0.230914	0.769086	YES	YES	YES	YES	YES	1
HSPE1	RefSeq	PCG	chr1	55144991	55148161	+	NO	chr1:55,144,991-55,148,161	[Plus]"		MINOR: >15 Reads & 20% Difference	3170	768	2402	0.242271	0.757729	YES	YES	YES	YES	YES	1
ncRNA_inter_chr1_211	INTER	LNC	chr1	55185423	55185650	*	NO	chr1:55,185,423-55,185,650	[Both][Exon count:1][Isoform count1][No Introns][Longest ORF:7 aa][Old lncRNA ID:LiverLincs_chr1_76]"			228	228	0	1	0	NO	NO	NO	NO	NO	0
ncRNA_inter_chr1_212	INTER	LNC	chr1	55186268	55187952	-	NO	chr1:55,186,268-55,187,952	[Minus][Exon count:1][Isoform count1][No Introns][Longest ORF:61 aa]"			1685	1685	0	1	0	NO	NO	NO	NO	NO	0
MOB4	RefSeq	PCG	chr1	55188088	55211743	+	NO	chr1:55,188,088-55,211,743	[Plus]"			23655	2826	20829	0.119467	0.880533	YES	YES	YES	YES	YES	1
ncRNA_inter_chr1_213	INTER	LNC	chr1	55217711	55219013	+	NO	chr1:55,217,711-55,219,013	[Plus][Exon count:1][Isoform count1][No Introns][Longest ORF:50 aa][Old lncRNA ID:LiverLincs_chr1_78]"			1303	1303	0	1	0	NO	NO	NO	NO	NO	0
RFTN2	RefSeq	PCG	chr1	55227003	55283626	-	NO	chr1:55,227,003-55,283,626	[Minus]"			56623	3676	52947	0.0649206	0.935079	YES	YES	YES	YES	YES	1
ncRNA_inter_chr1_214	INTER	LNC	chr1	55291799	55292339	+	NO	chr1:55,291,799-55,292,339	[Plus][Exon count:1][Isoform count1][No Introns][Longest ORF:21 aa]"			541	541	0	1	0	NO	NO	NO	NO	NO	0
MARS2	RefSeq	PCG	chr1	55294020	55296902	+	NO	chr1:55,294,020-55,296,902	[Plus]"			2882	2882	0	1	0	YES	YES	YES	NO	YES	1
BOLL	RefSeq	PCG	chr1	55356912	55420313	-	NO	chr1:55,356,912-55,420,313 chr1:55,356,912-55,419,551	[Minus][Overlapping_Isoform_Count: 2]"			63175	1032	62143	0.0163356	0.983664	NO	NO	NO	NO	NO	0
PLCL1	RefSeq	PCG	chr1	55462789	55811129	+	NO	chr1:55,462,789-55,811,129	[Plus]"			348340	6555	341785	0.0188178	0.981182	NO	YES	YES	YES	YES	1
9130227L01RIK	RefSeq	NC	chr1	55988084	56028942	+	NO	chr1:55,988,084-56,028,942	[Plus]"			40858	1906	38952	0.0466494	0.953351	NO	NO	NO	YES	NO	1
1700003I22RIK	RefSeq	NC	chr1	56075821	56077047	+	NO	chr1:56,075,821-56,077,047	[Plus][Overlapping_Isoform_Count: 2]"			1168	424	744	0.363014	0.636986	NO	NO	NO	NO	NO	0
HSFY2	RefSeq	PCG	chr1	56692892	56694295	-	NO	chr1:56,692,892-56,694,295	[Minus]"			1403	1403	0	1	0	NO	NO	NO	NO	NO	0
SATB2	RefSeq	PCG	chr1	56850824	57028178	-	NO	chr1:56,850,824-57,028,178	[Minus]"			177354	5286	172068	0.0298048	0.970195	NO	YES	YES	YES	YES	1
BC055402	RefSeq	NC	chr1	57257488	57271840	-	NO	chr1:57,257,488-57,271,840	[Minus]"			14352	3304	11048	0.230212	0.769788	NO	NO	NO	NO	NO	0
ncRNA_inter_chr1_216	INTER	LNC	chr1	57407620	57409627	-	NO	chr1:57,407,620-57,409,627	[Minus][Exon count:1][Isoform count1][No Introns][Longest ORF:57 aa]"			2008	2008	0	1	0	NO	NO	NO	NO	NO	0
ncRNA_inter_chr1_217	INTER	LNC	chr1	57409682	57410265	-	NO	chr1:57,409,682-57,410,265	[Minus][Exon count:1][Isoform count1][No Introns][Longest ORF:32 aa]"			584	584	0	1	0	NO	NO	NO	NO	NO	0
ncRNA_inter_chr1_218	INTER	LNC	chr1	57412676	57413712	-	NO	chr1:57,412,676-57,413,712	[Minus][Exon count:1][Isoform count1][No Introns][Longest ORF:117 aa]"			1037	1037	0	1	0	NO	NO	NO	NO	NO	0
1700066M21RIK	RefSeq	PCG	chr1	57434463	57442266	+	NO	chr1:57,434,463-57,442,266	[Plus]"			7803	3007	4796	0.385365	0.614635	YES	YES	YES	YES	YES	1
TYW5	RefSeq	PCG	chr1	57445087	57463518	-	NO	chr1:57,445,087-57,463,518	[Minus][Overlapping_Isoform_Count: 4]"			18372	1379	16993	0.0750599	0.92494	YES	YES	YES	YES	YES	1
9430016H08RIK	RefSeq	PCG	chr1	57463391	57472802	+	NO	chr1:57,463,391-57,472,802	[Plus]"		MINOR: >15 Reads & 20% Difference	9411	1325	8086	0.140793	0.859207	YES	YES	YES	YES	YES	1
SPATS2L	RefSeq	PCG	chr1	57831704	58005241	+	NO	chr1:57,831,704-58,005,241 chr1:57,902,414-58,005,241	[Plus][Overlapping_Isoform_Count: 2]"			173421	3929	169492	0.0226558	0.977344	YES	YES	YES	YES	YES	1
ncRNA_inter_chr1_220	INTER	LNC	chr1	58008848	58010305	+	NO	chr1:58,008,848-58,010,305	[Plus][Exon count:1][Isoform count1][No Introns][Longest ORF:89 aa]"			1458	1458	0	1	0	NO	NO	NO	NO	NO	0
KCTD18	RefSeq	PCG/NC	chr1	58011944	58026928	-	NO	chr1:58,011,944-58,026,368 chr1:58,011,944-58,026,928	[Minus][Overlapping_Isoform_Count: 3]"			14365	2114	12251	0.147163	0.852837	YES	YES	YES	YES	YES	1
SGOL2A	RefSeq	PCG	chr1	58042183	58083121	+	NO	chr1:58,052,817-58,083,121 chr1:58,042,183-58,082,741	[Plus][Overlapping_Isoform_Count: 2]"			40219	4697	35522	0.116786	0.883214	NO	NO	NO	YES	YES	1
AOX1	RefSeq	PCG	chr1	58086812	58163254	+	NO	chr1:58,086,812-58,163,254	[Plus]"			76442	4382	72060	0.0573245	0.942675	YES	YES	YES	YES	YES	1
AOX3	RefSeq	PCG	chr1	58169979	58257296	+	NO	chr1:58,169,979-58,257,296	[Plus]"			87317	4360	82957	0.049933	0.950067	YES	YES	YES	YES	YES	1
ncRNA_as_chr1_221	AS	LNC	chr1	58193978	58195927	-	NO	chr1:58,193,978-58,195,927	[Minus][Exon count:1][Isoform count1][No Introns][Longest ORF:73 aa]"			1950	1950	0	1	0	NO	NO	NO	NO	NO	0
ncRNA_as_chr1_222	AS	LNC	chr1	58253539	58261131	-	NO	chr1:58,253,539-58,261,131	[Minus][Exon count:1][Isoform count1][No Introns][Longest ORF:177 aa]"			7593	7593	0	1	0	NO	NO	NO	NO	NO	0
ncRNA_inter_chr1_223	INTER	LNC	chr1	58262535	58263639	+	NO	chr1:58,262,535-58,263,639	[Plus][Exon count:1][Isoform count1][No Introns][Longest ORF:90 aa]"			1105	1105	0	1	0	NO	NO	NO	NO	NO	0
AOX4	RefSeq	PCG	chr1	58267240	58325440	+	NO	chr1:58,267,240-58,325,440	[Plus]"			58200	4972	53228	0.0854296	0.91457	NO	NO	NO	NO	NO	0
AOX2	RefSeq	PCG	chr1	58335169	58436108	+	NO	chr1:58,335,169-58,436,108	[Plus]"			100939	4776	96163	0.0473157	0.952684	NO	NO	NO	YES	YES	1
ncRNA_as_chr1_224	AS	LNC	chr1	58436080	58437280	-	NO	chr1:58,436,080-58,437,280	[Minus][Exon count:1][Isoform count1][No Introns][Longest ORF:78 aa]"			1201	1201	0	1	0	NO	NO	NO	NO	NO	0
BZW1	RefSeq	PCG	chr1	58449979	58463392	+	NO	chr1:58,449,979-58,463,392	[Plus]"		MINOR: >15 Reads & 20% Difference	13413	2833	10580	0.211213	0.788787	YES	YES	YES	YES	YES	1
CLK1	RefSeq	PCG/NC	chr1	58468831	58480932	-	NO	chr1:58,468,831-58,480,932	[Minus][Overlapping_Isoform_Count: 3]"			10752	1739	9013	0.161737	0.838263	YES	YES	YES	YES	YES	1
PPIL3	RefSeq	PCG	chr1	58487836	58502330	-	NO	chr1:58,490,630-58,502,330 chr1:58,487,836-58,502,330	[Minus][Overlapping_Isoform_Count: 4]"			13429	900	12529	0.0670191	0.932981	YES	YES	YES	YES	YES	1
NIF3L1	RefSeq	PCG	chr1	58504476	58519120	+	NO	chr1:58,504,476-58,519,120	[Plus]"			14644	2106	12538	0.143813	0.856187	YES	YES	YES	YES	YES	1
ORC2	RefSeq	PCG	chr1	58519614	58561953	-	NO	chr1:58,519,614-58,561,953 chr1:58,519,614-58,558,270	[Minus][Overlapping_Isoform_Count: 3]"		MINOR: >15 Reads & 20% Difference	42189	3411	38778	0.0808505	0.91915	YES	YES	YES	YES	YES	1
FAM126B	RefSeq	PCG	chr1	58579649	58643177	-	NO	chr1:58,579,649-58,643,177	[Minus]"			63528	8695	54833	0.136869	0.863131	YES	YES	YES	YES	YES	1
NDUFB3	RefSeq	PCG	chr1	58643442	58652792	+	NO	chr1:58,643,442-58,652,792	[Plus]"			9350	532	8818	0.0568984	0.943102	YES	YES	YES	YES	YES	1
ncRNA_inter_chr1_225	INTER	LNC	chr1	58670753	58670953	-	NO	chr1:58,670,753-58,670,953	[Minus][Exon count:1][Isoform count1][No Introns][Longest ORF:49 aa][Old lncRNA ID:LiverLincs_chr1_83]"			201	201	0	1	0	NO	NO	NO	NO	NO	0
GM20257	RefSeq	NC	chr1	58709484	58712675	+	NO	chr1:58,709,484-58,712,675	[Plus]"			3191	936	2255	0.293325	0.706675	YES	YES	YES	YES	YES	1
ALS2CR12	RefSeq	PCG	chr1	58714963	58752833	-	NO	chr1:58,714,963-58,752,833	[Minus]"			37870	1576	36294	0.0416161	0.958384	NO	NO	NO	NO	NO	0
CFLAR	RefSeq	PCG	chr1	58768334	58816053	+	NO	chr1:58,770,129-58,816,053 chr1:58,770,129-58,790,071 chr1:58,787,395-58,816,053 chr1:58,768,334-58,816,053	[Plus][Overlapping_Isoform_Count: 5]"			46227	6860	39367	0.148398	0.851602	YES	YES	YES	YES	YES	1
CASP8	RefSeq	PCG	chr1	58852217	58904347	+	NO	chr1:58,852,217-58,904,347 chr1:58,859,345-58,904,347	[Plus][Overlapping_Isoform_Count: 3]"			51822	2585	49237	0.0498823	0.950118	YES	YES	YES	YES	YES	1
ncRNA_inter_chr1_226	INTER	LNC	chr1	58952308	58953166	-	NO	chr1:58,952,308-58,953,166	[Minus][Exon count:1][Isoform count1][No Introns][Longest ORF:32 aa]"			859	859	0	1	0	NO	NO	NO	NO	NO	0
TRAK2	RefSeq	PCG	chr1	58957293	59030326	-	NO	chr1:58,957,293-59,030,326	[Minus]"			73033	6240	66793	0.0854408	0.914559	YES	YES	YES	YES	YES	1
STRADB	RefSeq	PCG	chr1	59030414	59051965	+	NO	chr1:59,030,414-59,051,965	[Plus]"			21551	2317	19234	0.107512	0.892488	YES	YES	YES	YES	YES	1
ncRNA_inter_chr1_227	INTER	LNC	chr1	59054528	59054875	+	NO	chr1:59,054,528-59,054,875	[Plus][Exon count:1][Isoform count1][No Introns][Longest ORF:54 aa]"			348	348	0	1	0	NO	NO	NO	NO	NO	0
ncRNA_inter_chr1_228	INTER	LNC	chr1	59055320	59055811	+	NO	chr1:59,055,320-59,055,811	[Plus][Exon count:1][Isoform count1][No Introns][Longest ORF:52 aa]"			492	492	0	1	0	NO	NO	NO	NO	NO	0
ALS2CR11	RefSeq	PCG	chr1	59107349	59151744	-	NO	chr1:59,107,349-59,151,744	[Minus]"			44395	2131	42264	0.0480009	0.951999	NO	NO	NO	NO	NO	0
TMEM237	RefSeq	PCG	chr1	59157436	59176940	-	NO	chr1:59,157,440-59,176,650 chr1:59,157,436-59,176,940	[Minus][Overlapping_Isoform_Count: 2]"			19400	1868	17532	0.0962887	0.903711	YES	YES	YES	YES	YES	1
ncRNA_as_chr1_229	AS	LNC	chr1	59176714	59177747	+	NO	chr1:59,176,714-59,177,747	[Plus][Exon count:1][Isoform count1][No Introns][Longest ORF:54 aa]"			1034	1034	0	1	0	NO	NO	NO	NO	NO	0
MPP4	RefSeq	PCG	chr1	59177778	59220233	-	NO	chr1:59,177,778-59,218,480 chr1:59,177,778-59,220,233	[Minus][Overlapping_Isoform_Count: 2][Overlaps with:Als2]"			42290	2922	39368	0.0690943	0.930906	YES	YES	YES	YES	YES	1
ALS2	RefSeq	PCG	chr1	59219599	59294075	-	NO	chr1:59,248,466-59,294,075 chr1:59,219,599-59,294,075 chr1:59,219,599-59,293,937	[Minus][Overlapping_Isoform_Count: 3][Overlaps with:Mpp4]"			73964	6512	67452	0.0880428	0.911957	YES	YES	YES	YES	YES	1
ncRNA_inter_chr1_230	INTER	LNC	chr1	59294213	59295864	+	NO	chr1:59,294,213-59,295,864	[Plus][Exon count:2][Isoform count2][No Intron-only sequences][Longest ORF:124 aa]"			721	721	0	1	0	NO	NO	NO	NO	NO	0
CDK15	RefSeq	PCG	chr1	59313750	59409213	+	NO	chr1:59,313,750-59,409,213	[Plus]"			95463	1477	93986	0.015472	0.984528	NO	NO	NO	YES	YES	1
ncRNA_as_chr1_231	AS	LNC	chr1	59394977	59411688	-	NO	chr1:59,394,977-59,411,688	[Minus][Exon count:4][Isoform count1][Longest ORF:109 aa]"			16712	1589	15123	0.0950814	0.904919	NO	NO	YES	YES	YES	1
ncRNA_inter_chr1_232	INTER	LNC	chr1	59434540	59437049	-	NO	chr1:59,434,540-59,437,049	[Minus][Exon count:1][Isoform count1][No Introns][Longest ORF:85 aa][Old lncRNA ID:LiverLincs_chr1_84]"			2510	2510	0	1	0	NO	NO	NO	NO	YES	1
ncRNA_inter_chr1_233	INTER	LNC	chr1	59437313	59439781	-	NO	chr1:59,437,313-59,439,781	[Minus][Exon count:1][Isoform count1][No Introns][Longest ORF:82 aa]"			2469	2469	0	1	0	NO	NO	NO	NO	YES	1
ncRNA_inter_chr1_234	INTER	LNC	chr1	59440012	59441548	-	NO	chr1:59,440,012-59,441,548	[Minus][Exon count:2][Isoform count2][No Intron-only sequences][Longest ORF:66 aa]"			1249	1249	0	1	0	NO	NO	NO	YES	YES	1
ncRNA_inter_chr1_235	INTER	LNC	chr1	59441694	59475884	-	NO	chr1:59,441,694-59,475,884	[Minus][Exon count:4][Isoform count17][Longest ORF:272 aa]"			10921	9927	994	0.908983	0.0910173	YES	YES	YES	YES	YES	1
ncRNA_inter_chr1_236	INTER	LNC	chr1	59465465	59474370	+	NO	chr1:59,465,465-59,474,370	[Plus][Exon count:3][Isoform count2][Longest ORF:129 aa][Old lncRNA ID:LiverLincs_chr1_85]"			8521	8345	176	0.979345	0.0206549	NO	NO	NO	NO	NO	0
ncRNA_inter_chr1_237	INTER	LNC	chr1	59526684	59527342	-	NO	chr1:59,526,684-59,527,342	[Minus][Exon count:1][Isoform count1][No Introns][Longest ORF:40 aa]"			659	659	0	1	0	NO	NO	NO	NO	NO	0
FZD7	RefSeq	PCG	chr1	59538990	59543799	+	NO	chr1:59,538,990-59,543,799	[Plus]"			4809	4809	0	1	0	YES	YES	YES	YES	YES	1
ncRNA_inter_chr1_238	INTER	LNC	chr1	59560707	59564698	+	NO	chr1:59,560,707-59,564,698	[Plus][Exon count:4][Isoform count6][Longest ORF:115 aa][Old lncRNA ID:LiverLincs_chr1_86]"			2921	1528	1393	0.523109	0.476891	YES	YES	YES	NO	NO	1
GM973	RefSeq	PCG	chr1	59573107	59691353	+	NO	chr1:59,573,107-59,691,353	[Plus]"			118246	3595	114651	0.0304027	0.969597	NO	NO	NO	YES	YES	1
ncRNA_inter_chr1_239	INTER	LNC	chr1	59692604	59693169	-	NO	chr1:59,692,604-59,693,169	[Minus][Exon count:1][Isoform count1][No Introns][Longest ORF:30 aa]"			566	566	0	1	0	NO	NO	NO	NO	NO	0
SUMO1	RefSeq	PCG	chr1	59696277	59727678	-	NO	chr1:59,696,277-59,727,678	[Minus]"			31401	1215	30186	0.038693	0.961307	YES	YES	YES	YES	YES	1
NOP58	RefSeq	PCG	chr1	59741849	59768354	+	NO	chr1:59,741,849-59,768,354	[Plus][Overlaps with:Snord11;Snord70]"			26505	1976	24529	0.074552	0.925448	YES	YES	YES	YES	YES	1
SNORD70	RefSeq	SNR	chr1	59748801	59748854	+	NO	chr1:59,748,801-59,748,854	[Plus][Overlaps with:Nop58][Multi-counted reads: Whole_gene_body Exon-only_counting -]"			53	53	0	1	0	NO	NO	NO	NO	NO	0
SNORD11	RefSeq	SNR	chr1	59761651	59761714	+	NO	chr1:59,761,651-59,761,714	[Plus][Overlaps with:Nop58][Multi-counted reads: Whole_gene_body Exon-only_counting -]"			63	63	0	1	0	NO	NO	NO	NO	NO	0
ncRNA_inter_chr1_240	INTER	LNC	chr1	59776237	59777269	+	NO	chr1:59,776,237-59,777,269	[Plus][Exon count:1][Isoform count1][No Introns][Longest ORF:47 aa]"			1033	1033	0	1	0	NO	NO	NO	NO	NO	0
ncRNA_inter_chr1_241	INTER	LNC	chr1	59819016	59821098	-	NO	chr1:59,819,016-59,821,098	[Minus][Exon count:1][Isoform count1][No Introns][Longest ORF:194 aa]"			2083	2083	0	1	0	NO	YES	NO	YES	NO	1
BMPR2	RefSeq	PCG	chr1	59821122	59934925	+	NO	chr1:59,821,122-59,934,925	[Plus]"			113803	11087	102716	0.0974227	0.902577	YES	YES	YES	YES	YES	1
ncRNA_inter_chr1_242	INTER	LNC	chr1	59935153	59935854	-	NO	chr1:59,935,153-59,935,854	[Minus][Exon count:1][Isoform count1][No Introns][Longest ORF:25 aa]"			702	702	0	1	0	NO	NO	NO	NO	NO	0
ncRNA_inter_chr1_243	INTER	LNC	chr1	59938932	59941396	+	NO	chr1:59,938,932-59,941,396	[Plus][Exon count:1][Isoform count1][No Introns][Longest ORF:48 aa]"			2465	2465	0	1	0	NO	NO	NO	NO	YES	1
ncRNA_inter_chr1_244	INTER	LNC	chr1	59942131	59943194	+	NO	chr1:59,942,131-59,943,194	[Plus][Exon count:1][Isoform count1][No Introns][Longest ORF:47 aa]"			1064	1064	0	1	0	NO	NO	NO	NO	NO	0
ncRNA_inter_chr1_245	INTER	LNC	chr1	59943245	59943654	+	NO	chr1:59,943,245-59,943,654	[Plus][Exon count:1][Isoform count1][No Introns][Longest ORF:22 aa]"			410	410	0	1	0	NO	NO	NO	NO	NO	0
FAM117B	RefSeq	PCG	chr1	59969849	60042192	+	NO	chr1:59,969,849-60,042,192	[Plus]"			72343	5534	66809	0.0764967	0.923503	YES	YES	YES	YES	YES	1
ncRNA_as_chr1_246	AS	LNC	chr1	60043554	60045968	+	NO	chr1:60,043,554-60,045,968	[Plus][Exon count:1][Isoform count1][No Introns][Longest ORF:63 aa]"			2415	2415	0	1	0	NO	NO	NO	NO	YES	1
ICA1L	RefSeq	PCG	chr1	60045911	60099931	-	NO	chr1:60,045,911-60,099,931	[Minus]"			54020	3650	50370	0.0675676	0.932432	NO	NO	NO	YES	YES	1
ncRNA_as_chr1_247	AS	LNC	chr1	60048063	60049153	+	NO	chr1:60,048,063-60,049,153	[Plus][Exon count:1][Isoform count1][No Introns][Longest ORF:89 aa]"			1091	1091	0	1	0	NO	NO	NO	NO	NO	0
ncRNA_inter_chr1_248	INTER	LNC	chr1	60126213	60133523	-	NO	chr1:60,126,213-60,133,523	[Minus][Exon count:2][Isoform count3][Longest ORF:71 aa][Old lncRNA ID:LiverLincs_chr1_88]"			2216	1774	442	0.800542	0.199458	NO	NO	YES	YES	YES	1
WDR12	RefSeq	PCG	chr1	60133711	60155344	-	NO	chr1:60,133,711-60,154,751 chr1:60,133,711-60,154,978 chr1:60,133,711-60,155,344	[Minus][Overlapping_Isoform_Count: 3]"			21363	3106	18257	0.145392	0.854608	YES	YES	YES	YES	YES	1
CARF	RefSeq	PCG/NC	chr1	60155090	60210797	+	NO	chr1:60,164,926-60,210,797 chr1:60,155,090-60,210,797	[Plus][Overlapping_Isoform_Count: 4]"			55105	5187	49918	0.0941294	0.905871	YES	YES	YES	YES	YES	1
NBEAL1	RefSeq	PCG	chr1	60237442	60391549	+	NO	chr1:60,237,442-60,391,549	[Plus]"			154107	12108	141999	0.0785688	0.921431	YES	YES	YES	YES	YES	1
ncRNA_inter_chr1_249	INTER	LNC	chr1	60391686	60395159	-	NO	chr1:60,391,686-60,395,159	[Minus][Exon count:1][Isoform count1][No Introns][Longest ORF:61 aa]"			3474	3474	0	1	0	NO	NO	NO	NO	NO	0
CYP20A1	RefSeq	PCG	chr1	60400215	60444231	+	NO	chr1:60,400,215-60,444,231	[Plus]"			44016	1501	42515	0.0341012	0.965899	YES	YES	YES	YES	YES	1
ncRNA_as_chr1_250	AS	LNC	chr1	60444477	60444891	-	NO	chr1:60,444,477-60,444,891	[Minus][Exon count:1][Isoform count1][No Introns][Longest ORF:25 aa]"			415	415	0	1	0	NO	NO	NO	NO	NO	0
ABI2	RefSeq	PCG	chr1	60466462	60538007	+	NO	chr1:60,466,462-60,538,007	[Plus][Overlapping_Isoform_Count: 3]"			70174	4603	65571	0.0655941	0.934406	YES	YES	YES	YES	YES	1
ncRNA_as_chr1_251	AS	LNC	chr1	60504035	60506869	-	NO	chr1:60,504,035-60,506,869	[Minus][Exon count:1][Isoform count1][No Introns][Longest ORF:83 aa]"			2835	2835	0	1	0	NO	NO	NO	YES	YES	1
ncRNA_as_chr1_252	AS	LNC	chr1	60507134	60522048	-	NO	chr1:60,507,134-60,522,048	[Minus][Exon count:1][Isoform count1][No Introns][Longest ORF:97 aa]"			14915	14915	0	1	0	NO	YES	YES	YES	YES	1
ncRNA_as_chr1_253	AS	LNC	chr1	60528735	60533694	-	NO	chr1:60,528,735-60,533,694	[Minus][Exon count:1][Isoform count1][No Introns][Longest ORF:173 aa]"			4960	4960	0	1	0	NO	YES	YES	YES	YES	1
RAPH1	RefSeq	PCG	chr1	60540028	60623609	-	NO	chr1:60,540,028-60,623,609	[Minus]"			83581	9117	74464	0.10908	0.89092	YES	YES	YES	YES	YES	1
ncRNA_inter_chr1_254	INTER	LNC	chr1	60649458	60664076	+	NO	chr1:60,649,458-60,664,076	[Plus][Exon count:2][Isoform count4][Longest ORF:105 aa]"			8733	4633	4100	0.530516	0.469484	NO	YES	YES	YES	YES	1
ncRNA_inter_chr1_255	INTER	LNC	chr1	60672526	60673413	+	NO	chr1:60,672,526-60,673,413	[Plus][Exon count:1][Isoform count1][No Introns][Longest ORF:34 aa]"			888	888	0	1	0	NO	NO	NO	NO	NO	0
ncRNA_inter_chr1_256	INTER	LNC	chr1	60677934	60678887	+	NO	chr1:60,677,934-60,678,887	[Plus][Exon count:1][Isoform count1][No Introns][Longest ORF:31 aa][Old lncRNA ID:LiverLincs_chr1_90]"			954	954	0	1	0	NO	NO	NO	NO	NO	0
ncRNA_inter_chr1_257	INTER	LNC	chr1	60694591	60695907	+	NO	chr1:60,694,591-60,695,907	[Plus][Exon count:1][Isoform count1][No Introns][Longest ORF:31 aa][Old lncRNA ID:LiverLincs_chr1_91]"			1317	1317	0	1	0	NO	NO	NO	NO	NO	0
ncRNA_inter_chr1_258	INTER	LNC	chr1	60695992	60696668	+	NO	chr1:60,695,992-60,696,668	[Plus][Exon count:1][Isoform count1][No Introns][Longest ORF:63 aa][Old lncRNA ID:LiverLincs_chr1_92]"			677	677	0	1	0	NO	NO	NO	NO	NO	0
CD28	RefSeq	PCG	chr1	60803231	60830203	+	NO	chr1:60,803,231-60,830,203	[Plus]"			26972	4317	22655	0.160055	0.839945	NO	NO	YES	NO	NO	1
ncRNA_inter_chr1_259	INTER	LNC	chr1	60870482	60872185	+	NO	chr1:60,870,482-60,872,185	[Plus][Exon count:1][Isoform count1][No Introns][Longest ORF:35 aa][Old lncRNA ID:LiverLincs_chr1_93]"			1704	1704	0	1	0	NO	NO	NO	NO	NO	0
ncRNA_inter_chr1_260	INTER	LNC	chr1	60880821	60903701	-	NO	chr1:60,880,821-60,903,701	[Minus][Exon count:3][Isoform count2][Longest ORF:91 aa][Old lncRNA ID:LiverLincs_chr1_94]"			22789	2433	20356	0.106762	0.893238	NO	NO	NO	NO	NO	0
ncRNA_inter_chr1_261	INTER	LNC	chr1	60913961	60915098	+	NO	chr1:60,913,961-60,915,098	[Plus][Exon count:1][Isoform count1][No Introns][Longest ORF:58 aa][Old lncRNA ID:LiverLincs_chr1_95]"			1138	1138	0	1	0	NO	NO	NO	NO	NO	0
ncRNA_inter_chr1_262	INTER	LNC	chr1	60925352	60937881	+	NO	chr1:60,925,352-60,937,881	[Plus][Exon count:3][Isoform count1][Longest ORF:101 aa][Old lncRNA ID:LiverLincs_chr1_96]"			12530	1136	11394	0.0906624	0.909338	NO	NO	NO	NO	NO	0
CTLA4	RefSeq	PCG	chr1	60965868	60972676	+	NO	chr1:60,965,868-60,972,676	[Plus][Overlapping_Isoform_Count: 2]"			6698	1823	4875	0.272171	0.727829	NO	NO	NO	NO	NO	0
ICOS	RefSeq	PCG	chr1	61034757	61057164	+	NO	chr1:61,034,757-61,057,164	[Plus]"			22407	3254	19153	0.145222	0.854778	YES	YES	YES	YES	YES	1
PARD3B	RefSeq	PCG	chr1	61685397	62688858	+	NO	chr1:61,685,397-62,688,858	[Plus]"			1003461	8392	995069	0.00836306	0.991637	YES	YES	YES	YES	YES	1
ncRNA_as_chr1_264	AS	LNC	chr1	62499990	62545943	-	NO	chr1:62,499,990-62,545,943	[Minus][Exon count:3][Isoform count3][Longest ORF:145 aa]"			45440	4279	41161	0.0941681	0.905832	YES	YES	YES	YES	YES	1
NRP2	RefSeq	PCG	chr1	62749890	62865266	+	NO	chr1:62,749,890-62,843,665 chr1:62,749,890-62,865,266	[Plus][Overlapping_Isoform_Count: 6]"			113927	6673	107254	0.0585726	0.941427	YES	YES	YES	YES	YES	1
ncRNA_inter_chr1_266	INTER	LNC	chr1	62867984	62880788	-	NO	chr1:62,867,984-62,880,788	[Minus][Exon count:3][Isoform count1][Longest ORF:32 aa]"			12805	711	12094	0.0555252	0.944475	NO	NO	NO	NO	NO	0
INO80D	RefSeq	PCG	chr1	63094374	63160841	-	NO	chr1:63,094,374-63,160,841	[Minus][Overlapping_Isoform_Count: 2]"			66376	13438	52938	0.202453	0.797547	YES	YES	YES	YES	YES	1
INO80DOS	RefSeq	NC	chr1	63161044	63204869	+	NO	chr1:63,161,044-63,204,869 chr1:63,161,313-63,204,869	[Plus][Overlapping_Isoform_Count: 2]"			43604	1581	42023	0.0362581	0.963742	NO	YES	YES	YES	YES	1
NDUFS1	RefSeq	PCG	chr1	63190165	63223396	-	NO	chr1:63,190,165-63,223,396	[Minus][Overlapping_Isoform_Count: 4]"			32969	2665	30304	0.0808335	0.919166	YES	YES	YES	YES	YES	1
EEF1B2	RefSeq	PCG	chr1	63223404	63227060	+	NO	chr1:63,223,404-63,227,060	[Plus][Overlaps with:Snora41]"		MINOR: >15 Reads & 20% Difference	3656	1933	1723	0.52872	0.47128	YES	YES	YES	YES	YES	1
SNORA41	RefSeq	SNR	chr1	63225596	63225709	+	NO	chr1:63,225,596-63,225,709	[Plus][Overlaps with:Eef1b2][Multi-counted reads: Whole_gene_body Exon-only_counting -]"			113	113	0	1	0	NO	YES	YES	YES	NO	1
GPR1	RefSeq	PCG	chr1	63229144	63260855	-	NO	chr1:63,229,144-63,260,855	[Minus]"			31711	1798	29913	0.0566996	0.9433	NO	NO	NO	NO	NO	0
ZDBF2	RefSeq	PCG	chr1	63246931	63361149	+	NO	chr1:63,246,931-63,361,149 chr1:63,319,842-63,361,149	[Plus][Overlapping_Isoform_Count: 4]"			113738	12648	101090	0.111203	0.888797	NO	NO	NO	YES	YES	1
ADAM23	RefSeq	PCG	chr1	63492477	63643089	+	NO	chr1:63,492,477-63,643,089 chr1:63,492,477-63,619,793	[Plus][Overlapping_Isoform_Count: 2]"			150391	6656	143735	0.044258	0.955742	YES	YES	YES	YES	YES	1
DYTN	RefSeq	PCG	chr1	63669424	63733501	-	NO	chr1:63,669,424-63,733,501	[Minus]"			64077	2427	61650	0.0378763	0.962124	NO	NO	NO	NO	YES	1
MDH1B	RefSeq	PCG	chr1	63745400	63776892	-	NO	chr1:63,745,400-63,776,892	[Minus]"			31492	1711	29781	0.0543313	0.945669	NO	NO	NO	NO	NO	0
FASTKD2	RefSeq	PCG	chr1	63777198	63799959	+	NO	chr1:63,777,198-63,799,959	[Plus]"			22761	3205	19556	0.140811	0.859189	YES	YES	YES	YES	YES	1
4933402D24RIK	RefSeq	PCG	chr1	63801482	63815841	-	NO	chr1:63,801,482-63,815,841	[Minus]"			14359	1756	12603	0.122293	0.877707	NO	NO	NO	NO	NO	0
ncRNA_inter_chr1_268	INTER	LNC	chr1	64076012	64082231	+	NO	chr1:64,076,012-64,082,231	[Plus][Exon count:1][Isoform count1][No Introns][Longest ORF:82 aa]"			6220	6220	0	1	0	NO	NO	NO	NO	NO	0
KLF7	RefSeq	PCG	chr1	64082246	64167963	-	NO	chr1:64,082,246-64,167,963	[Minus][Overlaps with:Mir6899]"			85717	1334	84383	0.0155628	0.984437	YES	YES	YES	YES	YES	1
MIR6899	MIR	MIR	chr1	64089011	64089075	-	NO	chr1:64,089,011-64,089,075	[Minus][Overlaps with:Klf7][Multi-counted reads: Whole_gene_body Exon-only_counting -]"			64	64	0	1	0	NO	NO	NO	NO	NO	0
ncRNA_inter_chr1_269	INTER	LNC	chr1	64168439	64168780	+	NO	chr1:64,168,439-64,168,780	[Plus][Exon count:1][Isoform count1][No Introns][Longest ORF:47 aa]"			342	342	0	1	0	NO	NO	NO	NO	NO	0
ncRNA_inter_chr1_270	INTER	LNC	chr1	64574190	64574754	-	NO	chr1:64,574,190-64,574,754	[Minus][Exon count:1][Isoform count1][No Introns][Longest ORF:43 aa]"			565	565	0	1	0	NO	NO	NO	NO	NO	0
ncRNA_inter_chr1_271	INTER	LNC	chr1	64574957	64579231	-	NO	chr1:64,574,957-64,579,231	[Minus][Exon count:1][Isoform count1][No Introns][Longest ORF:73 aa][Old lncRNA ID:LiverLincs_chr1_98]"			4275	4275	0	1	0	NO	NO	YES	YES	YES	1
CREB1	RefSeq	PCG	chr1	64579377	64651122	+	NO	chr1:64,579,377-64,651,122	[Plus][Overlapping_Isoform_Count: 3]"			71581	8257	63324	0.115352	0.884648	YES	YES	YES	YES	YES	1
ncRNA_as_chr1_272	AS	LNC	chr1	64651541	64653056	+	NO	chr1:64,651,541-64,653,056	[Plus][Exon count:1][Isoform count1][No Introns][Longest ORF:43 aa]"			1516	1516	0	1	0	NO	NO	NO	NO	NO	0
METTL21A	RefSeq	PCG	chr1	64653053	64663742	-	NO	chr1:64,653,053-64,663,742	[Minus]"			10689	2666	8023	0.249415	0.750585	YES	YES	YES	YES	YES	1
ncRNA_inter_chr1_273	INTER	LNC	chr1	64663855	64667062	+	NO	chr1:64,663,855-64,667,062	[Plus][Exon count:1][Isoform count1][No Introns][Longest ORF:153 aa]"			3208	3208	0	1	0	NO	NO	YES	YES	YES	1
CCNYL1	RefSeq	PCG	chr1	64737918	64772216	+	NO	chr1:64,737,918-64,772,216	[Plus]"			34298	2925	31373	0.0852819	0.914718	YES	YES	YES	YES	YES	1
FZD5	RefSeq	PCG	chr1	64777131	64784324	-	NO	chr1:64,777,131-64,784,324	[Minus][Overlapping_Isoform_Count: 2]"			7086	6807	279	0.960627	0.0393734	YES	YES	YES	YES	YES	1
PLEKHM3	RefSeq	PCG	chr1	64835694	65003398	-	NO	chr1:64,835,694-65,003,398	[Minus]"			167704	8562	159142	0.0510542	0.948946	YES	YES	YES	YES	YES	1
AKR1CL	RefSeq	PCG	chr1	65059659	65079322	-	NO	chr1:65,059,659-65,079,322	[Minus]"			19663	1353	18310	0.0688094	0.931191	NO	NO	NO	NO	NO	0
CRYGE	RefSeq	PCG	chr1	65095130	65097737	-	NO	chr1:65,095,130-65,097,737	[Minus]"			2607	642	1965	0.24626	0.75374	NO	NO	NO	NO	NO	0
CRYGD	RefSeq	PCG	chr1	65108411	65110014	-	NO	chr1:65,108,411-65,110,014	[Minus]"			1603	635	968	0.396132	0.603868	NO	NO	NO	NO	NO	0
[truncated: 37,454 more rows]

## Sheet: S1E_Counts of Expressed Genes
Table S1E – Shown are the numbers of genes that are not expressed, lowly expressed, or expressed in the 5 subcellular fractions (marked in column A), for each of the five gene types indicated in columns D-H. The total number of genes = mono-exonic + multi-exonic genes, as shown. Also shown is the fraction of the full gene body length (GB) that is characterized as intronic only (IO) or exon collap…
[truncated: 77 more rows]

[truncated: 1 more sheets: S1F_IO to EC Ratios]
