# Supplementary material for: Global analysis of expression, maturation and subcellular localization of mouse liver transcriptome identifies novel sex-biased and TCPOBOP-responsive long non-coding RNAs
Source: BMC Genomics. 2021 Mar 24;22:212. doi: 10.1186/s12864-021-07478-5 (PMC7992343; doi:10.1186/s12864-021-07478-5)
Supplement: Supplementary file 2 — Additional file 2. Table S2. [file 12864_2021_7478_MOESM2_ESM.xlsx]

## Sheet: S2A_Cyto vs Nuc Bias
Table S2A – Characterization of Cytoplasmic vs Nuclear-biased genes. All 38,901 genes, classified as protein coding (PCG), non-coding (NC), gene that has both protein-coding or noncoding isoforms and accession numbers (PCG/NC), miRNA (MIR), snRNA (SNR) or lncRNA (LNC), are characterized as to their cytoplasmic (Cyto) or nuclear (Nuc) bias (column C) based on differential expression between these …
			Fold Change in Significantly Cytosolic vs Nuclear biased genes in the fraction with Highest FPKM				Stringent Significance Flag, p < 0.001 (Significant = 1, Max Total = 4)					Less Stringent Significance Flag, 0.001 < p < 0.05 (Significant = 1, Max Total = 4)					Cyto vs Nuc FC, if FC (p<0.001), or if FC (0.05 <p<0.001)				Cyto vs Nuc MAX FPKM (if p<0.001, 0.05 <p<0.001)				Cyto vs Nuc FDR, if FC (p<0.001), or if FC (0.05 <p<0.001)				MALE VEHICLE				MALE TCPOBOP				FEMALE VEHICLE				FEMALE TCPOBOP
ID	CLASS	Bias	FC	MAX FPKM	FDR	Threshold	M VEH	M TCPO	F VEH	F TCPO	Total	M VEH	M TCPO	F VEH	F TCPO	Total	M VEH	M TCPO	F VEH	F TCPO	M VEH	M TCPO	F VEH	F TCPO	M VEH	M TCPO	F VEH	F TCPO	FC	NUC FPKM	CYTO FPKM	FDR	FC	NUC FPKM	CYTO FPKM	FDR	FC	NUC FPKM	CYTO FPKM	FDR	FC	NUC FPKM	CYTO FPKM	FDR
AKR1D1	PCG	Cyto	2.96782	26.6368	7.34569e-12	p< 0.001	1	1	1	1	4						2.51054	2.96782	3.73471	3.23027	7.92749	26.6368	18.643	24.2028	0.000548648	7.34569e-12	0.000331888	7.06314e-15	2.51054	5.59278	7.92749	0.000548648	2.96782	14.5045	26.6368	7.34569e-12	3.73471	7.60321	18.643	0.000331888	3.23027	16.0956	24.2028	7.06314e-15
CHCHD3	PCG	Cyto	3.02022	15.6383	0.000823996	p< 0.001	1	1	1	1	4						2.36383	2.14067	3.02022	2.18964	11.2762	12.6548	15.6383	9.79027	0.000733604	2.00818e-05	0.000823996	2.22046e-07	2.36383	8.07416	11.2762	0.000733604	2.14067	9.51676	12.6548	2.00818e-05	3.02022	8.07162	15.6383	0.000823996	2.18964	9.75867	9.79027	2.22046e-07
COMMD6	PCG	Cyto	3.44572	31.2148	0.000349716	p< 0.001	1	1	1	1	4						3.07872	3.05809	3.44572	2.92718	23.3941	29.4889	31.2148	20.8342	5.00019e-05	7.4257e-06	0.000349716	3.84721e-08	3.07872	12.2982	23.3941	5.00019e-05	3.05809	14.8198	29.4889	7.4257e-06	3.44572	13.4422	31.2148	0.000349716	2.92718	15.0327	20.8342	3.84721e-08
FABP1	PCG	Cyto	3.00197	569.143	2.14555e-09	p< 0.001	1	1	1	1	4						2.48416	3.00197	3.6463	3.23698	313.519	569.143	463.012	465.454	0.000320461	2.14555e-09	1.82941e-05	2.61599e-07	2.48416	211.185	313.519	0.000320461	3.00197	298.949	569.143	2.14555e-09	3.6463	195.374	463.012	1.82941e-05	3.23698	312.465	465.454	2.61599e-07
GATC	PCG	Cyto	3.74155	11.593	2.41654e-05	p< 0.001	1	1	1	1	4						2.81294	2.32444	3.74155	3.10304	7.9892	9.91768	11.593	8.32196	0.000207842	4.7951e-05	2.41654e-05	9.86268e-12	2.81294	5.00748	7.9892	0.000207842	2.32444	7.09098	9.91768	4.7951e-05	3.74155	4.89745	11.593	2.41654e-05	3.10304	5.97601	8.32196	9.86268e-12
GM20319	NC	Cyto	4.07191	61.7781	4.89069e-06	p< 0.001	1	1	1	1	4						2.56852	2.93568	4.07191	2.91848	50.1048	52.8079	61.7781	30.5145	0.000465947	3.78571e-10	4.89069e-06	4.01122e-07	2.56852	34.3128	50.1048	0.000465947	2.93568	28.8491	52.8079	3.78571e-10	4.07191	23.8776	61.7781	4.89069e-06	2.91848	22.2588	30.5145	4.01122e-07
GNG5	PCG	Cyto	2.73574	40.4276	3.40241e-07	p< 0.001	1	1	1	1	4						2.67763	2.73574	3.79576	2.70245	29.157	40.4276	38.5341	28.4993	0.000189464	3.40241e-07	2.26844e-05	4.41594e-14	2.67763	17.7479	29.157	0.000189464	2.73574	23.4774	40.4276	3.40241e-07	3.79576	15.4091	38.5341	2.26844e-05	2.70245	22.6246	28.4993	4.41594e-14
HRSP12	PCG	Cyto	3.53007	362.24	4.28899e-08	p< 0.001	1	1	1	1	4						2.58923	3.53007	3.70472	3.81877	219.838	362.24	325.795	303.668	0.000694776	4.28899e-08	0.000113696	9.69119e-09	2.58923	139.476	219.838	0.000694776	3.53007	154.614	362.24	4.28899e-08	3.70472	136.953	325.795	0.000113696	3.81877	172.752	303.668	9.69119e-09
LYPLA1	PCG	Cyto	3.36578	42.8365	0.000978739	p< 0.001	1	1	1	1	4						2.44901	2.52858	3.36578	3.29811	24.487	32.076	42.8365	28.0676	0.000847667	1.79878e-07	0.000978739	2.57547e-12	2.44901	17.0971	24.487	0.000847667	2.52858	19.9839	32.076	1.79878e-07	3.36578	19.1545	42.8365	0.000978739	3.29811	18.5212	28.0676	2.57547e-12
MTPN	PCG	Cyto	3.27092	157.077	0.000993088	p< 0.001	1	1	1	1	4						2.46162	2.47531	3.27092	2.72402	97.2656	128.478	157.077	104.805	0.000299765	1.27404e-07	0.000993088	2.97519e-10	2.46162	67.0954	97.2656	0.000299765	2.47531	83.9925	128.478	1.27404e-07	3.27092	73.7458	157.077	0.000993088	2.72402	84.9215	104.805	2.97519e-10
RAD23B	PCG	Cyto	2.34859	122.699	8.02353e-07	p< 0.001	1	1	1	1	4						2.60714	2.34859	3.11486	2.625	99.4503	122.699	104.607	108.179	0.000225534	8.02353e-07	0.000520925	2.34453e-12	2.60714	67.104	99.4503	0.000225534	2.34859	87.8073	122.699	8.02353e-07	3.11486	56.501	104.607	0.000520925	2.625	89.6211	108.179	2.34453e-12
RNF125	PCG	Cyto	3.74396	18.7749	6.6465e-05	p< 0.001	1	1	1	1	4						2.92056	3.12062	3.74396	2.54985	9.67291	8.96268	18.7749	14.0923	0.000168684	7.31341e-07	6.6465e-05	2.04436e-06	2.92056	5.94677	9.67291	0.000168684	3.12062	4.58121	8.96268	7.31341e-07	3.74396	7.61506	18.7749	6.6465e-05	2.54985	12.3022	14.0923	2.04436e-06
S100A1	PCG	Cyto	2.92746	129.721	0.000526911	p< 0.001	1	1	1	1	4						2.91489	2.92947	2.92746	2.65489	119.887	124.085	129.721	71.1482	0.000880001	1.40489e-06	0.000526911	1.85848e-09	2.91489	64.0852	119.887	0.000880001	2.92947	67.3751	124.085	1.40489e-06	2.92746	67.5016	129.721	0.000526911	2.65489	56.8042	71.1482	1.85848e-09
SULT1D1	PCG	Cyto	4.11436	118.91	3.87853e-17	p< 0.001	1	1	1	1	4						2.67985	3.86482	3.90427	4.11436	15.0754	85.1585	41.6806	118.91	0.000377042	5.03951e-08	0.000123754	3.87853e-17	2.67985	9.6183	15.0754	0.000377042	3.86482	32.909	85.1585	5.03951e-08	3.90427	16.4567	41.6806	0.000123754	4.11436	61.5408	118.91	3.87853e-17
1700094D03RIK	PCG	Nuc	-5.9935	89.5523	4.96818e-07	p< 0.001	1	1	1	1	4						-5.9935	-4.8631	-4.17034	-3.32915	89.5523	72.1816	71.672	57.0062	4.96818e-07	1.12847e-08	0.000418024	5.27452e-07	-5.9935	89.5523	8.09531	4.96818e-07	-4.8631	72.1816	8.34778	1.12847e-08	-4.17034	71.672	11.3771	0.000418024	-3.32915	57.0062	7.86126	5.27452e-07
2010111I01RIK	PCG/NC	Nuc	-3.5592	13.1503	1.35925e-06	p< 0.001	1	1	1	1	4						-3.5592	-3.3016	-2.87872	-2.18088	13.1503	10.9593	12.8713	7.86283	1.35925e-06	7.93452e-11	0.000367065	1.6191e-07	-3.5592	13.1503	2.17297	1.35925e-06	-3.3016	10.9593	2.00787	7.93452e-11	-2.87872	12.8713	2.85027	0.000367065	-2.18088	7.86283	1.66277	1.6191e-07
2410002F23RIK	PCG	Nuc	-6.72521	424.327	2.38187e-18	p< 0.001	1	1	1	1	4						-5.39371	-6.72521	-6.35254	-4.99534	354.26	424.327	312.949	303.077	5.01007e-10	2.38187e-18	1.93463e-06	1.50436e-21	-5.39371	354.26	38.943	5.01007e-10	-6.72521	424.327	37.8386	2.38187e-18	-6.35254	312.949	29.4246	1.93463e-06	-4.99534	303.077	28.2563	1.50436e-21
2810403A07RIK	PCG	Nuc	-3.99404	17.6529	6.42479e-05	p< 0.001	1	1	1	1	4						-3.99404	-3.56399	-3.37011	-2.87138	17.6529	15.927	13.3726	14.0821	6.42479e-05	4.86829e-10	2.61754e-05	3.24609e-09	-3.99404	17.6529	2.35565	6.42479e-05	-3.56399	15.927	2.74512	4.86829e-10	-3.37011	13.3726	2.37654	2.61754e-05	-2.87138	14.0821	2.25217	3.24609e-09
2900005J15RIK	NC	Nuc	-8.78002	2.74509	1.28279e-05	p< 0.001	1	1	1	1	4						-13.8689	-9.47028	-8.78002	-5.63335	2.12252	1.88164	2.74509	1.45974	5.01295e-07	3.49898e-07	1.28279e-05	3.02636e-05	-13.8689	2.12252	0.068453	5.01295e-07	-9.47028	1.88164	0.109554	3.49898e-07	-8.78002	2.74509	0.180374	1.28279e-05	-5.63335	1.45974	0.121378	3.02636e-05
4632428N05RIK	PCG	Nuc	-5.75972	8.06906	8.20784e-26	p< 0.001	1	1	1	1	4						-4.03394	-4.58012	-4.92703	-5.75972	4.97864	5.14086	5.97145	8.06906	2.27078e-06	9.04579e-15	5.0586e-05	8.20784e-26	-4.03394	4.97864	0.761401	2.27078e-06	-4.58012	5.14086	0.681713	9.04579e-15	-4.92703	5.97145	0.649422	5.0586e-05	-5.75972	8.06906	0.642018	8.20784e-26
A430078G23RIK	PCG	Nuc	-7.20396	7.50615	1.22935e-08	p< 0.001	1	1	1	1	4						-6.92676	-7.20396	-5.79458	-5.11205	5.22864	7.50615	4.96862	5.58155	5.97187e-05	1.22935e-08	0.00053259	2.0681e-09	-6.92676	5.22864	0.472927	5.97187e-05	-7.20396	7.50615	0.707209	1.22935e-08	-5.79458	4.96862	0.652368	0.00053259	-5.11205	5.58155	0.474583	2.0681e-09
A930013F10RIK	NC	Nuc	-45.9592	1.75254	4.54737e-18	p< 0.001	1	1	1	1	4						-14.9164	-45.9592	-32.2597	-21.1145	1.67407	1.75254	1.60215	1.15476	6.41622e-11	4.54737e-18	4.56409e-08	2.57604e-14	-14.9164	1.67407	0.0652606	6.41622e-11	-45.9592	1.75254	0.0170782	4.54737e-18	-32.2597	1.60215	0.0290286	4.56409e-08	-21.1145	1.15476	0.0210982	2.57604e-14
ABCA7	PCG	Nuc	-3.67745	3.80875	1.67442e-12	p< 0.001	1	1	1	1	4						-2.85012	-2.87256	-6.34727	-3.67745	2.63225	2.51772	3.3719	3.80875	0.00068163	7.6779e-06	8.11423e-07	1.67442e-12	-2.85012	2.63225	0.506055	0.00068163	-2.87256	2.51772	0.538683	7.6779e-06	-6.34727	3.3719	0.290237	8.11423e-07	-3.67745	3.80875	0.49425	1.67442e-12
ABCC5	PCG	Nuc	-4.90851	1.72627	6.17506e-07	p< 0.001	1	1	1	1	4						-4.19698	-4.26161	-4.90851	-5.65433	1.42228	1.23093	1.72627	1.72016	0.000173621	9.81913e-08	6.17506e-07	7.52579e-19	-4.19698	1.42228	0.191101	0.000173621	-4.26161	1.23093	0.172876	9.81913e-08	-4.90851	1.72627	0.206499	6.17506e-07	-5.65433	1.72016	0.136705	7.52579e-19
ABCG1	PCG	Nuc	-4.46546	5.52537	5.44484e-19	p< 0.001	1	1	1	1	4						-3.69655	-4.81071	-3.93428	-4.46546	3.42754	3.24689	3.08122	5.52537	1.1148e-06	3.27566e-15	0.000243745	5.44484e-19	-3.69655	3.42754	0.520885	1.1148e-06	-4.81071	3.24689	0.413335	3.27566e-15	-3.93428	3.08122	0.4252	0.000243745	-4.46546	5.52537	0.566895	5.44484e-19
ACAP1	PCG	Nuc	-6.6127	3.8984	4.54188e-16	p< 0.001	1	1	1	1	4						-5.19352	-10.9938	-7.04901	-6.6127	2.7425	2.68868	2.96366	3.8984	9.63762e-08	1.04373e-14	1.61162e-07	4.54188e-16	-5.19352	2.7425	0.29564	9.63762e-08	-10.9938	2.68868	0.130312	1.04373e-14	-7.04901	2.96366	0.237625	1.61162e-07	-6.6127	3.8984	0.265012	4.54188e-16
ACKR1	PCG	Nuc	-9.41315	19.3693	1.47111e-28	p< 0.001	1	1	1	1	4						-7.45075	-9.50183	-8.48564	-9.41315	12.1304	15.8326	15.7818	19.3693	4.50188e-12	2.64425e-24	6.41855e-10	1.47111e-28	-7.45075	12.1304	0.910647	4.50188e-12	-9.50183	15.8326	0.997301	2.64425e-24	-8.48564	15.7818	1.06477	6.41855e-10	-9.41315	19.3693	0.958667	1.47111e-28
ACRBP	PCG	Nuc	-30.3388	4.43718	4.10877e-12	p< 0.001	1	1	1	1	4						-16.1238	-17.037	-30.3388	-16.7447	3.98958	3.7859	4.43718	3.65396	6.03749e-10	1.44834e-16	4.10877e-12	1.18983e-18	-16.1238	3.98958	0.176526	6.03749e-10	-17.037	3.7859	0.127317	1.44834e-16	-30.3388	4.43718	0.0933408	4.10877e-12	-16.7447	3.65396	0.0962714	1.18983e-18
ACTN4	PCG	Nuc	-5.29723	218.817	6.20901e-28	p< 0.001	1	1	1	1	4						-3.26424	-5.63044	-3.18736	-5.29723	120.905	163.255	105.298	218.817	6.79674e-06	4.50533e-19	0.000394167	6.20901e-28	-3.26424	120.905	21.7991	6.79674e-06	-5.63044	163.255	16.8677	4.50533e-19	-3.18736	105.298	18.4554	0.000394167	-5.29723	218.817	19.1425	6.20901e-28
ACVRL1	PCG	Nuc	-5.62206	6.29616	1.89192e-23	p< 0.001	1	1	1	1	4						-4.28839	-4.14423	-5.4418	-5.62206	4.10466	3.66103	5.57863	6.29616	2.10211e-07	3.43104e-12	1.79126e-07	1.89192e-23	-4.28839	4.10466	0.555601	2.10211e-07	-4.14423	3.66103	0.541207	3.43104e-12	-5.4418	5.57863	0.626662	1.79126e-07	-5.62206	6.29616	0.513952	1.89192e-23
ADAM15	PCG	Nuc	-6.24568	13.1512	1.03568e-18	p< 0.001	1	1	1	1	4						-6.02017	-7.67927	-9.47377	-6.24568	7.51401	6.95502	10.0686	13.1512	8.99102e-10	1.03334e-19	1.91159e-07	1.03568e-18	-6.02017	7.51401	0.755768	8.99102e-10	-7.67927	6.95502	0.572942	1.03334e-19	-9.47377	10.0686	0.540631	1.91159e-07	-6.24568	13.1512	0.996058	1.03568e-18
ADAM23	PCG	Nuc	-6.8125	8.35305	7.1036e-35	p< 0.001	1	1	1	1	4						-5.34282	-5.76873	-4.11929	-6.8125	5.27697	5.87641	5.89085	8.35305	6.97831e-10	5.52804e-19	2.69043e-06	7.1036e-35	-5.34282	5.27697	0.56879	6.97831e-10	-5.76873	5.87641	0.607306	5.52804e-19	-4.11929	5.89085	0.845425	2.69043e-06	-6.8125	8.35305	0.56011	7.1036e-35
ADAMTS10	PCG/NC	Nuc	-8.18477	4.44707	1.02331e-13	p< 0.001	1	1	1	1	4						-8.18477	-13.2719	-13.3506	-8.87198	4.44707	4.12303	3.7822	4.0291	1.02331e-13	1.53424e-19	5.73226e-15	3.87101e-26	-8.18477	4.44707	0.322087	1.02331e-13	-13.2719	4.12303	0.18444	1.53424e-19	-13.3506	3.7822	0.168872	5.73226e-15	-8.87198	4.0291	0.210513	3.87101e-26
ADAMTS13	PCG	Nuc	-6.87566	31.4701	1.26955e-16	p< 0.001	1	1	1	1	4						-5.20389	-6.30333	-8.6217	-6.87566	26.0561	21.4175	26.4519	31.4701	8.75797e-11	3.83668e-20	1.296e-08	1.26955e-16	-5.20389	26.0561	2.94758	8.75797e-11	-6.30333	21.4175	2.14059	3.83668e-20	-8.6217	26.4519	1.73664	1.296e-08	-6.87566	31.4701	2.08214	1.26955e-16
ADAMTS14	PCG	Nuc	-3.87499	1.33905	3.25929e-05	p< 0.001	1	1	1	1	4						-9.65388	-4.91613	-7.25238	-3.87499	0.691823	0.669673	0.801954	1.33905	1.60947e-07	6.39406e-05	2.39462e-05	3.25929e-05	-9.65388	0.691823	0.0391249	1.60947e-07	-4.91613	0.669673	0.0846586	6.39406e-05	-7.25238	0.801954	0.0599874	2.39462e-05	-3.87499	1.33905	0.148922	3.25929e-05
ADAMTS2	PCG	Nuc	-4.13164	2.25104	4.51421e-09	p< 0.001	1	1	1	1	4						-4.0733	-6.26804	-6.12779	-4.13164	1.41661	1.52007	1.65729	2.25104	6.57025e-07	9.79639e-16	8.63455e-06	4.51421e-09	-4.0733	1.41661	0.202965	6.57025e-07	-6.26804	1.52007	0.155609	9.79639e-16	-6.12779	1.65729	0.140099	8.63455e-06	-4.13164	2.25104	0.25081	4.51421e-09
ADAMTSL4	PCG	Nuc	-7.52998	16.553	4.02171e-22	p< 0.001	1	1	1	1	4						-5.59492	-4.88026	-7.13231	-7.52998	6.4125	7.38259	11.2553	16.553	2.80973e-07	9.51551e-07	7.59444e-07	4.02171e-22	-5.59492	6.4125	0.64376	2.80973e-07	-4.88026	7.38259	0.889342	9.51551e-07	-7.13231	11.2553	0.897271	7.59444e-07	-7.52998	16.553	1.04699	4.02171e-22
ADCY4	PCG	Nuc	-9.38832	4.03682	1.29249e-23	p< 0.001	1	1	1	1	4						-5.30259	-7.17656	-9.75299	-9.38832	2.29787	2.5193	3.29052	4.03682	2.89417e-08	2.50987e-13	1.52665e-10	1.29249e-23	-5.30259	2.29787	0.247336	2.89417e-08	-7.17656	2.5193	0.187529	2.50987e-13	-9.75299	3.29052	0.18953	1.52665e-10	-9.38832	4.03682	0.194105	1.29249e-23
ADCY7	PCG	Nuc	-3.14252	8.42886	7.03025e-08	p< 0.001	1	1	1	1	4						-3.65323	-5.13694	-3.64164	-3.14252	3.58327	4.11406	5.24992	8.42886	0.00057442	2.53063e-06	0.000253164	7.03025e-08	-3.65323	3.58327	0.529471	0.00057442	-5.13694	4.11406	0.460555	2.53063e-06	-3.64164	5.24992	0.81872	0.000253164	-3.14252	8.42886	1.22396	7.03025e-08
ADM	PCG	Nuc	-5.92342	0.844017	0.000159626	p< 0.001	1	1	1	1	4						-13.2668	-4.57288	-5.92342	-7.23134	0.54389	0.594554	0.844017	0.749471	8.35742e-07	9.07568e-05	0.000159626	3.47579e-07	-13.2668	0.54389	0.0185214	8.35742e-07	-4.57288	0.594554	0.0756487	9.07568e-05	-5.92342	0.844017	0.0939687	0.000159626	-7.23134	0.749471	0.0421877	3.47579e-07
ADORA2A	PCG	Nuc	-4.84692	4.91779	8.53297e-13	p< 0.001	1	1	1	1	4						-4.07783	-6.25969	-5.932	-4.84692	3.23776	3.59332	3.77375	4.91779	3.88626e-06	5.78991e-11	2.08386e-06	8.53297e-13	-4.07783	3.23776	0.48041	3.88626e-06	-6.25969	3.59332	0.316645	5.78991e-11	-5.932	3.77375	0.343539	2.08386e-06	-4.84692	4.91779	0.4726	8.53297e-13
ADRA2B	PCG	Nuc	-6.78998	13.9961	1.25437e-18	p< 0.001	1	1	1	1	4						-5.45895	-9.39004	-5.99739	-6.78998	8.65456	10.5062	12.6403	13.9961	6.88223e-08	7.31736e-24	2.17756e-07	1.25437e-18	-5.45895	8.65456	0.888154	6.88223e-08	-9.39004	10.5062	0.679751	7.31736e-24	-5.99739	12.6403	1.2498	2.17756e-07	-6.78998	13.9961	0.954442	1.25437e-18
AEBP1	PCG	Nuc	-7.97058	3.73173	1.30124e-19	p< 0.001	1	1	1	1	4						-7.24597	-5.11623	-6.11669	-7.97058	1.80778	1.17556	2.09466	3.73173	4.57758e-06	0.00016944	2.23593e-05	1.30124e-19	-7.24597	1.80778	0.142817	4.57758e-06	-5.11623	1.17556	0.155959	0.00016944	-6.11669	2.09466	0.210739	2.23593e-05	-7.97058	3.73173	0.210214	1.30124e-19
AGPAT1	PCG	Nuc	-2.43059	20.6952	9.39094e-06	p< 0.001	1	1	1	1	4						-2.83093	-3.97342	-5.83197	-2.43059	14.3614	18.5422	14.3358	20.6952	0.000306681	7.86797e-13	1.33361e-06	9.39094e-06	-2.83093	14.3614	2.9234	0.000306681	-3.97342	18.5422	2.77156	7.86797e-13	-5.83197	14.3358	1.34471	1.33361e-06	-2.43059	20.6952	4.03556	9.39094e-06
AKAP8L	PCG	Nuc	-4.99649	19.2716	5.86648e-10	p< 0.001	1	1	1	1	4						-4.99649	-7.89769	-5.47323	-4.38066	19.2716	18.8323	17.0119	15.0847	5.86648e-10	6.09797e-24	1.00146e-06	6.53978e-21	-4.99649	19.2716	2.22812	5.86648e-10	-7.89769	18.8323	1.39601	6.09797e-24	-5.47323	17.0119	1.94514	1.00146e-06	-4.38066	15.0847	1.56442	6.53978e-21
ALKBH1	PCG	Nuc	-5.99313	7.15745	8.95613e-09	p< 0.001	1	1	1	1	4						-5.27926	-6.19339	-5.99313	-6.29852	6.06942	6.31777	7.15745	6.11644	1.09006e-08	3.09055e-14	8.95613e-09	9.964e-22	-5.27926	6.06942	0.634949	1.09006e-08	-6.19339	6.31777	0.598941	3.09055e-14	-5.99313	7.15745	0.721838	8.95613e-09	-6.29852	6.11644	0.449175	9.964e-22
ANGPTL2	PCG	Nuc	-6.3889	10.7853	6.04194e-37	p< 0.001	1	1	1	1	4						-4.53279	-6.2155	-4.72844	-6.3889	5.05585	6.67016	5.60067	10.7853	5.67128e-07	1.21832e-12	5.24767e-07	6.04194e-37	-4.53279	5.05585	0.627608	5.67128e-07	-6.2155	6.67016	0.59392	1.21832e-12	-4.72844	5.60067	0.680843	5.24767e-07	-6.3889	10.7853	0.78192	6.04194e-37
ANGPTL6	PCG	Nuc	-5.64852	27.3129	4.00686e-31	p< 0.001	1	1	1	1	4						-3.68922	-4.84221	-6.77574	-5.64852	14.293	17.6072	19.1064	27.3129	4.86285e-06	2.67939e-19	4.30413e-08	4.00686e-31	-3.68922	14.293	2.40276	4.86285e-06	-4.84221	17.6072	2.26667	2.67939e-19	-6.77574	19.1064	1.61153	4.30413e-08	-5.64852	27.3129	2.28204	4.00686e-31
ANKRD10	PCG/NC	Nuc	-7.31954	6.37391	1.23361e-07	p< 0.001	1	1	1	1	4						-6.71264	-7.82263	-7.31954	-6.09492	6.21138	4.86371	6.37391	4.7976	6.19759e-12	2.13649e-15	1.23361e-07	1.60434e-21	-6.71264	6.21138	0.526563	6.19759e-12	-7.82263	4.86371	0.400575	2.13649e-15	-7.31954	6.37391	0.45911	1.23361e-07	-6.09492	4.7976	0.356527	1.60434e-21
ANKRD23	PCG	Nuc	-15.3075	4.79015	1.14778e-29	p< 0.001	1	1	1	1	4						-11.5881	-8.27902	-18.1461	-15.3075	3.02317	3.12636	3.18889	4.79015	6.03033e-11	1.17193e-12	3.2104e-08	1.14778e-29	-11.5881	3.02317	0.134718	6.03033e-11	-8.27902	3.12636	0.2332	1.17193e-12	-18.1461	3.18889	0.0836745	3.2104e-08	-15.3075	4.79015	0.146089	1.14778e-29
AOC2	PCG	Nuc	-11.8356	1.24678	5.89426e-10	p< 0.001	1	1	1	1	4						-8.37006	-11.8356	-17.4835	-5.71799	0.677244	1.24678	0.885107	0.586343	8.52483e-05	5.89426e-10	5.68218e-07	5.89705e-05	-8.37006	0.677244	0.0435797	8.52483e-05	-11.8356	1.24678	0.0552859	5.89426e-10	-17.4835	0.885107	0.021499	5.68218e-07	-5.71799	0.586343	0.0523434	5.89705e-05
APBB3	PCG	Nuc	-6.65759	14.9634	4.76686e-13	p< 0.001	1	1	1	1	4						-6.36118	-6.65759	-8.55707	-6.56103	13.5693	14.9634	13.8674	9.44645	2.97761e-11	4.76686e-13	4.16658e-09	6.43035e-24	-6.36118	13.5693	1.18778	2.97761e-11	-6.65759	14.9634	1.2649	4.76686e-13	-8.55707	13.8674	0.943923	4.16658e-09	-6.56103	9.44645	0.660215	6.43035e-24
AQP1	PCG	Nuc	-9.0478	726.121	5.79007e-45	p< 0.001	1	1	1	1	4						-7.55125	-7.93712	-7.24037	-9.0478	558.562	485.006	624.604	726.121	4.58736e-15	3.35746e-28	1.69215e-09	5.79007e-45	-7.55125	558.562	41.6559	4.58736e-15	-7.93712	485.006	36.2341	3.35746e-28	-7.24037	624.604	48.3752	1.69215e-09	-9.0478	726.121	36.896	5.79007e-45
ARAP3	PCG	Nuc	-3.90316	362.251	9.47172e-17	p< 0.001	1	1	1	1	4						-2.75081	-4.01105	-5.96962	-3.90316	246.991	240.594	295.848	362.251	0.000289269	2.56744e-10	3.13554e-07	9.47172e-17	-2.75081	246.991	49.8268	0.000289269	-4.01105	240.594	35.5812	2.56744e-10	-5.96962	295.848	27.2923	3.13554e-07	-3.90316	362.251	43.0176	9.47172e-17
ARFIP2	PCG	Nuc	-3.55506	54.2961	1.15313e-12	p< 0.001	1	1	1	1	4						-3.52997	-3.55506	-4.02901	-3.07458	42.9664	54.2961	38.5868	38.1667	7.42736e-07	1.15313e-12	4.5534e-05	1.39319e-11	-3.52997	42.9664	6.96846	7.42736e-07	-3.55506	54.2961	9.4391	1.15313e-12	-4.02901	38.5868	5.7963	4.5534e-05	-3.07458	38.1667	5.71141	1.39319e-11
ART3	PCG	Nuc	-6.69594	5.77232	7.69129e-15	p< 0.001	1	1	1	1	4						-7.63067	-4.18835	-4.53567	-6.69594	2.87163	3.11168	3.5088	5.77232	5.75232e-05	1.67807e-05	0.000557189	7.69129e-15	-7.63067	2.87163	0.169909	5.75232e-05	-4.18835	3.11168	0.491562	1.67807e-05	-4.53567	3.5088	0.527984	0.000557189	-6.69594	5.77232	0.395746	7.69129e-15
ATP2A3	PCG	Nuc	-11.089	3.3407	3.91033e-31	p< 0.001	1	1	1	1	4						-8.94833	-6.09356	-9.9137	-11.089	1.46966	1.15534	1.56762	3.3407	2.10211e-07	7.6814e-10	1.77687e-07	3.91033e-31	-8.94833	1.46966	0.0834965	2.10211e-07	-6.09356	1.15534	0.104869	7.6814e-10	-9.9137	1.56762	0.0759173	1.77687e-07	-11.089	3.3407	0.138703	3.91033e-31
AU021092	PCG	Nuc	-12.2806	11.2734	2.58023e-20	p< 0.001	1	1	1	1	4						-7.12937	-6.89372	-9.55271	-12.2806	4.95982	5.47528	5.11702	11.2734	2.97922e-06	2.10178e-09	9.4909e-08	2.58023e-20	-7.12937	4.95982	0.442292	2.97922e-06	-6.89372	5.47528	0.534168	2.10178e-09	-9.55271	5.11702	0.323511	9.4909e-08	-12.2806	11.2734	0.420759	2.58023e-20
B3GNT3	PCG	Nuc	-7.02714	2.86473	1.06887e-11	p< 0.001	1	1	1	1	4						-7.42353	-6.55321	-7.00306	-7.02714	2.27669	1.47654	2.05336	2.86473	4.33067e-08	8.53817e-11	1.1248e-05	1.06887e-11	-7.42353	2.27669	0.166063	4.33067e-08	-6.55321	1.47654	0.128633	8.53817e-11	-7.00306	2.05336	0.146128	1.1248e-05	-7.02714	2.86473	0.195765	1.06887e-11
B3GNT9	PCG	Nuc	-9.02662	3.49358	5.48124e-13	p< 0.001	1	1	1	1	4						-7.54392	-9.10671	-5.73533	-9.02662	2.13912	2.39037	2.74454	3.49358	3.1361e-05	6.51338e-07	0.000567894	5.48124e-13	-7.54392	2.13912	0.129749	3.1361e-05	-9.10671	2.39037	0.156859	6.51338e-07	-5.73533	2.74454	0.26899	0.000567894	-9.02662	3.49358	0.167779	5.48124e-13
BACE2	PCG	Nuc	-7.29874	12.6439	7.00419e-31	p< 0.001	1	1	1	1	4						-5.70807	-7.43445	-6.31619	-7.29874	7.60098	8.10313	9.35961	12.6439	6.96504e-12	4.76517e-25	2.00089e-09	7.00419e-31	-5.70807	7.60098	0.788418	6.96504e-12	-7.43445	8.10313	0.681865	4.76517e-25	-6.31619	9.35961	0.896253	2.00089e-09	-7.29874	12.6439	0.811136	7.00419e-31
BAMBI	PCG	Nuc	-4.73277	14.246	1.03977e-15	p< 0.001	1	1	1	1	4						-2.95163	-4.12389	-3.49606	-4.73277	11.8848	10.8845	14.1465	14.246	0.000245626	5.41955e-09	9.39097e-05	1.03977e-15	-2.95163	11.8848	2.40766	0.000245626	-4.12389	10.8845	1.57456	5.41955e-09	-3.49606	14.1465	2.43924	9.39097e-05	-4.73277	14.246	1.41738	1.03977e-15
BC024386	NC	Nuc	-3.94421	130.152	7.49958e-08	p< 0.001	1	1	1	1	4						-3.94421	-3.54578	-3.74108	-3.40929	130.152	120.11	129.821	107.937	7.49958e-08	7.61142e-13	4.34399e-06	1.30242e-17	-3.94421	130.152	18.7763	7.49958e-08	-3.54578	120.11	21.0835	7.61142e-13	-3.74108	129.821	21.6868	4.34399e-06	-3.40929	107.937	14.8486	1.30242e-17
BCAM	PCG	Nuc	-7.95347	19.6994	6.12898e-25	p< 0.001	1	1	1	1	4						-5.64823	-4.41888	-8.66381	-7.95347	14.2082	10.5997	13.1742	19.6994	1.84237e-08	1.02224e-12	1.20843e-05	6.12898e-25	-5.64823	14.2082	1.46734	1.84237e-08	-4.41888	10.5997	1.51429	1.02224e-12	-8.66381	13.1742	0.76565	1.20843e-05	-7.95347	19.6994	1.12299	6.12898e-25
BGN	PCG	Nuc	-6.1013	254.8	3.85181e-35	p< 0.001	1	1	1	1	4						-3.31816	-4.80724	-3.53028	-6.1013	109.704	120.46	132.846	254.8	8.08097e-06	4.81383e-19	1.24184e-05	3.85181e-35	-3.31816	109.704	18.1741	8.08097e-06	-4.80724	120.46	14.8958	4.81383e-19	-3.53028	132.846	22.4011	1.24184e-05	-6.1013	254.8	19.5983	3.85181e-35
BMP2	PCG	Nuc	-5.52148	677.553	7.21203e-26	p< 0.001	1	1	1	1	4						-4.048	-5.00125	-4.94382	-5.52148	494.436	531.043	636.155	677.553	2.02716e-06	2.77256e-16	9.33077e-06	7.21203e-26	-4.048	494.436	69.9758	2.02716e-06	-5.00125	531.043	67.2697	2.77256e-16	-4.94382	636.155	78.6389	9.33077e-06	-5.52148	677.553	55.537	7.21203e-26
BMP6	PCG	Nuc	-6.42328	6.3281	5.8934e-15	p< 0.001	1	1	1	1	4						-4.52918	-5.77366	-4.77373	-6.42328	3.64167	4.17607	4.11984	6.3281	1.02755e-05	4.85394e-10	0.000485092	5.8934e-15	-4.52918	3.64167	0.437564	1.02755e-05	-5.77366	4.17607	0.445	4.85394e-10	-4.77373	4.11984	0.453717	0.000485092	-6.42328	6.3281	0.457865	5.8934e-15
C1QTNF1	PCG	Nuc	-6.46148	27.9534	2.00779e-24	p< 0.001	1	1	1	1	4						-4.36438	-4.94678	-6.26635	-6.46148	17.1771	14.3591	18.5077	27.9534	9.70775e-09	4.55969e-16	2.4765e-08	2.00779e-24	-4.36438	17.1771	2.204	9.70775e-09	-4.94678	14.3591	1.70049	4.55969e-16	-6.26635	18.5077	1.63313	2.4765e-08	-6.46148	27.9534	2.00064	2.00779e-24
C1QTNF5	PCG	Nuc	-8.39585	6.74368	6.16924e-24	p< 0.001	1	1	1	1	4						-4.57684	-6.0644	-8.18366	-8.39585	4.0383	4.75592	5.70347	6.74368	1.50441e-05	6.24176e-11	4.72447e-07	6.16924e-24	-4.57684	4.0383	0.568127	1.50441e-05	-6.0644	4.75592	0.479534	6.24176e-11	-8.18366	5.70347	0.352657	4.72447e-07	-8.39585	6.74368	0.380717	6.16924e-24
CADM3	PCG	Nuc	-6.93079	13.7197	1.53287e-38	p< 0.001	1	1	1	1	4						-4.69339	-5.76941	-5.68749	-6.93079	5.25073	6.34989	7.22604	13.7197	2.4214e-07	3.09126e-14	1.06196e-08	1.53287e-38	-4.69339	5.25073	0.614473	2.4214e-07	-5.76941	6.34989	0.639939	3.09126e-14	-5.68749	7.22604	0.76281	1.06196e-08	-6.93079	13.7197	0.912443	1.53287e-38
CALHM2	PCG	Nuc	-5.77463	9.55394	5.85867e-16	p< 0.001	1	1	1	1	4						-8.9703	-6.50129	-6.83573	-5.77463	6.0275	6.04292	6.5191	9.55394	7.3208e-11	7.66535e-10	8.83069e-05	5.85867e-16	-8.9703	6.0275	0.373198	7.3208e-11	-6.50129	6.04292	0.470137	7.66535e-10	-6.83573	6.5191	0.48436	8.83069e-05	-5.77463	9.55394	0.760974	5.85867e-16
CCDC80	PCG	Nuc	-5.60252	18.992	4.58093e-31	p< 0.001	1	1	1	1	4						-4.51592	-5.25882	-4.92118	-5.60252	10.9902	9.58339	14.8275	18.992	4.62699e-09	2.82422e-18	4.67074e-08	4.58093e-31	-4.51592	10.9902	1.49415	4.62699e-09	-5.25882	9.58339	1.09555	2.82422e-18	-4.92118	14.8275	1.83705	4.67074e-08	-5.60252	18.992	1.56733	4.58093e-31
CCDC84	PCG	Nuc	-5.23926	41.7852	2.93549e-17	p< 0.001	1	1	1	1	4						-3.20342	-5.23926	-6.3172	-3.64614	37.3046	41.7852	35.5385	30.6925	2.23432e-05	2.93549e-17	7.31204e-08	9.75868e-12	-3.20342	37.3046	6.70954	2.23432e-05	-5.23926	41.7852	4.8309	2.93549e-17	-6.3172	35.5385	3.27892	7.31204e-08	-3.64614	30.6925	3.87956	9.75868e-12
CCDC86	PCG	Nuc	-5.16727	58.7298	2.58086e-26	p< 0.001	1	1	1	1	4						-6.41867	-4.75786	-4.78386	-5.16727	46.0037	57.5056	31.3009	58.7298	6.91515e-14	1.22009e-13	1.27886e-05	2.58086e-26	-6.41867	46.0037	4.17233	6.91515e-14	-4.75786	57.5056	7.64695	1.22009e-13	-4.78386	31.3009	3.56631	1.27886e-05	-5.16727	58.7298	5.12202	2.58086e-26
CCM2L	PCG	Nuc	-3.10477	3.13294	0.00015713	p< 0.001	1	1	1	1	4						-3.28995	-5.18452	-4.91329	-3.10477	2.8752	2.22803	2.89771	3.13294	0.000308821	1.15473e-08	0.000292661	0.00015713	-3.28995	2.8752	0.488102	0.000308821	-5.18452	2.22803	0.25433	1.15473e-08	-4.91329	2.89771	0.3225	0.000292661	-3.10477	3.13294	0.464134	0.00015713
CCNL1	PCG	Nuc	-4.9835	2.61823	1.39125e-06	p< 0.001	1	1	1	1	4						-6.01583	-5.3467	-4.9835	-4.69089	2.47937	2.14161	2.61823	2.32363	9.55279e-09	1.252e-16	1.39125e-06	8.70804e-19	-6.01583	2.47937	0.244843	9.55279e-09	-5.3467	2.14161	0.247008	1.252e-16	-4.9835	2.61823	0.339028	1.39125e-06	-4.69089	2.32363	0.226546	8.70804e-19
CCNL2	PCG	Nuc	-6.04688	166.194	1.23797e-11	p< 0.001	1	1	1	1	4						-6.04688	-5.78147	-6.48415	-5.40682	166.194	161.511	156.629	148.36	1.23797e-11	4.93329e-23	3.93908e-11	9.37409e-38	-6.04688	166.194	15.9872	1.23797e-11	-5.78147	161.511	16.8958	4.93329e-23	-6.48415	156.629	14.1794	3.93908e-11	-5.40682	148.36	12.5868	9.37409e-38
CCR7	PCG	Nuc	-14.1797	2.60282	3.58192e-10	p< 0.001	1	1	1	1	4						-8.67863	-11.0903	-16.2334	-14.1797	1.76433	1.30407	1.44286	2.60282	8.32936e-07	1.72726e-07	9.57418e-07	3.58192e-10	-8.67863	1.76433	0.133403	8.32936e-07	-11.0903	1.30407	0.0750264	1.72726e-07	-16.2334	1.44286	0.0477429	9.57418e-07	-14.1797	2.60282	0.0930372	3.58192e-10
CD19	PCG	Nuc	-29.9191	1.68998	4.569e-10	p< 0.001	1	1	1	1	4						-15.9798	-8.51952	-15.5435	-29.9191	1.11924	0.764542	0.753468	1.68998	6.90037e-10	5.08973e-07	1.67669e-07	4.569e-10	-15.9798	1.11924	0.0339612	6.90037e-10	-8.51952	0.764542	0.0484942	5.08973e-07	-15.5435	0.753468	0.0209857	1.67669e-07	-29.9191	1.68998	0.0258492	4.569e-10
CD2	PCG	Nuc	-17.1882	6.28736	2.90404e-16	p< 0.001	1	1	1	1	4						-18.4374	-13.303	-7.04256	-17.1882	3.33546	1.78913	3.63167	6.28736	2.95072e-06	2.6196e-05	0.000207792	2.90404e-16	-18.4374	3.33546	0.10116	2.95072e-06	-13.303	1.78913	0.0746396	2.6196e-05	-7.04256	3.63167	0.309656	0.000207792	-17.1882	6.28736	0.152333	2.90404e-16
CD209C	PCG	Nuc	-16.7276	2.43406	3.31389e-06	p< 0.001	1	1	1	1	4						-25.0383	-15.72	-16.7276	-11.1167	1.43441	0.959578	2.43406	1.71715	4.62885e-05	0.000887627	3.31389e-06	1.63991e-07	-25.0383	1.43441	0.0198992	4.62885e-05	-15.72	0.959578	0.0411989	0.000887627	-16.7276	2.43406	0.12664	3.31389e-06	-11.1167	1.71715	0.057537	1.63991e-07
CD248	PCG	Nuc	-8.46581	3.17384	2.0154e-25	p< 0.001	1	1	1	1	4						-6.5264	-9.57486	-10.5818	-8.46581	1.25524	1.27381	1.6028	3.17384	7.69058e-07	3.87893e-11	8.9517e-09	2.0154e-25	-6.5264	1.25524	0.100657	7.69058e-07	-9.57486	1.27381	0.0736667	3.87893e-11	-10.5818	1.6028	0.0787075	8.9517e-09	-8.46581	3.17384	0.175451	2.0154e-25
CD300LG	PCG	Nuc	-9.3733	52.2442	6.63211e-45	p< 0.001	1	1	1	1	4						-6.73297	-7.78423	-7.05957	-9.3733	39.1326	38.6052	41.1713	52.2442	1.83594e-13	5.83841e-28	3.9588e-10	6.63211e-45	-6.73297	39.1326	3.24957	1.83594e-13	-7.78423	38.6052	3.04852	5.83841e-28	-7.05957	41.1713	3.38942	3.9588e-10	-9.3733	52.2442	2.56624	6.63211e-45
CD34	PCG	Nuc	-9.38488	4.00064	5.79589e-17	p< 0.001	1	1	1	1	4						-5.63721	-7.63711	-5.73993	-9.38488	2.99045	2.4247	3.01218	4.00064	4.21555e-07	6.11001e-11	2.17875e-05	5.79589e-17	-5.63721	2.99045	0.331481	4.21555e-07	-7.63711	2.4247	0.191624	6.11001e-11	-5.73993	3.01218	0.339418	2.17875e-05	-9.38488	4.00064	0.197667	5.79589e-17
CD37	PCG	Nuc	-6.58608	3.32772	2.21809e-18	p< 0.001	1	1	1	1	4						-4.14777	-8.37521	-6.40191	-6.58608	1.42665	1.60396	1.64972	3.32772	2.25675e-05	7.81309e-14	3.14863e-05	2.21809e-18	-4.14777	1.42665	0.199933	2.25675e-05	-8.37521	1.60396	0.115151	7.81309e-14	-6.40191	1.64972	0.127827	3.14863e-05	-6.58608	3.32772	0.235772	2.21809e-18
CD74	PCG	Nuc	-4.60631	3022.44	7.91765e-09	p< 0.001	1	1	1	1	4						-3.43091	-3.36337	-3.84939	-4.60631	1322.41	878.386	1573.98	3022.44	5.36871e-07	1.1635e-08	0.000117168	7.91765e-09	-3.43091	1322.41	229.466	5.36871e-07	-3.36337	878.386	166.47	1.1635e-08	-3.84939	1573.98	255.506	0.000117168	-4.60631	3022.44	299.772	7.91765e-09
CD79A	PCG	Nuc	-20.5841	36.6653	2.8673e-17	p< 0.001	1	1	1	1	4						-16.1701	-14.4541	-6.72457	-20.5841	24.658	13.8286	14.6783	36.6653	6.28673e-15	1.30356e-15	1.21112e-06	2.8673e-17	-16.1701	24.658	0.790026	6.28673e-15	-14.4541	13.8286	0.492521	1.30356e-15	-6.72457	14.6783	1.47056	1.21112e-06	-20.5841	36.6653	0.854521	2.8673e-17
CD79B	PCG	Nuc	-9.71946	13.3326	9.46791e-14	p< 0.001	1	1	1	1	4						-9.00998	-10.8455	-5.09693	-9.71946	8.80814	5.84751	5.48139	13.3326	3.90103e-11	4.17985e-14	9.02205e-06	9.46791e-14	-9.00998	8.80814	0.610927	3.90103e-11	-10.8455	5.84751	0.344265	4.17985e-14	-5.09693	5.48139	0.647329	9.02205e-06	-9.71946	13.3326	0.658423	9.46791e-14
CD97	PCG	Nuc	-6.14621	53.4925	3.81255e-22	p< 0.001	1	1	1	1	4						-4.44511	-5.66258	-5.38711	-6.14621	32.4648	29.8652	35.7219	53.4925	3.08707e-08	2.09201e-22	1.17467e-06	3.81255e-22	-4.44511	32.4648	4.21972	3.08707e-08	-5.66258	29.8652	3.19222	2.09201e-22	-5.38711	35.7219	3.62127	1.17467e-06	-6.14621	53.4925	4.05658	3.81255e-22
CDH5	PCG	Nuc	-5.96689	71.1153	2.02756e-27	p< 0.001	1	1	1	1	4						-4.28598	-6.27631	-4.36582	-5.96689	36.6509	38.8887	39.2679	71.1153	3.31667e-07	2.14473e-18	1.17844e-06	2.02756e-27	-4.28598	36.6509	4.73763	3.31667e-07	-6.27631	38.8887	3.57155	2.14473e-18	-4.36582	39.2679	5.32393	1.17844e-06	-5.96689	71.1153	5.43236	2.02756e-27
CERS4	PCG	Nuc	-10.6957	11.0373	2.5189e-37	p< 0.001	1	1	1	1	4						-6.23117	-8.86593	-8.17072	-10.6957	8.07885	7.66913	8.63007	11.0373	7.38227e-11	1.78159e-21	2.17139e-08	2.5189e-37	-6.23117	8.07885	0.782993	7.38227e-11	-8.86593	7.66913	0.534627	1.78159e-21	-8.17072	8.63007	0.639318	2.17139e-08	-10.6957	11.0373	0.472048	2.5189e-37
CERS5	PCG	Nuc	-5.40204	7.46525	7.76754e-21	p< 0.001	1	1	1	1	4						-4.25293	-4.0546	-4.86611	-5.40204	5.43859	4.61919	5.77659	7.46525	3.64765e-06	5.19219e-08	8.05577e-06	7.76754e-21	-4.25293	5.43859	0.798672	3.64765e-06	-4.0546	4.61919	0.691465	5.19219e-08	-4.86611	5.77659	0.789916	8.05577e-06	-5.40204	7.46525	0.650723	7.76754e-21
CHKB	PCG/NC	Nuc	-3.51908	46.5794	7.01752e-05	p< 0.001	1	1	1	1	4						-2.60656	-3.02331	-3.51908	-2.79446	43.1705	35.2518	46.5794	31.4181	0.000482537	5.3775e-10	7.01752e-05	3.88539e-09	-2.60656	43.1705	9.84689	0.000482537	-3.02331	35.2518	7.0588	5.3775e-10	-3.51908	46.5794	7.87591	7.01752e-05	-2.79446	31.4181	5.2595	3.88539e-09
CHKBCPT1B	NC	Nuc	-3.66924	19.1311	3.11165e-05	p< 0.001	1	1	1	1	4						-2.70053	-3.18687	-3.66924	-2.96994	17.5238	14.6649	19.1311	13.1711	0.000269114	5.4547e-11	3.11165e-05	4.1603e-10	-2.70053	17.5238	3.8529	0.000269114	-3.18687	14.6649	2.79128	5.4547e-11	-3.66924	19.1311	3.10741	3.11165e-05	-2.96994	13.1711	2.069	4.1603e-10
CHPF	PCG	Nuc	-8.33363	5.8978	6.0323e-29	p< 0.001	1	1	1	1	4						-5.03511	-6.7843	-9.32321	-8.33363	4.43563	3.66761	4.40628	5.8978	1.11892e-06	5.2592e-14	2.42162e-07	6.0323e-29	-5.03511	4.43563	0.561562	1.11892e-06	-6.7843	3.66761	0.311286	5.2592e-14	-9.32321	4.40628	0.252951	2.42162e-07	-8.33363	5.8978	0.323033	6.0323e-29
CHST12	PCG	Nuc	-5.80416	16.3217	1.35149e-13	p< 0.001	1	1	1	1	4						-5.5332	-6.65506	-4.81056	-5.80416	12.8035	11.4251	12.0826	16.3217	6.53859e-08	1.6178e-08	3.62649e-05	1.35149e-13	-5.5332	12.8035	1.35962	6.53859e-08	-6.65506	11.4251	0.844817	1.6178e-08	-4.81056	12.0826	1.73292	3.62649e-05	-5.80416	16.3217	1.33912	1.35149e-13
CHST14	PCG	Nuc	-5.54287	8.61747	5.47455e-18	p< 0.001	1	1	1	1	4						-4.39049	-5.10012	-5.19229	-5.54287	5.06909	5.41283	5.40759	8.61747	6.81528e-07	4.76727e-11	5.80675e-06	5.47455e-18	-4.39049	5.06909	0.702043	6.81528e-07	-5.10012	5.41283	0.648507	4.76727e-11	-5.19229	5.40759	0.623363	5.80675e-06	-5.54287	8.61747	0.707815	5.47455e-18
CHST15	PCG	Nuc	-4.94648	16.8128	3.7797e-21	p< 0.001	1	1	1	1	4						-4.39117	-4.19613	-3.26967	-4.94648	10.7959	10.476	10.2265	16.8128	6.58397e-06	7.52191e-09	0.000892325	3.7797e-21	-4.39117	10.7959	1.3	6.58397e-06	-4.19613	10.476	1.47086	7.52191e-09	-3.26967	10.2265	1.77209	0.000892325	-4.94648	16.8128	1.57377	3.7797e-21
CHST2	PCG	Nuc	-5.51502	13.1126	4.00917e-19	p< 0.001	1	1	1	1	4						-3.4583	-4.22634	-5.27464	-5.51502	5.7834	6.64217	6.6158	13.1126	3.8709e-06	2.95688e-08	0.000299619	4.00917e-19	-3.4583	5.7834	0.98282	3.8709e-06	-4.22634	6.64217	0.874058	2.95688e-08	-5.27464	6.6158	0.708136	0.000299619	-5.51502	13.1126	1.12855	4.00917e-19
CHST7	PCG	Nuc	-10.5038	16.0303	5.20339e-32	p< 0.001	1	1	1	1	4						-6.70195	-12.145	-14.0298	-10.5038	10.8458	11.3129	12.4859	16.0303	5.3169e-10	1.33436e-19	5.34642e-14	5.20339e-32	-6.70195	10.8458	1.03209	5.3169e-10	-12.145	11.3129	0.49837	1.33436e-19	-14.0298	12.4859	0.4978	5.34642e-14	-10.5038	16.0303	0.719011	5.20339e-32
CKAP4	PCG	Nuc	-8.23533	7.8116	2.15152e-32	p< 0.001	1	1	1	1	4						-4.52215	-6.43867	-5.90267	-8.23533	4.41409	4.70129	4.79867	7.8116	9.99483e-06	4.09055e-14	5.4005e-07	2.15152e-32	-4.52215	4.41409	0.595071	9.99483e-06	-6.43867	4.70129	0.438763	4.09055e-14	-5.90267	4.79867	0.461602	5.4005e-07	-8.23533	7.8116	0.432741	2.15152e-32
CLASRP	PCG/NC	Nuc	-5.99285	3.73155	1.27925e-05	p< 0.001	1	1	1	1	4						-3.45821	-5.38134	-5.99285	-3.46619	3.65237	3.65541	3.73155	3.65262	5.08528e-06	1.49586e-14	1.27925e-05	3.55487e-11	-3.45821	3.65237	0.621291	5.08528e-06	-5.38134	3.65541	0.408438	1.49586e-14	-5.99285	3.73155	0.335288	1.27925e-05	-3.46619	3.65262	0.494968	3.55487e-11
CLDN5	PCG	Nuc	-10.3749	108.348	1.58374e-42	p< 0.001	1	1	1	1	4						-6.44165	-9.36393	-13.1202	-10.3749	90.823	96.7124	108.023	108.348	2.69036e-08	7.55657e-36	3.20419e-12	1.58374e-42	-6.44165	90.823	9.17559	2.69036e-08	-9.36393	96.7124	6.27328	7.55657e-36	-13.1202	108.023	4.52598	3.20419e-12	-10.3749	108.348	4.89993	1.58374e-42
CLDN6	PCG	Nuc	-18.7034	1.3033	1.69698e-09	p< 0.001	1	1	1	1	4						-12.5041	-123.785	-19.5172	-18.7034	1.01412	1.05949	1.1534	1.3033	0.000240336	4.31092e-07	8.08162e-06	1.69698e-09	-12.5041	1.01412	0.0482642	0.000240336	-123.785	1.05949	0	4.31092e-07	-19.5172	1.1534	0.0239519	8.08162e-06	-18.7034	1.3033	0.0327376	1.69698e-09
CLDN7	PCG	Nuc	-11.025	4.22777	1.46342e-05	p< 0.001	1	1	1	1	4						-9.33995	-12.5566	-11.025	-12.8621	4.07629	2.83054	4.22777	3.03634	3.72379e-05	3.13676e-09	1.46342e-05	3.13891e-12	-9.33995	4.07629	0.327646	3.72379e-05	-12.5566	2.83054	0.114522	3.13676e-09	-11.025	4.22777	0.183928	1.46342e-05	-12.8621	3.03634	0.112779	3.13891e-12
CLEC14A	PCG	Nuc	-8.11819	16.0742	2.19975e-42	p< 0.001	1	1	1	1	4						-7.83294	-6.87753	-5.48666	-8.11819	11.4698	9.78904	9.50227	16.0742	9.37731e-17	2.88177e-20	4.53109e-07	2.19975e-42	-7.83294	11.4698	0.861818	9.37731e-17	-6.87753	9.78904	0.886196	2.88177e-20	-5.48666	9.50227	1.0567	4.53109e-07	-8.11819	16.0742	0.892988	2.19975e-42
CLEC2D	PCG	Nuc	-5.00078	212.89	1.03741e-09	p< 0.001	1	1	1	1	4						-5.00078	-5.45361	-3.60209	-3.70823	212.89	189.917	200.774	119.89	1.03741e-09	2.37951e-23	0.00020161	5.14594e-19	-5.00078	212.89	26.6758	1.03741e-09	-5.45361	189.917	21.9317	2.37951e-23	-3.60209	200.774	38.6338	0.00020161	-3.70823	119.89	15.15	5.14594e-19
CLEC4G	PCG	Nuc	-7.2083	2179.49	6.37362e-49	p< 0.001	1	1	1	1	4						-5.74806	-5.56727	-4.56782	-7.2083	1701.64	1541.54	1875.69	2179.49	4.37305e-10	7.49317e-25	1.79783e-05	6.37362e-49	-5.74806	1701.64	179.635	4.37305e-10	-5.56727	1541.54	171.759	7.49317e-25	-4.56782	1875.69	271.465	1.79783e-05	-7.2083	2179.49	138.976	6.37362e-49
CLK1	PCG/NC	Nuc	-6.80567	34.2334	1.01474e-11	p< 0.001	1	1	1	1	4						-6.80567	-3.46213	-3.87126	-3.52248	34.2334	31.5444	32.4208	32.4325	1.01474e-11	7.36397e-08	0.000655007	7.53346e-09	-6.80567	34.2334	2.93344	1.01474e-11	-3.46213	31.5444	5.82882	7.36397e-08	-3.87126	32.4208	5.67626	0.000655007	-3.52248	32.4325	4.34457	7.53346e-09
CLK2	PCG	Nuc	-3.39864	13.6827	1.22113e-07	p< 0.001	1	1	1	1	4						-2.86813	-3.39864	-2.93717	-2.0837	11.6698	13.6827	11.996	11.5283	0.000176556	1.22113e-07	0.000931493	7.64674e-05	-2.86813	11.6698	2.3106	0.000176556	-3.39864	13.6827	2.25979	1.22113e-07	-2.93717	11.996	2.52292	0.000931493	-2.0837	11.5283	2.54069	7.64674e-05
CLK4	PCG	Nuc	-3.77085	28.004	4.35542e-13	p< 0.001	1	1	1	1	4						-6.4128	-3.77085	-3.71806	-3.16017	25.3796	28.004	24.2392	21.7605	1.15543e-11	4.35542e-13	0.000238125	9.83736e-11	-6.4128	25.3796	2.33376	1.15543e-11	-3.77085	28.004	4.58741	4.35542e-13	-3.71806	24.2392	4.3916	0.000238125	-3.16017	21.7605	3.19932	9.83736e-11
CLSTN1	PCG	Nuc	-4.2862	4.41116	3.91489e-20	p< 0.001	1	1	1	1	4						-3.7218	-5.1675	-4.71087	-4.2862	2.41884	2.56174	3.6627	4.41116	4.27309e-05	1.67314e-09	6.79486e-06	3.91489e-20	-3.7218	2.41884	0.391327	4.27309e-05	-5.1675	2.56174	0.27916	1.67314e-09	-4.71087	3.6627	0.446916	6.79486e-06	-4.2862	4.41116	0.475443	3.91489e-20
CMTM3	PCG	Nuc	-3.97675	9.88996	2.48863e-15	p< 0.001	1	1	1	1	4						-3.55743	-3.79945	-3.07368	-3.97675	6.5553	6.69562	7.02706	9.88996	2.10476e-06	5.04324e-11	0.000783804	2.48863e-15	-3.55743	6.5553	1.07615	2.10476e-06	-3.79945	6.69562	1.09479	5.04324e-11	-3.07368	7.02706	1.47443	0.000783804	-3.97675	9.88996	1.15297	2.48863e-15
CNR2	PCG	Nuc	-7.07082	14.5317	5.54176e-31	p< 0.001	1	1	1	1	4						-6.37135	-6.51388	-5.05265	-7.07082	9.75323	9.25889	11.4461	14.5317	2.74634e-12	5.82853e-20	5.32811e-07	5.54176e-31	-6.37135	9.75323	0.880344	2.74634e-12	-6.51388	9.25889	0.843359	5.82853e-20	-5.05265	11.4461	1.307	5.32811e-07	-7.07082	14.5317	0.945215	5.54176e-31
CNTFR	PCG	Nuc	-8.48834	15.3238	1.92184e-19	p< 0.001	1	1	1	1	4						-4.63526	-10.2616	-6.91322	-8.48834	10.2534	11.5051	11.6296	15.3238	2.24172e-05	9.7762e-13	1.80146e-07	1.92184e-19	-4.63526	10.2534	1.1543	2.24172e-05	-10.2616	11.5051	0.629318	9.7762e-13	-6.91322	11.6296	1.06133	1.80146e-07	-8.48834	15.3238	0.835936	1.92184e-19
COL13A1	PCG	Nuc	-7.64162	7.95491	2.11248e-30	p< 0.001	1	1	1	1	4						-4.41541	-6.4555	-5.82111	-7.64162	6.23385	4.80912	7.0213	7.95491	0.000729817	4.52655e-18	2.23134e-05	2.11248e-30	-4.41541	6.23385	0.774014	0.000729817	-6.4555	4.80912	0.455274	4.52655e-18	-5.82111	7.0213	0.62357	2.23134e-05	-7.64162	7.95491	0.484075	2.11248e-30
COL14A1	PCG	Nuc	-5.30514	23.783	2.59527e-34	p< 0.001	1	1	1	1	4						-3.4465	-4.5199	-4.30788	-5.30514	8.92334	10.6952	13.6802	23.783	6.1676e-05	1.36845e-13	1.65781e-06	2.59527e-34	-3.4465	8.92334	1.47883	6.1676e-05	-4.5199	10.6952	1.37653	1.36845e-13	-4.30788	13.6802	1.80388	1.65781e-06	-5.30514	23.783	2.06511	2.59527e-34
COL1A2	PCG	Nuc	-5.98927	14.8078	1.24136e-19	p< 0.001	1	1	1	1	4						-3.08524	-4.94297	-3.90196	-5.98927	9.29059	7.21195	9.74606	14.8078	0.000872719	8.12803e-15	0.000277324	1.24136e-19	-3.08524	9.29059	1.79438	0.000872719	-4.94297	7.21195	0.841649	8.12803e-15	-3.90196	9.74606	1.41468	0.000277324	-5.98927	14.8078	1.17129	1.24136e-19
COL27A1	PCG	Nuc	-4.63424	450.99	4.53328e-08	p< 0.001	1	1	1	1	4						-3.3994	-4.63424	-6.13258	-4.10376	417.55	450.99	229.332	229.833	1.38571e-05	4.53328e-08	2.15989e-06	1.60285e-07	-3.3994	417.55	68.1864	1.38571e-05	-4.63424	450.99	54.861	4.53328e-08	-6.13258	229.332	21.4382	2.15989e-06	-4.10376	229.833	27.0811	1.60285e-07
COL3A1	PCG	Nuc	-5.76163	20.3653	3.41083e-26	p< 0.001	1	1	1	1	4						-3.84189	-5.55085	-4.43463	-5.76163	11.7462	10.3811	10.7616	20.3653	3.14131e-07	2.56452e-17	0.000133301	3.41083e-26	-3.84189	11.7462	1.7895	3.14131e-07	-5.55085	10.3811	1.10411	2.56452e-17	-4.43463	10.7616	1.50962	0.000133301	-5.76163	20.3653	1.6559	3.41083e-26
COL5A1	PCG	Nuc	-7.15144	18.6867	6.49299e-26	p< 0.001	1	1	1	1	4						-4.00997	-6.1326	-7.37136	-7.15144	8.38278	9.25341	12.1875	18.6867	1.79559e-06	2.59841e-10	3.45435e-09	6.49299e-26	-4.00997	8.38278	1.17934	1.79559e-06	-6.1326	9.25341	0.835773	2.59841e-10	-7.37136	12.1875	0.953212	3.45435e-09	-7.15144	18.6867	1.24126	6.49299e-26
COL6A1	PCG	Nuc	-5.7545	4.54958	2.01106e-19	p< 0.001	1	1	1	1	4						-3.52421	-4.51406	-6.02435	-5.7545	2.76125	1.88693	2.85933	4.54958	0.000179855	2.22913e-09	4.90558e-07	2.01106e-19	-3.52421	2.76125	0.471991	0.000179855	-4.51406	1.88693	0.257834	2.22913e-09	-6.02435	2.85933	0.283206	4.90558e-07	-5.7545	4.54958	0.376315	2.01106e-19
COL6A2	PCG	Nuc	-6.52982	4.99272	6.10209e-23	p< 0.001	1	1	1	1	4						-4.46901	-5.97913	-4.63768	-6.52982	2.80869	1.98968	2.51591	4.99272	1.80189e-06	1.12447e-11	0.000321112	6.10209e-23	-4.46901	2.80869	0.35597	1.80189e-06	-5.97913	1.98968	0.194685	1.12447e-11	-4.63768	2.51591	0.282435	0.000321112	-6.52982	4.99272	0.357781	6.10209e-23
COLEC10	PCG	Nuc	-4.66539	21.6776	2.08365e-15	p< 0.001	1	1	1	1	4						-3.43052	-3.20457	-2.97835	-4.66539	7.0741	9.88849	12.2491	21.6776	8.60056e-07	5.04578e-09	0.000701411	2.08365e-15	-3.43052	7.0741	1.20051	8.60056e-07	-3.20457	9.88849	1.97127	5.04578e-09	-2.97835	12.2491	2.65409	0.000701411	-4.66539	21.6776	2.08226	2.08365e-15
COLEC11	PCG	Nuc	-6.58381	181.116	2.78186e-31	p< 0.001	1	1	1	1	4						-4.91475	-5.69099	-4.29825	-6.58381	108.343	114.854	123.957	181.116	1.68861e-10	1.04401e-17	1.46358e-05	2.78186e-31	-4.91475	108.343	13.3634	1.68861e-10	-5.69099	114.854	11.665	1.04401e-17	-4.29825	123.957	18.9115	1.46358e-05	-6.58381	181.116	12.9514	2.78186e-31
CPT1B	PCG	Nuc	-10.2603	1.82349	2.51227e-08	p< 0.001	1	1	1	1	4						-10.6832	-13.4812	-10.2603	-13.9408	1.27295	1.63572	1.82349	1.64869	3.35061e-07	2.90851e-14	2.51227e-08	3.26255e-13	-10.6832	1.27295	0.0691892	3.35061e-07	-13.4812	1.63572	0.0777023	2.90851e-14	-10.2603	1.82349	0.115995	2.51227e-08	-13.9408	1.64869	0.0506138	3.26255e-13
CREBZF	PCG/NC	Nuc	-3.31544	47.9151	8.22874e-14	p< 0.001	1	1	1	1	4						-2.72415	-2.92304	-3.45133	-3.31544	41.0016	39.8955	40.408	47.9151	0.00025449	2.22895e-09	0.000743586	8.22874e-14	-2.72415	41.0016	8.80884	0.00025449	-2.92304	39.8955	8.29994	2.22895e-09	-3.45133	40.408	6.38189	0.000743586	-3.31544	47.9151	6.51582	8.22874e-14
CRIP3	PCG	Nuc	-8.35018	1.05512	0.000994432	p< 0.001	1	1	1	1	4						-10.4416	-22.5215	-8.35018	-13.6968	1.03567	0.933727	1.05512	0.788821	0.000416245	2.1027e-05	0.000994432	1.08603e-05	-10.4416	1.03567	0.0454866	0.000416245	-22.5215	0.933727	0.0285296	2.1027e-05	-8.35018	1.05512	0.0553612	0.000994432	-13.6968	0.788821	0.0245967	1.08603e-05
CSF1	PCG	Nuc	-3.8937	17.3551	2.12479e-11	p< 0.001	1	1	1	1	4						-4.64864	-5.37818	-4.49668	-3.8937	9.36484	10.2011	13.0428	17.3551	3.08533e-08	1.26644e-17	1.84519e-05	2.12479e-11	-4.64864	9.36484	1.14766	3.08533e-08	-5.37818	10.2011	1.13008	1.26644e-17	-4.49668	13.0428	1.6171	1.84519e-05	-3.8937	17.3551	2.03475	2.12479e-11
CTGF	PCG	Nuc	-9.80489	7.47776	1.26876e-07	p< 0.001	1	1	1	1	4						-4.43877	-9.80489	-8.27802	-8.73822	4.72328	7.47776	4.521	6.95172	4.19397e-05	1.26876e-07	1.51322e-05	1.84611e-12	-4.43877	4.72328	0.582099	4.19397e-05	-9.80489	7.47776	0.473074	1.26876e-07	-8.27802	4.521	0.331311	1.51322e-05	-8.73822	6.95172	0.373639	1.84611e-12
CUEDC1	PCG	Nuc	-4.6599	2.74566	1.45938e-05	p< 0.001	1	1	1	1	4						-4.07547	-3.98699	-4.6599	-4.51431	2.25986	1.93855	2.74566	2.63141	1.24586e-05	1.80479e-07	1.45938e-05	3.6507e-13	-4.07547	2.25986	0.336004	1.24586e-05	-3.98699	1.93855	0.303599	1.80479e-07	-4.6599	2.74566	0.334862	1.45938e-05	-4.51431	2.63141	0.267129	3.6507e-13
CXCL11	PCG/NC	Nuc	-6.76717	2.19673	8.75732e-11	p< 0.001	1	1	1	1	4						-7.06594	-10.0688	-5.08792	-6.76717	1.90701	1.91404	2.00309	2.19673	0.00011046	1.64925e-11	0.000267423	8.75732e-11	-7.06594	1.90701	0.13675	0.00011046	-10.0688	1.91404	0.113166	1.64925e-11	-5.08792	2.00309	0.261716	0.000267423	-6.76717	2.19673	0.143979	8.75732e-11
CYP2D37-PS	NC	Nuc	-11.6956	130.462	4.16046e-14	p< 0.001	1	1	1	1	4						-10.7693	-14.9879	-11.6956	-11.7209	107.195	126.935	130.462	105.864	1.92962e-19	5.84664e-48	4.16046e-14	3.9161e-45	-10.7693	107.195	5.73581	1.92962e-19	-14.9879	126.935	5.04611	5.84664e-48	-11.6956	130.462	6.73515	4.16046e-14	-11.7209	105.864	4.18449	3.9161e-45
CYP2J9	PCG	Nuc	-3.26192	2.03744	3.32014e-06	p< 0.001	1	1	1	1	4						-5.04298	-3.26192	-4.61698	-6.1287	1.96833	2.03744	0.939883	1.04843	6.21375e-08	3.32014e-06	8.74622e-05	2.97289e-09	-5.04298	1.96833	0.222268	6.21375e-08	-3.26192	2.03744	0.396449	3.32014e-06	-4.61698	0.939883	0.124719	8.74622e-05	-6.1287	1.04843	0.0772846	2.97289e-09
CYP4B1	PCG	Nuc	-9.76065	25.7888	1.32613e-19	p< 0.001	1	1	1	1	4						-9.76065	-10.5803	-10.5637	-11.0841	25.7888	18.6417	20.2362	22.4811	1.32613e-19	6.99435e-39	3.00838e-07	1.55067e-47	-9.76065	25.7888	1.56	1.32613e-19	-10.5803	18.6417	1.056	6.99435e-39	-10.5637	20.2362	1.12713	3.00838e-07	-11.0841	22.4811	0.917625	1.55067e-47
D930016D06RIK	NC	Nuc	-4.62675	7.10667	1.49041e-05	p< 0.001	1	1	1	1	4						-6.46906	-4.7287	-4.62675	-5.10681	4.07107	6.17112	7.10667	5.3549	1.35565e-07	1.35079e-09	1.49041e-05	5.49696e-12	-6.46906	4.07107	0.382684	1.35565e-07	-4.7287	6.17112	0.738569	1.35079e-09	-4.62675	7.10667	0.878242	1.49041e-05	-5.10681	5.3549	0.505704	5.49696e-12
DBN1	PCG	Nuc	-8.62352	5.45729	6.04204e-30	p< 0.001	1	1	1	1	4						-7.42752	-4.29606	-8.25882	-8.62352	2.82121	2.84458	3.17173	5.45729	1.19278e-09	2.43639e-07	8.58505e-09	6.04204e-30	-7.42752	2.82121	0.217915	1.19278e-09	-4.29606	2.84458	0.438078	2.43639e-07	-8.25882	3.17173	0.221382	8.58505e-09	-8.62352	5.45729	0.293909	6.04204e-30
DCHS1	PCG	Nuc	-7.52086	3.71047	5.11014e-20	p< 0.001	1	1	1	1	4						-5.29617	-6.12284	-7.15597	-7.52086	2.27216	2.34572	2.19277	3.71047	1.3644e-09	1.34958e-16	1.20017e-06	5.11014e-20	-5.29617	2.27216	0.238193	1.3644e-09	-6.12284	2.34572	0.228897	1.34958e-16	-7.15597	2.19277	0.162184	1.20017e-06	-7.52086	3.71047	0.233476	5.11014e-20
DDB2	PCG	Nuc	-4.01242	10.719	5.2837e-06	p< 0.001	1	1	1	1	4						-4.01242	-3.43129	-3.60489	-3.41395	10.719	7.03626	9.36302	7.64879	5.2837e-06	3.47736e-06	0.00038463	1.54795e-08	-4.01242	10.719	1.47722	5.2837e-06	-3.43129	7.03626	1.29297	3.47736e-06	-3.60489	9.36302	1.73737	0.00038463	-3.41395	7.64879	1.01801	1.54795e-08
DDR2	PCG	Nuc	-5.18242	0.529872	4.71095e-07	p< 0.001	1	1	1	1	4						-5.77739	-5.71369	-5.17401	-5.18242	0.359149	0.362051	0.50797	0.529872	0.000641598	7.65323e-06	0.000172247	4.71095e-07	-5.77739	0.359149	0.0307701	0.000641598	-5.71369	0.362051	0.0388283	7.65323e-06	-5.17401	0.50797	0.0629098	0.000172247	-5.18242	0.529872	0.0467064	4.71095e-07
DDX26B	PCG	Nuc	-5.15665	53.9048	6.16052e-08	p< 0.001	1	1	1	1	4						-5.26934	-9.67469	-7.09238	-5.15665	40.5905	34.6829	45.1218	53.9048	0.000388348	1.20159e-06	3.01217e-05	6.16052e-08	-5.26934	40.5905	4.91689	0.000388348	-9.67469	34.6829	2.29247	1.20159e-06	-7.09238	45.1218	3.51322	3.01217e-05	-5.15665	53.9048	4.63442	6.16052e-08
DENND6B	PCG	Nuc	-6.2009	3.54974	2.47124e-07	p< 0.001	1	1	1	1	4						-2.95828	-3.83133	-6.2009	-3.34682	2.54247	3.03379	3.54974	2.88715	7.63788e-05	1.39873e-09	2.47124e-07	5.8357e-11	-2.95828	2.54247	0.508139	7.63788e-05	-3.83133	3.03379	0.494326	1.39873e-09	-6.2009	3.54974	0.33397	2.47124e-07	-3.34682	2.88715	0.398632	5.8357e-11
DES	PCG	Nuc	-6.88236	11.5111	5.63676e-33	p< 0.001	1	1	1	1	4						-3.31572	-4.7062	-5.9803	-6.88236	4.87328	6.00458	9.04046	11.5111	6.46921e-05	5.83407e-13	1.85182e-07	5.63676e-33	-3.31572	4.87328	0.89559	6.46921e-05	-4.7062	6.00458	0.737159	5.83407e-13	-5.9803	9.04046	0.830438	1.85182e-07	-6.88236	11.5111	0.783137	5.63676e-33
DGKQ	PCG	Nuc	-3.93576	10.2929	7.38043e-14	p< 0.001	1	1	1	1	4						-3.07131	-3.93576	-4.22838	-2.28279	9.36158	10.2929	8.07135	8.17802	9.02229e-05	7.38043e-14	3.73924e-06	3.55775e-07	-3.07131	9.36158	1.67954	9.02229e-05	-3.93576	10.2929	1.5374	7.38043e-14	-4.22838	8.07135	1.1347	3.73924e-06	-2.28279	8.17802	1.64353	3.55775e-07
DIDO1	PCG/NC	Nuc	-3.18477	9.40274	6.44174e-05	p< 0.001	1	1	1	1	4						-3.18477	-3.0469	-3.19514	-2.26434	9.40274	8.10911	8.80239	8.75555	6.44174e-05	2.41254e-07	0.000178746	3.00588e-07	-3.18477	9.40274	1.68739	6.44174e-05	-3.0469	8.10911	1.52477	2.41254e-07	-3.19514	8.80239	1.58494	0.000178746	-2.26434	8.75555	1.77449	3.00588e-07
DLL1	PCG	Nuc	-4.36373	2.7953	9.87517e-09	p< 0.001	1	1	1	1	4						-3.69742	-5.71709	-4.98965	-4.36373	1.33291	1.47803	1.98667	2.7953	0.000853641	6.27863e-07	0.000393035	9.87517e-09	-3.69742	1.33291	0.190249	0.000853641	-5.71709	1.47803	0.127937	6.27863e-07	-4.98965	1.98667	0.201035	0.000393035	-4.36373	2.7953	0.284113	9.87517e-09
DLL4	PCG	Nuc	-9.63168	47.895	7.44614e-36	p< 0.001	1	1	1	1	4						-6.43886	-8.94912	-7.9114	-9.63168	28.0029	34.7403	29.0197	47.895	5.77467e-10	3.7759e-21	3.96004e-09	7.44614e-36	-6.43886	28.0029	2.37297	5.77467e-10	-8.94912	34.7403	2.21638	3.7759e-21	-7.9114	29.0197	2.03386	3.96004e-09	-9.63168	47.895	2.30566	7.44614e-36
DNASE1L3	PCG	Nuc	-8.28263	146.876	2.67282e-36	p< 0.001	1	1	1	1	4						-6.11003	-6.31412	-5.28943	-8.28263	77.648	78.1077	76.0436	146.876	5.96157e-10	1.37889e-23	3.13567e-09	2.67282e-36	-6.11003	77.648	6.96756	5.96157e-10	-6.31412	78.1077	7.34154	1.37889e-23	-5.28943	76.0436	8.83697	3.13567e-09	-8.28263	146.876	8.17508	2.67282e-36
DOC2G	PCG	Nuc	-10.9945	2.6872	6.14316e-10	p< 0.001	1	1	1	1	4						-12.348	-10.9945	-24.1105	-21.7102	2.52443	2.6872	2.53198	1.46433	3.5632e-07	6.14316e-10	6.23966e-11	1.00334e-10	-12.348	2.52443	0.112815	3.5632e-07	-10.9945	2.6872	0.143533	6.14316e-10	-24.1105	2.53198	0.0571549	6.23966e-11	-21.7102	1.46433	0.0281	1.00334e-10
DOK3	PCG	Nuc	-4.9961	4.11295	1.10241e-05	p< 0.001	1	1	1	1	4						-5.01094	-6.04435	-4.9961	-3.78952	3.56988	3.16727	4.11295	3.61198	8.44498e-06	5.99978e-10	1.10241e-05	4.73741e-08	-5.01094	3.56988	0.385201	8.44498e-06	-6.04435	3.16727	0.309438	5.99978e-10	-4.9961	4.11295	0.489251	1.10241e-05	-3.78952	3.61198	0.436009	4.73741e-08
DSP	PCG	Nuc	-5.72674	13.8729	5.53594e-36	p< 0.001	1	1	1	1	4						-3.04042	-5.54162	-2.99204	-5.72674	10.3255	10.1372	11.4453	13.8729	3.09579e-05	6.66307e-14	0.000809737	5.53594e-36	-3.04042	10.3255	2.00652	3.09579e-05	-5.54162	10.1372	1.05088	6.66307e-14	-2.99204	11.4453	2.18847	0.000809737	-5.72674	13.8729	1.1109	5.53594e-36
E330033B04RIK	NC	Nuc	-17.5172	0.437042	5.54819e-08	p< 0.001	1	1	1	1	4						-18.3697	-7.65711	-17.5172	-7.63565	0.366941	0.253254	0.437042	0.221802	1.29423e-07	3.19036e-05	5.54819e-08	9.73715e-06	-18.3697	0.366941	0.0131043	1.29423e-07	-7.65711	0.253254	0.0138009	3.19036e-05	-17.5172	0.437042	0.0107555	5.54819e-08	-7.63565	0.221802	0.013356	9.73715e-06
ECHDC2	PCG	Nuc	-4.15103	124.405	3.72238e-05	p< 0.001	1	1	1	1	4						-4.15103	-3.85661	-4.26795	-3.07111	124.405	122.01	92.1089	70.5651	3.72238e-05	2.19874e-05	6.47226e-06	1.98604e-12	-4.15103	124.405	19.2933	3.72238e-05	-3.85661	122.01	17.4603	2.19874e-05	-4.26795	92.1089	12.6344	6.47226e-06	-3.07111	70.5651	10.7541	1.98604e-12
ECM1	PCG	Nuc	-7.06313	11705.6	4.05484e-31	p< 0.001	1	1	1	1	4						-5.14612	-6.80524	-8.20091	-7.06313	6163.06	6282.48	8757.05	11705.6	2.14826e-11	5.99831e-33	6.85351e-11	4.05484e-31	-5.14612	6163.06	698.736	2.14826e-11	-6.80524	6282.48	570.224	5.99831e-33	-8.20091	8757.05	607.306	6.85351e-11	-7.06313	11705.6	786.087	4.05484e-31
ECSCR	PCG	Nuc	-6.57767	6.68975	2.02193e-26	p< 0.001	1	1	1	1	4						-5.90957	-5.80083	-4.2563	-6.57767	4.10008	5.00625	4.28542	6.68975	8.45154e-08	1.79138e-14	1.35399e-05	2.02193e-26	-5.90957	4.10008	0.431011	8.45154e-08	-5.80083	5.00625	0.560259	1.79138e-14	-4.2563	4.28542	0.637579	1.35399e-05	-6.57767	6.68975	0.474307	2.02193e-26
EDNRA	PCG	Nuc	-7.21754	4.27064	4.16178e-15	p< 0.001	1	1	1	1	4						-3.50167	-4.35249	-3.99578	-7.21754	2.96978	2.89175	3.17906	4.27064	4.27876e-05	1.64901e-05	0.000335733	4.16178e-15	-3.50167	2.96978	0.494562	4.27876e-05	-4.35249	2.89175	0.375307	1.64901e-05	-3.99578	3.17906	0.484766	0.000335733	-7.21754	4.27064	0.281424	4.16178e-15
EFEMP2	PCG	Nuc	-6.80952	12.8422	1.16572e-25	p< 0.001	1	1	1	1	4						-4.82438	-6.36492	-7.60348	-6.80952	6.85364	7.05962	8.9281	12.8422	2.53523e-09	6.08209e-18	5.75198e-09	1.16572e-25	-4.82438	6.85364	0.827765	2.53523e-09	-6.36492	7.05962	0.647641	6.08209e-18	-7.60348	8.9281	0.672225	5.75198e-09	-6.80952	12.8422	0.870371	1.16572e-25
EGFEM1	PCG	Nuc	-7.38302	144.213	3.33107e-20	p< 0.001	1	1	1	1	4						-3.93066	-4.61604	-4.55393	-7.38302	76.7503	100.397	83.9357	144.213	3.65275e-05	7.08497e-11	0.000125207	3.33107e-20	-3.93066	76.7503	12.2128	3.65275e-05	-4.61604	100.397	12.7297	7.08497e-11	-4.55393	83.9357	10.5401	0.000125207	-7.38302	144.213	8.88625	3.33107e-20
EGFL7	PCG	Nuc	-5.73449	1910.82	7.10602e-09	p< 0.001	1	1	1	1	4						-4.57773	-4.66418	-5.73449	-5.29871	1596.18	1695.31	1910.82	1901.95	4.0646e-09	4.36275e-19	7.10602e-09	7.57615e-28	-4.57773	1596.18	207.715	4.0646e-09	-4.66418	1695.31	224.317	4.36275e-19	-5.73449	1910.82	196.756	7.10602e-09	-5.29871	1901.95	167.36	7.57615e-28
EGFL8	PCG	Nuc	-38.4303	1.90709	9.53002e-09	p< 0.001	1	1	1	1	4						-11.1322	-15.5535	-38.4303	-7.41016	1.54587	1.61756	1.90709	1.29701	4.49712e-07	9.01761e-10	9.53002e-09	1.35638e-07	-11.1322	1.54587	0.0922732	4.49712e-07	-15.5535	1.61756	0.0608877	9.01761e-10	-38.4303	1.90709	0.0209024	9.53002e-09	-7.41016	1.29701	0.0785011	1.35638e-07
ELTD1	PCG	Nuc	-5.13568	14.0128	2.82245e-18	p< 0.001	1	1	1	1	4						-4.60622	-4.02375	-4.27801	-5.13568	10.9689	9.16168	12.2737	14.0128	2.64374e-07	7.71857e-13	0.00013844	2.82245e-18	-4.60622	10.9689	1.41933	2.64374e-07	-4.02375	9.16168	1.40448	7.71857e-13	-4.27801	12.2737	1.86107	0.00013844	-5.13568	14.0128	1.21038	2.82245e-18
EMCN	PCG	Nuc	-5.89735	11.894	1.9175e-21	p< 0.001	1	1	1	1	4						-5.09473	-5.25576	-4.60417	-5.89735	11.251	8.77264	11.4272	11.894	7.9773e-07	5.35462e-12	6.92654e-06	1.9175e-21	-5.09473	11.251	1.35283	7.9773e-07	-5.25576	8.77264	1.07214	5.35462e-12	-4.60417	11.4272	1.57167	6.92654e-06	-5.89735	11.894	0.912861	1.9175e-21
EMILIN1	PCG	Nuc	-7.44313	185.805	2.95828e-32	p< 0.001	1	1	1	1	4						-5.00421	-6.77642	-9.62946	-7.44313	114.171	108.578	148.856	185.805	9.00002e-12	9.78818e-19	1.1053e-08	2.95828e-32	-5.00421	114.171	13.3834	9.00002e-12	-6.77642	108.578	9.56083	9.78818e-19	-9.62946	148.856	8.27263	1.1053e-08	-7.44313	185.805	11.7774	2.95828e-32
EMILIN2	PCG	Nuc	-4.0195	6.55826	1.70362e-07	p< 0.001	1	1	1	1	4						-3.50468	-4.2359	-4.78703	-4.0195	3.62842	2.99044	3.84325	6.55826	7.80035e-05	9.35501e-08	3.26116e-05	1.70362e-07	-3.50468	3.62842	0.612945	7.80035e-05	-4.2359	2.99044	0.405747	9.35501e-08	-4.78703	3.84325	0.436783	3.26116e-05	-4.0195	6.55826	0.76982	1.70362e-07
ENG	PCG	Nuc	-8.83433	5762.36	2.48745e-37	p< 0.001	1	1	1	1	4						-5.83535	-7.79447	-8.45279	-8.83433	3485.19	3533.46	3764.48	5762.36	1.06012e-12	8.66583e-32	3.00749e-11	2.48745e-37	-5.83535	3485.19	335.245	1.06012e-12	-7.79447	3533.46	268.685	8.66583e-32	-8.45279	3764.48	251.565	3.00749e-11	-8.83433	5762.36	302.901	2.48745e-37
EPCAM	PCG	Nuc	-14.9462	1.75863	3.27306e-10	p< 0.001	1	1	1	1	4						-19.2461	-26.1611	-14.9462	-11.5323	1.68125	1.17842	1.75863	1.61255	6.27397e-10	2.02764e-13	3.27306e-10	1.639e-18	-19.2461	1.68125	0.0479098	6.27397e-10	-26.1611	1.17842	0.022948	2.02764e-13	-14.9462	1.75863	0.0664032	3.27306e-10	-11.5323	1.61255	0.0642318	1.639e-18
EPOR	PCG	Nuc	-6.69551	9.09178	5.39517e-21	p< 0.001	1	1	1	1	4						-7.53451	-12.5702	-11.9427	-6.69551	4.81557	5.93331	5.961	9.09178	3.97497e-11	1.47997e-20	6.43378e-11	5.39517e-21	-7.53451	4.81557	0.378949	3.97497e-11	-12.5702	5.93331	0.274046	1.47997e-20	-11.9427	5.961	0.284176	6.43378e-11	-6.69551	9.09178	0.638059	5.39517e-21
ERBB2	PCG	Nuc	-11.3295	1.91192	9.19578e-25	p< 0.001	1	1	1	1	4						-7.19652	-7.93978	-8.19549	-11.3295	1.17595	1.16886	1.48011	1.91192	1.47318e-07	8.60855e-12	1.27932e-07	9.19578e-25	-7.19652	1.17595	0.0832339	1.47318e-07	-7.93978	1.16886	0.0974711	8.60855e-12	-8.19549	1.48011	0.0946718	1.27932e-07	-11.3295	1.91192	0.0784035	9.19578e-25
ESAM	PCG	Nuc	-12.2264	214.258	3.62011e-59	p< 0.001	1	1	1	1	4						-10.3325	-12.9889	-11.4984	-12.2264	171.11	168.753	175.976	214.258	8.11551e-20	6.99435e-39	1.12283e-13	3.62011e-59	-10.3325	171.11	10.1271	8.11551e-20	-12.9889	168.753	7.72057	6.99435e-39	-11.4984	175.976	8.62106	1.12283e-13	-12.2264	214.258	7.96366	3.62011e-59
EVA1B	PCG	Nuc	-5.47781	18.7663	6.76622e-27	p< 0.001	1	1	1	1	4						-3.89602	-5.67547	-6.15889	-5.47781	14.7757	14.0925	17.8173	18.7663	8.64092e-06	1.2491e-19	2.79987e-08	6.76622e-27	-3.89602	14.7757	2.36582	8.64092e-06	-5.67547	14.0925	1.54189	1.2491e-19	-6.15889	17.8173	1.65566	2.79987e-08	-5.47781	18.7663	1.61262	6.76622e-27
EXOC3L	PCG	Nuc	-3.86004	225.948	3.41417e-09	p< 0.001	1	1	1	1	4						-3.52954	-3.87746	-6.86187	-3.86004	199.26	184.864	180.048	225.948	4.41933e-05	2.23144e-08	4.8189e-08	3.41417e-09	-3.52954	199.26	33.5453	4.41933e-05	-3.87746	184.864	31.5106	2.23144e-08	-6.86187	180.048	15.1326	4.8189e-08	-3.86004	225.948	27.4101	3.41417e-09
FADS3	PCG	Nuc	-4.01192	11.1665	1.07162e-16	p< 0.001	1	1	1	1	4						-4.41471	-3.2825	-4.28201	-4.01192	5.79231	7.00757	7.93192	11.1665	1.80539e-06	4.3192e-08	7.28634e-06	1.07162e-16	-4.41471	5.79231	0.772967	1.80539e-06	-3.2825	7.00757	1.36114	4.3192e-08	-4.28201	7.93192	1.18239	7.28634e-06	-4.01192	11.1665	1.27802	1.07162e-16
FAIM3	PCG	Nuc	-23.9377	3.69407	1.26955e-16	p< 0.001	1	1	1	1	4						-12.7362	-13.243	-20.5646	-23.9377	2.03076	1.61626	1.24152	3.69407	3.38236e-07	1.16136e-08	1.1866e-05	1.26955e-16	-12.7362	2.03076	0.0783544	3.38236e-07	-13.243	1.61626	0.0719137	1.16136e-08	-20.5646	1.24152	0.0242089	1.1866e-05	-23.9377	3.69407	0.0697367	1.26955e-16
FAM132A	PCG	Nuc	-9.74511	20.0319	8.44062e-17	p< 0.001	1	1	1	1	4						-9.29043	-15.4996	-10.7334	-9.74511	14.1445	18.0791	16.3627	20.0319	1.36251e-09	6.84197e-20	6.7412e-08	8.44062e-17	-9.29043	14.1445	1.01505	1.36251e-09	-15.4996	18.0791	0.608317	6.84197e-20	-10.7334	16.3627	0.825024	6.7412e-08	-9.74511	20.0319	0.984448	8.44062e-17
FAM171A2	PCG	Nuc	-7.55777	6.53558	2.69184e-25	p< 0.001	1	1	1	1	4						-9.01966	-6.36193	-8.6209	-7.55777	3.87245	3.67675	3.83599	6.53558	7.33572e-14	1.30055e-16	8.36864e-06	2.69184e-25	-9.01966	3.87245	0.254229	7.33572e-14	-6.36193	3.67675	0.34012	1.30055e-16	-8.6209	3.83599	0.2272	8.36864e-06	-7.55777	6.53558	0.406598	2.69184e-25
FAM189A2	PCG	Nuc	-5.54147	1.13834	2.39914e-10	p< 0.001	1	1	1	1	4						-6.04267	-6.94419	-12.0819	-5.54147	0.974665	0.788047	1.05336	1.13834	4.98751e-06	1.06901e-07	5.29733e-09	2.39914e-10	-6.04267	0.974665	0.0831587	4.98751e-06	-6.94419	0.788047	0.0652965	1.06901e-07	-12.0819	1.05336	0.0435614	5.29733e-09	-5.54147	1.13834	0.0966718	2.39914e-10
FAM193B	PCG	Nuc	-12.1321	19.5287	2.39037e-09	p< 0.001	1	1	1	1	4						-7.48673	-9.67558	-12.1321	-6.89855	18.8311	18.1218	19.5287	15.3465	8.65613e-15	6.15677e-32	2.39037e-09	6.10451e-29	-7.48673	18.8311	1.4175	8.65613e-15	-9.67558	18.1218	1.1289	6.15677e-32	-12.1321	19.5287	0.875884	2.39037e-09	-6.89855	15.3465	1.02454	6.10451e-29
FBLN2	PCG	Nuc	-8.60057	2.83265	7.68545e-18	p< 0.001	1	1	1	1	4						-8.99676	-11.0811	-6.34141	-8.60057	2.74146	2.11531	1.88734	2.83265	3.67546e-11	2.24616e-16	3.51828e-06	7.68545e-18	-8.99676	2.74146	0.184345	3.67546e-11	-11.0811	2.11531	0.111683	2.24616e-16	-6.34141	1.88734	0.155901	3.51828e-06	-8.60057	2.83265	0.143981	7.68545e-18
FCGR2B	PCG	Nuc	-8.20708	189.629	6.75496e-43	p< 0.001	1	1	1	1	4						-6.62074	-6.1428	-4.65146	-8.20708	135.945	136.996	115.926	189.629	1.08092e-14	4.25002e-29	6.17217e-07	6.75496e-43	-6.62074	135.945	12.3531	1.08092e-14	-6.1428	136.996	13.7822	4.25002e-29	-4.65146	115.926	16.0002	6.17217e-07	-8.20708	189.629	10.4534	6.75496e-43
FENDRR	NC	Nuc	-19.0401	1.39667	1.47602e-07	p< 0.001	1	1	1	1	4						-23.8906	-27.7355	-19.0401	-11.0898	1.14684	0.990925	1.39667	0.676292	1.96481e-10	7.38251e-11	1.47602e-07	7.5487e-08	-23.8906	1.14684	0.021113	1.96481e-10	-27.7355	0.990925	0.0197011	7.38251e-11	-19.0401	1.39667	0.0329963	1.47602e-07	-11.0898	0.676292	0.0289	7.5487e-08
FES	PCG	Nuc	-2.30728	3.82324	1.09533e-05	p< 0.001	1	1	1	1	4						-2.61772	-3.68125	-4.21506	-2.30728	3.245	3.30615	3.50155	3.82324	0.000613808	3.24061e-08	0.000304625	1.09533e-05	-2.61772	3.245	0.702823	0.000613808	-3.68125	3.30615	0.583399	3.24061e-08	-4.21506	3.50155	0.446393	0.000304625	-2.30728	3.82324	0.778232	1.09533e-05
FGFR1	PCG	Nuc	-5.01118	4.13836	8.56063e-14	p< 0.001	1	1	1	1	4						-3.77001	-3.54118	-5.85327	-5.01118	3.60306	3.21607	3.00494	4.13836	0.00029456	1.11895e-06	5.51993e-06	8.56063e-14	-3.77001	3.60306	0.544409	0.00029456	-3.54118	3.21607	0.520416	1.11895e-06	-5.85327	3.00494	0.287575	5.51993e-06	-5.01118	4.13836	0.386822	8.56063e-14
FHOD1	PCG	Nuc	-4.84441	6.58915	1.98322e-17	p< 0.001	1	1	1	1	4						-4.42229	-4.85308	-4.67192	-4.84441	4.32448	4.44662	5.59919	6.58915	7.67401e-05	1.58371e-11	1.88338e-05	1.98322e-17	-4.42229	4.32448	0.51752	7.67401e-05	-4.85308	4.44662	0.537835	1.58371e-11	-4.67192	5.59919	0.669148	1.88338e-05	-4.84441	6.58915	0.619761	1.98322e-17
FKBP10	PCG	Nuc	-5.3483	3.0868	2.33206e-12	p< 0.001	1	1	1	1	4						-6.88885	-4.46245	-6.7888	-5.3483	2.0196	1.84471	2.05605	3.0868	7.00436e-08	2.15505e-07	4.77243e-06	2.33206e-12	-6.88885	2.0196	0.176839	7.00436e-08	-4.46245	1.84471	0.265798	2.15505e-07	-6.7888	2.05605	0.154817	4.77243e-06	-5.3483	3.0868	0.265154	2.33206e-12
FLNA	PCG	Nuc	-4.53703	145.317	3.37709e-16	p< 0.001	1	1	1	1	4						-3.01534	-4.70056	-3.61615	-4.53703	60.6168	74.9903	79.3858	145.317	1.22567e-05	3.93099e-11	0.000541461	3.37709e-16	-3.01534	60.6168	11.5341	1.22567e-05	-4.70056	74.9903	8.94572	3.93099e-11	-3.61615	79.3858	12.1098	0.000541461	-4.53703	145.317	14.948	3.37709e-16
FLNB	PCG	Nuc	-9.76411	36.2431	2.22989e-44	p< 0.001	1	1	1	1	4						-4.92695	-9.24112	-3.88045	-9.76411	13.644	21.0725	10.816	36.2431	1.04179e-06	2.67384e-21	1.22659e-05	2.22989e-44	-4.92695	13.644	1.55466	1.04179e-06	-9.24112	21.0725	1.29563	2.67384e-21	-3.88045	10.816	1.57138	1.22659e-05	-9.76411	36.2431	1.69638	2.22989e-44
FLT1	PCG	Nuc	-4.69359	44.1444	1.8341e-21	p< 0.001	1	1	1	1	4						-3.73205	-5.03374	-3.93086	-4.69359	24.1654	27.6367	27.1287	44.1444	6.34338e-07	4.99046e-10	2.30262e-05	1.8341e-21	-3.73205	24.1654	3.68791	6.34338e-07	-5.03374	27.6367	3.24563	4.99046e-10	-3.93086	27.1287	4.02523	2.30262e-05	-4.69359	44.1444	4.26991	1.8341e-21
FLT4	PCG	Nuc	-7.23415	26.4395	1.63575e-30	p< 0.001	1	1	1	1	4						-4.40441	-4.61423	-5.82286	-7.23415	11.8287	13.4027	13.9213	26.4395	6.0014e-06	2.51453e-11	1.41924e-07	1.63575e-30	-4.40441	11.8287	1.45359	6.0014e-06	-4.61423	13.4027	1.7724	2.51453e-11	-5.82286	13.9213	1.31259	1.41924e-07	-7.23415	26.4395	1.67233	1.63575e-30
FNBP4	PCG	Nuc	-4.07429	3.85562	0.00039566	p< 0.001	1	1	1	1	4						-4.07429	-3.47382	-5.06841	-3.51474	3.85562	3.72645	3.62502	3.52428	0.00039566	1.35901e-09	1.78102e-05	1.48471e-10	-4.07429	3.85562	0.494346	0.00039566	-3.47382	3.72645	0.676931	1.35901e-09	-5.06841	3.62502	0.393022	1.78102e-05	-3.51474	3.52428	0.443213	1.48471e-10
FSTL1	PCG	Nuc	-5.51094	6.84277	6.51142e-25	p< 0.001	1	1	1	1	4						-3.66069	-4.55302	-4.27324	-5.51094	4.60274	4.49376	6.02722	6.84277	0.000415656	1.03907e-12	3.13641e-06	6.51142e-25	-3.66069	4.60274	0.806483	0.000415656	-4.55302	4.49376	0.602288	1.03907e-12	-4.27324	6.02722	0.902338	3.13641e-06	-5.51094	6.84277	0.579614	6.51142e-25
FUT11	PCG	Nuc	-6.01882	5.47139	2.88769e-08	p< 0.001	1	1	1	1	4						-6.40377	-6.99117	-6.01882	-7.96384	3.65261	3.8089	5.47139	4.99335	5.89819e-10	5.1409e-15	2.88769e-08	1.37988e-25	-6.40377	3.65261	0.315606	5.89819e-10	-6.99117	3.8089	0.339809	5.1409e-15	-6.01882	5.47139	0.553158	2.88769e-08	-7.96384	4.99335	0.285558	1.37988e-25
FXYD5	PCG	Nuc	-4.65215	32.6638	8.83753e-20	p< 0.001	1	1	1	1	4						-3.67256	-3.01162	-3.24928	-4.65215	19.4725	17.9895	19.8151	32.6638	0.00035852	5.83333e-07	0.00023757	8.83753e-20	-3.67256	19.4725	3.40034	0.00035852	-3.01162	17.9895	3.87075	5.83333e-07	-3.24928	19.8151	3.95146	0.00023757	-4.65215	32.6638	3.25962	8.83753e-20
GABBR1	PCG	Nuc	-8.41147	9.42497	1.29587e-12	p< 0.001	1	1	1	1	4						-7.88354	-4.9851	-23.1031	-8.41147	6.12549	5.62099	7.77215	9.42497	7.64029e-05	8.71657e-05	1.76773e-08	1.29587e-12	-7.88354	6.12549	0.381997	7.64029e-05	-4.9851	5.62099	0.744743	8.71657e-05	-23.1031	7.77215	0.138625	1.76773e-08	-8.41147	9.42497	0.490197	1.29587e-12
GALNT18	PCG	Nuc	-10.1701	3.76403	2.94303e-31	p< 0.001	1	1	1	1	4						-8.15146	-9.25235	-7.68679	-10.1701	1.83782	2.49116	2.94757	3.76403	9.32729e-12	2.50222e-22	1.76824e-08	2.94303e-31	-8.15146	1.83782	0.128386	9.32729e-12	-9.25235	2.49116	0.16377	2.50222e-22	-7.68679	2.94757	0.211888	1.76824e-08	-10.1701	3.76403	0.167231	2.94303e-31
GDF10	PCG	Nuc	-6.74442	4.39135	4.23827e-13	p< 0.001	1	1	1	1	4						-6.95449	-4.68914	-4.96327	-6.74442	3.98958	2.86122	4.12068	4.39135	4.35048e-07	0.000196673	0.000226371	4.23827e-13	-6.95449	3.98958	0.352467	4.35048e-07	-4.68914	2.86122	0.326844	0.000196673	-4.96327	4.12068	0.451767	0.000226371	-6.74442	4.39135	0.297563	4.23827e-13
GDF2	PCG	Nuc	-7.56172	41.3368	1.00294e-48	p< 0.001	1	1	1	1	4						-5.536	-5.55621	-4.52325	-7.56172	24.6831	22.275	29.0637	41.3368	4.66866e-12	4.27415e-16	3.47107e-06	1.00294e-48	-5.536	24.6831	2.50022	4.66866e-12	-5.55621	22.275	2.38963	4.27415e-16	-4.52325	29.0637	4.14442	3.47107e-06	-7.56172	41.3368	2.51508	1.00294e-48
GDPD5	PCG	Nuc	-4.63114	3.15514	7.91984e-08	p< 0.001	1	1	1	1	4						-5.61619	-6.46507	-7.66093	-4.63114	2.02765	1.57707	2.62509	3.15514	3.79301e-05	2.74884e-07	4.53109e-07	7.91984e-08	-5.61619	2.02765	0.1855	3.79301e-05	-6.46507	1.57707	0.124593	2.74884e-07	-7.66093	2.62509	0.178291	4.53109e-07	-4.63114	3.15514	0.327203	7.91984e-08
GGT5	PCG	Nuc	-6.62173	2.90002	4.37408e-18	p< 0.001	1	1	1	1	4						-5.55458	-6.32159	-7.98688	-6.62173	2.34079	1.91205	2.72268	2.90002	7.51444e-09	1.75027e-10	4.67074e-08	4.37408e-18	-5.55458	2.34079	0.24553	7.51444e-09	-6.32159	1.91205	0.185511	1.75027e-10	-7.98688	2.72268	0.18105	4.67074e-08	-6.62173	2.90002	0.199964	4.37408e-18
GJA4	PCG	Nuc	-15.1981	20.3702	1.86779e-47	p< 0.001	1	1	1	1	4						-10.6795	-10.3265	-13.6897	-15.1981	17.7002	11.013	20.1442	20.3702	9.30406e-12	1.52003e-27	2.33125e-11	1.86779e-47	-10.6795	17.7002	0.89226	9.30406e-12	-10.3265	11.013	0.645588	1.52003e-27	-13.6897	20.1442	0.822996	2.33125e-11	-15.1981	20.3702	0.625116	1.86779e-47
GM10845	NC	Nuc	-9.27183	0.841651	1.11968e-08	p< 0.001	1	1	1	1	4						-6.08402	-9.27183	-11.5993	-4.6992	0.733163	0.841651	0.567172	0.545247	0.000872159	1.11968e-08	2.44862e-05	6.51686e-05	-6.08402	0.733163	0.088718	0.000872159	-9.27183	0.841651	0.0522998	1.11968e-08	-11.5993	0.567172	0.0273292	2.44862e-05	-4.6992	0.545247	0.0536915	6.51686e-05
GM17066	NC	Nuc	-6.67582	4.62356	1.08165e-09	p< 0.001	1	1	1	1	4						-5.83244	-4.03819	-6.67582	-3.9064	4.61535	3.52139	4.62356	2.97698	1.63726e-06	4.22355e-07	1.08165e-09	1.02756e-09	-5.83244	4.61535	0.492793	1.63726e-06	-4.03819	3.52139	0.593833	4.22355e-07	-6.67582	4.62356	0.420953	1.08165e-09	-3.9064	2.97698	0.350904	1.02756e-09
GM3893	NC	Nuc	-7.58492	0.942055	4.92548e-07	p< 0.001	1	1	1	1	4						-8.39535	-6.8899	-7.58492	-10.4325	0.699012	0.862663	0.942055	0.791315	1.98628e-06	0.000973692	4.92548e-07	3.98528e-13	-8.39535	0.699012	0.0433484	1.98628e-06	-6.8899	0.862663	0.0613737	0.000973692	-7.58492	0.942055	0.0825869	4.92548e-07	-10.4325	0.791315	0.0326352	3.98528e-13
GPAT2	PCG	Nuc	-5.87449	5.35891	1.4526e-06	p< 0.001	1	1	1	1	4						-6.15654	-5.87449	-7.05381	-6.62921	5.15293	5.35891	4.49294	4.43969	4.34213e-07	1.4526e-06	6.29511e-06	1.79145e-06	-6.15654	5.15293	0.498859	4.34213e-07	-5.87449	5.35891	0.543544	1.4526e-06	-7.05381	4.49294	0.325412	6.29511e-06	-6.62921	4.43969	0.331991	1.79145e-06
GPIHBP1	PCG	Nuc	-7.21728	166.94	1.69217e-41	p< 0.001	1	1	1	1	4						-6.60332	-5.63942	-4.85398	-7.21728	140.087	148.083	138.813	166.94	7.19433e-12	8.66319e-19	1.19364e-05	1.69217e-41	-6.60332	140.087	12.522	7.19433e-12	-5.63942	148.083	16.508	8.66319e-19	-4.85398	138.813	19.3242	1.19364e-05	-7.21728	166.94	10.7587	1.69217e-41
GPR116	PCG	Nuc	-3.59628	19.816	6.49243e-16	p< 0.001	1	1	1	1	4						-3.4904	-3.17603	-3.3113	-3.59628	13.3999	12.3392	15.1447	19.816	3.27013e-05	3.53195e-08	0.000206021	6.49243e-16	-3.4904	13.3999	2.07895	3.27013e-05	-3.17603	12.3392	2.28503	3.53195e-08	-3.3113	15.1447	2.75438	0.000206021	-3.59628	19.816	2.46835	6.49243e-16
GPR124	PCG	Nuc	-6.03445	22.9343	4.42649e-20	p< 0.001	1	1	1	1	4						-6.06623	-5.34328	-5.97614	-6.03445	11.9235	11.8213	14.2692	22.9343	6.66411e-09	3.58387e-11	1.7441e-06	4.42649e-20	-6.06623	11.9235	1.03981	6.66411e-09	-5.34328	11.8213	1.24581	3.58387e-11	-5.97614	14.2692	1.32218	1.7441e-06	-6.03445	22.9343	1.80157	4.42649e-20
GPR182	PCG	Nuc	-8.66148	116.272	2.52771e-38	p< 0.001	1	1	1	1	4						-6.71564	-7.99323	-5.9736	-8.66148	65.488	71.8319	60.6706	116.272	7.84588e-12	3.55476e-32	1.28692e-09	2.52771e-38	-6.71564	65.488	5.50514	7.84588e-12	-7.99323	71.8319	5.34604	3.55476e-32	-5.9736	60.6706	6.18628	1.28692e-09	-8.66148	116.272	6.24056	2.52771e-38
GPR183	PCG	Nuc	-9.10149	2.64797	7.50944e-19	p< 0.001	1	1	1	1	4						-6.18479	-5.99899	-5.06832	-9.10149	1.92967	1.82897	1.92054	2.64797	2.82507e-07	3.00989e-07	1.80972e-05	7.50944e-19	-6.18479	1.92967	0.169139	2.82507e-07	-5.99899	1.82897	0.198417	3.00989e-07	-5.06832	1.92054	0.233773	1.80972e-05	-9.10149	2.64797	0.132529	7.50944e-19
GPR56	PCG	Nuc	-2.61882	6.2508	4.26813e-06	p< 0.001	1	1	1	1	4						-5.52519	-5.11558	-5.65235	-2.61882	3.66669	3.80308	4.74403	6.2508	4.85239e-06	6.82725e-10	0.000154644	4.26813e-06	-5.52519	3.66669	0.343104	4.85239e-06	-5.11558	3.80308	0.430501	6.82725e-10	-5.65235	4.74403	0.422631	0.000154644	-2.61882	6.2508	1.14895	4.26813e-06
GPR97	PCG	Nuc	-8.6043	9.33821	1.33666e-09	p< 0.001	1	1	1	1	4						-6.9977	-8.95646	-8.6043	-8.99614	8.72491	7.77294	9.33821	9.26352	4.64272e-11	9.92312e-28	1.33666e-09	2.10579e-22	-6.9977	8.72491	0.687965	4.64272e-11	-8.95646	7.77294	0.520426	9.92312e-28	-8.6043	9.33821	0.598315	1.33666e-09	-8.99614	9.26352	0.458271	2.10579e-22
GPSM1	PCG	Nuc	-6.27804	1.64262	9.7866e-12	p< 0.001	1	1	1	1	4						-4.53442	-9.34706	-5.75931	-6.27804	1.28144	1.6	1.51063	1.64262	0.000221838	6.59221e-11	0.000400394	9.7866e-12	-4.53442	1.28144	0.176404	0.000221838	-9.34706	1.6	0.0837646	6.59221e-11	-5.75931	1.51063	0.136938	0.000400394	-6.27804	1.64262	0.118167	9.7866e-12
GRAMD1A	PCG	Nuc	-3.29902	27.1472	1.05164e-13	p< 0.001	1	1	1	1	4						-2.96383	-3.74759	-5.57709	-3.29902	23.7799	21.4896	24.2363	27.1472	4.32154e-05	1.37662e-09	1.17844e-06	1.05164e-13	-2.96383	23.7799	4.54285	4.32154e-05	-3.74759	21.4896	3.35516	1.37662e-09	-5.57709	24.2363	2.50305	1.17844e-06	-3.29902	27.1472	3.77789	1.05164e-13
GRIK4	PCG	Nuc	-9.01496	0.420092	0.00040369	p< 0.001	1	1	1	1	4						-9.01496	-18.4365	-14.1397	-9.9615	0.420092	0.284034	0.358668	0.312553	0.00040369	0.000105714	0.000374509	1.45278e-05	-9.01496	0.420092	0.0254001	0.00040369	-18.4365	0.284034	0.0047038	0.000105714	-14.1397	0.358668	0.0161495	0.000374509	-9.9615	0.312553	0.0119356	1.45278e-05
GZMA	PCG	Nuc	-17.1221	14.4067	3.33291e-15	p< 0.001	1	1	1	1	4						-51.3295	-10.3525	-10.8266	-17.1221	4.86628	3.10765	7.72165	14.4067	6.33144e-11	0.000170784	1.94955e-06	3.33291e-15	-51.3295	4.86628	0.0429845	6.33144e-11	-10.3525	3.10765	0.218615	0.000170784	-10.8266	7.72165	0.468351	1.94955e-06	-17.1221	14.4067	0.367037	3.33291e-15
HDAC7	PCG	Nuc	-3.51043	4.95779	1.36674e-11	p< 0.001	1	1	1	1	4						-2.85163	-2.60541	-4.65244	-3.51043	3.92576	3.28658	4.34693	4.95779	0.000122443	7.43306e-05	0.000520925	1.36674e-11	-2.85163	3.92576	0.804701	0.000122443	-2.60541	3.28658	0.76412	7.43306e-05	-4.65244	4.34693	0.499804	0.000520925	-3.51043	4.95779	0.665157	1.36674e-11
HMHA1	PCG	Nuc	-7.54802	9.52197	2.21208e-05	p< 0.001	1	1	1	1	4						-3.87718	-5.19326	-7.54802	-4.46282	7.70276	8.60857	9.52197	9.2582	7.32383e-08	1.79347e-12	2.21208e-05	1.78623e-14	-3.87718	7.70276	1.14639	7.32383e-08	-5.19326	8.60857	0.997226	1.79347e-12	-7.54802	9.52197	0.652714	2.21208e-05	-4.46282	9.2582	0.956582	1.78623e-14
HOXB4	PCG	Nuc	-9.03058	2.32546	4.66511e-08	p< 0.001	1	1	1	1	4						-5.83625	-5.05565	-9.03058	-9.84279	1.95658	1.26967	2.32546	1.67136	1.21332e-05	1.54101e-05	4.66511e-08	1.65934e-11	-5.83625	1.95658	0.222849	1.21332e-05	-5.05565	1.26967	0.160771	1.54101e-05	-9.03058	2.32546	0.143034	4.66511e-08	-9.84279	1.67136	0.0768873	1.65934e-11
HPSE	PCG	Nuc	-6.50773	7.31743	9.78614e-27	p< 0.001	1	1	1	1	4						-5.40939	-4.95281	-4.72629	-6.50773	3.95461	4.02887	4.5431	7.31743	3.61461e-08	9.00575e-14	2.35934e-06	9.78614e-27	-5.40939	3.95461	0.404461	3.61461e-08	-4.95281	4.02887	0.517487	9.00575e-14	-4.72629	4.5431	0.610137	2.35934e-06	-6.50773	7.31743	0.51158	9.78614e-27
HSD17B1	PCG	Nuc	-11.2719	1.57318	1.73483e-06	p< 0.001	1	1	1	1	4						-16.8946	-11.2719	-9.335	-11.7473	1.12718	1.57318	1.17207	1.25411	3.00732e-05	1.73483e-06	0.000329321	8.36479e-08	-16.8946	1.12718	0.0286564	3.00732e-05	-11.2719	1.57318	0.0971622	1.73483e-06	-9.335	1.17207	0.0542728	0.000329321	-11.7473	1.25411	0.0463033	8.36479e-08
HSPG2	PCG	Nuc	-5.49838	1758.47	1.98884e-17	p< 0.001	1	1	1	1	4						-3.04237	-4.49153	-4.93718	-5.49838	943.437	1022.05	1100.64	1758.47	0.000216137	8.95438e-11	8.98014e-05	1.98884e-17	-3.04237	943.437	176.484	0.000216137	-4.49153	1022.05	135.642	8.95438e-11	-4.93718	1100.64	122.797	8.98014e-05	-5.49838	1758.47	152.89	1.98884e-17
HTRA1	PCG	Nuc	-9.79448	15.1603	9.75706e-28	p< 0.001	1	1	1	1	4						-6.09511	-9.51448	-4.64104	-9.79448	8.28958	6.33523	12.0975	15.1603	5.39844e-07	1.1103e-16	2.26141e-05	9.75706e-28	-6.09511	8.28958	0.818144	5.39844e-07	-9.51448	6.33523	0.415734	1.1103e-16	-4.64104	12.0975	1.4707	2.26141e-05	-9.79448	15.1603	0.70968	9.75706e-28
HVCN1	PCG	Nuc	-6.61619	2.24585	2.05821e-09	p< 0.001	1	1	1	1	4						-6.61351	-5.76146	-6.15649	-6.61619	1.50306	1.56353	1.22521	2.24585	1.91379e-07	3.11816e-06	1.1279e-05	2.05821e-09	-6.61351	1.50306	0.117712	1.91379e-07	-5.76146	1.56353	0.186436	3.11816e-06	-6.15649	1.22521	0.136211	1.1279e-05	-6.61619	2.24585	0.159169	2.05821e-09
ICAM2	PCG	Nuc	-7.59726	30.0868	2.29823e-34	p< 0.001	1	1	1	1	4						-10.2411	-8.69051	-6.84384	-7.59726	22.9627	24.8618	24.6242	30.0868	5.87536e-16	5.41968e-28	7.20767e-09	2.29823e-34	-10.2411	22.9627	1.34609	5.87536e-16	-8.69051	24.8618	1.69908	5.41968e-28	-6.84384	24.6242	2.32662	7.20767e-09	-7.59726	30.0868	1.85535	2.29823e-34
IFFO1	PCG/NC	Nuc	-3.40486	18.5962	1.41982e-07	p< 0.001	1	1	1	1	4						-3.35201	-3.40486	-3.83578	-2.96388	18.4837	18.5962	18.3732	17.6318	1.5621e-05	1.41982e-07	0.000597612	2.7564e-07	-3.35201	18.4837	3.08913	1.5621e-05	-3.40486	18.5962	3.18287	1.41982e-07	-3.83578	18.3732	3.01648	0.000597612	-2.96388	17.6318	2.82396	2.7564e-07
IGF1R	PCG	Nuc	-8.52222	3.88155	1.6092e-18	p< 0.001	1	1	1	1	4						-5.86996	-5.15885	-4.03887	-8.52222	3.02049	3.1066	3.51765	3.88155	2.30101e-07	1.0538e-08	9.13789e-05	1.6092e-18	-5.86996	3.02049	0.299704	2.30101e-07	-5.15885	3.1066	0.36204	1.0538e-08	-4.03887	3.51765	0.516665	9.13789e-05	-8.52222	3.88155	0.200377	1.6092e-18
IGFBP3	PCG	Nuc	-6.42281	48.7442	3.16676e-39	p< 0.001	1	1	1	1	4						-3.95584	-6.65716	-3.62134	-6.42281	15.8565	23.0302	30.3366	48.7442	7.90084e-07	2.13649e-15	2.08265e-05	3.16676e-39	-3.95584	15.8565	2.39629	7.90084e-07	-6.65716	23.0302	1.94117	2.13649e-15	-3.62134	30.3366	4.78791	2.08265e-05	-6.42281	48.7442	3.4673	3.16676e-39
IGFBP7	PCG	Nuc	-10.5054	715.749	2.46102e-59	p< 0.001	1	1	1	1	4						-6.82495	-9.4633	-8.8322	-10.5054	421.549	432.48	454.832	715.749	1.78974e-15	2.09998e-42	2.39037e-09	2.46102e-59	-6.82495	421.549	36.1167	1.78974e-15	-9.4633	432.48	27.7317	2.09998e-42	-8.8322	454.832	28.1143	2.39037e-09	-10.5054	715.749	31.35	2.46102e-59
IGFLR1	PCG	Nuc	-64.1292	148.53	5.3173e-19	p< 0.001	1	1	1	1	4						-64.1292	-25.1255	-24.2373	-44.9233	148.53	115.681	117.321	84.7002	5.3173e-19	3.0087e-21	7.98772e-13	2.42544e-23	-64.1292	148.53	0.960506	5.3173e-19	-25.1255	115.681	3.13152	3.0087e-21	-24.2373	117.321	2.86412	7.98772e-13	-44.9233	84.7002	0.825358	2.42544e-23
IGSF3	PCG	Nuc	-5.87896	1.1663	3.10679e-05	p< 0.001	1	1	1	1	4						-3.83672	-5.5781	-5.87896	-5.03009	0.90313	0.779026	1.1663	0.974768	0.000579862	6.94154e-07	3.10679e-05	3.3075e-09	-3.83672	0.90313	0.134201	0.000579862	-5.5781	0.779026	0.0790863	6.94154e-07	-5.87896	1.1663	0.104428	3.10679e-05	-5.03009	0.974768	0.0893489	3.3075e-09
IL10RA	PCG	Nuc	-3.17493	4.09764	1.01096e-10	p< 0.001	1	1	1	1	4						-4.32114	-5.00619	-4.51495	-3.17493	2.8634	2.71863	3.75656	4.09764	2.27078e-06	2.13192e-10	8.68592e-07	1.01096e-10	-4.32114	2.8634	0.378522	2.27078e-06	-5.00619	2.71863	0.296026	2.13192e-10	-4.51495	3.75656	0.513585	8.68592e-07	-3.17493	4.09764	0.583745	1.01096e-10
IL27RA	PCG	Nuc	-12.6026	207.317	4.36081e-23	p< 0.001	1	1	1	1	4						-6.64586	-10.6254	-9.36128	-12.6026	101.272	114.774	114.162	207.317	8.69804e-09	8.03347e-18	5.81458e-07	4.36081e-23	-6.64586	101.272	8.28768	8.69804e-09	-10.6254	114.774	6.46517	8.03347e-18	-9.36128	114.162	6.17295	5.81458e-07	-12.6026	207.317	7.90757	4.36081e-23
IL2RB	PCG	Nuc	-8.00958	4.94554	1.47133e-20	p< 0.001	1	1	1	1	4						-5.98374	-9.46046	-14.6263	-8.00958	2.08634	1.38843	2.61702	4.94554	4.62365e-05	1.82981e-09	1.68668e-11	1.47133e-20	-5.98374	2.08634	0.193562	4.62365e-05	-9.46046	1.38843	0.0817826	1.82981e-09	-14.6263	2.61702	0.0954853	1.68668e-11	-8.00958	4.94554	0.299452	1.47133e-20
IL34	PCG	Nuc	-7.88183	5.4769	1.87794e-20	p< 0.001	1	1	1	1	4						-6.80992	-7.52676	-7.32985	-7.88183	2.53806	2.90884	3.479	5.4769	1.68166e-08	8.88417e-10	2.38178e-07	1.87794e-20	-6.80992	2.53806	0.209402	1.68166e-08	-7.52676	2.90884	0.209497	8.88417e-10	-7.32985	3.479	0.244287	2.38178e-07	-7.88183	5.4769	0.325944	1.87794e-20
INHBB	PCG	Nuc	-9.92898	3.48306	7.50996e-22	p< 0.001	1	1	1	1	4						-6.94462	-8.52618	-11.9996	-9.92898	2.17371	2.49576	2.88587	3.48306	5.77339e-05	1.50202e-14	6.9546e-09	7.50996e-22	-6.94462	2.17371	0.184623	5.77339e-05	-8.52618	2.49576	0.177815	1.50202e-14	-11.9996	2.88587	0.124179	6.9546e-09	-9.92898	3.48306	0.149493	7.50996e-22
INSL3	PCG	Nuc	-11.9852	7.71326	3.17215e-07	p< 0.001	1	1	1	1	4						-4.41637	-8.1562	-11.9852	-6.74987	5.12114	4.47762	7.71326	5.28439	7.44697e-05	6.75622e-08	3.17215e-07	7.06024e-10	-4.41637	5.12114	0.675669	7.44697e-05	-8.1562	4.47762	0.319527	6.75622e-08	-11.9852	7.71326	0.299547	3.17215e-07	-6.74987	5.28439	0.375665	7.06024e-10
ITGA9	PCG	Nuc	-4.46788	45.0612	1.472e-25	p< 0.001	1	1	1	1	4						-3.65987	-4.2686	-3.53341	-4.46788	23.935	23.1561	32.2376	45.0612	1.79014e-07	3.55316e-16	1.7862e-05	1.472e-25	-3.65987	23.935	3.74648	1.79014e-07	-4.2686	23.1561	3.26355	3.55316e-16	-3.53341	32.2376	5.32824	1.7862e-05	-4.46788	45.0612	4.58383	1.472e-25
ITGB3	PCG	Nuc	-4.45731	3.05209	2.60703e-10	p< 0.001	1	1	1	1	4						-3.64692	-5.60192	-5.44869	-4.45731	1.7998	1.23869	2.54864	3.05209	0.000570623	9.4806e-05	1.25626e-06	2.60703e-10	-3.64692	1.7998	0.266572	0.000570623	-5.60192	1.23869	0.108023	9.4806e-05	-5.44869	2.54864	0.277796	1.25626e-06	-4.45731	3.05209	0.317345	2.60703e-10
ITGB7	PCG	Nuc	-12.3077	6.86593	1.98305e-32	p< 0.001	1	1	1	1	4						-8.31153	-7.72604	-8.84239	-12.3077	3.7049	2.71717	4.76831	6.86593	1.20388e-09	5.45142e-15	3.11391e-09	1.98305e-32	-8.31153	3.7049	0.258276	1.20388e-09	-7.72604	2.71717	0.205131	5.45142e-15	-8.84239	4.76831	0.316701	3.11391e-09	-12.3077	6.86593	0.256632	1.98305e-32
ITPRIP	PCG	Nuc	-10.5933	2.75813	2.25788e-22	p< 0.001	1	1	1	1	4						-6.99802	-7.11144	-8.08036	-10.5933	1.8312	1.57956	2.01953	2.75813	4.30067e-07	1.30049e-09	2.33414e-06	2.25788e-22	-6.99802	1.8312	0.128121	4.30067e-07	-7.11144	1.57956	0.136257	1.30049e-09	-8.08036	2.01953	0.124558	2.33414e-06	-10.5933	2.75813	0.122381	2.25788e-22
KCNJ8	PCG	Nuc	-7.30559	32.4453	1.343e-25	p< 0.001	1	1	1	1	4						-6.55913	-6.22101	-4.6318	-7.30559	19.2322	19.059	19.8386	32.4453	6.15051e-12	1.01765e-18	0.000429753	1.343e-25	-6.55913	19.2322	1.71893	6.15051e-12	-6.22101	19.059	1.80698	1.01765e-18	-4.6318	19.8386	2.88484	0.000429753	-7.30559	32.4453	2.08635	1.343e-25
KCNK6	PCG	Nuc	-4.90371	23.0133	8.0728e-11	p< 0.001	1	1	1	1	4						-3.74813	-5.62699	-3.78107	-4.90371	13.3501	14.1655	19.7903	23.0133	6.14648e-05	7.41765e-11	0.000589692	8.0728e-11	-3.74813	13.3501	1.98569	6.14648e-05	-5.62699	14.1655	1.38236	7.41765e-11	-3.78107	19.7903	2.84833	0.000589692	-4.90371	23.0133	2.05954	8.0728e-11
KCNN4	PCG	Nuc	-35.8359	2.76769	2.13422e-08	p< 0.001	1	1	1	1	4						-17.4852	-11.1332	-35.8359	-15.3942	1.93609	1.76809	2.76769	2.34742	2.10098e-07	1.98284e-06	2.13422e-08	1.34197e-12	-17.4852	1.93609	0.0506713	2.10098e-07	-11.1332	1.76809	0.121926	1.98284e-06	-35.8359	2.76769	0.0318022	2.13422e-08	-15.3942	2.34742	0.0637745	1.34197e-12
KCNQ1OT1	NC	Nuc	-22.1705	9.78078	7.71547e-16	p< 0.001	1	1	1	1	4						-18.5936	-13.8735	-22.1705	-54.4422	8.83451	8.06905	9.78078	8.43112	1.77811e-17	1.52003e-27	7.71547e-16	5.43038e-47	-18.5936	8.83451	0.310715	1.77811e-17	-13.8735	8.06905	0.360771	1.52003e-27	-22.1705	9.78078	0.272471	7.71547e-16	-54.4422	8.43112	0.0676124	5.43038e-47
KDR	PCG	Nuc	-5.49555	560.644	3.77173e-28	p< 0.001	1	1	1	1	4						-4.58563	-4.94228	-3.89585	-5.49555	347.056	343.711	390.988	560.644	1.90262e-08	2.17548e-13	4.31436e-05	3.77173e-28	-4.58563	347.056	41.7738	1.90262e-08	-4.94228	343.711	40.0077	2.17548e-13	-3.89585	390.988	58.469	4.31436e-05	-5.49555	560.644	46.1866	3.77173e-28
KIT	PCG	Nuc	-6.09704	2.94501	2.37638e-13	p< 0.001	1	1	1	1	4						-4.63416	-5.0741	-4.0278	-6.09704	1.95088	2.08299	1.77628	2.94501	1.89856e-06	9.11565e-12	0.000212617	2.37638e-13	-4.63416	1.95088	0.23641	1.89856e-06	-5.0741	2.08299	0.23614	9.11565e-12	-4.0278	1.77628	0.253613	0.000212617	-6.09704	2.94501	0.209449	2.37638e-13
KLHDC8B	PCG	Nuc	-12.217	10.8432	2.10519e-10	p< 0.001	1	1	1	1	4						-6.70986	-5.25521	-12.217	-4.78274	10.3847	8.41843	10.8432	6.76489	4.82758e-11	1.72634e-10	2.10519e-10	5.05694e-11	-6.70986	10.3847	0.873293	4.82758e-11	-5.25521	8.41843	1.03726	1.72634e-10	-12.217	10.8432	0.521512	2.10519e-10	-4.78274	6.76489	0.634494	5.05694e-11
KRT19	PCG	Nuc	-11.9016	13.1909	1.13774e-33	p< 0.001	1	1	1	1	4						-9.45128	-16.7121	-7.27575	-11.9016	12.3923	6.74579	9.16187	13.1909	1.71443e-06	2.87983e-07	1.59845e-08	1.13774e-33	-9.45128	12.3923	0.86833	1.71443e-06	-16.7121	6.74579	0.261536	2.87983e-07	-7.27575	9.16187	0.799462	1.59845e-08	-11.9016	13.1909	0.491989	1.13774e-33
KRT7	PCG	Nuc	-10.592	6.39776	2.45879e-24	p< 0.001	1	1	1	1	4						-8.36499	-11.138	-15.1554	-10.592	5.00982	1.85932	3.43005	6.39776	5.07728e-05	1.42786e-05	8.72632e-08	2.45879e-24	-8.36499	5.00982	0.405814	5.07728e-05	-11.138	1.85932	0.0884353	1.42786e-05	-15.1554	3.43005	0.11597	8.72632e-08	-10.592	6.39776	0.275098	2.45879e-24
KRTCAP3	PCG	Nuc	-15.9683	0.937538	2.53356e-09	p< 0.001	1	1	1	1	4						-9.78373	-4.76033	-15.9683	-8.63212	0.725703	0.702664	0.937538	0.590577	2.09888e-08	6.86563e-05	2.53356e-09	3.6024e-08	-9.78373	0.725703	0.0411893	2.09888e-08	-4.76033	0.702664	0.10459	6.86563e-05	-15.9683	0.937538	0.0303432	2.53356e-09	-8.63212	0.590577	0.0334737	3.6024e-08
LAMA1	PCG	Nuc	-6.02284	5.70571	8.62148e-27	p< 0.001	1	1	1	1	4						-4.62731	-6.44135	-5.99005	-6.02284	2.28791	2.53396	3.22547	5.70571	3.8709e-06	2.46525e-08	2.85604e-08	8.62148e-27	-4.62731	2.28791	0.275669	3.8709e-06	-6.44135	2.53396	0.201557	2.46525e-08	-5.99005	3.22547	0.307562	2.85604e-08	-6.02284	5.70571	0.441409	8.62148e-27
LAMA4	PCG	Nuc	-4.77415	3.08463	1.5876e-12	p< 0.001	1	1	1	1	4						-6.0513	-4.67049	-4.13891	-4.77415	2.44276	1.72412	2.07461	3.08463	5.98117e-11	3.68274e-09	1.35226e-05	1.5876e-12	-6.0513	2.44276	0.226703	5.98117e-11	-4.67049	1.72412	0.21347	3.68274e-09	-4.13891	2.07461	0.323314	1.35226e-05	-4.77415	3.08463	0.294645	1.5876e-12
LAMA5	PCG	Nuc	-11.8622	169.207	5.29251e-17	p< 0.001	1	1	1	1	4						-5.68908	-9.98164	-10.2646	-11.8622	136.317	91.8642	101.09	169.207	1.4231e-07	1.75801e-08	1.35564e-06	5.29251e-17	-5.68908	136.317	13.1076	1.4231e-07	-9.98164	91.8642	4.48068	1.75801e-08	-10.2646	101.09	5.00416	1.35564e-06	-11.8622	169.207	6.88414	5.29251e-17
LAMB2	PCG	Nuc	-5.97732	10.3255	1.55647e-23	p< 0.001	1	1	1	1	4						-4.96312	-5.43052	-9.01251	-5.97732	6.50642	6.08785	7.40055	10.3255	4.26299e-09	8.86556e-13	5.40549e-08	1.55647e-23	-4.96312	6.50642	0.72317	4.26299e-09	-5.43052	6.08785	0.676381	8.86556e-13	-9.01251	7.40055	0.432118	5.40549e-08	-5.97732	10.3255	0.7918	1.55647e-23
LAMC3	PCG	Nuc	-23.5851	1.06142	5.29331e-10	p< 0.001	1	1	1	1	4						-16.8483	-21.3511	-11.7696	-23.5851	0.718585	0.704262	0.830654	1.06142	2.06664e-06	2.32252e-08	5.0394e-06	5.29331e-10	-16.8483	0.718585	0.0194758	2.06664e-06	-21.3511	0.704262	0.0111502	2.32252e-08	-11.7696	0.830654	0.0437894	5.0394e-06	-23.5851	1.06142	0.0210643	5.29331e-10
LAT	PCG	Nuc	-5.88847	0.98344	0.000344386	p< 0.001	1	1	1	1	4						-7.70787	-7.63674	-5.88847	-8.45863	0.594709	0.663682	0.98344	0.865727	0.000705885	0.000148396	0.000344386	6.75582e-09	-7.70787	0.594709	0.0489817	0.000705885	-7.63674	0.663682	0.0474753	0.000148396	-5.88847	0.98344	0.0839785	0.000344386	-8.45863	0.865727	0.044982	6.75582e-09
LFNG	PCG	Nuc	-5.50829	6.89626	2.59617e-22	p< 0.001	1	1	1	1	4						-3.99006	-6.9323	-6.02829	-5.50829	4.13978	3.92006	5.11524	6.89626	2.48743e-07	4.48776e-19	7.61377e-08	2.59617e-22	-3.99006	4.13978	0.613244	2.48743e-07	-6.9323	3.92006	0.355605	4.48776e-19	-6.02829	5.11524	0.47292	7.61377e-08	-5.50829	6.89626	0.589612	2.59617e-22
LGALS4	PCG	Nuc	-6.93586	32.1282	9.27209e-09	p< 0.001	1	1	1	1	4						-6.93586	-15.9631	-10.853	-6.774	32.1282	18.5012	28.4195	17.0407	9.27209e-09	4.65855e-26	2.10519e-10	4.2017e-05	-6.93586	32.1282	2.65655	9.27209e-09	-15.9631	18.5012	0.701135	4.65855e-26	-10.853	28.4195	1.57028	2.10519e-10	-6.774	17.0407	1.18366	4.2017e-05
LGALS6	PCG	Nuc	-6.90698	6.2786	1.44284e-08	p< 0.001	1	1	1	1	4						-6.90698	-14.8434	-10.186	-6.80862	6.2786	3.63312	5.62259	3.31243	1.44284e-08	1.30541e-24	1.05576e-09	4.71549e-05	-6.90698	6.2786	0.528399	1.44284e-08	-14.8434	3.63312	0.148012	1.30541e-24	-10.186	5.62259	0.33149	1.05576e-09	-6.80862	3.31243	0.229084	4.71549e-05
LGMN	PCG	Nuc	-3.63352	164.421	1.33906e-21	p< 0.001	1	1	1	1	4						-2.76034	-3.23118	-3.21324	-3.63352	94.2731	97.5819	131.145	164.421	5.9538e-05	4.46366e-12	0.000331367	1.33906e-21	-2.76034	94.2731	20.7532	5.9538e-05	-3.23118	97.5819	18.0701	4.46366e-12	-3.21324	131.145	24.6481	0.000331367	-3.63352	164.421	21.1264	1.33906e-21
LHFP	PCG	Nuc	-5.42314	14.4635	4.60822e-19	p< 0.001	1	1	1	1	4						-4.13531	-3.65159	-4.72211	-5.42314	7.40541	8.27557	7.58529	14.4635	1.55298e-06	2.57097e-08	0.000543774	4.60822e-19	-4.13531	7.40541	1.04374	1.55298e-06	-3.65159	8.27557	1.31755	2.57097e-08	-4.72211	7.58529	0.968054	0.000543774	-5.42314	14.4635	1.21054	4.60822e-19
LIME1	PCG	Nuc	-11.4897	12.3621	3.00447e-33	p< 0.001	1	1	1	1	4						-6.97826	-11.4897	-13.0508	-7.6528	8.57108	12.3621	8.79973	12.2251	4.95598e-11	3.00447e-33	2.95306e-10	8.56528e-22	-6.97826	8.57108	0.686499	4.95598e-11	-11.4897	12.3621	0.670096	3.00447e-33	-13.0508	8.79973	0.385324	2.95306e-10	-7.6528	12.2251	0.747873	8.56528e-22
LMO7	PCG	Nuc	-5.635	6.26302	2.86458e-24	p< 0.001	1	1	1	1	4						-3.70139	-4.39887	-3.24024	-5.635	3.09247	3.14657	3.63815	6.26302	5.1248e-07	6.77853e-11	0.000350733	2.86458e-24	-3.70139	3.09247	0.480092	5.1248e-07	-4.39887	3.14657	0.416842	6.77853e-11	-3.24024	3.63815	0.670939	0.000350733	-5.635	6.26302	0.500619	2.86458e-24
LOXL2	PCG	Nuc	-5.00927	2.86106	1.2761e-20	p< 0.001	1	1	1	1	4						-3.42525	-4.12003	-3.36908	-5.00927	1.50489	1.54693	2.06282	2.86106	0.000768785	2.31643e-07	0.000837318	1.2761e-20	-3.42525	1.50489	0.239321	0.000768785	-4.12003	1.54693	0.214137	2.31643e-07	-3.36908	2.06282	0.371837	0.000837318	-5.00927	2.86106	0.260829	1.2761e-20
LOXL3	PCG	Nuc	-7.03808	130.197	4.88231e-15	p< 0.001	1	1	1	1	4						-6.59375	-7.49751	-7.16156	-7.03808	86.201	91.9383	108.862	130.197	6.88223e-08	2.33139e-09	7.72719e-07	4.88231e-15	-6.59375	86.201	7.76774	6.88223e-08	-7.49751	91.9383	6.17915	2.33139e-09	-7.16156	108.862	9.36738	7.72719e-07	-7.03808	130.197	8.35124	4.88231e-15
LPCAT1	PCG	Nuc	-5.30982	5.08691	1.0104e-12	p< 0.001	1	1	1	1	4						-6.05813	-4.13333	-7.20116	-5.30982	3.03875	2.79087	2.7332	5.08691	2.25275e-06	2.3282e-06	6.11154e-06	1.0104e-12	-6.05813	3.03875	0.275326	2.25275e-06	-4.13333	2.79087	0.449992	2.3282e-06	-7.20116	2.7332	0.231641	6.11154e-06	-5.30982	5.08691	0.435285	1.0104e-12
LPCAT4	PCG	Nuc	-6.14373	0.949777	3.66488e-07	p< 0.001	1	1	1	1	4						-6.59915	-7.43439	-6.92655	-6.14373	0.641804	0.530778	0.745151	0.949777	2.99962e-05	9.88765e-06	5.49528e-05	3.66488e-07	-6.59915	0.641804	0.0544037	2.99962e-05	-7.43439	0.530778	0.0403284	9.88765e-06	-6.92655	0.745151	0.053465	5.49528e-05	-6.14373	0.949777	0.070384	3.66488e-07
LPHN1	PCG	Nuc	-5.4142	5.80253	5.05646e-11	p< 0.001	1	1	1	1	4						-3.99962	-5.92395	-8.07105	-5.4142	3.61904	3.67651	4.3892	5.80253	1.43918e-05	4.87544e-10	1.27932e-07	5.05646e-11	-3.99962	3.61904	0.489225	1.43918e-05	-5.92395	3.67651	0.363529	4.87544e-10	-8.07105	4.3892	0.308974	1.27932e-07	-5.4142	5.80253	0.493581	5.05646e-11
LRRC32	PCG	Nuc	-7.43448	4.90849	1.46851e-20	p< 0.001	1	1	1	1	4						-5.2256	-5.93191	-6.08885	-7.43448	3.37134	3.09011	4.34123	4.90849	4.56407e-07	9.2842e-14	5.45791e-07	1.46851e-20	-5.2256	3.37134	0.346867	4.56407e-07	-5.93191	3.09011	0.307837	9.2842e-14	-6.08885	4.34123	0.387989	5.45791e-07	-7.43448	4.90849	0.306463	1.46851e-20
LRRC8C	PCG	Nuc	-5.3365	1.75466	6.85009e-13	p< 0.001	1	1	1	1	4						-7.26679	-6.80946	-7.02964	-5.3365	1.25416	1.42941	1.10702	1.75466	2.74453e-06	3.40056e-08	0.000533516	6.85009e-13	-7.26679	1.25416	0.0821227	2.74453e-06	-6.80946	1.42941	0.144004	3.40056e-08	-7.02964	1.10702	0.0831566	0.000533516	-5.3365	1.75466	0.144288	6.85009e-13
LTB	PCG	Nuc	-13.7465	191.289	1.57247e-23	p< 0.001	1	1	1	1	4						-12.2662	-7.57894	-9.60051	-13.7465	107.654	71.4885	100.003	191.289	6.5495e-11	1.97165e-11	2.34621e-08	1.57247e-23	-12.2662	107.654	4.91702	6.5495e-11	-7.57894	71.4885	5.4452	1.97165e-11	-9.60051	100.003	6.39684	2.34621e-08	-13.7465	191.289	6.55554	1.57247e-23
LTBP3	PCG	Nuc	-6.80528	6.65756	4.36081e-23	p< 0.001	1	1	1	1	4						-6.4121	-8.61781	-8.83554	-6.80528	3.91351	3.81874	4.97533	6.65756	1.36485e-09	5.07027e-16	2.95568e-08	4.36081e-23	-6.4121	3.91351	0.373563	1.36485e-09	-8.61781	3.81874	0.298231	5.07027e-16	-8.83554	4.97533	0.296642	2.95568e-08	-6.80528	6.65756	0.447807	4.36081e-23
LTBP4	PCG	Nuc	-8.12636	15.6427	9.69639e-30	p< 0.001	1	1	1	1	4						-5.05168	-8.55367	-8.67556	-8.12636	8.63508	9.43873	8.54214	15.6427	2.51884e-11	2.12897e-20	1.14922e-05	9.69639e-30	-5.05168	8.63508	0.990842	2.51884e-11	-8.55367	9.43873	0.639358	2.12897e-20	-8.67556	8.54214	0.519103	1.14922e-05	-8.12636	15.6427	0.910533	9.69639e-30
LUC7L2	PCG	Nuc	-2.9478	29.2655	0.000235714	p< 0.001	1	1	1	1	4						-2.9478	-2.39318	-3.02888	-2.1544	29.2655	26.8226	27.3606	28.6143	0.000235714	6.58812e-06	0.000641926	5.65793e-06	-2.9478	29.2655	5.48482	0.000235714	-2.39318	26.8226	7.0226	6.58812e-06	-3.02888	27.3606	5.39344	0.000641926	-2.1544	28.6143	6.11253	5.65793e-06
MACF1	PCG	Nuc	-7.56065	18.2026	7.40752e-40	p< 0.001	1	1	1	1	4						-4.77984	-5.48576	-4.11923	-7.56065	10.4791	12.1749	9.46003	18.2026	1.22218e-09	2.60226e-20	8.53353e-07	7.40752e-40	-4.77984	10.4791	1.23025	1.22218e-09	-5.48576	12.1749	1.35483	2.60226e-20	-4.11923	9.46003	1.39237	8.53353e-07	-7.56065	18.2026	1.09136	7.40752e-40
MAMDC4	PCG	Nuc	-9.53615	5.0991	9.51966e-08	p< 0.001	1	1	1	1	4						-11.1153	-9.53615	-16.6688	-12.8662	3.9297	5.0991	4.66245	3.71777	1.23282e-06	9.51966e-08	1.20287e-06	1.46164e-08	-11.1153	3.9297	0.215603	1.23282e-06	-9.53615	5.0991	0.304207	9.51966e-08	-16.6688	4.66245	0.123827	1.20287e-06	-12.8662	3.71777	0.122063	1.46164e-08
MAN1C1	PCG	Nuc	-4.89168	167.118	1.00872e-20	p< 0.001	1	1	1	1	4						-4.19404	-4.0968	-3.67003	-4.89168	79.8791	94.799	97.3776	167.118	0.000517964	1.40391e-08	0.00030456	1.00872e-20	-4.19404	79.8791	9.65276	0.000517964	-4.0968	94.799	13.2634	1.40391e-08	-3.67003	97.3776	15.0837	0.00030456	-4.89168	167.118	15.8806	1.00872e-20
MAPK12	PCG	Nuc	-3.56414	6.71454	8.10858e-05	p< 0.001	1	1	1	1	4						-3.07413	-3.3	-3.56414	-3.66774	6.30021	5.80665	6.71454	5.53369	0.000465774	2.54947e-05	8.10858e-05	8.92208e-10	-3.07413	6.30021	1.23422	0.000465774	-3.3	5.80665	1.17172	2.54947e-05	-3.56414	6.71454	1.19779	8.10858e-05	-3.66774	5.53369	0.71856	8.92208e-10
MAPK8IP3	PCG	Nuc	-7.418	6.0808	1.31563e-06	p< 0.001	1	1	1	1	4						-4.6558	-5.47078	-7.418	-4.31289	5.58602	5.84658	6.0808	5.52376	3.13595e-07	2.00526e-15	1.31563e-06	2.91864e-19	-4.6558	5.58602	0.691852	3.13595e-07	-5.47078	5.84658	0.619777	2.00526e-15	-7.418	6.0808	0.455501	1.31563e-06	-4.31289	5.52376	0.58263	2.91864e-19
MAPT	PCG	Nuc	-5.35581	2.77527	4.4931e-16	p< 0.001	1	1	1	1	4						-5.03647	-6.22392	-6.41898	-5.35581	1.80124	1.87077	2.73563	2.77527	1.68462e-05	7.81614e-08	7.84492e-08	4.4931e-16	-5.03647	1.80124	0.216994	1.68462e-05	-6.22392	1.87077	0.158307	7.81614e-08	-6.41898	2.73563	0.240358	7.84492e-08	-5.35581	2.77527	0.245059	4.4931e-16
MCAM	PCG	Nuc	-9.06926	18.1702	9.71807e-22	p< 0.001	1	1	1	1	4						-4.85916	-7.81928	-6.49655	-9.06926	9.45471	11.05	9.77189	18.1702	2.86198e-05	1.40296e-17	1.78551e-08	9.71807e-22	-4.85916	9.45471	1.25481	2.86198e-05	-7.81928	11.05	0.908087	1.40296e-17	-6.49655	9.77189	0.919649	1.78551e-08	-9.06926	18.1702	0.874219	9.71807e-22
MEGF6	PCG	Nuc	-9.05616	3.28295	4.57386e-15	p< 0.001	1	1	1	1	4						-10.1238	-4.30323	-6.70132	-9.05616	2.18775	1.70552	2.31116	3.28295	3.68628e-10	1.05075e-05	0.000109939	4.57386e-15	-10.1238	2.18775	0.129574	3.68628e-10	-4.30323	1.70552	0.250595	1.05075e-05	-6.70132	2.31116	0.180663	0.000109939	-9.05616	3.28295	0.171318	4.57386e-15
MEST	PCG	Nuc	-6.37492	165.997	1.93361e-18	p< 0.001	1	1	1	1	4						-4.1957	-8.45492	-4.81312	-6.37492	78.6074	77.4538	127.522	165.997	4.27959e-06	8.27396e-15	3.01119e-05	1.93361e-18	-4.1957	78.6074	10.9517	4.27959e-06	-8.45492	77.4538	5.00591	8.27396e-15	-4.81312	127.522	14.2099	3.01119e-05	-6.37492	165.997	11.8535	1.93361e-18
MFGE8	PCG	Nuc	-2.72206	22.9693	3.62613e-06	p< 0.001	1	1	1	1	4						-4.60234	-3.87978	-7.36789	-2.72206	12.9819	13.3658	12.9845	22.9693	2.0354e-09	8.48868e-11	1.08637e-08	3.62613e-06	-4.60234	12.9819	1.72793	2.0354e-09	-3.87978	13.3658	2.03341	8.48868e-11	-7.36789	12.9845	0.953072	1.08637e-08	-2.72206	22.9693	3.98471	3.62613e-06
MFRP	PCG	Nuc	-8.39585	5.29561	6.16676e-24	p< 0.001	1	1	1	1	4						-4.57683	-6.0644	-8.18366	-8.39585	3.17116	3.73468	4.47876	5.29561	1.50441e-05	6.24176e-11	4.72447e-07	6.16676e-24	-4.57683	3.17116	0.446133	1.50441e-05	-6.0644	3.73468	0.376563	6.24176e-11	-8.18366	4.47876	0.276931	4.72447e-07	-8.39585	5.29561	0.298965	6.16676e-24
MFSD10	PCG	Nuc	-10.6371	6.51193	5.89365e-25	p< 0.001	1	1	1	1	4						-4.82857	-9.98266	-10.8624	-10.6371	4.2437	5.01204	4.73748	6.51193	5.30953e-08	4.79468e-21	3.91313e-08	5.89365e-25	-4.82857	4.2437	0.498301	5.30953e-08	-9.98266	5.01204	0.29078	4.79468e-21	-10.8624	4.73748	0.213961	3.91313e-08	-10.6371	6.51193	0.287175	5.89365e-25
MFSD11	PCG	Nuc	-2.30079	23.8844	5.07271e-07	p< 0.001	1	1	1	1	4						-2.78542	-2.93498	-3.42565	-2.30079	11.778	23.2798	11.7423	23.8844	0.000120172	1.35695e-09	2.18229e-05	5.07271e-07	-2.78542	11.778	2.55732	0.000120172	-2.93498	23.2798	4.78328	1.35695e-09	-3.42565	11.7423	2.06488	2.18229e-05	-2.30079	23.8844	4.78984	5.07271e-07
MIR122	MIR	Nuc	-22.263	7.28147	4.44548e-13	p< 0.001	1	1	1	1	4						-19.4339	-21.1019	-22.263	-69.1711	6.02808	5.42971	7.28147	3.09328	6.2942e-08	2.41562e-24	4.44548e-13	9.43615e-24	-19.4339	6.02808	0.238762	6.2942e-08	-21.1019	5.42971	0.164264	2.41562e-24	-22.263	7.28147	0.232587	4.44548e-13	-69.1711	3.09328	0.0189228	9.43615e-24
MIR126A	MIR	Nuc	-29.4846	27.4346	8.87826e-06	p< 0.001	1	1	1	1	4						-29.4846	-26.6422	-119.41	-96.9561	27.4346	25.0467	25.737	22.7864	8.87826e-06	4.31659e-07	5.3373e-06	3.23725e-09	-29.4846	27.4346	0.309809	8.87826e-06	-26.6422	25.0467	0.461702	4.31659e-07	-119.41	25.737	0	5.3373e-06	-96.9561	22.7864	0	3.23725e-09
MIR1668	MIR	Nuc	-6.86837	4.67046	2.25015e-13	p< 0.001	1	1	1	1	4						-3.7354	-5.573	-4.18425	-6.86837	3.16438	3.01848	2.90308	4.67046	0.000107214	3.02412e-10	0.000586063	2.25015e-13	-3.7354	3.16438	0.493792	0.000107214	-5.573	3.01848	0.357706	3.02412e-10	-4.18425	2.90308	0.40076	0.000586063	-6.86837	4.67046	0.311515	2.25015e-13
MIR17HG	MIR	Nuc	-36.644	3.3561	8.79528e-12	p< 0.001	1	1	1	1	4						-52.1239	-20.2392	-36.644	-20.6996	2.08568	1.56985	3.3561	1.58436	1.83594e-13	1.27758e-12	8.79528e-12	1.07796e-13	-52.1239	2.08568	0.0161353	1.83594e-13	-20.2392	1.56985	0.0547546	1.27758e-12	-36.644	3.3561	0.0555894	8.79528e-12	-20.6996	1.58436	0.0324045	1.07796e-13
MIR1982	MIR	Nuc	-18.5376	116.96	4.76492e-12	p< 0.001	1	1	1	1	4						-11.5487	-9.08292	-18.5376	-8.93269	105.086	95.4482	116.96	77.8453	8.34451e-13	3.6683e-14	4.76492e-12	7.68545e-18	-11.5487	105.086	5.65454	8.34451e-13	-9.08292	95.4482	6.94219	3.6683e-14	-18.5376	116.96	3.46912	4.76492e-12	-8.93269	77.8453	3.99511	7.68545e-18
MIR29C	MIR	Nuc	-35.7253	21.8915	2.71825e-08	p< 0.001	1	1	1	1	4						-14.2185	-35.7253	-19.1109	-18.5929	21.3206	21.8915	19.0646	16.0731	3.35062e-05	2.71825e-08	4.99701e-05	1.19986e-07	-14.2185	21.3206	0.653545	3.35062e-05	-35.7253	21.8915	0.187083	2.71825e-08	-19.1109	19.0646	0.410176	4.99701e-05	-18.5929	16.0731	0.342371	1.19986e-07
MIR5107	MIR	Nuc	-5.24193	15.0436	7.31425e-09	p< 0.001	1	1	1	1	4						-3.14666	-3.88028	-3.99449	-5.24193	6.21247	4.24901	6.89609	15.0436	1.92782e-05	1.0842e-10	1.69494e-05	7.31425e-09	-3.14666	6.21247	1.17144	1.92782e-05	-3.88028	4.24901	0.664094	1.0842e-10	-3.99449	6.89609	1.08027	1.69494e-05	-5.24193	15.0436	1.30835	7.31425e-09
MIR6921	MIR	Nuc	-234.692	36.16	4.08833e-10	p< 0.001	1	1	1	1	4						-234.692	-50.6992	-228.735	-14.7253	36.16	34.5172	35.2443	13.7696	4.08833e-10	3.92275e-13	1.89691e-09	2.6592e-05	-234.692	36.16	0	4.08833e-10	-50.6992	34.5172	0.205791	3.92275e-13	-228.735	35.2443	0	1.89691e-09	-14.7253	13.7696	0.367352	2.6592e-05
MIR6972	MIR	Nuc	-19.3302	0.713563	1.27609e-06	p< 0.001	1	1	1	1	4						-121.032	-19.3302	-36.8044	-10.3448	0.566736	0.713563	0.708783	0.294361	7.37688e-07	1.27609e-06	5.14709e-07	0.000550583	-121.032	0.566736	0	7.37688e-07	-19.3302	0.713563	0.0124533	1.27609e-06	-36.8044	0.708783	0.00669097	5.14709e-07	-10.3448	0.294361	0.00982524	0.000550583
MIR7036	MIR	Nuc	-40.574	1.1576	7.91945e-07	p< 0.001	1	1	1	1	4						-15.2898	-150.416	-40.574	-18.0638	0.772361	1.09298	1.1576	0.453927	4.53639e-05	3.61707e-10	7.91945e-07	0.000216711	-15.2898	0.772361	0.0224676	4.53639e-05	-150.416	1.09298	0	3.61707e-10	-40.574	1.1576	0.0104571	7.91945e-07	-18.0638	0.453927	0.0100808	0.000216711
MIR7079	MIR	Nuc	-39.615	1.85728	4.11425e-10	p< 0.001	1	1	1	1	4						-121.302	-39.615	-26.4085	-12.2188	1.28601	1.85728	1.12032	0.810682	5.4989e-07	4.11425e-10	0.000364366	2.95502e-05	-121.302	1.28601	0	5.4989e-07	-39.615	1.85728	0.0230851	4.11425e-10	-26.4085	1.12032	0.015866	0.000364366	-12.2188	0.810682	0.0272357	2.95502e-05
MIR7115	MIR	Nuc	-31.1861	47.5792	1.48602e-12	p< 0.001	1	1	1	1	4						-198.907	-31.1861	-32.3078	-47.0517	39.3073	47.5792	25.4597	33.3366	4.79022e-09	1.48602e-12	7.39581e-06	1.07796e-13	-198.907	39.3073	0	4.79022e-09	-31.1861	47.5792	0.675656	1.48602e-12	-32.3078	25.4597	0.276421	7.39581e-06	-47.0517	33.3366	0.246823	1.07796e-13
MIR99AHG	MIR	Nuc	-11.9533	1.81825	1.07744e-12	p< 0.001	1	1	1	1	4						-6.11488	-5.18831	-8.0887	-11.9533	0.935831	0.923536	1.4339	1.81825	2.23432e-05	7.12861e-05	9.92819e-06	1.07744e-12	-6.11488	0.935831	0.0934756	2.23432e-05	-5.18831	0.923536	0.0973855	7.12861e-05	-8.0887	1.4339	0.131371	9.92819e-06	-11.9533	1.81825	0.0700132	1.07744e-12
MLXIPL	PCG	Nuc	-4.95992	330.463	1.99567e-15	p< 0.001	1	1	1	1	4						-2.85521	-4.95992	-5.16005	-3.00098	188.976	330.463	216.503	329.91	0.000296255	1.99567e-15	8.98439e-07	6.38714e-08	-2.85521	188.976	36.8893	0.000296255	-4.95992	330.463	38.6847	1.99567e-15	-5.16005	216.503	23.9652	8.98439e-07	-3.00098	329.91	51.8287	6.38714e-08
MMP9	PCG	Nuc	-12.0563	2.95196	5.96737e-13	p< 0.001	1	1	1	1	4						-5.4874	-8.36966	-5.82616	-12.0563	1.81959	1.57778	2.16621	2.95196	8.18931e-06	7.91296e-10	9.51418e-05	5.96737e-13	-5.4874	1.81959	0.201099	8.18931e-06	-8.36966	1.57778	0.103069	7.91296e-10	-5.82616	2.16621	0.225249	9.51418e-05	-12.0563	2.95196	0.116511	5.96737e-13
MPHOSPH8	PCG	Nuc	-3.94909	8.7145	1.91726e-10	p< 0.001	1	1	1	1	4						-5.06447	-3.84802	-4.34591	-3.94909	7.80236	7.9652	7.21813	8.7145	2.55585e-07	3.99364e-07	1.34539e-05	1.91726e-10	-5.06447	7.80236	0.947013	2.55585e-07	-3.84802	7.9652	1.40017	3.99364e-07	-4.34591	7.21813	1.03179	1.34539e-05	-3.94909	8.7145	0.997247	1.91726e-10
MPZL1	PCG	Nuc	-3.96632	12.165	9.36405e-06	p< 0.001	1	1	1	1	4						-4.3842	-4.41843	-3.96632	-3.83059	9.63632	7.0911	12.165	9.8896	6.58298e-08	3.22879e-12	9.36405e-06	2.66787e-08	-4.3842	9.63632	1.2928	6.58298e-08	-4.41843	7.0911	0.969683	3.22879e-12	-3.96632	12.165	1.93176	9.36405e-06	-3.83059	9.8896	1.15547	2.66787e-08
MRGBP	PCG	Nuc	-5.62803	22.0589	2.66173e-17	p< 0.001	1	1	1	1	4						-5.08546	-5.62803	-3.76033	-4.12581	19.3158	22.0589	17.4744	19.4427	1.50114e-08	2.66173e-17	7.66533e-05	9.25029e-12	-5.08546	19.3158	2.21382	1.50114e-08	-5.62803	22.0589	2.4054	2.66173e-17	-3.76033	17.4744	2.74958	7.66533e-05	-4.12581	19.4427	2.15574	9.25029e-12
MSANTD2	PCG	Nuc	-4.72274	5.39987	5.34443e-05	p< 0.001	1	1	1	1	4						-5.90694	-4.7008	-4.72274	-3.05137	5.1971	4.05804	5.39987	4.75582	1.54031e-07	2.26319e-08	5.34443e-05	9.34377e-08	-5.90694	5.1971	0.509788	1.54031e-07	-4.7008	4.05804	0.539312	2.26319e-08	-4.72274	5.39987	0.656243	5.34443e-05	-3.05137	4.75582	0.722048	9.34377e-08
MSLN	PCG	Nuc	-15.3903	4.95382	3.05945e-32	p< 0.001	1	1	1	1	4						-10.487	-29.8779	-7.24997	-15.3903	3.61345	1.37976	2.15226	4.95382	5.21554e-10	3.63105e-07	9.4776e-05	3.05945e-32	-10.487	3.61345	0.21524	5.21554e-10	-29.8779	1.37976	0.0302512	3.63105e-07	-7.24997	2.15226	0.194145	9.4776e-05	-15.3903	4.95382	0.145981	3.05945e-32
MSS51	PCG	Nuc	-21.6916	1.08939	2.04734e-05	p< 0.001	1	1	1	1	4						-8.81527	-6.18313	-21.6916	-15.4816	1.02426	1.06042	1.08939	0.947599	0.000143672	0.000237713	2.04734e-05	6.00918e-09	-8.81527	1.02426	0.077047	0.000143672	-6.18313	1.06042	0.108306	0.000237713	-21.6916	1.08939	0.0201253	2.04734e-05	-15.4816	0.947599	0.0228401	6.00918e-09
MTX3	PCG	Nuc	-4.13894	4.38863	0.000186859	p< 0.001	1	1	1	1	4						-4.13894	-2.2992	-3.99781	-2.59758	4.38863	2.29656	3.03099	1.86999	0.000186859	0.00030558	8.78424e-05	1.28544e-05	-4.13894	4.38863	0.577543	0.000186859	-2.2992	2.29656	0.594843	0.00030558	-3.99781	3.03099	0.45998	8.78424e-05	-2.59758	1.86999	0.328978	1.28544e-05
MUM1	PCG	Nuc	-4.08383	8.78174	0.000780013	p< 0.001	1	1	1	1	4						-2.6887	-3.31643	-4.08383	-2.6778	8.01722	6.15994	8.78174	6.9988	0.000569417	2.89199e-08	0.000780013	5.63504e-09	-2.6887	8.01722	1.76591	0.000569417	-3.31643	6.15994	1.09317	2.89199e-08	-4.08383	8.78174	1.1864	0.000780013	-2.6778	6.9988	1.21355	5.63504e-09
MXRA8	PCG	Nuc	-5.98354	21.5217	7.08054e-25	p< 0.001	1	1	1	1	4						-7.12164	-6.54489	-5.10477	-5.98354	18.2684	16.6739	17.4936	21.5217	2.09574e-12	6.79099e-19	8.98439e-07	7.08054e-25	-7.12164	18.2684	1.43039	2.09574e-12	-6.54489	16.6739	1.61689	6.79099e-19	-5.10477	17.4936	1.91705	8.98439e-07	-5.98354	21.5217	1.63418	7.08054e-25
MYCT1	PCG	Nuc	-7.73277	6.68036	6.93266e-29	p< 0.001	1	1	1	1	4						-5.87225	-6.16292	-3.85209	-7.73277	4.26987	4.26315	4.11441	6.68036	1.29906e-09	8.26434e-16	0.000167968	6.93266e-29	-5.87225	4.26987	0.451048	1.29906e-09	-6.16292	4.26315	0.423418	8.26434e-16	-3.85209	4.11441	0.663286	0.000167968	-7.73277	6.68036	0.397315	6.93266e-29
NAPSA	PCG	Nuc	-8.49661	4.28714	4.31108e-12	p< 0.001	1	1	1	1	4						-9.13026	-8.31921	-6.86875	-8.49661	3.10842	2.3514	2.21188	4.28714	2.26596e-06	2.56918e-07	0.000411177	4.31108e-12	-9.13026	3.10842	0.22911	2.26596e-06	-8.31921	2.3514	0.188062	2.56918e-07	-6.86875	2.21188	0.15844	0.000411177	-8.49661	4.28714	0.228313	4.31108e-12
ncRNA_as_chr1_1040	LNC	Nuc	-20.4464	1.47148	3.48992e-16	p< 0.001	1	1	1	1	4						-20.4464	-23.7494	-14.7404	-13.5121	1.47148	1.01332	1.02371	0.817859	3.48992e-16	7.02824e-25	5.34323e-12	1.57037e-24	-20.4464	1.47148	0.0383694	3.48992e-16	-23.7494	1.01332	0.0207079	7.02824e-25	-14.7404	1.02371	0.0447835	5.34323e-12	-13.5121	0.817859	0.0286425	1.57037e-24
ncRNA_as_chr1_19	LNC	Nuc	-14.6322	0.210861	1.52374e-07	p< 0.001	1	1	1	1	4						-13.4383	-14.6322	-7.4136	-6.90295	0.180038	0.210861	0.191802	0.171656	1.63545e-05	1.52374e-07	0.000520925	3.25731e-06	-13.4383	0.180038	0.00579702	1.63545e-05	-14.6322	0.210861	0.00728624	1.52374e-07	-7.4136	0.191802	0.0154452	0.000520925	-6.90295	0.171656	0.0112246	3.25731e-06
ncRNA_as_chr1_252	LNC	Nuc	-15.8108	0.477197	1.1604e-13	p< 0.001	1	1	1	1	4						-15.8108	-28.0364	-15.0877	-20.259	0.477197	0.181105	0.213739	0.147361	1.1604e-13	2.83598e-11	1.70728e-07	3.164e-10	-15.8108	0.477197	0.019443	1.1604e-13	-28.0364	0.181105	0.00289923	2.83598e-11	-15.0877	0.213739	0.0100873	1.70728e-07	-20.259	0.147361	0.0027512	3.164e-10
ncRNA_as_chr1_473	LNC	Nuc	-5.4958	2.15879	3.0872e-09	p< 0.001	1	1	1	1	4						-5.4958	-3.26168	-6.06179	-3.7189	2.15879	1.4285	1.80715	1.75913	3.0872e-09	2.29533e-07	2.88769e-08	1.0005e-12	-5.4958	2.15879	0.24048	3.0872e-09	-3.26168	1.4285	0.270162	2.29533e-07	-6.06179	1.80715	0.188713	2.88769e-08	-3.7189	1.75913	0.213101	1.0005e-12
ncRNA_as_chr1_795	LNC	Nuc	-6.65818	1.63578	3.34889e-17	p< 0.001	1	1	1	1	4						-5.39052	-6.47842	-7.97092	-6.65818	1.11041	1.52258	1.35349	1.63578	2.86906e-05	1.16882e-05	5.32811e-07	3.34889e-17	-5.39052	1.11041	0.136008	2.86906e-05	-6.47842	1.52258	0.161455	1.16882e-05	-7.97092	1.35349	0.0859431	5.32811e-07	-6.65818	1.63578	0.112943	3.34889e-17
ncRNA_as_chr1_980	LNC	Nuc	-13.1448	0.97707	1.19165e-09	p< 0.001	1	1	1	1	4						-13.1448	-4.16876	-11.0694	-6.58572	0.97707	0.482857	0.490979	0.337913	1.19165e-09	3.99204e-06	1.27011e-06	1.1564e-09	-13.1448	0.97707	0.0458896	1.19165e-09	-4.16876	0.482857	0.072334	3.99204e-06	-11.0694	0.490979	0.0202195	1.27011e-06	-6.58572	0.337913	0.0234163	1.1564e-09
ncRNA_as_chr10_9295	LNC	Nuc	-8.10913	3.04222	3.64457e-06	p< 0.001	1	1	1	1	4						-8.10913	-4.39209	-6.40523	-7.20065	3.04222	2.3675	2.67147	1.92784	3.64457e-06	0.000258894	0.00055792	1.15357e-06	-8.10913	3.04222	0.21024	3.64457e-06	-4.39209	2.3675	0.323505	0.000258894	-6.40523	2.67147	0.228168	0.00055792	-7.20065	1.92784	0.124242	1.15357e-06
ncRNA_as_chr11_10121	LNC	Nuc	-15.332	29.7441	1.68576e-37	p< 0.001	1	1	1	1	4						-9.17298	-15.332	-16.0035	-12.1751	26.504	29.7441	28.9983	21.1215	3.18339e-08	1.68576e-37	7.32516e-14	8.23287e-29	-9.17298	26.504	1.96116	3.18339e-08	-15.332	29.7441	1.15118	1.68576e-37	-16.0035	28.9983	1.19242	7.32516e-14	-12.1751	21.1215	0.816699	8.23287e-29
ncRNA_as_chr11_9534	LNC	Nuc	-15.2584	0.308419	9.40209e-07	p< 0.001	1	1	1	1	4						-15.2584	-19.2035	-16.3026	-18.8618	0.308419	0.304749	0.233334	0.236132	9.40209e-07	1.83175e-09	3.10376e-05	4.71345e-10	-15.2584	0.308419	0.01053	9.40209e-07	-19.2035	0.304749	0.00679628	1.83175e-09	-16.3026	0.233334	0.0107731	3.10376e-05	-18.8618	0.236132	0.0051434	4.71345e-10
ncRNA_as_chr11_9692	LNC	Nuc	-9.94918	7.32969	1.42259e-09	p< 0.001	1	1	1	1	4						-9.94918	-12.4301	-16.6404	-10.1578	7.32969	3.87412	6.75523	4.6547	1.42259e-09	1.50188e-24	1.85803e-10	1.37988e-25	-9.94918	7.32969	0.478809	1.42259e-09	-12.4301	3.87412	0.174044	1.50188e-24	-16.6404	6.75523	0.211238	1.85803e-10	-10.1578	4.6547	0.206656	1.37988e-25
ncRNA_as_chr11_9709	LNC	Nuc	-5.45205	6.74168	1.12776e-09	p< 0.001	1	1	1	1	4						-12.6889	-10.7256	-9.84228	-5.45205	1.13861	3.83402	2.00917	6.74168	4.39671e-05	2.29568e-16	5.88486e-06	1.12776e-09	-12.6889	1.13861	0.0560499	4.39671e-05	-10.7256	3.83402	0.212359	2.29568e-16	-9.84228	2.00917	0.114044	5.88486e-06	-5.45205	6.74168	0.606334	1.12776e-09
ncRNA_as_chr11_9766	LNC	Nuc	-30.9518	3.86039	7.2775e-13	p< 0.001	1	1	1	1	4						-25.6822	-18.7	-30.9518	-9.78148	3.18543	2.17528	3.86039	2.17124	1.64076e-12	8.13434e-15	7.2775e-13	6.29458e-12	-25.6822	3.18543	0.0610059	1.64076e-12	-18.7	2.17528	0.0592016	8.13434e-15	-30.9518	3.86039	0.0565464	7.2775e-13	-9.78148	2.17124	0.102116	6.29458e-12
ncRNA_as_chr11_9990	LNC	Nuc	-7.10664	4.48948	8.60362e-08	p< 0.001	1	1	1	1	4						-5.40669	-5.02613	-7.10664	-4.33824	3.96842	3.25129	4.48948	2.57391	2.53616e-06	8.91299e-07	8.60362e-08	3.38345e-12	-5.40669	3.96842	0.393564	2.53616e-06	-5.02613	3.25129	0.357985	8.91299e-07	-7.10664	4.48948	0.336889	8.60362e-08	-4.33824	2.57391	0.26982	3.38345e-12
ncRNA_as_chr12_10521	LNC	Nuc	-10.1836	0.576434	1.533e-10	p< 0.001	1	1	1	1	4						-19.3069	-9.43502	-32.9534	-10.1836	0.486289	0.402206	0.472554	0.576434	1.21138e-10	1.63424e-10	3.91313e-08	1.533e-10	-19.3069	0.486289	0.014102	1.21138e-10	-9.43502	0.402206	0.0261179	1.63424e-10	-32.9534	0.472554	0.00811258	3.91313e-08	-10.1836	0.576434	0.0237766	1.533e-10
ncRNA_as_chr12_10627	LNC	Nuc	-5.89668	13.939	1.63818e-11	p< 0.001	1	1	1	1	4						-4.58403	-5.89668	-5.13535	-6.70384	12.5276	13.939	11.4019	12.3021	5.18343e-08	1.63818e-11	1.14034e-06	1.5307e-20	-4.58403	12.5276	1.61619	5.18343e-08	-5.89668	13.939	1.51321	1.63818e-11	-5.13535	11.4019	1.3437	1.14034e-06	-6.70384	12.3021	0.845805	1.5307e-20
ncRNA_as_chr12_10953	LNC	Nuc	-13.2991	0.644238	4.71425e-08	p< 0.001	1	1	1	1	4						-8.20756	-10.857	-13.2991	-4.37432	0.466311	0.642144	0.644238	0.608117	1.49608e-05	3.14467e-11	4.71425e-08	1.91199e-07	-8.20756	0.466311	0.0343859	1.49608e-05	-10.857	0.642144	0.0363468	3.14467e-11	-13.2991	0.644238	0.0213412	4.71425e-08	-4.37432	0.608117	0.0623862	1.91199e-07
ncRNA_as_chr14_12166	LNC	Nuc	-7.20666	9.00084	3.25946e-12	p< 0.001	1	1	1	1	4						-7.20666	-8.19273	-6.03286	-5.38609	9.00084	6.9764	8.61068	5.80951	3.25946e-12	4.84759e-18	1.79126e-07	6.70885e-16	-7.20666	9.00084	0.732448	3.25946e-12	-8.19273	6.9764	0.527564	4.84759e-18	-6.03286	8.61068	0.891343	1.79126e-07	-5.38609	5.80951	0.506433	6.70885e-16
ncRNA_as_chr14_12219	LNC	Nuc	-15.1237	1.68479	6.10911e-12	p< 0.001	1	1	1	1	4						-15.1237	-18.5755	-22.7879	-23.3749	1.68479	1.14882	1.52783	0.990846	6.10911e-12	1.51051e-19	2.81791e-14	1.90978e-28	-15.1237	1.68479	0.0782615	6.10911e-12	-18.5755	1.14882	0.0349985	1.51051e-19	-22.7879	1.52783	0.0333437	2.81791e-14	-23.3749	0.990846	0.0187041	1.90978e-28
ncRNA_as_chr15_12460	LNC	Nuc	-26.4436	1.46278	1.61516e-15	p< 0.001	1	1	1	1	4						-342.844	-26.4436	-28.6264	-36.9944	1.11373	1.46278	0.921247	0.684508	3.37012e-10	1.61516e-15	1.78551e-08	2.47266e-15	-342.844	1.11373	0	3.37012e-10	-26.4436	1.46278	0.0398565	1.61516e-15	-28.6264	0.921247	0.0226661	1.78551e-08	-36.9944	0.684508	0.00809335	2.47266e-15
ncRNA_as_chr15_12705	LNC	Nuc	-6.9043	2.22694	5.5968e-09	p< 0.001	1	1	1	1	4						-4.56132	-6.53231	-6.9043	-8.87753	1.64165	1.18145	2.22694	1.17867	0.000553634	3.48567e-09	5.5968e-09	2.5018e-12	-4.56132	1.64165	0.247336	0.000553634	-6.53231	1.18145	0.0991504	3.48567e-09	-6.9043	2.22694	0.182899	5.5968e-09	-8.87753	1.17867	0.0624226	2.5018e-12
ncRNA_as_chr15_12912	LNC	Nuc	-14.2981	0.463681	2.24572e-08	p< 0.001	1	1	1	1	4						-7.66225	-12.7513	-14.2981	-13.7629	0.41421	0.308375	0.463681	0.310254	9.68316e-07	4.69003e-08	2.24572e-08	2.68248e-11	-7.66225	0.41421	0.0295505	9.68316e-07	-12.7513	0.308375	0.0142244	4.69003e-08	-14.2981	0.463681	0.0144601	2.24572e-08	-13.7629	0.310254	0.00979686	2.68248e-11
ncRNA_as_chr17_13654	LNC	Nuc	-13.418	0.668102	3.14131e-07	p< 0.001	1	1	1	1	4						-13.418	-14.2604	-26.6351	-38.5078	0.668102	0.602301	0.526474	0.486485	3.14131e-07	1.19719e-11	2.86018e-07	2.73381e-15	-13.418	0.668102	0.0364997	3.14131e-07	-14.2604	0.602301	0.0237906	1.19719e-11	-26.6351	0.526474	0.0117427	2.86018e-07	-38.5078	0.486485	0.00476719	2.73381e-15
ncRNA_as_chr17_13828	LNC	Nuc	-38.4578	16.9707	2.85898e-24	p< 0.001	1	1	1	1	4						-38.265	-39.0757	-22.9624	-38.4578	7.61427	15.188	8.64045	16.9707	1.76406e-16	6.83277e-35	3.64239e-09	2.85898e-24	-38.265	7.61427	0.139649	1.76406e-16	-39.0757	15.188	0.297017	6.83277e-35	-22.9624	8.64045	0.296405	3.64239e-09	-38.4578	16.9707	0.211585	2.85898e-24
ncRNA_as_chr17_14069	LNC	Nuc	-33.674	4.36127	6.08031e-21	p< 0.001	1	1	1	1	4						-33.674	-24.885	-22.9953	-20.604	4.36127	3.50445	3.65915	2.18739	6.08031e-21	7.88153e-23	1.87388e-13	2.04351e-23	-33.674	4.36127	0.0669846	6.08031e-21	-24.885	3.50445	0.0934973	7.88153e-23	-22.9953	3.65915	0.106374	1.87388e-13	-20.604	2.18739	0.0478437	2.04351e-23
ncRNA_as_chr18_14267	LNC	Nuc	-6.45181	1.03297	5.87824e-06	p< 0.001	1	1	1	1	4						-5.0754	-3.97466	-6.45181	-3.84227	0.866894	0.577032	1.03297	0.634563	2.80591e-05	9.73473e-05	5.87824e-06	2.67712e-05	-5.0754	0.866894	0.101371	2.80591e-05	-3.97466	0.577032	0.094882	9.73473e-05	-6.45181	1.03297	0.0935151	5.87824e-06	-3.84227	0.634563	0.0719308	2.67712e-05
ncRNA_as_chr18_14628	LNC	Nuc	-7.48193	1.70081	1.31563e-06	p< 0.001	1	1	1	1	4						-6.26762	-5.68974	-7.48193	-2.87975	1.45472	1.38025	1.70081	1.10878	1.69091e-07	1.23251e-08	1.31563e-06	8.52474e-05	-6.26762	1.45472	0.139955	1.69091e-07	-5.68974	1.38025	0.133855	1.23251e-08	-7.48193	1.70081	0.142278	1.31563e-06	-2.87975	1.10878	0.186092	8.52474e-05
ncRNA_as_chr19_14730	LNC	Nuc	-7.24565	3.04567	1.79333e-11	p< 0.001	1	1	1	1	4						-5.11528	-9.18282	-6.56378	-7.24565	2.74491	3.00835	2.10413	3.04567	6.00814e-06	1.74759e-11	2.53241e-05	1.79333e-11	-5.11528	2.74491	0.317152	6.00814e-06	-9.18282	3.00835	0.199633	1.74759e-11	-6.56378	2.10413	0.169375	2.53241e-05	-7.24565	3.04567	0.189112	1.79333e-11
ncRNA_as_chr19_14777	LNC	Nuc	-8.36454	197.595	2.9365e-25	p< 0.001	1	1	1	1	4						-3.45403	-8.36454	-3.75647	-5.7333	124.894	197.595	104.861	132.195	0.000152816	2.9365e-25	0.000257026	4.28037e-16	-3.45403	124.894	22.1417	0.000152816	-8.36454	197.595	14.9822	2.9365e-25	-3.75647	104.861	18.0405	0.000257026	-5.7333	132.195	10.6218	4.28037e-16
ncRNA_as_chr19_15192	LNC	Nuc	-18.3347	0.451692	2.4815e-09	p< 0.001	1	1	1	1	4						-18.3347	-7.88386	-17.256	-19.668	0.451692	0.296944	0.314897	0.306872	2.4815e-09	5.15752e-06	7.88537e-07	6.69552e-12	-18.3347	0.451692	0.0149697	2.4815e-09	-7.88386	0.296944	0.0198064	5.15752e-06	-17.256	0.314897	0.0132742	7.88537e-07	-19.668	0.306872	0.00579906	6.69552e-12
ncRNA_as_chr2_1145	LNC	Nuc	-18.8103	154.032	2.35278e-18	p< 0.001	1	1	1	1	4						-14.9586	-11.1029	-18.8103	-22.7808	141.503	142.706	154.032	151.741	1.72794e-19	1.14081e-29	2.35278e-18	4.48372e-48	-14.9586	141.503	5.86545	1.72794e-19	-11.1029	142.706	7.8047	1.14081e-29	-18.8103	154.032	5.21701	2.35278e-18	-22.7808	151.741	3.0955	4.48372e-48
ncRNA_as_chr2_1226	LNC	Nuc	-12.1658	2.40577	1.20243e-08	p< 0.001	1	1	1	1	4						-9.56429	-20.0916	-37.2509	-12.1658	2.31284	2.19821	2.17954	2.40577	1.32656e-05	7.04114e-08	2.92367e-07	1.20243e-08	-9.56429	2.31284	0.14505	1.32656e-05	-20.0916	2.19821	0.0610533	7.04114e-08	-37.2509	2.17954	0.0209381	2.92367e-07	-12.1658	2.40577	0.0887366	1.20243e-08
ncRNA_as_chr2_1543	LNC	Nuc	-11.8177	7.62317	3.94875e-15	p< 0.001	1	1	1	1	4						-11.8177	-10.7741	-14.0237	-12.4613	7.62317	4.24003	5.34012	3.70301	3.94875e-15	9.08593e-18	8.61841e-14	1.05119e-29	-11.8177	7.62317	0.34964	3.94875e-15	-10.7741	4.24003	0.226243	9.08593e-18	-14.0237	5.34012	0.20306	8.61841e-14	-12.4613	3.70301	0.137041	1.05119e-29
ncRNA_as_chr2_1550	LNC	Nuc	-28.5676	10.5459	2.0147e-17	p< 0.001	1	1	1	1	4						-17.7793	-16.1703	-28.5676	-19.9204	8.69353	5.62521	10.5459	5.15715	3.44876e-14	1.05907e-26	2.0147e-17	5.42801e-29	-17.7793	8.69353	0.33236	3.44876e-14	-16.1703	5.62521	0.215796	1.05907e-26	-28.5676	10.5459	0.222251	2.0147e-17	-19.9204	5.15715	0.12306	5.42801e-29
ncRNA_as_chr2_1695	LNC	Nuc	-5.15668	2.30413	1.25457e-09	p< 0.001	1	1	1	1	4						-4.18946	-5.15668	-4.22887	-3.64071	2.17619	2.30413	2.14167	1.85847	4.85442e-06	1.25457e-09	5.54308e-05	1.44797e-09	-4.18946	2.17619	0.317715	4.85442e-06	-5.15668	2.30413	0.252734	1.25457e-09	-4.22887	2.14167	0.27631	5.54308e-05	-3.64071	1.85847	0.235052	1.44797e-09
ncRNA_as_chr2_1697	LNC	Nuc	-25.3964	2.14548	3.01119e-05	p< 0.001	1	1	1	1	4						-18.1515	-7.67919	-25.3964	-70.8157	1.48889	1.72493	2.14548	1.55335	0.000402423	0.000735813	3.01119e-05	5.09856e-07	-18.1515	1.48889	0.0320446	0.000402423	-7.67919	1.72493	0.0967671	0.000735813	-25.3964	2.14548	0.0286725	3.01119e-05	-70.8157	1.55335	0	5.09856e-07
ncRNA_as_chr2_1966	LNC	Nuc	-3.06262	51.0285	2.36063e-05	p< 0.001	1	1	1	1	4						-3.06262	-2.97681	-3.19404	-3.13843	51.0285	40.6602	39.0476	28.2961	2.36063e-05	5.49418e-08	0.000185403	1.19158e-08	-3.06262	51.0285	9.7106	2.36063e-05	-2.97681	40.6602	8.33283	5.49418e-08	-3.19404	39.0476	7.51952	0.000185403	-3.13843	28.2961	4.28081	1.19158e-08
ncRNA_as_chr3_2192	LNC	Nuc	-7.82425	1.75021	2.31325e-06	p< 0.001	1	1	1	1	4						-7.21229	-6.8493	-7.82425	-3.36335	1.38732	1.15306	1.75021	0.983617	0.000574255	6.94325e-07	2.31325e-06	0.000149573	-7.21229	1.38732	0.114221	0.000574255	-6.8493	1.15306	0.0983057	6.94325e-07	-7.82425	1.75021	0.151235	2.31325e-06	-3.36335	0.983617	0.125461	0.000149573
ncRNA_as_chr3_2554	LNC	Nuc	-15.4245	8.11586	4.84787e-10	p< 0.001	1	1	1	1	4						-35.2603	-15.4245	-16.333	-25.3182	4.70135	8.11586	6.02897	3.10589	3.85451e-05	4.84787e-10	5.3373e-06	1.09574e-05	-35.2603	4.70135	0.101431	3.85451e-05	-15.4245	8.11586	0.341006	4.84787e-10	-16.333	6.02897	0.274324	5.3373e-06	-25.3182	3.10589	0.0514265	1.09574e-05
ncRNA_as_chr3_2778	LNC	Nuc	-17.1602	1.57052	5.06404e-10	p< 0.001	1	1	1	1	4						-17.1602	-18.9082	-15.4699	-32.7761	1.57052	0.445814	1.41299	0.686928	5.06404e-10	0.000260896	8.01747e-07	1.25845e-07	-17.1602	1.57052	0.0405774	5.06404e-10	-18.9082	0.445814	0.00714863	0.000260896	-15.4699	1.41299	0.0564584	8.01747e-07	-32.7761	0.686928	0.00622317	1.25845e-07
ncRNA_as_chr4_3298	LNC	Nuc	-6.51222	136.765	3.18339e-08	p< 0.001	1	1	1	1	4						-6.51222	-4.42756	-7.7112	-6.51436	136.765	91.7328	82.0631	66.9708	3.18339e-08	6.81744e-19	3.33432e-08	5.23635e-13	-6.51222	136.765	12.4914	3.18339e-08	-4.42756	91.7328	12.9516	6.81744e-19	-7.7112	82.0631	6.80321	3.33432e-08	-6.51436	66.9708	4.76785	5.23635e-13
ncRNA_as_chr4_3590	LNC	Nuc	-11.2691	1.6278	2.20287e-16	p< 0.001	1	1	1	1	4						-8.68969	-11.2691	-11.9309	-6.64286	1.25074	1.6278	0.995688	1.35044	4.51122e-07	2.20287e-16	1.06385e-05	8.77875e-13	-8.68969	1.25074	0.0724395	4.51122e-07	-11.2691	1.6278	0.0894883	2.20287e-16	-11.9309	0.995688	0.0473745	1.06385e-05	-6.64286	1.35044	0.0896004	8.77875e-13
ncRNA_as_chr4_3903	LNC	Nuc	-40.6143	0.32564	6.8153e-13	p< 0.001	1	1	1	1	4						-11.251	-14.4779	-16.7029	-40.6143	0.248966	0.276842	0.234541	0.32564	1.12038e-06	2.51332e-07	4.3555e-06	6.8153e-13	-11.251	0.248966	0.0137922	1.12038e-06	-14.4779	0.276842	0.00922496	2.51332e-07	-16.7029	0.234541	0.00784005	4.3555e-06	-40.6143	0.32564	0.00292722	6.8153e-13
ncRNA_as_chr5_4092	LNC	Nuc	-7.91165	7.01909	4.76263e-07	p< 0.001	1	1	1	1	4						-7.91165	-7.41288	-4.46146	-8.24612	7.01909	7.00316	5.81538	4.90395	4.76263e-07	1.74484e-06	0.00079096	4.62587e-09	-7.91165	7.01909	0.565287	4.76263e-07	-7.41288	7.00316	0.575259	1.74484e-06	-4.46146	5.81538	0.836298	0.00079096	-8.24612	4.90395	0.260446	4.62587e-09
ncRNA_as_chr5_4257	LNC	Nuc	-9.0567	1.14153	3.33837e-10	p< 0.001	1	1	1	1	4						-9.0567	-6.64774	-6.06182	-3.84843	1.14153	1.05649	0.973233	1.00625	3.33837e-10	2.16516e-09	0.000537002	5.79142e-08	-9.0567	1.14153	0.0669216	3.33837e-10	-6.64774	1.05649	0.0982572	2.16516e-09	-6.06182	0.973233	0.075953	0.000537002	-3.84843	1.00625	0.124169	5.79142e-08
ncRNA_as_chr5_4384	LNC	Nuc	-15.445	0.621419	1.32522e-06	p< 0.001	1	1	1	1	4						-7.24329	-36.0468	-15.445	-27.6946	0.496153	0.464239	0.621419	0.493822	0.000213433	4.58325e-09	1.32522e-06	2.14164e-12	-7.24329	0.496153	0.0503334	0.000213433	-36.0468	0.464239	0.00389571	4.58325e-09	-15.445	0.621419	0.0219164	1.32522e-06	-27.6946	0.493822	0.00712935	2.14164e-12
ncRNA_as_chr5_4589	LNC	Nuc	-11.6406	1.55681	4.52302e-13	p< 0.001	1	1	1	1	4						-18.9833	-11.6406	-12.4699	-8.8988	1.38054	1.55681	1.53818	1.31936	1.95388e-09	4.52302e-13	2.7946e-09	5.38353e-11	-18.9833	1.38054	0.0309563	1.95388e-09	-11.6406	1.55681	0.0744784	4.52302e-13	-12.4699	1.53818	0.0670987	2.7946e-09	-8.8988	1.31936	0.0684725	5.38353e-11
ncRNA_as_chr5_4643	LNC	Nuc	-8.5514	0.929319	8.80079e-06	p< 0.001	1	1	1	1	4						-8.5514	-14.0866	-18.8877	-9.17499	0.929319	0.563166	0.912211	0.646541	8.80079e-06	3.25943e-07	3.84155e-08	5.09856e-07	-8.5514	0.929319	0.0585295	8.80079e-06	-14.0866	0.563166	0.0172161	3.25943e-07	-18.8877	0.912211	0.0206105	3.84155e-08	-9.17499	0.646541	0.0295549	5.09856e-07
ncRNA_as_chr6_5586	LNC	Nuc	-10.7121	2.45513	7.13383e-09	p< 0.001	1	1	1	1	4						-10.7121	-8.6195	-11.003	-6.88791	2.45513	1.56418	2.28526	1.30433	7.13383e-09	1.02083e-08	1.89178e-07	3.24952e-07	-10.7121	2.45513	0.134481	7.13383e-09	-8.6195	1.56418	0.112299	1.02083e-08	-11.003	2.28526	0.139014	1.89178e-07	-6.88791	1.30433	0.0765813	3.24952e-07
ncRNA_as_chr7_5911	LNC	Nuc	-11.8339	18.2191	2.41552e-11	p< 0.001	1	1	1	1	4						-11.8339	-8.19125	-12.0813	-6.59598	18.2191	12.1956	17.5196	9.32838	2.41552e-11	3.59164e-11	9.22566e-12	1.15583e-09	-11.8339	18.2191	0.897947	2.41552e-11	-8.19125	12.1956	0.788248	3.59164e-11	-12.0813	17.5196	0.832617	9.22566e-12	-6.59598	9.32838	0.634262	1.15583e-09
ncRNA_as_chr7_5912	LNC	Nuc	-18.6192	1.13077	1.455e-08	p< 0.001	1	1	1	1	4						-18.6192	-22.2971	-20.4888	-10.2453	1.13077	0.629346	1.00129	0.499679	1.455e-08	8.02479e-09	8.72632e-08	1.01546e-05	-18.6192	1.13077	0.0281979	1.455e-08	-22.2971	0.629346	0.00974736	8.02479e-09	-20.4888	1.00129	0.0215822	8.72632e-08	-10.2453	0.499679	0.0222232	1.01546e-05
ncRNA_as_chr7_6046	LNC	Nuc	-7.20166	5.32677	6.99622e-05	p< 0.001	1	1	1	1	4						-5.41345	-10.0765	-7.20166	-5.73676	4.33668	4.25283	5.32677	3.55991	0.000234314	1.31251e-08	6.99622e-05	9.3299e-06	-5.41345	4.33668	0.441819	0.000234314	-10.0765	4.25283	0.213952	1.31251e-08	-7.20166	5.32677	0.376007	6.99622e-05	-5.73676	3.55991	0.276775	9.3299e-06
ncRNA_as_chr7_6293	LNC	Nuc	-23.2196	0.331076	4.68013e-10	p< 0.001	1	1	1	1	4						-38.0944	-41.6242	-23.2196	-16.7803	0.289711	0.193403	0.331076	0.239971	5.25647e-11	1.96889e-10	4.68013e-10	4.22611e-13	-38.0944	0.289711	0.00446942	5.25647e-11	-41.6242	0.193403	0.00313946	1.96889e-10	-23.2196	0.331076	0.00609206	4.68013e-10	-16.7803	0.239971	0.0060053	4.22611e-13
ncRNA_as_chr7_6366	LNC	Nuc	-19.3725	1.31091	8.30438e-09	p< 0.001	1	1	1	1	4						-25.2075	-13.5872	-19.3725	-21.6407	0.864495	0.959914	1.31091	1.17984	2.10301e-10	1.06475e-13	8.30438e-09	1.25779e-22	-25.2075	0.864495	0.021794	2.10301e-10	-13.5872	0.959914	0.0454927	1.06475e-13	-19.3725	1.31091	0.0494395	8.30438e-09	-21.6407	1.17984	0.0220082	1.25779e-22
ncRNA_as_chr8_7013	LNC	Nuc	-25.4198	1.25821	6.56109e-12	p< 0.001	1	1	1	1	4						-25.4198	-13.8371	-40.4873	-14.462	1.25821	0.895347	1.05038	0.703581	6.56109e-12	1.29251e-09	4.3915e-11	5.28572e-12	-25.4198	1.25821	0.0351889	6.56109e-12	-13.8371	0.895347	0.0413354	1.29251e-09	-40.4873	1.05038	0.0101265	4.3915e-11	-14.462	0.703581	0.0205791	5.28572e-12
ncRNA_as_chr8_7375	LNC	Nuc	-4.70573	31.5705	7.70427e-10	p< 0.001	1	1	1	1	4						-4.70573	-6.69408	-4.87141	-4.0033	31.5705	27.2806	27.8773	21.057	7.70427e-10	1.58504e-24	1.19417e-05	1.90082e-11	-4.70573	31.5705	3.96949	7.70427e-10	-6.69408	27.2806	2.54944	1.58504e-24	-4.87141	27.8773	3.52362	1.19417e-05	-4.0033	21.057	2.49975	1.90082e-11
ncRNA_as_chr9_8053	LNC	Nuc	-14.2077	2.70354	4.28131e-08	p< 0.001	1	1	1	1	4						-7.7944	-6.40394	-14.2077	-5.6344	2.69522	2.08414	2.70354	1.49135	6.90667e-07	1.58146e-06	4.28131e-08	4.84142e-08	-7.7944	2.69522	0.164979	6.90667e-07	-6.40394	2.08414	0.153271	1.58146e-06	-14.2077	2.70354	0.0995188	4.28131e-08	-5.6344	1.49135	0.115309	4.84142e-08
ncRNA_as_chr9_8393	LNC	Nuc	-23.831	1.67118	3.05196e-05	p< 0.001	1	1	1	1	4						-62.3922	-23.831	-13.4784	-8.87461	0.376977	1.67118	0.591059	1.19439	0.000688048	3.05196e-05	0.000994432	2.80033e-06	-62.3922	0.376977	0	0.000688048	-23.831	1.67118	0.0246456	3.05196e-05	-13.4784	0.591059	0.0176556	0.000994432	-8.87461	1.19439	0.0570869	2.80033e-06
ncRNA_as_chr9_8428	LNC	Nuc	-8.76637	0.656687	1.56713e-07	p< 0.001	1	1	1	1	4						-10.4622	-8.59753	-8.76637	-5.82826	0.600781	0.48192	0.656687	0.317735	1.35443e-08	1.32763e-08	1.56713e-07	4.3499e-06	-10.4622	0.600781	0.0367541	1.35443e-08	-8.59753	0.48192	0.0360323	1.32763e-08	-8.76637	0.656687	0.0509684	1.56713e-07	-5.82826	0.317735	0.0239844	4.3499e-06
ncRNA_inter_chr1_1019	LNC	Nuc	-8.24603	1.24019	0.000856349	p< 0.001	1	1	1	1	4						-8.24603	-10.9742	-26.7863	-64.256	1.24019	0.938234	1.19003	0.770553	0.000856349	0.000509379	5.46934e-05	1.10216e-06	-8.24603	1.24019	0.0965303	0.000856349	-10.9742	0.938234	0.0480877	0.000509379	-26.7863	1.19003	0.0158521	5.46934e-05	-64.256	0.770553	0	1.10216e-06
ncRNA_inter_chr1_108	LNC	Nuc	-13.2306	2.18406	2.15728e-16	p< 0.001	1	1	1	1	4						-13.2306	-9.61237	-14.909	-12.6822	2.18406	1.84691	1.96403	1.56883	2.15728e-16	8.20401e-20	1.16731e-10	2.57574e-35	-13.2306	2.18406	0.099197	2.15728e-16	-9.61237	1.84691	0.127104	8.20401e-20	-14.909	1.96403	0.092586	1.16731e-10	-12.6822	1.56883	0.0565706	2.57574e-35
ncRNA_inter_chr1_15	LNC	Nuc	-32.8295	1.12313	4.3915e-11	p< 0.001	1	1	1	1	4						-23.7894	-36.4615	-32.8295	-12.6355	0.803175	0.933191	1.12313	0.695409	2.16816e-10	1.03665e-14	4.3915e-11	2.52184e-10	-23.7894	0.803175	0.0150594	2.16816e-10	-36.4615	0.933191	0.0140523	1.03665e-14	-32.8295	1.12313	0.0194329	4.3915e-11	-12.6355	0.695409	0.0216834	2.52184e-10
ncRNA_inter_chr1_623	LNC	Nuc	-48.9426	54.0391	9.13862e-22	p< 0.001	1	1	1	1	4						-48.9426	-49.2585	-64.0709	-22.6946	54.0391	51.5726	51.0401	29.4824	9.13862e-22	8.55557e-37	1.82043e-20	4.18127e-28	-48.9426	54.0391	0.774458	9.13862e-22	-49.2585	51.5726	0.712268	8.55557e-37	-64.0709	51.0401	0.352478	1.82043e-20	-22.6946	29.4824	0.61176	4.18127e-28
ncRNA_inter_chr1_928	LNC	Nuc	-12.7133	0.446148	1.88388e-06	p< 0.001	1	1	1	1	4						-10.2951	-9.44505	-12.7133	-17.9043	0.362201	0.233281	0.446148	0.327384	2.32646e-07	1.16396e-05	1.88388e-06	2.78921e-08	-10.2951	0.362201	0.0205408	2.32646e-07	-9.44505	0.233281	0.0148896	1.16396e-05	-12.7133	0.446148	0.01603	1.88388e-06	-17.9043	0.327384	0.00819904	2.78921e-08
ncRNA_inter_chr10_8775	LNC	Nuc	-9.94207	1.08069	1.74297e-06	p< 0.001	1	1	1	1	4						-8.93876	-13.3315	-9.94207	-6.00417	0.588131	0.448802	1.08069	0.571824	6.81246e-05	8.79116e-07	1.74297e-06	6.26377e-06	-8.93876	0.588131	0.0336448	6.81246e-05	-13.3315	0.448802	0.012165	8.79116e-07	-9.94207	1.08069	0.0486342	1.74297e-06	-6.00417	0.571824	0.0426588	6.26377e-06
ncRNA_inter_chr10_8822	LNC	Nuc	-20.2018	1.05049	2.1197e-06	p< 0.001	1	1	1	1	4						-20.2018	-14.8672	-28.4293	-10.0269	1.05049	0.826302	0.860447	0.996763	2.1197e-06	5.68327e-06	1.27505e-05	7.30656e-07	-20.2018	1.05049	0.0219804	2.1197e-06	-14.8672	0.826302	0.0191768	5.68327e-06	-28.4293	0.860447	0.010719	1.27505e-05	-10.0269	0.996763	0.0445747	7.30656e-07
ncRNA_inter_chr10_8863	LNC	Nuc	-38.3054	2.56697	6.6056e-07	p< 0.001	1	1	1	1	4						-38.3054	-11.612	-17.0342	-9.31472	2.56697	1.37496	1.85033	1.25363	6.6056e-07	0.000273793	5.36264e-05	4.93361e-05	-38.3054	2.56697	0.0219938	6.6056e-07	-11.612	1.37496	0.0529278	0.000273793	-17.0342	1.85033	0.045054	5.36264e-05	-9.31472	1.25363	0.0568006	4.93361e-05
ncRNA_inter_chr10_8971	LNC	Nuc	-35.077	0.872958	1.68561e-05	p< 0.001	1	1	1	1	4						-103.74	-70.3196	-35.077	-58.8531	0.592182	0.452479	0.872958	0.414772	3.71671e-06	0.000121805	1.68561e-05	1.7342e-06	-103.74	0.592182	0	3.71671e-06	-70.3196	0.452479	0	0.000121805	-35.077	0.872958	0.00937095	1.68561e-05	-58.8531	0.414772	0	1.7342e-06
ncRNA_inter_chr10_8990	LNC	Nuc	-166.495	0.162516	4.29388e-09	p< 0.001	1	1	1	1	4						-166.495	-83.9956	-101.202	-61.9205	0.162516	0.0881086	0.103216	0.0695559	4.29388e-09	1.7387e-05	2.63596e-06	1.40278e-06	-166.495	0.162516	0	4.29388e-09	-83.9956	0.0881086	0	1.7387e-05	-101.202	0.103216	0	2.63596e-06	-61.9205	0.0695559	0	1.40278e-06
ncRNA_inter_chr10_9202	LNC	Nuc	-21.9832	0.197797	7.48563e-10	p< 0.001	1	1	1	1	4						-52.423	-10.3386	-21.9832	-18.3675	0.150531	0.0765438	0.197797	0.0761151	7.65507e-10	1.08084e-05	7.48563e-10	3.25734e-08	-52.423	0.150531	0.000961008	7.65507e-10	-10.3386	0.0765438	0.00375062	1.08084e-05	-21.9832	0.197797	0.00382273	7.48563e-10	-18.3675	0.0761151	0.00171538	3.25734e-08
ncRNA_inter_chr10_9221	LNC	Nuc	-9.55839	0.850459	5.89288e-18	p< 0.001	1	1	1	1	4						-15.4716	-13.7085	-11.5944	-9.55839	0.670122	0.616032	0.650643	0.850459	1.07795e-13	5.72974e-19	2.17811e-13	5.89288e-18	-15.4716	0.670122	0.0249327	1.07795e-13	-13.7085	0.616032	0.0298415	5.72974e-19	-11.5944	0.650643	0.0329743	2.17811e-13	-9.55839	0.850459	0.0419101	5.89288e-18
ncRNA_inter_chr10_9370	LNC	Nuc	-246.168	0.456257	3.56729e-10	p< 0.001	1	1	1	1	4						-22.5512	-9.77393	-246.168	-12.4087	0.431618	0.384765	0.456257	0.375787	4.20275e-10	5.53362e-08	3.56729e-10	3.75004e-10	-22.5512	0.431618	0.00835724	4.20275e-10	-9.77393	0.384765	0.0179134	5.53362e-08	-246.168	0.456257	0	3.56729e-10	-12.4087	0.375787	0.0124226	3.75004e-10
ncRNA_inter_chr11_10007	LNC	Nuc	-11.2519	0.382837	2.67015e-05	p< 0.001	1	1	1	1	4						-11.2519	-11.1612	-36.0954	-17.5266	0.382837	0.322019	0.357314	0.220993	2.67015e-05	2.57698e-07	2.85401e-10	1.74089e-08	-11.2519	0.382837	0.0251598	2.67015e-05	-11.1612	0.322019	0.0187498	2.57698e-07	-36.0954	0.357314	0.00395307	2.85401e-10	-17.5266	0.220993	0.00494851	1.74089e-08
ncRNA_inter_chr11_10008	LNC	Nuc	-115.264	0.445942	8.98439e-07	p< 0.001	1	1	1	1	4						-89.6384	-11.8571	-115.264	-20.2	0.342919	0.354668	0.445942	0.279368	8.01516e-06	0.00054578	8.98439e-07	1.11216e-05	-89.6384	0.342919	0	8.01516e-06	-11.8571	0.354668	0.0167997	0.00054578	-115.264	0.445942	0	8.98439e-07	-20.2	0.279368	0.00556529	1.11216e-05
ncRNA_inter_chr11_10100	LNC	Nuc	-7.34803	1.81519	4.70059e-06	p< 0.001	1	1	1	1	4						-5.04663	-7.68551	-7.34803	-12.7011	1.27965	1.09226	1.81519	1.13983	0.000334565	1.55988e-09	4.70059e-06	1.0159e-15	-5.04663	1.27965	0.171036	0.000334565	-7.68551	1.09226	0.0907856	1.55988e-09	-7.34803	1.81519	0.179579	4.70059e-06	-12.7011	1.13983	0.0403766	1.0159e-15
ncRNA_inter_chr11_10185	LNC	Nuc	-11.7197	11.2034	9.48443e-26	p< 0.001	1	1	1	1	4						-6.91845	-11.7197	-8.6258	-7.33454	6.94807	11.2034	7.99118	11.0806	9.60831e-08	9.48443e-26	5.6627e-08	7.49092e-23	-6.91845	6.94807	0.562045	9.60831e-08	-11.7197	11.2034	0.605462	9.48443e-26	-8.6258	7.99118	0.665093	5.6627e-08	-7.33454	11.0806	0.706573	7.49092e-23
ncRNA_inter_chr11_10189	LNC	Nuc	-28.8848	122.365	6.28673e-15	p< 0.001	1	1	1	1	4						-28.8848	-64.2077	-37.2407	-32.608	122.365	97.439	97.2025	59.1679	6.28673e-15	1.49861e-55	1.612e-25	9.71595e-56	-28.8848	122.365	2.94637	6.28673e-15	-64.2077	97.439	1.01259	1.49861e-55	-37.2407	97.2025	1.51956	1.612e-25	-32.608	59.1679	0.81745	9.71595e-56
ncRNA_inter_chr11_10215	LNC	Nuc	-11.797	5.54454	4.93857e-18	p< 0.001	1	1	1	1	4						-11.797	-23.8428	-19.7151	-16.0345	5.54454	3.59077	3.85194	2.85573	4.93857e-18	4.59568e-24	1.19244e-12	6.11216e-29	-11.797	5.54454	0.266978	4.93857e-18	-23.8428	3.59077	0.103592	4.59568e-24	-19.7151	3.85194	0.100121	1.19244e-12	-16.0345	2.85573	0.0837819	6.11216e-29
ncRNA_inter_chr11_10218	LNC	Nuc	-17.8337	2.2325	1.06241e-18	p< 0.001	1	1	1	1	4						-17.8337	-10.9937	-18.9073	-14.1537	2.2325	1.18916	1.64372	1.21397	1.06241e-18	3.11231e-17	6.97453e-12	5.81427e-24	-17.8337	2.2325	0.0638167	1.06241e-18	-10.9937	1.18916	0.0647	3.11231e-17	-18.9073	1.64372	0.0430019	6.97453e-12	-14.1537	1.21397	0.0400744	5.81427e-24
ncRNA_inter_chr11_9442	LNC	Nuc	-13.1472	7.35799	3.45694e-28	p< 0.001	1	1	1	1	4						-10.4738	-13.1472	-23.6796	-8.14323	3.53554	7.35799	4.98115	5.24725	5.62423e-09	3.45694e-28	2.99822e-12	1.11034e-15	-10.4738	3.53554	0.226383	5.62423e-09	-13.1472	7.35799	0.355534	3.45694e-28	-23.6796	4.98115	0.125927	2.99822e-12	-8.14323	5.24725	0.294073	1.11034e-15
ncRNA_inter_chr11_9538	LNC	Nuc	-8.75582	0.587909	1.08671e-09	p< 0.001	1	1	1	1	4						-6.52773	-4.53812	-8.75582	-5.14263	0.449188	0.391324	0.587909	0.317058	1.21138e-10	2.97107e-08	1.08671e-09	9.29927e-12	-6.52773	0.449188	0.0399328	1.21138e-10	-4.53812	0.391324	0.054587	2.97107e-08	-8.75582	0.587909	0.0415295	1.08671e-09	-5.14263	0.317058	0.0277767	9.29927e-12
ncRNA_inter_chr11_9539	LNC	Nuc	-13.8071	0.637746	5.00286e-13	p< 0.001	1	1	1	1	4						-18.2315	-9.91	-13.8071	-14.075	0.601038	0.437274	0.637746	0.349136	2.5031e-18	1.18056e-16	5.00286e-13	1.5472e-16	-18.2315	0.601038	0.020996	2.5031e-18	-9.91	0.437274	0.0306835	1.18056e-16	-13.8071	0.637746	0.0301367	5.00286e-13	-14.075	0.349136	0.0119353	1.5472e-16
ncRNA_inter_chr11_9746	LNC	Nuc	-46.7677	4.30945	4.64866e-08	p< 0.001	1	1	1	1	4						-46.7677	-18.9818	-24.0066	-9.29316	4.30945	3.13289	3.7528	1.72831	4.64866e-08	1.14921e-06	2.96078e-05	3.90717e-05	-46.7677	4.30945	0.0312503	4.64866e-08	-18.9818	3.13289	0.0933319	1.14921e-06	-24.0066	3.7528	0.0615337	2.96078e-05	-9.29316	1.72831	0.0832535	3.90717e-05
ncRNA_inter_chr11_9907	LNC	Nuc	-16.7236	1.2976	2.34826e-30	p< 0.001	1	1	1	1	4						-17.2121	-16.7236	-33.3979	-13.0083	1.24056	1.2976	1.23398	0.919863	1.205e-20	2.34826e-30	2.2349e-14	5.7026e-32	-17.2121	1.24056	0.0418749	1.205e-20	-16.7236	1.2976	0.0483203	2.34826e-30	-33.3979	1.23398	0.0167296	2.2349e-14	-13.0083	0.919863	0.0331998	5.7026e-32
ncRNA_inter_chr11_9925	LNC	Nuc	-10.0253	4.11789	2.35333e-11	p< 0.001	1	1	1	1	4						-10.0253	-13.9174	-8.0284	-10.7455	4.11789	2.20117	0.905279	0.544581	2.35333e-11	1.16879e-19	1.35226e-05	9.53317e-09	-10.0253	4.11789	0.234374	2.35333e-11	-13.9174	2.20117	0.0857061	1.16879e-19	-8.0284	0.905279	0.0551534	1.35226e-05	-10.7455	0.544581	0.0204117	9.53317e-09
ncRNA_inter_chr11_9948	LNC	Nuc	-5.38409	3.23783	2.73668e-07	p< 0.001	1	1	1	1	4						-5.95456	-7.32929	-5.38409	-4.29785	2.97773	2.1771	3.23783	1.92733	4.89135e-08	4.52655e-18	2.73668e-07	6.24512e-11	-5.95456	2.97773	0.317505	4.89135e-08	-7.32929	2.1771	0.186056	4.52655e-18	-5.38409	3.23783	0.394928	2.73668e-07	-4.29785	1.92733	0.21486	6.24512e-11
ncRNA_inter_chr12_10269	LNC	Nuc	-44.0111	0.594202	5.05706e-07	p< 0.001	1	1	1	1	4						-36.0992	-14.9456	-44.0111	-7.32155	0.490364	0.554603	0.594202	0.398526	3.15746e-07	4.71302e-06	5.05706e-07	4.67593e-06	-36.0992	0.490364	0.00483166	3.15746e-07	-14.9456	0.554603	0.0244336	4.71302e-06	-44.0111	0.594202	0.00494879	5.05706e-07	-7.32155	0.398526	0.0218726	4.67593e-06
ncRNA_inter_chr12_10423	LNC	Nuc	-20.8198	0.27478	9.9218e-08	p< 0.001	1	1	1	1	4						-20.8198	-15.2416	-30.8467	-7.70186	0.27478	0.209416	0.157952	0.20858	9.9218e-08	9.9992e-08	4.7945e-06	2.64901e-06	-20.8198	0.27478	0.00573113	9.9218e-08	-15.2416	0.209416	0.0080164	9.9992e-08	-30.8467	0.157952	0.00379857	4.7945e-06	-7.70186	0.20858	0.0123955	2.64901e-06
ncRNA_inter_chr12_10705	LNC	Nuc	-5.90213	1.11751	1.45569e-06	p< 0.001	1	1	1	1	4						-6.37204	-7.67624	-5.90213	-6.88319	0.980637	0.694803	1.11751	0.663991	6.31326e-08	5.68446e-11	1.45569e-06	4.79335e-11	-6.37204	0.980637	0.0979431	6.31326e-08	-7.67624	0.694803	0.049595	5.68446e-11	-5.90213	1.11751	0.112425	1.45569e-06	-6.88319	0.663991	0.044474	4.79335e-11
ncRNA_inter_chr12_10706	LNC	Nuc	-3.17762	18.5842	0.000721972	p< 0.001	1	1	1	1	4						-3.25758	-2.7133	-3.17762	-2.13072	16.5716	13.8811	18.5842	14.2867	0.000580366	2.58717e-05	0.000721972	0.00086017	-3.25758	16.5716	3.08415	0.000580366	-2.7133	13.8811	3.00922	2.58717e-05	-3.17762	18.5842	3.3695	0.000721972	-2.13072	14.2867	3.00388	0.00086017
ncRNA_inter_chr12_10817	LNC	Nuc	-27.4839	1.28167	2.18551e-13	p< 0.001	1	1	1	1	4						-66.8945	-31.9872	-27.4839	-50.6145	0.927493	0.644983	1.28167	0.792497	3.23111e-15	4.28161e-17	2.18551e-13	4.17985e-23	-66.8945	0.927493	0.00790947	3.23111e-15	-31.9872	0.644983	0.0116182	4.28161e-17	-27.4839	1.28167	0.0353976	2.18551e-13	-50.6145	0.792497	0.00691375	4.17985e-23
ncRNA_inter_chr12_10922	LNC	Nuc	-17.3512	0.514285	9.41604e-09	p< 0.001	1	1	1	1	4						-10.5096	-9.08881	-17.3512	-12.9882	0.429602	0.33556	0.514285	0.434437	1.74793e-08	1.02386e-11	9.41604e-09	7.70687e-17	-10.5096	0.429602	0.0234686	1.74793e-08	-9.08881	0.33556	0.0208406	1.02386e-11	-17.3512	0.514285	0.013504	9.41604e-09	-12.9882	0.434437	0.0141619	7.70687e-17
ncRNA_inter_chr12_10949	LNC	Nuc	-4.21745	0.534302	0.000726247	p< 0.001	1	1	1	1	4						-4.21745	-6.32454	-9.92655	-4.33943	0.534302	0.481951	0.372477	0.40612	0.000726247	1.14992e-05	6.58785e-05	2.29369e-06	-4.21745	0.534302	0.0727066	0.000726247	-6.32454	0.481951	0.038593	1.14992e-05	-9.92655	0.372477	0.017191	6.58785e-05	-4.33943	0.40612	0.0425775	2.29369e-06
ncRNA_inter_chr13_11038	LNC	Nuc	-47.5378	1.70643	8.93045e-10	p< 0.001	1	1	1	1	4						-47.5378	-18.8729	-119.908	-27.0397	1.70643	1.25113	1.02873	0.843591	8.93045e-10	3.73863e-07	2.97762e-07	9.40605e-08	-47.5378	1.70643	0.0135143	8.93045e-10	-18.8729	1.25113	0.0437329	3.73863e-07	-119.908	1.02873	0	2.97762e-07	-27.0397	0.843591	0.0121272	9.40605e-08
ncRNA_inter_chr13_11364	LNC	Nuc	-11.4288	1.08067	2.14826e-11	p< 0.001	1	1	1	1	4						-11.4288	-8.10985	-10.2552	-7.84338	1.08067	0.827668	1.00125	0.936735	2.14826e-11	6.68427e-17	2.54522e-09	1.45745e-20	-11.4288	1.08067	0.0480509	2.14826e-11	-8.10985	0.827668	0.0594113	6.68427e-17	-10.2552	1.00125	0.0507427	2.54522e-09	-7.84338	0.936735	0.0570665	1.45745e-20
ncRNA_inter_chr13_11659	LNC	Nuc	-5.91966	2.43266	0.00046446	p< 0.001	1	1	1	1	4						-22.1144	-7.29523	-5.91966	-6.67072	1.21771	1.35953	2.43266	1.13156	0.000300449	0.000345299	0.00046446	0.000397438	-22.1144	1.21771	0.0202577	0.000300449	-7.29523	1.35953	0.0992908	0.000345299	-5.91966	2.43266	0.286641	0.00046446	-6.67072	1.13156	0.0686599	0.000397438
ncRNA_inter_chr13_11690	LNC	Nuc	-11.0639	1.0205	1.22509e-06	p< 0.001	1	1	1	1	4						-11.0639	-8.86197	-5.8307	-9.47782	1.0205	0.736264	0.812672	0.710489	1.22509e-06	5.38675e-07	0.00081226	2.83793e-08	-11.0639	1.0205	0.0516859	1.22509e-06	-8.86197	0.736264	0.0438379	5.38675e-07	-5.8307	0.812672	0.074765	0.00081226	-9.47782	0.710489	0.0301584	2.83793e-08
ncRNA_inter_chr14_11871	LNC	Nuc	-24.8448	2.0721	0.000184064	p< 0.001	1	1	1	1	4						-25.1011	-8.61308	-24.8448	-49.5838	1.94531	1.90294	2.0721	0.99532	0.000132221	0.000880324	0.000184064	0.000939733	-25.1011	1.94531	0.0318382	0.000132221	-8.61308	1.90294	0.0795328	0.000880324	-24.8448	2.0721	0.0284878	0.000184064	-49.5838	0.99532	0	0.000939733
ncRNA_inter_chr14_12178	LNC	Nuc	-30.7813	0.392047	7.25279e-06	p< 0.001	1	1	1	1	4						-103.569	-25.129	-30.7813	-12.2305	0.274927	0.339867	0.392047	0.242515	0.00012027	6.38034e-06	7.25279e-06	3.98313e-05	-103.569	0.274927	0	0.00012027	-25.129	0.339867	0.0093053	6.38034e-06	-30.7813	0.392047	0.00460344	7.25279e-06	-12.2305	0.242515	0.0083889	3.98313e-05
ncRNA_inter_chr14_12240	LNC	Nuc	-20.2807	0.493673	5.48657e-10	p< 0.001	1	1	1	1	4						-20.2807	-12.7762	-56.2116	-15.8895	0.493673	0.409886	0.408587	0.318532	5.48657e-10	1.11881e-09	5.8283e-08	4.37627e-11	-20.2807	0.493673	0.0151279	5.48657e-10	-12.7762	0.409886	0.0176645	1.11881e-09	-56.2116	0.408587	0.00262847	5.8283e-08	-15.8895	0.318532	0.00888357	4.37627e-11
ncRNA_inter_chr14_12291	LNC	Nuc	-40.0964	1.01143	1.88377e-12	p< 0.001	1	1	1	1	4						-38.537	-17.6865	-40.0964	-16.5926	0.607659	0.464106	1.01143	0.478494	8.24109e-13	5.05309e-13	1.88377e-12	2.25894e-13	-38.537	0.607659	0.0085469	8.24109e-13	-17.6865	0.464106	0.0181962	5.05309e-13	-40.0964	1.01143	0.0152789	1.88377e-12	-16.5926	0.478494	0.0130762	2.25894e-13
ncRNA_inter_chr14_12299	LNC	Nuc	-8.00718	0.647526	3.08714e-05	p< 0.001	1	1	1	1	4						-8.63676	-8.00718	-17.0993	-17.63	0.374911	0.647526	0.578568	0.50812	0.000499408	3.08714e-05	6.0611e-06	7.06024e-10	-8.63676	0.374911	0.0239714	0.000499408	-8.00718	0.647526	0.0405558	3.08714e-05	-17.0993	0.578568	0.013753	6.0611e-06	-17.63	0.50812	0.0120254	7.06024e-10
ncRNA_inter_chr15_12653	LNC	Nuc	-41.9631	1.526	2.29494e-10	p< 0.001	1	1	1	1	4						-36.0734	-121.215	-32.2767	-41.9631	1.51351	1.27355	1.32048	1.526	1.64965e-07	1.33795e-07	5.85228e-06	2.29494e-10	-36.0734	1.51351	0.0162997	1.64965e-07	-121.215	1.27355	0	1.33795e-07	-32.2767	1.32048	0.0151728	5.85228e-06	-41.9631	1.526	0.0118153	2.29494e-10
ncRNA_inter_chr15_12777	LNC	Nuc	-9.51636	3.06923	3.73296e-05	p< 0.001	1	1	1	1	4						-13.3584	-9.51636	-14.0234	-10.9993	2.79796	3.06923	2.89807	2.90784	0.000177024	3.73296e-05	0.000429753	3.73017e-05	-13.3584	2.79796	0.0877684	0.000177024	-9.51636	3.06923	0.13885	3.73296e-05	-14.0234	2.89807	0.0822834	0.000429753	-10.9993	2.90784	0.111327	3.73017e-05
ncRNA_inter_chr15_12778	LNC	Nuc	-8.01085	5.02319	1.70904e-06	p< 0.001	1	1	1	1	4						-7.41787	-8.01085	-11.8227	-6.5114	4.1067	5.02319	4.84436	4.69939	0.000736182	1.70904e-06	3.4759e-07	1.7342e-06	-7.41787	4.1067	0.238354	0.000736182	-8.01085	5.02319	0.316121	1.70904e-06	-11.8227	4.84436	0.189609	3.4759e-07	-6.5114	4.69939	0.335455	1.7342e-06
ncRNA_inter_chr15_12813	LNC	Nuc	-6.62223	1.72562	6.83463e-09	p< 0.001	1	1	1	1	4						-6.62223	-6.23516	-4.7694	-3.76589	1.72562	1.04563	1.54483	0.755522	6.83463e-09	1.143e-08	6.00666e-05	2.63062e-06	-6.62223	1.72562	0.161114	6.83463e-09	-6.23516	1.04563	0.0877353	1.143e-08	-4.7694	1.54483	0.189844	6.00666e-05	-3.76589	0.755522	0.0903967	2.63062e-06
ncRNA_inter_chr15_12814	LNC	Nuc	-7.81576	2.35465	2.09905e-07	p< 0.001	1	1	1	1	4						-7.81576	-10.3023	-6.78341	-5.74876	2.35465	1.49994	1.57491	0.967551	2.09905e-07	6.84936e-08	1.39122e-05	4.06435e-07	-7.81576	2.35465	0.16885	2.09905e-07	-10.3023	1.49994	0.0637928	6.84936e-08	-6.78341	1.57491	0.156536	1.39122e-05	-5.74876	0.967551	0.0782461	4.06435e-07
ncRNA_inter_chr15_12865	LNC	Nuc	-14.103	0.309038	1.40931e-11	p< 0.001	1	1	1	1	4						-7.57134	-5.83861	-14.103	-4.30941	0.306096	0.235228	0.309038	0.20133	1.78887e-09	1.18099e-09	1.40931e-11	8.88261e-08	-7.57134	0.306096	0.023748	1.78887e-09	-5.83861	0.235228	0.022183	1.18099e-09	-14.103	0.309038	0.0143115	1.40931e-11	-4.30941	0.20133	0.0205883	8.88261e-08
ncRNA_inter_chr15_12909	LNC	Nuc	-11.6967	0.475388	0.00052724	p< 0.001	1	1	1	1	4						-11.6967	-11.5728	-33.6599	-22.9832	0.475388	0.246009	0.255752	0.288221	0.00052724	7.60594e-05	3.17964e-05	3.4883e-07	-11.6967	0.475388	0.0273922	0.00052724	-11.5728	0.246009	0.0141496	7.60594e-05	-33.6599	0.255752	0.00286586	3.17964e-05	-22.9832	0.288221	0.00522249	3.4883e-07
ncRNA_inter_chr15_12945	LNC	Nuc	-14.1235	0.859805	1.59603e-10	p< 0.001	1	1	1	1	4						-6.39244	-11.5523	-14.1235	-8.20316	0.70924	0.744753	0.859805	0.594323	6.37058e-06	8.34431e-12	1.59603e-10	5.18605e-11	-6.39244	0.70924	0.0682539	6.37058e-06	-11.5523	0.744753	0.0357844	8.34431e-12	-14.1235	0.859805	0.0404074	1.59603e-10	-8.20316	0.594323	0.0344035	5.18605e-11
ncRNA_inter_chr16_13136	LNC	Nuc	-23.8108	3.20045	8.95613e-09	p< 0.001	1	1	1	1	4						-127.076	-26.9392	-23.8108	-35.8307	1.57585	2.6534	3.20045	2.80678	8.03753e-07	5.70408e-08	8.95613e-09	5.59102e-14	-127.076	1.57585	0	8.03753e-07	-26.9392	2.6534	0.0559019	5.70408e-08	-23.8108	3.20045	0.0773064	8.95613e-09	-35.8307	2.80678	0.0349363	5.59102e-14
ncRNA_inter_chr16_13137	LNC	Nuc	-377.314	2.86196	4.08235e-14	p< 0.001	1	1	1	1	4						-28.4762	-17.6958	-377.314	-32.0509	1.44549	2.35928	2.86196	2.6121	1.71401e-07	7.35347e-14	4.08235e-14	1.82259e-19	-28.4762	1.44549	0.0225585	1.71401e-07	-17.6958	2.35928	0.0615345	7.35347e-14	-377.314	2.86196	0	4.08235e-14	-32.0509	2.6121	0.0355749	1.82259e-19
ncRNA_inter_chr16_13309	LNC	Nuc	-59.1843	2.1636	4.55258e-17	p< 0.001	1	1	1	1	4						-33.2812	-16.7056	-59.1843	-49.2036	1.26836	0.936891	2.1636	0.954283	9.37731e-17	3.10353e-14	4.55258e-17	7.21904e-26	-33.2812	1.26836	0.0257481	9.37731e-17	-16.7056	0.936891	0.0375983	3.10353e-14	-59.1843	2.1636	0.0162154	4.55258e-17	-49.2036	0.954283	0.00863626	7.21904e-26
ncRNA_inter_chr16_13436	LNC	Nuc	-30.2777	1.47085	6.86459e-06	p< 0.001	1	1	1	1	4						-127.306	-101.525	-30.2777	-23.3624	1.42216	1.21478	1.47085	0.957563	7.62228e-07	4.97636e-07	6.86459e-06	1.26174e-05	-127.306	1.42216	0	7.62228e-07	-101.525	1.21478	0	4.97636e-07	-30.2777	1.47085	0.0166738	6.86459e-06	-23.3624	0.957563	0.013508	1.26174e-05
ncRNA_inter_chr16_13443	LNC	Nuc	-18.2948	0.088397	3.29728e-06	p< 0.001	1	1	1	1	4						-25.2833	-20.5314	-18.2948	-128.881	0.0850144	0.0735529	0.088397	0.0655032	8.74478e-09	3.21788e-07	3.29728e-06	6.88298e-12	-25.2833	0.0850144	0.001393	8.74478e-09	-20.5314	0.0735529	0.0019768	3.21788e-07	-18.2948	0.088397	0.00198525	3.29728e-06	-128.881	0.0655032	0	6.88298e-12
ncRNA_inter_chr16_13444	LNC	Nuc	-31.0391	0.267522	2.23354e-09	p< 0.001	1	1	1	1	4						-31.0391	-17.6931	-173.327	-15.6726	0.267522	0.223787	0.199207	0.160702	2.23354e-09	3.19025e-09	7.66074e-09	9.8437e-09	-31.0391	0.267522	0.00641322	2.23354e-09	-17.6931	0.223787	0.00737145	3.19025e-09	-173.327	0.199207	0	7.66074e-09	-15.6726	0.160702	0.00425237	9.8437e-09
ncRNA_inter_chr16_13449	LNC	Nuc	-116.835	0.644664	9.33567e-07	p< 0.001	1	1	1	1	4						-16.9027	-99.0549	-116.835	-22.7627	0.614348	0.553973	0.644664	0.444869	0.000192205	1.30408e-06	9.33567e-07	2.83699e-06	-16.9027	0.614348	0.0157761	0.000192205	-99.0549	0.553973	0	1.30408e-06	-116.835	0.644664	0	9.33567e-07	-22.7627	0.444869	0.00778848	2.83699e-06
ncRNA_inter_chr17_13749	LNC	Nuc	-4.04086	13.0805	9.03034e-06	p< 0.001	1	1	1	1	4						-4.04086	-4.76231	-4.56695	-4.31052	13.0805	8.5207	12.2591	8.211	9.03034e-06	4.83819e-08	2.89761e-05	3.28623e-08	-4.04086	13.0805	2.00136	9.03034e-06	-4.76231	8.5207	1.03302	4.83819e-08	-4.56695	12.2591	1.51261	2.89761e-05	-4.31052	8.211	0.874746	3.28623e-08
ncRNA_inter_chr17_13889	LNC	Nuc	-62.4929	4.61437	7.15517e-10	p< 0.001	1	1	1	1	4						-32.8458	-62.4929	-61.4504	-23.3216	1.11308	4.61437	2.4282	1.31926	3.66291e-05	7.15517e-10	2.27606e-07	2.75206e-09	-32.8458	1.11308	0.0132808	3.66291e-05	-62.4929	4.61437	0.0395842	7.15517e-10	-61.4504	2.4282	0.0130753	2.27606e-07	-23.3216	1.31926	0.0233506	2.75206e-09
ncRNA_inter_chr17_13957	LNC	Nuc	-6.17338	0.866997	4.56537e-05	p< 0.001	1	1	1	1	4						-7.05835	-5.52279	-6.17338	-6.31434	0.780538	0.662691	0.866997	0.62323	1.43918e-05	2.14056e-05	4.56537e-05	2.71498e-07	-7.05835	0.780538	0.0512756	1.43918e-05	-5.52279	0.662691	0.0707262	2.14056e-05	-6.17338	0.866997	0.0806913	4.56537e-05	-6.31434	0.62323	0.047793	2.71498e-07
ncRNA_inter_chr18_14224	LNC	Nuc	-77.0462	1.01148	5.1509e-05	p< 0.001	1	1	1	1	4						-16.6976	-16.258	-77.0462	-58.7176	0.863595	0.942542	1.01148	0.845585	0.000668626	0.000465711	5.1509e-05	2.15967e-06	-16.6976	0.863595	0.0210559	0.000668626	-16.258	0.942542	0.0396194	0.000465711	-77.0462	1.01148	0	5.1509e-05	-58.7176	0.845585	0	2.15967e-06
ncRNA_inter_chr18_14225	LNC	Nuc	-28.4984	0.241682	1.58694e-07	p< 0.001	1	1	1	1	4						-189.389	-30.4122	-28.4984	-18.9789	0.204832	0.156117	0.241682	0.132269	3.83864e-09	5.36367e-08	1.58694e-07	1.30047e-07	-189.389	0.204832	0	3.83864e-09	-30.4122	0.156117	0.00155329	5.36367e-08	-28.4984	0.241682	0.00347288	1.58694e-07	-18.9789	0.132269	0.00258917	1.30047e-07
ncRNA_inter_chr18_14226	LNC	Nuc	-18.9127	1.19602	2.21711e-06	p< 0.001	1	1	1	1	4						-11.4384	-11.156	-18.9127	-12.8198	0.963101	1.00249	1.19602	0.889566	0.000133194	1.54772e-06	2.21711e-06	8.59909e-09	-11.4384	0.963101	0.0525945	0.000133194	-11.156	1.00249	0.0584147	1.54772e-06	-18.9127	1.19602	0.0267063	2.21711e-06	-12.8198	0.889566	0.0274906	8.59909e-09
ncRNA_inter_chr18_14237	LNC	Nuc	-36.9022	1.02427	8.86072e-08	p< 0.001	1	1	1	1	4						-22.7789	-43.7386	-36.9022	-15.3623	0.910443	0.755216	1.02427	0.52909	5.11495e-09	6.19208e-10	8.86072e-08	5.74866e-08	-22.7789	0.910443	0.0231122	5.11495e-09	-43.7386	0.755216	0.0118216	6.19208e-10	-36.9022	1.02427	0.017961	8.86072e-08	-15.3623	0.52909	0.0143581	5.74866e-08
ncRNA_inter_chr18_14401	LNC	Nuc	-10.9526	2.02545	3.94624e-10	p< 0.001	1	1	1	1	4						-10.9526	-22.372	-11.2701	-11.4082	2.02545	1.97014	1.7756	1.77238	3.94624e-10	4.85306e-19	3.50905e-09	4.9191e-16	-10.9526	2.02545	0.0936268	3.94624e-10	-22.372	1.97014	0.0528893	4.85306e-19	-11.2701	1.7756	0.0913399	3.50905e-09	-11.4082	1.77238	0.0648293	4.9191e-16
ncRNA_inter_chr18_14405	LNC	Nuc	-46.0968	2.03539	3.25238e-11	p< 0.001	1	1	1	1	4						-16.1441	-46.0968	-26.4114	-11.1489	1.68225	2.03539	1.90912	1.31279	1.43371e-06	3.25238e-11	3.04498e-07	4.43192e-06	-16.1441	1.68225	0.0587988	1.43371e-06	-46.0968	2.03539	0.013309	3.25238e-11	-26.4114	1.90912	0.028603	3.04498e-07	-11.1489	1.31279	0.0546147	4.43192e-06
ncRNA_inter_chr18_14558	LNC	Nuc	-34.5848	45.4278	2.34621e-08	p< 0.001	1	1	1	1	4						-181.946	-20.8838	-34.5848	-36.5385	31.131	41.5791	45.4278	40.012	6.27588e-10	3.17269e-11	2.34621e-08	3.72056e-16	-181.946	31.131	0	6.27588e-10	-20.8838	41.5791	0.70557	3.17269e-11	-34.5848	45.4278	0.807474	2.34621e-08	-36.5385	40.012	0.409485	3.72056e-16
ncRNA_inter_chr18_14604	LNC	Nuc	-49.6394	0.834284	2.48642e-10	p< 0.001	1	1	1	1	4						-17.7004	-28.9329	-49.6394	-16.5739	0.402924	0.773445	0.834284	0.442803	0.00015374	3.34445e-15	2.48642e-10	1.22759e-11	-17.7004	0.402924	0.016866	0.00015374	-28.9329	0.773445	0.0154256	3.34445e-15	-49.6394	0.834284	0.00705831	2.48642e-10	-16.5739	0.442803	0.0106167	1.22759e-11
ncRNA_inter_chr18_14605	LNC	Nuc	-27.6264	5370.99	2.36249e-23	p< 0.001	1	1	1	1	4						-15.8096	-21.2622	-27.6264	-24.797	4314.87	4550.55	5370.99	2746.18	7.91846e-08	7.31563e-31	2.36249e-23	5.26744e-51	-15.8096	4314.87	185.486	7.91846e-08	-21.2622	4550.55	145.187	7.31563e-31	-27.6264	5370.99	132.36	2.36249e-23	-24.797	2746.18	52.3211	5.26744e-51
ncRNA_inter_chr19_14746	LNC	Nuc	-6.74897	64.6382	1.29383e-06	p< 0.001	1	1	1	1	4						-9.47492	-5.68727	-6.74897	-3.88681	57.1151	41.7607	64.6382	34.3803	8.11551e-20	1.42058e-26	1.29383e-06	2.6454e-12	-9.47492	57.1151	3.60288	8.11551e-20	-5.68727	41.7607	4.51382	1.42058e-26	-6.74897	64.6382	5.30303	1.29383e-06	-3.88681	34.3803	4.07969	2.6454e-12
ncRNA_inter_chr19_14944	LNC	Nuc	-7.37743	3.73753	2.95351e-05	p< 0.001	1	1	1	1	4						-9.58257	-10.5941	-7.37743	-8.49541	3.12982	3.28331	3.73753	3.15477	6.24838e-06	1.17645e-10	2.95351e-05	9.24102e-09	-9.58257	3.12982	0.190325	6.24838e-06	-10.5941	3.28331	0.197871	1.17645e-10	-7.37743	3.73753	0.363444	2.95351e-05	-8.49541	3.15477	0.158067	9.24102e-09
ncRNA_inter_chr19_15038	LNC	Nuc	-62.5848	11.7617	4.37079e-09	p< 0.001	1	1	1	1	4						-18.6086	-45.2459	-62.5848	-16.9351	9.1928	9.09579	11.7617	6.78574	3.39353e-07	1.96889e-10	4.37079e-09	7.59934e-10	-18.6086	9.1928	0.33244	3.39353e-07	-45.2459	9.09579	0.137787	1.96889e-10	-62.5848	11.7617	0.068165	4.37079e-09	-16.9351	6.78574	0.171874	7.59934e-10
ncRNA_inter_chr19_15106	LNC	Nuc	-27.4737	8.35333	1.30486e-08	p< 0.001	1	1	1	1	4						-27.4737	-19.5922	-25.4069	-38.1523	8.35333	3.58442	4.47744	5.82706	1.30486e-08	0.000270699	0.000180827	1.63908e-09	-27.4737	8.35333	0.18076	1.30486e-08	-19.5922	3.58442	0.0561887	0.000270699	-25.4069	4.47744	0.0603786	0.000180827	-38.1523	5.82706	0.0489145	1.63908e-09
ncRNA_inter_chr2_1080	LNC	Nuc	-11.4204	1.54189	0.000170307	p< 0.001	1	1	1	1	4						-11.4204	-11.5164	-22.786	-19.5644	1.54189	1.21375	1.27783	0.960043	0.000170307	0.000123934	6.50922e-05	7.65023e-05	-11.4204	1.54189	0.0623098	0.000170307	-11.5164	1.21375	0.0806123	0.000123934	-22.786	1.27783	0.0191668	6.50922e-05	-19.5644	0.960043	0.0155276	7.65023e-05
ncRNA_inter_chr2_1171	LNC	Nuc	-6.54743	1.1451	2.19139e-06	p< 0.001	1	1	1	1	4						-5.30047	-3.99765	-6.54743	-5.65216	0.901471	0.527439	1.1451	0.699999	0.00070426	0.000846009	2.19139e-06	3.48083e-07	-5.30047	0.901471	0.120335	0.00070426	-3.99765	0.527439	0.0933048	0.000846009	-6.54743	1.1451	0.113378	2.19139e-06	-5.65216	0.699999	0.0591295	3.48083e-07
ncRNA_inter_chr2_1324	LNC	Nuc	-4.56579	2.39456	0.000145941	p< 0.001	1	1	1	1	4						-5.34764	-8.16329	-4.56579	-6.31842	2.04181	1.31135	2.39456	1.58778	5.15367e-06	3.88427e-09	0.000145941	1.57179e-08	-5.34764	2.04181	0.251603	5.15367e-06	-8.16329	1.31135	0.0910193	3.88427e-09	-4.56579	2.39456	0.341293	0.000145941	-6.31842	1.58778	0.113304	1.57179e-08
ncRNA_inter_chr2_1421	LNC	Nuc	-16.6906	0.765972	2.88684e-08	p< 0.001	1	1	1	1	4						-31.7781	-30.4661	-16.6906	-30.7252	0.560584	0.405093	0.765972	0.186986	2.03702e-11	4.19819e-10	2.88684e-08	2.72813e-08	-31.7781	0.560584	0.00988869	2.03702e-11	-30.4661	0.405093	0.00602844	4.19819e-10	-16.6906	0.765972	0.0341689	2.88684e-08	-30.7252	0.186986	0.00247346	2.72813e-08
ncRNA_inter_chr2_1422	LNC	Nuc	-49.536	25.8932	6.47038e-14	p< 0.001	1	1	1	1	4						-15.478	-22.803	-49.536	-13.2847	19.791	18.6412	25.8932	8.4498	3.63972e-10	2.19639e-17	6.47038e-14	2.73945e-12	-15.478	19.791	0.942268	3.63972e-10	-22.803	18.6412	0.436942	2.19639e-17	-49.536	25.8932	0.413584	6.47038e-14	-13.2847	8.4498	0.279269	2.73945e-12
ncRNA_inter_chr2_1424	LNC	Nuc	-100.524	23.4521	1.06381e-18	p< 0.001	1	1	1	1	4						-22.7635	-18.1398	-100.524	-18.5102	10.3092	12.0062	23.4521	5.28482	5.33287e-15	7.27868e-19	1.06381e-18	1.65323e-13	-22.7635	10.3092	0.249103	5.33287e-15	-18.1398	12.0062	0.423461	7.27868e-19	-100.524	23.4521	0.155801	1.06381e-18	-18.5102	5.28482	0.126366	1.65323e-13
ncRNA_inter_chr2_1425	LNC	Nuc	-57.1942	3.23785	3.7007e-14	p< 0.001	1	1	1	1	4						-29.2806	-15.9592	-57.1942	-32.936	1.70239	1.39146	3.23785	0.836925	4.87933e-10	9.55685e-11	3.7007e-14	7.18221e-14	-29.2806	1.70239	0.0412723	4.87933e-10	-15.9592	1.39146	0.0400841	9.55685e-11	-57.1942	3.23785	0.0443259	3.7007e-14	-32.936	0.836925	0.00921204	7.18221e-14
ncRNA_inter_chr2_1426	LNC	Nuc	-28.8995	1.62345	2.18748e-11	p< 0.001	1	1	1	1	4						-11.7467	-19.9875	-28.8995	-28.9357	0.939401	1.01792	1.62345	0.598279	2.73191e-08	3.04599e-14	2.18748e-11	4.42235e-15	-11.7467	0.939401	0.0481412	2.73191e-08	-19.9875	1.01792	0.032806	3.04599e-14	-28.8995	1.62345	0.0471855	2.18748e-11	-28.9357	0.598279	0.00916714	4.42235e-15
ncRNA_inter_chr2_1804	LNC	Nuc	-22.2748	14.1878	7.82303e-25	p< 0.001	1	1	1	1	4						-19.032	-12.2305	-35.9308	-22.2748	8.18898	4.80122	5.91477	14.1878	2.83699e-11	1.0179e-08	7.88537e-07	7.82303e-25	-19.032	8.18898	0.230451	2.83699e-11	-12.2305	4.80122	0.288436	1.0179e-08	-35.9308	5.91477	0.0973989	7.88537e-07	-22.2748	14.1878	0.289604	7.82303e-25
ncRNA_inter_chr2_1807	LNC	Nuc	-27.428	2.95483	1.70543e-05	p< 0.001	1	1	1	1	4						-27.428	-18.3294	-93.0879	-28.6244	2.95483	2.1125	2.46059	2.65074	1.70543e-05	0.000141627	5.11586e-06	7.69076e-08	-27.428	2.95483	0.042067	1.70543e-05	-18.3294	2.1125	0.056976	0.000141627	-93.0879	2.46059	0	5.11586e-06	-28.6244	2.65074	0.03361	7.69076e-08
ncRNA_inter_chr2_1830	LNC	Nuc	-5.40709	18.3444	1.90986e-09	p< 0.001	1	1	1	1	4						-4.92566	-3.96741	-5.40709	-3.77879	15.9002	11.9836	18.3444	9.89209	1.7998e-11	2.1101e-16	1.90986e-09	6.09259e-13	-4.92566	15.9002	1.89605	1.7998e-11	-3.96741	11.9836	1.83838	2.1101e-16	-5.40709	18.3444	2.16968	1.90986e-09	-3.77879	9.89209	1.18697	6.09259e-13
ncRNA_inter_chr2_1925	LNC	Nuc	-5.35809	8.54227	5.60034e-09	p< 0.001	1	1	1	1	4						-5.35809	-10.8629	-4.50311	-6.47943	8.54227	7.10089	7.94175	7.82276	5.60034e-09	1.78202e-24	1.21894e-05	2.86114e-21	-5.35809	8.54227	0.906847	5.60034e-09	-10.8629	7.10089	0.394805	1.78202e-24	-4.50311	7.94175	1.12597	1.21894e-05	-6.47943	7.82276	0.553687	2.86114e-21
ncRNA_inter_chr2_2001	LNC	Nuc	-37.4162	0.208435	5.45278e-09	p< 0.001	1	1	1	1	4						-153.17	-26.6528	-37.4162	-40.5129	0.118655	0.0925929	0.208435	0.116012	3.08707e-08	2.48363e-06	5.45278e-09	2.69361e-10	-153.17	0.118655	0	3.08707e-08	-26.6528	0.0925929	0.00103889	2.48363e-06	-37.4162	0.208435	0.00356681	5.45278e-09	-40.5129	0.116012	0.000734901	2.69361e-10
ncRNA_inter_chr3_2274	LNC	Nuc	-127.901	1.08468	1.89252e-07	p< 0.001	1	1	1	1	4						-12.0971	-8.83192	-127.901	-15.274	1.03163	0.829184	1.08468	0.761146	5.53117e-05	0.00061658	1.89252e-07	1.51978e-06	-12.0971	1.03163	0.0485218	5.53117e-05	-8.83192	0.829184	0.060547	0.00061658	-127.901	1.08468	0	1.89252e-07	-15.274	0.761146	0.021397	1.51978e-06
ncRNA_inter_chr3_2507	LNC	Nuc	-7.76702	1.55798	2.73703e-06	p< 0.001	1	1	1	1	4						-7.76702	-4.86902	-15.449	-6.04608	1.55798	1.07875	1.1569	1.15609	2.73703e-06	6.62348e-05	2.33106e-06	2.77742e-07	-7.76702	1.55798	0.103562	2.73703e-06	-4.86902	1.07875	0.130489	6.62348e-05	-15.449	1.1569	0.0483828	2.33106e-06	-6.04608	1.15609	0.0896114	2.77742e-07
ncRNA_inter_chr3_2508	LNC	Nuc	-188.599	21.3342	1.35195e-17	p< 0.001	1	1	1	1	4						-36.2423	-35.9869	-188.599	-59.2885	17.0654	17.6478	21.3342	14.1489	4.05926e-11	5.07783e-23	1.35195e-17	1.7043e-30	-36.2423	17.0654	0.384546	4.05926e-11	-35.9869	17.6478	0.340329	5.07783e-23	-188.599	21.3342	0.0837773	1.35195e-17	-59.2885	14.1489	0.0993073	1.7043e-30
ncRNA_inter_chr3_2509	LNC	Nuc	-53.8408	7.27796	1.33113e-14	p< 0.001	1	1	1	1	4						-64.4631	-41.5725	-53.8408	-31.942	6.14353	6.0524	7.27796	4.71039	9.37731e-17	4.95639e-20	1.33113e-14	1.99094e-22	-64.4631	6.14353	0.0397686	9.37731e-17	-41.5725	6.0524	0.0629139	4.95639e-20	-53.8408	7.27796	0.0566769	1.33113e-14	-31.942	4.71039	0.0627153	1.99094e-22
ncRNA_inter_chr3_2556	LNC	Nuc	-52.2013	0.603863	4.81604e-09	p< 0.001	1	1	1	1	4						-28.9106	-12.2536	-52.2013	-16.7796	0.596018	0.509311	0.603863	0.292681	2.80593e-09	8.12107e-08	4.81604e-09	3.50393e-07	-28.9106	0.596018	0.0124892	2.80593e-09	-12.2536	0.509311	0.0268295	8.12107e-08	-52.2013	0.603863	0.00419716	4.81604e-09	-16.7796	0.292681	0.00731451	3.50393e-07
ncRNA_inter_chr3_2716	LNC	Nuc	-14.586	0.598771	0.00016182	p< 0.001	1	1	1	1	4						-22.9198	-87.6135	-14.586	-39.4422	0.526489	0.519995	0.598771	0.247022	8.4206e-05	9.02387e-06	0.00016182	0.000244321	-22.9198	0.526489	0.0160081	8.4206e-05	-87.6135	0.519995	0	9.02387e-06	-14.586	0.598771	0.0258569	0.00016182	-39.4422	0.247022	0	0.000244321
ncRNA_inter_chr3_2747	LNC	Nuc	-43.8919	0.493389	1.27932e-07	p< 0.001	1	1	1	1	4						-26.3204	-27.6932	-43.8919	-43.0568	0.255253	0.330673	0.493389	0.122041	0.00068163	6.78479e-07	1.27932e-07	0.000208653	-26.3204	0.255253	0.0039029	0.00068163	-27.6932	0.330673	0.00808049	6.78479e-07	-43.8919	0.493389	0.00384251	1.27932e-07	-43.0568	0.122041	0	0.000208653
ncRNA_inter_chr3_2768	LNC	Nuc	-27.7615	82.8588	6.36735e-07	p< 0.001	1	1	1	1	4						-16.466	-7.54476	-27.7615	-15.3116	48.7909	63.2598	82.8588	46.7532	1.17108e-09	7.90728e-09	6.36735e-07	4.07452e-11	-16.466	48.7909	1.74657	1.17108e-09	-7.54476	63.2598	5.42866	7.90728e-09	-27.7615	82.8588	1.78115	6.36735e-07	-15.3116	46.7532	1.36749	4.07452e-11
ncRNA_inter_chr3_2922	LNC	Nuc	-12.1281	0.386425	0.000290736	p< 0.001	1	1	1	1	4						-12.1281	-14.2567	-25.7323	-5.99656	0.386425	0.375264	0.352897	0.282433	0.000290736	8.02134e-06	0.000209589	0.00035532	-12.1281	0.386425	0.0156538	0.000290736	-14.2567	0.375264	0.00896205	8.02134e-06	-25.7323	0.352897	0.0103752	0.000209589	-5.99656	0.282433	0.0208977	0.00035532
ncRNA_inter_chr4_3165	LNC	Nuc	-38.8787	4.4715	2.83037e-14	p< 0.001	1	1	1	1	4						-38.8787	-24.5339	-22.3648	-47.836	4.4715	3.37076	3.58667	1.83229	2.83037e-14	5.44195e-15	2.99822e-12	9.79422e-18	-38.8787	4.4715	0.0658473	2.83037e-14	-24.5339	3.37076	0.0866092	5.44195e-15	-22.3648	3.58667	0.093288	2.99822e-12	-47.836	1.83229	0.0131334	9.79422e-18
ncRNA_inter_chr4_3174	LNC	Nuc	-10.6845	9.52176	2.51553e-06	p< 0.001	1	1	1	1	4						-22.8129	-12.5118	-10.6845	-14.3022	9.129	5.41244	9.52176	6.30443	8.16732e-10	1.16746e-05	2.51553e-06	1.83039e-09	-22.8129	9.129	0.170888	8.16732e-10	-12.5118	5.41244	0.214787	1.16746e-05	-10.6845	9.52176	0.57223	2.51553e-06	-14.3022	6.30443	0.184838	1.83039e-09
ncRNA_inter_chr4_3234	LNC	Nuc	-13.6309	7.72965	1.01937e-18	p< 0.001	1	1	1	1	4						-10.4975	-13.6309	-14.1896	-16.1728	6.7696	7.72965	6.95993	5.75238	2.65163e-10	1.01937e-18	3.81224e-08	6.73442e-23	-10.4975	6.7696	0.42509	2.65163e-10	-13.6309	7.72965	0.383728	1.01937e-18	-14.1896	6.95993	0.337959	3.81224e-08	-16.1728	5.75238	0.15343	6.73442e-23
ncRNA_inter_chr4_3350	LNC	Nuc	-5.68765	1.33158	0.000101339	p< 0.001	1	1	1	1	4						-5.32225	-4.58965	-5.68765	-3.90322	1.28688	0.540748	1.33158	0.547157	1.25027e-06	6.06501e-07	0.000101339	3.25929e-06	-5.32225	1.28688	0.136581	1.25027e-06	-4.58965	0.540748	0.0794843	6.06501e-07	-5.68765	1.33158	0.146492	0.000101339	-3.90322	0.547157	0.0659264	3.25929e-06
ncRNA_inter_chr4_3458	LNC	Nuc	-9.49825	207.718	1.27961e-13	p< 0.001	1	1	1	1	4						-9.49825	-8.22661	-8.25415	-6.13752	207.718	196.636	166.14	201.483	1.27961e-13	7.39905e-21	7.58748e-09	8.36717e-18	-9.49825	207.718	12.4963	1.27961e-13	-8.22661	196.636	14.6876	7.39905e-21	-8.25415	166.14	11.2961	7.58748e-09	-6.13752	201.483	15.3832	8.36717e-18
ncRNA_inter_chr4_3683	LNC	Nuc	-14.8708	10.7491	2.71124e-30	p< 0.001	1	1	1	1	4						-4.24569	-14.8708	-4.75957	-8.99997	7.66185	10.7491	6.47407	7.15358	7.85524e-08	2.71124e-30	4.81576e-06	8.23494e-25	-4.24569	7.66185	1.0303	7.85524e-08	-14.8708	10.7491	0.414934	2.71124e-30	-4.75957	6.47407	0.866386	4.81576e-06	-8.99997	7.15358	0.363793	8.23494e-25
ncRNA_inter_chr4_3902	LNC	Nuc	-7.37703	1.11672	1.60438e-05	p< 0.001	1	1	1	1	4						-7.37703	-10.4678	-11.9251	-9.38214	1.11672	1.10228	0.941395	0.852138	1.60438e-05	9.07848e-07	2.90331e-05	2.97552e-06	-7.37703	1.11672	0.0859318	1.60438e-05	-10.4678	1.10228	0.0671316	9.07848e-07	-11.9251	0.941395	0.0613316	2.90331e-05	-9.38214	0.852138	0.0397096	2.97552e-06
ncRNA_inter_chr4_3907	LNC	Nuc	-5.56811	2.18036	0.000141331	p< 0.001	1	1	1	1	4						-10.6257	-11.2916	-5.56811	-10.8113	1.17529	1.15346	2.18036	1.80122	1.75913e-05	7.56488e-07	0.000141331	2.28012e-11	-10.6257	1.17529	0.0518954	1.75913e-05	-11.2916	1.15346	0.0490331	7.56488e-07	-5.56811	2.18036	0.252481	0.000141331	-10.8113	1.80122	0.07662	2.28012e-11
ncRNA_inter_chr5_4022	LNC	Nuc	-3.71228	12.5853	4.20537e-05	p< 0.001	1	1	1	1	4						-2.7786	-3.79727	-3.71228	-3.12092	11.2085	11.2992	12.5853	10.8184	0.000369577	1.88984e-13	4.20537e-05	7.3206e-12	-2.7786	11.2085	2.44859	0.000369577	-3.79727	11.2992	1.78752	1.88984e-13	-3.71228	12.5853	1.90231	4.20537e-05	-3.12092	10.8184	1.57943	7.3206e-12
ncRNA_inter_chr5_4052	LNC	Nuc	-12.2093	3.06607	1.01836e-09	p< 0.001	1	1	1	1	4						-17.37	-12.3768	-12.2093	-7.77133	2.4581	2.15083	3.06607	1.61577	1.29623e-12	1.24045e-12	1.01836e-09	1.56285e-09	-17.37	2.4581	0.0812788	1.29623e-12	-12.3768	2.15083	0.105536	1.24045e-12	-12.2093	3.06607	0.134976	1.01836e-09	-7.77133	1.61577	0.0970451	1.56285e-09
ncRNA_inter_chr5_4065	LNC	Nuc	-8.82888	0.836615	6.41855e-10	p< 0.001	1	1	1	1	4						-6.99685	-7.14273	-8.82888	-6.49655	0.489792	0.541535	0.836615	0.765765	8.32936e-07	2.32e-18	6.41855e-10	2.19403e-10	-6.99685	0.489792	0.0380952	8.32936e-07	-7.14273	0.541535	0.0455525	2.32e-18	-8.82888	0.836615	0.0557479	6.41855e-10	-6.49655	0.765765	0.0568569	2.19403e-10
ncRNA_inter_chr5_4278	LNC	Nuc	-19.6031	180.977	8.17437e-39	p< 0.001	1	1	1	1	4						-12.5788	-19.6031	-20.7036	-17.6916	85.4001	180.977	83.3424	164.738	4.38072e-15	8.17437e-39	8.12801e-15	7.82303e-25	-12.5788	85.4001	4.05926	4.38072e-15	-19.6031	180.977	5.76217	8.17437e-39	-20.7036	83.3424	2.77921	8.12801e-15	-17.6916	164.738	4.37542	7.82303e-25
ncRNA_inter_chr5_4347	LNC	Nuc	-9.56299	1.58713	2.57339e-07	p< 0.001	1	1	1	1	4						-5.40032	-9.05408	-9.56299	-13.0968	1.19066	1.1206	1.58713	0.954569	1.9685e-05	1.35079e-09	2.57339e-07	2.83662e-11	-5.40032	1.19066	0.11899	1.9685e-05	-9.05408	1.1206	0.0728535	1.35079e-09	-9.56299	1.58713	0.0863109	2.57339e-07	-13.0968	0.954569	0.0348642	2.83662e-11
ncRNA_inter_chr5_4395	LNC	Nuc	-63.756	0.965579	5.60511e-32	p< 0.001	1	1	1	1	4						-15.6092	-69.8091	-14.4253	-63.756	0.954894	0.941647	0.947565	0.965579	1.83594e-13	9.91839e-22	1.06993e-07	5.60511e-32	-15.6092	0.954894	0.0357483	1.83594e-13	-69.8091	0.941647	0.00456679	9.91839e-22	-14.4253	0.947565	0.0384386	1.06993e-07	-63.756	0.965579	0.00616652	5.60511e-32
ncRNA_inter_chr5_4706	LNC	Nuc	-4.04834	1.58725	0.000239837	p< 0.001	1	1	1	1	4						-5.03618	-4.88881	-4.04834	-5.5132	1.42986	1.23264	1.58725	0.951745	2.04101e-06	1.01495e-07	0.000239837	4.04192e-09	-5.03618	1.42986	0.167822	2.04101e-06	-4.88881	1.23264	0.160828	1.01495e-07	-4.04834	1.58725	0.235526	0.000239837	-5.5132	0.951745	0.0769201	4.04192e-09
ncRNA_inter_chr6_5325	LNC	Nuc	-4.40375	4.34365	2.73181e-06	p< 0.001	1	1	1	1	4						-4.40375	-3.94048	-4.81282	-4.82588	4.34365	3.77636	3.82327	3.15935	2.73181e-06	1.48343e-07	1.68963e-06	4.2293e-15	-4.40375	4.34365	0.610996	2.73181e-06	-3.94048	3.77636	0.641404	1.48343e-07	-4.81282	3.82327	0.489433	1.68963e-06	-4.82588	3.15935	0.307173	4.2293e-15
ncRNA_inter_chr6_5439	LNC	Nuc	-253.354	0.209496	7.93471e-13	p< 0.001	1	1	1	1	4						-253.354	-11.315	-56.5866	-20.0327	0.209496	0.109619	0.196748	0.15366	7.93471e-13	1.14992e-05	9.53002e-09	2.81228e-11	-253.354	0.209496	0	7.93471e-13	-11.315	0.109619	0.0055644	1.14992e-05	-56.5866	0.196748	0.00122369	9.53002e-09	-20.0327	0.15366	0.00331125	2.81228e-11
ncRNA_inter_chr6_5440	LNC	Nuc	-28.2183	0.480835	6.25035e-08	p< 0.001	1	1	1	1	4						-17.6568	-12.3825	-28.2183	-36.5999	0.370053	0.393751	0.480835	0.289566	4.89144e-10	4.15426e-09	6.25035e-08	1.33511e-14	-17.6568	0.370053	0.0131973	4.89144e-10	-12.3825	0.393751	0.021572	4.15426e-09	-28.2183	0.480835	0.00958686	6.25035e-08	-36.5999	0.289566	0.00311858	1.33511e-14
ncRNA_inter_chr6_5445	LNC	Nuc	-18.2329	1.20366	3.70939e-08	p< 0.001	1	1	1	1	4						-6.74943	-11.2713	-18.2329	-48.4991	0.94487	0.998191	1.20366	0.878893	5.06931e-05	6.49479e-08	3.70939e-08	2.98934e-13	-6.74943	0.94487	0.0808364	5.06931e-05	-11.2713	0.998191	0.0575605	6.49479e-08	-18.2329	1.20366	0.0287499	3.70939e-08	-48.4991	0.878893	0.00629099	2.98934e-13
ncRNA_inter_chr6_5610	LNC	Nuc	-28.3943	3.00473	3.76459e-09	p< 0.001	1	1	1	1	4						-28.3943	-27.2153	-16.4438	-23.0438	3.00473	1.12172	2.58303	1.37347	3.76459e-09	5.67474e-07	2.68136e-07	1.46034e-07	-28.3943	3.00473	0.0794709	3.76459e-09	-27.2153	1.12172	0.0124627	5.67474e-07	-16.4438	2.58303	0.0680408	2.68136e-07	-23.0438	1.37347	0.0242802	1.46034e-07
ncRNA_inter_chr6_5750	LNC	Nuc	-56.7071	2.54414	1.8457e-08	p< 0.001	1	1	1	1	4						-34.536	-21.3673	-56.7071	-52.3233	0.955796	1.57921	2.54414	2.05065	7.23181e-06	1.41774e-08	1.8457e-08	5.59102e-14	-34.536	0.955796	0.00944739	7.23181e-06	-21.3673	1.57921	0.0477752	1.41774e-08	-56.7071	2.54414	0.0189776	1.8457e-08	-52.3233	2.05065	0.0168634	5.59102e-14
ncRNA_inter_chr6_5803	LNC	Nuc	-58.8553	3.00944	1.11034e-15	p< 0.001	1	1	1	1	4						-16.6813	-7.94358	-39.8484	-58.8553	1.8143	2.44916	2.29965	3.00944	6.52095e-05	3.99204e-06	2.36962e-06	1.11034e-15	-16.6813	1.8143	0.0611578	6.52095e-05	-7.94358	2.44916	0.209733	3.99204e-06	-39.8484	2.29965	0.0212524	2.36962e-06	-58.8553	3.00944	0.013448	1.11034e-15
ncRNA_inter_chr7_6020	LNC	Nuc	-11.168	0.411706	6.79486e-06	p< 0.001	1	1	1	1	4						-8.37904	-6.79011	-11.168	-4.62239	0.377405	0.223382	0.411706	0.28654	2.09585e-05	0.000872848	6.79486e-06	0.000244286	-8.37904	0.377405	0.0239609	2.09585e-05	-6.79011	0.223382	0.0232392	0.000872848	-11.168	0.411706	0.0200163	6.79486e-06	-4.62239	0.28654	0.0271535	0.000244286
ncRNA_inter_chr7_6294	LNC	Nuc	-7.4318	4.12362	0.000176026	p< 0.001	1	1	1	1	4						-7.4318	-13.0202	-159.623	-19.0254	4.12362	3.40721	3.74874	2.66963	0.000176026	1.96589e-06	1.9829e-07	5.32895e-07	-7.4318	4.12362	0.407488	0.000176026	-13.0202	3.40721	0.134347	1.96589e-06	-159.623	3.74874	0	1.9829e-07	-19.0254	2.66963	0.0614447	5.32895e-07
ncRNA_inter_chr7_6318	LNC	Nuc	-7.03626	15.5694	4.10513e-11	p< 0.001	1	1	1	1	4						-7.03626	-5.34922	-7.33756	-7.11389	15.5694	9.70835	14.7755	11.4698	4.10513e-11	8.71449e-08	7.54952e-07	2.17473e-12	-7.03626	15.5694	1.28397	4.10513e-11	-5.34922	9.70835	1.0412	8.71449e-08	-7.33756	14.7755	1.21037	7.54952e-07	-7.11389	11.4698	0.720204	2.17473e-12
ncRNA_inter_chr7_6367	LNC	Nuc	-178.35	0.20616	3.41719e-09	p< 0.001	1	1	1	1	4						-20.4286	-11.8001	-178.35	-32.2073	0.0910081	0.103924	0.20616	0.131722	0.00036235	9.3233e-05	3.41719e-09	2.71696e-08	-20.4286	0.0910081	0.00161882	0.00036235	-11.8001	0.103924	0.00576408	9.3233e-05	-178.35	0.20616	0	3.41719e-09	-32.2073	0.131722	0.00104919	2.71696e-08
ncRNA_inter_chr7_6370	LNC	Nuc	-25.0881	25.8768	1.31774e-18	p< 0.001	1	1	1	1	4						-25.0881	-23.573	-24.6913	-44.6459	25.8768	24.3115	22.2524	17.6136	1.31774e-18	8.18384e-26	2.12895e-17	6.44645e-38	-25.0881	25.8768	0.648218	1.31774e-18	-23.573	24.3115	0.734421	8.18384e-26	-24.6913	22.2524	0.586266	2.12895e-17	-44.6459	17.6136	0.17283	6.44645e-38
ncRNA_inter_chr7_6374	LNC	Nuc	-16.4674	0.674593	2.34223e-09	p< 0.001	1	1	1	1	4						-16.4674	-13.3992	-39.3006	-10.0182	0.674593	0.505697	0.588679	0.390667	2.34223e-09	7.51324e-09	6.23966e-11	7.25945e-08	-16.4674	0.674593	0.0182541	2.34223e-09	-13.3992	0.505697	0.024069	7.51324e-09	-39.3006	0.588679	0.0060109	6.23966e-11	-10.0182	0.390667	0.016056	7.25945e-08
ncRNA_inter_chr7_6506	LNC	Nuc	-17.8326	2.24678	3.15032e-08	p< 0.001	1	1	1	1	4						-15.9879	-20.4075	-17.8326	-19.6562	1.83667	1.75844	2.24678	1.618	2.11634e-08	7.49502e-14	3.15032e-08	1.23434e-14	-15.9879	1.83667	0.088517	2.11634e-08	-20.4075	1.75844	0.0359735	7.49502e-14	-17.8326	2.24678	0.0949047	3.15032e-08	-19.6562	1.618	0.0364257	1.23434e-14
ncRNA_inter_chr8_6787	LNC	Nuc	-12.6241	17.0962	3.64571e-08	p< 0.001	1	1	1	1	4						-4.45863	-6.50329	-12.6241	-5.57623	11.923	14.0838	17.0962	12.7196	1.58687e-05	8.74645e-12	3.64571e-08	2.16413e-11	-4.45863	11.923	1.68147	1.58687e-05	-6.50329	14.0838	1.22172	8.74645e-12	-12.6241	17.0962	0.678074	3.64571e-08	-5.57623	12.7196	1.01607	2.16413e-11
ncRNA_inter_chr8_6794	LNC	Nuc	-24.3733	3.75565	7.39142e-08	p< 0.001	1	1	1	1	4						-26.8925	-224.834	-24.3733	-33.6418	2.84931	3.38811	3.75565	3.25995	4.35726e-08	4.28147e-14	7.39142e-08	1.86954e-12	-26.8925	2.84931	0.0651967	4.35726e-08	-224.834	3.38811	0	4.28147e-14	-24.3733	3.75565	0.0657305	7.39142e-08	-33.6418	3.25995	0.0399272	1.86954e-12
ncRNA_inter_chr8_7004	LNC	Nuc	-46.6267	1.53644	1.88085e-07	p< 0.001	1	1	1	1	4						-40.4566	-80.9884	-46.6267	-82.9886	1.40598	0.689019	1.53644	0.756735	4.02201e-08	1.72187e-05	1.88085e-07	2.13614e-07	-40.4566	1.40598	0.012999	4.02201e-08	-80.9884	0.689019	0	1.72187e-05	-46.6267	1.53644	0.0121003	1.88085e-07	-82.9886	0.756735	0	2.13614e-07
ncRNA_inter_chr8_7092	LNC	Nuc	-13.9503	3.82231	1.43725e-10	p< 0.001	1	1	1	1	4						-5.35292	-13.9503	-16.0081	-11.2536	2.7409	3.82231	2.92495	2.38565	0.000137378	1.43725e-10	1.21894e-05	1.35943e-09	-5.35292	2.7409	0.288103	0.000137378	-13.9503	3.82231	0.135555	1.43725e-10	-16.0081	2.92495	0.138726	1.21894e-05	-11.2536	2.38565	0.093419	1.35943e-09
ncRNA_inter_chr8_7176	LNC	Nuc	-16.3201	4.61329	2.00201e-09	p< 0.001	1	1	1	1	4						-16.3201	-19.3591	-13.0794	-9.73515	4.61329	2.99599	2.43748	1.145	2.00201e-09	3.76354e-09	6.77749e-06	2.01887e-05	-16.3201	4.61329	0.127662	2.00201e-09	-19.3591	2.99599	0.0777145	3.76354e-09	-13.0794	2.43748	0.123884	6.77749e-06	-9.73515	1.145	0.0531307	2.01887e-05
ncRNA_inter_chr8_7259	LNC	Nuc	-19.2027	23.7207	6.31326e-08	p< 0.001	1	1	1	1	4						-19.2027	-9.91883	-21.8174	-13.0555	23.7207	20.867	18.4351	12.6772	6.31326e-08	1.32789e-06	1.25119e-06	7.08043e-07	-19.2027	23.7207	0.679758	6.31326e-08	-9.91883	20.867	1.54461	1.32789e-06	-21.8174	18.4351	0.330671	1.25119e-06	-13.0555	12.6772	0.390417	7.08043e-07
ncRNA_inter_chr8_7675	LNC	Nuc	-6.10978	18.7003	1.49606e-05	p< 0.001	1	1	1	1	4						-4.74441	-7.83105	-6.10978	-6.81497	6.37745	7.16607	18.7003	6.65449	0.000961169	0.000227128	1.49606e-05	1.15919e-06	-4.74441	6.37745	0.811333	0.000961169	-7.83105	7.16607	0.659456	0.000227128	-6.10978	18.7003	2.14278	1.49606e-05	-6.81497	6.65449	0.444872	1.15919e-06
ncRNA_inter_chr9_7779	LNC	Nuc	-24.5468	9.58113	6.90012e-13	p< 0.001	1	1	1	1	4						-24.5468	-33.681	-12.7855	-12.688	9.58113	8.81946	8.03678	4.68646	6.90012e-13	5.87355e-15	1.92827e-06	1.09841e-08	-24.5468	9.58113	0.238763	6.90012e-13	-33.681	8.81946	0.150645	5.87355e-15	-12.7855	8.03678	0.495894	1.92827e-06	-12.688	4.68646	0.162389	1.09841e-08
ncRNA_inter_chr9_7982	LNC	Nuc	-179.663	0.632504	9.53002e-09	p< 0.001	1	1	1	1	4						-26.805	-63.5259	-179.663	-79.7775	0.37633	0.227193	0.632504	0.294678	1.83821e-05	0.000244917	9.53002e-09	4.28325e-07	-26.805	0.37633	0.00988802	1.83821e-05	-63.5259	0.227193	0	0.000244917	-179.663	0.632504	0	9.53002e-09	-79.7775	0.294678	0	4.28325e-07
ncRNA_inter_chr9_8169	LNC	Nuc	-13.9516	4.22284	9.07323e-20	p< 0.001	1	1	1	1	4						-4.99717	-13.9516	-4.52172	-6.03066	3.64707	4.22284	2.57407	2.97356	9.34667e-07	9.07323e-20	2.90882e-05	1.84821e-09	-4.99717	3.64707	0.437943	9.34667e-07	-13.9516	4.22284	0.167928	9.07323e-20	-4.52172	2.57407	0.329584	2.90882e-05	-6.03066	2.97356	0.218908	1.84821e-09
ncRNA_inter_chr9_8178	LNC	Nuc	-10.4871	0.271199	0.000593703	p< 0.001	1	1	1	1	4						-14.9892	-45.7308	-10.4871	-11.0709	0.217182	0.0879963	0.271199	0.180775	0.000572453	0.000980936	0.000593703	4.7284e-06	-14.9892	0.217182	0.00554768	0.000572453	-45.7308	0.0879963	0	0.000980936	-10.4871	0.271199	0.0110339	0.000593703	-11.0709	0.180775	0.00674901	4.7284e-06
ncRNA_inter_chrX_15278	LNC	Nuc	-11.4875	48.9644	6.34326e-06	p< 0.001	1	1	1	1	4						-11.4875	-8.99889	-7.79476	-7.31097	48.9644	39.6144	28.0804	33.5512	6.34326e-06	5.72977e-07	6.02861e-05	2.25583e-08	-11.4875	48.9644	3.32816	6.34326e-06	-8.99889	39.6144	3.11036	5.72977e-07	-7.79476	28.0804	1.85323	6.02861e-05	-7.31097	33.5512	1.95838	2.25583e-08
ncRNA_inter_chrX_15335	LNC	Nuc	-34.0188	0.973276	1.20853e-13	p< 0.001	1	1	1	1	4						-34.0188	-20.1358	-81.7028	-10.5409	0.973276	0.607822	0.213479	0.254891	1.20853e-13	6.93587e-10	0.000397747	0.000572451	-34.0188	0.973276	0.0156518	1.20853e-13	-20.1358	0.607822	0.0128481	6.93587e-10	-81.7028	0.213479	0	0.000397747	-10.5409	0.254891	0.0101421	0.000572451
ncRNA_inter_chrX_15336	LNC	Nuc	-7.57254	15.0602	1.23748e-29	p< 0.001	1	1	1	1	4						-6.092	-8.38284	-9.08159	-7.57254	11.2811	12.3673	12.4906	15.0602	4.95079e-11	5.09787e-20	1.78551e-08	1.23748e-29	-6.092	11.2811	1.03028	4.95079e-11	-8.38284	12.3673	0.868535	5.09787e-20	-9.08159	12.4906	0.735887	1.78551e-08	-7.57254	15.0602	0.913112	1.23748e-29
ncRNA_inter_chrX_15378	LNC	Nuc	-52.3349	2.86498	5.15719e-21	p< 0.001	1	1	1	1	4						-25.7094	-26.4168	-28.4044	-52.3349	1.72648	1.31734	1.9264	2.86498	4.79667e-11	8.02021e-10	2.52031e-08	5.15719e-21	-25.7094	1.72648	0.0291643	4.79667e-11	-26.4168	1.31734	0.0271589	8.02021e-10	-28.4044	1.9264	0.0579898	2.52031e-08	-52.3349	2.86498	0.0204411	5.15719e-21
ncRNA_intra_chr1_618	LNC	Nuc	-10.96	4.26184	2.92333e-11	p< 0.001	1	1	1	1	4						-7.24015	-6.45542	-10.96	-9.2878	2.10664	2.52748	4.26184	2.64823	7.79561e-10	3.08533e-12	2.92333e-11	6.40498e-24	-7.24015	2.10664	0.184751	7.79561e-10	-6.45542	2.52748	0.261363	3.08533e-12	-10.96	4.26184	0.264827	2.92333e-11	-9.2878	2.64823	0.127739	6.40498e-24
ncRNA_intra_chr1_626	LNC	Nuc	-45.2467	21.4893	3.92009e-10	p< 0.001	1	1	1	1	4						-28.2044	-16.0838	-45.2467	-37.4722	12.8663	11.8108	21.4893	9.28522	8.66445e-08	2.13281e-07	3.92009e-10	2.20111e-10	-28.2044	12.8663	0.204002	8.66445e-08	-16.0838	11.8108	0.266972	2.13281e-07	-45.2467	21.4893	0.195111	3.92009e-10	-37.4722	9.28522	0.0853875	2.20111e-10
ncRNA_intra_chr11_9623	LNC	Nuc	-33.1077	1.05567	8.49012e-14	p< 0.001	1	1	1	1	4						-33.1077	-21.4077	-55.9708	-10.6325	1.05567	0.752686	0.951754	0.497936	8.49012e-14	2.7896e-14	6.39589e-10	3.13134e-09	-33.1077	1.05567	0.0145772	8.49012e-14	-21.4077	0.752686	0.0187153	2.7896e-14	-55.9708	0.951754	0.00697093	6.39589e-10	-10.6325	0.497936	0.0225751	3.13134e-09
ncRNA_intra_chr11_9772	LNC	Nuc	-67.873	0.930212	7.18197e-10	p< 0.001	1	1	1	1	4						-32.2936	-45.4247	-67.873	-107.525	0.818221	0.67231	0.930212	0.393899	3.57763e-09	6.32014e-12	7.18197e-10	3.00237e-10	-32.2936	0.818221	0.0190132	3.57763e-09	-45.4247	0.67231	0.0044725	6.32014e-12	-67.873	0.930212	0.00499988	7.18197e-10	-107.525	0.393899	0	3.00237e-10
ncRNA_intra_chr12_10851	LNC	Nuc	-17.259	307.387	1.13523e-38	p< 0.001	1	1	1	1	4						-13.8746	-17.259	-12.7615	-15.0548	186.274	307.387	188.353	199.614	2.58675e-17	1.13523e-38	9.41604e-09	1.23457e-55	-13.8746	186.274	8.35638	2.58675e-17	-17.259	307.387	9.96889	1.13523e-38	-12.7615	188.353	10.2993	9.41604e-09	-15.0548	199.614	6.05628	1.23457e-55
ncRNA_intra_chr12_10859	LNC	Nuc	-10.2371	272.287	2.11886e-05	p< 0.001	1	1	1	1	4						-10.7563	-12.3255	-10.2371	-11.724	261.543	265.879	272.287	164.979	3.44876e-14	5.14366e-25	2.11886e-05	1.22167e-46	-10.7563	261.543	15.439	3.44876e-14	-12.3255	265.879	14.0391	5.14366e-25	-10.2371	272.287	19.6035	2.11886e-05	-11.724	164.979	6.45621	1.22167e-46
ncRNA_intra_chr12_10871	LNC	Nuc	-13.2471	490.174	5.44302e-06	p< 0.001	1	1	1	1	4						-7.28476	-8.53291	-13.2471	-6.21126	375.443	424.775	490.174	273.483	5.74535e-12	1.95636e-28	5.44302e-06	8.08679e-29	-7.28476	375.443	32.9563	5.74535e-12	-8.53291	424.775	31.5622	1.95636e-28	-13.2471	490.174	25.9415	5.44302e-06	-6.21126	273.483	20.9252	8.08679e-29
ncRNA_intra_chr18_14532	LNC	Nuc	-28.7513	12.5682	1.08671e-09	p< 0.001	1	1	1	1	4						-314.524	-9.07979	-28.7513	-18.0721	11.1408	6.8799	12.5682	4.68209	1.52654e-08	5.86069e-06	1.08671e-09	1.25119e-06	-314.524	11.1408	0	1.52654e-08	-9.07979	6.8799	0.487925	5.86069e-06	-28.7513	12.5682	0.319736	1.08671e-09	-18.0721	4.68209	0.0968376	1.25119e-06
ncRNA_intra_chr19_14833	LNC	Nuc	-146.299	16.1677	3.87534e-08	p< 0.001	1	1	1	1	4						-11.1841	-77.2866	-146.299	-28.157	12.5574	8.49304	16.1677	11.1347	0.000233764	1.88775e-05	3.87534e-08	9.48767e-08	-11.1841	12.5574	0.778375	0.000233764	-77.2866	8.49304	0	1.88775e-05	-146.299	16.1677	0	3.87534e-08	-28.157	11.1347	0.139794	9.48767e-08
ncRNA_intra_chr19_15006	LNC	Nuc	-15.7442	19.5527	3.59279e-16	p< 0.001	1	1	1	1	4						-6.78461	-7.41349	-15.7442	-9.34723	5.71633	6.03859	19.5527	8.29531	6.91895e-09	1.94984e-14	3.59279e-16	2.46223e-24	-6.78461	5.71633	0.519206	6.91895e-09	-7.41349	6.03859	0.521312	1.94984e-14	-15.7442	19.5527	0.833626	3.59279e-16	-9.34723	8.29531	0.414299	2.46223e-24
ncRNA_intra_chr5_4348	LNC	Nuc	-152.689	0.632171	5.88461e-08	p< 0.001	1	1	1	1	4						-12.8831	-25.6276	-152.689	-17.6189	0.366132	0.461368	0.632171	0.248215	0.000680427	2.77834e-06	5.88461e-08	0.000115613	-12.8831	0.366132	0.0123456	0.000680427	-25.6276	0.461368	0.0087598	2.77834e-06	-152.689	0.632171	0	5.88461e-08	-17.6189	0.248215	0.00516738	0.000115613
ncRNA_intra_chr8_7313	LNC	Nuc	-5.78617	90.2792	1.64541e-12	p< 0.001	1	1	1	1	4						-7.40798	-6.85379	-6.3518	-5.78617	36.396	48.1634	28.4673	90.2792	0.000241455	2.01603e-13	2.92567e-05	1.64541e-12	-7.40798	36.396	2.34755	0.000241455	-6.85379	48.1634	4.23714	2.01603e-13	-6.3518	28.4673	2.57378	2.92567e-05	-5.78617	90.2792	6.90592	1.64541e-12
ncRNA_intra_chr8_7686	LNC	Nuc	-41.2815	6.46497	4.91039e-13	p< 0.001	1	1	1	1	4						-54.8922	-19.7569	-41.2815	-18.153	4.53355	3.45019	6.46497	2.68984	3.47421e-15	3.58594e-14	4.91039e-13	2.60136e-13	-54.8922	4.53355	0.0477885	3.47421e-15	-19.7569	3.45019	0.133033	3.58594e-14	-41.2815	6.46497	0.0979907	4.91039e-13	-18.153	2.68984	0.0678297	2.60136e-13
NES	PCG	Nuc	-6.85982	3.55799	3.01876e-18	p< 0.001	1	1	1	1	4						-3.54159	-6.74747	-5.4962	-6.85982	1.75253	2.51549	2.86021	3.55799	0.000560125	2.75446e-08	2.71646e-06	3.01876e-18	-3.54159	1.75253	0.261755	0.000560125	-6.74747	2.51549	0.213953	2.75446e-08	-5.4962	2.86021	0.286364	2.71646e-06	-6.85982	3.55799	0.238754	3.01876e-18
NGF	PCG	Nuc	-7.13573	0.870579	2.81733e-12	p< 0.001	1	1	1	1	4						-5.11156	-5.44476	-4.4488	-7.13573	0.849323	0.851211	0.595928	0.870579	8.71617e-07	1.86591e-08	0.000421785	2.81733e-12	-5.11156	0.849323	0.0949787	8.71617e-07	-5.44476	0.851211	0.0828206	1.86591e-08	-4.4488	0.595928	0.0871119	0.000421785	-7.13573	0.870579	0.0559173	2.81733e-12
NGFR	PCG	Nuc	-7.18407	13.3808	5.61646e-22	p< 0.001	1	1	1	1	4						-4.86285	-6.03968	-5.45495	-7.18407	6.26206	6.73031	9.47585	13.3808	9.84611e-07	3.55405e-12	4.39371e-06	5.61646e-22	-4.86285	6.26206	0.692843	9.84611e-07	-6.03968	6.73031	0.668391	3.55405e-12	-5.45495	9.47585	0.927281	4.39371e-06	-7.18407	13.3808	0.875489	5.61646e-22
NKG7	PCG	Nuc	-8.21122	5.57378	1.07744e-12	p< 0.001	1	1	1	1	4						-8.92019	-5.33391	-5.0371	-8.21122	2.76212	1.79809	4.32189	5.57378	1.65411e-05	0.000263345	0.000428635	1.07744e-12	-8.92019	2.76212	0.143286	1.65411e-05	-5.33391	1.79809	0.196524	0.000263345	-5.0371	4.32189	0.555582	0.000428635	-8.21122	5.57378	0.309902	1.07744e-12
NMB	PCG	Nuc	-7.87393	1.76908	0.000113886	p< 0.001	1	1	1	1	4						-17.3311	-13.0288	-7.87393	-26.8626	1.41076	1.15623	1.76908	1.14058	1.09434e-05	2.41231e-05	0.000113886	5.37644e-07	-17.3311	1.41076	0.0501054	1.09434e-05	-13.0288	1.15623	0.0395627	2.41231e-05	-7.87393	1.76908	0.116456	0.000113886	-26.8626	1.14058	0.0162325	5.37644e-07
NOTCH4	PCG	Nuc	-9.29856	23.2796	1.65675e-25	p< 0.001	1	1	1	1	4						-5.72873	-7.55265	-11.0021	-9.29856	19.3646	18.4528	21.7067	23.2796	5.60034e-09	3.76799e-13	7.59444e-07	1.65675e-25	-5.72873	19.3646	1.85978	5.60034e-09	-7.55265	18.4528	1.55181	3.76799e-13	-11.0021	21.7067	0.99719	7.59444e-07	-9.29856	23.2796	1.19962	1.65675e-25
NPDC1	PCG	Nuc	-4.47155	21.8197	4.52717e-16	p< 0.001	1	1	1	1	4						-3.41504	-4.15817	-6.21253	-4.47155	12.3905	13.5686	17.9558	21.8197	0.000777477	6.46031e-14	1.25083e-07	4.52717e-16	-3.41504	12.3905	2.27773	0.000777477	-4.15817	13.5686	1.90983	6.46031e-14	-6.21253	17.9558	1.64196	1.25083e-07	-4.47155	21.8197	2.27793	4.52717e-16
NPFF	PCG/NC	Nuc	-12.8774	3.41733	6.56016e-05	p< 0.001	1	1	1	1	4						-28.2032	-32.0383	-12.8774	-17.3593	3.29349	2.27388	3.41733	1.75513	1.17002e-09	6.18289e-08	6.56016e-05	3.72498e-07	-28.2032	3.29349	0.0492052	1.17002e-09	-32.0383	2.27388	0.0214645	6.18289e-08	-12.8774	3.41733	0.195225	6.56016e-05	-17.3593	1.75513	0.0437273	3.72498e-07
NPR1	PCG	Nuc	-8.91972	81.3216	1.25979e-34	p< 0.001	1	1	1	1	4						-6.44762	-8.41028	-7.26211	-8.91972	62.8418	62.6177	73.6249	81.3216	6.1205e-15	3.62886e-27	3.95862e-11	1.25979e-34	-6.44762	62.8418	5.62309	6.1205e-15	-8.41028	62.6177	4.52644	3.62886e-27	-7.26211	73.6249	5.92411	3.95862e-11	-8.91972	81.3216	4.30677	1.25979e-34
NRP	PCG	Nuc	-31.4836	13.914	2.73861e-17	p< 0.001	1	1	1	1	4						-23.763	-21.6079	-31.4836	-38.6747	11.4711	11.1716	13.914	8.76054	3.89617e-20	3.07345e-26	2.73861e-17	2.83762e-37	-23.763	11.4711	0.308482	3.89617e-20	-21.6079	11.1716	0.338618	3.07345e-26	-31.4836	13.914	0.320613	2.73861e-17	-38.6747	8.76054	0.108611	2.83762e-37
NRROS	PCG	Nuc	-7.85096	11.5136	1.72577e-31	p< 0.001	1	1	1	1	4						-7.08274	-7.74677	-7.65929	-7.85096	6.97579	7.32677	7.68485	11.5136	1.14247e-12	1.13998e-21	9.56666e-08	1.72577e-31	-7.08274	6.97579	0.567998	1.14247e-12	-7.74677	7.32677	0.529965	1.13998e-21	-7.65929	7.68485	0.526094	9.56666e-08	-7.85096	11.5136	0.672661	1.72577e-31
NTM	PCG	Nuc	-9.28319	4.99515	2.8751e-19	p< 0.001	1	1	1	1	4						-6.12366	-6.41371	-8.64765	-9.28319	3.79553	4.1687	4.29496	4.99515	0.000258276	2.4721e-10	1.296e-08	2.8751e-19	-6.12366	3.79553	0.42376	0.000258276	-6.41371	4.1687	0.389213	2.4721e-10	-8.64765	4.29496	0.300734	1.296e-08	-9.28319	4.99515	0.254449	2.8751e-19
NTN1	PCG	Nuc	-7.3073	11.7292	2.24092e-21	p< 0.001	1	1	1	1	4						-4.0134	-5.97289	-6.23182	-7.3073	5.8098	5.97274	7.5882	11.7292	3.00732e-05	3.14264e-11	1.19339e-05	2.24092e-21	-4.0134	5.8098	0.769637	3.00732e-05	-5.97289	5.97274	0.552438	3.14264e-11	-6.23182	7.5882	0.626069	1.19339e-05	-7.3073	11.7292	0.753221	2.24092e-21
NTNG2	PCG	Nuc	-5.08766	1.31992	4.48814e-10	p< 0.001	1	1	1	1	4						-7.43863	-6.52668	-8.03591	-5.08766	1.00969	0.726508	1.0408	1.31992	1.49718e-07	1.03717e-06	4.89069e-06	4.48814e-10	-7.43863	1.00969	0.076579	1.49718e-07	-6.52668	0.726508	0.0566649	1.03717e-06	-8.03591	1.0408	0.0632966	4.89069e-06	-5.08766	1.31992	0.121306	4.48814e-10
OGT	PCG	Nuc	-4.39379	17.3705	5.30953e-08	p< 0.001	1	1	1	1	4						-4.39379	-3.57974	-3.4126	-3.19715	17.3705	14.3969	15.9484	13.8719	5.30953e-08	1.50202e-14	4.98746e-05	3.89632e-11	-4.39379	17.3705	2.35308	5.30953e-08	-3.57974	14.3969	2.46341	1.50202e-14	-3.4126	15.9484	2.8047	4.98746e-05	-3.19715	13.8719	1.97397	3.89632e-11
OIT3	PCG	Nuc	-9.09211	68.2172	1.99196e-35	p< 0.001	1	1	1	1	4						-6.82653	-9.10536	-6.52956	-9.09211	39.8972	40.7768	40.5647	68.2172	9.32729e-12	6.53179e-29	2.39378e-09	1.99196e-35	-6.82653	39.8972	3.2197	9.32729e-12	-9.10536	40.7768	2.6653	6.53179e-29	-6.52956	40.5647	3.74335	2.39378e-09	-9.09211	68.2172	3.43332	1.99196e-35
OLFR1372-PS1	NC	Nuc	-14.003	3.29836	9.71334e-12	p< 0.001	1	1	1	1	4						-14.003	-9.71231	-19.1472	-10.3921	3.29836	1.71638	3.09863	1.93839	9.71334e-12	9.0311e-07	8.79528e-12	5.80078e-13	-14.003	3.29836	0.124971	9.71334e-12	-9.71231	1.71638	0.0944166	9.0311e-07	-19.1472	3.09863	0.0943624	8.79528e-12	-10.3921	1.93839	0.0854589	5.80078e-13
P3H3	PCG	Nuc	-10.3244	7.13599	3.40699e-31	p< 0.001	1	1	1	1	4						-4.35245	-11.2472	-7.31641	-10.3244	3.39425	3.55218	4.59046	7.13599	1.64237e-07	1.58826e-18	2.76393e-07	3.40699e-31	-4.35245	3.39425	0.445447	1.64237e-07	-11.2472	3.55218	0.159077	1.58826e-18	-7.31641	4.59046	0.354337	2.76393e-07	-10.3244	7.13599	0.323688	3.40699e-31
PAM	PCG	Nuc	-5.30141	19.8036	1.94842e-31	p< 0.001	1	1	1	1	4						-4.07069	-4.39746	-4.01627	-5.30141	11.3299	11.621	13.3398	19.8036	1.45044e-08	5.24881e-10	1.6109e-05	1.94842e-31	-4.07069	11.3299	1.59288	1.45044e-08	-4.39746	11.621	1.51476	5.24881e-10	-4.01627	13.3398	2.00698	1.6109e-05	-5.30141	19.8036	1.71881	1.94842e-31
PAMR1	PCG	Nuc	-7.27924	1.49033	6.16235e-29	p< 0.001	1	1	1	1	4						-7.60349	-7.11575	-4.18346	-7.27924	0.779673	0.792691	0.92267	1.49033	6.68124e-11	3.81591e-13	0.000614084	6.16235e-29	-7.60349	0.779673	0.0592239	6.68124e-11	-7.11575	0.792691	0.0641455	3.81591e-13	-4.18346	0.92267	0.159036	0.000614084	-7.27924	1.49033	0.0928494	6.16235e-29
PAX5	PCG	Nuc	-19.665	22.2309	3.64457e-06	p< 0.001	1	1	1	1	4						-19.665	-17.3524	-117.866	-22.1326	22.2309	12.0357	18.6037	21.153	3.64457e-06	0.000361307	8.43805e-07	7.38825e-09	-19.665	22.2309	0.483852	3.64457e-06	-17.3524	12.0357	0.343317	0.000361307	-117.866	18.6037	0	8.43805e-07	-22.1326	21.153	0.386265	7.38825e-09
PAXBP1	PCG	Nuc	-4.20571	3.79992	4.86781e-06	p< 0.001	1	1	1	1	4						-4.20571	-4.29557	-4.01966	-2.92295	3.79992	3.48425	3.57347	3.36945	4.86781e-06	9.50092e-09	5.2445e-05	5.81755e-10	-4.20571	3.79992	0.515859	4.86781e-06	-4.29557	3.48425	0.52329	9.50092e-09	-4.01966	3.57347	0.519732	5.2445e-05	-2.92295	3.36945	0.520964	5.81755e-10
PCDH12	PCG	Nuc	-6.77941	17.8627	9.19285e-29	p< 0.001	1	1	1	1	4						-4.89517	-6.25293	-4.84879	-6.77941	9.8502	10.4492	10.6047	17.8627	4.86285e-06	1.87174e-18	3.73918e-07	9.19285e-29	-4.89517	9.8502	1.06759	4.86285e-06	-6.25293	10.4492	0.98815	1.87174e-18	-4.84879	10.6047	1.2511	3.73918e-07	-6.77941	17.8627	1.21184	9.19285e-29
PCDHA4-G	PCG	Nuc	-8.33519	13.5762	1.25605e-35	p< 0.001	1	1	1	1	4						-5.1334	-7.79118	-5.26867	-8.33519	7.53818	8.06464	8.45225	13.5762	6.68124e-11	8.99203e-29	9.04258e-08	1.25605e-35	-5.1334	7.53818	0.868899	6.68124e-11	-7.79118	8.06464	0.616049	8.99203e-29	-5.26867	8.45225	0.903421	9.04258e-08	-8.33519	13.5762	0.743571	1.25605e-35
PCDHA6-G	PCG	Nuc	-8.33519	13.7834	1.25605e-35	p< 0.001	1	1	1	1	4						-5.1334	-7.79118	-5.26867	-8.33519	7.65322	8.18772	8.58124	13.7834	6.68124e-11	8.99203e-29	9.04258e-08	1.25605e-35	-5.1334	7.65322	0.88216	6.68124e-11	-7.79118	8.18772	0.62545	8.99203e-29	-5.26867	8.58124	0.917209	9.04258e-08	-8.33519	13.7834	0.754919	1.25605e-35
PCDHA7-G	PCG	Nuc	-8.33518	13.8548	1.25605e-35	p< 0.001	1	1	1	1	4						-5.13746	-7.79118	-5.26867	-8.33518	7.6971	8.23011	8.62567	13.8548	6.68124e-11	8.99203e-29	9.04258e-08	1.25605e-35	-5.13746	7.6971	0.886727	6.68124e-11	-7.79118	8.23011	0.628689	8.99203e-29	-5.26867	8.62567	0.921957	9.04258e-08	-8.33518	13.8548	0.758827	1.25605e-35
PCDHGA1	PCG	Nuc	-8.10494	15.9936	1.14579e-35	p< 0.001	1	1	1	1	4						-5.14416	-7.77	-5.28945	-8.10494	8.86068	9.51235	9.95476	15.9936	6.5495e-11	1.16689e-28	8.72088e-08	1.14579e-35	-5.14416	8.86068	1.01924	6.5495e-11	-7.77	9.51235	0.728541	1.16689e-28	-5.28945	9.95476	1.05973	8.72088e-08	-8.10494	15.9936	0.900382	1.14579e-35
PCDHGA10	PCG	Nuc	-8.29057	15.9789	3.55988e-35	p< 0.001	1	1	1	1	4						-5.14497	-7.7964	-5.27222	-8.29057	8.87039	9.47845	9.93484	15.9789	6.5495e-11	8.99203e-29	9.04258e-08	3.55988e-35	-5.14497	8.87039	1.02059	6.5495e-11	-7.7964	9.47845	0.723596	8.99203e-29	-5.27222	9.93484	1.06114	9.04258e-08	-8.29057	15.9789	0.880029	3.55988e-35
PCDHGA11	PCG	Nuc	-8.32083	15.6789	1.90968e-35	p< 0.001	1	1	1	1	4						-5.0709	-7.80695	-5.2753	-8.32083	8.70035	9.31402	9.75593	15.6789	9.37691e-11	8.99203e-29	8.89034e-08	1.90968e-35	-5.0709	8.70035	1.01403	9.37691e-11	-7.80695	9.31402	0.710117	8.99203e-29	-5.2753	9.75593	1.04137	8.89034e-08	-8.32083	15.6789	0.860533	1.90968e-35
PCDHGA12	PCG	Nuc	-8.22324	15.4379	2.38762e-34	p< 0.001	1	1	1	1	4						-5.14152	-7.74142	-5.24068	-8.22324	8.57076	9.16555	9.63574	15.4379	6.658e-11	1.33022e-28	1.046e-07	2.38762e-34	-5.14152	8.57076	0.986829	6.658e-11	-7.74142	9.16555	0.703174	1.33022e-28	-5.24068	9.63574	1.03359	1.046e-07	-8.22324	15.4379	0.857975	2.38762e-34
PCDHGA2	PCG	Nuc	-8.36576	15.4586	1.02205e-35	p< 0.001	1	1	1	1	4						-5.10572	-7.82201	-5.28097	-8.36576	8.55885	9.18676	9.61338	15.4586	7.05775e-11	8.99203e-29	8.72632e-08	1.02205e-35	-5.10572	8.55885	0.993237	7.05775e-11	-7.82201	9.18676	0.698915	8.99203e-29	-5.28097	9.61338	1.02494	8.72632e-08	-8.36576	15.4586	0.843591	1.02205e-35
PCDHGA3	PCG	Nuc	-8.33908	16.1364	1.99196e-35	p< 0.001	1	1	1	1	4						-5.13991	-7.757	-5.28145	-8.33908	8.93307	9.56824	10.0267	16.1364	6.658e-11	1.21256e-28	8.72632e-08	1.99196e-35	-5.13991	8.93307	1.02807	6.658e-11	-7.757	9.56824	0.732564	1.21256e-28	-5.28145	10.0267	1.06892	8.72632e-08	-8.33908	16.1364	0.883299	1.99196e-35
PCDHGA4	PCG	Nuc	-8.37683	15.6846	8.06119e-36	p< 0.001	1	1	1	1	4						-5.15066	-7.75654	-5.30047	-8.37683	8.69813	9.2977	9.77575	15.6846	6.5473e-11	1.33022e-28	8.53617e-08	8.06119e-36	-5.15066	8.69813	0.99898	6.5473e-11	-7.75654	9.2977	0.711833	1.33022e-28	-5.30047	9.77575	1.03867	8.53617e-08	-8.37683	15.6846	0.854889	8.06119e-36
PCDHGA5	PCG	Nuc	-8.31129	15.9302	3.09973e-36	p< 0.001	1	1	1	1	4						-5.13344	-7.82764	-5.31112	-8.31129	8.88044	9.49574	9.98847	15.9302	6.38815e-11	7.51205e-29	8.35992e-08	3.09973e-36	-5.13344	8.88044	1.02252	6.38815e-11	-7.82764	9.49574	0.722161	7.51205e-29	-5.31112	9.98847	1.05903	8.35992e-08	-8.31129	15.9302	0.875556	3.09973e-36
PCDHGA6	PCG	Nuc	-8.33099	15.5627	1.99196e-35	p< 0.001	1	1	1	1	4						-5.14242	-7.68854	-5.34197	-8.33099	8.67416	9.31135	9.78958	15.5627	6.41622e-11	1.21256e-28	7.31204e-08	1.99196e-35	-5.14242	8.67416	1.00006	6.41622e-11	-7.68854	9.31135	0.723196	1.21256e-28	-5.34197	9.78958	1.03198	7.31204e-08	-8.33099	15.5627	0.852775	1.99196e-35
PCDHGA7	PCG	Nuc	-8.34856	16.211	8.86973e-36	p< 0.001	1	1	1	1	4						-5.10572	-7.79625	-5.27885	-8.34856	8.96196	9.58701	10.0614	16.211	7.05775e-11	8.99203e-29	8.86072e-08	8.86973e-36	-5.10572	8.96196	1.04002	7.05775e-11	-7.79625	9.58701	0.731833	8.99203e-29	-5.27885	10.0614	1.07322	8.86072e-08	-8.34856	16.211	0.885922	8.86973e-36
PCDHGA8	PCG	Nuc	-8.36059	16.0291	9.18368e-36	p< 0.001	1	1	1	1	4						-5.17563	-7.78786	-5.29028	-8.36059	8.94691	9.55604	9.98668	16.0291	6.16718e-11	1.16689e-28	8.62689e-08	9.18368e-36	-5.17563	8.94691	1.02262	6.16718e-11	-7.78786	9.55604	0.728676	1.16689e-28	-5.29028	9.98668	1.06325	8.62689e-08	-8.36059	16.0291	0.875118	9.18368e-36
PCDHGA9	PCG	Nuc	-8.3208	15.4624	1.99196e-35	p< 0.001	1	1	1	1	4						-5.14661	-7.62587	-5.26257	-8.3208	8.59309	9.17143	9.63759	15.4624	6.5495e-11	2.50686e-28	9.51025e-08	1.99196e-35	-5.14661	8.59309	0.987461	6.5495e-11	-7.62587	9.17143	0.715084	2.50686e-28	-5.26257	9.63759	1.03047	9.51025e-08	-8.3208	15.4624	0.848405	1.99196e-35
PCDHGB1	PCG	Nuc	-8.32999	15.9867	1.55269e-35	p< 0.001	1	1	1	1	4						-5.11356	-7.73806	-5.27572	-8.32999	8.85522	9.47939	9.93398	15.9867	7.8957e-11	8.99203e-29	8.86072e-08	1.55269e-35	-5.11356	8.85522	1.02427	7.8957e-11	-7.73806	9.47939	0.731322	8.99203e-29	-5.27572	9.93398	1.06043	8.86072e-08	-8.32999	15.9867	0.876286	1.55269e-35
PCDHGB2	PCG	Nuc	-8.2142	16.1459	6.48447e-35	p< 0.001	1	1	1	1	4						-5.14638	-7.76616	-5.25917	-8.2142	8.90814	9.56775	9.98668	16.1459	5.95345e-11	8.99203e-29	8.69293e-08	6.48447e-35	-5.14638	8.90814	1.02252	5.95345e-11	-7.76616	9.56775	0.733982	8.99203e-29	-5.25917	9.98668	1.07133	8.69293e-08	-8.2142	16.1459	0.89803	6.48447e-35
PCDHGB4	PCG	Nuc	-8.23015	15.3781	4.91123e-36	p< 0.001	1	1	1	1	4						-5.15532	-7.858	-5.31014	-8.23015	8.51748	9.15675	9.58065	15.3781	6.33144e-11	8.74433e-29	8.13282e-08	4.91123e-36	-5.15532	8.51748	0.977856	6.33144e-11	-7.858	9.15675	0.693299	8.74433e-29	-5.31014	9.58065	1.01671	8.13282e-08	-8.23015	15.3781	0.853717	4.91123e-36
PCDHGB5	PCG	Nuc	-8.1175	15.3469	4.32157e-34	p< 0.001	1	1	1	1	4						-5.14761	-7.74684	-5.2904	-8.1175	8.52874	9.11088	9.57638	15.3469	6.50428e-11	1.21256e-28	8.76746e-08	4.32157e-34	-5.14761	8.52874	0.980344	6.50428e-11	-7.74684	9.11088	0.698553	1.21256e-28	-5.2904	9.57638	1.01929	8.76746e-08	-8.1175	15.3469	0.86216	4.32157e-34
PCDHGB6	PCG	Nuc	-8.29432	16.2093	4.77009e-35	p< 0.001	1	1	1	1	4						-5.13524	-7.79564	-5.28338	-8.29432	8.88766	9.60669	9.99707	16.2093	6.33144e-11	1.16689e-28	9.43439e-08	4.77009e-35	-5.13524	8.88766	1.02388	6.33144e-11	-7.79564	9.60669	0.730379	1.16689e-28	-5.28338	9.99707	1.06434	9.43439e-08	-8.29432	16.2093	0.890314	4.77009e-35
PCDHGB7	PCG	Nuc	-8.29115	15.4139	4.47102e-35	p< 0.001	1	1	1	1	4						-5.10606	-7.73906	-5.29199	-8.29115	8.55076	9.17371	9.63214	15.4139	7.05172e-11	1.4971e-28	8.72818e-08	4.47102e-35	-5.10606	8.55076	0.989183	7.05172e-11	-7.73906	9.17371	0.702639	1.4971e-28	-5.29199	9.63214	1.02391	8.72818e-08	-8.29115	15.4139	0.848776	4.47102e-35
PCDHGB8	PCG	Nuc	-8.3406	14.234	1.25605e-35	p< 0.001	1	1	1	1	4						-5.13666	-7.80679	-5.27969	-8.3406	7.90501	8.46737	8.87381	14.234	6.68124e-11	8.99203e-29	8.76746e-08	1.25605e-35	-5.13666	7.90501	0.910471	6.68124e-11	-7.80679	8.46737	0.645523	8.99203e-29	-5.27969	8.87381	0.946644	8.76746e-08	-8.3406	14.234	0.779146	1.25605e-35
PCDHGC3	PCG	Nuc	-7.74162	18.3659	5.14237e-36	p< 0.001	1	1	1	1	4						-5.13435	-7.14529	-5.06736	-7.74162	9.48005	10.2976	10.1825	18.3659	4.81484e-11	2.95115e-26	2.27067e-07	5.14237e-36	-5.13435	9.48005	1.07319	4.81484e-11	-7.14529	10.2976	0.848904	2.95115e-26	-5.06736	10.1825	1.12851	2.27067e-07	-7.74162	18.3659	1.09296	5.14237e-36
PCDHGC4	PCG	Nuc	-8.3379	15.3542	1.25605e-35	p< 0.001	1	1	1	1	4						-5.14071	-7.79118	-5.28548	-8.3379	8.53447	9.11834	9.58897	15.3542	6.658e-11	8.99203e-29	8.72632e-08	1.25605e-35	-5.14071	8.53447	0.982426	6.658e-11	-7.79118	9.11834	0.696539	8.99203e-29	-5.28548	9.58897	1.02146	8.72632e-08	-8.3379	15.3542	0.840723	1.25605e-35
PCDHGC5	PCG	Nuc	-8.34358	16.5227	1.18514e-35	p< 0.001	1	1	1	1	4						-5.15777	-7.74003	-5.27175	-8.34358	9.21166	9.81915	10.2836	16.5227	6.41622e-11	1.16689e-28	8.94051e-08	1.18514e-35	-5.15777	9.21166	1.0565	6.41622e-11	-7.74003	9.81915	0.755172	1.16689e-28	-5.27175	10.2836	1.09847	8.94051e-08	-8.34358	16.5227	0.904109	1.18514e-35
PCOLCE	PCG	Nuc	-7.86821	41.1955	7.83357e-34	p< 0.001	1	1	1	1	4						-5.52029	-7.19997	-5.44672	-7.86821	26.9379	24.495	27.6156	41.1955	4.10513e-11	2.9457e-21	8.14939e-08	7.83357e-34	-5.52029	26.9379	2.84417	4.10513e-11	-7.19997	24.495	1.92634	2.9457e-21	-5.44672	27.6156	2.93809	8.14939e-08	-7.86821	41.1955	2.43349	7.83357e-34
PDE1B	PCG	Nuc	-9.01241	0.678874	0.000117168	p< 0.001	1	1	1	1	4						-9.92734	-7.76227	-9.01241	-6.92878	0.406928	0.432365	0.678874	0.437012	0.000404086	0.000213971	0.000117168	3.61051e-05	-9.92734	0.406928	0.0178498	0.000404086	-7.76227	0.432365	0.0300769	0.000213971	-9.01241	0.678874	0.0524072	0.000117168	-6.92878	0.437012	0.0250972	3.61051e-05
PDE2A	PCG	Nuc	-4.10216	77.2057	3.43169e-18	p< 0.001	1	1	1	1	4						-3.1487	-4.34291	-3.44291	-4.10216	59.2492	50.4997	67.4576	77.2057	8.36743e-05	4.79584e-15	0.000382864	3.43169e-18	-3.1487	59.2492	10.1479	8.36743e-05	-4.34291	50.4997	7.07202	4.79584e-15	-3.44291	67.4576	10.7835	0.000382864	-4.10216	77.2057	8.75451	3.43169e-18
PDGFRA	PCG	Nuc	-6.61598	163.535	2.70862e-22	p< 0.001	1	1	1	1	4						-5.19469	-3.94265	-4.19891	-6.61598	86.3697	81.6229	113.061	163.535	1.3204e-05	3.71878e-07	0.000357294	2.70862e-22	-5.19469	86.3697	8.65426	1.3204e-05	-3.94265	81.6229	12.062	3.71878e-07	-4.19891	113.061	16.5518	0.000357294	-6.61598	163.535	11.0128	2.70862e-22
PDGFRB	PCG	Nuc	-7.55659	66.9673	4.69898e-33	p< 0.001	1	1	1	1	4						-5.14528	-6.95669	-6.00758	-7.55659	27.2647	33.3658	35.9848	66.9673	3.91665e-10	3.82134e-15	1.17192e-09	4.69898e-33	-5.14528	27.2647	3.18403	3.91665e-10	-6.95669	33.3658	2.62175	3.82134e-15	-6.00758	35.9848	3.49399	1.17192e-09	-7.55659	66.9673	4.16158	4.69898e-33
PEAR1	PCG	Nuc	-10.9373	20.5762	7.22755e-36	p< 0.001	1	1	1	1	4						-8.31586	-9.26057	-11.0365	-10.9373	13.4966	13.5029	15.5819	20.5762	1.79503e-15	8.45847e-20	8.60815e-11	7.22755e-36	-8.31586	13.4966	0.907222	1.79503e-15	-9.26057	13.5029	0.908082	8.45847e-20	-11.0365	15.5819	0.80755	8.60815e-11	-10.9373	20.5762	0.890146	7.22755e-36
PECAM1	PCG	Nuc	-6.86819	33.8187	2.59093e-43	p< 0.001	1	1	1	1	4						-5.05465	-4.83764	-3.45763	-6.86819	21.6669	19.1111	21.6209	33.8187	3.02246e-11	1.70389e-17	0.000124835	2.59093e-43	-5.05465	21.6669	2.45414	3.02246e-11	-4.83764	19.1111	2.35394	1.70389e-17	-3.45763	21.6209	3.97405	0.000124835	-6.86819	33.8187	2.25268	2.59093e-43
PGLYRP1	PCG	Nuc	-7.54609	0.350404	4.70574e-09	p< 0.001	1	1	1	1	4						-12.9922	-5.69859	-9.09476	-7.54609	0.2511	0.23424	0.307767	0.350404	5.02313e-06	0.000869491	8.44118e-06	4.70574e-09	-12.9922	0.2511	0.0128676	5.02313e-06	-5.69859	0.23424	0.0281049	0.000869491	-9.09476	0.307767	0.0174875	8.44118e-06	-7.54609	0.350404	0.0196958	4.70574e-09
PI16	PCG	Nuc	-9.48513	0.855609	5.35114e-08	p< 0.001	1	1	1	1	4						-11.0802	-11.7176	-17.724	-9.48513	0.808479	0.727933	0.727959	0.855609	6.87644e-06	4.85637e-06	8.02411e-05	5.35114e-08	-11.0802	0.808479	0.0336218	6.87644e-06	-11.7176	0.727933	0.0358328	4.85637e-06	-17.724	0.727959	0.0248595	8.02411e-05	-9.48513	0.855609	0.0393872	5.35114e-08
PIEZO1	PCG	Nuc	-3.9766	13.6618	2.80221e-16	p< 0.001	1	1	1	1	4						-3.04626	-3.48842	-5.94977	-3.9766	9.00552	8.68351	10.7065	13.6618	0.000407189	3.70495e-05	3.75433e-06	2.80221e-16	-3.04626	9.00552	1.66989	0.000407189	-3.48842	8.68351	1.44681	3.70495e-05	-5.94977	10.7065	0.980359	3.75433e-06	-3.9766	13.6618	1.60898	2.80221e-16
PISD-PS1	NC	Nuc	-9.77733	42.26	2.85567e-52	p< 0.001	1	1	1	1	4						-9.10818	-14.5677	-9.64044	-9.77733	28.0092	32.6793	32.6909	42.26	2.40371e-14	4.76679e-43	9.33412e-15	2.85567e-52	-9.10818	28.0092	1.86996	2.40371e-14	-14.5677	32.6793	1.34533	4.76679e-43	-9.64044	32.6909	2.0675	9.33412e-15	-9.77733	42.26	1.9613	2.85567e-52
PISD-PS2	NC	Nuc	-9.52673	4.96031	8.25086e-21	p< 0.001	1	1	1	1	4						-8.16851	-15.3435	-11.9651	-9.52673	2.95535	3.23364	3.5498	4.96031	3.91736e-07	1.09929e-11	1.02467e-09	8.25086e-21	-8.16851	2.95535	0.231582	3.91736e-07	-15.3435	3.23364	0.119356	1.09929e-11	-11.9651	3.5498	0.174234	1.02467e-09	-9.52673	4.96031	0.235879	8.25086e-21
PISD-PS3	NC	Nuc	-9.77118	42.353	2.85567e-52	p< 0.001	1	1	1	1	4						-9.10172	-14.6602	-9.67802	-9.77118	28.0699	32.7506	32.7827	42.353	2.40371e-14	5.84591e-43	7.59859e-15	2.85567e-52	-9.10172	28.0699	1.87521	2.40371e-14	-14.6602	32.7506	1.33971	5.84591e-43	-9.67802	32.7827	2.06709	7.59859e-15	-9.77118	42.353	1.96681	2.85567e-52
PLA2R1	PCG	Nuc	-3.96143	1.20592	1.68226e-09	p< 0.001	1	1	1	1	4						-4.77166	-3.82005	-5.74458	-3.96143	0.842568	0.742175	1.13894	1.20592	4.8996e-05	5.07082e-05	1.55391e-05	1.68226e-09	-4.77166	0.842568	0.0943338	4.8996e-05	-3.82005	0.742175	0.120578	5.07082e-05	-5.74458	1.13894	0.129517	1.55391e-05	-3.96143	1.20592	0.143912	1.68226e-09
PLEC	PCG	Nuc	-15.4649	39.0083	3.38869e-54	p< 0.001	1	1	1	1	4						-5.16522	-12.2656	-10.2467	-15.4649	20.6739	31.1869	18.2809	39.0083	6.20929e-09	4.76517e-25	1.12932e-07	3.38869e-54	-5.16522	20.6739	2.32068	6.20929e-09	-12.2656	31.1869	1.48407	4.76517e-25	-10.2467	18.2809	0.935392	1.12932e-07	-15.4649	39.0083	1.19717	3.38869e-54
PLVAP	PCG	Nuc	-8.7119	385.559	1.6389e-38	p< 0.001	1	1	1	1	4						-5.71473	-8.22158	-10.6815	-8.7119	181.825	196.806	262.893	385.559	9.72367e-14	1.67863e-32	1.19919e-08	1.6389e-38	-5.71473	181.825	18.3204	9.72367e-14	-8.22158	196.806	14.7363	1.67863e-32	-10.6815	262.893	13.0376	1.19919e-08	-8.7119	385.559	20.7146	1.6389e-38
PLXDC1	PCG	Nuc	-6.08015	2.36877	1.00517e-13	p< 0.001	1	1	1	1	4						-4.3067	-7.39487	-5.29688	-6.08015	2.15564	2.01234	1.99174	2.36877	0.000777477	7.43137e-08	3.72512e-05	1.00517e-13	-4.3067	2.15564	0.27598	0.000777477	-7.39487	2.01234	0.149364	7.43137e-08	-5.29688	1.99174	0.223772	3.72512e-05	-6.08015	2.36877	0.174427	1.00517e-13
PLXNC1	PCG	Nuc	-4.64994	9.28819	1.85162e-25	p< 0.001	1	1	1	1	4						-3.6685	-3.43728	-3.20563	-4.64994	6.98201	5.60907	8.29579	9.28819	1.60167e-06	2.37613e-12	0.000696751	1.85162e-25	-3.6685	6.98201	1.06529	1.60167e-06	-3.43728	5.60907	0.990501	2.37613e-12	-3.20563	8.29579	1.53808	0.000696751	-4.64994	9.28819	0.902767	1.85162e-25
PLXND1	PCG	Nuc	-6.85513	233.904	4.68207e-33	p< 0.001	1	1	1	1	4						-4.58407	-6.40004	-7.18368	-6.85513	133.108	138.782	149.507	233.904	3.19809e-10	5.56311e-18	5.8821e-10	4.68207e-33	-4.58407	133.108	16.5835	3.19809e-10	-6.40004	138.782	12.6965	5.56311e-18	-7.18368	149.507	11.7772	5.8821e-10	-6.85513	233.904	15.921	4.68207e-33
PNISR	PCG	Nuc	-5.04097	7.65749	2.56547e-07	p< 0.001	1	1	1	1	4						-5.04097	-4.312	-6.21854	-4.90944	7.65749	5.51836	6.81033	6.44231	2.56547e-07	9.13202e-14	5.29733e-09	1.41748e-22	-5.04097	7.65749	0.891823	2.56547e-07	-4.312	5.51836	0.814289	9.13202e-14	-6.21854	6.81033	0.653565	5.29733e-09	-4.90944	6.44231	0.608274	1.41748e-22
PODXL	PCG	Nuc	-6.04712	18.7715	6.56966e-23	p< 0.001	1	1	1	1	4						-5.59812	-6.74382	-5.49552	-6.04712	13.0089	12.8562	15.3028	18.7715	3.53468e-09	2.73388e-14	4.35037e-07	6.56966e-23	-5.59812	13.0089	1.25317	3.53468e-09	-6.74382	12.8562	1.10804	2.73388e-14	-5.49552	15.3028	1.56092	4.35037e-07	-6.04712	18.7715	1.43521	6.56966e-23
PPAP2A	PCG	Nuc	-7.01786	64.4956	1.69217e-41	p< 0.001	1	1	1	1	4						-6.85433	-6.59597	-4.86989	-7.01786	45.82	45.3939	51.4545	64.4956	1.59137e-12	5.90084e-27	2.66862e-07	1.69217e-41	-6.85433	45.82	3.69629	1.59137e-12	-6.59597	45.3939	4.18517	5.90084e-27	-4.86989	51.4545	6.35652	2.66862e-07	-7.01786	64.4956	4.1791	1.69217e-41
PPCDC	PCG	Nuc	-2.83405	24.2442	4.96857e-11	p< 0.001	1	1	1	1	4						-2.93079	-3.79272	-3.22588	-2.83405	23.2997	21.5982	23.1925	24.2442	4.4275e-05	8.85922e-10	0.000378186	4.96857e-11	-2.93079	23.2997	4.61317	4.4275e-05	-3.79272	21.5982	3.27909	8.85922e-10	-3.22588	23.1925	4.22366	0.000378186	-2.83405	24.2442	3.89926	4.96857e-11
PRELP	PCG	Nuc	-6.19338	41.571	1.86077e-27	p< 0.001	1	1	1	1	4						-3.06633	-4.3894	-4.08272	-6.19338	20.545	18.1523	25.1202	41.571	0.000325057	2.66453e-13	1.44706e-05	1.86077e-27	-3.06633	20.545	3.68126	0.000325057	-4.3894	18.1523	2.38332	2.66453e-13	-4.08272	25.1202	3.42171	1.44706e-05	-6.19338	41.571	3.15434	1.86077e-27
PRSS53	PCG	Nuc	-6.11876	6.54376	5.1954e-11	p< 0.001	1	1	1	1	4						-2.81808	-6.11876	-6.81683	-2.99842	4.83168	6.54376	5.93944	4.05698	0.000634934	5.1954e-11	7.20767e-09	7.8499e-07	-2.81808	4.83168	0.995184	0.000634934	-6.11876	6.54376	0.651763	5.1954e-11	-6.81683	5.93944	0.480442	7.20767e-09	-2.99842	4.05698	0.617309	7.8499e-07
PTCH2	PCG	Nuc	-2.72425	2.71905	0.000291129	p< 0.001	1	1	1	1	4						-6.56514	-2.72425	-8.40965	-5.02507	1.01395	2.71905	1.05973	2.02684	8.43485e-05	0.000291129	0.000579822	3.99576e-10	-6.56514	1.01395	0.0745666	8.43485e-05	-2.72425	2.71905	0.607886	0.000291129	-8.40965	1.05973	0.0636278	0.000579822	-5.02507	2.02684	0.178188	3.99576e-10
PTGIS	PCG	Nuc	-6.37875	4.61127	3.5855e-20	p< 0.001	1	1	1	1	4						-5.66239	-5.58472	-9.32913	-6.37875	3.51569	1.54828	4.47988	4.61127	1.48691e-05	5.59819e-05	2.49462e-06	3.5855e-20	-5.66239	3.51569	0.356253	1.48691e-05	-5.58472	1.54828	0.189574	5.59819e-05	-9.32913	4.47988	0.294708	2.49462e-06	-6.37875	4.61127	0.332451	3.5855e-20
PTGS1	PCG	Nuc	-3.89855	70.5893	1.55357e-18	p< 0.001	1	1	1	1	4						-2.98306	-3.58192	-3.15335	-3.89855	45.5004	36.463	62.4663	70.5893	2.73833e-05	9.84293e-13	0.000398031	1.55357e-18	-2.98306	45.5004	8.79947	2.73833e-05	-3.58192	36.463	6.35814	9.84293e-13	-3.15335	62.4663	12.0751	0.000398031	-3.89855	70.5893	8.35792	1.55357e-18
PTH1R	PCG	Nuc	-8.66272	75.1107	8.8484e-42	p< 0.001	1	1	1	1	4						-6.5359	-7.11435	-7.69056	-8.66272	44.3341	46.2366	60.9168	75.1107	5.89333e-14	4.73067e-25	4.16983e-11	8.8484e-42	-6.5359	44.3341	4.1524	5.89333e-14	-7.11435	46.2366	3.84011	4.73067e-25	-7.69056	60.9168	4.54526	4.16983e-11	-8.66272	75.1107	4.09325	8.8484e-42
PTPRB	PCG	Nuc	-4.2821	11.7644	1.16388e-20	p< 0.001	1	1	1	1	4						-3.8469	-3.45295	-3.55194	-4.2821	8.96296	7.80394	10.3485	11.7644	3.68961e-07	4.28438e-13	0.000159912	1.16388e-20	-3.8469	8.96296	1.28398	3.68961e-07	-3.45295	7.80394	1.38699	4.28438e-13	-3.55194	10.3485	1.84792	0.000159912	-4.2821	11.7644	1.23809	1.16388e-20
PTPRCAP	PCG	Nuc	-19.969	6.38928	9.43615e-24	p< 0.001	1	1	1	1	4						-12.7665	-7.4587	-10.7556	-19.969	3.6812	2.59307	4.26442	6.38928	2.11695e-11	4.00563e-09	2.34621e-08	9.43615e-24	-12.7665	3.6812	0.162658	2.11695e-11	-7.4587	2.59307	0.229723	4.00563e-09	-10.7556	4.26442	0.196464	2.34621e-08	-19.969	6.38928	0.151859	9.43615e-24
PWWP2A	PCG	Nuc	-3.15682	2.71483	0.000248568	p< 0.001	1	1	1	1	4						-3.15682	-2.99063	-3.71888	-2.41482	2.71483	2.11234	2.58356	2.31362	0.000248568	5.31943e-07	0.000101487	0.000248924	-3.15682	2.71483	0.478645	0.000248568	-2.99063	2.11234	0.432559	5.31943e-07	-3.71888	2.58356	0.415451	0.000101487	-2.41482	2.31362	0.447068	0.000248924
PXDN	PCG	Nuc	-6.93757	7.74135	2.2492e-26	p< 0.001	1	1	1	1	4						-4.74559	-6.3141	-4.85582	-6.93757	5.25335	4.70102	6.52282	7.74135	3.20835e-09	2.88177e-20	3.45905e-07	2.2492e-26	-4.74559	5.25335	0.623926	3.20835e-09	-6.3141	4.70102	0.448432	2.88177e-20	-4.85582	6.52282	0.82362	3.45905e-07	-6.93757	7.74135	0.520637	2.2492e-26
RAMP2	PCG	Nuc	-9.18881	67.5506	5.02119e-37	p< 0.001	1	1	1	1	4						-8.78951	-10.0185	-8.54046	-9.18881	52.2261	49.1374	50.949	67.5506	3.49171e-15	3.44368e-29	1.68668e-11	5.02119e-37	-8.78951	52.2261	3.52163	3.49171e-15	-10.0185	49.1374	2.93236	3.44368e-29	-8.54046	50.949	3.345	1.68668e-11	-9.18881	67.5506	3.35383	5.02119e-37
RAPGEF3	PCG	Nuc	-3.5721	3.77421	1.71922e-12	p< 0.001	1	1	1	1	4						-2.8252	-4.6384	-6.90377	-3.5721	2.54083	3.22715	2.6847	3.77421	0.000718447	2.54575e-12	6.55323e-05	1.71922e-12	-2.8252	2.54083	0.5128	0.000718447	-4.6384	3.22715	0.429014	2.54575e-12	-6.90377	2.6847	0.198592	6.55323e-05	-3.5721	3.77421	0.485281	1.71922e-12
RBM5	PCG	Nuc	-3.02385	5.10591	0.000847667	p< 0.001	1	1	1	1	4						-3.02385	-2.93333	-2.72323	-2.13024	5.10591	4.67221	4.89992	4.91198	0.000847667	3.21807e-10	0.000935801	5.61064e-07	-3.02385	5.10591	0.936658	0.000847667	-2.93333	4.67221	0.978797	3.21807e-10	-2.72323	4.89992	1.13838	0.000935801	-2.13024	4.91198	1.04484	5.61064e-07
RCN1	PCG	Nuc	-5.36576	13.6119	1.97388e-27	p< 0.001	1	1	1	1	4						-4.09002	-4.63649	-3.66005	-5.36576	9.59431	7.6255	9.82826	13.6119	1.54604e-05	1.43335e-11	0.000330644	1.97388e-27	-4.09002	9.59431	1.35066	1.54604e-05	-4.63649	7.6255	1.04049	1.43335e-11	-3.66005	9.82826	1.65911	0.000330644	-5.36576	13.6119	1.14623	1.97388e-27
RCN3	PCG	Nuc	-10.442	1167.95	5.25703e-09	p< 0.001	1	1	1	1	4						-6.91478	-7.46917	-10.442	-9.15905	943.211	935.508	1167.95	1164.05	1.73437e-15	1.87159e-28	5.25703e-09	1.27272e-40	-6.91478	943.211	79.9926	1.73437e-15	-7.46917	935.508	78.0689	1.87159e-28	-10.442	1167.95	67.6993	5.25703e-09	-9.15905	1164.05	58.4986	1.27272e-40
ROBO4	PCG	Nuc	-11.0337	41.9461	2.7403e-39	p< 0.001	1	1	1	1	4						-6.53058	-9.42368	-11.3941	-11.0337	26.7829	26.5783	31.0653	41.9461	1.23088e-13	6.89747e-24	4.62311e-10	2.7403e-39	-6.53058	26.7829	2.35892	1.23088e-13	-9.42368	26.5783	1.66923	6.89747e-24	-11.3941	31.0653	1.47187	4.62311e-10	-11.0337	41.9461	1.79003	2.7403e-39
RRNAD1	PCG	Nuc	-4.89654	5.71486	7.69671e-06	p< 0.001	1	1	1	1	4						-4.31044	-4.81743	-4.89654	-3.09291	5.69135	5.63948	5.71486	4.55632	6.54371e-08	1.23416e-15	7.69671e-06	1.62885e-09	-4.31044	5.69135	0.764954	6.54371e-08	-4.81743	5.63948	0.698585	1.23416e-15	-4.89654	5.71486	0.64541	7.69671e-06	-3.09291	4.55632	0.668498	1.62885e-09
RSRP1	PCG	Nuc	-5.60329	137.902	5.23939e-10	p< 0.001	1	1	1	1	4						-5.60329	-3.52408	-3.48604	-3.56708	137.902	105.433	125.364	121.269	5.23939e-10	3.7874e-07	4.58419e-05	1.90271e-14	-5.60329	137.902	14.1573	5.23939e-10	-3.52408	105.433	17.0134	3.7874e-07	-3.48604	125.364	20.8292	4.58419e-05	-3.56708	121.269	15.9549	1.90271e-14
S1PR3	PCG	Nuc	-8.8888	4.95714	1.75129e-28	p< 0.001	1	1	1	1	4						-9.47432	-6.62923	-4.86685	-8.8888	2.19695	1.93832	2.94086	4.95714	2.72511e-10	3.35138e-11	5.30391e-05	1.75129e-28	-9.47432	2.19695	0.12359	2.72511e-10	-6.62923	1.93832	0.159998	3.35138e-11	-4.86685	2.94086	0.395373	5.30391e-05	-8.8888	4.95714	0.252179	1.75129e-28
S1PR4	PCG	Nuc	-10.195	2.33951	1.12471e-13	p< 0.001	1	1	1	1	4						-9.90844	-11.9184	-7.72345	-10.195	1.61471	1.33027	1.425	2.33951	1.99848e-08	2.15461e-10	0.000172363	1.12471e-13	-9.90844	1.61471	0.085217	1.99848e-08	-11.9184	1.33027	0.0628773	2.15461e-10	-7.72345	1.425	0.0822152	0.000172363	-10.195	2.33951	0.10579	1.12471e-13
SAP25	PCG	Nuc	-13.8796	1.88418	5.04618e-10	p< 0.001	1	1	1	1	4						-13.8796	-42.066	-19.882	-17.8559	1.88418	1.73813	1.71498	1.82139	5.04618e-10	1.96866e-15	6.33221e-09	1.00233e-16	-13.8796	1.88418	0.0653677	5.04618e-10	-42.066	1.73813	0.0185032	1.96866e-15	-19.882	1.71498	0.0384604	6.33221e-09	-17.8559	1.82139	0.044175	1.00233e-16
SCARA3	PCG	Nuc	-37.9877	3.26419	3.71112e-32	p< 0.001	1	1	1	1	4						-22.6366	-64.4798	-20.5805	-37.9877	2.06218	1.86137	2.9381	3.26419	6.27243e-10	4.71922e-18	2.04489e-08	3.71112e-32	-22.6366	2.06218	0.0453941	6.27243e-10	-64.4798	1.86137	0.00967007	4.71922e-18	-20.5805	2.9381	0.0696383	2.04489e-08	-37.9877	3.26419	0.0377359	3.71112e-32
SCARF1	PCG	Nuc	-8.40396	16.0315	2.14246e-16	p< 0.001	1	1	1	1	4						-8.40396	-13.7901	-11.2411	-8.94762	16.0315	15.3965	14.7122	14.8414	2.14246e-16	2.02822e-33	3.55756e-15	1.29066e-35	-8.40396	16.0315	1.08152	2.14246e-16	-13.7901	15.3965	0.631094	2.02822e-33	-11.2411	14.7122	0.780546	3.55756e-15	-8.94762	14.8414	0.766591	1.29066e-35
SCARF2	PCG	Nuc	-8.63972	9.73355	2.64371e-34	p< 0.001	1	1	1	1	4						-7.33079	-7.28306	-11.4416	-8.63972	6.39116	7.92346	6.61303	9.73355	9.78262e-13	2.99196e-15	3.68141e-09	2.64371e-34	-7.33079	6.39116	0.540059	9.78262e-13	-7.28306	7.92346	0.702415	2.99196e-15	-11.4416	6.61303	0.302272	3.68141e-09	-8.63972	9.73355	0.531198	2.64371e-34
SCD2	PCG	Nuc	-5.26427	424.868	6.80477e-16	p< 0.001	1	1	1	1	4						-4.62724	-4.48667	-3.43896	-5.26427	313.346	239.443	343.606	424.868	2.04585e-08	1.05645e-11	5.8663e-05	6.80477e-16	-4.62724	313.346	39.0327	2.04585e-08	-4.48667	239.443	30.9616	1.05645e-11	-3.43896	343.606	58.7497	5.8663e-05	-5.26427	424.868	36.1132	6.80477e-16
SELPLG	PCG	Nuc	-6.08849	29.2776	9.83962e-21	p< 0.001	1	1	1	1	4						-4.41628	-6.87981	-4.19057	-6.08849	13.9682	11.8436	15.1125	29.2776	4.83177e-06	4.53664e-12	1.54546e-05	9.83962e-21	-4.41628	13.9682	1.90042	4.83177e-06	-6.87981	11.8436	0.899923	4.53664e-12	-4.19057	15.1125	2.06192	1.54546e-05	-6.08849	29.2776	2.24709	9.83962e-21
SEMA3F	PCG	Nuc	-9.75735	16.8911	2.08264e-36	p< 0.001	1	1	1	1	4						-5.57895	-6.80594	-11.1542	-9.75735	9.65322	10.8528	10.7532	16.8911	1.35329e-09	1.14895e-21	2.53356e-09	2.08264e-36	-5.57895	9.65322	1.03777	1.35329e-09	-6.80594	10.8528	0.978867	1.14895e-21	-11.1542	10.7532	0.49766	2.53356e-09	-9.75735	16.8911	0.810456	2.08264e-36
SEMA4C	PCG	Nuc	-6.34909	5.20162	3.15465e-21	p< 0.001	1	1	1	1	4						-4.8471	-7.09992	-6.90425	-6.34909	3.45092	3.52396	4.79242	5.20162	2.96202e-06	2.34056e-18	2.33106e-06	3.15465e-21	-4.8471	3.45092	0.407269	2.96202e-06	-7.09992	3.52396	0.304399	2.34056e-18	-6.90425	4.79242	0.367562	2.33106e-06	-6.34909	5.20162	0.375607	3.15465e-21
SEMA4D	PCG	Nuc	-7.24424	1.21218	6.0792e-15	p< 0.001	1	1	1	1	4						-9.09288	-9.20612	-13.0819	-7.24424	0.66957	0.796389	0.722015	1.21218	4.65471e-07	7.75948e-08	1.95368e-07	6.0792e-15	-9.09288	0.66957	0.0378993	4.65471e-07	-9.20612	0.796389	0.0353761	7.75948e-08	-13.0819	0.722015	0.0284123	1.95368e-07	-7.24424	1.21218	0.0774953	6.0792e-15
SEMA6B	PCG	Nuc	-3.1775	9.11791	5.09587e-05	p< 0.001	1	1	1	1	4						-3.1775	-3.30368	-4.92767	-4.38704	9.11791	7.02189	8.08312	8.69186	5.09587e-05	1.26508e-06	7.66533e-05	2.61493e-14	-3.1775	9.11791	1.7662	5.09587e-05	-3.30368	7.02189	1.36642	1.26508e-06	-4.92767	8.08312	0.903417	7.66533e-05	-4.38704	8.69186	0.924004	2.61493e-14
SEMA6C	PCG/NC	Nuc	-13.3092	9.99272	2.44933e-14	p< 0.001	1	1	1	1	4						-13.3092	-15.3373	-10.233	-12.8493	9.99272	8.8677	9.91561	9.85274	2.44933e-14	2.88781e-11	7.88537e-07	2.03468e-23	-13.3092	9.99272	0.440982	2.44933e-14	-15.3373	8.8677	0.315972	2.88781e-11	-10.233	9.91561	0.523442	7.88537e-07	-12.8493	9.85274	0.353766	2.03468e-23
SEPN1	PCG	Nuc	-6.67499	6.13992	7.53037e-29	p< 0.001	1	1	1	1	4						-4.48127	-6.25288	-5.36223	-6.67499	3.57367	3.53296	4.36095	6.13992	1.10434e-08	5.70269e-17	9.85616e-08	7.53037e-29	-4.48127	3.57367	0.465544	1.10434e-08	-6.25288	3.53296	0.32317	5.70269e-17	-5.36223	4.36095	0.455189	9.85616e-08	-6.67499	6.13992	0.423191	7.53037e-29
SERPINH1	PCG	Nuc	-9.15045	19.7455	5.22277e-28	p< 0.001	1	1	1	1	4						-8.416	-7.58403	-6.39758	-9.15045	12.4732	10.3115	13.5943	19.7455	2.84819e-12	7.50668e-27	3.87534e-08	5.22277e-28	-8.416	12.4732	0.886336	2.84819e-12	-7.58403	10.3115	0.830159	7.50668e-27	-6.39758	13.5943	1.23809	3.87534e-08	-9.15045	19.7455	0.976259	5.22277e-28
SFTPD	PCG	Nuc	-22.0992	1.46815	6.0611e-06	p< 0.001	1	1	1	1	4						-38.1018	-9.71084	-22.0992	-14.0962	1.35511	1.02842	1.46815	1.43221	2.1645e-06	0.000150796	6.0611e-06	5.19218e-07	-38.1018	1.35511	0.0135512	2.1645e-06	-9.71084	1.02842	0.0528877	0.000150796	-22.0992	1.46815	0.0272213	6.0611e-06	-14.0962	1.43221	0.0448844	5.19218e-07
SHROOM3	PCG	Nuc	-6.78734	364.384	5.20438e-08	p< 0.001	1	1	1	1	4						-3.8805	-5.95932	-6.78734	-4.33933	282.728	293.333	364.384	336.102	1.45734e-07	9.56878e-17	5.20438e-08	7.63198e-16	-3.8805	282.728	42.3479	1.45734e-07	-5.95932	293.333	28.3131	9.56878e-17	-6.78734	364.384	30.0324	5.20438e-08	-4.33933	336.102	36.3161	7.63198e-16
SLC12A9	PCG	Nuc	-9.26574	8.59015	2.47124e-07	p< 0.001	1	1	1	1	4						-5.27466	-5.32048	-9.26574	-3.23714	7.38097	5.15505	8.59015	4.88034	1.16728e-09	2.70464e-13	2.47124e-07	2.04021e-09	-5.27466	7.38097	0.834258	1.16728e-09	-5.32048	5.15505	0.571985	2.70464e-13	-9.26574	8.59015	0.503854	2.47124e-07	-3.23714	4.88034	0.689421	2.04021e-09
SLC22A17	PCG	Nuc	-10.0861	1.75586	1.0624e-06	p< 0.001	1	1	1	1	4						-4.7874	-8.27232	-10.0861	-7.58204	1.11162	1.27725	1.75586	1.71077	0.000218282	2.02097e-06	1.0624e-06	1.31615e-09	-4.7874	1.11162	0.128022	0.000218282	-8.27232	1.27725	0.0844881	2.02097e-06	-10.0861	1.75586	0.095239	1.0624e-06	-7.58204	1.71077	0.0977213	1.31615e-09
SLC26A10	PCG	Nuc	-15.0662	7.18329	8.34139e-09	p< 0.001	1	1	1	1	4						-8.94041	-8.64165	-15.0662	-14.14	5.42357	4.51644	7.18329	6.542	7.17852e-07	3.46901e-18	8.34139e-09	2.15858e-25	-8.94041	5.42357	0.346546	7.17852e-07	-8.64165	4.51644	0.322206	3.46901e-18	-15.0662	7.18329	0.26396	8.34139e-09	-14.14	6.542	0.213971	2.15858e-25
SLC2A4RG-PS	NC	Nuc	-55.1256	5.66116	1.42653e-36	p< 0.001	1	1	1	1	4						-22.9169	-55.1256	-29.0985	-21.2686	5.22769	5.66116	4.21533	5.10377	5.01018e-16	1.42653e-36	2.17811e-13	3.38415e-30	-22.9169	5.22769	0.110602	5.01018e-16	-55.1256	5.66116	0.0566568	1.42653e-36	-29.0985	4.21533	0.0751011	2.17811e-13	-21.2686	5.10377	0.113764	3.38415e-30
SLC43A2	PCG	Nuc	-4.57006	6.76667	2.14148e-23	p< 0.001	1	1	1	1	4						-3.66527	-5.22985	-4.51546	-4.57006	4.23745	3.85486	5.67057	6.76667	1.56465e-06	2.16516e-09	0.000790256	2.14148e-23	-3.66527	4.23745	0.687051	1.56465e-06	-5.22985	3.85486	0.412784	2.16516e-09	-4.51546	5.67057	0.649158	0.000790256	-4.57006	6.76667	0.677473	2.14148e-23
SLC43A3	PCG	Nuc	-6.4219	28.7412	1.12553e-28	p< 0.001	1	1	1	1	4						-5.49326	-7.7859	-4.23563	-6.4219	20.5649	16.7406	20.1113	28.7412	2.26773e-08	9.62617e-20	3.03232e-05	1.12553e-28	-5.49326	20.5649	2.00129	2.26773e-08	-7.7859	16.7406	1.19623	9.62617e-20	-4.23563	20.1113	2.87761	3.03232e-05	-6.4219	28.7412	2.00641	1.12553e-28
SLC44A2	PCG	Nuc	-9.20108	67.8307	1.03714e-37	p< 0.001	1	1	1	1	4						-5.69438	-7.84572	-6.1351	-9.20108	47.3342	41.9383	46.794	67.8307	5.47387e-13	3.61707e-10	4.22975e-08	1.03714e-37	-5.69438	47.3342	4.90228	5.47387e-13	-7.84572	41.9383	2.80433	3.61707e-10	-6.1351	46.794	4.72256	4.22975e-08	-9.20108	67.8307	3.42804	1.03714e-37
SLC9A9	PCG	Nuc	-5.08873	4.14911	5.13358e-22	p< 0.001	1	1	1	1	4						-4.36583	-4.31873	-4.1455	-5.08873	2.23901	2.40769	2.89205	4.14911	2.28808e-06	2.277e-12	6.02814e-05	5.13358e-22	-4.36583	2.23901	0.304204	2.28808e-06	-4.31873	2.40769	0.325693	2.277e-12	-4.1455	2.89205	0.44741	6.02814e-05	-5.08873	4.14911	0.373634	5.13358e-22
SLCO3A1	PCG	Nuc	-7.53849	7.47214	7.79818e-30	p< 0.001	1	1	1	1	4						-6.33193	-7.75473	-5.74455	-7.53849	3.68072	3.70137	4.06007	7.47214	1.70796e-08	3.37503e-16	5.70486e-07	7.79818e-30	-6.33193	3.68072	0.311572	1.70796e-08	-7.75473	3.70137	0.292582	3.37503e-16	-5.74455	4.06007	0.409701	5.70486e-07	-7.53849	7.47214	0.451961	7.79818e-30
SNHG14	NC	Nuc	-16.1793	1.45561	2.48373e-11	p< 0.001	1	1	1	1	4						-19.587	-4.92354	-20.535	-16.1793	1.30334	1.07464	1.34998	1.45561	3.56921e-08	0.000396814	8.14939e-08	2.48373e-11	-19.587	1.30334	0.0455398	3.56921e-08	-4.92354	1.07464	0.146606	0.000396814	-20.535	1.34998	0.037653	8.14939e-08	-16.1793	1.45561	0.0353618	2.48373e-11
SNORA16A	SNR	Nuc	-119.059	13.2028	2.77731e-06	p< 0.001	1	1	1	1	4						-73.7845	-119.059	-13.0133	-14.4225	7.66431	13.2028	10.2236	9.85924	4.22871e-05	2.77731e-06	0.000901254	7.37445e-06	-73.7845	7.66431	0	4.22871e-05	-119.059	13.2028	0	2.77731e-06	-13.0133	10.2236	0.651601	0.000901254	-14.4225	9.85924	0.199077	7.37445e-06
SNORA17	SNR	Nuc	-14.2863	3.72624	1.84603e-12	p< 0.001	1	1	1	1	4						-11.1753	-5.07197	-8.76661	-14.2863	3.08993	3.11683	2.72446	3.72624	1.43812e-06	7.22955e-05	5.58644e-05	1.84603e-12	-11.1753	3.08993	0.142732	1.43812e-06	-5.07197	3.11683	0.421259	7.22955e-05	-8.76661	2.72446	0.139905	5.58644e-05	-14.2863	3.72624	0.121184	1.84603e-12
SNORA24	SNR	Nuc	-96.3913	4.42575	8.90288e-20	p< 0.001	1	1	1	1	4						-23.0548	-96.3913	-19.7698	-29.5848	3.33209	4.42575	1.47169	2.74716	3.44916e-11	8.90288e-20	1.95915e-05	9.47172e-17	-23.0548	3.33209	0.0924307	3.44916e-11	-96.3913	4.42575	0.0138931	8.90288e-20	-19.7698	1.47169	0.0310625	1.95915e-05	-29.5848	2.74716	0.0340168	9.47172e-17
SNORA3	SNR	Nuc	-16.8695	2.50239	4.28439e-09	p< 0.001	1	1	1	1	4						-20.327	-30.4131	-58.23	-16.8695	1.37322	2.2305	0.956108	2.50239	0.000275064	1.28878e-07	0.000606118	4.28439e-09	-20.327	1.37322	0.0263972	0.000275064	-30.4131	2.2305	0.0219804	1.28878e-07	-58.23	0.956108	0	0.000606118	-16.8695	2.50239	0.0684659	4.28439e-09
SNORA31	SNR	Nuc	-14.6227	35.4189	8.88417e-10	p< 0.001	1	1	1	1	4						-17.588	-14.6227	-30.6997	-21.9794	25.7481	35.4189	35.3703	27.7555	5.15944e-08	8.88417e-10	2.92333e-11	1.00213e-15	-17.588	25.7481	0.641748	5.15944e-08	-14.6227	35.4189	1.43554	8.88417e-10	-30.6997	35.3703	0.486607	2.92333e-11	-21.9794	27.7555	0.54877	1.00213e-15
SNORA33	SNR	Nuc	-29.1897	27.1418	3.70614e-11	p< 0.001	1	1	1	1	4						-144.865	-29.1897	-31.493	-9.06104	16.6494	27.1418	15.5501	11.8968	2.84341e-08	3.70614e-11	9.16454e-05	1.16289e-05	-144.865	16.6494	0	2.84341e-08	-29.1897	27.1418	0.511103	3.70614e-11	-31.493	15.5501	0.363035	9.16454e-05	-9.06104	11.8968	0.599304	1.16289e-05
SNORA41	SNR	Nuc	-11.9051	10.1193	9.52355e-05	p< 0.001	1	1	1	1	4						-87.7143	-11.9051	-69.1477	-16.0417	9.3379	10.1193	7.72083	6.38704	3.85451e-05	9.52355e-05	0.000115933	0.000171644	-87.7143	9.3379	0	3.85451e-05	-11.9051	10.1193	0.291386	9.52355e-05	-69.1477	7.72083	0	0.000115933	-16.0417	6.38704	0.15701	0.000171644
SNORA61	SNR	Nuc	-228.038	52.5862	2.66453e-13	p< 0.001	1	1	1	1	4						-29.0319	-228.038	-19.9773	-162.3	50.1033	52.5862	32.1216	42.0357	2.26921e-07	2.66453e-13	5.13124e-06	6.53708e-11	-29.0319	50.1033	0.945761	2.26921e-07	-228.038	52.5862	0	2.66453e-13	-19.9773	32.1216	0.631819	5.13124e-06	-162.3	42.0357	0	6.53708e-11
SNORA64	SNR	Nuc	-79.6285	37.339	3.7274e-19	p< 0.001	1	1	1	1	4						-48.0606	-79.6285	-7.43327	-16.847	37.3015	37.339	20.3412	33.5534	2.66437e-14	3.7274e-19	0.000117967	8.32202e-17	-48.0606	37.3015	0.322568	2.66437e-14	-79.6285	37.339	0.140712	3.7274e-19	-7.43327	20.3412	1.73952	0.000117967	-16.847	33.5534	0.878257	8.32202e-17
SNORA65	SNR	Nuc	-15.6655	1.59262	3.49479e-25	p< 0.001	1	1	1	1	4						-17.9595	-15.6655	-5.89537	-11.556	0.717046	1.59262	0.887995	1.1079	1.09097e-12	3.49479e-25	0.000676713	6.87881e-27	-17.9595	0.717046	0.0235902	1.09097e-12	-15.6655	1.59262	0.0705301	3.49479e-25	-5.89537	0.887995	0.117824	0.000676713	-11.556	1.1079	0.0418343	6.87881e-27
SNORA68	SNR	Nuc	-37.3436	11.9435	2.55908e-18	p< 0.001	1	1	1	1	4						-54.8908	-37.3436	-10.0392	-76.7009	6.62804	11.9435	6.37013	7.97308	1.21138e-10	2.55908e-18	3.94285e-05	8.0711e-20	-54.8908	6.62804	0.0411188	1.21138e-10	-37.3436	11.9435	0.16023	2.55908e-18	-10.0392	6.37013	0.428514	3.94285e-05	-76.7009	7.97308	0.036148	8.0711e-20
SNORA70	SNR	Nuc	-42.5061	4.52826	1.51053e-25	p< 0.001	1	1	1	1	4						-22.174	-42.5061	-11.395	-22.9078	2.2894	4.52826	1.37745	3.12389	2.67586e-10	1.51053e-25	0.000275302	1.43656e-22	-22.174	2.2894	0.0624559	2.67586e-10	-42.5061	4.52826	0.0571391	1.51053e-25	-11.395	1.37745	0.0887096	0.000275302	-22.9078	3.12389	0.0572764	1.43656e-22
SNORD100	SNR	Nuc	-60.5741	42.5933	8.85014e-14	p< 0.001	1	1	1	1	4						-51.2271	-186.736	-26.5162	-60.5741	38.5446	34.7664	20.0447	42.5933	4.12198e-10	3.46573e-12	9.57618e-05	8.85014e-14	-51.2271	38.5446	0.290757	4.12198e-10	-186.736	34.7664	0	3.46573e-12	-26.5162	20.0447	0.560569	9.57618e-05	-60.5741	42.5933	0.232304	8.85014e-14
SNORD104	SNR	Nuc	-15.4715	509.117	2.81697e-37	p< 0.001	1	1	1	1	4						-9.66515	-15.4715	-16.8861	-13.2057	454.096	509.117	493.3	355.373	1.46377e-08	2.81697e-37	8.61841e-14	7.2772e-28	-9.66515	454.096	31.9219	1.46377e-08	-15.4715	509.117	19.3758	2.81697e-37	-16.8861	493.3	19.6187	8.61841e-14	-13.2057	355.373	12.7769	7.2772e-28
SNORD12	SNR	Nuc	-38.1875	0.187553	3.25845e-10	p< 0.001	1	1	1	1	4						-159.333	-38.1875	-25.7098	-14.1755	0.17743	0.187553	0.115605	0.140711	7.41699e-08	3.25845e-10	3.85613e-05	7.74213e-08	-159.333	0.17743	0	7.41699e-08	-38.1875	0.187553	0.00147613	3.25845e-10	-25.7098	0.115605	0.0015862	3.85613e-05	-14.1755	0.140711	0.00429219	7.74213e-08
SNORD22	SNR	Nuc	-53.4171	4.29344	2.83408e-21	p< 0.001	1	1	1	1	4						-48.9402	-53.4171	-228.956	-242.919	2.09977	4.29344	2.39179	2.80197	3.36064e-07	2.83408e-21	1.3841e-10	7.5766e-21	-48.9402	2.09977	0.0164215	3.36064e-07	-53.4171	4.29344	0.0273477	2.83408e-21	-228.956	2.39179	0	1.3841e-10	-242.919	2.80197	0	7.5766e-21
SNORD33	SNR	Nuc	-14.0485	39.5982	1.50222e-08	p< 0.001	1	1	1	1	4						-36.4982	-14.0485	-110.622	-178.72	23.0833	39.5982	17.1343	31.5761	2.40972e-07	1.50222e-08	1.1405e-06	9.26629e-13	-36.4982	23.0833	0.221839	2.40972e-07	-14.0485	39.5982	2.04041	1.50222e-08	-110.622	17.1343	0	1.1405e-06	-178.72	31.5761	0	9.26629e-13
SNORD34	SNR	Nuc	-30.2678	22.6605	8.67181e-07	p< 0.001	1	1	1	1	4						-21.2815	-30.2678	-73.3244	-24.4888	14.8108	22.6605	12.3257	14.8473	0.000218276	8.67181e-07	0.000286938	4.73765e-07	-21.2815	14.8108	0.242823	0.000218276	-30.2678	22.6605	0.222477	8.67181e-07	-73.3244	12.3257	0	0.000286938	-24.4888	14.8473	0.213469	4.73765e-07
SNORD35A	SNR	Nuc	-59.4589	39.8974	1.66678e-14	p< 0.001	1	1	1	1	4						-226.324	-59.4589	-50.3546	-160.226	33.7613	39.8974	29.4975	26.3908	5.80305e-12	1.66678e-14	8.44118e-06	6.54444e-14	-226.324	33.7613	0	5.80305e-12	-59.4589	39.8974	0.200772	1.66678e-14	-50.3546	29.4975	0.224446	8.44118e-06	-160.226	26.3908	0	6.54444e-14
SNORD47	SNR	Nuc	-26.6546	91.6588	6.29479e-20	p< 0.001	1	1	1	1	4						-20.7892	-26.6546	-16.3923	-69.0318	41.3218	91.6588	22.77	49.6896	7.23458e-08	6.29479e-20	8.19508e-05	1.00233e-16	-20.7892	41.3218	1.61509	7.23458e-08	-26.6546	91.6588	2.06324	6.29479e-20	-16.3923	22.77	0.869588	8.19508e-05	-69.0318	49.6896	0.220492	1.00233e-16
SNORD65	SNR	Nuc	-21.3405	51.6529	1.10921e-10	p< 0.001	1	1	1	1	4						-108.026	-21.3405	-19.355	-103.921	23.0258	51.6529	17.2473	25.09	2.97753e-06	1.10921e-10	0.000242104	2.71629e-09	-108.026	23.0258	0	2.97753e-06	-21.3405	51.6529	1.41131	1.10921e-10	-19.355	17.2473	0.310367	0.000242104	-103.921	25.09	0	2.71629e-09
SNORD72	SNR	Nuc	-48.9606	45.1711	3.648e-12	p< 0.001	1	1	1	1	4						-23.6595	-48.9606	-15.4384	-119.73	34.904	45.1711	33.7276	27.9165	4.80662e-08	3.648e-12	4.80707e-06	6.75388e-11	-23.6595	34.904	0.629007	4.80662e-08	-48.9606	45.1711	0.274388	3.648e-12	-15.4384	33.7276	1.56547	4.80707e-06	-119.73	27.9165	0	6.75388e-11
SNORD83B	SNR	Nuc	-42.6842	30.2605	2.67238e-10	p< 0.001	1	1	1	1	4						-15.8646	-42.6842	-80.8644	-28.0133	19.5874	30.2605	13.0121	16.9915	0.000128146	2.67238e-10	3.9576e-05	2.87635e-07	-15.8646	19.5874	0.490135	0.000128146	-42.6842	30.2605	0.347776	2.67238e-10	-80.8644	13.0121	0	3.9576e-05	-28.0133	16.9915	0.205152	2.87635e-07
SNORD96A	SNR	Nuc	-22.5951	140.676	1.43404e-25	p< 0.001	1	1	1	1	4						-42.5176	-22.5951	-38.0428	-60.4139	95.0775	140.676	81.7232	85.1103	2.58675e-17	1.43404e-25	5.22606e-12	2.17793e-31	-42.5176	95.0775	1.17796	2.58675e-17	-22.5951	140.676	4.23588	1.43404e-25	-38.0428	81.7232	1.4496	5.22606e-12	-60.4139	85.1103	0.488622	2.17793e-31
SNORD99	SNR	Nuc	-75.3587	3.67082	1.88342e-16	p< 0.001	1	1	1	1	4						-53.3641	-75.3587	-54.3566	-162.909	2.41012	3.67082	2.45411	2.02388	6.5495e-11	1.88342e-16	4.4434e-07	1.15198e-13	-53.3641	2.41012	0.0159017	6.5495e-11	-75.3587	3.67082	0.0145693	1.88342e-16	-54.3566	2.45411	0.0156557	4.4434e-07	-162.909	2.02388	0	1.15198e-13
SOD3	PCG	Nuc	-7.19461	137.981	1.75988e-32	p< 0.001	1	1	1	1	4						-4.6853	-6.4244	-7.31266	-7.19461	46.8168	60.2625	59.0015	137.981	9.17641e-07	4.85551e-18	5.95142e-07	1.75988e-32	-4.6853	46.8168	6.03153	9.17641e-07	-6.4244	60.2625	5.41273	4.85551e-18	-7.31266	59.0015	4.31051	5.95142e-07	-7.19461	137.981	8.88906	1.75988e-32
SON	PCG	Nuc	-3.93542	25.9185	3.70722e-15	p< 0.001	1	1	1	1	4						-2.90304	-3.93542	-2.75821	-3.14442	24.7613	25.9185	21.5525	24.4185	1.49731e-05	3.70722e-15	0.000541461	4.37408e-18	-2.90304	24.7613	5.07427	1.49731e-05	-3.93542	25.9185	3.94831	3.70722e-15	-2.75821	21.5525	4.66217	0.000541461	-3.14442	24.4185	3.54566	4.37408e-18
SOX17	PCG	Nuc	-6.18456	2.15699	4.1295e-13	p< 0.001	1	1	1	1	4						-4.95063	-3.68457	-8.17862	-6.18456	1.63474	1.40606	2.07327	2.15699	6.3787e-05	0.000198498	6.37118e-07	4.1295e-13	-4.95063	1.63474	0.169653	6.3787e-05	-3.68457	1.40606	0.212072	0.000198498	-8.17862	2.07327	0.126033	6.37118e-07	-6.18456	2.15699	0.163034	4.1295e-13
SPARC	PCG	Nuc	-8.41661	391.764	3.62011e-59	p< 0.001	1	1	1	1	4						-5.8283	-6.52798	-6.15521	-8.41661	183.822	220.505	252.339	391.764	3.83644e-12	4.86324e-18	7.39142e-08	3.62011e-59	-5.8283	183.822	19.2955	3.83644e-12	-6.52798	220.505	19.6696	4.86324e-18	-6.15521	252.339	25.5856	7.39142e-08	-8.41661	391.764	21.25	3.62011e-59
SPINT1	PCG	Nuc	-14.1124	1.73099	1.74811e-06	p< 0.001	1	1	1	1	4						-22.8436	-19.9964	-14.1124	-14.4947	1.30716	1.18059	1.73099	1.48024	9.84611e-07	1.37496e-07	1.74811e-06	1.91726e-10	-22.8436	1.30716	0.0422374	9.84611e-07	-19.9964	1.18059	0.0323874	1.37496e-07	-14.1124	1.73099	0.0665719	1.74811e-06	-14.4947	1.48024	0.0486838	1.91726e-10
SPN	PCG/NC	Nuc	-19.7713	2.19709	1.31115e-29	p< 0.001	1	1	1	1	4						-23.9312	-15.7752	-11.9382	-19.7713	1.07653	0.987814	1.47852	2.19709	7.05775e-11	2.31847e-09	1.64644e-08	1.31115e-29	-23.9312	1.07653	0.0256035	7.05775e-11	-15.7752	0.987814	0.0313787	2.31847e-09	-11.9382	1.47852	0.0657616	1.64644e-08	-19.7713	2.19709	0.0469881	1.31115e-29
SPTAN1	PCG	Nuc	-6.27871	4561.96	1.3279e-40	p< 0.001	1	1	1	1	4						-3.56641	-5.75975	-3.13472	-6.27871	2417.5	2537.24	2296.48	4561.96	1.95786e-05	2.1587e-16	0.000144566	1.3279e-40	-3.56641	2417.5	375.621	1.95786e-05	-5.75975	2537.24	256.014	2.1587e-16	-3.13472	2296.48	430.256	0.000144566	-6.27871	4561.96	330.629	1.3279e-40
SPTBN1	PCG	Nuc	-12.683	45.3502	5.65303e-67	p< 0.001	1	1	1	1	4						-8.13257	-9.9539	-5.72929	-12.683	19.6285	26.0963	18.9538	45.3502	6.73727e-17	6.65516e-32	7.61318e-09	5.65303e-67	-8.13257	19.6285	1.35238	6.73727e-17	-9.9539	26.0963	1.5619	6.65516e-32	-5.72929	18.9538	2.02297	7.61318e-09	-12.683	45.3502	1.61622	5.65303e-67
SPTBN2	PCG	Nuc	-18.0342	1836.55	1.37037e-47	p< 0.001	1	1	1	1	4						-10.0224	-15.3	-14.0274	-18.0342	855.065	1015.41	777.668	1836.55	1.90173e-14	3.13236e-40	1.73698e-12	1.37037e-47	-10.0224	855.065	47.0917	1.90173e-14	-15.3	1015.41	40.0511	3.13236e-40	-14.0274	777.668	29.8283	1.73698e-12	-18.0342	1836.55	47.6425	1.37037e-47
SRSF2	PCG	Nuc	-3.0982	94.5118	2.95547e-11	p< 0.001	1	1	1	1	4						-3.0521	-3.0982	-3.07171	-2.07579	65.8745	94.5118	65.3686	82.1532	1.58687e-05	2.95547e-11	0.000428422	1.29577e-08	-3.0521	65.8745	12.6179	1.58687e-05	-3.0982	94.5118	18.1249	2.95547e-11	-3.07171	65.3686	12.0924	0.000428422	-2.07579	82.1532	18.2237	1.29577e-08
ST14	PCG	Nuc	-21.7735	6.18125	9.52221e-10	p< 0.001	1	1	1	1	4						-20.6345	-9.26305	-21.7735	-11.2927	4.56239	3.41525	6.18125	4.6121	2.52708e-07	2.18297e-07	9.52221e-10	2.29845e-12	-20.6345	4.56239	0.128838	2.52708e-07	-9.26305	3.41525	0.195044	2.18297e-07	-21.7735	6.18125	0.12419	9.52221e-10	-11.2927	4.6121	0.193205	2.29845e-12
STAB1	PCG	Nuc	-6.36762	41.8133	5.54263e-31	p< 0.001	1	1	1	1	4						-5.16333	-6.02666	-8.9043	-6.36762	27.6156	28.2508	31.7274	41.8133	1.27657e-11	1.7444e-16	3.07828e-09	5.54263e-31	-5.16333	27.6156	3.05636	1.27657e-11	-6.02666	28.2508	2.84065	1.7444e-16	-8.9043	31.7274	1.93765	3.07828e-09	-6.36762	41.8133	3.05048	5.54263e-31
STAB2	PCG	Nuc	-5.45681	31.5288	2.08731e-25	p< 0.001	1	1	1	1	4						-4.28666	-6.12409	-4.55836	-5.45681	21.047	19.7996	25.3104	31.5288	2.22899e-07	5.81365e-20	1.17571e-06	2.08731e-25	-4.28666	21.047	2.69971	2.22899e-07	-6.12409	19.7996	1.87854	5.81365e-20	-4.55836	25.3104	3.10974	1.17571e-06	-5.45681	31.5288	2.67465	2.08731e-25
SUGP2	PCG	Nuc	-5.98669	8.54189	1.02797e-05	p< 0.001	1	1	1	1	4						-4.59238	-6.54301	-5.98669	-3.84573	7.71313	7.57845	8.54189	6.57285	1.40962e-06	2.73501e-17	1.02797e-05	1.39215e-12	-4.59238	7.71313	0.908147	1.40962e-06	-6.54301	7.57845	0.683468	2.73501e-17	-5.98669	8.54189	0.743463	1.02797e-05	-3.84573	6.57285	0.782805	1.39215e-12
SUSD2	PCG	Nuc	-7.56119	4.82792	5.78823e-17	p< 0.001	1	1	1	1	4						-7.0375	-6.75527	-6.05042	-7.56119	2.53697	2.28147	3.09434	4.82792	6.86542e-10	8.10499e-07	3.92396e-07	5.78823e-17	-7.0375	2.53697	0.210342	6.86542e-10	-6.75527	2.28147	0.180756	8.10499e-07	-6.05042	3.09434	0.29162	3.92396e-07	-7.56119	4.82792	0.295124	5.78823e-17
SVIL	PCG	Nuc	-4.88217	299.567	1.87617e-24	p< 0.001	1	1	1	1	4						-3.20593	-4.01881	-3.03385	-4.88217	94.7318	142.973	100.917	299.567	9.30717e-05	2.52628e-10	0.000795922	1.87617e-24	-3.20593	94.7318	16.6298	9.30717e-05	-4.01881	142.973	20.4183	2.52628e-10	-3.03385	100.917	19.1946	0.000795922	-4.88217	299.567	27.8847	1.87617e-24
TAF1D	PCG/NC	Nuc	-4.42341	706.019	7.09726e-15	p< 0.001	1	1	1	1	4						-4.02938	-3.91134	-4.95589	-4.42341	326.359	669.896	261.428	706.019	0.000804371	1.46323e-06	3.14443e-07	7.09726e-15	-4.02938	326.359	50.7628	0.000804371	-3.91134	669.896	117.955	1.46323e-06	-4.95589	261.428	32.6995	3.14443e-07	-4.42341	706.019	73.7597	7.09726e-15
TBXA2R	PCG	Nuc	-13.3595	16.8513	2.54522e-09	p< 0.001	1	1	1	1	4						-8.62601	-8.69441	-13.3595	-12.2526	11.3421	13.3115	16.8513	14.454	1.43457e-11	4.72538e-13	2.54522e-09	5.47455e-18	-8.62601	11.3421	0.816082	1.43457e-11	-8.69441	13.3115	0.886971	4.72538e-13	-13.3595	16.8513	0.658382	2.54522e-09	-12.2526	14.454	0.552414	5.47455e-18
TEK	PCG	Nuc	-5.0964	42.9751	2.49262e-26	p< 0.001	1	1	1	1	4						-5.34022	-3.98353	-5.08225	-5.0964	26.9988	25.1577	34.1477	42.9751	3.35062e-10	4.49171e-11	3.74618e-06	2.49262e-26	-5.34022	26.9988	2.89999	3.35062e-10	-3.98353	25.1577	3.91864	4.49171e-11	-5.08225	34.1477	4.06121	3.74618e-06	-5.0964	42.9751	3.80879	2.49262e-26
TGFB1	PCG	Nuc	-4.66598	29.9111	1.71191e-19	p< 0.001	1	1	1	1	4						-2.72246	-4.02182	-4.53218	-4.66598	13.0579	16.116	17.4161	29.9111	0.00023665	3.08822e-12	3.85488e-06	1.71191e-19	-2.72246	13.0579	2.96263	0.00023665	-4.02182	16.116	2.36234	3.08822e-12	-4.53218	17.4161	2.16427	3.85488e-06	-4.66598	29.9111	3.03235	1.71191e-19
TGFBI	PCG	Nuc	-6.06726	68.9581	1.76072e-38	p< 0.001	1	1	1	1	4						-4.70856	-5.27764	-3.98877	-6.06726	54.7068	42.5755	56.4937	68.9581	2.62739e-11	1.05541e-17	1.07022e-05	1.76072e-38	-4.70856	54.7068	6.82086	2.62739e-11	-5.27764	42.5755	4.68517	1.05541e-17	-3.98877	56.4937	8.83934	1.07022e-05	-6.06726	68.9581	5.32088	1.76072e-38
TGFBR3L	PCG	Nuc	-44.8733	4.81833	2.51518e-13	p< 0.001	1	1	1	1	4						-11.1269	-15.3629	-44.8733	-15.9069	4.04535	3.9391	4.81833	3.1996	9.27209e-09	7.85495e-15	2.51518e-13	1.62657e-17	-11.1269	4.04535	0.201651	9.27209e-09	-15.3629	3.9391	0.12512	7.85495e-15	-44.8733	4.81833	0.0476823	2.51518e-13	-15.9069	3.1996	0.0930822	1.62657e-17
THBD	PCG	Nuc	-6.156	6.16356	1.27957e-16	p< 0.001	1	1	1	1	4						-6.22011	-7.57235	-5.68497	-6.156	2.83896	3.34819	4.21323	6.16356	1.25382e-07	4.87466e-09	0.000369764	1.27957e-16	-6.22011	2.83896	0.240194	1.25382e-07	-7.57235	3.34819	0.224686	4.87466e-09	-5.68497	4.21323	0.420278	0.000369764	-6.156	6.16356	0.458518	1.27957e-16
THY1	PCG	Nuc	-6.98549	10.8637	2.15647e-09	p< 0.001	1	1	1	1	4						-8.65388	-9.75711	-4.12728	-6.98549	8.19932	4.38731	6.26341	10.8637	2.62036e-06	7.45628e-08	0.000756124	2.15647e-09	-8.65388	8.19932	0.512063	2.62036e-06	-9.75711	4.38731	0.274368	7.45628e-08	-4.12728	6.26341	0.863129	0.000756124	-6.98549	10.8637	0.781869	2.15647e-09
TIA1	PCG	Nuc	-4.83687	3.98687	9.77205e-06	p< 0.001	1	1	1	1	4						-5.44248	-4.69792	-4.83687	-4.06977	3.91282	3.91875	3.98687	3.68456	2.40972e-07	8.72182e-11	9.77205e-06	7.32007e-09	-5.44248	3.91282	0.433199	2.40972e-07	-4.69792	3.91875	0.500881	8.72182e-11	-4.83687	3.98687	0.549845	9.77205e-06	-4.06977	3.68456	0.408573	7.32007e-09
TIE1	PCG	Nuc	-4.30951	137.91	1.25715e-20	p< 0.001	1	1	1	1	4						-5.33157	-3.26334	-8.80352	-4.30951	92.5883	91.2359	101.125	137.91	7.84588e-12	7.93452e-11	1.08637e-08	1.25715e-20	-5.33157	92.5883	9.92897	7.84588e-12	-3.26334	91.2359	17.0168	7.93452e-11	-8.80352	101.125	6.20191	1.08637e-08	-4.30951	137.91	14.9398	1.25715e-20
TIMP2	PCG	Nuc	-5.51386	27.4519	9.93017e-31	p< 0.001	1	1	1	1	4						-4.1644	-4.40051	-3.65043	-5.51386	15.9365	13.3474	18.6829	27.4519	2.23334e-06	5.77837e-14	6.32431e-05	9.93017e-31	-4.1644	15.9365	2.11406	2.23334e-06	-4.40051	13.3474	1.89673	5.77837e-14	-3.65043	18.6829	2.8826	6.32431e-05	-5.51386	27.4519	2.2751	9.93017e-31
TINAGL1	PCG	Nuc	-10.1361	108.853	4.27197e-38	p< 0.001	1	1	1	1	4						-8.11476	-9.31	-10.1951	-10.1361	71.5689	79.6164	85.3382	108.853	4.93857e-18	1.84578e-37	2.13327e-12	4.27197e-38	-8.11476	71.5689	5.19473	4.93857e-18	-9.31	79.6164	5.25082	1.84578e-37	-10.1951	85.3382	4.73976	2.13327e-12	-10.1361	108.853	5.03017	4.27197e-38
TMC4	PCG	Nuc	-5.70808	3.86609	2.31e-05	p< 0.001	1	1	1	1	4						-7.33937	-5.20225	-5.70808	-6.30116	3.65148	3.24872	3.86609	3.18487	6.60038e-09	2.44704e-07	2.31e-05	1.99846e-10	-7.33937	3.65148	0.298506	6.60038e-09	-5.20225	3.24872	0.404672	2.44704e-07	-5.70808	3.86609	0.401194	2.31e-05	-6.30116	3.18487	0.225011	1.99846e-10
TMC8	PCG	Nuc	-6.04582	4.68904	2.58772e-17	p< 0.001	1	1	1	1	4						-6.65843	-6.45073	-8.73404	-6.04582	2.40398	2.56494	2.90128	4.68904	3.55965e-07	2.6778e-11	2.0799e-08	2.58772e-17	-6.65843	2.40398	0.179674	3.55965e-07	-6.45073	2.56494	0.215362	2.6778e-11	-8.73404	2.90128	0.199955	2.0799e-08	-6.04582	4.68904	0.363866	2.58772e-17
TMEM106A	PCG	Nuc	-6.49734	23.081	8.80213e-37	p< 0.001	1	1	1	1	4						-6.26872	-5.44892	-5.48054	-6.49734	16.7032	15.3828	18.7175	23.081	8.24109e-13	1.09775e-19	2.8117e-09	8.80213e-37	-6.26872	16.7032	1.50476	8.24109e-13	-5.44892	15.3828	1.71728	1.09775e-19	-5.48054	18.7175	2.10975	2.8117e-09	-6.49734	23.081	1.63317	8.80213e-37
TMEM132A	PCG	Nuc	-8.80971	3.13205	1.06596e-10	p< 0.001	1	1	1	1	4						-7.98721	-6.79729	-9.0385	-8.80971	2.82283	1.72671	2.58867	3.13205	5.61233e-09	6.13052e-06	3.85204e-06	1.06596e-10	-7.98721	2.82283	0.216096	5.61233e-09	-6.79729	1.72671	0.179928	6.13052e-06	-9.0385	2.58867	0.182548	3.85204e-06	-8.80971	3.13205	0.175032	1.06596e-10
TMEM132E	PCG	Nuc	-7.33431	8.01768	1.88354e-27	p< 0.001	1	1	1	1	4						-7.51699	-8.56257	-8.46268	-7.33431	6.04987	5.63208	5.56183	8.01768	6.53651e-14	7.07374e-23	1.97303e-07	1.88354e-27	-7.51699	6.04987	0.482943	6.53651e-14	-8.56257	5.63208	0.389672	7.07374e-23	-8.46268	5.56183	0.351652	1.97303e-07	-7.33431	8.01768	0.519851	1.88354e-27
TMEM173	PCG	Nuc	-7.79152	6.50422	2.66295e-26	p< 0.001	1	1	1	1	4						-11.0199	-7.65513	-4.89152	-7.79152	3.98795	3.73054	4.01744	6.50422	7.52317e-14	5.76334e-16	1.56338e-05	2.66295e-26	-11.0199	3.98795	0.213013	7.52317e-14	-7.65513	3.73054	0.319117	5.76334e-16	-4.89152	4.01744	0.456785	1.56338e-05	-7.79152	6.50422	0.387687	2.66295e-26
TMEM2	PCG	Nuc	-2.85017	10.7601	3.71158e-10	p< 0.001	1	1	1	1	4						-3.88217	-3.10396	-3.44432	-2.85017	6.14491	7.06633	6.04249	10.7601	0.00065603	1.78795e-08	0.000242104	3.71158e-10	-3.88217	6.14491	0.824415	0.00065603	-3.10396	7.06633	1.32422	1.78795e-08	-3.44432	6.04249	0.975219	0.000242104	-2.85017	10.7601	1.72743	3.71158e-10
TMEM204	PCG	Nuc	-4.85673	36.1213	2.30163e-24	p< 0.001	1	1	1	1	4						-3.94059	-5.8265	-4.36953	-4.85673	23.993	29.9353	25.5578	36.1213	4.26266e-08	1.26471e-22	2.31908e-05	2.30163e-24	-3.94059	23.993	3.43905	4.26266e-08	-5.8265	29.9353	3.09884	1.26471e-22	-4.36953	25.5578	3.27939	2.31908e-05	-4.85673	36.1213	3.49234	2.30163e-24
TMEM246	PCG	Nuc	-10.4072	4.42487	1.48541e-14	p< 0.001	1	1	1	1	4						-6.88595	-6.98723	-8.03322	-10.4072	2.62003	2.42446	3.30503	4.42487	4.82555e-05	2.89342e-07	4.95682e-05	1.48541e-14	-6.88595	2.62003	0.179229	4.82555e-05	-6.98723	2.42446	0.222204	2.89342e-07	-8.03322	3.30503	0.19241	4.95682e-05	-10.4072	4.42487	0.206091	1.48541e-14
TMEM25	PCG	Nuc	-5.62196	123.128	3.68897e-05	p< 0.001	1	1	1	1	4						-4.00514	-6.18176	-5.62196	-4.4923	119.245	97.0591	123.128	92.6107	4.52096e-06	1.88983e-19	3.68897e-05	5.25116e-20	-4.00514	119.245	16.6907	4.52096e-06	-6.18176	97.0591	9.09521	1.88983e-19	-5.62196	123.128	12.0402	3.68897e-05	-4.4923	92.6107	9.7667	5.25116e-20
TMEM265	PCG	Nuc	-7.13047	5.03434	2.36637e-14	p< 0.001	1	1	1	1	4						-3.25588	-7.13047	-3.71466	-3.36089	4.34603	5.03434	4.49911	3.78639	0.000517881	2.36637e-14	0.000495225	2.66945e-07	-3.25588	4.34603	0.798664	0.000517881	-7.13047	5.03434	0.40059	2.36637e-14	-3.71466	4.49911	0.72698	0.000495225	-3.36089	3.78639	0.501347	2.66945e-07
TMEM45A	PCG	Nuc	-15.668	2.03448	1.19741e-17	p< 0.001	1	1	1	1	4						-10.2378	-5.46024	-7.02242	-15.668	1.54092	1.14193	1.62817	2.03448	5.0431e-07	3.37899e-06	7.54879e-05	1.19741e-17	-10.2378	1.54092	0.0931777	5.0431e-07	-5.46024	1.14193	0.136878	3.37899e-06	-7.02242	1.62817	0.115394	7.54879e-05	-15.668	2.03448	0.0550837	1.19741e-17
TMEM88	PCG	Nuc	-8.10531	16.0649	4.09746e-10	p< 0.001	1	1	1	1	4						-6.18956	-6.35699	-8.10531	-9.53114	12.9479	12.5773	16.0649	15.9219	1.69962e-09	4.17011e-17	4.09746e-10	7.31517e-36	-6.18956	12.9479	1.33513	1.69962e-09	-6.35699	12.5773	1.14069	4.17011e-17	-8.10531	16.0649	1.16276	4.09746e-10	-9.53114	15.9219	0.772335	7.31517e-36
TMEM88B	PCG	Nuc	-11.9826	25.3412	1.05822e-10	p< 0.001	1	1	1	1	4						-11.9826	-16.2354	-9.18782	-6.61058	25.3412	16.7304	20.9466	12.9704	1.05822e-10	1.42955e-13	3.46286e-08	4.00427e-08	-11.9826	25.3412	1.00916	1.05822e-10	-16.2354	16.7304	0.539038	1.42955e-13	-9.18782	20.9466	1.19149	3.46286e-08	-6.61058	12.9704	0.837073	4.00427e-08
TMOD4	PCG	Nuc	-17.0668	6.20825	1.7998e-11	p< 0.001	1	1	1	1	4						-17.0668	-24.8134	-23.1859	-36.4502	6.20825	3.56696	4.40027	2.36099	1.7998e-11	1.67314e-09	1.17571e-06	7.23328e-10	-17.0668	6.20825	0.189725	1.7998e-11	-24.8134	3.56696	0.048636	1.67314e-09	-23.1859	4.40027	0.109622	1.17571e-06	-36.4502	2.36099	0.0211698	7.23328e-10
TNFRSF21	PCG	Nuc	-4.61326	45.3227	1.73473e-20	p< 0.001	1	1	1	1	4						-3.15339	-4.19684	-3.45404	-4.61326	20.4979	24.8787	28.7933	45.3227	0.000529988	2.8952e-08	0.000128525	1.73473e-20	-3.15339	20.4979	3.57852	0.000529988	-4.19684	24.8787	3.31121	2.8952e-08	-3.45404	28.7933	4.82029	0.000128525	-4.61326	45.3227	4.53882	1.73473e-20
TNFRSF4	PCG	Nuc	-28.7062	0.254756	0.000253164	p< 0.001	1	1	1	1	4						-83.9116	-85.8225	-28.7062	-16.6235	0.18743	0.192131	0.254756	0.224997	2.359e-05	1.46002e-05	0.000253164	8.93427e-05	-83.9116	0.18743	0	2.359e-05	-85.8225	0.192131	0	1.46002e-05	-28.7062	0.254756	0.00666527	0.000253164	-16.6235	0.224997	0.00513868	8.93427e-05
TNXB	PCG	Nuc	-7.9271	4.07071	5.57812e-08	p< 0.001	1	1	1	1	4						-4.87491	-8.63547	-7.9271	-6.77237	2.52154	2.93494	4.07071	3.71792	8.79451e-07	6.65868e-11	5.57812e-08	7.07818e-11	-4.87491	2.52154	0.306848	8.79451e-07	-8.63547	2.93494	0.176541	6.65868e-11	-7.9271	4.07071	0.273584	5.57812e-08	-6.77237	3.71792	0.263154	7.07818e-11
TPRA1	PCG	Nuc	-2.83183	29.6913	1.4113e-11	p< 0.001	1	1	1	1	4						-2.60049	-3.28047	-4.06567	-2.83183	25.5271	24.6658	26.0241	29.6913	0.000227036	4.33614e-10	0.000505851	1.4113e-11	-2.60049	25.5271	5.87132	0.000227036	-3.28047	24.6658	4.51287	4.33614e-10	-4.06567	26.0241	3.47097	0.000505851	-2.83183	29.6913	4.8507	1.4113e-11
TSPAN7	PCG	Nuc	-7.44316	88.0226	4.08283e-38	p< 0.001	1	1	1	1	4						-5.78494	-6.8124	-4.72611	-7.44316	55.3267	58.5837	62.4114	88.0226	3.17194e-13	1.49961e-28	1.20643e-07	4.08283e-38	-5.78494	55.3267	5.64589	3.17194e-13	-6.8124	58.5837	5.14822	1.49961e-28	-4.72611	62.4114	8.00643	1.20643e-07	-7.44316	88.0226	5.40328	4.08283e-38
TTC14	PCG	Nuc	-4.24601	5.58339	3.48716e-07	p< 0.001	1	1	1	1	4						-4.24601	-2.81035	-4.50631	-2.9208	5.58339	4.85681	5.55967	5.58208	3.48716e-07	5.98634e-07	8.13812e-07	2.41162e-08	-4.24601	5.58339	0.802041	3.48716e-07	-2.81035	4.85681	1.09889	5.98634e-07	-4.50631	5.55967	0.780432	8.13812e-07	-2.9208	5.58208	0.876065	2.41162e-08
UBN2	PCG	Nuc	-2.77319	382.385	0.000738296	p< 0.001	1	1	1	1	4						-2.77319	-2.7257	-2.97165	-2.74718	382.385	328.137	344.018	300.32	0.000738296	6.65379e-07	0.000368347	4.48724e-09	-2.77319	382.385	82.0985	0.000738296	-2.7257	328.137	76.6938	6.65379e-07	-2.97165	344.018	72.1268	0.000368347	-2.74718	300.32	49.898	4.48724e-09
UNC5B	PCG	Nuc	-4.90907	1.724	9.41205e-13	p< 0.001	1	1	1	1	4						-3.58873	-4.24783	-4.48408	-4.90907	1.65909	1.48026	1.36033	1.724	1.72326e-05	4.69793e-06	6.6465e-05	9.41205e-13	-3.58873	1.65909	0.255956	1.72326e-05	-4.24783	1.48026	0.191084	4.69793e-06	-4.48408	1.36033	0.165612	6.6465e-05	-4.90907	1.724	0.166253	9.41205e-13
USHBP1	PCG	Nuc	-7.78083	18.484	1.35596e-30	p< 0.001	1	1	1	1	4						-6.30392	-6.74851	-9.2012	-7.78083	17.8409	15.3104	17.6087	18.484	6.79509e-12	1.88224e-20	2.3949e-10	1.35596e-30	-6.30392	17.8409	1.5531	6.79509e-12	-6.74851	15.3104	1.41041	1.88224e-20	-9.2012	17.6087	1.0731	2.3949e-10	-7.78083	18.484	1.12067	1.35596e-30
VAMP1	PCG	Nuc	-13.7561	6.33831	4.35852e-14	p< 0.001	1	1	1	1	4						-13.7561	-17.3157	-23.5213	-8.55664	6.33831	4.61563	4.32631	4.31396	4.35852e-14	5.99471e-19	1.94762e-10	1.25437e-18	-13.7561	6.33831	0.233167	4.35852e-14	-17.3157	4.61563	0.122724	5.99471e-19	-23.5213	4.32631	0.0825517	1.94762e-10	-8.55664	4.31396	0.225803	1.25437e-18
VIPR1	PCG	Nuc	-13.3359	124.366	2.31936e-50	p< 0.001	1	1	1	1	4						-6.36653	-10.8815	-9.50189	-13.3359	53.9363	60.8837	80.1065	124.366	4.88251e-11	7.7827e-18	4.63667e-14	2.31936e-50	-6.36653	53.9363	4.59378	4.88251e-11	-10.8815	60.8837	3.11712	7.7827e-18	-9.50189	80.1065	4.82733	4.63667e-14	-13.3359	124.366	4.34648	2.31936e-50
VSIG2	PCG	Nuc	-180.899	3.25228	2.23416e-08	p< 0.001	1	1	1	1	4						-31.4143	-9.50128	-180.899	-31.0288	2.37962	1.9086	3.25228	1.96415	1.11724e-06	0.000129809	2.23416e-08	1.55742e-06	-31.4143	2.37962	0.0260419	1.11724e-06	-9.50128	1.9086	0.116586	0.000129809	-180.899	3.25228	0	2.23416e-08	-31.0288	1.96415	0.0168782	1.55742e-06
VSTM4	PCG	Nuc	-7.54901	3.66968	4.76293e-23	p< 0.001	1	1	1	1	4						-6.59506	-4.40169	-5.69549	-7.54901	1.83027	2.00735	3.44425	3.66968	3.50801e-07	4.57692e-08	3.37392e-06	4.76293e-23	-6.59506	1.83027	0.154894	3.50801e-07	-4.40169	2.00735	0.294831	4.57692e-08	-5.69549	3.44425	0.327952	3.37392e-06	-7.54901	3.66968	0.227181	4.76293e-23
VWF	PCG	Nuc	-6.54883	20.6863	9.16075e-26	p< 0.001	1	1	1	1	4						-5.52749	-5.83654	-6.64214	-6.54883	17.294	13.6866	14.089	20.6863	7.96461e-10	2.78015e-16	2.588e-05	9.16075e-26	-5.52749	17.294	1.81839	7.96461e-10	-5.83654	13.6866	1.3369	2.78015e-16	-6.64214	14.089	1.08503	2.588e-05	-6.54883	20.6863	1.49531	9.16075e-26
WFDC1	PCG	Nuc	-8.35311	59.0984	8.9947e-41	p< 0.001	1	1	1	1	4						-5.44566	-6.0644	-6.63925	-8.35311	32.6725	35.4892	46.8069	59.0984	5.00066e-09	9.60675e-20	1.17192e-09	8.9947e-41	-5.44566	32.6725	3.37372	5.00066e-09	-6.0644	35.4892	3.4955	9.60675e-20	-6.63925	46.8069	4.07084	1.17192e-09	-8.35311	59.0984	3.24969	8.9947e-41
WNT2	PCG	Nuc	-6.24557	12.5382	1.55429e-06	p< 0.001	1	1	1	1	4						-6.24031	-8.70461	-6.24557	-6.77365	10.7271	5.35171	12.5382	8.22876	3.41957e-06	5.80012e-17	1.55429e-06	2.3171e-14	-6.24031	10.7271	0.998905	3.41957e-06	-8.70461	5.35171	0.403222	5.80012e-17	-6.24557	12.5382	1.18823	1.55429e-06	-6.77365	8.22876	0.544625	2.3171e-14
WNT4	PCG	Nuc	-4.53527	23.0101	1.14386e-05	p< 0.001	1	1	1	1	4						-5.26472	-6.19937	-4.53527	-7.34862	9.41491	9.88214	23.0101	18.2238	1.19013e-06	2.46993e-10	1.14386e-05	8.19481e-16	-5.26472	9.41491	1.13789	1.19013e-06	-6.19937	9.88214	0.965949	2.46993e-10	-4.53527	23.0101	2.78503	1.14386e-05	-7.34862	18.2238	1.20103	8.19481e-16
WSB1	PCG	Nuc	-3.37872	18.2492	3.66567e-08	p< 0.001	1	1	1	1	4						-4.82541	-4.38786	-3.81867	-3.37872	13.4693	12.6518	17.8235	18.2492	2.14605e-08	2.00526e-15	3.01217e-05	3.66567e-08	-4.82541	13.4693	1.70781	2.14605e-08	-4.38786	12.6518	1.76852	2.00526e-15	-3.81867	17.8235	2.97665	3.01217e-05	-3.37872	18.2492	2.45417	3.66567e-08
ZFC3H1	PCG	Nuc	-4.47767	3.6236	1.455e-08	p< 0.001	1	1	1	1	4						-4.47767	-4.1759	-4.76757	-3.62461	3.6236	2.56685	2.70722	2.40845	1.455e-08	2.85157e-12	6.96468e-07	2.34448e-11	-4.47767	3.6236	0.471201	1.455e-08	-4.1759	2.56685	0.363434	2.85157e-12	-4.76757	2.70722	0.348766	6.96468e-07	-3.62461	2.40845	0.293777	2.34448e-11
ZFP276	PCG	Nuc	-4.39667	20.6513	4.34733e-07	p< 0.001	1	1	1	1	4						-4.39667	-7.07636	-8.41202	-4.95413	20.6513	18.624	19.4757	17.4363	4.34733e-07	4.16211e-19	1.79307e-08	4.5141e-20	-4.39667	20.6513	2.5277	4.34733e-07	-7.07636	18.624	1.49772	4.16211e-19	-8.41202	19.4757	1.30501	1.79307e-08	-4.95413	17.4363	1.62836	4.5141e-20
ZFP653	PCG	Nuc	-6.38579	5.89533	1.74481e-10	p< 0.001	1	1	1	1	4						-2.68491	-6.38579	-6.98611	-3.23995	5.29081	5.89533	5.64691	5.18867	0.000478666	1.74481e-10	4.59837e-05	2.68823e-10	-2.68491	5.29081	1.13811	0.000478666	-6.38579	5.89533	0.50191	1.74481e-10	-6.98611	5.64691	0.40951	4.59837e-05	-3.23995	5.18867	0.753611	2.68823e-10
ZFP692	PCG	Nuc	-7.62572	5.38854	1.35564e-06	p< 0.001	1	1	1	1	4						-4.57393	-7.9414	-7.62572	-5.18695	5.07257	5.13198	5.38854	4.71646	2.98688e-07	4.76467e-14	1.35564e-06	2.69686e-15	-4.57393	5.07257	0.671897	2.98688e-07	-7.9414	5.13198	0.340765	4.76467e-14	-7.62572	5.38854	0.355076	1.35564e-06	-5.18695	4.71646	0.411168	2.69686e-15
ZFP872	PCG	Nuc	-13.3656	3.2561	8.75976e-16	p< 0.001	1	1	1	1	4						-12.6444	-13.3656	-31.0578	-10.7513	1.64545	3.2561	2.22393	1.01467	6.27181e-09	8.75976e-16	1.5343e-07	0.000342037	-12.6444	1.64545	0.0811394	6.27181e-09	-13.3656	3.2561	0.170421	8.75976e-16	-31.0578	2.22393	0.047046	1.5343e-07	-10.7513	1.01467	0.0445297	0.000342037
ZFP956	PCG	Nuc	-3.41413	29.1469	1.99543e-05	p< 0.001	1	1	1	1	4						-3.41413	-4.03001	-4.53013	-2.80426	29.1469	21.9184	26.6617	20.5114	1.99543e-05	6.49479e-08	9.70787e-05	1.53982e-07	-3.41413	29.1469	4.85148	1.99543e-05	-4.03001	21.9184	3.11992	6.49479e-08	-4.53013	26.6617	3.62344	9.70787e-05	-2.80426	20.5114	3.43719	1.53982e-07
ZNRF1	PCG	Nuc	-2.73153	30.58	9.1281e-05	p< 0.001	1	1	1	1	4						-2.73153	-3.47878	-4.92887	-2.93365	30.58	26.986	23.0578	24.2563	9.1281e-05	9.33311e-13	1.77169e-05	4.81615e-11	-2.73153	30.58	6.58438	9.1281e-05	-3.47878	26.986	4.71489	9.33311e-13	-4.92887	23.0578	2.6221	1.77169e-05	-2.93365	24.2563	3.85331	4.81615e-11
2810007J24RIK	PCG	Cyto	3.52612	211.966	0.000624301	p< 0.001	0	1	1	1	3							4.13536	3.52612	4.1321		159.049	211.966	137.413		2.73179e-07	0.000624301	1.2223e-15	2.01085	125.8	139.817	0.0996976	4.13536	57.1081	159.049	2.73179e-07	3.52612	91.2761	211.966	0.000624301	4.1321	70.5957	137.413	1.2223e-15
A1CF	PCG	Cyto	3.26004	2.93036	9.98289e-14	p< 0.001	0	1	1	1	3							3.71269	3.47522	3.26004		2.63927	1.89188	2.93036		9.16755e-11	0.000507259	9.98289e-14	2.8509	0.801068	1.23277	0.016978	3.71269	1.2127	2.63927	9.16755e-11	3.47522	0.846048	1.89188	0.000507259	3.26004	1.95513	2.93036	9.98289e-14
AKR1C13	PCG	Cyto	2.99313	68.8637	0.000806631	p< 0.001	0	1	1	1	3							2.22231	2.99313	2.25976		65.9449	68.8637	37.9676		2.69675e-05	0.000806631	3.21923e-06	1.87361	52.9454	60.3723	0.0339558	2.22231	47.4927	65.9449	2.69675e-05	2.99313	35.6295	68.8637	0.000806631	2.25976	35.9991	37.9676	3.21923e-06
ATOX1	PCG	Cyto	3.09343	109.179	8.37817e-08	p< 0.001	0	1	1	1	3							3.09343	3.16105	2.51572		109.179	104.284	77.4348		8.37817e-08	0.000190311	2.95974e-08	2.73507	59.0808	100.9	0.00151141	3.09343	54.798	109.179	8.37817e-08	3.16105	53.3812	104.284	0.000190311	2.51572	64.0922	77.4348	2.95974e-08
ATP5E	PCG	Cyto	4.10526	143.572	1.06296e-05	p< 0.001	0	1	1	1	3							4.10526	3.28266	3.46618		143.572	116.125	82.8268		1.06296e-05	3.48452e-05	2.18623e-05	5.29086	65.3883	220.612	0.0105816	4.10526	52.5099	143.572	1.06296e-05	3.28266	57.3531	116.125	3.48452e-05	3.46618	50.6351	82.8268	2.18623e-05
ATP5J	PCG	Cyto	2.39023	166.687	2.4614e-05	p< 0.001	0	1	1	1	3							2.39023	3.35725	2.29772		166.687	166.303	119.321		2.4614e-05	0.000154909	1.07771e-08	2.08297	91.8731	115.311	0.00851335	2.39023	108.091	166.687	2.4614e-05	3.35725	75.0804	166.303	0.000154909	2.29772	111.276	119.321	1.07771e-08
BC048546	PCG	Cyto	3.39227	21.7497	0.000586937	p< 0.001	1	1	0	1	3						3.39227	3.41286		3.06273	21.7497	21.1319		13.1029	0.000586937	1.86395e-10		1.74515e-08	3.39227	10.2654	21.7497	0.000586937	3.41286	9.73688	21.1319	1.86395e-10	3.96387	3.5826	9.05875	0.0102659	3.06273	9.13619	13.1029	1.74515e-08
BNIP3	PCG	Cyto	3.2859	142.5	0.000207703	p< 0.001	0	1	1	1	3							2.5071	3.2859	2.61166		105.217	142.5	72.4539		4.19295e-07	0.000207703	8.42702e-11	2.31302	80.9581	109.314	0.00258984	2.5071	68.3449	105.217	4.19295e-07	3.2859	68.0137	142.5	0.000207703	2.61166	60.4731	72.4539	8.42702e-11
CAB39L	PCG	Cyto	3.27659	16.0021	0.00079096	p< 0.001	0	1	1	1	3							2.46589	3.27659	2.67381		13.5311	16.0021	12.0557		2.29533e-07	0.00079096	4.83679e-10	2.17522	7.35382	9.41621	0.00400257	2.46589	8.91155	13.5311	2.29533e-07	3.27659	7.46516	16.0021	0.00079096	2.67381	9.92656	12.0557	4.83679e-10
CCNI	PCG	Cyto	2.39818	167.678	0.000915924	p< 0.001	1	1	0	1	3						2.39818	2.16352		2.15343	167.678	140.119		133.477	0.000915924	4.17688e-06		1.2769e-08	2.39818	118.837	167.678	0.000915924	2.16352	107.395	140.119	4.17688e-06	2.52705	127.473	186.592	0.00371567	2.15343	133.477	131.195	1.2769e-08
CFH	PCG	Cyto	3.64586	157.524	1.11953e-08	p< 0.001	1	1	0	1	3						2.68743	3.64586		3.30714	111.694	157.524		107.306	0.000668626	1.11953e-08		8.32891e-12	2.68743	68.201	111.694	0.000668626	3.64586	65.5258	157.524	1.11953e-08	3.05152	79.46	159.909	0.00101026	3.30714	71.6292	107.306	8.32891e-12
CHURC1	PCG	Cyto	3.18552	64.9178	0.000679296	p< 0.001	0	1	1	1	3							3.38256	3.18552	2.81634		63.8581	64.9178	39.7061		2.97107e-08	0.000679296	3.31516e-09	2.4959	31.4477	48.8689	0.00429386	3.38256	29.1116	63.8581	2.97107e-08	3.18552	31.6591	64.9178	0.000679296	2.81634	29.9718	39.7061	3.31516e-09
COA5	PCG	Cyto	3.35102	20.0116	8.08672e-05	p< 0.001	0	1	1	1	3							2.19561	3.35102	2.12496		13.8625	20.0116	11.0072		2.4682e-06	8.08672e-05	1.11257e-07	2.34576	9.43927	12.8957	0.00118049	2.19561	10.4069	13.8625	2.4682e-06	3.35102	9.19334	20.0116	8.08672e-05	2.12496	11.0072	10.717	1.11257e-07
COX6C	PCG	Cyto	3.07631	415.346	6.41736e-06	p< 0.001	0	1	1	1	3							3.07631	3.31809	2.62641		415.346	359.525	214.748		6.41736e-06	0.000230211	4.24915e-08	2.5777	184.576	301.317	0.00844419	3.07631	203.935	415.346	6.41736e-06	3.31809	161.789	359.525	0.000230211	2.62641	172.427	214.748	4.24915e-08
COX7B	PCG	Cyto	3.24342	56.2195	7.49449e-06	p< 0.001	0	1	1	1	3							3.24342	3.49757	3.12463		56.2195	50.9449	39.6499		7.49449e-06	0.000197972	5.34278e-07	2.4866	23.1398	34.808	0.00431323	3.24342	26.0457	56.2195	7.49449e-06	3.49757	21.716	50.9449	0.000197972	3.12463	27.3876	39.6499	5.34278e-07
CSTB	PCG	Cyto	3.17804	46.133	0.000450534	p< 0.001	0	1	1	1	3							2.81649	3.17804	2.57794		34.71	46.133	30.7211		3.95115e-07	0.000450534	1.12054e-08	2.25736	24.3048	33.2943	0.00440022	2.81649	19.5884	34.71	3.95115e-07	3.17804	21.7955	46.133	0.000450534	2.57794	24.9375	30.7211	1.12054e-08
CYB5A	PCG	Cyto	2.64724	285.304	2.42608e-05	p< 0.001	0	1	1	1	3							2.64724	3.05935	2.56456		285.304	109.392	209.106		2.42608e-05	0.000276524	1.38813e-09	1.94611	56.3595	65.4851	0.0222249	2.64724	166.777	285.304	2.42608e-05	3.05935	55.3024	109.392	0.000276524	2.56456	171.924	209.106	1.38813e-09
CYB5R3	PCG	Cyto	2.80991	142.538	3.68096e-05	p< 0.001	1	1	0	1	3						2.80991	1.89896		2.14211	142.538	135.558		122.319	3.68096e-05	0.00028273		1.66157e-08	2.80991	89.006	142.538	3.68096e-05	1.89896	119.314	135.558	0.00028273	2.51143	80.0018	116.266	0.0032903	2.14211	122.319	120.787	1.66157e-08
CYP2C39	PCG	Cyto	3.20649	130.287	0.000267423	p< 0.001	1	0	1	1	3						2.9711		3.20649	2.39593	15.313		130.287	86.6144	0.00068163		0.000267423	7.55304e-08	2.9711	9.49284	15.313	0.00068163	6.85106	4.42452	17.9305	0.00130675	3.20649	60.9155	130.287	0.000267423	2.39593	77.398	86.6144	7.55304e-08
DBI	PCG	Cyto	3.19466	680.325	0.000156714	p< 0.001	0	1	1	1	3							2.97529	3.19466	2.75028		652.598	680.325	494.715		7.25034e-08	0.000156714	3.21764e-10	2.8971	349.985	633.704	0.00818986	2.97529	341.077	652.598	7.25034e-08	3.19466	327.827	680.325	0.000156714	2.75028	384.479	494.715	3.21764e-10
DHDH	PCG	Cyto	3.06006	20.1926	0.00019024	p< 0.001	0	1	1	1	3							2.19594	3.06006	2.58661		13.791	20.1926	13.2776		3.979e-05	0.00019024	9.8755e-13	2.63937	11.1539	15.6596	0.0220773	2.19594	10.5331	13.791	3.979e-05	3.06006	10.6706	20.1926	0.00019024	2.58661	11.1939	13.2776	9.8755e-13
DNAJC12	PCG	Cyto	2.6732	12.1451	0.000275725	p< 0.001	0	1	1	1	3							2.6732	3.04744	2.61848		12.1451	7.98984	4.93439		0.000275725	0.000742375	2.99115e-05	3.45995	9.52549	21.7095	0.0812286	2.6732	7.39618	12.1451	0.000275725	3.04744	4.04255	7.98984	0.000742375	2.61848	4.09724	4.93439	2.99115e-05
DYNLRB1	PCG/NC	Cyto	2.86319	60.8691	6.36265e-07	p< 0.001	0	1	1	1	3							2.86319	3.33153	2.61606		60.8691	59.5365	40.6375		6.36265e-07	0.000145941	1.53003e-09	2.36426	28.2663	40.1519	0.00225955	2.86319	33.0368	60.8691	6.36265e-07	3.33153	26.937	59.5365	0.000145941	2.61606	32.871	40.6375	1.53003e-09
FABP2	PCG	Cyto	3.68805	53.4289	6.36418e-06	p< 0.001	1	1	0	1	3						2.84563	3.68805		4.16997	25.4904	53.4289		40.2247	0.000605329	6.36418e-06		2.31826e-06	2.84563	15.6084	25.4904	0.000605329	3.68805	21.4961	53.4289	6.36418e-06	3.84327	14.8024	37.2733	0.00134427	4.16997	20.9323	40.2247	2.31826e-06
FAM210B	PCG	Cyto	2.96685	58.9958	0.000200466	p< 0.001	0	1	1	1	3							2.05037	2.96685	2.03956		32.9331	58.9958	30.9616		5.17064e-05	0.000200466	5.13962e-06	2.23686	32.5682	40.7502	0.00522521	2.05037	26.1313	32.9331	5.17064e-05	2.96685	32.295	58.9958	0.000200466	2.03956	30.9616	29.1497	5.13962e-06
FAM96A	PCG	Cyto	3.11325	2.75392	0.000250516	p< 0.001	0	1	1	1	3							2.39346	3.11325	2.14159		2.26563	2.75392	1.67698		9.88765e-06	0.000250516	8.65012e-07	2.52353	1.36845	2.17995	0.00320167	2.39346	1.49711	2.26563	9.88765e-06	3.11325	1.36828	2.75392	0.000250516	2.14159	1.67698	1.66666	8.65012e-07
GCHFR	PCG	Cyto	2.96398	88.1511	0.000888066	p< 0.001	0	1	1	1	3							2.78845	2.96398	2.70682		68.9716	88.1511	49.7355		8.38878e-07	0.000888066	9.25701e-09	2.95151	43.8426	83.5793	0.00116374	2.78845	38.8537	68.9716	8.38878e-07	2.96398	45.1614	88.1511	0.000888066	2.70682	38.7604	49.7355	9.25701e-09
GLRX	PCG	Cyto	3.1195	59.5157	2.26797e-08	p< 0.001	0	1	1	1	3							3.1195	3.87444	2.69801		59.5157	39.5526	46.105		2.26797e-08	2.44701e-05	4.06419e-11	2.2281	22.5904	29.1013	0.00468845	3.1195	30.6791	59.5157	2.26797e-08	3.87444	15.5082	39.5526	2.44701e-05	2.69801	36.8012	46.105	4.06419e-11
GOLPH3	PCG	Cyto	2.00493	11.0223	0.000203714	p< 0.001	1	1	0	1	3						2.44363	2.00493		2.22203	10.3405	11.0223		10.3898	0.000587553	0.000203714		3.06979e-07	2.44363	7.29283	10.3405	0.000587553	2.00493	8.98734	11.0223	0.000203714	2.84478	6.28606	10.5714	0.00528651	2.22203	10.3486	10.3898	3.06979e-07
HBB-B1	PCG	Cyto	3.47548	396.269	0.000697079	p< 0.001	0	1	1	1	3							3.47548	3.46464	2.68313		396.269	341.602	170.461		0.000697079	0.000212795	9.75544e-06	3.7068	124.633	289.559	0.00130795	3.47548	165.552	396.269	0.000697079	3.46464	149.12	341.602	0.000212795	2.68313	137.14	170.461	9.75544e-06
HBB-BS	PCG	Cyto	3.47548	432.422	0.000697079	p< 0.001	0	1	1	1	3							3.47548	3.46464	2.68313		432.422	372.768	186.013		0.000697079	0.000212795	9.75544e-06	3.7068	136.004	315.977	0.00130819	3.47548	180.656	432.422	0.000697079	3.46464	162.725	372.768	0.000212795	2.68313	149.652	186.013	9.75544e-06
HIBADH	PCG	Cyto	3.25795	64.471	0.000237679	p< 0.001	0	1	1	1	3							1.94066	3.25795	2.28416		56.1861	64.471	54.2163		0.000373052	0.000237679	4.55568e-09	1.89502	32.7372	35.6632	0.0322074	1.94066	47.0037	56.1861	0.000373052	3.25795	30.7392	64.471	0.000237679	2.28416	50.9319	54.2163	4.55568e-09
HINT3	PCG	Cyto	2.97092	27.2068	0.000704074	p< 0.001	0	1	1	1	3							2.15365	2.97092	2.00766		23.2358	27.2068	19.4288		0.000942854	0.000704074	0.000175792	1.92477	17.3777	20.5299	0.102954	2.15365	17.6313	23.2358	0.000942854	2.97092	13.9962	27.2068	0.000704074	2.00766	19.4288	18.5118	0.000175792
HIST1H2BC	PCG	Cyto	3.09453	96.4899	0.000466612	p< 0.001	0	1	1	1	3							2.04392	3.09453	2.30187		84.8138	96.4899	72.5883		0.000205202	0.000466612	6.58002e-09	2.39143	53.1121	84.09	0.0249274	2.04392	66.1621	84.8138	0.000205202	3.09453	49.7956	96.4899	0.000466612	2.30187	68.7612	72.5883	6.58002e-09
HN1L	PCG	Cyto	3.37811	10.3727	0.000283283	p< 0.001	0	1	1	1	3							2.28067	3.37811	2.23088		9.89889	10.3727	7.78173		7.04411e-05	0.000283283	5.33283e-08	2.19722	4.56223	5.90119	0.00987701	2.28067	7.051	9.89889	7.04411e-05	3.37811	4.83448	10.3727	0.000283283	2.23088	7.615	7.78173	5.33283e-08
ISG15	PCG	Cyto	3.20401	4.58192	0.000317762	p< 0.001	0	1	1	1	3							2.48717	3.20401	2.56663		2.85252	4.58192	3.26557		0.000991382	0.000317762	8.24827e-07	2.34183	1.95823	2.83719	0.0205514	2.48717	1.75876	2.85252	0.000991382	3.20401	2.26903	4.58192	0.000317762	2.56663	2.73897	3.26557	8.24827e-07
LSM12	PCG	Cyto	2.18907	9.1258	0.000195837	p< 0.001	0	1	1	1	3							2.18907	3.98036	2.27726		9.1258	8.25376	6.07684		0.000195837	2.42001e-05	4.54478e-06	2.37436	4.03946	5.49995	0.00508709	2.18907	6.69429	9.1258	0.000195837	3.98036	3.12492	8.25376	2.42001e-05	2.27726	5.95655	6.07684	4.54478e-06
LYRM5	PCG	Cyto	3.45309	26.7429	0.000514963	p< 0.001	0	1	1	1	3							3.20033	3.45309	3.31326		19.1539	26.7429	14.9322		9.46558e-08	0.000514963	1.36451e-08	2.13242	12.825	16.5997	0.0145677	3.20033	9.16807	19.1539	9.46558e-08	3.45309	11.6914	26.7429	0.000514963	3.31326	9.77325	14.9322	1.36451e-08
MKRN2OS	PCG	Cyto	3.17099	9.2681	0.000631604	p< 0.001	0	1	1	1	3							2.3651	3.17099	2.34207		7.88168	9.2681	4.8315		2.93952e-05	0.000631604	7.70093e-07	1.99345	4.56709	5.44521	0.0373546	2.3651	5.32081	7.88168	2.93952e-05	3.17099	4.35408	9.2681	0.000631604	2.34207	4.37533	4.8315	7.70093e-07
MOSPD3	PCG	Cyto	2.87687	18.7019	5.18094e-05	p< 0.001	1	1	0	1	3						2.87687	2.17729		2.20283	18.7019	13.3508		11.4349	5.18094e-05	2.46445e-05		1.59505e-07	2.87687	10.8349	18.7019	5.18094e-05	2.17729	10.1364	13.3508	2.46445e-05	2.00175	9.47211	10.2273	0.186361	2.20283	11.1771	11.4349	1.59505e-07
MPC1	PCG	Cyto	3.78476	146.291	7.45929e-05	p< 0.001	0	1	1	1	3							2.80203	3.78476	2.78884		96.7228	146.291	88.3424		3.29806e-06	7.45929e-05	4.54701e-10	2.43749	53.6838	81.5671	0.00483898	2.80203	54.1723	96.7228	3.29806e-06	3.78476	57.8815	146.291	7.45929e-05	2.78884	68.4012	88.3424	4.54701e-10
MRPL30	PCG	Cyto	2.519	79.1813	5.3134e-05	p< 0.001	0	1	1	1	3							2.519	3.26431	2.16839		79.1813	71.0681	48.9535		5.3134e-05	0.00028265	2.00907e-07	1.9922	39.5629	47.6023	0.0173372	2.519	48.8658	79.1813	5.3134e-05	3.26431	32.4767	71.0681	0.00028265	2.16839	48.0184	48.9535	2.00907e-07
MRPS33	PCG	Cyto	3.17604	9.65684	0.000993225	p< 0.001	0	1	1	1	3							2.44738	3.17604	2.53583		8.57352	9.65684	5.93785		0.000149481	0.000993225	3.00882e-06	2.11351	5.27801	6.93537	0.0342687	2.44738	5.3566	8.57352	0.000149481	3.17604	4.45838	9.65684	0.000993225	2.53583	4.9575	5.93785	3.00882e-06
MTHFSL	PCG	Cyto	3.37355	10.5818	0.000937659	p< 0.001	0	1	1	1	3							2.35645	3.37355	2.51965		6.30963	10.5818	6.26215		0.00023453	0.000937659	8.99951e-06	1.8685	4.63093	5.11394	0.042008	2.35645	4.23144	6.30963	0.00023453	3.37355	4.72651	10.5818	0.000937659	2.51965	5.30608	6.26215	8.99951e-06
MUP21	PCG	Cyto	3.02272	151.905	0.000527448	p< 0.001	0	1	1	1	3							3.02272	-14.2392	38.0759		151.905	10.0834	9.88467		0.000527448	1.40251e-05	0.000550583	1.94718	77.444	98.4451	0.147387	3.02272	76.211	151.905	0.000527448	-14.2392	10.0834	0.415049	1.40251e-05	38.0759	0.525009	9.88467	0.000550583
ncRNA_as_chr13_11596	LNC	Cyto	3.57934	7.94619	0.000142308	p< 0.001	0	1	1	1	3							3.57934	3.81156	3.04751		7.94619	3.06115	3.68187		0.000142308	0.00091374	4.32775e-06	2.51644	2.9033	4.32068	0.00652829	3.57934	3.42765	7.94619	0.000142308	3.81156	1.23223	3.06115	0.00091374	3.04751	2.61588	3.68187	4.32775e-06
ncRNA_as_chr6_5250	LNC	Cyto	6.3723	21.5512	3.82683e-11	p< 0.001	0	1	1	1	3							3.20791	13.4201	6.3723		18.5745	17.6194	21.5512		1.57618e-08	1.26037e-09	3.82683e-11	1.20929	4.12165	3.49083	1	3.20791	9.43923	18.5745	1.57618e-08	13.4201	1.852	17.6194	1.26037e-09	6.3723	7.14928	21.5512	3.82683e-11
ncRNA_as_chr6_5608	LNC	Cyto	6.20561	1.26854	1.15787e-09	p< 0.001	1	1	0	1	3						3.8601	3.80361		6.20561	0.898812	1.01835		1.26854	0.000923046	9.93697e-05		1.15787e-09	3.8601	0.359734	0.898812	0.000923046	3.80361	0.430576	1.01835	9.93697e-05	2.14304	0.540227	0.589866	0.523196	6.20561	0.411764	1.26854	1.15787e-09
ncRNA_inter_chr16_13509	LNC	Cyto	12.1375	22.6235	8.07093e-22	p< 0.001	1	1	1	0	3						46.9886	12.1375	21.7594		14.9678	22.6235	2.68781		1.34215e-09	8.07093e-22	0.000627375		46.9886	0.401718	14.9678	1.34215e-09	12.1375	2.89514	22.6235	8.07093e-22	21.7594	0.221696	2.68781	0.000627375	-1.03367	7.94692	3.63268	1
NDUFA12	PCG	Cyto	3.60822	140.842	0.000508421	p< 0.001	0	1	1	1	3							2.22213	3.60822	2.14344		109.072	140.842	80.3695		0.000139286	0.000508421	4.8778e-06	2.05313	63.1047	78.7785	0.0267884	2.22213	76.8062	109.072	0.000139286	3.60822	56.1952	140.842	0.000508421	2.14344	79.9501	80.3695	4.8778e-06
NDUFB4	PCG	Cyto	3.2094	169.937	3.37791e-07	p< 0.001	0	1	1	1	3							3.2094	3.66321	2.74345		169.937	163.921	99.2795		3.37791e-07	0.000142404	2.5047e-11	2.69251	72.7628	124.198	0.00117841	3.2094	80.9987	169.937	3.37791e-07	3.66321	66.685	163.921	0.000142404	2.74345	77.4123	99.2795	2.5047e-11
NDUFV3	PCG	Cyto	2.79088	148.216	0.000630122	p< 0.001	0	1	1	1	3							2.65209	2.79088	2.38136		142.337	148.216	85.8954		1.67731e-06	0.000630122	3.23664e-08	2.23325	91.7132	127.885	0.00785246	2.65209	83.3303	142.337	1.67731e-06	2.79088	82.1457	148.216	0.000630122	2.38136	76.8794	85.8954	3.23664e-08
NOP10	PCG	Cyto	2.57766	5.85535	2.28476e-05	p< 0.001	0	1	1	1	3							2.57766	3.42924	2.35242		5.85535	5.72921	3.83939		2.28476e-05	0.000344386	8.22818e-08	2.09155	3.07989	3.91494	0.00945907	2.57766	3.51743	5.85535	2.28476e-05	3.42924	2.47416	5.72921	0.000344386	2.35242	3.51086	3.83939	8.22818e-08
NXT2	PCG	Cyto	3.22566	12.0777	4.4362e-09	p< 0.001	1	1	0	1	3						2.6852	3.22566		3.94105	9.52044	12.0777		11.8169	0.000330515	4.4362e-09		7.30244e-10	2.6852	6.11407	9.52044	0.000330515	3.22566	5.93867	12.0777	4.4362e-09	3.93508	6.42173	17.2459	0.00195695	3.94105	6.34923	11.8169	7.30244e-10
OST4	PCG	Cyto	3.29914	223.845	1.95857e-08	p< 0.001	0	1	1	1	3							3.29914	3.92239	2.89227		223.845	171.45	137.422		1.95857e-08	5.89257e-05	3.71427e-14	3.09316	67.4405	135.516	0.00202309	3.29914	106.305	223.845	1.95857e-08	3.92239	63.8485	171.45	5.89257e-05	2.89227	100.236	137.422	3.71427e-14
PCBD1	PCG	Cyto	2.97052	303.812	0.000495225	p< 0.001	0	1	1	1	3							2.31643	2.97052	2.31171		259.004	303.812	206.591		8.8976e-06	0.000495225	2.68248e-11	2.03403	151.403	188.209	0.0126927	2.31643	179.744	259.004	8.8976e-06	2.97052	154.781	303.812	0.000495225	2.31171	192.099	206.591	2.68248e-11
PID1	PCG	Cyto	3.19255	29.6798	0.00045881	p< 0.001	0	1	1	1	3							2.1522	3.19255	2.45708		19.3742	29.6798	19.649		7.02592e-05	0.00045881	1.31131e-07	2.16859	15.601	19.9665	0.0231249	2.1522	14.2941	19.3742	7.02592e-05	3.19255	15.1393	29.6798	0.00045881	2.45708	17.6438	19.649	1.31131e-07
PIN4	PCG	Cyto	3.06773	14.479	2.34689e-05	p< 0.001	0	1	1	1	3							3.06773	3.68642	2.93321		14.479	13.2228	8.58628		2.34689e-05	0.000860905	5.83442e-07	2.58648	5.84481	9.61706	0.0283673	3.06773	7.04965	14.479	2.34689e-05	3.68642	5.2286	13.2228	0.000860905	2.93321	6.17309	8.58628	5.83442e-07
PTMS	PCG	Cyto	2.64303	114.08	0.000452831	p< 0.001	1	1	0	1	3						2.64303	1.96067		2.15357	114.08	87.7395		75.1723	0.000452831	0.000114585		5.35382e-08	2.64303	69.9476	114.08	0.000452831	1.96067	72.395	87.7395	0.000114585	1.32479	87.8911	63.6476	0.976487	2.15357	74.1736	75.1723	5.35382e-08
RAB7	PCG	Cyto	2.98209	32.5628	0.000430968	p< 0.001	0	1	1	1	3							1.83783	2.98209	2.11163		23.495	32.5628	23.2129		0.000735813	0.000430968	1.99225e-08	2.13979	19.1181	23.0904	0.00818215	1.83783	21.2449	23.495	0.000735813	2.98209	17.6235	32.5628	0.000430968	2.11163	23.2129	22.4712	1.99225e-08
RPL32	PCG	Cyto	2.671	109.606	7.80105e-06	p< 0.001	0	1	1	1	3							2.671	3.234	2.49808		109.606	103.574	77.3716		7.80105e-06	0.000592546	8.56892e-10	2.80489	44.6444	80.0696	0.00714713	2.671	63.7064	109.606	7.80105e-06	3.234	46.782	103.574	0.000592546	2.49808	65.2578	77.3716	8.56892e-10
RPL39	PCG	Cyto	4.35431	55.9921	4.8724e-10	p< 0.001	0	1	1	1	3							4.35431	3.42583	3.23336		55.9921	42.3396	32.7851		4.8724e-10	0.000654708	7.30982e-12	3.71046	14.9507	37.2758	0.00399485	4.35431	19.7051	55.9921	4.8724e-10	3.42583	17.9107	42.3396	0.000654708	3.23336	21.1832	32.7851	7.30982e-12
RPS27L	PCG	Cyto	3.75392	201.91	1.03679e-08	p< 0.001	0	1	1	1	3							3.75392	4.11963	3.36986		201.91	115.119	108.178		1.03679e-08	4.31436e-05	9.02481e-13	3.12668	49.6651	99.673	0.00117862	3.75392	82.766	201.91	1.03679e-08	4.11963	40.5526	115.119	4.31436e-05	3.36986	67.4795	108.178	9.02481e-13
SEPW1	PCG	Cyto	2.9214	1081.38	2.69462e-10	p< 0.001	1	1	0	1	3						2.523	2.9214		2.67525	877.236	1081.38		861.099	0.000940199	2.69462e-10		3.7461e-12	2.523	554.346	877.236	0.000940199	2.9214	599.698	1081.38	2.69462e-10	2.47632	616.105	978.805	0.00346014	2.67525	683.365	861.099	3.7461e-12
SH3BGRL2	PCG	Cyto	2.20932	12.2985	0.000193239	p< 0.001	0	1	1	1	3							2.20932	3.477	2.42298		12.2985	9.01523	8.02544		0.000193239	0.000183406	1.30182e-08	2.37574	9.01195	11.9119	0.00982704	2.20932	9.43124	12.2985	0.000193239	3.477	4.18073	9.01523	0.000183406	2.42298	7.18337	8.02544	1.30182e-08
SLC25A23	PCG	Cyto	3.08347	177.235	0.000804146	p< 0.001	1	1	0	1	3						3.08347	2.50933		2.49064	177.235	155.504		141.753	0.000804146	3.30539e-07		1.33847e-07	3.08347	103.595	177.235	0.000804146	2.50933	103.913	155.504	3.30539e-07	2.29173	107.105	133.946	0.0437792	2.49064	120.691	141.753	1.33847e-07
SNAP23	PCG	Cyto	2.89702	9.82811	8.84928e-08	p< 0.001	1	1	0	1	3						2.64931	2.89702		3.11683	6.7845	9.82811		8.23734	0.000504329	8.84928e-08		8.63009e-10	2.64931	4.3522	6.7845	0.000504329	2.89702	5.31147	9.82811	8.84928e-08	2.88592	4.49011	8.11715	0.0035263	3.11683	5.79184	8.23734	8.63009e-10
SNAPC5	PCG	Cyto	3.54037	8.81254	0.000862493	p< 0.001	0	1	1	1	3							3.22188	3.54037	3.00672		7.07037	8.81254	5.05513		0.000329176	0.000862493	9.72914e-05	2.50626	4.04826	6.05164	0.00986364	3.22188	3.22111	7.07037	0.000329176	3.54037	3.71312	8.81254	0.000862493	3.00672	3.66545	5.05513	9.72914e-05
SRR	PCG	Cyto	3.20951	21.1763	0.000617761	p< 0.001	0	1	1	1	3							2.21741	3.20951	2.3448		20.2872	21.1763	14.8038		1.98997e-05	0.000617761	1.61818e-09	2.01601	12.3949	14.2168	0.0147203	2.21741	14.9691	20.2872	1.98997e-05	3.20951	10.0833	21.1763	0.000617761	2.3448	13.7178	14.8038	1.61818e-09
SWI5	PCG/NC	Cyto	2.79808	22.2013	2.21269e-08	p< 0.001	0	1	1	1	3							2.79808	3.22634	2.70176		22.2013	21.9854	17.9692		2.21269e-08	0.000233553	6.27878e-13	2.17628	10.9707	14.4434	0.0152571	2.79808	12.5729	22.2013	2.21269e-08	3.22634	10.3904	21.9854	0.000233553	2.70176	14.0868	17.9692	6.27878e-13
UBA52	PCG	Cyto	4.08121	206.144	0.000123754	p< 0.001	0	1	1	1	3							3.09759	4.08121	2.90443		186.175	206.144	123.889		9.81913e-08	0.000123754	7.32556e-14	2.76245	75.2163	131.963	0.00154309	3.09759	93.5677	186.175	9.81913e-08	4.08121	72.9519	206.144	0.000123754	2.90443	90.3175	123.889	7.32556e-14
UBE2E1	PCG	Cyto	3.12927	17.6942	0.000830764	p< 0.001	0	1	1	1	3							2.36966	3.12927	2.33474		15.4074	17.6942	10.7877		1.33111e-05	0.000830764	8.04069e-08	2.31596	8.93734	12.7253	0.0373546	2.36966	10.287	15.4074	1.33111e-05	3.12927	8.78211	17.6942	0.000830764	2.33474	9.87345	10.7877	8.04069e-08
UBE2L3	PCG	Cyto	3.26673	30.0007	0.00020226	p< 0.001	0	1	1	1	3							2.33964	3.26673	2.45135		27.8291	30.0007	22.8231		1.83821e-06	0.00020226	4.3194e-11	2.26395	15.544	20.464	0.00139262	2.33964	18.9191	27.8291	1.83821e-06	3.26673	14.1499	30.0007	0.00020226	2.45135	19.9226	22.8231	4.3194e-11
UBL5	PCG	Cyto	2.87736	109.851	1.95348e-07	p< 0.001	0	1	1	1	3							2.87736	2.93466	2.50004		109.851	102.712	69.7935		1.95348e-07	0.00053259	5.58282e-09	2.56279	58.6548	95.7227	0.0163967	2.87736	59.3315	109.851	1.95348e-07	2.93466	53.0427	102.712	0.00053259	2.50004	59.5994	69.7935	5.58282e-09
UGT2B34	PCG	Cyto	3.37971	270.416	3.61983e-14	p< 0.001	0	1	1	1	3							3.37971	3.19912	3.12807		270.416	78.4908	216.394		3.61983e-14	0.000901254	3.53393e-12	2.15543	40.5247	53.9222	0.00850228	3.37971	128.565	270.416	3.61983e-14	3.19912	36.397	78.4908	0.000901254	3.12807	152.088	216.394	3.53393e-12
UQCR10	PCG	Cyto	2.81511	275.707	4.0372e-06	p< 0.001	0	1	1	1	3							2.81511	3.20392	2.71529		275.707	233.156	166.4		4.0372e-06	0.000205144	3.97089e-10	2.7911	125.254	225.535	0.00402004	2.81511	150.929	275.707	4.0372e-06	3.20392	109.736	233.156	0.000205144	2.71529	129.798	166.4	3.97089e-10
UQCR11	PCG	Cyto	3.43688	522.134	1.92643e-10	p< 0.001	0	1	1	1	3							3.43688	3.46749	3.03337		522.134	505.437	304.229		1.92643e-10	0.000128033	5.06642e-13	2.97419	223.087	436.297	0.00315841	3.43688	237.559	522.134	1.92643e-10	3.46749	217.087	505.437	0.000128033	3.03337	211.872	304.229	5.06642e-13
UQCRQ	PCG	Cyto	2.92888	818.974	0.000676713	p< 0.001	0	1	1	1	3							2.62527	2.92888	2.69951		769.605	818.974	491.542		8.3212e-07	0.000676713	5.82464e-13	2.72223	400.678	697.786	0.00448472	2.62527	466.403	769.605	8.3212e-07	2.92888	426.484	818.974	0.000676713	2.69951	385.78	491.542	5.82464e-13
USMG5	PCG	Cyto	4.01945	22.2728	1.60722e-08	p< 0.001	0	1	1	1	3							4.01945	3.28271	3.4014		22.2728	18.3179	11.7532		1.60722e-08	0.000451283	1.53962e-09	3.48771	8.88349	19.9479	0.00441674	4.01945	8.34857	22.2728	1.60722e-08	3.28271	8.41667	18.3179	0.000451283	3.4014	7.23248	11.7532	1.53962e-09
5730480H06RIK	NC	Nuc	-8.99932	8.09114	1.27603e-05	p< 0.001	1	0	1	1	3						-6.55738		-14.6845	-8.99932	6.92553		6.68717	8.09114	0.000890549		1.76337e-05	1.27603e-05	-6.55738	6.92553	0.583519	0.000890549	-5.37517	3.4471	0.46235	0.0269758	-14.6845	6.68717	0.196751	1.76337e-05	-8.99932	8.09114	0.399113	1.27603e-05
9330151L19RIK	NC	Nuc	-5.45498	2.8692	3.00259e-07	p< 0.001	1	1	0	1	3						-5.45498	-7.05357		-7.31358	2.8692	2.17517		2.49287	3.00259e-07	1.94959e-08		9.07805e-14	-5.45498	2.8692	0.289625	3.00259e-07	-7.05357	2.17517	0.177254	1.94959e-08	-5.66415	1.90585	0.154829	0.0017396	-7.31358	2.49287	0.148644	9.07805e-14
9430015G10RIK	PCG	Nuc	-2.96321	8.01825	0.000681247	p< 0.001	1	1	0	1	3						-2.96321	-3.22989		-3.2921	8.01825	5.76555		5.91384	0.000681247	4.27956e-05		4.01122e-07	-2.96321	8.01825	1.48877	0.000681247	-3.22989	5.76555	1.03243	4.27956e-05	-2.96757	7.30679	1.57424	0.00371567	-3.2921	5.91384	0.816644	4.01122e-07
A430105I19RIK	PCG	Nuc	-3.39741	9.44137	4.29585e-07	p< 0.001	1	1	0	1	3						-3.92004	-3.09296		-3.39741	6.7436	6.56137		9.44137	0.000256271	0.00019549		4.29585e-07	-3.92004	6.7436	0.947929	0.000256271	-3.09296	6.56137	1.20419	0.00019549	-3.47306	6.85868	1.1591	0.00207618	-3.39741	9.44137	1.30267	4.29585e-07
AATK	PCG	Nuc	-3.76214	1.81455	1.07422e-09	p< 0.001	0	1	1	1	3							-2.80186	-6.60431	-3.76214		1.05899	1.22439	1.81455		0.000802135	0.000337071	1.07422e-09	-2.68457	1.16943	0.233122	0.00623195	-2.80186	1.05899	0.236953	0.000802135	-6.60431	1.22439	0.0896547	0.000337071	-3.76214	1.81455	0.228473	1.07422e-09
ABCC10	PCG	Nuc	-3.07067	42.9128	4.16889e-08	p< 0.001	0	1	1	1	3							-4.13545	-5.18328	-3.07067		33.3159	29.3392	42.9128		5.9264e-11	0.000133767	4.16889e-08	-2.75785	23.5055	4.77658	0.0124162	-4.13545	33.3159	5.14177	5.9264e-11	-5.18328	29.3392	3.0897	0.000133767	-3.07067	42.9128	6.50857	4.16889e-08
ABCC9	PCG	Nuc	-3.22337	13.8902	9.90649e-12	p< 0.001	1	1	0	1	3						-2.88936	-2.35219		-3.22337	9.98479	8.41637		13.8902	0.000506846	0.000466545		9.90649e-12	-2.88936	9.98479	1.90471	0.000506846	-2.35219	8.41637	2.05005	0.000466545	-2.2625	10.3983	2.93426	0.0631266	-3.22337	13.8902	1.93008	9.90649e-12
ABLIM2	PCG	Nuc	-4.08347	0.842151	0.000365667	p< 0.001	0	1	1	1	3							-2.99227	-4.08347	-3.52507		0.541924	0.842151	0.644937		0.00042318	0.000365667	2.0298e-05	-2.06055	0.608941	0.158277	0.119887	-2.99227	0.541924	0.105618	0.00042318	-4.08347	0.842151	0.113499	0.000365667	-3.52507	0.644937	0.0848115	2.0298e-05
ACE	PCG	Nuc	-10.0448	1.12739	4.05073e-11	p< 0.001	0	1	1	1	3							-8.859	-6.66751	-10.0448		0.793128	0.586473	1.12739		1.99434e-08	0.000434142	4.05073e-11	-3.56014	0.687561	0.108561	0.00185219	-8.859	0.793128	0.0567746	1.99434e-08	-6.66751	0.586473	0.0401021	0.000434142	-10.0448	1.12739	0.0551264	4.05073e-11
ACER2	PCG	Nuc	-4.72762	3.35855	5.39517e-21	p< 0.001	1	1	0	1	3						-3.64467	-3.32688		-4.72762	2.42756	2.5252		3.35855	6.95855e-05	7.18552e-09		5.39517e-21	-3.64467	2.42756	0.360548	6.95855e-05	-3.32688	2.5252	0.444438	7.18552e-09	-2.8409	2.12305	0.457848	0.00267988	-4.72762	3.35855	0.317054	5.39517e-21
ACHE	PCG	Nuc	-9.76396	20.3235	7.17857e-08	p< 0.001	0	1	1	1	3							-5.51382	-8.46556	-9.76396		15.1644	14.4512	20.3235		0.0006022	0.000968584	7.17857e-08	-9.31629	8.78698	0.389077	0.00849562	-5.51382	15.1644	1.44484	0.0006022	-8.46556	14.4512	0.940118	0.000968584	-9.76396	20.3235	0.916545	7.17857e-08
ACKR4	PCG	Nuc	-6.17179	15.3033	2.35408e-09	p< 0.001	1	1	0	1	3						-5.24608	-8.57752		-6.17179	7.69626	11.447		15.3033	0.000627647	5.13996e-07		2.35408e-09	-5.24608	7.69626	0.956061	0.000627647	-8.57752	11.447	0.603974	5.13996e-07	-3.16719	7.28202	1.61552	0.0733019	-6.17179	15.3033	1.15712	2.35408e-09
ADAM19	PCG	Nuc	-5.91603	0.808527	1.68598e-08	p< 0.001	0	1	1	1	3							-6.6231	-5.86821	-5.91603		0.414532	0.688348	0.808527		1.43705e-06	4.56537e-05	1.68598e-08	-3.50934	0.522666	0.0772503	0.00474319	-6.6231	0.414532	0.0305217	1.43705e-06	-5.86821	0.688348	0.0715896	4.56537e-05	-5.91603	0.808527	0.0637656	1.68598e-08
ADAMTSL2	PCG	Nuc	-3.83254	3.53533	6.83435e-10	p< 0.001	0	1	1	1	3							-3.83254	-4.7233	-5.30184		3.53533	2.17562	1.6394		6.83435e-10	3.95471e-05	0.000149573	-3.23027	5.13324	0.901638	0.00239483	-3.83254	3.53533	0.568518	6.83435e-10	-4.7233	2.17562	0.262309	3.95471e-05	-5.30184	1.6394	0.150302	0.000149573
ADAMTSL5	PCG/NC	Nuc	-5.0613	1.39701	3.60088e-08	p< 0.001	0	1	1	1	3							-5.01313	-5.69882	-5.0613		0.719489	0.864192	1.39701		9.58574e-05	0.00095373	3.60088e-08	-2.84214	0.637473	0.142011	0.0611686	-5.01313	0.719489	0.0813817	9.58574e-05	-5.69882	0.864192	0.0846525	0.00095373	-5.0613	1.39701	0.127336	3.60088e-08
ADCY3	PCG	Nuc	-3.77518	1.91942	6.32442e-08	p< 0.001	1	1	0	1	3						-3.69003	-2.98115		-3.77518	0.951862	0.740609		1.91942	0.000600103	0.000858675		6.32442e-08	-3.69003	0.951862	0.147392	0.000600103	-2.98115	0.740609	0.141747	0.000858675	-4.1608	1.34235	0.181316	0.00103456	-3.77518	1.91942	0.241889	6.32442e-08
ADCY5	PCG	Nuc	-5.52112	1.72066	9.6204e-15	p< 0.001	0	1	1	1	3							-5.15561	-10.1451	-5.52112		0.696362	0.962413	1.72066		4.70569e-05	5.33395e-07	9.6204e-15	-2.97689	0.731389	0.136347	0.00630904	-5.15561	0.696362	0.066371	4.70569e-05	-10.1451	0.962413	0.046556	5.33395e-07	-5.52112	1.72066	0.145865	9.6204e-15
AGER	PCG/NC	Nuc	-20.7179	0.960471	0.000205144	p< 0.001	1	0	1	1	3						-53.4497		-20.7179	-51.5813	0.580779		0.960471	0.611038	0.000772972		0.000205144	1.03133e-05	-53.4497	0.580779	0	0.000772972	-41.2249	0.471712	0	0.0027217	-20.7179	0.960471	0.0167162	0.000205144	-51.5813	0.611038	0	1.03133e-05
AGPAT4	PCG	Nuc	-10.7941	4.39359	4.51845e-20	p< 0.001	1	1	0	1	3						-5.8544	-9.88856		-10.7941	3.42826	4.02657		4.39359	0.000187292	1.87761e-13		4.51845e-20	-5.8544	3.42826	0.373617	0.000187292	-9.88856	4.02657	0.225475	1.87761e-13	-4.16718	3.22169	0.538517	0.00358793	-10.7941	4.39359	0.192204	4.51845e-20
AGTRAP	PCG	Nuc	-4.7718	3.58674	1.04036e-12	p< 0.001	1	1	0	1	3						-4.54713	-4.40743		-4.7718	1.99472	2.07792		3.58674	2.52708e-07	1.86326e-09		1.04036e-12	-4.54713	1.99472	0.248889	2.52708e-07	-4.40743	2.07792	0.281967	1.86326e-09	-2.81919	3.89532	0.757602	0.0054374	-4.7718	3.58674	0.344399	1.04036e-12
ALS2CL	PCG	Nuc	-2.17887	17.6085	9.72914e-05	p< 0.001	1	1	0	1	3						-3.05761	-3.32621		-2.17887	10.5864	12.5599		17.6085	0.000120025	2.12271e-09		9.72914e-05	-3.05761	10.5864	1.99677	0.000120025	-3.32621	12.5599	2.17032	2.12271e-09	-3.46087	10.2534	1.72089	0.0018083	-2.17887	17.6085	3.77823	9.72914e-05
ANKRD16	PCG	Nuc	-3.4329	3.29654	6.07635e-06	p< 0.001	1	1	0	1	3						-3.4329	-3.66979		-3.25844	3.29654	2.72996		2.49912	6.07635e-06	6.21998e-09		1.84088e-09	-3.4329	3.29654	0.557885	6.07635e-06	-3.66979	2.72996	0.460246	6.21998e-09	-3.06867	2.99773	0.545162	0.00233823	-3.25844	2.49912	0.346951	1.84088e-09
ANKZF1	PCG/NC	Nuc	-3.5939	12.2048	3.63716e-09	p< 0.001	1	1	0	1	3						-2.66522	-3.5939		-1.9255	11.4807	12.2048		9.67424	0.000398507	3.63716e-09		0.000260671	-2.66522	11.4807	2.4418	0.000398507	-3.5939	12.2048	1.96992	3.63716e-09	-3.08745	13.4048	2.52239	0.00192306	-1.9255	9.67424	2.35288	0.000260671
ANO1	PCG	Nuc	-10.5996	6.35671	3.93975e-06	p< 0.001	1	1	0	1	3						-10.5996	-6.78389		-7.85826	6.35671	3.06502		5.11043	3.93975e-06	3.62589e-05		2.26935e-08	-10.5996	6.35671	0.392309	3.93975e-06	-6.78389	3.06502	0.273621	3.62589e-05	-3.69384	4.79886	0.818474	0.00711207	-7.85826	5.11043	0.306176	2.26935e-08
AP5Z1	PCG	Nuc	-4.61251	5.51039	0.000806631	p< 0.001	0	1	1	1	3							-3.09846	-4.61251	-2.40399		4.62752	5.51039	4.50947		5.30338e-08	0.000806631	1.53429e-07	-2.49161	5.0319	1.20445	0.00126188	-3.09846	4.62752	0.909688	5.30338e-08	-4.61251	5.51039	0.62754	0.000806631	-2.40399	4.50947	0.879598	1.53429e-07
ARHGAP4	PCG	Nuc	-4.5004	1.40318	0.000195408	p< 0.001	0	1	1	1	3							-3.48051	-4.5004	-2.45218		0.94625	1.40318	1.27644		2.72133e-07	0.000195408	9.20373e-05	-2.59683	1.22766	0.265227	0.00296343	-3.48051	0.94625	0.159902	2.72133e-07	-4.5004	1.40318	0.165851	0.000195408	-2.45218	1.27644	0.237763	9.20373e-05
ARHGEF15	PCG	Nuc	-2.72138	6.24362	9.81195e-09	p< 0.001	0	1	1	1	3							-2.85032	-3.68406	-2.72138		4.253	5.60361	6.24362		2.34618e-06	0.00039566	9.81195e-09	-2.25623	4.69651	1.1447	0.0110285	-2.85032	4.253	0.866417	2.34618e-06	-3.68406	5.60361	0.825628	0.00039566	-2.72138	6.24362	1.07676	9.81195e-09
ARHGEF17	PCG	Nuc	-4.80313	11.413	8.22351e-17	p< 0.001	0	1	1	1	3							-3.86501	-3.96721	-4.80313		5.46921	5.55744	11.413		1.54846e-05	0.00020161	8.22351e-17	-2.63056	4.58651	0.955746	0.0418376	-3.86501	5.46921	0.773438	1.54846e-05	-3.96721	5.55744	0.766429	0.00020161	-4.80313	11.413	1.13577	8.22351e-17
ARMCX6	PCG	Nuc	-6.68283	6.00101	1.02676e-13	p< 0.001	1	1	0	1	3						-6.34345	-5.72874		-6.68283	4.01455	3.24525		6.00101	1.63024e-06	3.4128e-06		1.02676e-13	-6.34345	4.01455	0.398056	1.63024e-06	-5.72874	3.24525	0.318566	3.4128e-06	-4.37543	3.40493	0.5032	0.00410348	-6.68283	6.00101	0.405642	1.02676e-13
ARRDC2	PCG	Nuc	-3.20978	37.8243	0.000131244	p< 0.001	1	1	0	1	3						-3.20978	-6.73622		-3.2631	37.8243	31.694		23.4237	0.000131244	2.33111e-14		3.082e-11	-3.20978	37.8243	6.43185	0.000131244	-6.73622	31.694	2.73876	2.33111e-14	-4.03196	35.5236	5.06812	0.00109529	-3.2631	23.4237	3.33614	3.082e-11
ATG16L2	PCG	Nuc	-4.39981	29.8471	7.86126e-12	p< 0.001	0	1	1	1	3							-4.39981	-4.77084	-2.68847		29.8471	11.717	16.2262		7.86126e-12	3.64812e-05	2.86516e-06	-2.73615	18.8093	3.95348	0.00205957	-4.39981	29.8471	4.42279	7.86126e-12	-4.77084	11.717	1.46675	3.64812e-05	-2.68847	16.2262	2.82025	2.86516e-06
ATP2B4	PCG	Nuc	-4.56249	1.92137	4.01178e-16	p< 0.001	1	1	0	1	3						-4.33206	-3.62676		-4.56249	1.03977	0.980619		1.92137	1.89648e-06	4.58823e-05		4.01178e-16	-4.33206	1.03977	0.136138	1.89648e-06	-3.62676	0.980619	0.16888	4.58823e-05	-3.31126	1.07252	0.20414	0.00156694	-4.56249	1.92137	0.190631	4.01178e-16
ATP8B2	PCG	Nuc	-5.50402	9.79548	4.40318e-16	p< 0.001	1	1	0	1	3						-4.2263	-5.04527		-5.50402	5.12013	5.33202		9.79548	5.99304e-05	1.28616e-06		4.40318e-16	-4.2263	5.12013	0.711692	5.99304e-05	-5.04527	5.33202	0.628203	1.28616e-06	-5.54943	7.30497	0.614771	0.00255767	-5.50402	9.79548	0.79466	4.40318e-16
BC005561	PCG	Nuc	-3.61778	2.02907	1.39248e-07	p< 0.001	1	1	0	1	3						-3.9361	-3.61778		-3.04819	1.74601	2.02907		2.01081	5.22097e-05	1.39248e-07		1.26639e-08	-3.9361	1.74601	0.276274	5.22097e-05	-3.61778	2.02907	0.35206	1.39248e-07	-2.73691	1.76927	0.384564	0.0169024	-3.04819	2.01081	0.303759	1.26639e-08
BCL6B	PCG	Nuc	-3.87484	3.14839	3.35101e-09	p< 0.001	1	1	0	1	3						-3.39942	-3.61027		-3.87484	1.70596	2.62192		3.14839	0.00068163	1.32337e-07		3.35101e-09	-3.39942	1.70596	0.298548	0.00068163	-3.61027	2.62192	0.447989	1.32337e-07	-3.13022	2.55761	0.555978	0.00458476	-3.87484	3.14839	0.370999	3.35101e-09
C1QC	PCG	Nuc	-3.15125	150.422	5.51041e-11	p< 0.001	0	1	1	1	3							-2.19783	-2.82725	-3.15125		55.6631	112.026	150.422		7.10425e-06	0.000654708	5.51041e-11	-1.89185	62.5857	20.4367	0.0392221	-2.19783	55.6631	15.7378	7.10425e-06	-2.82725	112.026	23.2931	0.000654708	-3.15125	150.422	22.1556	5.51041e-11
C1QTNF2	PCG	Nuc	-4.71726	4.02957	9.80077e-09	p< 0.001	0	1	1	1	3							-7.41881	-6.75801	-4.71726		3.14394	3.33191	4.02957		3.70628e-09	6.5025e-06	9.80077e-09	-3.05627	2.91915	0.607866	0.0235462	-7.41881	3.14394	0.231461	3.70628e-09	-6.75801	3.33191	0.27209	6.5025e-06	-4.71726	4.02957	0.415675	9.80077e-09
C1QTNF6	PCG	Nuc	-4.85237	4.31011	1.17307e-13	p< 0.001	0	1	1	1	3							-3.67049	-4.39513	-4.85237		2.42231	3.55309	4.31011		4.06056e-05	1.75563e-05	1.17307e-13	-2.74781	2.37257	0.512387	0.00630955	-3.67049	2.42231	0.439428	4.06056e-05	-4.39513	3.55309	0.492267	1.75563e-05	-4.85237	4.31011	0.419161	1.17307e-13
CACHD1	PCG	Nuc	-5.97403	3.02944	7.19085e-07	p< 0.001	1	1	0	1	3						-9.43525	-7.95632		-5.97403	2.32152	1.97508		3.02944	0.000367431	0.000201731		7.19085e-07	-9.43525	2.32152	0.125628	0.000367431	-7.95632	1.97508	0.119784	0.000201731	-4.38823	2.48513	0.276285	0.0292434	-5.97403	3.02944	0.205502	7.19085e-07
CALCRL	PCG	Nuc	-2.99076	20.1996	8.48057e-08	p< 0.001	1	1	0	1	3						-3.59878	-3.06971		-2.99076	13.6913	14.6281		20.1996	5.53117e-05	6.67788e-09		8.48057e-08	-3.59878	13.6913	2.33179	5.53117e-05	-3.06971	14.6281	2.96283	6.67788e-09	-3.59553	17.168	2.96977	0.00230462	-2.99076	20.1996	3.07591	8.48057e-08
CBX6	PCG	Nuc	-2.89171	3.40857	1.88979e-07	p< 0.001	1	1	0	1	3						-2.91326	-3.15016		-2.89171	2.60609	2.19922		3.40857	0.000104942	1.11473e-06		1.88979e-07	-2.91326	2.60609	0.507172	0.000104942	-3.15016	2.19922	0.392672	1.11473e-06	-3.12674	2.79002	0.456534	0.023223	-2.89171	3.40857	0.5486	1.88979e-07
CCDC17	PCG	Nuc	-7.57072	3.16777	9.89013e-08	p< 0.001	1	1	0	1	3						-7.57072	-6.66892		-4.29731	3.16777	3.11606		2.51436	9.89013e-08	7.43137e-11		1.82904e-09	-7.57072	3.16777	0.226889	9.89013e-08	-6.66892	3.11606	0.300601	7.43137e-11	-2.68342	3.03725	0.753976	0.0186638	-4.29731	2.51436	0.258905	1.82904e-09
CCNT2	PCG	Nuc	-2.57877	4.90535	1.02333e-07	p< 0.001	1	1	0	1	3						-3.25104	-2.45765		-2.57877	4.02451	3.99606		4.90535	0.000162094	5.80157e-05		1.02333e-07	-3.25104	4.02451	0.679138	0.000162094	-2.45765	3.99606	0.96946	5.80157e-05	-3.0515	4.04628	0.788208	0.00131406	-2.57877	4.90535	0.868491	1.02333e-07
CCRL2	PCG	Nuc	-4.72211	0.977186	1.10212e-09	p< 0.001	1	1	0	1	3						-5.75661	-4.58866		-4.72211	0.803832	0.717742		0.977186	1.92704e-06	2.05593e-05		1.10212e-09	-5.75661	0.803832	0.0835749	1.92704e-06	-4.58866	0.717742	0.0818443	2.05593e-05	-3.30169	0.82427	0.147712	0.00308945	-4.72211	0.977186	0.0926178	1.10212e-09
CD22	PCG/NC	Nuc	-6.15192	18.2052	2.35454e-13	p< 0.001	1	1	0	1	3						-5.41803	-4.71873		-6.15192	7.24967	7.06652		18.2052	0.000388413	0.000150295		2.35454e-13	-5.41803	7.24967	0.653906	0.000388413	-4.71873	7.06652	0.872464	0.000150295	-2.35924	9.61033	2.9662	0.116638	-6.15192	18.2052	1.38583	2.35454e-13
CD38	PCG	Nuc	-3.57483	28.0993	2.85988e-16	p< 0.001	1	1	0	1	3						-2.69082	-3.63831		-3.57483	19.0132	20.9951		28.0993	0.000808107	5.51585e-09		2.85988e-16	-2.69082	19.0132	4.15626	0.000808107	-3.63831	20.9951	3.48792	5.51585e-09	-2.15389	25.3287	7.33709	0.040164	-3.57483	28.0993	3.55909	2.85988e-16
CD55	PCG	Nuc	-4.67391	11.8555	4.25471e-11	p< 0.001	1	1	0	1	3						-4.35636	-2.99771		-4.67391	7.58873	8.59452		11.8555	4.85239e-06	4.69003e-08		4.25471e-11	-4.35636	7.58873	1.00245	4.85239e-06	-2.99771	8.59452	1.83771	4.69003e-08	-3.24896	8.26947	1.58884	0.00255572	-4.67391	11.8555	1.12118	4.25471e-11
CD6	PCG	Nuc	-14.8892	1.06961	4.1603e-10	p< 0.001	1	0	1	1	3						-11.031		-9.5716	-14.8892	0.574446		0.683667	1.06961	0.000218276		0.000245088	4.1603e-10	-11.031	0.574446	0.0237567	0.000218276	-7.06312	0.416068	0.0298596	0.00317993	-9.5716	0.683667	0.0304807	0.000245088	-14.8892	1.06961	0.0277469	4.1603e-10
CD7	PCG	Nuc	-11.5155	6.23691	2.22866e-15	p< 0.001	0	1	1	1	3							-5.8642	-6.02405	-11.5155		1.73575	4.26892	6.23691		8.23056e-05	0.000122828	2.22866e-15	-8.78321	1.63916	0.137232	0.00208884	-5.8642	1.73575	0.170531	8.23056e-05	-6.02405	4.26892	0.428158	0.000122828	-11.5155	6.23691	0.230256	2.22866e-15
CD93	PCG	Nuc	-5.44272	82.2392	7.68485e-21	p< 0.001	1	1	0	1	3						-4.91244	-4.64356		-5.44272	59.4222	54.2858		82.2392	2.24172e-05	3.62869e-13		7.68485e-21	-4.91244	59.4222	6.25948	2.24172e-05	-4.64356	54.2858	7.24465	3.62869e-13	-3.21069	58.1289	10.9161	0.00117497	-5.44272	82.2392	6.76205	7.68485e-21
CDH4	PCG	Nuc	-5.83939	0.842362	5.89456e-08	p< 0.001	0	1	1	1	3							-5.16155	-8.84959	-5.83939		0.71485	0.657015	0.842362		6.62348e-05	0.000172247	5.89456e-08	-3.99028	0.561328	0.0629911	0.0378665	-5.16155	0.71485	0.0849282	6.62348e-05	-8.84959	0.657015	0.0323281	0.000172247	-5.83939	0.842362	0.0645539	5.89456e-08
CHRD	PCG	Nuc	-2.87942	3.87518	0.000129566	p< 0.001	1	1	0	1	3						-2.87942	-3.19548		-2.58672	3.87518	3.14359		2.87245	0.000129566	3.19406e-05		1.14444e-06	-2.87942	3.87518	0.797458	0.000129566	-3.19548	3.14359	0.549449	3.19406e-05	-3.35954	3.37308	0.542418	0.0403008	-2.58672	2.87245	0.516201	1.14444e-06
CLCA3A1	PCG/NC	Nuc	-4.54541	3.60637	3.80247e-15	p< 0.001	1	1	0	1	3						-5.3282	-3.14529		-4.54541	1.53426	1.36367		3.60637	7.64741e-06	2.82449e-05		3.80247e-15	-5.3282	1.53426	0.148248	7.64741e-06	-3.14529	1.36367	0.274367	2.82449e-05	-3.45955	2.14286	0.419799	0.00127053	-4.54541	3.60637	0.364528	3.80247e-15
COL11A2	PCG	Nuc	-7.29461	1.28854	8.99047e-05	p< 0.001	1	0	1	1	3						-7.29461		-19.961	-5.42618	1.28854		1.05095	1.12436	8.99047e-05		7.89711e-05	0.000312791	-7.29461	1.28854	0.108191	8.99047e-05	-4.95658	1.03936	0.141129	0.00383109	-19.961	1.05095	0.02164	7.89711e-05	-5.42618	1.12436	0.101829	0.000312791
COL20A1	PCG	Nuc	-8.13083	5.77561	0.000232417	p< 0.001	0	1	1	1	3							-4.57073	-8.13083	-3.86171		3.84751	5.77561	3.63929		9.28066e-06	0.000232417	9.31854e-06	-2.73539	3.19965	0.693045	0.0116673	-4.57073	3.84751	0.486542	9.28066e-06	-8.13083	5.77561	0.340205	0.000232417	-3.86171	3.63929	0.436231	9.31854e-06
COL5A2	PCG	Nuc	-5.40638	1.23582	1.35884e-14	p< 0.001	1	1	0	1	3						-4.31121	-3.19709		-5.40638	0.672618	0.519133		1.23582	0.00029075	0.000502655		1.35884e-14	-4.31121	0.672618	0.0832306	0.00029075	-3.19709	0.519133	0.106079	0.000502655	-3.35806	0.782271	0.142742	0.00821922	-5.40638	1.23582	0.108346	1.35884e-14
COL6A3	PCG	Nuc	-4.78024	1.27329	2.68604e-14	p< 0.001	1	1	0	1	3						-4.045	-5.57721		-4.78024	0.806195	0.740402		1.27329	8.01516e-06	2.71864e-08		2.68604e-14	-4.045	0.806195	0.108342	8.01516e-06	-5.57721	0.740402	0.074062	2.71864e-08	-3.13679	0.737078	0.134735	0.0076974	-4.78024	1.27329	0.124181	2.68604e-14
COPS7B	PCG	Nuc	-2.91358	8.20683	0.000156621	p< 0.001	1	1	0	1	3						-2.91358	-2.62691		-1.99852	8.20683	6.22457		5.16014	0.000156621	1.2881e-05		0.000163874	-2.91358	8.20683	1.61435	0.000156621	-2.62691	6.22457	1.3982	1.2881e-05	-2.24872	7.02295	1.94677	0.0271139	-1.99852	5.16014	1.1898	0.000163874
CRLF2	PCG	Nuc	-3.68136	36.1514	2.05279e-10	p< 0.001	0	1	1	1	3							-2.85407	-4.77091	-3.68136		31.7324	23.932	36.1514		0.000244917	0.000787549	2.05279e-10	-2.12111	29.5575	9.12621	0.0890451	-2.85407	31.7324	6.34734	0.000244917	-4.77091	23.932	2.71979	0.000787549	-3.68136	36.1514	4.66349	2.05279e-10
CRTAP	PCG	Nuc	-3.97948	14.8821	6.65947e-15	p< 0.001	1	1	0	1	3						-3.10469	-4.57806		-3.97948	8.48501	8.40133		14.8821	6.01281e-05	1.27758e-12		6.65947e-15	-3.10469	8.48501	1.56534	6.01281e-05	-4.57806	8.40133	1.06756	1.27758e-12	-3.56334	9.01116	1.34971	0.00110053	-3.97948	14.8821	1.74983	6.65947e-15
CSF3R	PCG/NC	Nuc	-4.26604	6.31889	4.52788e-10	p< 0.001	1	1	0	1	3						-5.08608	-5.02256		-4.26604	4.85937	5.94501		6.31889	5.70492e-06	3.03914e-09		4.52788e-10	-5.08608	4.85937	0.549564	5.70492e-06	-5.02256	5.94501	0.687974	3.03914e-09	-3.21774	4.38188	0.783964	0.00438646	-4.26604	6.31889	0.677688	4.52788e-10
CXCR3	PCG	Nuc	-15.3579	9.52325	4.84157e-16	p< 0.001	1	1	0	1	3						-13.1068	-10.2386		-15.3579	3.17053	2.98071		9.52325	0.000333897	0.000415989		4.84157e-16	-13.1068	3.17053	0.117283	0.000333897	-10.2386	2.98071	0.125695	0.000415989	-5.48857	3.70572	0.305464	0.00198027	-15.3579	9.52325	0.266923	4.84157e-16
CYB5R1	PCG	Nuc	-3.06317	11.8182	1.22272e-11	p< 0.001	1	1	0	1	3						-2.75614	-2.59707		-3.06317	8.04806	7.81919		11.8182	0.000660412	2.71097e-05		1.22272e-11	-2.75614	8.04806	1.77889	0.000660412	-2.59707	7.81919	1.84181	2.71097e-05	-2.57658	10.718	2.63944	0.00391172	-3.06317	11.8182	1.7631	1.22272e-11
DBHOS	NC	Nuc	-33.9831	0.76934	1.50974e-06	p< 0.001	1	0	1	1	3						-24.5139		-33.9831	-8.07937	0.553619		0.76934	0.605876	4.06347e-05		1.50974e-06	6.37109e-06	-24.5139	0.553619	0.0078742	4.06347e-05	-3.71227	0.422345	0.0568475	0.0366823	-33.9831	0.76934	0.0080651	1.50974e-06	-8.07937	0.605876	0.0341803	6.37109e-06
DDR1	PCG	Nuc	-5.66478	5.84908	2.56596e-10	p< 0.001	1	1	0	1	3						-4.19945	-6.55295		-5.66478	3.91713	3.75142		5.84908	0.000544037	5.47292e-07		2.56596e-10	-4.19945	3.91713	0.61418	0.000544037	-6.55295	3.75142	0.272186	5.47292e-07	-6.42731	4.3069	0.315227	0.00147368	-5.66478	5.84908	0.471439	2.56596e-10
DENND4B	PCG	Nuc	-3.37464	220.256	0.000134988	p< 0.001	1	1	0	1	3						-3.37464	-4.83737		-2.86965	220.256	159.351		184.698	0.000134988	3.81873e-09		4.69903e-07	-3.37464	220.256	35.5529	0.000134988	-4.83737	159.351	20.5363	3.81873e-09	-4.08096	205.975	28.178	0.00109742	-2.86965	184.698	30.65	4.69903e-07
DFFB	PCG	Nuc	-5.15276	1.56092	3.57469e-08	p< 0.001	0	1	1	1	3							-5.15276	-5.11849	-3.97705		1.56092	1.29917	1.1211		3.57469e-08	2.77095e-05	1.17855e-06	-2.74906	1.25987	0.253823	0.00891765	-5.15276	1.56092	0.188247	3.57469e-08	-5.11849	1.29917	0.158529	2.77095e-05	-3.97705	1.1211	0.12118	1.17855e-06
DOCK6	PCG	Nuc	-4.0518	10.4085	0.000346887	p< 0.001	0	1	1	1	3							-2.7476	-4.0518	-2.64699		10.3364	10.4085	9.51713		1.80425e-05	0.000346887	1.05961e-06	-2.35341	8.09089	1.94228	0.00359627	-2.7476	10.3364	2.15183	1.80425e-05	-4.0518	10.4085	1.41328	0.000346887	-2.64699	9.51713	1.68144	1.05961e-06
DSE	PCG	Nuc	-3.09457	5.91119	6.19888e-09	p< 0.001	1	1	0	1	3						-2.67765	-2.60909		-3.09457	2.97481	3.08921		5.91119	0.000773006	7.32373e-06		6.19888e-09	-2.67765	2.97481	0.645725	0.000773006	-2.60909	3.08921	0.706334	7.32373e-06	-2.01468	4.04468	1.31763	0.191274	-3.09457	5.91119	0.844805	6.19888e-09
DUSP1	PCG	Nuc	-4.09969	22.2419	7.42056e-05	p< 0.001	0	1	1	1	3							-3.48284	-4.09969	-2.54874		16.2518	22.2419	15.1087		1.54167e-10	7.42056e-05	5.04324e-08	-2.18428	11.8548	3.39021	0.0198104	-3.48284	16.2518	2.87073	1.54167e-10	-4.09969	22.2419	3.17971	7.42056e-05	-2.54874	15.1087	2.70929	5.04324e-08
EDNRB	PCG	Nuc	-4.49064	7.36903	2.95697e-09	p< 0.001	1	1	0	1	3						-3.46983	-6.618		-4.49064	4.23656	6.49662		7.36903	0.00083682	1.49582e-12		2.95697e-09	-3.46983	4.23656	0.759793	0.00083682	-6.618	6.49662	0.633904	1.49582e-12	-3.09321	5.9575	1.20876	0.0181679	-4.49064	7.36903	0.710225	2.95697e-09
EFEMP1	PCG	Nuc	-5.49844	8.55663	1.57247e-23	p< 0.001	1	1	0	1	3						-3.68459	-5.11983		-5.49844	4.32031	3.20684		8.55663	0.00025449	1.9843e-09		1.57247e-23	-3.68459	4.32031	0.677408	0.00025449	-5.11983	3.20684	0.354312	1.9843e-09	-3.06908	4.32588	0.915599	0.00272801	-5.49844	8.55663	0.724857	1.57247e-23
EFNB2	PCG	Nuc	-4.3797	3.16559	6.20096e-07	p< 0.001	1	0	1	1	3						-3.41969		-5.23072	-4.3797	2.3993		2.59581	3.16559	0.000870509		0.000175157	6.20096e-07	-3.41969	2.3993	0.397122	0.000870509	-3.20514	2.08189	0.389243	0.00167425	-5.23072	2.59581	0.29193	0.000175157	-4.3797	3.16559	0.317558	6.20096e-07
EGFLAM	PCG	Nuc	-7.52141	0.216063	0.000353453	p< 0.001	1	1	0	1	3						-66.5082	-16.3554		-7.52141	0.15066	0.184709		0.216063	0.000375836	0.000775611		0.000353453	-66.5082	0.15066	0	0.000375836	-16.3554	0.184709	0.00338821	0.000775611	-6.99797	0.239026	0.0147103	0.00453162	-7.52141	0.216063	0.0108418	0.000353453
ELK3	PCG	Nuc	-4.19261	9.7673	1.60434e-21	p< 0.001	1	1	0	1	3						-2.69335	-3.42514		-4.19261	5.91222	5.80069		9.7673	0.000590254	9.39546e-09		1.60434e-21	-2.69335	5.91222	1.32638	0.000590254	-3.42514	5.80069	0.985498	9.39546e-09	-2.76364	6.71312	1.44773	0.00360699	-4.19261	9.7673	1.06264	1.60434e-21
ELN	PCG	Nuc	-9.07336	23.3031	3.90106e-33	p< 0.001	1	1	0	1	3						-5.62065	-6.69632		-9.07336	12.6405	9.09489		23.3031	4.61801e-08	6.97325e-13		3.90106e-33	-5.62065	12.6405	1.2514	4.61801e-08	-6.69632	9.09489	0.830553	6.97325e-13	-7.0425	14.7413	1.02067	0.00194274	-9.07336	23.3031	1.20407	3.90106e-33
EMB	PCG	Nuc	-5.02869	1.16863	6.0128e-06	p< 0.001	1	1	0	1	3						-17.7334	-7.58455		-5.02869	0.623461	0.651108		1.16863	5.24707e-06	0.000370899		6.0128e-06	-17.7334	0.623461	0.0201993	5.24707e-06	-7.58455	0.651108	0.0392629	0.000370899	-3.6572	0.402908	0.0867286	0.118387	-5.02869	1.16863	0.103963	6.0128e-06
EMID1	PCG	Nuc	-7.50745	1.78408	4.54701e-10	p< 0.001	0	1	1	1	3							-6.02389	-8.30817	-7.50745		0.846401	1.23233	1.78408		0.000211527	0.00011118	4.54701e-10	-4.04729	0.904177	0.127852	0.00739279	-6.02389	0.846401	0.0896457	0.000211527	-8.30817	1.23233	0.0655488	0.00011118	-7.50745	1.78408	0.110847	4.54701e-10
EMP3	PCG	Nuc	-4.91714	5.55284	1.7486e-19	p< 0.001	1	1	0	1	3						-3.30575	-4.39729		-4.91714	3.33145	3.3768		5.55284	0.000204806	2.42168e-09		1.7486e-19	-3.30575	3.33145	0.613493	0.000204806	-4.39729	3.3768	0.455502	2.42168e-09	-2.84239	3.50454	0.778483	0.00351115	-4.91714	5.55284	0.527645	1.7486e-19
EPHB3	PCG	Nuc	-14.3265	0.478336	1.26718e-08	p< 0.001	0	1	1	1	3							-8.81222	-7.70206	-14.3265		0.393391	0.457655	0.478336		0.000557323	0.000212103	1.26718e-08	-3.63119	0.288257	0.0409624	0.0594558	-8.81222	0.393391	0.0283829	0.000557323	-7.70206	0.457655	0.0307085	0.000212103	-14.3265	0.478336	0.0143587	1.26718e-08
EPHB4	PCG	Nuc	-3.61945	8.48542	6.90776e-16	p< 0.001	0	1	1	1	3							-3.09167	-3.92822	-3.61945		6.91415	6.98812	8.48542		2.64249e-10	0.000329447	6.90776e-16	-2.31631	6.79164	1.70832	0.00292648	-3.09167	6.91415	1.35645	2.64249e-10	-3.92822	6.98812	0.958455	0.000329447	-3.61945	8.48542	1.0915	6.90776e-16
F8	PCG	Nuc	-3.39433	19.8865	3.28794e-10	p< 0.001	1	1	0	1	3						-3.75909	-2.98817		-3.39433	12.2338	12.4225		19.8865	8.47296e-06	6.64337e-07		3.28794e-10	-3.75909	12.2338	1.8763	8.47296e-06	-2.98817	12.4225	2.67772	6.64337e-07	-2.10143	12.0334	3.87495	0.122608	-3.39433	19.8865	2.6075	3.28794e-10
FAM129C	PCG	Nuc	-11.5728	65.3208	1.12739e-12	p< 0.001	0	1	1	1	3							-26.5754	-9.88714	-11.5728		43.0759	40.4657	65.3208		6.83435e-10	3.20386e-05	1.12739e-12	-4.45794	35.5875	4.13361	0.00610775	-26.5754	43.0759	0.548776	6.83435e-10	-9.88714	40.4657	2.13334	3.20386e-05	-11.5728	65.3208	2.39245	1.12739e-12
FAM174B	PCG	Nuc	-5.71126	957.078	2.23177e-16	p< 0.001	1	1	0	1	3						-3.49284	-4.62863		-5.71126	313.315	571.962		957.078	2.62036e-06	3.25238e-11		2.23177e-16	-3.49284	313.315	54.1583	2.62036e-06	-4.62863	571.962	78.505	3.25238e-11	-4.53422	772.047	96.7093	0.00286768	-5.71126	957.078	76.2663	2.23177e-16
FAM65C	PCG	Nuc	-5.29719	8.13723	1.7437e-07	p< 0.001	0	1	1	1	3							-4.80774	-8.63516	-5.29719		6.82958	8.05169	8.13723		2.24628e-05	9.63542e-06	1.7437e-07	-2.8936	8.06251	1.71189	0.0195374	-4.80774	6.82958	0.766803	2.24628e-05	-8.63516	8.05169	0.476767	9.63542e-06	-5.29719	8.13723	0.718716	1.7437e-07
FAM76B	PCG	Nuc	-3.11872	28.8135	0.000857082	p< 0.001	1	1	0	1	3						-3.11872	-2.99502		-2.53115	28.8135	25.3285		25.7997	0.000857082	0.000104085		2.79089e-05	-3.11872	28.8135	5.62636	0.000857082	-2.99502	25.3285	5.60416	0.000104085	-2.33686	21.8268	5.96623	0.0659658	-2.53115	25.7997	4.54318	2.79089e-05
FBLN5	PCG	Nuc	-5.24759	2.82779	7.96494e-17	p< 0.001	1	1	0	1	3						-4.28425	-5.68104		-5.24759	1.763	1.69286		2.82779	1.40679e-05	1.96046e-07		7.96494e-17	-4.28425	1.763	0.240522	1.40679e-05	-5.68104	1.69286	0.167129	1.96046e-07	-2.65735	2.0632	0.477729	0.0045061	-5.24759	2.82779	0.254284	7.96494e-17
FBXL12	PCG	Nuc	-3.5207	7.73722	0.000172545	p< 0.001	1	1	0	1	3						-3.5207	-4.73456		-4.52084	7.73722	6.36355		6.75743	0.000172545	2.01575e-12		7.28594e-13	-3.5207	7.73722	1.16926	0.000172545	-4.73456	6.36355	0.83048	2.01575e-12	-3.64965	6.58995	0.968122	0.00411382	-4.52084	6.75743	0.692188	7.28594e-13
FBXO34	PCG/NC	Nuc	-4.46001	16.2825	3.98445e-21	p< 0.001	1	1	0	1	3						-2.72276	-4.10776		-4.46001	10.3296	11.7834		16.2825	0.000498782	2.08946e-13		3.98445e-21	-2.72276	10.3296	2.15075	0.000498782	-4.10776	11.7834	1.75372	2.08946e-13	-2.79111	7.85358	1.6173	0.00282157	-4.46001	16.2825	1.64943	3.98445e-21
FBXO46	PCG	Nuc	-3.24287	41.441	9.53303e-11	p< 0.001	0	1	1	1	3							-3.6415	-3.9073	-3.24287		27.7814	30.355	41.441		1.29251e-09	0.000135431	9.53303e-11	-2.37282	31.1486	7.78706	0.00689547	-3.6415	27.7814	4.63211	1.29251e-09	-3.9073	30.355	4.2364	0.000135431	-3.24287	41.441	5.99884	9.53303e-11
FCER2A	PCG	Nuc	-9.65779	2.48681	5.64723e-07	p< 0.001	1	1	0	1	3						-11.5779	-77.2132		-9.65779	1.57644	0.77948		2.48681	1.37341e-05	8.33966e-05		5.64723e-07	-11.5779	1.57644	0.0734438	1.37341e-05	-77.2132	0.77948	0	8.33966e-05	-7.96481	0.852283	0.0429739	0.0290852	-9.65779	2.48681	0.115843	5.64723e-07
FGD2	PCG	Nuc	-2.70161	4.05581	5.32894e-05	p< 0.001	1	1	0	1	3						-3.19101	-3.15943		-2.70161	2.40893	2.03681		4.05581	0.000329731	0.000106408		5.32894e-05	-3.19101	2.40893	0.429205	0.000329731	-3.15943	2.03681	0.349718	0.000106408	-2.87147	2.84564	0.533094	0.0457266	-2.70161	4.05581	0.688233	5.32894e-05
FLRT1	PCG	Nuc	-4.18728	2.92938	0.000732434	p< 0.001	0	1	1	1	3							-5.11655	-4.18728	-3.93185		1.99593	2.92938	2.49595		0.000121623	0.000732434	4.29585e-07	-2.46737	1.43786	0.325594	0.0574374	-5.11655	1.99593	0.221135	0.000121623	-4.18728	2.92938	0.466408	0.000732434	-3.93185	2.49595	0.287098	4.29585e-07
FMNL3	PCG	Nuc	-2.78265	4.00351	7.5487e-08	p< 0.001	0	1	1	1	3							-3.26441	-3.67969	-2.78265		2.38026	3.20892	4.00351		1.85808e-06	0.000383499	7.5487e-08	-2.24639	2.45029	0.587711	0.022076	-3.26441	2.38026	0.412859	1.85808e-06	-3.67969	3.20892	0.481339	0.000383499	-2.78265	4.00351	0.673184	7.5487e-08
FOXF1	PCG	Nuc	-5.4077	2.06005	1.4901e-13	p< 0.001	1	1	0	1	3						-4.31411	-5.12753		-5.4077	1.09984	1.3285		2.06005	0.000305564	2.48112e-06		1.4901e-13	-4.31411	1.09984	0.138686	0.000305564	-5.12753	1.3285	0.141971	2.48112e-06	-1.96975	1.0605	0.360245	0.265221	-5.4077	2.06005	0.168785	1.4901e-13
FRZB	PCG	Nuc	-4.58982	0.90509	1.43082e-06	p< 0.001	1	1	0	1	3						-4.57074	-4.58982		-5.85748	0.838825	0.90509		0.782459	7.11768e-05	1.43082e-06		1.04342e-06	-4.57074	0.838825	0.0972592	7.11768e-05	-4.58982	0.90509	0.122255	1.43082e-06	-5.72997	0.696042	0.0675315	0.00233485	-5.85748	0.782459	0.0627369	1.04342e-06
GGTA1	PCG	Nuc	-3.73805	11.918	4.18408e-12	p< 0.001	1	1	0	1	3						-4.40764	-3.72941		-3.73805	8.60216	7.98902		11.918	2.75584e-07	1.87571e-08		4.18408e-12	-4.40764	8.60216	1.08765	2.75584e-07	-3.72941	7.98902	1.37083	1.87571e-08	-2.76425	8.89898	2.05375	0.00578366	-3.73805	11.918	1.44591	4.18408e-12
GJA5	PCG	Nuc	-10.2829	3.61729	1.34775e-08	p< 0.001	1	1	0	1	3						-6.62687	-10.2829		-4.9372	2.7727	3.61729		3.04137	0.000268633	1.34775e-08		1.26952e-06	-6.62687	2.7727	0.221284	0.000268633	-10.2829	3.61729	0.172882	1.34775e-08	-2.9256	1.42097	0.348962	0.16701	-4.9372	3.04137	0.266174	1.26952e-06
GJC2	PCG	Nuc	-8.55309	1.50187	9.65085e-09	p< 0.001	0	1	1	1	3							-11.4629	-8.17462	-8.55309		1.40944	1.37909	1.50187		3.42783e-09	8.30103e-05	9.65085e-09	-3.14326	0.846568	0.152084	0.0327945	-11.4629	1.40944	0.0883812	3.42783e-09	-8.17462	1.37909	0.0830003	8.30103e-05	-8.55309	1.50187	0.0803771	9.65085e-09
GM20752	NC	Nuc	-31.4971	16.232	6.20619e-40	p< 0.001	1	1	0	1	3						-31.5134	-31.4971		-22.1067	11.3359	16.232		11.949	1.02981e-18	6.20619e-40		4.53465e-33	-31.5134	11.3359	0.203824	1.02981e-18	-31.4971	16.232	0.281878	6.20619e-40	-8.31888	2.90746	0.275186	0.242806	-22.1067	11.949	0.239503	4.53465e-33
GM4980	PCG	Nuc	-8.72945	12.2161	5.58855e-38	p< 0.001	0	1	1	1	3							-6.17544	-9.05072	-8.72945		6.35463	9.64005	12.2161		1.18469e-18	1.27932e-07	5.58855e-38	-3.86907	6.55069	1.03032	0.0016183	-6.17544	6.35463	0.652242	1.18469e-18	-9.05072	9.64005	0.597844	1.27932e-07	-8.72945	12.2161	0.646174	5.58855e-38
GM6402	NC	Nuc	-74.75	0.701007	6.05458e-05	p< 0.001	1	1	0	1	3						-80.9598	-74.75		-44.2817	0.651598	0.701007		0.471129	0.000112849	6.05458e-05		0.000728308	-80.9598	0.651598	0	0.000112849	-74.75	0.701007	0	6.05458e-05	-10.0901	0.662602	0.0266191	0.0119078	-44.2817	0.471129	0	0.000728308
GMIP	PCG	Nuc	-2.78993	2.05995	5.13189e-06	p< 0.001	0	1	1	1	3							-4.04387	-4.73645	-2.78993		1.41478	2.00326	2.05995		1.84408e-06	7.13501e-05	5.13189e-06	-1.88535	1.52518	0.457957	0.112051	-4.04387	1.41478	0.196768	1.84408e-06	-4.73645	2.00326	0.237391	7.13501e-05	-2.78993	2.05995	0.342827	5.13189e-06
GPR153	PCG	Nuc	-4.12066	2.5794	1.13192e-05	p< 0.001	1	1	0	1	3						-4.19282	-5.29171		-4.12066	2.37532	1.6079		2.5794	0.000713012	2.48669e-05		1.13192e-05	-4.19282	2.37532	0.314273	0.000713012	-5.29171	1.6079	0.162314	2.48669e-05	-4.32074	1.78919	0.196896	0.0180173	-4.12066	2.5794	0.30285	1.13192e-05
GRASP	PCG	Nuc	-2.6645	2.87767	0.000289449	p< 0.001	0	1	1	1	3							-3.13872	-4.38961	-2.6645		2.05274	2.47988	2.87767		0.000246834	0.000146101	0.000289449	-2.57411	2.19759	0.471361	0.0128214	-3.13872	2.05274	0.381723	0.000246834	-4.38961	2.47988	0.308639	0.000146101	-2.6645	2.87767	0.495175	0.000289449
GRIK5	PCG	Nuc	-6.32058	9.02523	1.21364e-05	p< 0.001	0	1	1	1	3							-3.87826	-6.32058	-3.71431		3.86747	9.02523	3.53314		3.01613e-06	1.21364e-05	7.23328e-10	-2.7291	5.79743	1.25655	0.00132247	-3.87826	3.86747	0.622562	3.01613e-06	-6.32058	9.02523	0.80441	1.21364e-05	-3.71431	3.53314	0.447825	7.23328e-10
H2-DMB2	PCG	Nuc	-5.78581	7.26947	6.49612e-09	p< 0.001	1	1	0	1	3						-4.67031	-7.21711		-5.78581	4.92024	3.65327		7.26947	4.38801e-05	1.19418e-10		6.49612e-09	-4.67031	4.92024	0.601607	4.38801e-05	-7.21711	3.65327	0.321292	1.19418e-10	-2.3658	4.31518	1.30102	0.180049	-5.78581	7.26947	0.587605	6.49612e-09
H2-M3	PCG	Nuc	-4.13187	9.52784	2.16995e-15	p< 0.001	1	1	0	1	3						-4.18058	-3.01132		-4.13187	5.53942	5.08307		9.52784	1.82639e-06	2.62367e-06		2.16995e-15	-4.18058	5.53942	0.761177	1.82639e-06	-3.01132	5.08307	0.964036	2.62367e-06	-3.08265	6.88215	1.46508	0.00135809	-4.13187	9.52784	1.04429	2.16995e-15
HID1	PCG	Nuc	-2.31883	3.22826	0.000355951	p< 0.001	1	0	1	1	3						-2.87811		-4.24334	-2.31883	2.09485		2.41129	3.22826	0.000702771		6.00666e-05	0.000355951	-2.87811	2.09485	0.421177	0.000702771	-1.48114	2.38068	0.936778	0.336618	-4.24334	2.41129	0.317189	6.00666e-05	-2.31883	3.22826	0.647032	0.000355951
HLX	PCG	Nuc	-3.0368	6.02128	2.05279e-10	p< 0.001	0	1	1	1	3							-3.30448	-3.76385	-3.0368		4.88034	5.83529	6.02128		3.35255e-06	4.83786e-05	2.05279e-10	-2.17822	5.00698	1.40598	0.0672943	-3.30448	4.88034	0.861423	3.35255e-06	-3.76385	5.83529	0.910828	4.83786e-05	-3.0368	6.02128	0.904706	2.05279e-10
HNRNPDL	PCG	Nuc	-3.43042	32.9846	8.46317e-06	p< 0.001	1	1	0	1	3						-3.43042	-2.90106		-2.39632	32.9846	27.9274		26.7381	8.46317e-06	2.96266e-08		4.9744e-07	-3.43042	32.9846	5.5709	8.46317e-06	-2.90106	27.9274	6.04026	2.96266e-08	-2.22303	27.6961	7.96417	0.022626	-2.39632	26.7381	5.20179	4.9744e-07
HNRNPH1	PCG	Nuc	-2.35937	24.6055	5.06524e-06	p< 0.001	1	1	0	1	3						-3.2305	-2.35937		-1.90998	23.5995	24.6055		20.9287	0.000207302	5.06524e-06		0.000107388	-3.2305	23.5995	4.40518	0.000207302	-2.35937	24.6055	6.63869	5.06524e-06	-2.81398	24.3913	5.27118	0.00109529	-1.90998	20.9287	4.95278	0.000107388
ICAM1	PCG	Nuc	-2.43879	19.6494	6.83213e-08	p< 0.001	0	1	1	1	3							-2.32615	-3.13219	-2.43879		14.0143	13.2222	19.6494		5.1755e-05	0.000346887	6.83213e-08	-2.37973	12.2473	3.02684	0.00395311	-2.32615	14.0143	3.53377	5.1755e-05	-3.13219	13.2222	2.40048	0.000346887	-2.43879	19.6494	3.73988	6.83213e-08
IGFBP6	PCG	Nuc	-7.19238	7.40215	4.31424e-13	p< 0.001	1	0	1	1	3						-8.63633		-8.49081	-7.19238	5.2443		3.15962	7.40215	0.00012027		4.01395e-05	4.31424e-13	-8.63633	5.2443	0.428218	0.00012027	-7.32823	1.99597	0.134272	0.00122225	-8.49081	3.15962	0.247255	4.01395e-05	-7.19238	7.40215	0.500125	4.31424e-13
IL10RB	PCG	Nuc	-3.47662	15.9737	4.631e-16	p< 0.001	1	1	0	1	3						-2.88619	-2.38783		-3.47662	10.3596	9.63019		15.9737	8.80215e-05	6.21395e-06		4.631e-16	-2.88619	10.3596	2.13493	8.80215e-05	-2.38783	9.63019	2.45247	6.21395e-06	-1.69001	11.0279	4.25315	0.279555	-3.47662	15.9737	2.10568	4.631e-16
IL2RG	PCG	Nuc	-6.56592	10.6748	1.91704e-14	p< 0.001	1	1	0	1	3						-5.15413	-5.47646		-6.56592	4.9681	3.67967		10.6748	2.81499e-07	2.42802e-08		1.91704e-14	-5.15413	4.9681	0.563602	2.81499e-07	-5.47646	3.67967	0.407914	2.42802e-08	-3.21543	5.25327	0.958127	0.00156603	-6.56592	10.6748	0.751074	1.91704e-14
IL3RA	PCG	Nuc	-4.97057	12.9379	7.10406e-13	p< 0.001	0	1	1	1	3							-4.48723	-7.51578	-4.97057		8.81296	9.84961	12.9379		1.58553e-08	2.71281e-09	7.10406e-13	-3.2012	9.56813	1.92957	0.0022002	-4.48723	8.81296	1.28641	1.58553e-08	-7.51578	9.84961	0.736031	2.71281e-09	-4.97057	12.9379	1.16771	7.10406e-13
IQGAP1	PCG	Nuc	-3.33348	17.9336	2.21629e-13	p< 0.001	1	1	0	1	3						-2.53455	-2.44757		-3.33348	8.58117	7.30763		17.9336	0.000668626	1.5014e-05		2.21629e-13	-2.53455	8.58117	1.96103	0.000668626	-2.44757	7.30763	1.80357	1.5014e-05	-2.11075	10.327	2.95294	0.0346723	-3.33348	17.9336	2.41518	2.21629e-13
ISLR	PCG	Nuc	-4.67719	1.17833	0.000109867	p< 0.001	1	1	0	1	3						-4.67719	-7.84948		-7.29813	1.17833	0.966806		1.15284	0.000109867	2.42534e-11		9.76557e-16	-4.67719	1.17833	0.153043	0.000109867	-7.84948	0.966806	0.0688368	2.42534e-11	-4.04309	1.11621	0.17307	0.00117045	-7.29813	1.15284	0.0688374	9.76557e-16
ITGA2B	PCG	Nuc	-4.12535	5.28294	5.34069e-12	p< 0.001	0	1	1	1	3							-3.38591	-5.45837	-4.12535		3.81768	3.49856	5.28294		2.7864e-07	0.000102478	5.34069e-12	-2.51262	2.72912	0.659946	0.00929814	-3.38591	3.81768	0.699257	2.7864e-07	-5.45837	3.49856	0.339389	0.000102478	-4.12535	5.28294	0.61406	5.34069e-12
ITGB2	PCG	Nuc	-3.95305	13.9733	5.75149e-18	p< 0.001	1	1	0	1	3						-3.6345	-3.91314		-3.95305	6.38509	6.13624		13.9733	0.000473576	1.54928e-12		5.75149e-18	-3.6345	6.38509	0.97212	0.000473576	-3.91314	6.13624	0.946161	1.54928e-12	-2.88407	7.90983	1.61799	0.00965104	-3.95305	13.9733	1.61709	5.75149e-18
ITGB4	PCG	Nuc	-6.12724	0.331388	4.1728e-06	p< 0.001	0	1	1	1	3							-9.30539	-8.75955	-6.12724		0.21474	0.293726	0.331388		0.000762051	0.000274253	4.1728e-06	-5.10401	0.184412	0.0214037	0.0296701	-9.30539	0.21474	0.00994922	0.000762051	-8.75955	0.293726	0.0150967	0.000274253	-6.12724	0.331388	0.0245293	4.1728e-06
JAG1	PCG	Nuc	-4.90806	1.03539	1.43178e-07	p< 0.001	1	1	0	1	3						-4.56221	-4.44287		-4.90806	0.824669	0.858794		1.03539	7.76848e-05	7.21402e-05		1.43178e-07	-4.56221	0.824669	0.111145	7.76848e-05	-4.44287	0.858794	0.0990313	7.21402e-05	-3.56424	0.577197	0.0999761	0.00326195	-4.90806	1.03539	0.0977494	1.43178e-07
JAM3	PCG	Nuc	-5.63093	1.40709	2.97512e-12	p< 0.001	1	1	0	1	3						-5.36633	-9.60478		-5.63093	0.700033	1.10083		1.40709	2.84615e-05	5.34939e-09		2.97512e-12	-5.36633	0.700033	0.0726482	2.84615e-05	-9.60478	1.10083	0.056829	5.34939e-09	-4.20296	1.0924	0.168989	0.00198158	-5.63093	1.40709	0.110976	2.97512e-12
KANK3	PCG	Nuc	-3.56933	50.0237	3.49072e-13	p< 0.001	1	1	0	1	3						-3.38619	-3.87299		-3.56933	43.0122	39.0887		50.0237	2.78787e-05	1.01543e-08		3.49072e-13	-3.38619	43.0122	7.05559	2.78787e-05	-3.87299	39.0887	6.2831	1.01543e-08	-3.37715	44.312	7.16355	0.00179459	-3.56933	50.0237	6.42726	3.49072e-13
KCNQ1	PCG	Nuc	-4.64865	5.39737	3.26293e-13	p< 0.001	0	1	1	1	3							-4.14776	-3.62458	-4.64865		3.12166	4.07993	5.39737		3.98709e-07	0.000641926	3.26293e-13	-3.11465	3.43546	0.605072	0.00133772	-4.14776	3.12166	0.440432	3.98709e-07	-3.62458	4.07993	0.67907	0.000641926	-4.64865	5.39737	0.531491	3.26293e-13
KIFC2	PCG	Nuc	-5.89465	2.35254	0.000904181	p< 0.001	0	1	1	1	3							-3.99478	-5.89465	-3.31973		1.47569	2.35254	1.58784		5.68327e-06	0.000904181	3.73153e-05	-2.77232	2.13217	0.40679	0.0730968	-3.99478	1.47569	0.223824	5.68327e-06	-5.89465	2.35254	0.207325	0.000904181	-3.31973	1.58784	0.221608	3.73153e-05
KIRREL	PCG	Nuc	-4.43749	2.30393	9.10882e-09	p< 0.001	0	1	1	1	3							-4.43575	-5.71665	-4.43749		1.52726	1.37141	2.30393		6.65634e-05	0.000295044	9.10882e-09	-4.8618	1.65753	0.178202	0.00151575	-4.43575	1.52726	0.184275	6.65634e-05	-5.71665	1.37141	0.118319	0.000295044	-4.43749	2.30393	0.2329	9.10882e-09
KLRB1C	PCG	Nuc	-8.93152	1.9402	9.33883e-11	p< 0.001	1	1	0	1	3						-16.4118	-22.6876		-8.93152	1.25255	0.550187		1.9402	5.78932e-09	3.16262e-05		9.33883e-11	-16.4118	1.25255	0.0333085	5.78932e-09	-22.6876	0.550187	0.00744272	3.16262e-05	-4.37108	0.699746	0.101297	0.015175	-8.93152	1.9402	0.0937577	9.33883e-11
LAMB1	PCG	Nuc	-4.34345	3.32316	2.30195e-16	p< 0.001	1	1	0	1	3						-2.9667	-4.71486		-4.34345	1.80321	1.93442		3.32316	0.00023266	1.64434e-07		2.30195e-16	-2.9667	1.80321	0.342444	0.00023266	-4.71486	1.93442	0.234825	1.64434e-07	-3.46785	1.99946	0.342683	0.00189808	-4.34345	3.32316	0.350343	2.30195e-16
LAMC2	PCG	Nuc	-30.6417	0.299301	1.68561e-05	p< 0.001	1	0	1	1	3						-10.2132		-30.6417	-6.48806	0.248881		0.299301	0.24899	0.000325057		1.68561e-05	7.75188e-05	-10.2132	0.248881	0.0140848	0.000325057	-8.48021	0.230266	0.0115618	0.00177095	-30.6417	0.299301	0.00356401	1.68561e-05	-6.48806	0.24899	0.0175962	7.75188e-05
LHFPL2	PCG	Nuc	-5.20604	9.29065	1.43713e-16	p< 0.001	1	1	0	1	3						-4.32691	-5.86932		-5.20604	7.31878	5.89018		9.29065	1.18693e-08	7.98322e-15		1.43713e-16	-4.32691	7.31878	0.993477	1.18693e-08	-5.86932	5.89018	0.574766	7.98322e-15	-3.01079	7.57711	1.48258	0.00204453	-5.20604	9.29065	0.825812	1.43713e-16
LPPR2	PCG	Nuc	-3.08753	4.78108	0.000119775	p< 0.001	0	1	1	1	3							-3.08753	-7.79938	-4.4288		4.78108	4.3319	4.52585		0.000119775	2.47729e-06	8.07697e-16	-2.35949	4.13025	0.937696	0.0172563	-3.08753	4.78108	0.963705	0.000119775	-7.79938	4.3319	0.29242	2.47729e-06	-4.4288	4.52585	0.47929	8.07697e-16
LRAT	PCG	Nuc	-4.4895	22.4956	5.73609e-08	p< 0.001	1	1	0	1	3						-3.8067	-3.85886		-4.4895	21.912	18.211		22.4956	1.10542e-05	4.5324e-06		5.73609e-08	-3.8067	21.912	3.30666	1.10542e-05	-3.85886	18.211	2.67701	4.5324e-06	-3.14467	34.8331	7.02104	0.00262849	-4.4895	22.4956	2.29339	5.73609e-08
LUC7L3	PCG	Nuc	-3.49291	11.555	0.000113923	p< 0.001	0	1	1	1	3							-2.31822	-3.49291	-2.32545		9.13597	11.555	10.0671		0.000391347	0.000113923	2.11717e-06	-2.63152	12.6951	2.97057	0.0336723	-2.31822	9.13597	2.56938	0.000391347	-3.49291	11.555	2.12859	0.000113923	-2.32545	10.0671	1.97341	2.11717e-06
LYVE1	PCG	Nuc	-6.22914	62.961	1.58361e-11	p< 0.001	1	1	0	1	3						-6.88213	-3.85527		-6.22914	46.8605	33.8963		62.961	5.11471e-09	5.52836e-06		1.58361e-11	-6.88213	46.8605	4.18735	5.11471e-09	-3.85527	33.8963	5.99587	5.52836e-06	-3.96627	54.2418	9.47683	0.0112015	-6.22914	62.961	4.36692	1.58361e-11
MAMDC2	PCG	Nuc	-5.06068	12.2124	5.85772e-12	p< 0.001	1	1	0	1	3						-4.07124	-5.08186		-5.06068	5.64576	6.79752		12.2124	3.28282e-05	2.62012e-07		5.85772e-12	-4.07124	5.64576	0.783263	3.28282e-05	-5.08186	6.79752	0.894148	2.62012e-07	-3.32082	5.91409	0.948406	0.00738683	-5.06068	12.2124	1.09208	5.85772e-12
MAU2	PCG	Nuc	-2.90059	14.4555	7.61397e-09	p< 0.001	0	1	1	1	3							-2.90059	-3.15854	-2.42802		14.4555	14.0483	13.9946		7.61397e-09	0.000496169	3.75832e-08	-2.35743	14.8068	3.58922	0.00166593	-2.90059	14.4555	2.9342	7.61397e-09	-3.15854	14.0483	2.56875	0.000496169	-2.42802	13.9946	2.64363	3.75832e-08
MDM4	PCG/NC	Nuc	-3.8806	6.0982	8.78712e-07	p< 0.001	1	1	0	1	3						-3.8806	-2.74024		-2.47885	6.0982	5.04465		5.64917	8.78712e-07	8.97873e-08		5.15886e-08	-3.8806	6.0982	0.869287	8.78712e-07	-2.74024	5.04465	1.12482	8.97873e-08	-2.59938	5.63121	1.37853	0.00333437	-2.47885	5.64917	1.03507	5.15886e-08
METTL17	PCG	Nuc	-2.8961	12.1716	0.000244789	p< 0.001	1	1	0	1	3						-2.8961	-3.14889		-2.26479	12.1716	10.8755		7.93403	0.000244789	9.92389e-09		3.78845e-06	-2.8961	12.1716	2.57145	0.000244789	-3.14889	10.8755	2.11672	9.92389e-09	-2.54464	10.7421	2.43763	0.0287213	-2.26479	7.93403	1.64894	3.78845e-06
MFNG	PCG	Nuc	-3.88451	3.46917	6.68047e-10	p< 0.001	0	1	1	1	3							-5.54796	-5.60227	-3.88451		3.02784	3.08882	3.46917		8.00979e-05	0.000232417	6.68047e-10	-3.52766	2.59688	0.498402	0.00645232	-5.54796	3.02784	0.313567	8.00979e-05	-5.60227	3.08882	0.276966	0.000232417	-3.88451	3.46917	0.417375	6.68047e-10
MIIP	PCG	Nuc	-6.22619	10.4444	1.21894e-05	p< 0.001	1	0	1	1	3						-3.59736		-6.22619	-3.38557	4.6896		10.4444	5.0623	2.86617e-05		1.21894e-05	7.43958e-05	-3.59736	4.6896	0.820018	2.86617e-05	-3.40223	4.24955	0.839448	0.00548716	-6.22619	10.4444	0.98221	1.21894e-05	-3.38557	5.0623	0.707031	7.43958e-05
MIR1291	MIR	Nuc	-10.9505	17.0333	9.15923e-06	p< 0.001	1	1	0	1	3						-9.89819	-10.9505		-5.92285	11.2822	17.0333		10.1367	0.00053194	9.15923e-06		0.00035087	-9.89819	11.2822	0.491555	0.00053194	-10.9505	17.0333	0.828272	9.15923e-06	-10.2262	10.9942	0.465812	0.00255572	-5.92285	10.1367	0.776638	0.00035087
MIR5136	MIR	Nuc	-20.6348	15.2957	6.29862e-22	p< 0.001	0	1	1	1	3							-20.6348	-10.5582	-15.5996		15.2957	8.40924	12.9808		6.29862e-22	9.29232e-09	9.79726e-21	-5.6657	7.69201	1.02779	0.0138923	-20.6348	15.2957	0.450738	6.29862e-22	-10.5582	8.40924	0.541247	9.29232e-09	-15.5996	12.9808	0.396063	9.79726e-21
MIR6516	MIR	Nuc	-14.4905	12.9495	3.91349e-05	p< 0.001	1	1	0	1	3						-14.764	-14.4905		-12.869	11.6182	12.9495		8.77079	7.70735e-05	3.91349e-05		2.21671e-05	-14.764	11.6182	0.343095	7.70735e-05	-14.4905	12.9495	0.393109	3.91349e-05	-8.25351	9.56846	0.674674	0.00378049	-12.869	8.77079	0.273897	2.21671e-05
MIR7052	MIR	Nuc	-26.0962	0.717596	2.25312e-05	p< 0.001	0	1	1	1	3							-21.9395	-26.0962	-15.6459		0.642473	0.717596	0.667811		2.44107e-05	2.25312e-05	1.17433e-06	-19.877	0.580249	0.00968676	0.001317	-21.9395	0.642473	0.014436	2.44107e-05	-26.0962	0.717596	0.00953689	2.25312e-05	-15.6459	0.667811	0.0172906	1.17433e-06
MIR7067	MIR	Nuc	-30.9002	0.513936	2.55724e-08	p< 0.001	1	1	0	1	3						-74.8424	-30.9002		-78.0874	0.264127	0.513936		0.323144	6.33137e-05	2.55724e-08		1.41956e-07	-74.8424	0.264127	0	6.33137e-05	-30.9002	0.513936	0.00502849	2.55724e-08	-11.3955	0.302528	0.0170463	0.0111094	-78.0874	0.323144	0	1.41956e-07
MIR7-1	MIR	Nuc	-93.6932	10.7908	2.3557e-05	p< 0.001	1	1	0	1	3						-93.6932	-54.5802		-52.7591	10.7908	6.30905		6.42146	2.3557e-05	0.00023453		0.000278169	-93.6932	10.7908	0	2.3557e-05	-54.5802	6.30905	0	0.00023453	-15.7796	7.66408	0.352951	0.0135614	-52.7591	6.42146	0	0.000278169
MIR7678	MIR	Nuc	-9.62286	9.60232	1.7927e-17	p< 0.001	0	1	1	1	3							-4.72958	-4.58529	-9.62286		4.69412	7.42238	9.60232		6.70553e-09	0.000140926	1.7927e-17	-4.36557	10.0258	1.57667	0.0124073	-4.72958	4.69412	0.60305	6.70553e-09	-4.58529	7.42238	0.940494	0.000140926	-9.62286	9.60232	0.460374	1.7927e-17
MIRG	MIR	Nuc	-19.3943	0.676764	0.000952125	p< 0.001	1	0	1	1	3						-19.3943		-56.0431	-60.6276	0.676764		0.52945	0.606343	0.000952125		0.0009692	1.48087e-06	-19.3943	0.676764	0.0152205	0.000952125	-27.8084	0.258173	0	0.0369153	-56.0431	0.52945	0	0.0009692	-60.6276	0.606343	0	1.48087e-06
MMP2	PCG	Nuc	-5.57574	0.863163	1.72437e-08	p< 0.001	1	1	0	1	3						-4.07497	-7.37195		-5.57574	0.789174	0.666477		0.863163	0.000289269	6.22695e-08		1.72437e-08	-4.07497	0.789174	0.115762	0.000289269	-7.37195	0.666477	0.0506003	6.22695e-08	-5.29031	0.773282	0.0750006	0.00217136	-5.57574	0.863163	0.0756495	1.72437e-08
MMRN2	PCG	Nuc	-8.48827	24.5219	2.07299e-27	p< 0.001	1	1	0	1	3						-7.32076	-7.39596		-8.48827	14.7415	15.87		24.5219	1.7342e-15	2.01092e-22		2.07299e-27	-7.32076	14.7415	1.1397	1.7342e-15	-7.39596	15.87	1.24213	2.01092e-22	-3.39683	16.671	2.64749	0.00420087	-8.48827	24.5219	1.35065	2.07299e-27
MRC1	PCG	Nuc	-2.64943	919.693	6.54903e-10	p< 0.001	1	1	0	1	3						-3.06984	-2.34788		-2.64943	741.823	587.305		919.693	6.3787e-05	5.86656e-06		6.54903e-10	-3.06984	741.823	138.446	6.3787e-05	-2.34788	587.305	157.465	5.86656e-06	-2.56565	823.442	205.756	0.0188822	-2.64943	919.693	155.194	6.54903e-10
MTSS1L	PCG	Nuc	-3.3538	174.829	6.05499e-07	p< 0.001	0	1	1	1	3							-4.22616	-4.99871	-3.3538		133.527	119.633	174.829		9.99911e-07	3.15103e-05	6.05499e-07	-1.87237	96.0925	28.2244	0.151292	-4.22616	133.527	19.8607	9.99911e-07	-4.99871	119.633	12.82	3.15103e-05	-3.3538	174.829	24.9796	6.05499e-07
MUC1	PCG	Nuc	-8.48322	1.04136	5.07779e-05	p< 0.001	1	1	0	1	3						-9.75041	-8.48322		-15.7399	0.979803	1.04136		0.778054	0.0001478	5.07779e-05		1.77123e-08	-9.75041	0.979803	0.0578744	0.0001478	-8.48322	1.04136	0.0870107	5.07779e-05	-6.57424	1.15228	0.0829546	0.00177909	-15.7399	0.778054	0.0210753	1.77123e-08
MUG-PS1	NC	Nuc	-3.30999	40.9583	1.79365e-06	p< 0.001	0	1	1	1	3							-3.30999	-4.52293	-3.05807		40.9583	23.494	31.213		1.79365e-06	2.29973e-05	1.14642e-12	-2.76027	28.6859	5.19743	0.0569424	-3.30999	40.9583	7.22699	1.79365e-06	-4.52293	23.494	3.0451	2.29973e-05	-3.05807	31.213	4.6245	1.14642e-12
MYH9	PCG	Nuc	-3.91966	64.6794	4.45171e-20	p< 0.001	0	1	1	1	3							-3.96646	-3.53505	-3.91966		36.7789	40.6902	64.6794		2.78236e-10	0.000830764	4.45171e-20	-2.84346	37.6104	7.50104	0.00216866	-3.96646	36.7789	5.33259	2.78236e-10	-3.53505	40.6902	6.18956	0.000830764	-3.91966	64.6794	7.64376	4.45171e-20
MYO7A	PCG	Nuc	-3.40497	7.85771	2.06912e-13	p< 0.001	0	1	1	1	3							-4.21646	-4.67248	-3.40497		4.93459	6.34761	7.85771		1.91963e-11	1.04857e-06	2.06912e-13	-2.76666	5.14272	0.967528	0.00701967	-4.21646	4.93459	0.693256	1.91963e-11	-4.67248	6.34761	0.801115	1.04857e-06	-3.40497	7.85771	1.07534	2.06912e-13
ncRNA_as_chr1_481	LNC	Nuc	-10.5518	0.899685	2.30065e-06	p< 0.001	1	1	0	1	3						-10.5518	-7.65112		-7.80948	0.899685	0.69539		0.635162	2.30065e-06	2.93751e-05		2.61864e-07	-10.5518	0.899685	0.0564408	2.30065e-06	-7.65112	0.69539	0.0558837	2.93751e-05	-3.62952	0.559599	0.110413	0.0511849	-7.80948	0.635162	0.0391605	2.61864e-07
ncRNA_as_chr10_9094	LNC	Nuc	-7.96565	0.480937	1.05335e-07	p< 0.001	1	1	0	1	3						-9.14776	-8.26544		-7.96565	0.395337	0.327866		0.480937	0.000109545	3.02999e-05		1.05335e-07	-9.14776	0.395337	0.023769	0.000109545	-8.26544	0.327866	0.0189397	3.02999e-05	-6.41657	0.349142	0.0369326	0.0105249	-7.96565	0.480937	0.0274739	1.05335e-07
ncRNA_as_chr10_9389	LNC	Nuc	-3.10358	1.65599	0.000637129	p< 0.001	1	1	0	1	3						-3.10358	-3.94401		-3.965	1.65599	1.13024		0.826395	0.000637129	3.0655e-05		1.04373e-05	-3.10358	1.65599	0.334257	0.000637129	-3.94401	1.13024	0.158201	3.0655e-05	-2.9878	1.62833	0.297747	0.0208821	-3.965	0.826395	0.0952499	1.04373e-05
ncRNA_as_chr11_10023	LNC	Nuc	-3.67966	1.01559	1.0173e-06	p< 0.001	1	1	0	1	3						-5.86371	-5.50472		-3.67966	0.885852	0.841196		1.01559	1.44114e-06	1.53791e-08		1.0173e-06	-5.86371	0.885852	0.0771418	1.44114e-06	-5.50472	0.841196	0.0865823	1.53791e-08	-3.1874	0.902576	0.163951	0.00219665	-3.67966	1.01559	0.121098	1.0173e-06
ncRNA_as_chr16_13380	LNC	Nuc	-5.12901	1.87406	0.000141618	p< 0.001	0	1	1	1	3							-4.16364	-5.12901	-4.30531		1.65124	1.87406	1.76886		0.000318789	0.000141618	2.78921e-08	-2.99909	1.88318	0.408296	0.0762571	-4.16364	1.65124	0.288053	0.000318789	-5.12901	1.87406	0.225642	0.000141618	-4.30531	1.76886	0.190733	2.78921e-08
ncRNA_as_chr16_13520	LNC	Nuc	-4.30951	1.23955	0.000666286	p< 0.001	0	1	1	1	3							-4.24398	-4.30951	-4.03235		0.798883	1.23955	0.943858		0.000157841	0.000666286	1.22162e-05	-2.70091	1.06171	0.268716	0.0981163	-4.24398	0.798883	0.126038	0.000157841	-4.30951	1.23955	0.165963	0.000666286	-4.03235	0.943858	0.111382	1.22162e-05
ncRNA_as_chr18_14302	LNC	Nuc	-5.56548	1.07934	0.000207703	p< 0.001	0	1	1	1	3							-7.26077	-5.56548	-6.4397		0.384383	1.07934	0.312918		0.000327261	0.000207703	0.000146943	-5.71274	0.794656	0.079536	0.00217945	-7.26077	0.384383	0.0373167	0.000327261	-5.56548	1.07934	0.118638	0.000207703	-6.4397	0.312918	0.0197414	0.000146943
ncRNA_as_chr18_14428	LNC	Nuc	-5.17599	1.18989	1.06237e-07	p< 0.001	1	1	0	1	3						-6.92589	-3.89072		-5.17599	0.990937	0.978897		1.18989	0.000572911	0.000522862		1.06237e-07	-6.92589	0.990937	0.082542	0.000572911	-3.89072	0.978897	0.156175	0.000522862	-3.33738	1.10765	0.22514	0.00984308	-5.17599	1.18989	0.107327	1.06237e-07
ncRNA_as_chr18_14687	LNC	Nuc	-4.74234	2.01982	6.1019e-09	p< 0.001	1	1	0	1	3						-4.79161	-5.22845		-4.74234	1.68584	1.81677		2.01982	6.23847e-05	3.31785e-06		6.1019e-09	-4.79161	1.68584	0.212598	6.23847e-05	-5.22845	1.81677	0.206639	3.31785e-06	-4.37977	2.03227	0.28085	0.00108559	-4.74234	2.01982	0.195876	6.1019e-09
ncRNA_as_chr19_14779	LNC	Nuc	-24.2415	195.335	6.16207e-30	p< 0.001	0	1	1	1	3							-24.2415	-12.748	-16.8967		195.335	100.449	156.263		6.16207e-30	4.68013e-10	1.40772e-26	-6.01846	97.3602	11.8672	0.0112398	-24.2415	195.335	4.9372	6.16207e-30	-12.748	100.449	5.39191	4.68013e-10	-16.8967	156.263	4.28044	1.40772e-26
ncRNA_as_chr19_14929	LNC	Nuc	-13.9108	3.80396	0.000315716	p< 0.001	1	0	1	1	3						-88.5013		-13.9108	-84.9614	2.23944		3.80396	2.34332	6.96377e-06		0.000315716	1.5333e-07	-88.5013	2.23944	0	6.96377e-06	-8.74528	2.60752	0.242099	0.00279793	-13.9108	3.80396	0.118221	0.000315716	-84.9614	2.34332	0	1.5333e-07
ncRNA_as_chr19_15151	LNC	Nuc	-4.13216	12.899	0.000560918	p< 0.001	1	1	0	1	3						-4.13216	-3.92939		-4.91879	12.899	8.58144		10.1804	0.000560918	8.90118e-06		1.92596e-08	-4.13216	12.899	1.68319	0.000560918	-3.92939	8.58144	1.19379	8.90118e-06	-5.48118	12.9713	1.17609	0.00152067	-4.91879	10.1804	0.912042	1.92596e-08
ncRNA_as_chr2_1129	LNC	Nuc	-15.7679	0.810768	0.000935801	p< 0.001	0	1	1	1	3							-76.7784	-15.7679	-16.2952		0.573709	0.810768	0.753544		4.72936e-05	0.000935801	7.68268e-07	-10.0264	1.0629	0.0536705	0.00375342	-76.7784	0.573709	0	4.72936e-05	-15.7679	0.810768	0.0330234	0.000935801	-16.2952	0.753544	0.0198455	7.68268e-07
ncRNA_as_chr2_1440	LNC	Nuc	-17.927	0.73731	5.94129e-08	p< 0.001	1	0	1	1	3						-28.0519		-17.927	-8.68616	0.728086		0.73731	0.441758	3.13367e-08		5.94129e-08	4.67849e-07	-28.0519	0.728086	0.0144906	3.13367e-08	-9.94101	0.514366	0.0307607	0.00101218	-17.927	0.73731	0.018362	5.94129e-08	-8.68616	0.441758	0.0234828	4.67849e-07
ncRNA_as_chr2_1694	LNC	Nuc	-5.42132	1.96895	2.37511e-05	p< 0.001	0	1	1	1	3							-5.63563	-11.0573	-5.42132		1.06935	1.32462	1.96895		9.06259e-05	5.98421e-07	2.37511e-05	-5.12833	1.05157	0.137957	0.00380393	-5.63563	1.06935	0.10724	9.06259e-05	-11.0573	1.32462	0.0626042	5.98421e-07	-5.42132	1.96895	0.165684	2.37511e-05
ncRNA_as_chr4_3224	LNC	Nuc	-9.65467	1.63447	1.36669e-09	p< 0.001	0	1	1	1	3							-9.65467	-7.06104	-20.2189		1.63447	1.63171	1.2637		1.36669e-09	3.2242e-07	7.86109e-20	-4.96301	1.66481	0.198935	0.00179494	-9.65467	1.63447	0.117954	1.36669e-09	-7.06104	1.63171	0.151512	3.2242e-07	-20.2189	1.2637	0.0258938	7.86109e-20
ncRNA_as_chr5_4435	LNC	Nuc	-25.5971	2.01467	9.13635e-05	p< 0.001	0	1	1	1	3							-12.1372	-25.5971	-16.6432		1.83322	2.01467	1.22477		0.000149789	9.13635e-05	0.000298115	-5.46143	1.11881	0.16429	0.163779	-12.1372	1.83322	0.0676714	0.000149789	-25.5971	2.01467	0.0276853	9.13635e-05	-16.6432	1.22477	0.0277655	0.000298115
ncRNA_as_chr5_4502	LNC	Nuc	-29.4896	5.37563	4.02301e-06	p< 0.001	0	1	1	1	3							-29.4896	-116.243	-25.0984		5.37563	4.85538	3.75616		4.02301e-06	3.49691e-06	1.30607e-06	-16.9222	2.92357	0.119841	0.00181187	-29.4896	5.37563	0.0563811	4.02301e-06	-116.243	4.85538	0	3.49691e-06	-25.0984	3.75616	0.0490821	1.30607e-06
ncRNA_as_chr7_6251	LNC	Nuc	-19.83	2.88194	1.39286e-05	p< 0.001	0	1	1	1	3							-8.69545	-19.83	-101.004		1.91832	2.88194	2.10114		0.000159436	1.39286e-05	4.67231e-09	-6.72414	1.83821	0.171268	0.0055002	-8.69545	1.91832	0.111493	0.000159436	-19.83	2.88194	0.0573855	1.39286e-05	-101.004	2.10114	0	4.67231e-09
ncRNA_as_chr7_6300	LNC	Nuc	-10.3616	0.720678	1.4938e-13	p< 0.001	0	1	1	1	3							-8.55897	-15.1343	-10.3616		0.56801	0.592748	0.720678		2.15539e-08	5.16101e-08	1.4938e-13	-5.74368	0.809316	0.0728138	0.00131626	-8.55897	0.56801	0.042513	2.15539e-08	-15.1343	0.592748	0.0171193	5.16101e-08	-10.3616	0.720678	0.0321834	1.4938e-13
ncRNA_as_chr7_6302	LNC	Nuc	-6.54264	10.3229	9.86268e-12	p< 0.001	1	1	0	1	3						-10.7451	-5.83662		-6.54264	7.05004	7.55101		10.3229	2.86491e-05	1.89851e-17		9.86268e-12	-10.7451	7.05004	0.307318	2.86491e-05	-5.83662	7.55101	0.778952	1.89851e-17	-4.22665	1.73857	0.235801	0.00623388	-6.54264	10.3229	0.757125	9.86268e-12
ncRNA_as_chr7_6365	LNC	Nuc	-11.3925	0.36821	0.000979936	p< 0.001	1	0	1	1	3						-11.3925		-11.2927	-5.42286	0.36821		0.349007	0.313757	0.000979936		0.000424399	0.000396406	-11.3925	0.36821	0.017203	0.000979936	-3.59561	0.299331	0.0556514	0.0160329	-11.2927	0.349007	0.0270473	0.000424399	-5.42286	0.313757	0.0232644	0.000396406
ncRNA_as_chr7_6439	LNC	Nuc	-5.05746	6.80366	0.00010779	p< 0.001	0	1	1	1	3							-4.96451	-5.05746	-3.3118		4.17284	6.80366	4.97909		2.14042e-06	0.00010779	1.97467e-05	-3.15947	4.50336	0.874175	0.0047821	-4.96451	4.17284	0.511904	2.14042e-06	-5.05746	6.80366	0.853721	0.00010779	-3.3118	4.97909	0.675062	1.97467e-05
ncRNA_as_chr8_7523	LNC	Nuc	-12.6447	10.027	2.35924e-17	p< 0.001	1	1	0	1	3						-44.9166	-10.2391		-12.6447	6.5728	9.23223		10.027	1.86024e-13	1.21063e-09		2.35924e-17	-44.9166	6.5728	0.0616674	1.86024e-13	-10.2391	9.23223	0.501585	1.21063e-09	-3.29215	7.36113	1.72416	0.0354059	-12.6447	10.027	0.363187	2.35924e-17
ncRNA_as_chr9_7947	LNC	Nuc	-10.4891	0.58186	0.000698819	p< 0.001	1	0	1	1	3						-11.5038		-10.4891	-5.5725	0.481635		0.58186	0.47782	0.000403546		0.000698819	0.000467448	-11.5038	0.481635	0.0196555	0.000403546	-4.58522	0.281904	0.04377	0.0313995	-10.4891	0.58186	0.0249161	0.000698819	-5.5725	0.47782	0.040517	0.000467448
ncRNA_inter_chr1_536	LNC	Nuc	-10.2531	1.35335	0.000281045	p< 0.001	0	1	1	1	3							-8.86286	-10.2531	-6.17634		1.25862	1.35335	1.26472		2.49011e-05	0.000281045	2.37424e-05	-7.95055	1.047	0.0709172	0.00120675	-8.86286	1.25862	0.0676185	2.49011e-05	-10.2531	1.35335	0.071857	0.000281045	-6.17634	1.26472	0.0909804	2.37424e-05
ncRNA_inter_chr1_590	LNC	Nuc	-4.64521	5.01631	9.79021e-05	p< 0.001	1	1	1	0	3						-6.90508	-4.64521	-4.89445		3.24575	5.01631	3.73459		2.29554e-05	9.79021e-05	0.000873012		-6.90508	3.24575	0.301582	2.29554e-05	-4.64521	5.01631	0.644592	9.79021e-05	-4.89445	3.73459	0.426635	0.000873012	-4.06108	4.88016	0.565008	0.00135803
ncRNA_inter_chr1_591	LNC	Nuc	-4.00892	4.09301	0.000495353	p< 0.001	1	1	1	0	3						-3.97552	-3.63751	-4.00892		1.98038	2.33133	4.09301		0.000283585	0.000218055	0.000495353		-3.97552	1.98038	0.281186	0.000283585	-3.63751	2.33133	0.344073	0.000218055	-4.00892	4.09301	0.586129	0.000495353	-3.43182	5.17417	0.667726	0.00136981
ncRNA_inter_chr1_812	LNC	Nuc	-10.4347	0.342995	8.71617e-07	p< 0.001	1	0	1	1	3						-10.4347		-6.402	-5.58941	0.342995		0.342631	0.305584	8.71617e-07		5.58644e-05	6.61018e-08	-10.4347	0.342995	0.0217425	8.71617e-07	-3.34662	0.281393	0.0520159	0.00106376	-6.402	0.342631	0.0348531	5.58644e-05	-5.58941	0.305584	0.0241224	6.61018e-08
ncRNA_inter_chr1_931	LNC	Nuc	-10.848	10.1544	8.62944e-15	p< 0.001	1	1	0	1	3						-6.94474	-10.848		-7.45162	1.27952	10.1544		8.16141	0.000203933	8.62944e-15		1.32355e-16	-6.94474	1.27952	0.103419	0.000203933	-10.848	10.1544	0.609417	8.62944e-15	-1.30514	0.146395	0.0780656	1	-7.45162	8.16141	0.518966	1.32355e-16
ncRNA_inter_chr1_934	LNC	Nuc	-6.80672	0.234775	2.43678e-05	p< 0.001	0	1	1	1	3							-4.53272	-6.80672	-5.30467		0.147118	0.234775	0.198684		5.70803e-05	2.43678e-05	8.28875e-09	-3.93455	0.192645	0.0260399	0.00134112	-4.53272	0.147118	0.0160656	5.70803e-05	-6.80672	0.234775	0.0180308	2.43678e-05	-5.30467	0.198684	0.0167392	8.28875e-09
ncRNA_inter_chr10_8458	LNC	Nuc	-6.36197	2.26505	2.66042e-07	p< 0.001	1	1	0	1	3						-4.8666	-6.36197		-3.46958	1.84533	2.26505		2.25238	1.44734e-05	2.66042e-07		4.68941e-08	-4.8666	1.84533	0.209353	1.44734e-05	-6.36197	2.26505	0.215883	2.66042e-07	-3.02604	1.74417	0.365673	0.00775333	-3.46958	2.25238	0.295541	4.68941e-08
ncRNA_inter_chr10_9138	LNC	Nuc	-8.43014	1.47594	4.7939e-06	p< 0.001	0	1	1	1	3							-8.43014	-7.71242	-34.0366		1.47594	0.915064	0.737535		4.7939e-06	0.000496169	1.50504e-09	-4.47681	1.12817	0.165326	0.00603429	-8.43014	1.47594	0.120633	4.7939e-06	-7.71242	0.915064	0.0729019	0.000496169	-34.0366	0.737535	0.00572003	1.50504e-09
ncRNA_inter_chr10_9207	LNC	Nuc	-98.5664	0.378002	2.73191e-06	p< 0.001	1	1	1	0	3						-95.9874	-63.438	-98.5664		0.310128	0.243401	0.378002		7.27773e-05	3.62589e-05	2.73191e-06		-95.9874	0.310128	0	7.27773e-05	-63.438	0.243401	0	3.62589e-05	-98.5664	0.378002	0	2.73191e-06	-9.79955	0.124681	0.00536341	0.0107013
ncRNA_inter_chr11_10118	LNC	Nuc	-82.9701	0.661929	5.96087e-05	p< 0.001	1	1	0	1	3						-82.9701	-54.5802		-71.0424	0.661929	0.491614		0.659031	5.96087e-05	0.00023453		3.21078e-07	-82.9701	0.661929	0	5.96087e-05	-54.5802	0.491614	0	0.00023453	-14.7465	0.532061	0.012764	0.00353891	-71.0424	0.659031	0	3.21078e-07
ncRNA_inter_chr11_10212	LNC	Nuc	-5.11515	3.56214	0.000212766	p< 0.001	1	1	1	0	3						-5.04781	-3.269	-5.11515		3.04061	1.92924	3.56214		3.43876e-06	0.000892597	0.000212766		-5.04781	3.04061	0.315945	3.43876e-06	-3.269	1.92924	0.412854	0.000892597	-5.11515	3.56214	0.383741	0.000212766	-3.59352	2.30588	0.304282	0.00236504
ncRNA_inter_chr11_10224	LNC	Nuc	-6.44919	3.26717	7.10823e-13	p< 0.001	0	1	1	1	3							-6.44919	-4.77026	-8.37697		3.26717	2.11997	2.09005		7.10823e-13	0.000406511	5.76637e-15	-3.60213	2.11638	0.398925	0.00749729	-6.44919	3.26717	0.3029	7.10823e-13	-4.77026	2.11997	0.309658	0.000406511	-8.37697	2.09005	0.11392	5.76637e-15
ncRNA_inter_chr11_9627	LNC	Nuc	-12.0745	0.318063	3.49691e-06	p< 0.001	0	1	1	1	3							-14.4452	-12.0745	-7.68577		0.256407	0.318063	0.169777		9.31645e-08	3.49691e-06	1.10408e-05	-8.28366	0.144804	0.00931892	0.00294919	-14.4452	0.256407	0.00898516	9.31645e-08	-12.0745	0.318063	0.0115159	3.49691e-06	-7.68577	0.169777	0.00946172	1.10408e-05
ncRNA_inter_chr11_9718	LNC	Nuc	-8.18623	0.499992	2.2823e-05	p< 0.001	1	1	0	1	3						-11.6274	-8.18623		-7.301	0.36042	0.499992		0.393923	8.20773e-05	2.2823e-05		3.72727e-06	-11.6274	0.36042	0.0134688	8.20773e-05	-8.18623	0.499992	0.0401201	2.2823e-05	-3.92191	0.225327	0.0298096	0.0601679	-7.301	0.393923	0.0235482	3.72727e-06
ncRNA_inter_chr11_9967	LNC	Nuc	-15.1715	0.238282	1.7384e-05	p< 0.001	1	0	1	1	3						-6.89356		-15.1715	-7.77782	0.222438		0.238282	0.100779	0.000796924		1.7384e-05	6.1438e-05	-6.89356	0.222438	0.0164668	0.000796924	-7.49317	0.0957733	0.00547403	0.002444	-15.1715	0.238282	0.0102991	1.7384e-05	-7.77782	0.100779	0.00489783	6.1438e-05
ncRNA_inter_chr12_10411	LNC	Nuc	-4.48355	7.20048	0.000749084	p< 0.001	0	1	1	1	3							-3.8139	-4.48355	-3.47503		5.82492	7.20048	6.05697		1.58885e-05	0.000749084	6.54444e-07	-3.87633	8.01049	1.12914	0.00113269	-3.8139	5.82492	0.881253	1.58885e-05	-4.48355	7.20048	0.972106	0.000749084	-3.47503	6.05697	0.789726	6.54444e-07
ncRNA_inter_chr12_10412	LNC	Nuc	-37.261	0.9967	2.8033e-06	p< 0.001	0	1	1	1	3							-31.3895	-37.261	-5.26325		0.90494	0.9967	0.970086		1.96105e-07	2.8033e-06	0.000267584	-6.46765	1.59882	0.153292	0.0176594	-31.3895	0.90494	0.014244	1.96105e-07	-37.261	0.9967	0.00978965	2.8033e-06	-5.26325	0.970086	0.0804797	0.000267584
ncRNA_inter_chr12_10895	LNC	Nuc	-3.73441	12.3042	4.41838e-05	p< 0.001	0	1	1	1	3							-3.73441	-6.29454	-6.82134		12.3042	4.0332	5.39455		4.41838e-05	0.000977741	4.80947e-07	-5.51936	4.25397	0.513173	0.00466427	-3.73441	12.3042	2.2301	4.41838e-05	-6.29454	4.0332	0.416667	0.000977741	-6.82134	5.39455	0.376431	4.80947e-07
ncRNA_inter_chr12_10945	LNC	Nuc	-16.6621	1.65486	1.55429e-06	p< 0.001	1	1	1	0	3						-8.69805	-6.36129	-16.6621		1.08971	1.10576	1.65486		0.000348708	0.000834708	1.55429e-06		-8.69805	1.08971	0.0708313	0.000348708	-6.36129	1.10576	0.126549	0.000834708	-16.6621	1.65486	0.0719206	1.55429e-06	-4.88176	0.763632	0.0671516	0.00177144
ncRNA_inter_chr12_10986	LNC	Nuc	-4.27789	0.328562	1.14787e-07	p< 0.001	1	1	0	1	3						-4.51878	-5.90522		-4.27789	0.307781	0.237324		0.328562	0.000218282	2.34069e-06		1.14787e-07	-4.51878	0.307781	0.0390853	0.000218282	-5.90522	0.237324	0.0233497	2.34069e-06	-6.0036	0.237328	0.0181769	0.00121546	-4.27789	0.328562	0.0347723	1.14787e-07
ncRNA_inter_chr12_10987	LNC	Nuc	-8.70122	0.353274	0.000212104	p< 0.001	0	1	1	1	3							-8.70122	-20.4158	-6.35592		0.353274	0.300467	0.259832		0.000212104	0.000226917	0.000520199	-4.79054	0.283604	0.0277785	0.0214104	-8.70122	0.353274	0.0204518	0.000212104	-20.4158	0.300467	0.00536732	0.000226917	-6.35592	0.259832	0.0173569	0.000520199
ncRNA_inter_chr13_11550	LNC	Nuc	-7.21024	6.04421	7.77863e-06	p< 0.001	1	0	1	1	3						-4.64721		-7.21024	-4.08362	4.85865		6.04421	3.74649	0.000101883		7.77863e-06	1.06289e-06	-4.64721	4.85865	0.627021	0.000101883	-2.97238	2.60029	0.539663	0.0011583	-7.21024	6.04421	0.522347	7.77863e-06	-4.08362	3.74649	0.416438	1.06289e-06
ncRNA_inter_chr13_11597	LNC	Nuc	-23.3919	0.419065	6.25903e-07	p< 0.001	1	0	1	1	3						-23.3919		-37.6894	-13.7623	0.419065		0.371841	0.275078	6.25903e-07		0.00026268	0.000102954	-23.3919	0.419065	0.010191	6.25903e-07	-7.51101	0.323705	0.0258054	0.00228435	-37.6894	0.371841	0.00340406	0.00026268	-13.7623	0.275078	0.0086944	0.000102954
ncRNA_inter_chr13_11800	LNC	Nuc	-10.0222	0.333259	3.72512e-05	p< 0.001	1	1	1	0	3						-12.86	-5.86222	-10.0222		0.329379	0.209453	0.333259		2.48743e-07	0.000357127	3.72512e-05		-12.86	0.329379	0.0147445	2.48743e-07	-5.86222	0.209453	0.0208038	0.000357127	-10.0222	0.333259	0.0194861	3.72512e-05	-4.34851	0.166336	0.0164383	0.00138785
ncRNA_inter_chr14_11938	LNC	Nuc	-20.1861	1.36086	7.2587e-07	p< 0.001	1	0	1	1	3						-178.1		-20.1861	-23.0904	0.817597		1.36086	0.816181	3.4462e-05		7.2587e-07	4.19748e-05	-178.1	0.817597	0	3.4462e-05	-18.0153	0.741518	0.0221943	0.00153384	-20.1861	1.36086	0.046752	7.2587e-07	-23.0904	0.816181	0.0138705	4.19748e-05
ncRNA_inter_chr14_12039	LNC	Nuc	-100.221	0.941571	7.69331e-06	p< 0.001	1	0	1	1	3						-100.221		-23.5609	-67.3063	0.941571		0.889795	0.650205	7.69331e-06		4.78673e-05	4.88292e-07	-100.221	0.941571	0	7.69331e-06	-13.2307	0.544054	0.0123784	0.00460289	-23.5609	0.889795	0.013838	4.78673e-05	-67.3063	0.650205	0	4.88292e-07
ncRNA_inter_chr14_12236	LNC	Nuc	-17.6201	1.26281	0.000113243	p< 0.001	1	0	1	1	3						-13.4884		-17.6201	-78.0043	0.918436		1.26281	0.840279	0.000240336		0.000113243	1.88005e-07	-13.4884	0.918436	0.0294847	0.000240336	-6.18998	0.861423	0.0837682	0.00346515	-17.6201	1.26281	0.0595604	0.000113243	-78.0043	0.840279	0	1.88005e-07
ncRNA_inter_chr14_12285	LNC	Nuc	-4.10292	0.428674	0.000511143	p< 0.001	0	1	1	1	3							-5.62233	-16.2217	-4.10292		0.423816	0.426262	0.428674		0.000464254	0.000211169	0.000511143	-6.55695	0.375693	0.0322635	0.00169462	-5.62233	0.423816	0.0462325	0.000464254	-16.2217	0.426262	0.0103723	0.000211169	-4.10292	0.428674	0.0457883	0.000511143
ncRNA_inter_chr15_12341	LNC	Nuc	-8.6623	0.183706	0.000238235	p< 0.001	1	1	1	0	3						-8.6623	-6.21341	-8.02298		0.183706	0.150259	0.17775		0.000238235	0.000843357	0.000579822		-8.6623	0.183706	0.0120698	0.000238235	-6.21341	0.150259	0.0112474	0.000843357	-8.02298	0.17775	0.0142836	0.000579822	-9.92411	0.086587	0.00345169	0.00442904
ncRNA_inter_chr15_12451	LNC	Nuc	-5.004	1.03657	3.39655e-05	p< 0.001	0	1	1	1	3							-4.6616	-5.004	-5.24904		0.837878	1.03657	0.662266		7.47181e-06	3.39655e-05	1.0571e-06	-2.63328	0.640326	0.1589	0.0983009	-4.6616	0.837878	0.12195	7.47181e-06	-5.004	1.03657	0.133238	3.39655e-05	-5.24904	0.662266	0.0560307	1.0571e-06
ncRNA_inter_chr15_12772	LNC	Nuc	-11.8992	1.19829	0.000606118	p< 0.001	1	0	1	1	3						-21.1804		-11.8992	-5.76824	0.879084		1.19829	0.789021	0.000137679		0.000606118	0.000507831	-21.1804	0.879084	0.015605	0.000137679	-3.13531	0.889388	0.218447	0.130771	-11.8992	1.19829	0.0435782	0.000606118	-5.76824	0.789021	0.0582863	0.000507831
ncRNA_inter_chr15_12953	LNC	Nuc	-41.2444	2.43264	3.50525e-08	p< 0.001	1	1	0	1	3						-41.2444	-8.51255		-11.3168	2.43264	1.76904		0.937898	3.50525e-08	5.84903e-05		0.000161133	-41.2444	2.43264	0.0224421	3.50525e-08	-8.51255	1.76904	0.121706	5.84903e-05	-8.02431	1.85648	0.148397	0.00208845	-11.3168	0.937898	0.0333577	0.000161133
ncRNA_inter_chr16_13106	LNC	Nuc	-10.3783	0.506279	0.00019685	p< 0.001	1	1	0	1	3						-10.3783	-12.7571		-8.80116	0.506279	0.455469		0.367812	0.00019685	5.23948e-05		0.000463052	-10.3783	0.506279	0.0208415	0.00019685	-12.7571	0.455469	0.0161773	5.23948e-05	-4.46076	0.400811	0.0481534	0.0238771	-8.80116	0.367812	0.0163562	0.000463052
ncRNA_inter_chr16_13283	LNC	Nuc	-5.63387	0.564102	0.000676779	p< 0.001	1	0	1	1	3						-5.63387		-5.07942	-9.06016	0.564102		0.492394	0.343908	0.000676779		0.000435011	1.26813e-06	-5.63387	0.564102	0.0486844	0.000676779	-3.86876	0.31806	0.0561177	0.00407822	-5.07942	0.492394	0.0629456	0.000435011	-9.06016	0.343908	0.0148882	1.26813e-06
ncRNA_inter_chr16_13510	LNC	Nuc	-10.0945	15.2026	6.19572e-37	p< 0.001	0	1	1	1	3							-6.56877	-8.42677	-10.0945		7.36085	2.66519	15.2026		5.17545e-13	2.10648e-05	6.19572e-37	-8.67069	1.98547	0.118783	0.00279983	-6.56877	7.36085	0.746596	5.17545e-13	-8.42677	2.66519	0.188522	2.10648e-05	-10.0945	15.2026	0.698966	6.19572e-37
ncRNA_inter_chr17_13666	LNC	Nuc	-10.8604	1.48404	0.000109677	p< 0.001	1	0	1	1	3						-7.80288		-10.8604	-6.16498	1.03997		1.48404	0.640419	0.000109516		0.000109677	3.99956e-07	-7.80288	1.03997	0.0870011	0.000109516	-3.03567	0.372911	0.0861245	0.0327546	-10.8604	1.48404	0.0724226	0.000109677	-6.16498	0.640419	0.0496592	3.99956e-07
ncRNA_inter_chr17_13739	LNC	Nuc	-10.0069	24.4568	1.54039e-14	p< 0.001	1	1	0	1	3						-8.2741	-10.0069		-5.40643	16.9947	24.4568		16.4566	3.65121e-09	1.54039e-14		4.52746e-08	-8.2741	16.9947	1.17507	3.65121e-09	-10.0069	24.4568	1.29914	1.54039e-14	-5.29807	13.5002	1.90838	0.00125076	-5.40643	16.4566	1.45205	4.52746e-08
ncRNA_inter_chr17_13837	LNC	Nuc	-5.38021	4.41989	3.01269e-05	p< 0.001	0	1	1	1	3							-14.7434	-5.38021	-6.69417		3.50599	4.41989	3.23691		4.9619e-13	3.01269e-05	1.99001e-10	-3.69751	3.03949	0.559117	0.00851335	-14.7434	3.50599	0.143876	4.9619e-13	-5.38021	4.41989	0.530469	3.01269e-05	-6.69417	3.23691	0.227943	1.99001e-10
ncRNA_inter_chr17_13882	LNC	Nuc	-16.1282	1.72554	2.6798e-05	p< 0.001	1	0	1	1	3						-16.1282		-14.043	-6.81312	1.72554		1.42016	1.5986	2.6798e-05		0.000492096	3.15641e-05	-16.1282	1.72554	0.0605287	2.6798e-05	-6.42067	1.02365	0.0800237	0.00529003	-14.043	1.42016	0.0420675	0.000492096	-6.81312	1.5986	0.0977082	3.15641e-05
ncRNA_inter_chr17_14175	LNC	Nuc	-3.61023	0.984707	2.70727e-15	p< 0.001	1	1	0	1	3						-4.71584	-4.13634		-3.61023	0.424697	0.573098		0.984707	1.71443e-06	3.16555e-11		2.70727e-15	-4.71584	0.424697	0.0488495	1.71443e-06	-4.13634	0.573098	0.0822448	3.16555e-11	-3.47845	0.495175	0.0962794	0.00101704	-3.61023	0.984707	0.126643	2.70727e-15
ncRNA_inter_chr18_14254	LNC	Nuc	-16.3278	0.158741	0.000583841	p< 0.001	1	1	1	0	3						-65.2743	-16.3278	-54.7804		0.137815	0.158741	0.12285		0.000289269	0.000583841	0.000950331		-65.2743	0.137815	0	0.000289269	-16.3278	0.158741	0.00295889	0.000583841	-54.7804	0.12285	0	0.000950331	-2.74903	0.0503795	0.00825401	0.60146
ncRNA_inter_chr18_14328	LNC	Nuc	-26.8977	5.33232	4.1361e-15	p< 0.001	1	1	1	0	3						-26.8977	-7.38815	-19.329		5.33232	2.25254	3.74971		4.1361e-15	1.42522e-06	2.91633e-05		-26.8977	5.33232	0.105711	4.1361e-15	-7.38815	2.25254	0.202978	1.42522e-06	-19.329	3.74971	0.105911	2.91633e-05	-6.03109	0.622467	0.0435708	0.00193787
ncRNA_inter_chr18_14339	LNC	Nuc	-19.3118	6.60253	5.04597e-11	p< 0.001	1	0	1	1	3						-11.1115		-19.3118	-13.4345	3.03536		6.60253	5.65572	1.53411e-07		5.04597e-11	2.58023e-20	-11.1115	3.03536	0.17363	1.53411e-07	-5.28886	2.266	0.33145	0.00377539	-19.3118	6.60253	0.254139	5.04597e-11	-13.4345	5.65572	0.190303	2.58023e-20
ncRNA_inter_chr18_14500	LNC	Nuc	-15.3691	1.13996	2.9249e-08	p< 0.001	0	1	1	1	3							-15.3691	-10.7961	-4.6898		1.13996	0.966267	0.997292		2.9249e-08	0.000342597	7.49599e-05	-5.76839	0.520419	0.0572411	0.0190875	-15.3691	1.13996	0.053764	2.9249e-08	-10.7961	0.966267	0.0383586	0.000342597	-4.6898	0.997292	0.100573	7.49599e-05
ncRNA_inter_chr19_15087	LNC	Nuc	-22.6918	1.43533	1.90464e-10	p< 0.001	0	1	1	1	3							-8.87742	-22.6918	-10.7326		1.1784	1.43533	0.954292		9.80213e-10	1.90464e-10	2.25469e-10	-5.50176	1.41804	0.168932	0.00181743	-8.87742	1.1784	0.0763931	9.80213e-10	-22.6918	1.43533	0.0340357	1.90464e-10	-10.7326	0.954292	0.0407777	2.25469e-10
ncRNA_inter_chr2_1224	LNC	Nuc	-7.23442	0.861056	0.000311991	p< 0.001	1	1	0	1	3						-7.23442	-9.73903		-7.02665	0.861056	0.765446		0.520169	0.000311991	5.54398e-07		7.46049e-05	-7.23442	0.861056	0.0577955	0.000311991	-9.73903	0.765446	0.0439696	5.54398e-07	-2.30033	0.485234	0.118404	0.237747	-7.02665	0.520169	0.0309134	7.46049e-05
ncRNA_inter_chr2_1669	LNC	Nuc	-24.0578	0.0888187	0.000261263	p< 0.001	1	0	1	1	3						-84.5369		-24.0578	-50.1961	0.0721738		0.0888187	0.0503674	2.48771e-05		0.000261263	1.40558e-05	-84.5369	0.0721738	0	2.48771e-05	-14.8196	0.0601292	0.00123747	0.00130345	-24.0578	0.0888187	0.00138338	0.000261263	-50.1961	0.0503674	0	1.40558e-05
ncRNA_inter_chr2_1897	LNC	Nuc	-24.1285	0.465671	4.53935e-05	p< 0.001	1	1	0	1	3						-24.1285	-10.7504		-18.1893	0.465671	0.390144		0.312958	4.53935e-05	0.000950512		4.78851e-05	-24.1285	0.465671	0.00688201	4.53935e-05	-10.7504	0.390144	0.0165615	0.000950512	-12.1668	0.42472	0.0138244	0.00215986	-18.1893	0.312958	0.00548907	4.78851e-05
ncRNA_inter_chr2_1996	LNC	Nuc	-9.40978	1.54781	1.86434e-05	p< 0.001	1	0	1	1	3						-14.3915		-9.40978	-5.59304	1.00374		1.54781	0.552724	5.22097e-05		1.86434e-05	0.000743698	-14.3915	1.00374	0.0328452	5.22097e-05	-2.65447	0.529498	0.110751	0.240646	-9.40978	1.54781	0.105722	1.86434e-05	-5.59304	0.552724	0.0445456	0.000743698
ncRNA_inter_chr3_2543	LNC	Nuc	-10.2884	5.4212	1.84427e-10	p< 0.001	1	1	0	1	3						-7.10496	-10.2884		-5.97724	1.90217	5.4212		2.48167	0.000130316	1.84427e-10		8.30075e-06	-7.10496	1.90217	0.175882	0.000130316	-10.2884	5.4212	0.269223	1.84427e-10	-6.89515	1.61538	0.135025	0.00332195	-5.97724	2.48167	0.193763	8.30075e-06
ncRNA_inter_chr3_2637	LNC	Nuc	-19.2665	0.332889	1.23456e-06	p< 0.001	1	1	0	1	3						-19.2665	-20.5021		-8.44571	0.332889	0.217402		0.17812	1.23456e-06	3.31864e-05		0.000133678	-19.2665	0.332889	0.00730837	1.23456e-06	-20.5021	0.217402	0.00318809	3.31864e-05	-6.55646	0.366584	0.0321687	0.00378784	-8.44571	0.17812	0.00860972	0.000133678
ncRNA_inter_chr3_2920	LNC	Nuc	-22.2042	2.26061	6.30374e-05	p< 0.001	1	1	1	0	3						-16.5904	-54.3493	-22.2042		1.65959	1.39103	2.26061		0.000539126	0.000485743	6.30374e-05		-16.5904	1.65959	0.0397817	0.000539126	-54.3493	1.39103	0	0.000485743	-22.2042	2.26061	0.0370313	6.30374e-05	-6.9912	0.990199	0.060621	0.0208384
ncRNA_inter_chr4_3066	LNC	Nuc	-9.01787	3.98602	6.53462e-06	p< 0.001	1	1	0	1	3						-9.01787	-4.15118		-3.62448	3.98602	3.04878		3.18954	6.53462e-06	4.13645e-05		3.57332e-07	-9.01787	3.98602	0.201551	6.53462e-06	-4.15118	3.04878	0.47928	4.13645e-05	-2.11348	2.34385	0.790795	0.331407	-3.62448	3.18954	0.395179	3.57332e-07
ncRNA_inter_chr4_3115	LNC	Nuc	-16.0172	0.143949	1.06164e-05	p< 0.001	1	0	1	1	3						-16.0172		-19.271	-7.31858	0.143949		0.123829	0.0753564	1.06164e-05		6.60185e-05	0.000302891	-16.0172	0.143949	0.00649345	1.06164e-05	-7.78611	0.0781142	0.00731996	0.0025911	-19.271	0.123829	0.00551525	6.60185e-05	-7.31858	0.0753564	0.00471187	0.000302891
ncRNA_inter_chr4_3119	LNC	Nuc	-43.0773	0.407749	9.54551e-08	p< 0.001	1	0	1	1	3						-91.2279		-43.0773	-83.2794	0.210266		0.407749	0.209918	3.72238e-05		9.54551e-08	4.19404e-08	-91.2279	0.210266	0	3.72238e-05	-8.66745	0.155001	0.00795328	0.00892209	-43.0773	0.407749	0.0032538	9.54551e-08	-83.2794	0.209918	0	4.19404e-08
ncRNA_inter_chr4_3138	LNC	Nuc	-12.982	0.372701	1.36416e-07	p< 0.001	0	1	1	1	3							-70.1034	-12.982	-11.8737		0.0888223	0.372701	0.128468		0.000132405	1.36416e-07	3.23401e-05	-5.93503	0.14852	0.0143997	0.0119679	-70.1034	0.0888223	0	0.000132405	-12.982	0.372701	0.0187692	1.36416e-07	-11.8737	0.128468	0.00465131	3.23401e-05
ncRNA_inter_chr4_3160	LNC	Nuc	-7.74064	5.09604	0.0005901	p< 0.001	1	0	1	1	3						-14.677		-7.74064	-16.4816	4.1781		5.09604	3.04179	2.94242e-06		0.0005901	1.71404e-06	-14.677	4.1781	0.127481	2.94242e-06	-6.82646	2.15344	0.207937	0.0020962	-7.74064	5.09604	0.380135	0.0005901	-16.4816	3.04179	0.0689443	1.71404e-06
ncRNA_inter_chr4_3193	LNC	Nuc	-29.387	2.60992	8.20773e-05	p< 0.001	1	1	1	0	3						-29.387	-47.9135	-24.4994		2.60992	0.96439	1.93998		8.20773e-05	0.000568547	0.000113886		-29.387	2.60992	0.0559899	8.20773e-05	-47.9135	0.96439	0	0.000568547	-24.4994	1.93998	0.0294473	0.000113886	-10.8024	0.75038	0.0229311	0.00292826
ncRNA_inter_chr4_3389	LNC	Nuc	-9.41792	2.50694	3.05323e-06	p< 0.001	1	1	0	1	3						-9.41792	-5.05897		-9.18262	2.50694	2.21886		1.83192	3.05323e-06	4.71386e-05		1.09764e-08	-9.41792	2.50694	0.131957	3.05323e-06	-5.05897	2.21886	0.271634	4.71386e-05	-5.78337	1.52534	0.138478	0.0106844	-9.18262	1.83192	0.0906224	1.09764e-08
ncRNA_inter_chr4_3775	LNC	Nuc	-4.80182	3.07222	0.000396429	p< 0.001	1	1	0	1	3						-5.35171	-4.80182		-9.39166	3.04824	3.07222		3.04474	0.000121353	0.000396429		2.13026e-12	-5.35171	3.04824	0.319153	0.000121353	-4.80182	3.07222	0.329522	0.000396429	-4.2174	1.44101	0.180799	0.0693051	-9.39166	3.04474	0.136535	2.13026e-12
ncRNA_inter_chr4_3894	LNC	Nuc	-6.38693	3.60918	0.000496169	p< 0.001	0	1	1	1	3							-7.21924	-6.38693	-4.97904		1.97496	3.60918	2.45608		0.000495132	0.000496169	2.49459e-05	-3.75908	2.25887	0.319957	0.0250641	-7.21924	1.97496	0.19817	0.000495132	-6.38693	3.60918	0.258824	0.000496169	-4.97904	2.45608	0.23303	2.49459e-05
ncRNA_inter_chr5_3975	LNC	Nuc	-26.4523	0.409788	5.84887e-08	p< 0.001	1	0	1	1	3						-114.286		-26.4523	-14.4522	0.243506		0.409788	0.116151	1.92181e-06		5.84887e-08	0.000821681	-114.286	0.243506	0	1.92181e-06	-4.80215	0.109091	0.0156508	0.254701	-26.4523	0.409788	0.0096124	5.84887e-08	-14.4522	0.116151	0.00305583	0.000821681
ncRNA_inter_chr5_4055	LNC	Nuc	-9.95269	2.03444	5.06959e-08	p< 0.001	1	1	0	1	3						-9.95269	-9.29709		-6.20768	2.03444	1.64512		1.39375	5.06959e-08	3.29523e-08		1.69627e-07	-9.95269	2.03444	0.122273	5.06959e-08	-9.29709	1.64512	0.0935196	3.29523e-08	-4.55395	2.28869	0.32323	0.00583106	-6.20768	1.39375	0.0942584	1.69627e-07
ncRNA_inter_chr5_4625	LNC	Nuc	-13.8474	0.329066	5.07082e-05	p< 0.001	1	1	0	1	3						-80.8725	-13.8474		-22.5639	0.213908	0.329066		0.248995	0.000117468	5.07082e-05		9.84175e-06	-80.8725	0.213908	0	0.000117468	-13.8474	0.329066	0.0154507	5.07082e-05	-5.62632	0.117021	0.0136497	0.2646	-22.5639	0.248995	0.0038147	9.84175e-06
ncRNA_inter_chr5_4714	LNC	Nuc	-13.7277	0.65482	0.000172545	p< 0.001	1	1	0	1	3						-13.7277	-11.2559		-20.8748	0.65482	0.585559		0.510399	0.000172545	0.000503643		1.11479e-05	-13.7277	0.65482	0.0194259	0.000172545	-11.2559	0.585559	0.0233741	0.000503643	-9.29256	0.632828	0.0294595	0.00431898	-20.8748	0.510399	0.00853875	1.11479e-05
ncRNA_inter_chr5_4808	LNC	Nuc	-32.1731	1.5334	6.70401e-06	p< 0.001	1	1	0	1	3						-21.2256	-32.1731		-48.2588	0.955523	1.5334		0.543174	0.000200296	6.70401e-06		2.65422e-05	-21.2256	0.955523	0.015571	0.000200296	-32.1731	1.5334	0.0142663	6.70401e-06	-7.42295	0.568649	0.031897	0.0161047	-48.2588	0.543174	0	2.65422e-05
ncRNA_inter_chr6_5125	LNC	Nuc	-6.59777	3.29547	0.000431357	p< 0.001	1	1	0	1	3						-6.59777	-5.31443		-3.96295	3.29547	3.28569		2.90127	0.000431357	1.37592e-05		0.000576174	-6.59777	3.29547	0.344683	0.000431357	-5.31443	3.28569	0.420313	1.37592e-05	-6.52857	1.95005	0.138625	0.037229	-3.96295	2.90127	0.340905	0.000576174
ncRNA_inter_chr6_5323	LNC	Nuc	-8.30515	1.6413	2.52254e-05	p< 0.001	0	1	1	1	3							-7.5873	-8.30515	-8.62822		1.10115	1.6413	0.968993		5.85388e-06	2.52254e-05	5.27828e-07	-3.68605	1.19512	0.216862	0.0199487	-7.5873	1.10115	0.0658635	5.85388e-06	-8.30515	1.6413	0.101056	2.52254e-05	-8.62822	0.968993	0.0471565	5.27828e-07
ncRNA_inter_chr6_5556	LNC	Nuc	-3.36475	15.0744	0.00029219	p< 0.001	1	1	0	1	3						-3.36475	-3.0541		-2.53231	15.0744	8.1402		8.91933	0.00029219	0.000478255		0.000280206	-3.36475	15.0744	2.73247	0.00029219	-3.0541	8.1402	1.71787	0.000478255	-2.43896	19.0862	5.37875	0.0440336	-2.53231	8.91933	1.64339	0.000280206
ncRNA_inter_chr6_5563	LNC	Nuc	-23.7511	0.602472	6.98945e-05	p< 0.001	0	1	1	1	3							-23.7511	-21.6728	-10.3767		0.602472	0.514645	0.545948		6.98945e-05	0.00024501	5.39478e-05	-18.1593	0.421164	0.00829591	0.00130517	-23.7511	0.602472	0.00760078	6.98945e-05	-21.6728	0.514645	0.00849702	0.00024501	-10.3767	0.545948	0.0189447	5.39478e-05
ncRNA_inter_chr6_5570	LNC	Nuc	-6.60134	1.07823	3.7441e-05	p< 0.001	0	1	1	1	3							-11.6123	-10.8533	-6.60134		0.73965	0.917121	1.07823		0.00047515	0.000558387	3.7441e-05	-4.03082	1.20269	0.180624	0.132808	-11.6123	0.73965	0.0217194	0.00047515	-10.8533	0.917121	0.0359499	0.000558387	-6.60134	1.07823	0.0685867	3.7441e-05
ncRNA_inter_chr6_5581	LNC	Nuc	-12.286	0.0449518	5.48218e-05	p< 0.001	1	0	1	1	3						-12.286		-15.9746	-56.9948	0.0449518		0.0391412	0.0211414	5.48218e-05		0.00023914	2.16809e-06	-12.286	0.0449518	0.00163685	5.48218e-05	-14.4079	0.0205983	0.000454323	0.00848055	-15.9746	0.0391412	0.00101579	0.00023914	-56.9948	0.0211414	0	2.16809e-06
ncRNA_inter_chr6_5604	LNC	Nuc	-30.2544	4.22861	6.50227e-06	p< 0.001	0	1	1	1	3							-6.93723	-30.2544	-8.24207		4.19202	4.22861	3.01399		9.11419e-05	6.50227e-06	7.33989e-05	-3.66659	4.35417	0.683135	0.0568806	-6.93723	4.19202	0.364431	9.11419e-05	-30.2544	4.22861	0.0500124	6.50227e-06	-8.24207	3.01399	0.173009	7.33989e-05
ncRNA_inter_chr6_5772	LNC	Nuc	-22.1196	0.999002	8.76481e-06	p< 0.001	1	0	1	1	3						-65.275		-22.1196	-127.583	0.382918		0.999002	0.875918	0.000180843		8.76481e-06	3.87848e-09	-65.275	0.382918	0	0.000180843	-7.3037	0.803478	0.0723577	0.00109894	-22.1196	0.999002	0.0180839	8.76481e-06	-127.583	0.875918	0	3.87848e-09
ncRNA_inter_chr6_5777	LNC	Nuc	-16.1739	1.82487	5.13237e-17	p< 0.001	0	1	1	1	3							-8.46262	-31.7311	-16.1739		1.24467	1.74202	1.82487		5.59119e-06	2.28147e-11	5.13237e-17	-7.44491	0.871927	0.0619277	0.00727307	-8.46262	1.24467	0.0869013	5.59119e-06	-31.7311	1.74202	0.0315939	2.28147e-11	-16.1739	1.82487	0.0530647	5.13237e-17
ncRNA_inter_chr6_5820	LNC	Nuc	-26.0645	0.3526	2.8963e-06	p< 0.001	0	1	1	1	3							-67.9307	-69.6036	-26.0645		0.274173	0.269667	0.3526		0.000160216	0.000674727	2.8963e-06	-7.28371	0.116017	0.00629465	0.129186	-67.9307	0.274173	0	0.000160216	-69.6036	0.269667	0	0.000674727	-26.0645	0.3526	0.00502919	2.8963e-06
ncRNA_inter_chr7_5907	LNC	Nuc	-9.11668	4.65361	6.11869e-10	p< 0.001	0	1	1	1	3							-6.39977	-10.9188	-9.11668		4.16728	3.66059	4.65361		0.000120459	1.06607e-05	6.11869e-10	-5.32367	2.97527	0.360292	0.0029441	-6.39977	4.16728	0.356536	0.000120459	-10.9188	3.66059	0.146333	1.06607e-05	-9.11668	4.65361	0.205441	6.11869e-10
ncRNA_inter_chr7_5914	LNC	Nuc	-28.8419	2.79832	1.44652e-08	p< 0.001	1	1	1	0	3						-16.5525	-11.9043	-28.8419		2.38264	1.23609	2.79832		0.000110484	8.50037e-05	1.44652e-08		-16.5525	2.38264	0.0784618	0.000110484	-11.9043	1.23609	0.0355195	8.50037e-05	-28.8419	2.79832	0.0609743	1.44652e-08	-5.06734	0.764527	0.0728785	0.031116
ncRNA_inter_chr7_6397	LNC	Nuc	-5.65014	2.71514	0.000503998	p< 0.001	1	1	0	1	3						-5.65014	-9.47318		-6.41919	2.71514	1.97176		1.94938	0.000503998	9.51551e-07		1.28955e-06	-5.65014	2.71514	0.317358	0.000503998	-9.47318	1.97176	0.115379	9.51551e-07	-3.74285	1.94033	0.291534	0.00582909	-6.41919	1.94938	0.135963	1.28955e-06
ncRNA_inter_chr7_6574	LNC	Nuc	-5.27805	2.13495	1.44751e-05	p< 0.001	0	1	1	1	3							-9.50744	-7.29623	-5.27805		1.68619	1.77093	2.13495		1.85334e-05	0.000557189	1.44751e-05	-3.05845	0.936381	0.158768	0.170291	-9.50744	1.68619	0.104816	1.85334e-05	-7.29623	1.77093	0.164202	0.000557189	-5.27805	2.13495	0.174366	1.44751e-05
ncRNA_inter_chr8_6764	LNC	Nuc	-4.3398	1.86537	0.000207792	p< 0.001	0	1	1	1	3							-5.22278	-4.3398	-3.94865		1.47231	1.86537	1.45755		1.36915e-06	0.000207792	9.70651e-06	-3.12363	1.67449	0.303043	0.00197536	-5.22278	1.47231	0.15305	1.36915e-06	-4.3398	1.86537	0.245512	0.000207792	-3.94865	1.45755	0.174992	9.70651e-06
ncRNA_inter_chr8_7108	LNC	Nuc	-84.3147	0.408421	0.000366944	p< 0.001	0	1	1	1	3							-47.9203	-84.3147	-35.9852		0.237922	0.408421	0.185875		0.000615065	0.000366944	0.000369118	-6.2292	0.222605	0.0211766	0.089895	-47.9203	0.237922	0	0.000615065	-84.3147	0.408421	0	0.000366944	-35.9852	0.185875	0	0.000369118
ncRNA_inter_chr8_7649	LNC	Nuc	-2.90264	12.639	0.000845826	p< 0.001	0	1	1	1	3							-2.46179	-2.90264	-2.19915		9.15871	12.639	9.72244		8.28674e-06	0.000845826	0.000718941	-2.46824	7.90989	1.92717	0.00258851	-2.46179	9.15871	2.38035	8.28674e-06	-2.90264	12.639	2.78982	0.000845826	-2.19915	9.72244	2.06647	0.000718941
ncRNA_inter_chr9_7703	LNC	Nuc	-26.5573	0.0955047	2.29875e-05	p< 0.001	1	0	1	1	3						-26.5573		-13.7811	-70.9545	0.0955047		0.0853319	0.0612311	2.29875e-05		0.000457163	1.49858e-06	-26.5573	0.0955047	0.00123566	2.29875e-05	-9.79152	0.0644325	0.00368295	0.00104053	-13.7811	0.0853319	0.00248215	0.000457163	-70.9545	0.0612311	0	1.49858e-06
ncRNA_inter_chr9_7704	LNC	Nuc	-18.4543	0.623162	0.000623299	p< 0.001	1	0	1	1	3						-61.8915		-18.4543	-9.76213	0.512638		0.623162	0.483222	0.000305564		0.000623299	0.000532685	-61.8915	0.512638	0	0.000305564	-2.73331	0.315236	0.077912	0.444064	-18.4543	0.623162	0.0121884	0.000623299	-9.76213	0.483222	0.0222111	0.000532685
ncRNA_inter_chr9_7718	LNC	Nuc	-110.566	2.64844	3.79748e-06	p< 0.001	1	0	1	1	3						-110.566		-19.3939	-46.6627	2.64844		1.93059	1.20963	3.79748e-06		0.000527505	3.84688e-05	-110.566	2.64844	0	3.79748e-06	-6.58659	1.24801	0.0859682	0.0218517	-19.3939	1.93059	0.0365896	0.000527505	-46.6627	1.20963	0	3.84688e-05
ncRNA_inter_chr9_7806	LNC	Nuc	-5.07192	0.534683	0.000723812	p< 0.001	0	1	1	1	3							-25.4952	-5.07192	-7.6381		0.27519	0.534683	0.295859		5.79164e-06	0.000723812	2.97016e-06	-7.07137	0.470127	0.0380989	0.00171503	-25.4952	0.27519	0.00518867	5.79164e-06	-5.07192	0.534683	0.060555	0.000723812	-7.6381	0.295859	0.0177467	2.97016e-06
ncRNA_inter_chr9_8232	LNC	Nuc	-81.2924	2.15473	1.6804e-05	p< 0.001	1	1	0	1	3						-81.2924	-61.553		-46.7445	2.15473	1.73485		1.32028	1.6804e-05	0.000144466		0.000158203	-81.2924	2.15473	0	1.6804e-05	-61.553	1.73485	0	0.000144466	-41.3628	1.15908	0	0.00774045	-46.7445	1.32028	0	0.000158203
ncRNA_inter_chr9_8344	LNC	Nuc	-13.1557	0.659551	0.000123458	p< 0.001	0	1	1	1	3							-12.1768	-13.1557	-7.37642		0.450503	0.659551	0.517878		4.89758e-05	0.000123458	0.000169101	-8.4097	0.42882	0.0214432	0.00248089	-12.1768	0.450503	0.0166443	4.89758e-05	-13.1557	0.659551	0.020703	0.000123458	-7.37642	0.517878	0.0310505	0.000169101
ncRNA_inter_chr9_8349	LNC	Nuc	-3.3676	1.2982	0.000886066	p< 0.001	1	1	0	1	3						-3.3676	-2.79266		-2.71036	1.2982	1.21613		1.04216	0.000886066	1.99993e-05		5.90032e-05	-3.3676	1.2982	0.241289	0.000886066	-2.79266	1.21613	0.274893	1.99993e-05	-2.12011	1.07574	0.33606	0.154109	-2.71036	1.04216	0.173938	5.90032e-05
ncRNA_inter_chrX_15397	LNC	Nuc	-12.7714	0.787664	4.87801e-05	p< 0.001	0	1	1	1	3							-65.8233	-12.7714	-9.07875		0.392025	0.787664	0.457804		0.000182376	4.87801e-05	7.46989e-05	-17.0337	0.405194	0.00845995	0.00154653	-65.8233	0.392025	0	0.000182376	-12.7714	0.787664	0.0442223	4.87801e-05	-9.07875	0.457804	0.0209325	7.46989e-05
ncRNA_inter_chrX_15403	LNC	Nuc	-3.11718	48.4522	6.37422e-06	p< 0.001	1	1	0	1	3						-5.17791	-5.09741		-3.11718	42.6769	35.7463		48.4522	2.44207e-05	2.87978e-05		6.37422e-06	-5.17791	42.6769	5.12232	2.44207e-05	-5.09741	35.7463	3.64486	2.87978e-05	-3.28349	68.5644	11.574	0.00492129	-3.11718	48.4522	7.16009	6.37422e-06
ncRNA_intra_chr12_10866	LNC	Nuc	-4.56426	17.4283	0.00017369	p< 0.001	1	1	0	1	3						-7.53066	-4.56426		-6.42473	10.6619	17.4283		13.7808	8.75422e-05	0.00017369		5.17451e-07	-7.53066	10.6619	0.644039	8.75422e-05	-4.56426	17.4283	2.38461	0.00017369	-5.04942	10.9565	1.40158	0.0655564	-6.42473	13.7808	0.977512	5.17451e-07
ncRNA_intra_chr8_6802	LNC	Nuc	-108.615	0.53704	3.63022e-06	p< 0.001	1	0	1	1	3						-77.4625		-108.615	-51.6602	0.350923		0.53704	0.298127	4.53639e-05		3.63022e-06	3.27648e-05	-77.4625	0.350923	0	4.53639e-05	-8.65185	0.327201	0.0172005	0.00357143	-108.615	0.53704	0	3.63022e-06	-51.6602	0.298127	0	3.27648e-05
NDN	PCG	Nuc	-5.36073	1.84203	3.12645e-11	p< 0.001	0	1	1	1	3							-4.28901	-4.4744	-5.36073		1.16459	1.68291	1.84203		0.000502099	0.00081226	3.12645e-11	-4.12975	1.1126	0.151996	0.00105874	-4.28901	1.16459	0.143964	0.000502099	-4.4744	1.68291	0.209882	0.00081226	-5.36073	1.84203	0.156897	3.12645e-11
NFKBIZ	PCG	Nuc	-2.9025	4.01595	0.000353629	p< 0.001	1	1	0	1	3						-2.9025	-3.245		-2.72681	4.01595	3.68221		3.26766	0.000353629	1.66131e-05		5.41511e-07	-2.9025	4.01595	0.82165	0.000353629	-3.245	3.68221	0.647882	1.66131e-05	-3.13415	3.50764	0.636399	0.00226863	-2.72681	3.26766	0.544717	5.41511e-07
NLRC5	PCG	Nuc	-4.6347	7.04777	1.7553e-05	p< 0.001	0	1	1	1	3							-3.79745	-4.6347	-2.74295		3.82158	7.04777	5.6921		1.11488e-07	1.7553e-05	8.98703e-07	-2.13101	4.31482	1.05094	0.119125	-3.79745	3.82158	0.557357	1.11488e-07	-4.6347	7.04777	0.854527	1.7553e-05	-2.74295	5.6921	0.951559	8.98703e-07
NR1H5	PCG	Nuc	-5.87044	2.74451	8.29954e-07	p< 0.001	1	1	0	1	3						-9.92605	-6.66294		-5.87044	2.47397	1.67486		2.74451	7.11768e-05	0.000213509		8.29954e-07	-9.92605	2.47397	0.143258	7.11768e-05	-6.66294	1.67486	0.138974	0.000213509	-3.50021	2.05754	0.375575	0.0247228	-5.87044	2.74451	0.224111	8.29954e-07
NRXN2	PCG	Nuc	-4.35475	2.55659	4.90278e-09	p< 0.001	0	1	1	1	3							-3.27302	-5.42863	-4.35475		1.38596	1.87	2.55659		0.000661799	0.000242104	4.90278e-09	-3.49318	1.48474	0.249909	0.00124856	-3.27302	1.38596	0.289488	0.000661799	-5.42863	1.87	0.176761	0.000242104	-4.35475	2.55659	0.276163	4.90278e-09
NXF1	PCG	Nuc	-3.02922	65.5699	1.01036e-09	p< 0.001	0	1	1	1	3							-3.02922	-2.81105	-2.14341		65.5699	54.7619	58.5426		1.01036e-09	0.000755377	1.17341e-06	-2.14978	59.6361	15.7374	0.00921696	-3.02922	65.5699	12.7902	1.01036e-09	-2.81105	54.7619	11.9428	0.000755377	-2.14341	58.5426	12.4019	1.17341e-06
NXPE3	PCG	Nuc	-3.78296	0.603697	1.86763e-05	p< 0.001	1	1	0	1	3						-6.24759	-7.33938		-3.78296	0.319278	0.303707		0.603697	9.70725e-05	5.38791e-06		1.86763e-05	-6.24759	0.319278	0.0287731	9.70725e-05	-7.33938	0.303707	0.0217962	5.38791e-06	-5.50596	0.491547	0.0551799	0.00164362	-3.78296	0.603697	0.0732942	1.86763e-05
OAS1B	PCG/NC	Nuc	-5.43215	1.47843	0.000899635	p< 0.001	1	1	0	1	3						-5.43215	-5.79208		-5.73628	1.47843	1.03944		1.38981	0.000899635	0.000787211		4.19261e-06	-5.43215	1.47843	0.173514	0.000899635	-5.79208	1.03944	0.115679	0.000787211	-6.30452	1.65757	0.161905	0.00117378	-5.73628	1.38981	0.106514	4.19261e-06
OLFML3	PCG	Nuc	-5.26955	1.67606	5.3981e-16	p< 0.001	1	1	0	1	3						-3.4888	-5.13474		-5.26955	1.36197	1.15		1.67606	8.15148e-06	1.87914e-10		5.3981e-16	-3.4888	1.36197	0.233586	8.15148e-06	-5.13474	1.15	0.131532	1.87914e-10	-3.65768	1.283	0.234385	0.00516861	-5.26955	1.67606	0.152918	5.3981e-16
OSMR	PCG	Nuc	-4.62251	1.37234	2.01914e-12	p< 0.001	1	1	0	1	3						-6.98618	-5.328		-4.62251	0.877237	0.851809		1.37234	1.55298e-06	3.67265e-08		2.01914e-12	-6.98618	0.877237	0.0626229	1.55298e-06	-5.328	0.851809	0.0933825	3.67265e-08	-3.06124	1.0311	0.232456	0.0451437	-4.62251	1.37234	0.132631	2.01914e-12
PABPN1	PCG	Nuc	-2.61441	61.8286	0.000116582	p< 0.001	1	1	0	1	3						-2.61441	-3.07403		-1.96034	61.8286	59.6324		49.3981	0.000116582	4.33227e-10		3.5649e-06	-2.61441	61.8286	13.7898	0.000116582	-3.07403	59.6324	11.8365	4.33227e-10	-2.81573	60.2113	12.741	0.00123823	-1.96034	49.3981	11.6932	3.5649e-06
PAQR4	PCG	Nuc	-3.63605	6.2029	1.1057e-10	p< 0.001	1	1	0	1	3						-3.03014	-3.20549		-3.63605	3.16513	2.7409		6.2029	0.000207842	3.34779e-06		1.1057e-10	-3.03014	3.16513	0.626129	0.000207842	-3.20549	2.7409	0.514111	3.34779e-06	-3.83185	4.15614	0.566597	0.00306982	-3.63605	6.2029	0.809303	1.1057e-10
PCSK4	PCG	Nuc	-5.75175	6.12844	4.28161e-17	p< 0.001	0	1	1	1	3							-5.75175	-5.20015	-4.54725		6.12844	4.93037	3.44425		4.28161e-17	7.19201e-05	2.5823e-08	-3.02734	8.15297	1.43969	0.0100302	-5.75175	6.12844	0.626578	4.28161e-17	-5.20015	4.93037	0.523318	7.19201e-05	-4.54725	3.44425	0.354004	2.5823e-08
PDE4C	PCG	Nuc	-4.442	48.9603	7.74844e-05	p< 0.001	0	1	1	1	3							-4.26881	-4.442	-2.85304		45.8999	48.9603	46.5623		3.7104e-11	7.74844e-05	3.14632e-11	-2.39126	37.3006	9.09497	0.0196847	-4.26881	45.8999	6.40173	3.7104e-11	-4.442	48.9603	6.137	7.74844e-05	-2.85304	46.5623	7.53846	3.14632e-11
PHF11C	PCG	Nuc	-4.80775	4.75721	2.21784e-09	p< 0.001	1	1	0	1	3						-4.03502	-4.80775		-3.25697	4.21054	4.75721		2.89509	5.46251e-06	2.21784e-09		8.39282e-06	-4.03502	4.21054	0.592558	5.46251e-06	-4.80775	4.75721	0.617688	2.21784e-09	-2.27691	2.72765	0.877307	0.354318	-3.25697	2.89509	0.392438	8.39282e-06
PIRB	PCG	Nuc	-3.48532	4.43654	1.04047e-09	p< 0.001	1	1	0	1	3						-2.93401	-3.00338		-3.48532	2.7981	2.12253		4.43654	0.000138855	5.08365e-05		1.04047e-09	-2.93401	2.7981	0.561554	0.000138855	-3.00338	2.12253	0.438291	5.08365e-05	-2.26746	3.80443	1.05483	0.0183776	-3.48532	4.43654	0.573632	1.04047e-09
PLA2G7	PCG	Nuc	-3.67629	35.744	7.59745e-07	p< 0.001	1	1	0	1	3						-3.67629	-3.43608		-4.16214	35.744	28.5853		33.117	7.59745e-07	2.18987e-10		4.9375e-18	-3.67629	35.744	5.85621	7.59745e-07	-3.43608	28.5853	5.321	2.18987e-10	-3.12058	37.8841	7.3411	0.00346014	-4.16214	33.117	3.57144	4.9375e-18
PLAU	PCG	Nuc	-4.96908	4.09419	3.17104e-16	p< 0.001	1	1	0	1	3						-3.73688	-5.49628		-4.96908	2.23651	2.19641		4.09419	0.000160392	9.37072e-09		3.17104e-16	-3.73688	2.23651	0.364849	0.000160392	-5.49628	2.19641	0.25186	9.37072e-09	-3.3303	3.5108	0.683827	0.00246064	-4.96908	4.09419	0.379862	3.17104e-16
PLAUR	PCG	Nuc	-8.40341	1.1304	5.1911e-09	p< 0.001	1	1	0	1	3						-7.54329	-6.86357		-8.40341	0.853691	0.858515		1.1304	0.000218276	7.57988e-07		5.1911e-09	-7.54329	0.853691	0.0660754	0.000218276	-6.86357	0.858515	0.0766268	7.57988e-07	-4.53744	0.733325	0.114038	0.00982918	-8.40341	1.1304	0.0577829	5.1911e-09
PLD4	PCG	Nuc	-2.9429	17.6543	1.03261e-06	p< 0.001	0	1	1	1	3							-2.90641	-3.25117	-2.9429		8.85557	15.9158	17.6543		9.35487e-09	0.000267423	1.03261e-06	-2.42008	10.1722	2.47298	0.00128075	-2.90641	8.85557	1.86754	9.35487e-09	-3.25117	15.9158	2.98787	0.000267423	-2.9429	17.6543	2.73286	1.03261e-06
PLEKHG5	PCG/NC	Nuc	-5.33754	8.73159	0.000300038	p< 0.001	0	1	1	1	3							-3.04528	-5.33754	-2.43964		7.16525	8.73159	8.68563		1.81878e-06	0.000300038	4.20817e-06	-2.02491	9.97948	2.95084	0.0715863	-3.04528	7.16525	1.42799	1.81878e-06	-5.33754	8.73159	0.884562	0.000300038	-2.43964	8.68563	1.64562	4.20817e-06
PLEKHO1	PCG	Nuc	-3.01971	15.1034	0.000431863	p< 0.001	0	1	1	1	3							-2.52576	-3.01971	-2.61684		9.50579	15.1034	13.4638		3.96066e-06	0.000431863	9.56209e-09	-2.45003	11.6612	2.85065	0.00265306	-2.52576	9.50579	2.31194	3.96066e-06	-3.01971	15.1034	2.91991	0.000431863	-2.61684	13.4638	2.3765	9.56209e-09
PLK3	PCG	Nuc	-3.6639	57.274	5.95289e-07	p< 0.001	1	1	1	0	3						-4.37213	-3.6639	-8.21653		31.1781	57.274	43.3835		1.72326e-05	5.95289e-07	1.11761e-06		-4.37213	31.1781	3.99876	1.72326e-05	-3.6639	57.274	9.17059	5.95289e-07	-8.21653	43.3835	3.5095	1.11761e-06	-2.20202	33.2933	7.35666	0.00272578
PNN	PCG	Nuc	-3.25602	6.39133	3.12259e-11	p< 0.001	1	0	1	1	3						-4.75442		-4.49182	-3.25602	6.19124		6.32646	6.39133	6.34338e-07		1.31339e-05	3.12259e-11	-4.75442	6.19124	0.712445	6.34338e-07	-2.22058	4.96426	1.48576	0.0124772	-4.49182	6.32646	0.853512	1.31339e-05	-3.25602	6.39133	0.871427	3.12259e-11
PNPLA6	PCG	Nuc	-4.29419	18.3726	0.000168753	p< 0.001	0	1	1	1	3							-2.52821	-4.29419	-2.47105		16.4482	18.3726	17.0273		2.36151e-05	0.000168753	1.1137e-07	-2.31234	17.1599	4.30915	0.00343753	-2.52821	16.4482	3.887	2.36151e-05	-4.29419	18.3726	2.34635	0.000168753	-2.47105	17.0273	3.16356	1.1137e-07
PPIC	PCG	Nuc	-6.24818	5.57206	1.61643e-24	p< 0.001	1	1	0	1	3						-5.24156	-6.08743		-6.24818	3.40912	3.38562		5.57206	7.41699e-08	2.10336e-13		1.61643e-24	-5.24156	3.40912	0.378822	7.41699e-08	-6.08743	3.38562	0.342659	2.10336e-13	-3.32594	3.42439	0.730008	0.0202535	-6.24818	5.57206	0.404193	1.61643e-24
PPP1R12A	PCG	Nuc	-1.81119	3.38237	0.000903069	p< 0.001	1	1	0	1	3						-2.92843	-2.26775		-1.81119	2.92533	2.49302		3.38237	0.000579862	0.000925253		0.000903069	-2.92843	2.92533	0.549279	0.000579862	-2.26775	2.49302	0.702662	0.000925253	-1.97858	2.83821	0.936551	0.111744	-1.81119	3.38237	0.86484	0.000903069
PROCR	PCG	Nuc	-5.56324	1.39565	8.39974e-14	p< 0.001	1	1	0	1	3						-6.66255	-3.45869		-5.56324	0.927383	0.658833		1.39565	2.78248e-06	0.000691572		8.39974e-14	-6.66255	0.927383	0.084496	2.78248e-06	-3.45869	0.658833	0.128053	0.000691572	-3.03237	0.752733	0.159934	0.0205355	-5.56324	1.39565	0.113844	8.39974e-14
PRPF39	PCG	Nuc	-4.27874	2.80283	1.81076e-06	p< 0.001	1	0	1	1	3						-4.27874		-3.47539	-2.68703	2.80283		2.4413	2.74597	1.81076e-06		0.000542432	1.47001e-07	-4.27874	2.80283	0.365153	1.81076e-06	-2.74274	2.34089	0.52289	0.00125663	-3.47539	2.4413	0.433317	0.000542432	-2.68703	2.74597	0.460535	1.47001e-07
PRSS23	PCG	Nuc	-7.53156	3.76068	1.12207e-19	p< 0.001	1	1	0	1	3						-7.98527	-8.03751		-7.53156	2.11327	2.82743		3.76068	2.1208e-08	3.66288e-13		1.12207e-19	-7.98527	2.11327	0.167829	2.1208e-08	-8.03751	2.82743	0.196128	3.66288e-13	-4.44227	1.81787	0.256594	0.00279449	-7.53156	3.76068	0.223662	1.12207e-19
PTPRM	PCG	Nuc	-3.34223	108.605	6.98779e-10	p< 0.001	1	1	0	1	3						-3.82938	-4.99156		-3.34223	65.2261	67.6518		108.605	0.000175427	8.42022e-09		6.98779e-10	-3.82938	65.2261	9.37412	0.000175427	-4.99156	67.6518	7.96968	8.42022e-09	-3.06271	61.9799	11.6059	0.0111245	-3.34223	108.605	14.7218	6.98779e-10
PURA	PCG	Nuc	-3.11591	1.26853	0.000994432	p< 0.001	0	1	1	1	3							-3.01034	-3.11591	-2.03681		1.24733	1.26853	1.03273		1.56554e-08	0.000994432	9.44868e-05	-2.3895	1.22573	0.315599	0.0043357	-3.01034	1.24733	0.250662	1.56554e-08	-3.11591	1.26853	0.232863	0.000994432	-2.03681	1.03273	0.234231	9.44868e-05
RAMP1	PCG	Nuc	-4.48994	11.7477	3.05044e-21	p< 0.001	1	1	0	1	3						-3.50539	-4.02891		-4.48994	5.86271	6.42891		11.7477	0.000125168	3.69884e-10		3.05044e-21	-3.50539	5.86271	1.067	0.000125168	-4.02891	6.42891	0.992805	3.69884e-10	-3.31469	8.33628	1.72894	0.00101109	-4.48994	11.7477	1.22137	3.05044e-21
RARG	PCG	Nuc	-2.89786	5.00137	3.02437e-08	p< 0.001	1	1	0	1	3						-2.67099	-2.652		-2.89786	4.45419	3.32013		5.00137	0.000483109	6.80735e-06		3.02437e-08	-2.67099	4.45419	0.999683	0.000483109	-2.652	3.32013	0.748793	6.80735e-06	-3.15376	5.14175	0.836942	0.0208129	-2.89786	5.00137	0.807262	3.02437e-08
RASIP1	PCG	Nuc	-3.11798	9.62965	1.90086e-08	p< 0.001	0	1	1	1	3							-3.30128	-4.3436	-3.11798		6.56269	6.01677	9.62965		2.5248e-08	0.000412157	1.90086e-08	-2.07667	6.02787	1.67012	0.0260693	-3.30128	6.56269	1.15624	2.5248e-08	-4.3436	6.01677	0.740113	0.000412157	-3.11798	9.62965	1.46281	1.90086e-08
RASSF1	PCG	Nuc	-3.15063	5.97106	3.57252e-05	p< 0.001	1	1	0	1	3						-3.15063	-3.36205		-2.38845	5.97106	5.37154		4.8369	3.57252e-05	3.21895e-07		3.61476e-06	-3.15063	5.97106	1.13169	3.57252e-05	-3.36205	5.37154	0.9612	3.21895e-07	-2.6754	5.50329	1.29667	0.0041914	-2.38845	4.8369	0.919335	3.61476e-06
RCOR3	PCG	Nuc	-3.24142	2.84038	4.21581e-05	p< 0.001	1	1	0	1	3						-3.24142	-3.61661		-2.36381	2.84038	2.03183		1.86912	4.21581e-05	8.74038e-08		0.00080122	-3.24142	2.84038	0.516958	4.21581e-05	-3.61661	2.03183	0.342782	8.74038e-08	-1.74245	1.85994	0.676907	0.288097	-2.36381	1.86912	0.358173	0.00080122
RELN	PCG	Nuc	-3.46885	55.5695	5.18369e-15	p< 0.001	1	1	0	1	3						-2.58362	-3.56217		-3.46885	32.6939	36.3101		55.5695	0.000670501	1.40935e-07		5.18369e-15	-2.58362	32.6939	6.97075	0.000670501	-3.56217	36.3101	5.68237	1.40935e-07	-2.59452	44.8884	10.3966	0.0146733	-3.46885	55.5695	7.39643	5.18369e-15
REV1	PCG	Nuc	-3.33855	3.04695	0.000172545	p< 0.001	1	1	0	1	3						-3.33855	-2.84244		-2.93043	3.04695	2.56094		2.41464	0.000172545	0.00011027		1.9715e-08	-3.33855	3.04695	0.497356	0.000172545	-2.84244	2.56094	0.516708	0.00011027	-2.39926	2.0674	0.550365	0.0189852	-2.93043	2.41464	0.384864	1.9715e-08
RGL2	PCG	Nuc	-4.83077	38.7122	0.000845826	p< 0.001	0	1	1	1	3							-3.27516	-4.83077	-2.39074		38.6357	38.7122	36.9979		1.45914e-07	0.000845826	2.00497e-06	-2.44891	36.5862	8.58843	0.00144449	-3.27516	38.6357	7.53697	1.45914e-07	-4.83077	38.7122	4.26351	0.000845826	-2.39074	36.9979	7.36152	2.00497e-06
RSPO3	PCG	Nuc	-5.35479	3.82957	4.07452e-11	p< 0.001	0	1	1	1	3							-3.66032	-4.13082	-5.35479		2.55301	3.23648	3.82957		2.09333e-06	8.11765e-05	4.07452e-11	-3.09587	2.80175	0.540721	0.00444781	-3.66032	2.55301	0.391496	2.09333e-06	-4.13082	3.23648	0.463222	8.11765e-05	-5.35479	3.82957	0.323717	4.07452e-11
SELL	PCG	Nuc	-10.9125	1.73831	1.31141e-10	p< 0.001	1	1	0	1	3						-6.00723	-4.49175		-10.9125	1.25296	0.964341		1.73831	0.00016525	0.000188446		1.31141e-10	-6.00723	1.25296	0.110831	0.00016525	-4.49175	0.964341	0.133254	0.000188446	-3.97539	0.956005	0.132583	0.0336104	-10.9125	1.73831	0.0698005	1.31141e-10
SEMA4B	PCG	Nuc	-3.56101	5.76997	4.35511e-11	p< 0.001	0	1	1	1	3							-4.68842	-3.3581	-3.56101		3.512	4.78842	5.76997		1.80773e-10	0.000646134	4.35511e-11	-2.48	4.43375	0.998526	0.00897022	-4.68842	3.512	0.442951	1.80773e-10	-3.3581	4.78842	0.795991	0.000646134	-3.56101	5.76997	0.755512	4.35511e-11
SERPINA4-PS1	NC	Nuc	-4.46557	191.946	0.000543968	p< 0.001	0	1	1	1	3							-5.41456	-4.46557	-4.62455		143.763	191.946	31.4843		8.76838e-09	0.000543968	0.000956699	-5.53298	161.072	14.3506	0.0013343	-5.41456	143.763	16.3555	8.76838e-09	-4.46557	191.946	30.1167	0.000543968	-4.62455	31.4843	2.87363	0.000956699
SFI1	PCG	Nuc	-2.4934	7.15788	2.69226e-08	p< 0.001	0	1	1	1	3							-2.92149	-3.5925	-2.4934		6.3218	5.70134	7.15788		2.79669e-08	0.00043322	2.69226e-08	-2.59571	4.85861	1.03835	0.00172657	-2.92149	6.3218	1.26831	2.79669e-08	-3.5925	5.70134	0.867545	0.00043322	-2.4934	7.15788	1.31095	2.69226e-08
SGCE	PCG	Nuc	-5.96454	1.74405	1.792e-19	p< 0.001	1	1	0	1	3						-3.11634	-2.96806		-5.96454	1.03908	1.15929		1.74405	0.000338904	0.00023525		1.792e-19	-3.11634	1.03908	0.198308	0.000338904	-2.96806	1.15929	0.249046	0.00023525	-2.69383	1.02187	0.234637	0.046491	-5.96454	1.74405	0.133377	1.792e-19
SH3TC1	PCG	Nuc	-2.72624	4.57726	8.12271e-07	p< 0.001	0	1	1	1	3							-3.00683	-4.01456	-2.72624		3.48747	4.23255	4.57726		2.37526e-06	0.000968584	8.12271e-07	-2.47579	3.43312	0.78129	0.00202836	-3.00683	3.48747	0.717787	2.37526e-06	-4.01456	4.23255	0.557885	0.000968584	-2.72624	4.57726	0.78067	8.12271e-07
SHISA5	PCG	Nuc	-3.42691	40.9694	2.05567e-16	p< 0.001	1	1	0	1	3						-2.83323	-2.67482		-3.42691	24.8078	24.5908		40.9694	0.000104244	7.59321e-09		2.05567e-16	-2.83323	24.8078	5.21542	0.000104244	-2.67482	24.5908	5.70112	7.59321e-09	-2.55883	27.6617	6.52662	0.00150919	-3.42691	40.9694	5.55187	2.05567e-16
SLC16A3	PCG	Nuc	-6.32268	1.20028	8.76116e-08	p< 0.001	0	1	1	1	3							-5.59409	-7.30427	-6.32268		0.812235	0.875353	1.20028		0.000289425	0.00024614	8.76116e-08	-5.99557	1.08983	0.120931	0.00242799	-5.59409	0.812235	0.0895177	0.000289425	-7.30427	0.875353	0.0689765	0.00024614	-6.32268	1.20028	0.0913967	8.76116e-08
SLC1A5	PCG	Nuc	-4.83142	2.64974	4.00833e-09	p< 0.001	0	1	1	1	3							-4.00809	-6.3522	-4.83142		1.31931	1.39011	2.64974		5.58959e-06	4.91026e-05	4.00833e-09	-6.05059	1.36484	0.141274	0.00105444	-4.00809	1.31931	0.197227	5.58959e-06	-6.3522	1.39011	0.109142	4.91026e-05	-4.83142	2.64974	0.258814	4.00833e-09
SLC24A5	PCG	Nuc	-11.2817	1.77682	2.59772e-14	p< 0.001	1	1	0	1	3						-6.13471	-5.5877		-11.2817	1.03674	1.72363		1.77682	0.000668626	0.000573483		2.59772e-14	-6.13471	1.03674	0.109103	0.000668626	-5.5877	1.72363	0.233885	0.000573483	-6.77351	1.10535	0.0884164	0.00134952	-11.2817	1.77682	0.0665934	2.59772e-14
SLC27A3	PCG	Nuc	-11.37	0.53993	1.34771e-06	p< 0.001	1	1	0	1	3						-11.37	-5.58475		-11.1315	0.53993	0.505406		0.5095	1.34771e-06	0.000730245		1.3053e-08	-11.37	0.53993	0.0221637	1.34771e-06	-5.58475	0.505406	0.0669642	0.000730245	-5.04957	0.512073	0.0545841	0.00139855	-11.1315	0.5095	0.0189104	1.3053e-08
SLC4A8	PCG	Nuc	-4.8853	0.15908	3.84688e-05	p< 0.001	1	1	0	1	3						-7.15302	-23.029		-4.8853	0.146711	0.107354		0.15908	0.000637129	2.27435e-05		3.84688e-05	-7.15302	0.146711	0.00990642	0.000637129	-23.029	0.107354	0.00139602	2.27435e-05	-4.77622	0.145315	0.0154148	0.00547026	-4.8853	0.15908	0.0143549	3.84688e-05
SLC50A1	PCG	Nuc	-2.54065	14.5987	6.42075e-08	p< 0.001	1	1	0	1	3						-2.60391	-3.35823		-2.54065	10.6576	13.2692		14.5987	0.00068163	4.34219e-09		6.42075e-08	-2.60391	10.6576	2.35783	0.00068163	-3.35823	13.2692	2.35386	4.34219e-09	-2.97074	13.074	2.81773	0.0010574	-2.54065	14.5987	2.69829	6.42075e-08
SLC52A3	PCG	Nuc	-9.16604	0.457388	0.000455258	p< 0.001	1	1	0	1	3						-9.16604	-17.4409		-5.44982	0.457388	0.272485		0.372251	0.000455258	0.000798853		0.000560699	-9.16604	0.457388	0.0222329	0.000455258	-17.4409	0.272485	0.00484928	0.000798853	-4.87306	0.287696	0.0322816	0.0312952	-5.44982	0.372251	0.0302669	0.000560699
SLC9A1	PCG	Nuc	-3.01457	253.7	2.58199e-07	p< 0.001	0	1	1	1	3							-2.91874	-4.33742	-3.01457		171.71	168.712	253.7		1.71175e-07	0.000811351	2.58199e-07	-2.34315	159.365	37.3453	0.0179293	-2.91874	171.71	35.737	1.71175e-07	-4.33742	168.712	21.0125	0.000811351	-3.01457	253.7	39.3198	2.58199e-07
SLPI	PCG	Nuc	-9.26212	535.651	9.79605e-21	p< 0.001	0	1	1	1	3							-4.98444	-4.15878	-9.26212		250.634	397.164	535.651		2.21784e-09	0.000105372	9.79605e-21	-4.95374	548.561	74.968	0.00291792	-4.98444	250.634	30.5532	2.21784e-09	-4.15878	397.164	56.1322	0.000105372	-9.26212	535.651	26.7099	9.79605e-21
SMTN	PCG	Nuc	-3.05322	8.13972	4.00392e-11	p< 0.001	0	1	1	1	3							-4.32065	-3.81218	-3.05322		4.99613	4.83931	8.13972		5.09443e-13	0.000106464	4.00392e-11	-2.40115	4.21597	0.971946	0.0128267	-4.32065	4.99613	0.670362	5.09443e-13	-3.81218	4.83931	0.724424	0.000106464	-3.05322	8.13972	1.24986	4.00392e-11
SNORA26	SNR	Nuc	-49.2587	1.50099	5.47672e-11	p< 0.001	0	1	1	1	3							-49.2587	-18.1333	-16.6688		1.50099	0.529554	1.03921		5.47672e-11	0.000683797	5.12496e-06	-3.97727	0.272808	0.0411392	0.229856	-49.2587	1.50099	0.00931182	5.47672e-11	-18.1333	0.529554	0.0100062	0.000683797	-16.6688	1.03921	0.0281766	5.12496e-06
SNORA34	SNR	Nuc	-9.86064	15.1332	4.92742e-05	p< 0.001	0	1	1	1	3							-9.86064	-22.2639	-6.85813		15.1332	9.44955	11.74		4.92742e-05	0.000194584	4.01025e-05	-9.06846	10.161	0.487389	0.00149183	-9.86064	15.1332	0.821253	4.92742e-05	-22.2639	9.44955	0.155971	0.000194584	-6.85813	11.74	0.770057	4.01025e-05
SNORA43	SNR	Nuc	-13.8851	13.3079	3.2525e-05	p< 0.001	0	1	1	1	3							-10.9218	-13.8851	-32.161		11.4563	13.3079	11.9586		1.31107e-05	3.2525e-05	1.97609e-06	-8.10888	7.68667	0.422041	0.00286821	-10.9218	11.4563	0.53046	1.31107e-05	-13.8851	13.3079	0.562228	3.2525e-05	-32.161	11.9586	0.108575	1.97609e-06
SNORD15B	SNR	Nuc	-104.007	1.61553	8.92504e-07	p< 0.001	0	1	1	1	3							-104.007	-20.8422	-26.6317		1.61553	1.2842	1.42559		8.92504e-07	0.000175157	1.72137e-05	-11.0552	0.693337	0.0243192	0.0147046	-104.007	1.61553	0	8.92504e-07	-20.8422	1.2842	0.0226378	0.000175157	-26.6317	1.42559	0.0218231	1.72137e-05
SNORD52	SNR	Nuc	-19.837	0.678122	1.73516e-07	p< 0.001	0	1	1	1	3							-19.837	-61.4724	-21.9748		0.678122	0.266951	0.363374		1.73516e-07	0.000813066	1.2015e-05	-16.456	0.319237	0.0124533	0.00840228	-19.837	0.678122	0.0190982	1.73516e-07	-61.4724	0.266951	0	0.000813066	-21.9748	0.363374	0.00510034	1.2015e-05
SNORD55	SNR	Nuc	-14.1945	0.656059	0.000166686	p< 0.001	0	1	1	1	3							-14.1743	-14.1945	-5.84856		0.486625	0.656059	0.56936		2.38112e-05	0.000166686	0.000107963	-11.5688	0.363745	0.013958	0.00142631	-14.1743	0.486625	0.0152637	2.38112e-05	-14.1945	0.656059	0.0189857	0.000166686	-5.84856	0.56936	0.0482109	0.000107963
SNRNP70	PCG/NC	Nuc	-2.75339	32.7997	2.12858e-09	p< 0.001	0	1	1	1	3							-2.75339	-3.57154	-2.05901		32.7997	30.3966	32.3162		2.12858e-09	5.71584e-05	8.16671e-07	-2.35979	26.586	6.39997	0.00207379	-2.75339	32.7997	7.15167	2.12858e-09	-3.57154	30.3966	4.9166	5.71584e-05	-2.05901	32.3162	7.3175	8.16671e-07
SOX4	PCG	Nuc	-5.67102	1.47576	0.000771727	p< 0.001	0	1	1	1	3							-6.41334	-5.67102	-3.98652		0.856876	1.47576	1.08526		1.14992e-05	0.000771727	1.98413e-06	-3.06314	1.20895	0.252119	0.0306449	-6.41334	0.856876	0.0711719	1.14992e-05	-5.67102	1.47576	0.122717	0.000771727	-3.98652	1.08526	0.125699	1.98413e-06
SPAG1	PCG	Nuc	-7.04523	0.508947	3.75946e-05	p< 0.001	0	1	1	1	3							-9.88	-13.5377	-7.04523		0.425915	0.376565	0.508947		8.56756e-05	0.000491508	3.75946e-05	-10.1154	0.299802	0.0117243	0.0101063	-9.88	0.425915	0.0282288	8.56756e-05	-13.5377	0.376565	0.0175592	0.000491508	-7.04523	0.508947	0.0331305	3.75946e-05
SPEG	PCG	Nuc	-6.54592	0.215088	1.14567e-07	p< 0.001	0	1	1	1	3							-8.46073	-17.8791	-6.54592		0.140775	0.145822	0.215088		2.15843e-05	0.000220409	1.14567e-07	-7.10639	0.168879	0.0166467	0.00609183	-8.46073	0.140775	0.00610656	2.15843e-05	-17.8791	0.145822	0.00334713	0.000220409	-6.54592	0.215088	0.0148672	1.14567e-07
SRGN	PCG	Nuc	-4.23295	28.7618	1.10787e-17	p< 0.001	1	1	0	1	3						-4.01947	-3.60811		-4.23295	20.4733	17.9481		28.7618	3.63451e-05	1.76836e-09		1.10787e-17	-4.01947	20.4733	3.08962	3.63451e-05	-3.60811	17.9481	3.18932	1.76836e-09	-2.46309	21.1041	5.74761	0.0805873	-4.23295	28.7618	3.16402	1.10787e-17
SRPX2	PCG	Nuc	-7.63814	63.5911	6.24272e-08	p< 0.001	1	1	0	1	3						-7.63814	-5.24938		-5.35517	63.5911	41.1392		49.1119	6.24272e-08	5.39539e-07		1.1639e-06	-7.63814	63.5911	4.10875	6.24272e-08	-5.24938	41.1392	4.40064	5.39539e-07	-2.0023	34.9908	11.3139	0.49125	-5.35517	49.1119	4.43826	1.1639e-06
SYDE1	PCG	Nuc	-3.37537	4.01182	1.67252e-08	p< 0.001	1	1	0	1	3						-2.99249	-3.43623		-3.37537	2.69085	2.60762		4.01182	0.000285233	1.92545e-07		1.67252e-08	-2.99249	2.69085	0.513223	0.000285233	-3.43623	2.60762	0.443431	1.92545e-07	-3.5032	2.85841	0.445271	0.00102658	-3.37537	4.01182	0.556621	1.67252e-08
SYNE2	PCG	Nuc	-4.17727	2.20014	9.46618e-18	p< 0.001	0	1	1	1	3							-4.06108	-2.95112	-4.17727		1.50035	1.59448	2.20014		3.76336e-10	0.000244401	9.46618e-18	-3.1125	1.67842	0.291798	0.00681875	-4.06108	1.50035	0.212943	3.76336e-10	-2.95112	1.59448	0.325164	0.000244401	-4.17727	2.20014	0.240245	9.46618e-18
TAF1C	PCG	Nuc	-2.89015	7.76688	3.28077e-08	p< 0.001	1	1	0	1	3						-3.07587	-5.34447		-2.89015	5.56194	6.4551		7.76688	0.000387074	8.95438e-11		3.28077e-08	-3.07587	5.56194	1.04101	0.000387074	-5.34447	6.4551	0.748325	8.95438e-11	-4.05339	6.22628	0.822831	0.00245794	-2.89015	7.76688	1.24519	3.28077e-08
TBX2	PCG	Nuc	-3.07247	4.14297	1.33793e-07	p< 0.001	0	1	1	1	3							-4.61708	-5.88506	-3.07247		2.6961	2.98418	4.14297		3.56133e-11	4.76387e-05	1.33793e-07	-2.27974	2.49804	0.605426	0.0113519	-4.61708	2.6961	0.336886	3.56133e-11	-5.88506	2.98418	0.265309	4.76387e-05	-3.07247	4.14297	0.63158	1.33793e-07
TCHP	PCG	Nuc	-3.53407	67.6767	3.18052e-07	p< 0.001	1	1	0	1	3						-4.06372	-4.24744		-3.53407	55.1946	54.7432		67.6767	0.000126801	7.6224e-05		3.18052e-07	-4.06372	55.1946	7.7322	0.000126801	-4.24744	54.7432	7.80061	7.6224e-05	-3.32884	57.5828	9.12986	0.0102324	-3.53407	67.6767	8.82493	3.18052e-07
TCTN1	PCG/NC	Nuc	-3.43837	1.92923	0.00046972	p< 0.001	1	1	0	1	3						-3.43837	-3.95417		-2.43901	1.92923	1.49415		1.78996	0.00046972	5.53362e-08		0.000245221	-3.43837	1.92923	0.30253	0.00046972	-3.95417	1.49415	0.218235	5.53362e-08	-3.68257	2.16634	0.329771	0.0013242	-2.43901	1.78996	0.336915	0.000245221
TFPI	PCG	Nuc	-3.29756	4.39614	5.58282e-09	p< 0.001	1	1	0	1	3						-3.26285	-3.47301		-3.29756	2.74461	3.31022		4.39614	0.000542481	9.2009e-09		5.58282e-09	-3.26285	2.74461	0.520849	0.000542481	-3.47301	3.31022	0.60555	9.2009e-09	-2.39943	3.42152	0.994028	0.0934744	-3.29756	4.39614	0.600452	5.58282e-09
TGFBR3	PCG	Nuc	-5.62951	4.90204	3.1105e-21	p< 0.001	1	1	0	1	3						-3.18831	-5.79178		-5.62951	3.39004	3.20391		4.90204	0.000258614	3.27399e-15		3.1105e-21	-3.18831	3.39004	0.614292	0.000258614	-5.79178	3.20391	0.313378	3.27399e-15	-2.48954	3.11794	0.707426	0.0109769	-5.62951	4.90204	0.393936	3.1105e-21
THBS2	PCG	Nuc	-4.62663	1.52765	4.25239e-10	p< 0.001	0	1	1	1	3							-4.86778	-4.09553	-4.62663		0.532331	1.12978	1.52765		0.000217818	0.000682058	4.25239e-10	-2.68962	0.666529	0.156047	0.0248248	-4.86778	0.532331	0.0591924	0.000217818	-4.09553	1.12978	0.159144	0.000682058	-4.62663	1.52765	0.148457	4.25239e-10
TIMP3	PCG	Nuc	-4.61913	7.41979	4.6318e-11	p< 0.001	1	1	0	1	3						-4.32232	-4.72986		-4.61913	6.46437	6.41235		7.41979	5.76908e-08	4.51034e-14		4.6318e-11	-4.32232	6.46437	0.864586	5.76908e-08	-4.72986	6.41235	0.792925	4.51034e-14	-2.99658	5.0799	1.04611	0.00944479	-4.61913	7.41979	0.724036	4.6318e-11
TM4SF1	PCG	Nuc	-4.74407	31.4542	2.59215e-19	p< 0.001	1	1	0	1	3						-4.07977	-4.38767		-4.74407	23.8454	22.0937		31.4542	2.48042e-07	5.10811e-13		2.59215e-19	-4.07977	23.8454	3.64932	2.48042e-07	-4.38767	22.0937	2.97736	5.10811e-13	-2.99357	27.5693	6.30671	0.010009	-4.74407	31.4542	3.11954	2.59215e-19
TMCC2	PCG	Nuc	-3.40468	3.60296	1.45523e-08	p< 0.001	1	1	0	1	3						-2.89979	-4.49479		-3.40468	3.1163	2.906		3.60296	0.000286315	1.03929e-10		1.45523e-08	-2.89979	3.1163	0.61152	0.000286315	-4.49479	2.906	0.390778	1.03929e-10	-3.71328	3.40157	0.478952	0.002907	-3.40468	3.60296	0.499359	1.45523e-08
TMCO6	PCG	Nuc	-2.83396	30.0818	1.30581e-07	p< 0.001	0	1	1	1	3							-3.32426	-4.17497	-2.83396		25.6743	28.1851	30.0818		1.9865e-06	7.46956e-05	1.30581e-07	-2.46566	20.7737	4.79533	0.0195022	-3.32426	25.6743	4.4687	1.9865e-06	-4.17497	28.1851	3.77579	7.46956e-05	-2.83396	30.0818	5.00773	1.30581e-07
TMEM44	PCG	Nuc	-5.16551	1.56664	2.70653e-06	p< 0.001	1	1	0	1	3						-5.16551	-7.2759		-6.4745	1.56664	1.1893		1.13688	2.70653e-06	6.7921e-11		4.3479e-12	-5.16551	1.56664	0.185043	2.70653e-06	-7.2759	1.1893	0.0986979	6.7921e-11	-4.98138	1.54351	0.167398	0.00110636	-6.4745	1.13688	0.0826054	4.3479e-12
TMEM63A	PCG	Nuc	-2.4312	19.9839	1.4463e-09	p< 0.001	0	1	1	1	3							-2.3505	-3.40898	-2.4312		15.0838	19.2839	19.9839		1.04809e-05	0.000876931	1.4463e-09	-1.7162	16.6	5.68126	0.107522	-2.3505	15.0838	3.90994	1.04809e-05	-3.40898	19.2839	3.10908	0.000876931	-2.4312	19.9839	3.86285	1.4463e-09
TMEM87A	PCG	Nuc	-4.36238	3.71576	4.80662e-08	p< 0.001	1	1	0	1	3						-4.36238	-2.47848		-2.80708	3.71576	2.97365		3.68481	4.80662e-08	1.5788e-05		4.33585e-09	-4.36238	3.71576	0.484949	4.80662e-08	-2.47848	2.97365	0.766536	1.5788e-05	-2.94389	3.47323	0.773122	0.00371567	-2.80708	3.68481	0.589882	4.33585e-09
TNRC6A	PCG	Nuc	-2.97067	16.2616	1.07459e-05	p< 0.001	1	1	0	1	3						-2.97067	-2.52828		-2.26421	16.2616	13.5884		13.2513	1.07459e-05	6.54032e-08		1.06112e-06	-2.97067	16.2616	3.17452	1.07459e-05	-2.52828	13.5884	3.24699	6.54032e-08	-2.54571	14.9185	3.57489	0.00203765	-2.26421	13.2513	2.70115	1.06112e-06
TOR4A	PCG	Nuc	-2.29744	15.0798	4.68165e-06	p< 0.001	1	1	0	1	3						-2.60285	-2.59505		-2.29744	10.6089	8.92715		15.0798	0.000351791	1.23573e-06		4.68165e-06	-2.60285	10.6089	2.38549	0.000351791	-2.59505	8.92715	2.02753	1.23573e-06	-2.54377	14.08	2.98435	0.0212729	-2.29744	15.0798	3.04321	4.68165e-06
TPCN2	PCG	Nuc	-2.54481	3.37488	4.43911e-07	p< 0.001	1	1	0	1	3						-2.9677	-2.86969		-2.54481	2.94347	2.56878		3.37488	0.000177383	3.26505e-05		4.43911e-07	-2.9677	2.94347	0.58344	0.000177383	-2.86969	2.56878	0.535887	3.26505e-05	-3.11839	3.0138	0.558536	0.00490459	-2.54481	3.37488	0.617757	4.43911e-07
TPO	PCG	Nuc	-194.813	0.758766	5.37181e-09	p< 0.001	1	1	1	0	3						-20.3263	-11.1425	-194.813		0.754086	0.475042	0.758766		4.02201e-08	8.84603e-06	5.37181e-09		-20.3263	0.754086	0.0175234	4.02201e-08	-11.1425	0.475042	0.0213678	8.84603e-06	-194.813	0.758766	0	5.37181e-09	-4.91328	0.158251	0.0137675	0.0426575
TRIM47	PCG	Nuc	-2.2535	8.50098	4.08266e-06	p< 0.001	0	1	1	1	3							-2.45977	-3.57925	-2.2535		7.30416	6.43659	8.50098		9.01369e-05	0.000989995	4.08266e-06	-2.03639	8.03487	2.45399	0.0597492	-2.45977	7.30416	1.80112	9.01369e-05	-3.57925	6.43659	0.991728	0.000989995	-2.2535	8.50098	1.74949	4.08266e-06
TRPC2	PCG	Nuc	-5.59767	2.09418	1.07958e-07	p< 0.001	1	1	0	1	3						-5.90101	-5.31563		-5.59767	1.78367	1.64382		2.09418	6.28135e-05	3.5176e-05		1.07958e-07	-5.90101	1.78367	0.156594	6.28135e-05	-5.31563	1.64382	0.203924	3.5176e-05	-3.80413	1.80044	0.244095	0.00660689	-5.59767	2.09418	0.158542	1.07958e-07
TSPAN13	PCG	Nuc	-2.85392	3.42316	1.83109e-05	p< 0.001	1	1	0	1	3						-3.45734	-4.08345		-2.85392	3.19692	2.62835		3.42316	0.00047028	3.01841e-06		1.83109e-05	-3.45734	3.19692	0.490928	0.00047028	-4.08345	2.62835	0.415188	3.01841e-06	-2.14594	2.11822	0.598035	0.153881	-2.85392	3.42316	0.533703	1.83109e-05
TSPAN15	PCG	Nuc	-3.46713	9.33862	2.59772e-14	p< 0.001	1	1	0	1	3						-2.89375	-3.75613		-3.46713	5.23688	6.29423		9.33862	0.000204806	1.85679e-11		2.59772e-14	-2.89375	5.23688	1.11862	0.000204806	-3.75613	6.29423	1.03452	1.85679e-11	-2.53723	7.1803	1.73535	0.00581362	-3.46713	9.33862	1.26137	2.59772e-14
TSPAN3	PCG	Nuc	-2.74945	7.74605	2.4475e-07	p< 0.001	0	1	1	1	3							-2.34185	-3.06862	-2.74945		5.63723	6.75676	7.74605		6.58279e-05	0.000714081	2.4475e-07	-2.52236	4.78633	1.1499	0.00899835	-2.34185	5.63723	1.42363	6.58279e-05	-3.06862	6.75676	1.308	0.000714081	-2.74945	7.74605	1.31463	2.4475e-07
TSPAN8	PCG	Nuc	-16.6963	2.54406	2.44207e-05	p< 0.001	1	0	1	1	3						-16.6963		-7.13249	-7.20669	2.54406		1.65842	1.34322	2.44207e-05		0.000401235	0.000208338	-16.6963	2.54406	0.0956874	2.44207e-05	-6.4309	1.59249	0.155396	0.00149605	-7.13249	1.65842	0.133713	0.000401235	-7.20669	1.34322	0.0827237	0.000208338
UNC13D	PCG	Nuc	-2.86343	0.909161	6.17141e-05	p< 0.001	0	1	1	1	3							-4.60103	-5.60092	-2.86343		0.502936	0.772291	0.909161		0.000601544	0.000238172	6.17141e-05	-2.7637	0.597058	0.127435	0.0279212	-4.60103	0.502936	0.0702407	0.000601544	-5.60092	0.772291	0.0686621	0.000238172	-2.86343	0.909161	0.147034	6.17141e-05
UNC5A	PCG	Nuc	-11.2328	0.740118	1.0095e-11	p< 0.001	1	0	1	1	3						-5.3121		-13.197	-11.2328	0.487741		0.562714	0.740118	0.000727489		1.49606e-05	1.0095e-11	-5.3121	0.487741	0.058738	0.000727489	-4.42787	0.488531	0.0675212	0.00278067	-13.197	0.562714	0.0179862	1.49606e-05	-11.2328	0.740118	0.0309975	1.0095e-11
UNC93B1	PCG	Nuc	-2.71243	54.1578	8.5878e-12	p< 0.001	0	1	1	1	3							-2.49515	-3.34827	-2.71243		32.9484	51.8446	54.1578		1.99681e-07	0.000764174	8.5878e-12	-1.88967	34.8542	11.0116	0.031489	-2.49515	32.9484	7.96782	1.99681e-07	-3.34827	51.8446	8.62292	0.000764174	-2.71243	54.1578	9.28026	8.5878e-12
UPK3B	PCG	Nuc	-10.7722	8.85667	4.25443e-17	p< 0.001	1	1	0	1	3						-12.0956	-15.8658		-10.7722	4.16401	2.11751		8.85667	1.33583e-07	0.000105461		4.25443e-17	-12.0956	4.16401	0.194612	1.33583e-07	-15.8658	2.11751	0.0572438	0.000105461	-4.03425	2.81969	0.44446	0.00769701	-10.7722	8.85667	0.356533	4.25443e-17
VASN	PCG	Nuc	-2.88134	8.5348	2.54432e-08	p< 0.001	0	1	1	1	3							-2.88134	-3.66413	-3.35664		8.5348	5.32055	7.94378		2.54432e-08	0.000645005	8.73378e-15	-1.91019	6.24316	1.94081	0.0369062	-2.88134	8.5348	1.76333	2.54432e-08	-3.66413	5.32055	0.794828	0.000645005	-3.35664	7.94378	1.08662	8.73378e-15
WDR91	PCG	Nuc	-2.69455	39.8403	8.22468e-05	p< 0.001	1	1	0	1	3						-2.69455	-3.24831		-1.81459	39.8403	20.4667		23.3252	8.22468e-05	4.34263e-08		0.000594788	-2.69455	39.8403	8.79585	8.22468e-05	-3.24831	20.4667	3.68181	4.34263e-08	-2.53942	33.8226	7.37627	0.00819397	-1.81459	23.3252	5.84372	0.000594788
WLS	PCG/NC	Nuc	-4.20908	18.5973	1.85778e-12	p< 0.001	1	1	0	1	3						-3.60618	-3.54882		-4.20908	12.6001	11.8457		18.5973	4.85239e-06	6.32318e-09		1.85778e-12	-3.60618	12.6001	2.09036	4.85239e-06	-3.54882	11.8457	2.14143	6.32318e-09	-2.66115	11.7623	3.03297	0.0428112	-4.20908	18.5973	2.01064	1.85778e-12
WNT9B	PCG	Nuc	-4.16984	1.14532	5.25826e-07	p< 0.001	0	1	1	1	3							-4.40433	-5.17875	-4.16984		1.04813	1.01469	1.14532		3.99204e-06	0.000174969	5.25826e-07	-4.6682	1.70523	0.210782	0.0031428	-4.40433	1.04813	0.15295	3.99204e-06	-5.17875	1.01469	0.109675	0.000174969	-4.16984	1.14532	0.131345	5.25826e-07
WSCD1	PCG	Nuc	-7.23086	0.863112	3.05444e-05	p< 0.001	1	1	0	1	3						-7.23086	-10.1918		-6.13752	0.863112	0.518307		0.838107	3.05444e-05	7.44249e-05		0.000113349	-7.23086	0.863112	0.0718146	3.05444e-05	-10.1918	0.518307	0.0180387	7.44249e-05	-5.31009	0.412033	0.0474886	0.0310253	-6.13752	0.838107	0.0642549	0.000113349
ZBTB48	PCG	Nuc	-3.58566	6.15275	2.17668e-11	p< 0.001	0	1	1	1	3							-3.58566	-3.34725	-2.57403		6.15275	5.63562	5.06587		2.17668e-11	0.000719878	4.02241e-07	-2.12596	6.7157	1.83533	0.00977589	-3.58566	6.15275	1.03747	2.17668e-11	-3.34725	5.63562	0.974931	0.000719878	-2.57403	5.06587	0.920779	4.02241e-07
ZC3H11A	PCG	Nuc	-2.84449	21.2231	5.2586e-05	p< 0.001	1	1	0	1	3						-2.84449	-2.18216		-2.00414	21.2231	17.4416		19.1139	5.2586e-05	5.99553e-06		7.02503e-06	-2.84449	21.2231	4.26558	5.2586e-05	-2.18216	17.4416	4.99561	5.99553e-06	-2.34019	20.0178	5.26002	0.0092317	-2.00414	19.1139	4.33697	7.02503e-06
ZC3H7A	PCG/NC	Nuc	-2.38732	6.77371	5.9974e-05	p< 0.001	0	1	1	1	3							-2.38732	-3.31381	-2.176		6.77371	5.38515	6.5525		5.9974e-05	0.000115853	6.99309e-05	-2.55479	5.86307	1.28364	0.00297812	-2.38732	6.77371	1.78834	5.9974e-05	-3.31381	5.38515	0.957919	0.000115853	-2.176	6.5525	1.33762	6.99309e-05
ZCCHC7	PCG	Nuc	-3.0437	7.37363	0.000412224	p< 0.001	1	1	0	1	3						-3.0437	-3.06779		-1.97869	7.37363	6.09985		5.476	0.000412224	2.52329e-07		0.000960924	-3.0437	7.37363	1.37764	0.000412224	-3.06779	6.09985	1.22409	2.52329e-07	-3.09365	6.71362	1.35554	0.00129254	-1.97869	5.476	1.24178	0.000960924
ZDHHC1	PCG	Nuc	-3.37476	4.6835	0.000969499	p< 0.001	0	1	1	1	3							-3.14506	-3.37476	-3.79007		3.2829	4.6835	4.52067		0.000117144	0.000969499	5.09825e-09	-2.3776	3.76262	0.971079	0.0250072	-3.14506	3.2829	0.601835	0.000117144	-3.37476	4.6835	0.856025	0.000969499	-3.79007	4.52067	0.569469	5.09825e-09
ZFP14	PCG	Nuc	-9.47808	0.712575	9.07386e-09	p< 0.001	1	1	0	1	3						-7.92812	-10.5348		-9.47808	0.439128	0.460127		0.712575	2.55398e-05	8.05142e-09		9.07386e-09	-7.92812	0.439128	0.0276886	2.55398e-05	-10.5348	0.460127	0.0248006	8.05142e-09	-3.80876	0.510692	0.0926945	0.00793449	-9.47808	0.712575	0.0324334	9.07386e-09
ZFP488	PCG	Nuc	-6.12602	2.14173	1.03838e-14	p< 0.001	0	1	1	1	3							-2.78321	-4.90955	-6.12602		1.31073	1.33674	2.14173		0.000222237	1.06385e-05	1.03838e-14	-2.84668	1.35476	0.289948	0.0188	-2.78321	1.31073	0.29788	0.000222237	-4.90955	1.33674	0.153885	1.06385e-05	-6.12602	2.14173	0.155649	1.03838e-14
ZFP760	PCG	Nuc	-5.1699	1.22151	1.21271e-05	p< 0.001	1	1	0	1	3						-5.1699	-3.54113		-2.81642	1.22151	0.797473		1.03975	1.21271e-05	0.000134438		3.24696e-05	-5.1699	1.22151	0.126539	1.21271e-05	-3.54113	0.797473	0.142652	0.000134438	-3.6763	1.44807	0.242309	0.00194207	-2.81642	1.03975	0.164582	3.24696e-05
0610031O16RIK	NC	Cyto	2.12259	5.5506	0.000129564	p< 0.001	0	1	0	1	2							2.12259		2.25547		5.5506		3.90976		0.000129564		0.00049386	2.25057	3.20236	3.98317	0.021181	2.12259	4.22798	5.5506	0.000129564	3.10438	2.86545	6.07432	0.0030297	2.25547	3.6024	3.90976	0.00049386
1110001J03RIK	PCG	Cyto	2.30153	7.80277	0.000487299	p< 0.001	0	1	0	1	2							2.30153		2.44904		7.80277		5.55539		0.000487299		1.81374e-06	2.54592	5.58616	9.00291	0.0172896	2.30153	5.24013	7.80277	0.000487299	3.02738	5.25975	10.5291	0.00131804	2.44904	4.76401	5.55539	1.81374e-06
1110004F10RIK	PCG	Cyto	2.04017	20.4049	0.000487923	p< 0.001	0	1	0	1	2							2.04017		1.94272		20.4049		16.5025		0.000487923		7.84446e-06	2.00581	12.4139	14.8825	0.0257405	2.04017	15.8429	20.4049	0.000487923	2.67416	11.3818	19.7575	0.00528651	1.94272	16.5025	14.6621	7.84446e-06
1110032A03RIK	PCG	Cyto	2.44756	3.04001	6.23574e-05	p< 0.001	0	1	0	1	2							2.44756		2.02013		3.04001		1.85934		6.23574e-05		0.000292232	1.863	2.25485	2.53758	0.0541821	2.44756	1.95291	3.04001	6.23574e-05	2.66956	1.87031	3.32712	0.00475881	2.02013	1.85934	1.74224	0.000292232
1110058L19RIK	PCG	Cyto	2.89923	41.018	8.09806e-06	p< 0.001	0	1	0	1	2							2.89923		2.89951		41.018		27.5004		8.09806e-06		5.10478e-08	2.11733	19.8004	26.2421	0.0615214	2.89923	21.6775	41.018	8.09806e-06	2.46318	19.9721	34.061	0.0354223	2.89951	20.0064	27.5004	5.10478e-08
1500011K16RIK	NC	Cyto	2.93456	5.49163	2.32106e-06	p< 0.001	0	1	0	1	2							2.93456		2.89555		5.49163		4.33821		2.32106e-06		2.77036e-08	2.94309	2.30647	4.50634	0.0193825	2.93456	2.89047	5.49163	2.32106e-06	3.25249	2.64448	5.83451	0.00103456	2.89555	3.14577	4.33821	2.77036e-08
1700123O20RIK	PCG	Cyto	2.1141	15.3122	0.00053846	p< 0.001	0	1	0	1	2							2.1141		2.03327		15.3122		10.3847		0.00053846		9.58805e-06	1.82283	10.5424	11.6153	0.0723007	2.1141	11.2322	15.3122	0.00053846	2.9864	9.46938	18.7442	0.00105367	2.03327	10.3847	9.80144	9.58805e-06
1810022K09RIK	PCG	Cyto	3.13945	6.5399	6.00572e-07	p< 0.001	0	1	0	1	2							3.13945		2.84771		6.5399		3.57974		6.00572e-07		3.82685e-10	2.37217	2.11104	3.18368	0.0662958	3.13945	3.17843	6.5399	6.00572e-07	2.88305	2.22449	4.50969	0.0139509	2.84771	2.68829	3.57974	3.82685e-10
1810037I17RIK	PCG	Cyto	2.17493	5.19398	0.000855237	p< 0.001	0	1	0	1	2							2.17493		2.27816		5.19398		4.02412		0.000855237		0.000525239	3.01721	3.35565	6.75765	0.0396822	2.17493	3.71439	5.19398	0.000855237	1.88538	4.26939	5.20764	0.111431	2.27816	3.8126	4.02412	0.000525239
1810043H04RIK	PCG	Cyto	2.52712	36.4717	3.76071e-07	p< 0.001	0	1	0	1	2							2.52712		2.44696		36.4717		28.3521		3.76071e-07		1.4785e-08	2.48407	23.7763	38.0406	0.0134122	2.52712	23.3099	36.4717	3.76071e-07	2.30361	28.326	41.0537	0.00714482	2.44696	24.6651	28.3521	1.4785e-08
1810058I24RIK	NC	Cyto	2.5658	34.226	4.0781e-07	p< 0.001	0	1	0	1	2							2.5658		2.17929		34.226		24.6231		4.0781e-07		2.68355e-06	2.30874	31.7587	44.3357	0.00831384	2.5658	21.5929	34.226	4.0781e-07	2.29073	34.355	48.3184	0.00473101	2.17929	24.1655	24.6231	2.68355e-06
2010107E04RIK	PCG	Cyto	3.22014	244.582	2.12145e-06	p< 0.001	0	1	0	1	2							3.22014		2.60604		244.582		146.494		2.12145e-06		6.83477e-08	3.09171	116.823	235.364	0.0155173	3.22014	114.919	244.582	2.12145e-06	2.70898	117.251	206.705	0.00254667	2.60604	118.242	146.494	6.83477e-08
[truncated: 37,688 more rows]

## Sheet: S2B_NP vs CB Bias
Table S2B – Characterization of Nucleoplasmic vs Chromatin-bound-biased genes. All 38,901 genes, classified as protein coding (PCG), non-coding (NC), gene that has both protein-coding or noncoding isoforms and accession numbers (PCG/NC), miRNA (MIR), snRNA (SNR) or lncRNA (LNC), are characterized as to their nucleoplasmic (NP) or Chromatin-bound (CB) bias (column C) based on differential expressi…
[truncated: 38,903 more rows]

[truncated: 7 more sheets: S2C_CB vs CBnPAs Bias, S2D_DAVID 914 NP-biased PCGs, S2E_DAVID_755 CB-biased PCGs, S2F_DAVID_933 CB-polyA-biased, S2G_DAVID_776 CB-nonPolyA-selec, S2H_DAVID_1516_Cytopl-biased, S2I_DAVID_1767 Nucleus-biased]
