# Supplementary material for: Global analysis of expression, maturation and subcellular localization of mouse liver transcriptome identifies novel sex-biased and TCPOBOP-responsive long non-coding RNAs
Source: BMC Genomics. 2021 Mar 24;22:212. doi: 10.1186/s12864-021-07478-5 (PMC7992343; doi:10.1186/s12864-021-07478-5)
Supplement: Supplementary file 3 — Additional file 3. Table S3. [file 12864_2021_7478_MOESM3_ESM.xlsx]

## Sheet: S3A_Sex Biased Genes
Table S3A – Characterization of sex-biased genes. All 38,901 genes, classified as protein coding (PCG), non-coding (NC), genes that have both protein-coding or noncoding isoforms and accession numbers (PCG/NC), miRNA (MIR), snRNA (SNR) or lncRNA (LNC), are characterized as to their male or female bias (column C) based on differential expression between the sexes. Differential expression was perfo…
			Sex-Bias in the Significantly Sex-Biased Compartment with the Highest FPKM				Fold Change (padj < 0.05)							RPKM (padj < 0.05)						pvalue (padj < 0.05)						Cytoplasm (G174)				Nucleus (G175)				Nucleoplasm (G176)				Chromatin Bound (G178)				Chromatin Bound nPA (G177)
Gene	Class	LncRNAs with RefSeq ID	Bias	FPKM	Fold Change	Compartment	CYTO	NUC	NP	CB	CBnPAs	Max M Bias	Max F Bias	CYTO	NUC	NP	CB	CBnPAs	Max FPKM	CYTO	NUC	NP	CB	CBnPAs	# SIGNIF COMPARTMENTS	FC	RPKM_F	RPKM_M	PADJ	FC	RPKM_F	RPKM_M	PADJ	FC	RPKM_F	RPKM_M	PADJ	FC	RPKM_F	RPKM_M	PADJ	FC	RPKM_F	RPKM_M	PADJ
ncRNA_as_chr19_14740	LNC	4930481A15RIK	Female	2.49452	-19.4786	CYTO	-19.4786	-15.7102	-46.0142	-13.0797	-21.4513		-46.0142	2.49452	2.32179	1.91759	1.7206	1.79803	2.49452	0.000131442	0.000265658	0.000422355	0.0400322	1.80852e-06	5	-19.4786	2.49452	0.103919	0.000131442	-15.7102	2.32179	0.1754	0.000265658	-46.0142	1.91759	0.0379898	0.000422355	-13.0797	1.7206	0.145725	0.0400322	-21.4513	1.79803	0.0719356	1.80852e-06
ncRNA_intra_chr14_11903	LNC	4931406H21RIK	Male	1.09716	11.4968	CB				11.4968		11.4968					1.09716		1.09716				0.00120006		1	6.31116	0	0.00714288	1	1.14589	0.0475869	0.0602685	1	1.25337	0.0130725	0.020095	1	11.4968	0.0920421	1.09716	0.00120006	-1.30189	3.53193	2.5561	1
ncRNA_inter_chr10_9183	LNC	5730420D15RIK	Female	13.2555	-8.94794	CBNPAS		-6.76063	-6.88921		-8.94794		-8.94794		3.35372	5.68178		13.2555	13.2555		0.0232677	0.00388975		1.53586e-11	3	-3.58117	3.13621	0.762734	0.605319	-6.76063	3.35372	0.527707	0.0232677	-6.88921	5.68178	0.8227	0.00388975	-4.29461	4.29724	0.977444	0.253654	-8.94794	13.2555	1.3789	1.53586e-11
ncRNA_inter_chr15_12684	LNC	9030619P08RIK	Female	41.8553	-8.49611	CYTO	-8.49611	-5.33908	-5.10928	-5.47795	-4.03082		-8.49611	41.8553	40.9656	30.1113	24.4063	15.6104	41.8553	5.88252e-05	5.70654e-09	1.3408e-05	9.27566e-06	2.8555e-05	5	-8.49611	41.8553	4.54418	5.88252e-05	-5.33908	40.9656	8.30586	5.70654e-09	-5.10928	30.1113	6.28144	1.3408e-05	-5.47795	24.4063	4.59419	9.27566e-06	-4.03082	15.6104	3.61472	2.8555e-05
ncRNA_inter_chr10_8999	LNC	C730027H18RIK	Male	31.7057	2.90523	CB		3.05854	3.31691	2.90523	2.28957	3.31691			21.3191	26.1203	31.7057	26.8693	31.7057		8.2984e-05	0.000431813	0.000703004	0.0157945	4	2.28544	8.20984	17.0116	0.504937	3.05854	6.89178	21.3191	8.2984e-05	3.31691	7.16944	26.1203	0.000431813	2.90523	10.7287	31.7057	0.000703004	2.28957	12.5083	26.8693	0.0157945
ncRNA_as_chr1_733	LNC	GAS5	Male	26.4944	2.01064	NUC		2.01064			1.95251	2.01064			26.4944			5.66113	26.4944		0.0115587			0.0184674	2	2.4069	4.56775	9.83431	0.59601	2.01064	12.5845	26.4944	0.0115587	1.91803	18.6021	38.5425	0.267214	1.80232	11.67	21.6659	0.20823	1.95251	3.09854	5.66113	0.0184674
ncRNA_inter_chr4_3468	LNC	GM12718	Male	22.2996	22.1741	CBNPAS	19.3569	17.59	10.0358	14.7691	22.1741	22.1741		5.54426	6.23655	9.08303	15.3025	22.2996	22.2996	1.17459e-05	6.3577e-08	0.000150856	1.63849e-10	8.00712e-17	5	19.3569	0.334992	5.54426	1.17459e-05	17.59	0.312706	6.23655	6.3577e-08	10.0358	0.789934	9.08303	0.000150856	14.7691	0.954354	15.3025	1.63849e-10	22.1741	1.01899	22.2996	8.00712e-17
ncRNA_as_chr17_13630	LNC	GM16702	Female	0.166144	-6.18096	CB				-6.18096			-6.18096				0.166144		0.166144				0.0332649		1	-1	0	0	1	3.54181	0	0.00175252	1	-1.49175	0.00233215	0.00222996	1	-6.18096	0.166144	0.0282244	0.0332649	-1.37804	0.0248527	0.0183113	1
ncRNA_inter_chr10_8697	LNC	GM20125	Female	10.8159	-101.462	CBNPAS		-121.602		-45.6974	-101.462		-121.602		0.75827		5.62876	10.8159	10.8159		0.00577124		0.000504959	4.9155e-06	3	-5.08292	0.156039	0.0301903	1	-121.602	0.75827	0	0.00577124	-38.212	0.795797	0.0161034	0.0764028	-45.6974	5.62876	0.109744	0.000504959	-101.462	10.8159	0.0939457	4.9155e-06
ncRNA_inter_chr19_14746	LNC	NEAT1	Male	9334.07	3.23666	CBNPAS					3.23666	3.23666						9334.07	9334.07					0.00183222	1	-1.54497	34.543	20.2397	1	-1.14246	271.941	255.258	1	-2.00996	306.36	170.327	0.640484	1.80148	1449.56	2708.89	0.470479	3.23666	3095.08	9334.07	0.00183222
ncRNA_inter_chr17_13909	LNC	RN45S	Male	14778.1	7.62177	CB				7.62177		7.62177					14778.1		14778.1				1.43629e-09		1	1.33422	4856.32	5627.36	1	1.67112	4611.88	7938.26	1	-1.31279	1146.14	955.159	1	7.62177	1890.6	14778.1	1.43629e-09	1.19854	82590.4	93222.5	1
ncRNA_inter_chr11_9726	LNC	SLC36A1OS	Female	3.31738	-222.302	CB				-222.302			-222.302				3.31738		3.31738				3.10081e-08		1	-3.51688	0.0247041	0	1	-18.903	0.25026	0	1	-2.92042	0.227279	0.0995492	1	-222.302	3.31738	0	3.10081e-08	-1.8838	0.679725	0.341583	1
ncRNA_inter_chrX_15394	LNC	XIST	Female	1604.44	-1134.2	CBNPAS		-231.883	-166.045	-452.916	-1134.2		-1134.2		250.168	160.661	889.739	1604.44	1604.44		2.13295e-73	7.76582e-42	7.64238e-101	3.24679e-137	4	-2.76868	2.70273	0.909764	0.646531	-231.883	250.168	1.07944	2.13295e-73	-166.045	160.661	1.04618	7.76582e-42	-452.916	889.739	2.02591	7.64238e-101	-1134.2	1604.44	1.33383	3.24679e-137
1700055N04RIK	PCG		Female	1.35889	-29.2688	CB	-23.7187	-52.9525	-60.5779	-29.2688	-16.9529		-60.5779	0.356036	0.951489	1.09012	1.35889	1.15454	1.35889	0.00773113	1.67461e-08	4.2019e-06	2.32043e-06	8.95763e-06	5	-23.7187	0.356036	0.00989069	0.00773113	-52.9525	0.951489	0.0145786	1.67461e-08	-60.5779	1.09012	0.0146131	4.2019e-06	-29.2688	1.35889	0.0449526	2.32043e-06	-16.9529	1.15454	0.0610081	8.95763e-06
1810011H11RIK	PCG		Female	4.46376	-3.12853	CB				-3.12853			-3.12853				4.46376		4.46376				0.00306594		1	-3.91533	1.12316	0.271289	0.244475	-1.68587	2.55986	1.53075	1	-2.17693	2.60756	1.25964	0.989501	-3.12853	4.46376	1.45758	0.00306594	-1.7458	0.949175	0.536838	1
9530082P21RIK	NC		Female	0.974702	-5.21054	CB				-5.21054	-3.04527		-5.21054				0.974702	0.644877	0.974702				0.00928491	0.0408424	2	-2.27484	0.728239	0.299431	1	-2.16476	1.82987	0.854022	0.288349	-2.71008	1.40048	0.56595	0.894386	-5.21054	0.974702	0.202247	0.00928491	-3.04527	0.644877	0.193894	0.0408424
A1BG	PCG		Female	1610.76	-380.455	CYTO	-380.455	-271.147	-337.824	-249.842	-20.6795		-380.455	1610.76	1598.89	1148.78	166.331	51.6217	1610.76	1.5045e-25	2.64105e-48	1.17573e-31	3.48544e-20	1.35899e-12	5	-380.455	1610.76	3.77005	1.5045e-25	-271.147	1598.89	6.23068	2.64105e-48	-337.824	1148.78	3.39215	1.17573e-31	-249.842	166.331	0.637409	3.48544e-20	-20.6795	51.6217	2.29801	1.35899e-12
A2M	PCG		Female	1.13908	-10.337	CYTO	-10.337						-10.337	1.13908					1.13908	0.00707761					1	-10.337	1.13908	0.103977	0.00707761	-4.3414	1.10144	0.250903	0.431439	-4.56402	1.25836	0.298229	0.327818	-4.84468	0.130008	0.0248901	0.883143	-2.02941	0.13262	0.0615057	1
ABCD2	PCG		Female	3.35575	-5.28709	CYTO	-5.28709	-3.57127		-3.95409			-5.28709	3.35575	1.49977		0.336109		3.35575	0.00190218	0.0103322		0.0445482		3	-5.28709	3.35575	0.610297	0.00190218	-3.57127	1.49977	0.402678	0.0103322	-3.18985	2.96306	0.952001	0.0901949	-3.95409	0.336109	0.0843159	0.0445482	-2.85218	0.942782	0.313514	0.100097
ABHD2	PCG		Female	12.401	-2.47247	NUC		-2.47247			-2.57544		-2.57544		12.401			12.1169	12.401		0.0105302			0.00876692	2	-2.21845	19.0084	8.51108	1	-2.47247	12.401	5.00471	0.0105302	-1.67384	5.43843	3.38117	1	-1.02652	1.15162	1.1412	1	-2.57544	12.1169	4.34285	0.00876692
ACACB	PCG		Female	11.6325	-2.69269	NP			-2.69269				-2.69269			11.6325			11.6325			0.0145865			1	1.10085	8.25303	8.60573	1	-1.88683	18.1926	10.7906	0.897259	-2.69269	11.6325	4.63429	0.0145865	-1.87305	8.35553	4.68535	0.635283	-2.56394	11.117	4.07143	0.105884
ACNAT2	PCG		Female	78.809	-4.7249	CYTO	-4.7249	-3.53183	-3.71181	-3.97866	-3.44227		-4.7249	78.809	49.0932	48.8552	24.5887	14.2945	78.809	1.17459e-05	8.17631e-08	2.40773e-05	8.13852e-06	5.50304e-05	5	-4.7249	78.809	15.3122	1.17459e-05	-3.53183	49.0932	14.2681	8.17631e-08	-3.71181	48.8552	13.8512	2.40773e-05	-3.97866	24.5887	6.22883	8.13852e-06	-3.44227	14.2945	3.82886	5.50304e-05
ACOT2	PCG		Female	0.303889	-7.74001	CBNPAS					-7.74001		-7.74001					0.303889	0.303889					0.048511	1	-2.51724	2.59844	1.00074	1	-2.36013	2.16896	0.916517	0.166178	-2.60007	1.32059	0.538106	0.290903	-3.2892	0.457687	0.13466	0.755133	-7.74001	0.303889	0.0309386	0.048511
ACOT3	PCG		Female	18.7171	-15.3306	CYTO	-15.3306	-17.3157	-11.631	-8.81197	-8.60118		-17.3157	18.7171	13.2389	9.86159	3.01049	2.55836	18.7171	8.21471e-07	4.31196e-17	1.18193e-08	2.74819e-05	0.00274295	5	-15.3306	18.7171	1.17294	8.21471e-07	-17.3157	13.2389	0.759752	4.31196e-17	-11.631	9.86159	0.90517	1.18193e-08	-8.81197	3.01049	0.35543	2.74819e-05	-8.60118	2.55836	0.275543	0.00274295
ACOT4	PCG		Female	11.2792	-2.30051	NUC		-2.30051					-2.30051		11.2792				11.2792		0.0191039				1	-2.41734	14.3841	5.6626	0.499021	-2.30051	11.2792	5.01288	0.0191039	-1.85428	7.93815	4.5063	0.696985	-1.89462	3.8986	2.13805	0.940445	-1.39667	4.30005	2.8408	1
ACSS3	PCG		Female	5.67473	-2.75849	CBNPAS					-2.75849		-2.75849					5.67473	5.67473					0.000622294	1	-2.76756	3.21513	1.08987	0.337324	-1.99646	1.57248	0.778524	1	-1.15723	1.31616	1.16089	1	-1.53117	0.641766	0.432015	1	-2.75849	5.67473	1.91339	0.000622294
ADCY1	PCG		Female	1.41794	-14.7217	NUC		-14.7217	-14.0443	-25.6965	-20.4164		-25.6965		1.41794	0.773661	1.04471	0.975598	1.41794		2.26948e-05	0.00556592	9.27566e-06	0.00513979	4	-5.69405	0.505606	0.0802741	0.207003	-14.7217	1.41794	0.0973363	2.26948e-05	-14.0443	0.773661	0.0535258	0.00556592	-25.6965	1.04471	0.0366485	9.27566e-06	-20.4164	0.975598	0.0426669	0.00513979
AGTRAP	PCG		Female	4.58248	-2.61328	NP			-2.61328	-3.67719	-2.86308		-3.67719			4.58248	1.04316	0.746331	4.58248			0.0234201	0.00554424	0.0153505	3	-3.0804	1.5276	0.463814	0.245648	-1.93865	5.16056	2.80007	0.0815188	-2.61328	4.58248	1.88032	0.0234201	-3.67719	1.04316	0.298011	0.00554424	-2.86308	0.746331	0.250805	0.0153505
ARHGEF9	PCG		Female	0.525763	-2.63819	CBNPAS					-2.63819		-2.63819					0.525763	0.525763					0.0492602	1	-1.64343	0.357183	0.199352	1	1.11351	0.193331	0.22612	1	-1.24505	0.420883	0.350522	1	-1.5809	0.233138	0.159767	1	-2.63819	0.525763	0.189074	0.0492602
ARRDC4	PCG		Female	1.92362	-4.36865	CBNPAS					-4.36865		-4.36865					1.92362	1.92362					0.000240764	1	-1.82657	3.43361	1.77677	1	-1.7988	3.66131	2.01496	1	-2.03717	4.62185	2.34648	0.971549	-3.03815	1.96099	0.645359	0.0854524	-4.36865	1.92362	0.405396	0.000240764
ASB2	PCG		Female	2.88971	-2.51858	NUC		-2.51858					-2.51858		2.88971				2.88971		0.0192631				1	-1.27421	2.13809	1.59762	1	-2.51858	2.88971	1.16171	0.0192631	-2.75122	1.62968	0.644706	0.152061	-1.18787	0.989825	0.859233	1	-1.88008	0.709469	0.346488	0.81932
ATP6V0D2	PCG		Female	3.99162	-11.3477	CYTO	-11.3477	-8.29842	-6.85901	-6.79803	-4.53839		-11.3477	3.99162	1.6982	3.58204	1.21717	0.679816	3.99162	4.45027e-07	0.000105016	2.3963e-05	0.0105394	0.0477649	5	-11.3477	3.99162	0.316583	4.45027e-07	-8.29842	1.6982	0.216118	0.000105016	-6.85901	3.58204	0.550858	2.3963e-05	-6.79803	1.21717	0.196095	0.0105394	-4.53839	0.679816	0.134289	0.0477649
BC021614	PCG		Female	298.532	-10.7758	NUC		-10.7758			-9.05787		-10.7758		298.532			33.063	298.532		0.0361684			0.0321242	2	-6.96015	338.495	41.6488	0.279513	-10.7758	298.532	33.5521	0.0361684	-13.9287	328.34	28.9631	0.0615452	-10.7996	342.599	37.8884	0.0700399	-9.05787	33.063	3.6221	0.0321242
BC089597	PCG		Female	337.151	-5.57678	NP	-4.14053	-5.10358	-5.57678	-4.7026	-3.63928		-5.57678	298.128	322.811	337.151	262.825	29.2222	337.151	0.0186421	6.38434e-05	0.000434173	1.90499e-05	0.000390789	5	-4.14053	298.128	68.7221	0.0186421	-5.10358	322.811	71.095	6.38434e-05	-5.57678	337.151	67.5269	0.000434173	-4.7026	262.825	59.9538	1.90499e-05	-3.63928	29.2222	7.53893	0.000390789
BMPER	PCG		Female	0.747259	-4.91917	CBNPAS	-3.81589				-4.91917		-4.91917	0.618003				0.747259	0.747259	0.039135				8.11293e-06	2	-3.81589	0.618003	0.150801	0.039135	-1.4529	0.966598	0.708455	1	-1.03222	1.19869	1.16381	1	-3.96242	0.224424	0.0547441	0.586776	-4.91917	0.747259	0.141012	8.11293e-06
CAMKK2	PCG		Female	10.8892	-2.08915	CB				-2.08915			-2.08915				10.8892		10.8892				0.0376641		1	-1.98023	3.88708	1.89477	1	-1.76748	4.30139	2.52122	0.257595	-2.15579	3.64762	1.84913	0.429863	-2.08915	10.8892	5.39346	0.0376641	-1.68691	3.78219	2.11525	0.144464
CAP2	PCG		Female	0.173016	-82.9106	CBNPAS					-82.9106		-82.9106					0.173016	0.173016					0.00513623	1	-5.29119	0.0704384	0.00982446	1	-19.0672	0.0502924	0	1	-32.492	0.0783264	0	0.518281	-13.2865	0.230277	0.0149989	0.13716	-82.9106	0.173016	0	0.00513623
CC2D2A	PCG		Female	1.86488	-2.06004	CBNPAS					-2.06004		-2.06004					1.86488	1.86488					0.0100804	1	-1.8391	0.349556	0.171788	1	-2.11286	0.728591	0.352901	0.508264	-2.03559	1.74202	0.912816	0.589445	-2.25237	1.87655	0.845325	0.134611	-2.06004	1.86488	0.851628	0.0100804
CCND1	PCG		Female	6.73325	-2.04368	NUC		-2.04368		-2.99088			-2.99088		6.73325		5.01018		6.73325		0.038066		0.00769272		2	-2.59961	6.97936	2.53932	0.178691	-2.04368	6.73325	3.40369	0.038066	-2.04949	7.07207	3.71958	0.316767	-2.99088	5.01018	1.8076	0.00769272	-2.58776	1.07519	0.400495	0.219117
CDCP1	PCG		Female	1.39542	-2.46092	CBNPAS					-2.46092		-2.46092					1.39542	1.39542					0.0439709	1	-2.30046	1.0819	0.446768	1	-2.36293	1.5162	0.651029	0.14805	-1.74868	0.747487	0.428077	1	-1.81427	0.378548	0.212317	1	-2.46092	1.39542	0.527276	0.0439709
CDX4	PCG		Female	1.10389	-53.0199	CYTO	-53.0199						-53.0199	1.10389					1.10389	4.03456e-05					1	-53.0199	1.10389	0.0219396	4.03456e-05	-29.3001	0.18804	0	0.45773	-7.90899	0.186637	0.0183145	0.92702	1	0	0	1	-3.88859	0.0124529	0	1
CENPE	PCG		Female	0.240017	-3.82132	CB				-3.82132			-3.82132				0.240017		0.240017				0.0431234		1	-1.25565	0.0208203	0.0180365	1	-2.05075	0.0541738	0.0283461	1	-3.41306	0.248408	0.0792065	0.357363	-3.82132	0.240017	0.0646832	0.0431234	-2.77332	0.0779723	0.0245123	0.718088
CENPM	PCG		Female	9.76655	-3.27533	CB				-3.27533			-3.27533				9.76655		9.76655				0.0355786		1	-1.78477	11.8059	6.13478	1	-2.13185	8.32579	4.19528	0.0998684	-2.11697	5.58214	2.94767	1	-3.27533	9.76655	3.22284	0.0355786	-1.89766	1.24043	0.63729	0.847084
CHIC1	PCG		Female	0.615469	-2.563	CBNPAS					-2.563		-2.563					0.615469	0.615469					0.0195231	1	-3.11533	1.05895	0.320228	0.115259	-2.16966	0.886084	0.413171	0.271862	-2.32998	1.76698	0.817559	0.0936166	-2.36977	0.643782	0.27942	0.108483	-2.563	0.615469	0.229931	0.0195231
CHRNA4	PCG		Female	1.31192	-3.73204	CBNPAS					-3.73204		-3.73204					1.31192	1.31192					0.00838376	1	-1.26984	0.217324	0.161566	1	-1.69064	0.714647	0.489584	1	-4.70497	1.03085	0.230061	0.357363	-1.93229	1.45639	0.816011	0.775925	-3.73204	1.31192	0.325621	0.00838376
CUX2	PCG		Female	12.6628	-53.3294	CBNPAS	-37.3556	-47.568	-26.8538	-67.6518	-53.3294		-67.6518	1.94505	4.67759	3.7517	10.1511	12.6628	12.6628	1.0739e-06	1.12262e-29	1.43773e-10	1.85243e-32	6.14721e-35	5	-37.3556	1.94505	0.0456978	1.0739e-06	-47.568	4.67759	0.103133	1.12262e-29	-26.8538	3.7517	0.159964	1.43773e-10	-67.6518	10.1511	0.154611	1.85243e-32	-53.3294	12.6628	0.223986	6.14721e-35
CYP17A1	PCG		Female	5.35525	-5.00234	NP	-8.28483	-4.6701	-5.00234				-8.28483	4.70568	4.58167	5.35525			5.35525	0.0222901	0.0373121	0.0410396			3	-8.28483	4.70568	0.526549	0.0222901	-4.6701	4.58167	1.05254	0.0373121	-5.00234	5.35525	1.19362	0.0410396	-3.17984	1.46805	0.469844	0.0886654	-2.81814	0.769034	0.252759	0.608247
CYP26B1	PCG		Female	11.5047	-7.70751	NUC		-7.70751	-7.41281	-8.1372	-6.17251		-8.1372		11.5047	7.99459	1.5538	1.51488	11.5047		0.000143057	0.000399595	0.000548183	8.64179e-08	4	-4.57682	2.02025	0.42934	0.935398	-7.70751	11.5047	1.53306	0.000143057	-7.41281	7.99459	1.09987	0.000399595	-8.1372	1.5538	0.19558	0.000548183	-6.17251	1.51488	0.23041	8.64179e-08
CYP2A22	PCG		Female	5.19945	-9.33777	NP	-11.5161	-9.58834	-9.33777				-11.5161	3.2346	2.74289	5.19945			5.19945	0.00707761	0.0256252	0.0125036			3	-11.5161	3.2346	0.263223	0.00707761	-9.58834	2.74289	0.279831	0.0256252	-9.33777	5.19945	0.637888	0.0125036	-3.52795	2.44375	0.735307	0.73372	-4.28678	2.21248	0.492545	0.0712341
CYP2A4	PCG		Female	75.0811	-38.8212	NP	-69.5371	-41.7126	-38.8212	-28.9228	-42.1822		-69.5371	60.8803	66.8303	75.0811	16.5835	9.18482	75.0811	1.55173e-12	1.10203e-07	7.82247e-06	6.68301e-09	1.71868e-24	5	-69.5371	60.8803	0.835647	1.55173e-12	-41.7126	66.8303	1.51613	1.10203e-07	-38.8212	75.0811	2.08215	7.82247e-06	-28.9228	16.5835	0.571789	6.68301e-09	-42.1822	9.18482	0.219949	1.71868e-24
CYP2B13	PCG		Female	85.0093	-168.334	NP	-132.941	-86.0919	-168.334	-139.671	-55.1885		-168.334	64.0864	64.6619	85.0093	52.3046	23.5903	85.0093	3.82892e-32	8.90412e-54	5.02961e-33	3.23932e-34	2.25063e-25	5	-132.941	64.0864	0.450562	3.82892e-32	-86.0919	64.6619	0.816946	8.90412e-54	-168.334	85.0093	0.571922	5.02961e-33	-139.671	52.3046	0.37642	3.23932e-34	-55.1885	23.5903	0.40077	2.25063e-25
CYP2B9	PCG		Female	214.531	-66.8908	CB	-73.9884	-41.6653	-48.478	-66.8908	-45.5177		-73.9884	80.2178	73.9655	122.213	214.531	82.5119	214.531	2.87559e-28	4.34274e-18	2.01017e-15	7.24417e-18	1.12831e-19	5	-73.9884	80.2178	1.01514	2.87559e-28	-41.6653	73.9655	1.76566	4.34274e-18	-48.478	122.213	2.79473	2.01017e-15	-66.8908	214.531	3.38257	7.24417e-18	-45.5177	82.5119	1.72853	1.12831e-19
CYP2C37	PCG		Female	110.951	-10.4409	CYTO	-10.4409	-9.32321	-7.66038	-7.97719	-6.93996		-10.4409	110.951	49.967	55.9068	7.79359	9.1657	110.951	1.21434e-08	4.31196e-17	1.03747e-09	1.63849e-10	3.72678e-10	5	-10.4409	110.951	10.1497	1.21434e-08	-9.32321	49.967	5.87053	4.31196e-17	-7.66038	55.9068	7.61507	1.03747e-09	-7.97719	7.79359	1.00525	1.63849e-10	-6.93996	9.1657	1.24173	3.72678e-10
CYP2C38	PCG		Female	7.80845	-2.41284	CBNPAS		-2.85659			-2.41284		-2.85659		7.8034			7.80845	7.80845		0.000433308			0.0366273	2	-2.90909	19.0599	6.26172	0.109196	-2.85659	7.8034	2.90597	0.000433308	-2.09344	16.2644	7.96381	0.48153	-1.23608	1.78219	1.487	1	-2.41284	7.80845	2.99728	0.0366273
CYP2C39	PCG		Female	147.35	-6.54808	CYTO	-6.54808	-6.52946	-4.74745	-4.54737	-6.63451		-6.63451	147.35	56.9907	119.437	11.5472	24.2132	147.35	3.70444e-06	2.64124e-19	2.09558e-05	0.0011311	4.09585e-11	5	-6.54808	147.35	21.3376	3.70444e-06	-6.52946	56.9907	9.26947	2.64124e-19	-4.74745	119.437	25.8295	2.09558e-05	-4.54737	11.5472	2.57769	0.0011311	-6.63451	24.2132	3.37711	4.09585e-11
CYP2C40	PCG		Female	209.197	-15.5353	NP	-30.1911	-14.281	-15.5353	-39.5262	-26.3325		-39.5262	203.95	104.565	209.197	40.2571	21.6223	209.197	2.8429e-12	8.38504e-30	4.94274e-22	7.74358e-18	5.18432e-13	5	-30.1911	203.95	6.13877	2.8429e-12	-14.281	104.565	7.35846	8.38504e-30	-15.5353	209.197	13.9206	4.94274e-22	-39.5262	40.2571	1.00187	7.74358e-18	-26.3325	21.6223	0.752874	5.18432e-13
CYP2C50	PCG		Female	89.1019	-3.20335	NUC		-3.20335		-2.84398	-2.16075		-3.20335		89.1019		20.7647	16.4754	89.1019		0.000110444		0.00719327	0.00752147	3	-3.29848	181.869	52.7921	0.0698124	-3.20335	89.1019	30.287	0.000110444	-2.56714	122.676	49.9018	0.128834	-2.84398	20.7647	7.57268	0.00719327	-2.16075	16.4754	7.12285	0.00752147
CYP2C54	PCG		Female	176.05	-3.53864	CYTO	-3.53864	-3.20467		-2.56256	-2.24162		-3.53864	176.05	91.3321		15.9488	14.8365	176.05	0.0150985	2.76096e-05		0.0355786	0.00222919	4	-3.53864	176.05	47.6629	0.0150985	-3.20467	91.3321	30.5849	2.76096e-05	-2.39003	92.5463	39.9947	0.360669	-2.56256	15.9488	6.39205	0.0355786	-2.24162	14.8365	6.16287	0.00222919
CYP2C68	PCG		Female	109.894	-2.43282	NP		-2.19497	-2.43282				-2.43282		56.5739	109.894			109.894		0.00221484	0.0416797			2	-2.58691	109.363	38.5396	0.216603	-2.19497	56.5739	26.5173	0.00221484	-2.43282	109.894	46.9171	0.0416797	-2.19522	18.7616	8.50276	0.257826	-2.00019	26.7464	12.4394	0.288442
CYP2C69	PCG		Female	186.547	-56.259	CYTO	-56.259	-118.611	-50.9556	-280.985	-116.741		-280.985	186.547	86.0982	185.777	39.9732	27.4891	186.547	3.26743e-13	8.1369e-53	1.0326e-33	2.63843e-18	3.95911e-19	5	-56.259	186.547	2.98173	3.26743e-13	-118.611	86.0982	0.788884	8.1369e-53	-50.9556	185.777	3.77189	1.0326e-33	-280.985	39.9732	0.136807	2.63843e-18	-116.741	27.4891	0.217743	3.95911e-19
CYP3A16	PCG		Female	61.9133	-268.243	CYTO	-268.243	-107.025	-264.358	-141.59	-356.105		-356.105	61.9133	19.0344	33.4463	3.34436	5.65062	61.9133	6.55264e-15	7.0407e-23	1.21098e-27	1.60491e-11	2.98521e-31	5	-268.243	61.9133	0.218467	6.55264e-15	-107.025	19.0344	0.1766	7.0407e-23	-264.358	33.4463	0.129213	1.21098e-27	-141.59	3.34436	0.0158572	1.60491e-11	-356.105	5.65062	0.0133316	2.98521e-31
CYP3A41A	PCG		Female	46.4673	-391.635	CYTO	-391.635	-54.656	-266.441	-41.3349	-202.947		-391.635	46.4673	11.075	28.1519	1.22368	5.32351	46.4673	3.39795e-24	4.40411e-35	6.21882e-42	2.10804e-11	6.35854e-37	5	-391.635	46.4673	0.111718	3.39795e-24	-54.656	11.075	0.219665	4.40411e-35	-266.441	28.1519	0.108961	6.21882e-42	-41.3349	1.22368	0.0291083	2.10804e-11	-202.947	5.32351	0.0264926	6.35854e-37
CYP3A41B	PCG		Female	46.6799	-731.442	CYTO	-731.442	-135.661	-551.161	-223.026	-165.928		-731.442	46.6799	10.6737	42.0024	1.07582	3.87124	46.6799	1.46389e-16	3.41276e-30	9.23136e-45	0.000102101	7.14973e-25	5	-731.442	46.6799	0.0626463	1.46389e-16	-135.661	10.6737	0.0678829	3.41276e-30	-551.161	42.0024	0.0674552	9.23136e-45	-223.026	1.07582	0	0.000102101	-165.928	3.87124	0.0223485	7.14973e-25
CYP3A44	PCG		Female	123.959	-250.044	CYTO	-250.044	-69.1782	-120.362	-135.464	-14.3087		-250.044	123.959	52.8648	96.3634	17.5736	9.58234	123.959	8.1092e-15	9.39261e-22	9.63865e-23	9.7287e-15	4.77038e-10	5	-250.044	123.959	0.45909	8.1092e-15	-69.1782	52.8648	0.838731	9.39261e-22	-120.362	96.3634	0.80833	9.63865e-23	-135.464	17.5736	0.12263	9.7287e-15	-14.3087	9.58234	0.616408	4.77038e-10
CYTH4	PCG		Female	1.88588	-2.23395	CBNPAS					-2.23395		-2.23395					1.88588	1.88588					0.0288989	1	-1.36565	2.90247	2.00937	1	-1.45826	6.03827	4.37434	1	-2.08388	5.82626	3.00633	0.26948	-1.88363	7.44026	4.10178	0.15606	-2.23395	1.88588	0.775106	0.0288989
DAPK1	PCG		Female	22.0101	-2.19192	CBNPAS					-2.19192		-2.19192					22.0101	22.0101					0.000176709	1	-1.31635	12.3818	9.04812	1	-1.85454	16.6334	9.23844	0.216427	-1.68736	11.5059	7.21881	0.822354	-1.84985	14.1494	7.7263	0.166378	-2.19192	22.0101	9.45225	0.000176709
DCT	PCG		Female	17.9932	-3.73099	CYTO	-3.73099	-4.19444	-3.72563				-4.19444	17.9932	13.6399	9.21715			17.9932	0.0213746	6.75794e-06	0.0227043			3	-3.73099	17.9932	4.31491	0.0213746	-4.19444	13.6399	3.51067	6.75794e-06	-3.72563	9.21715	2.61407	0.0227043	-3.60345	2.37027	0.654341	0.445722	-2.86943	0.333483	0.105447	0.479086
DLGAP1	PCG		Female	0.991627	-3.84101	CB				-3.84101	-2.74764		-3.84101				0.991627	0.585409	0.991627				0.00226136	0.0413958	2	-1.33032	0.121549	0.0887851	1	-2.38513	0.183662	0.0810618	1	-1.86998	0.270494	0.165237	1	-3.84101	0.991627	0.270643	0.00226136	-2.74764	0.585409	0.200285	0.0413958
DNTT	PCG		Female	1.02545	-7.97612	CB				-7.97612			-7.97612				1.02545		1.02545				0.00215841		1	-2.75694	2.70171	0.865784	1	-3.97536	2.19156	0.609281	0.133209	-3.88547	2.09098	0.570195	0.0943197	-7.97612	1.02545	0.128406	0.00215841	-1.27129	0.0788527	0.0659014	1
ECI3	PCG		Female	5.17057	-29.4204	NP	-37.8271	-16.0554	-29.4204	-25.8651	-4.57809		-37.8271	4.87195	3.34943	5.17057	2.98803	0.920864	5.17057	1.38978e-14	3.26662e-08	1.58143e-13	3.12181e-09	0.0269427	5	-37.8271	4.87195	0.120085	1.38978e-14	-16.0554	3.34943	0.18368	3.26662e-08	-29.4204	5.17057	0.186087	1.58143e-13	-25.8651	2.98803	0.115567	3.12181e-09	-4.57809	0.920864	0.177285	0.0269427
ELMO1	PCG		Female	1.3764	-2.28896	CBNPAS					-2.28896		-2.28896					1.3764	1.3764					0.00274295	1	-1.29292	0.2743	0.195775	1	-1.61126	0.40065	0.247452	1	1.19819	0.236321	0.28056	1	-1.53625	0.521761	0.350608	1	-2.28896	1.3764	0.561325	0.00274295
ESR1	PCG/NC		Female	5.1785	-2.21143	CBNPAS					-2.21143		-2.21143					5.1785	5.1785					0.0275693	1	-1.97933	5.267	2.4787	1	-1.50077	3.5443	2.42824	1	-1.47638	6.21471	4.40881	1	-2.31021	3.51505	1.54531	0.143305	-2.21143	5.1785	2.18452	0.0275693
FAM198A	PCG		Female	4.14106	-2.89238	CBNPAS					-2.89238		-2.89238					4.14106	4.14106					0.0462949	1	-2.38664	4.62196	1.82389	0.940773	-2.30072	6.9564	3.11162	0.0595988	-1.74581	4.33934	2.53559	1	-2.3663	3.03232	1.23549	0.863726	-2.89238	4.14106	1.31702	0.0462949
FAM69C	PCG		Female	0.453655	-119.274	CYTO	-119.274	-84.4547					-119.274	0.453655	0.389478				0.453655	0.012178	0.0376316				2	-119.274	0.453655	0	0.012178	-84.4547	0.389478	0	0.0376316	-63.0851	0.265152	0	0.115258	-16.0163	0.267051	0.0127417	0.426868	-23.0994	0.0758128	0	0.737252
FAM84B	PCG		Female	3.52028	-4.13533	CYTO	-4.13533	-2.83122			-3.46758		-4.13533	3.52028	2.32124			1.129	3.52028	0.012178	0.00364519			2.5607e-05	3	-4.13533	3.52028	0.78046	0.012178	-2.83122	2.32124	0.838193	0.00364519	-1.87015	2.4009	1.3339	1	-1.77051	0.584738	0.333255	1	-3.46758	1.129	0.298867	2.5607e-05
FBN2	PCG		Female	0.0512239	-8.44133	CBNPAS					-8.44133		-8.44133					0.0512239	0.0512239					0.0300617	1	3.66127	0	0.00171459	1	2.84569	0.00280768	0.0113355	1	-1.49167	0.0037005	0.00353836	1	-2.81099	0.0873325	0.034511	1	-8.44133	0.0512239	0.00471811	0.0300617
FBXO44	PCG/NC		Female	2.4628	-24.1134	CB	-19.7866	-12.1683	-11.3773	-24.1134	-10.0516		-24.1134	1.46467	2.20036	1.96444	2.4628	1.34913	2.4628	0.00104353	0.00189933	0.00264967	1.48568e-06	3.3257e-06	5	-19.7866	1.46467	0.0741774	0.00104353	-12.1683	2.20036	0.207196	0.00189933	-11.3773	1.96444	0.191941	0.00264967	-24.1134	2.4628	0.0987012	1.48568e-06	-10.0516	1.34913	0.114693	3.3257e-06
FMO1	PCG		Female	105.19	-3.302	CYTO	-3.302	-2.48319		-2.70245	-2.07764		-3.302	105.19	63.128		39.4732	22.7249	105.19	0.0232672	0.00346483		0.00264903	0.00234202	4	-3.302	105.19	30.9737	0.0232672	-2.48319	63.128	25.812	0.00346483	-2.15599	98.993	47.7879	0.20852	-2.70245	39.4732	14.9809	0.00264903	-2.07764	22.7249	10.2419	0.00234202
FMO2	PCG		Female	3.39147	-5.3057	CBNPAS	-7.99293	-3.1668		-4.92041	-5.3057		-7.99293	3.12948	1.57173		2.55255	3.39147	3.39147	3.68213e-05	0.049231		0.00416081	6.10612e-07	4	-7.99293	3.12948	0.360852	3.68213e-05	-3.1668	1.57173	0.521994	0.049231	-2.46499	2.98972	1.24285	0.914305	-4.92041	2.55255	0.562305	0.00416081	-5.3057	3.39147	0.591916	6.10612e-07
FMO3	PCG		Female	132.773	-710.791	CYTO	-710.791	-308.288	-242.168	-1088.16	-205.212		-1088.16	132.773	76.6704	102.039	38.0575	26.9503	132.773	9.45547e-50	5.29117e-75	1.87602e-54	3.66275e-53	1.89711e-48	5	-710.791	132.773	0.180931	9.45547e-50	-308.288	76.6704	0.250335	5.29117e-75	-242.168	102.039	0.425181	1.87602e-54	-1088.16	38.0575	0.0308019	3.66275e-53	-205.212	26.9503	0.123488	1.89711e-48
FUT8	PCG/NC		Female	2.11078	-3.33653	CYTO	-3.33653						-3.33653	2.11078					2.11078	0.0279434					1	-3.33653	2.11078	0.588538	0.0279434	-1.68864	1.99698	1.20654	1	-1.41387	5.28538	3.8353	1	-1.29256	0.918969	0.75024	1	-1.14689	2.39003	1.94627	1
FYB	PCG		Female	6.97682	-2.13213	CB				-2.13213			-2.13213				6.97682		6.97682				0.0431524		1	-1.05792	0.872452	0.767715	1	-1.68202	1.73831	1.08954	0.948663	-1.72437	4.39225	2.7356	0.892178	-2.13213	6.97682	3.39223	0.0431524	-1.71598	2.75005	1.51203	0.123521
G6PC	PCG		Female	80.7561	-4.18809	CBNPAS				-4.42117	-4.18809		-4.42117				61.2031	80.7561	80.7561				0.00196213	3.10535e-05	2	-1.74972	87.8942	47.277	1	-2.27831	157.191	70.2196	0.0819234	-2.00344	163.461	80.7983	1	-4.42117	61.2031	13.4861	0.00196213	-4.18809	80.7561	17.9297	3.10535e-05
GBP11	PCG		Female	15.2615	-2.51989	CBNPAS					-2.51989		-2.51989					15.2615	15.2615					0.00222395	1	-1.13329	15.6157	13.397	1	-1.47699	13.8979	10.2853	1	-1.34057	36.2872	28.0217	1	-2.15118	10.7448	5.17929	0.275697	-2.51989	15.2615	5.73621	0.00222395
GJB4	PCG		Female	1.98068	-308.658	CB				-308.658			-308.658				1.98068		1.98068				0.0252974		1	-93.8946	0.548585	0	0.294593	-11.278	1.67173	0.189211	0.692033	-15.408	2.12795	0.162445	0.476596	-308.658	1.98068	0	0.0252974	-19.1959	0.632296	0.031922	0.385623
GM13139	PCG		Female	1.88514	-79.9725	CB			-31.279	-79.9725			-79.9725			1.3294	1.88514		1.88514			2.40773e-05	1.60491e-11		2	-1.85938	0.0876579	0.0407096	1	-5.22987	0.341548	0.0655012	0.345664	-31.279	1.3294	0.0480737	2.40773e-05	-79.9725	1.88514	0.0198933	1.60491e-11	-2.52131	0.186265	0.072351	1
GM13152	PCG		Female	1.96687	-65.1243	CB				-65.1243			-65.1243				1.96687		1.96687				3.19907e-06		1	-16.4165	0.104209	0	1	-37.5352	0.281747	0	0.700929	-18.0665	1.24887	0.07323	0.0508783	-65.1243	1.96687	0.0247166	3.19907e-06	3.59489	0.0159922	0.0830858	1
GM1600	NC		Female	0.861767	-3.65914	CBNPAS					-3.65914		-3.65914					0.861767	0.861767					0.000218461	1	1.19874	0.184113	0.210537	1	-2.57034	0.165812	0.0631012	1	-1.39772	0.217126	0.165326	1	-2.71305	0.478397	0.172748	0.572517	-3.65914	0.861767	0.226306	0.000218461
GM4477	PCG		Female	12.0918	-9.88529	CYTO	-9.88529	-4.63885	-4.04474	-4.29294	-5.18106		-9.88529	12.0918	10.1779	7.37826	3.1249	1.49512	12.0918	9.76888e-08	2.04026e-05	0.00090022	0.00978755	0.000401842	5	-9.88529	12.0918	1.12407	9.76888e-08	-4.63885	10.1779	2.37316	2.04026e-05	-4.04474	7.37826	1.86233	0.00090022	-4.29294	3.1249	0.778293	0.00978755	-5.18106	1.49512	0.269713	0.000401842
GM4794	PCG		Female	15.8016	-95.662	CYTO	-95.662	-20.7579	-191.477	-180.132			-191.477	15.8016	6.07617	9.05664	2.38216		15.8016	2.0933e-10	2.4117e-06	3.20747e-10	0.000119395		4	-95.662	15.8016	0.147671	2.0933e-10	-20.7579	6.07617	0.302109	2.4117e-06	-191.477	9.05664	0.0331197	3.20747e-10	-180.132	2.38216	0	0.000119395	-10.1069	2.06253	0.180816	0.103434
GNGT2	PCG		Female	15.6377	-2.77782	CB				-2.77782			-2.77782				15.6377		15.6377				0.00930027		1	-1.94843	21.2431	9.66845	1	-1.75339	20.2803	12.1805	0.875208	-2.33293	25.6313	12.0245	0.144514	-2.77782	15.6377	5.96014	0.00930027	-2.34442	1.95196	0.790897	0.526116
GOT1	PCG		Female	31.7256	-3.26528	CB				-3.26528	-3.73404		-3.73404				31.7256	27.9822	31.7256				0.000647126	1.99135e-06	2	-1.80437	102.577	55.164	1	-1.84974	79.2915	43.8703	0.127788	-1.83679	71.7386	40.3295	0.73592	-3.26528	31.7256	9.79469	0.000647126	-3.73404	27.9822	6.97243	1.99135e-06
GREB1L	PCG		Female	1.09695	-4.12152	CBNPAS		-11.1073			-4.12152		-11.1073		0.324486			1.09695	1.09695		5.32752e-06			7.64685e-07	2	-4.30441	0.146123	0.0313617	0.186096	-11.1073	0.324486	0.0291667	5.32752e-06	-3.4762	0.472353	0.14943	0.355042	-3.24514	0.460682	0.146618	0.0668403	-4.12152	1.09695	0.255602	7.64685e-07
GRID1	PCG		Female	0.208561	-15.7696	CBNPAS			-51.4836		-15.7696		-51.4836			0.148793		0.208561	0.208561			0.0327528		0.00174934	2	-9.4804	0.314605	0.0277866	0.134302	-4.64866	0.15215	0.0319782	1	-51.4836	0.148793	0	0.0327528	-7.58888	0.140134	0.0169577	0.774973	-15.7696	0.208561	0.00991877	0.00174934
GSTT3	PCG		Female	31.464	-2.54124	NUC		-2.54124		-2.20798	-2.37862		-2.54124		31.464		9.53046	4.056	31.464		0.00116148		0.0416731	0.00196533	3	-2.49524	42.6763	16.2642	0.160612	-2.54124	31.464	12.8567	0.00116148	-2.04706	17.0181	8.50376	0.577924	-2.20798	9.53046	4.46094	0.0416731	-2.37862	4.056	1.59104	0.00196533
H2-BL	PCG		Female	2.83962	-4.27804	NUC		-4.27804		-10.2465			-10.2465		2.83962		1.10084		2.83962		0.000454199		0.00520663		2	-2.48044	1.85261	0.679706	1	-4.27804	2.83962	0.646761	0.000454199	-5.7569	2.30253	0.423286	0.0687737	-10.2465	1.10084	0.0988729	0.00520663	-1.32768	0.56627	0.385894	1
H2-Q6	PCG		Female	11.1104	-4.13612	NUC		-4.13612					-4.13612		11.1104				11.1104		0.0304081				1	-1.53727	3.15989	1.92022	1	-4.13612	11.1104	3.04894	0.0304081	-2.35091	5.23099	2.29817	0.887583	-1.403	0.591372	0.450351	1	-2.46875	3.22764	1.26636	0.529826
H2-Q8	PCG		Female	8.2835	-4.13612	NUC		-4.13612					-4.13612		8.2835				8.2835		0.0304081				1	-1.53727	2.3559	1.43164	1	-4.13612	8.2835	2.27318	0.0304081	-2.35091	3.90003	1.71343	0.887583	-1.403	0.440905	0.335764	1	-2.46875	2.4064	0.944152	0.529826
H2-T22	PCG		Female	65.7884	-7.64957	CYTO	-7.64957	-6.21328	-7.29016	-11.1962	-5.28977		-11.1962	65.7884	52.0287	39.505	10.9546	4.11608	65.7884	0.00179687	0.000160887	4.27914e-05	0.00353561	0.00626547	5	-7.64957	65.7884	8.34904	0.00179687	-6.21328	52.0287	8.06799	0.000160887	-7.29016	39.505	5.44431	4.27914e-05	-11.1962	10.9546	0.937144	0.00353561	-5.28977	4.11608	0.700399	0.00626547
H2-T23	PCG		Female	53.6084	-6.84987	NUC	-4.81058	-6.84987	-7.80829	-12.5998	-6.06582		-12.5998	36.946	53.6084	35.9629	11.1324	3.21489	53.6084	0.0450962	0.000433308	0.0371313	0.00125829	0.00183612	5	-4.81058	36.946	7.37964	0.0450962	-6.84987	53.6084	7.51058	0.000433308	-7.80829	35.9629	4.57231	0.0371313	-12.5998	11.1324	0.839816	0.00125829	-6.06582	3.21489	0.479912	0.00183612
H2-T9	PCG		Female	80.5236	-7.64957	CYTO	-7.64957	-6.21328	-7.29016	-11.1962	-5.28977		-11.1962	80.5236	63.682	48.3532	13.4082	5.03798	80.5236	0.00179687	0.000160887	4.27914e-05	0.00353561	0.00626547	5	-7.64957	80.5236	10.219	0.00179687	-6.21328	63.682	9.87504	0.000160887	-7.29016	48.3532	6.66372	4.27914e-05	-11.1962	13.4082	1.14704	0.00353561	-5.28977	5.03798	0.857273	0.00626547
HAO2	PCG		Female	26.6388	-19.4281	CYTO	-19.4281	-10.735	-15.4736	-15.4079	-9.5401		-19.4281	26.6388	11.7885	20.3247	3.04394	2.74743	26.6388	0.000251288	0.00265731	0.0298565	3.50608e-06	0.000242394	5	-19.4281	26.6388	1.37429	0.000251288	-10.735	11.7885	0.969514	0.00265731	-15.4736	20.3247	1.35217	0.0298565	-15.4079	3.04394	0.192734	3.50608e-06	-9.5401	2.74743	0.276119	0.000242394
HSD3B1	PCG		Female	1.60599	-39.6874	NP		-39.6913	-39.6874				-39.6913		1.44718	1.60599			1.60599		9.68253e-06	0.000300618			2	-5.49825	1.78226	0.318541	1	-39.6913	1.44718	0.0285201	9.68253e-06	-39.6874	1.60599	0.0324573	0.000300618	-21.9687	0.506242	0.0152405	0.0645427	-9.49598	0.250166	0.018025	0.229047
HTRA4	PCG		Female	0.159547	-5.12542	NUC		-5.12542					-5.12542		0.159547				0.159547		0.00652879				1	-2.18906	0.16541	0.0698516	1	-5.12542	0.159547	0.0319097	0.00652879	-4.5405	0.144078	0.0320203	0.0615452	-7.33866	0.0377395	0.00415053	0.600498	-4.52136	0.0491719	0.00974328	0.103262
HYPM	PCG		Female	0.394169	-9.39126	CBNPAS					-9.39126		-9.39126					0.394169	0.394169					0.00613222	1	-1	0	0	1	-7.23564	0.0300404	0	1	-8.09943	0.0296947	0	1	-17.4354	0.09139	0	0.943425	-9.39126	0.394169	0.0370135	0.00613222
IGFBP1	PCG		Female	63.3853	-6.20105	NP	-3.37841	-6.16509	-6.20105	-9.93943	-9.60453		-9.93943	19.6792	59.8745	63.3853	27.1371	28.4078	63.3853	0.0472582	1.15441e-08	7.53565e-05	1.48688e-07	2.46707e-12	5	-3.37841	19.6792	5.37669	0.0472582	-6.16509	59.8745	10.1162	1.15441e-08	-6.20105	63.3853	10.2307	7.53565e-05	-9.93943	27.1371	2.71455	1.48688e-07	-9.60453	28.4078	2.72683	2.46707e-12
IL1B	PCG		Female	7.93011	-3.35078	CB				-3.35078			-3.35078				7.93011		7.93011				0.0284608		1	-1.73968	6.36536	3.25613	1	-2.03674	9.16881	4.63297	1	-2.18169	11.9505	5.57256	1	-3.35078	7.93011	2.38669	0.0284608	-2.28531	2.64008	1.04189	0.841872
IL7	PCG		Female	0.184105	-18.4303	CYTO	-18.4303						-18.4303	0.184105					0.184105	0.0294789					1	-18.4303	0.184105	0.0055978	0.0294789	-4.31489	0.155628	0.0377012	1	-2.24389	0.125746	0.0580863	1	-12.5285	0.153308	0.0097239	0.239443	-3.97634	0.0345837	0.00529619	1
IRS2	PCG		Female	15.7302	-2.78178	CBNPAS					-2.78178		-2.78178					15.7302	15.7302					8.37918e-06	1	-1.06665	1.83385	1.69464	1	-2.07865	1.9159	0.950882	0.362184	-3.53091	1.33504	0.422501	0.144381	-2.53699	5.03456	2.04824	0.0738812	-2.78178	15.7302	5.28413	8.37918e-06
ITGA6	PCG		Female	2.89074	-3.01024	NUC	-9.03907	-3.01024					-9.03907	2.71754	2.89074				2.89074	4.36477e-07	0.00237894				2	-9.03907	2.71754	0.279923	4.36477e-07	-3.01024	2.89074	0.965111	0.00237894	-1.96919	4.58896	2.36216	0.989743	-2.66301	0.937243	0.341194	0.489432	-2.05481	1.0161	0.457105	0.208314
ITIH5	PCG		Female	1.38465	-3.07311	NUC		-3.07311			-2.59446		-3.07311		1.38465			0.968037	1.38465		0.00581895			0.0130186	2	-3.38344	1.77249	0.494566	0.10525	-3.07311	1.38465	0.456982	0.00581895	-2.33606	2.56926	1.17642	0.145543	-3.09197	0.809631	0.262907	0.172158	-2.59446	0.968037	0.344435	0.0130186
KIF19A	PCG		Female	0.0769468	-7.29568	CBNPAS					-7.29568		-7.29568					0.0769468	0.0769468					0.0434591	1	-1.35894	0.0393095	0.0289844	1	-2.16914	0.105714	0.0462541	1	-1.80617	0.0823062	0.0434566	1	-1.3239	0.0929168	0.0734613	1	-7.29568	0.0769468	0.00879649	0.0434591
KLHL33	PCG		Female	2.21182	-2.28019	CBNPAS					-2.28019		-2.28019					2.21182	2.21182					0.0425962	1	-2.6133	0.484775	0.168638	1	-1.57073	0.894506	0.614707	1	-2.37038	0.705126	0.327645	1	1.11997	0.612942	0.694395	1	-2.28019	2.21182	0.902558	0.0425962
LAD1	PCG		Female	4.68924	-2.42037	NUC		-2.42037			-2.76794		-2.76794		4.68924			1.65056	4.68924		0.0376316			0.00470904	2	-1.71425	4.04166	2.21358	1	-2.42037	4.68924	2.05282	0.0376316	-1.98906	2.89708	1.5514	0.64027	-1.47224	1.71964	1.1849	1	-2.76794	1.65056	0.559675	0.00470904
LECT2	PCG		Female	46.7403	-2.44607	NP		-2.09823	-2.44607				-2.44607		35.6434	46.7403			46.7403		0.0255743	0.0207478			2	-2.5209	56.9729	21.0141	0.219231	-2.09823	35.6434	17.9374	0.0255743	-2.44607	46.7403	20.7994	0.0207478	-1.9695	6.99858	3.66389	0.242829	-1.49137	1.73753	1.08442	0.850602
LPPR1	PCG		Female	0.635282	-46.0531	NP	-118.578	-16.4708	-46.0531				-118.578	0.368469	0.526634	0.635282			0.635282	6.05227e-05	0.00180501	1.5502e-05			3	-118.578	0.368469	0	6.05227e-05	-16.4708	0.526634	0.0278944	0.00180501	-46.0531	0.635282	0.0110818	1.5502e-05	-47.4981	0.184981	0	0.122359	-2.23764	0.0662675	0.0280979	1
LRFN4	PCG		Female	0.139035	-11.416	CBNPAS					-11.416		-11.416					0.139035	0.139035					0.0122313	1	1.81621	0.0193749	0.0440944	1	1.32367	0.317957	0.424356	1	-2.05683	0.159208	0.0850154	1	1.60746	0.120705	0.203712	1	-11.416	0.139035	0.00870773	0.0122313
LRP2BP	PCG		Female	1.07663	-3.72209	CB				-3.72209			-3.72209				1.07663		1.07663				0.00968004		1	-1.36054	0.255025	0.17152	1	-2.05182	0.396238	0.21251	1	-2.59069	1.16834	0.471883	0.860862	-3.72209	1.07663	0.289543	0.00968004	-2.20364	0.40229	0.164468	0.740204
LRTM1	PCG		Female	13.8281	-3.95514	CB		-4.03841	-4.88697	-3.95514			-4.88697		7.83365	9.94638	13.8281		13.8281		0.00183782	0.046283	0.00593489		3	-4.40725	9.31707	1.97197	0.0511848	-4.03841	7.83365	2.18145	0.00183782	-4.88697	9.94638	2.31631	0.046283	-3.95514	13.8281	3.9485	0.00593489	-2.1167	1.48787	0.669696	0.654293
MARCO	PCG		Female	9.31552	-5.09796	NP	-4.26128	-4.52856	-5.09796	-5.46954			-5.46954	3.69556	6.88684	9.31552	1.39734		9.31552	0.00345252	3.15014e-07	1.60012e-05	5.82591e-06		4	-4.26128	3.69556	0.789472	0.00345252	-4.52856	6.88684	1.55836	3.15014e-07	-5.09796	9.31552	1.9267	1.60012e-05	-5.46954	1.39734	0.258376	5.82591e-06	-1.22031	0.128015	0.0983529	1
MEIOB	PCG		Female	11.0869	-3.03849	CB		-2.31617		-3.03849			-3.03849		4.25866		11.0869		11.0869		0.0119965		0.0233661		2	-1.643	2.57197	1.42241	1	-2.31617	4.25866	1.92995	0.0119965	-2.00156	8.75909	4.70849	0.424483	-3.03849	11.0869	3.606	0.0233661	-2.31309	3.82561	1.5292	0.123651
MKI67	PCG		Female	1.46442	-3.43332	CBNPAS					-3.43332		-3.43332					1.46442	1.46442					0.000716662	1	-1.91636	0.431312	0.217466	1	-3.19324	0.674824	0.223925	0.268253	-2.29419	3.42392	1.58171	0.510041	-2.53469	0.87762	0.345893	0.633685	-3.43332	1.46442	0.406404	0.000716662
MKX	PCG		Female	0.596438	-2.77663	CBNPAS	-3.91285				-2.77663		-3.91285	0.553762				0.596438	0.596438	0.0230916				0.0408424	2	-3.91285	0.553762	0.129582	0.0230916	-1.21038	0.26812	0.23789	1	-2.28448	0.548299	0.251548	1	-1.86435	0.238698	0.134931	1	-2.77663	0.596438	0.201389	0.0408424
MLLT3	PCG		Female	6.04964	-4.07077	CB				-4.07077	-2.97839		-4.07077				6.04964	2.76763	6.04964				0.000671568	0.0337271	2	-2.43626	1.62216	0.621845	1	-2.29658	1.28227	0.554785	0.875208	-1.91388	3.12779	1.75337	0.849962	-4.07077	6.04964	1.51414	0.000671568	-2.97839	2.76763	0.879771	0.0337271
MSMP	PCG		Female	3.40281	-18.7007	NUC		-18.7007	-20.8992				-20.8992		3.40281	2.08996			3.40281		0.00139748	0.00287857			2	-20.0733	0.281472	0.00831126	0.348604	-18.7007	3.40281	0.202282	0.00139748	-20.8992	2.08996	0.114319	0.00287857	-19.1119	0.0876597	0	1	2.11462	0.00918703	0.0256747	1
MVD	PCG/NC		Female	17.7009	-3.89931	CB				-3.89931			-3.89931				17.7009		17.7009				0.0122781		1	-1.34747	9.60383	6.26019	1	-3.0231	18.7112	7.21498	0.32686	-3.57651	16.2061	5.05808	0.25585	-3.89931	17.7009	4.98938	0.0122781	-3.36722	3.03475	0.85857	0.2034
NCKAP5	PCG		Female	2.93805	-4.04381	CBNPAS		-3.4442	-3.68833	-4.2135	-4.04381		-4.2135		0.421359	0.640724	2.89941	2.93805	2.93805		0.0100499	0.0234201	1.63635e-05	8.85406e-08	4	-2.73062	0.298818	0.0986541	0.425503	-3.4442	0.421359	0.120769	0.0100499	-3.68833	0.640724	0.189898	0.0234201	-4.2135	2.89941	0.702372	1.63635e-05	-4.04381	2.93805	0.685929	8.85406e-08
NCMAP	PCG		Female	8.1122	-6.01312	CB		-4.716	-8.31144	-6.01312	-4.02578		-8.31144		4.0559	4.89016	8.1122	0.714101	8.1122		2.04893e-05	3.78341e-05	9.73544e-09	0.0462949	4	-3.81716	2.33987	0.562449	0.123173	-4.716	4.0559	0.944632	2.04893e-05	-8.31144	4.89016	0.656138	3.78341e-05	-6.01312	8.1122	1.44278	9.73544e-09	-4.02578	0.714101	0.162561	0.0462949
ncRNA_as_chr1_757	LNC		Female	0.826639	-75.206	CBNPAS					-75.206		-75.206					0.826639	0.826639					0.0140309	1	-47.4067	0.601203	0	0.167374	-23.3748	0.349853	0	0.894884	-17.13	0.199024	0	1	-17.9758	0.26755	0	0.965915	-75.206	0.826639	0	0.0140309
ncRNA_as_chr1_782	LNC		Female	4.43483	-5.49842	CBNPAS				-4.2774	-5.49842		-5.49842				3.83171	4.43483	4.43483				0.01458	0.000277445	2	-3.55297	0.0813579	0.0180397	1	-17.1873	0.582976	0.0286202	0.0815188	-2.80954	0.845914	0.342327	1	-4.2774	3.83171	0.927069	0.01458	-5.49842	4.43483	0.748223	0.000277445
ncRNA_as_chr11_9447	LNC		Female	0.150473	-34.0734	CBNPAS	-37.9431			-28.9773	-34.0734		-37.9431	0.1337			0.137426	0.150473	0.150473	0.000175977			0.00252902	2.77873e-07	3	-37.9431	0.1337	0.00246428	0.000175977	-7.7419	0.129798	0.0174165	0.244938	-8.33668	0.0905939	0.00953692	0.508662	-28.9773	0.137426	0.00404256	0.00252902	-34.0734	0.150473	0.00322858	2.77873e-07
ncRNA_as_chr11_9897	LNC		Female	0.297338	-7.89802	CYTO	-7.89802						-7.89802	0.297338					0.297338	0.0429253					1	-7.89802	0.297338	0.0315033	0.0429253	2.09868	0.0455398	0.106132	1	2.14618	0.0431082	0.117055	1	-4.06095	0.0100469	0	1	-20.3183	0.044652	0	1
ncRNA_as_chr12_10884	LNC		Female	0.519101	-6.0056	CYTO	-6.0056						-6.0056	0.519101					0.519101	0.0342778					1	-6.0056	0.519101	0.074031	0.0342778	-2.16343	0.233586	0.120077	1	-1.72456	0.132516	0.078899	1	1.67814	0.0104091	0.0190844	1	-6.61707	0.0130416	0	1
ncRNA_as_chr15_12957	LNC		Female	0.830002	-15.1204	CB		-112.354	-119.448	-15.1204			-119.448		0.510233	0.501212	0.830002		0.830002		0.000164972	0.00921378	0.00537846		3	-16.1812	0.21963	0.00833438	0.557723	-112.354	0.510233	0	0.000164972	-119.448	0.501212	0	0.00921378	-15.1204	0.830002	0.0571929	0.00537846	-36.9925	0.131508	0	0.253226
ncRNA_as_chr16_13500	LNC		Female	0.257419	-5.60408	CBNPAS					-5.60408		-5.60408					0.257419	0.257419					0.0459659	1	1.36468	0.17031	0.210935	1	-1.07236	0.227588	0.218644	1	-1.09217	0.17357	0.180172	1	-1.1258	0.23452	0.210894	1	-5.60408	0.257419	0.0387284	0.0459659
ncRNA_as_chr17_13731	LNC		Female	1.47405	-3.46106	CBNPAS					-3.46106		-3.46106					1.47405	1.47405					0.0114071	1	1.57751	0.00926948	0.0183163	1	-2.61411	0.0537382	0.0185167	1	-2.59909	0.0682468	0.0314069	1	1.53476	0.0850071	0.132529	1	-3.46106	1.47405	0.404871	0.0114071
ncRNA_as_chr19_14883	LNC		Female	54.8067	-280.465	CB		-45.4568	-113.058	-280.465	-181.929		-280.465		4.75118	7.89597	54.8067	24.1415	54.8067		0.010857	0.0305378	0.000230505	0.000290042	4	-12.1145	0.711299	0.0573729	0.799988	-45.4568	4.75118	0.0971419	0.010857	-113.058	7.89597	0.066031	0.0305378	-280.465	54.8067	0.177562	0.000230505	-181.929	24.1415	0.118653	0.000290042
ncRNA_as_chr19_15010	LNC		Female	0.374786	-170.403	CB			-57.8968	-170.403			-170.403			0.110394	0.374786		0.374786			0.0362513	6.89043e-05		2	-1	0	0	1	-32.6569	0.0657611	0	0.268253	-57.8968	0.110394	0	0.0362513	-170.403	0.374786	0	6.89043e-05	1	0	0	1
ncRNA_as_chr2_1457	LNC		Female	8.28927	-4.29795	CBNPAS					-4.29795		-4.29795					8.28927	8.28927					0.00274295	1	-6.79021	0.482071	0.0636367	0.325506	-2.41088	1.59794	0.685709	0.876406	-2.12386	1.5688	0.739697	1	-3.01533	5.27513	1.71094	0.0880339	-4.29795	8.28927	1.77843	0.00274295
ncRNA_as_chr2_1899	LNC		Female	25.1488	-2.64078	CBNPAS				-3.13887	-2.64078		-3.13887				24.7647	25.1488	25.1488				0.0383589	0.02478	2	-1.66043	0.331439	0.185454	1	-2.57214	2.40643	0.982444	0.271862	-4.64968	5.42214	1.33073	0.0993911	-3.13887	24.7647	8.55706	0.0383589	-2.64078	25.1488	9.14288	0.02478
ncRNA_as_chr4_3225	LNC		Female	0.256403	-7.28896	CYTO	-7.28896						-7.28896	0.256403					0.256403	0.015855					1	-7.28896	0.256403	0.0323677	0.015855	-4.73406	0.131924	0.0263692	1	-42.0205	0.0705005	0	0.68863	-6.64477	0.0988549	0.0141022	0.503063	-2.74092	0.0332486	0.0110132	1
ncRNA_as_chr4_3281	LNC		Female	0.22692	-11.6435	CBNPAS					-11.6435		-11.6435					0.22692	0.22692					6.07765e-05	1	-1	0	0	1	1	0	0	1	-3.96098	0.00635973	0	1	-1.92451	0.0176362	0.00887496	1	-11.6435	0.22692	0.016613	6.07765e-05
ncRNA_as_chr4_3820	LNC		Female	0.783131	-110.299	CB				-110.299			-110.299				0.783131		0.783131				3.80243e-05		1	-1	0	0	1	-19.0671	0.12032	0	1	-2.28708	0.044236	0.017616	1	-110.299	0.783131	0	3.80243e-05	-9.74626	0.186304	0.0150842	0.828041
ncRNA_as_chr4_3843	LNC		Female	0.737396	-3.52456	CB				-3.52456			-3.52456				0.737396		0.737396				0.00196213		1	-1.63242	0.00432074	0.00215094	1	-2.58534	0.254934	0.0991603	0.238135	-10.9055	0.116905	0.0102176	0.209565	-3.52456	0.737396	0.219238	0.00196213	-1.84999	0.293527	0.151712	0.632109
ncRNA_as_chr5_4731	LNC		Female	8.59654	-170.339	CB		-80.558	-31.3008	-170.339	-652.731		-652.731		1.01598	1.40634	8.59654	6.56366	8.59654		0.000968589	0.000986004	3.99292e-12	3.89333e-18	4	-4.13723	0.0472936	0	1	-80.558	1.01598	0	0.000968589	-31.3008	1.40634	0.0362427	0.000986004	-170.339	8.59654	0.0340359	3.99292e-12	-652.731	6.56366	0	3.89333e-18
ncRNA_as_chr5_4733	LNC		Female	2.72506	-26.6326	CB			-53.4345	-26.6326	-32.2184		-53.4345			0.613171	2.72506	0.948024	2.72506			0.0499783	0.000207334	0.000806841	3	-5.90882	0.0363637	0	1	-38.7671	0.413851	0	0.279497	-53.4345	0.613171	0	0.0499783	-26.6326	2.72506	0.0946496	0.000207334	-32.2184	0.948024	0.0174725	0.000806841
ncRNA_as_chr5_4744	LNC		Female	4.1314	-222.313	CBNPAS					-222.313		-222.313					4.1314	4.1314					6.05113e-12	1	-1	0	0	1	5.82894	0	0.102039	1	-6.02632	0.100032	0	1	-16.6672	1.44342	0.0705702	0.199606	-222.313	4.1314	0	6.05113e-12
ncRNA_as_chr5_4745	LNC		Female	17.2561	-340.389	CBNPAS		-218.172	-170.013	-302.247	-340.389		-340.389		1.21306	3.39802	11.7311	17.2561	17.2561		1.31374e-05	3.88825e-05	1.02312e-29	9.1066e-43	4	-6.025	0.0211704	0	1	-218.172	1.21306	0	1.31374e-05	-170.013	3.39802	0.0171329	3.88825e-05	-302.247	11.7311	0.0366143	1.02312e-29	-340.389	17.2561	0.0541083	9.1066e-43
ncRNA_as_chr6_5340	LNC		Female	2.0069	-5.33203	CBNPAS					-5.33203		-5.33203					2.0069	2.0069					4.22352e-06	1	2.53489	0.0159827	0.0304965	1	-5.24705	0.194608	0.031763	1	-4.66209	0.222186	0.0489922	0.99197	-2.92235	0.654894	0.237421	0.533548	-5.33203	2.0069	0.347359	4.22352e-06
ncRNA_as_chr7_5999	LNC		Female	1.99544	-104.153	CB				-104.153	-110.188		-110.188				1.99544	0.378905	1.99544				1.92625e-26	1.05736e-15	2	-3.75825	0.0346978	0.00725336	1	-4.86556	0.0992709	0.0176706	0.519448	-103.704	0.115479	0	0.0834924	-104.153	1.99544	0.0172991	1.92625e-26	-110.188	0.378905	0.00204597	1.05736e-15
ncRNA_as_chr7_6007	LNC		Female	5.74981	-59.3572	CB	-15.8621	-42.2573	-17.9706	-59.3572	-27.4292		-59.3572	1.25255	3.75276	3.78299	5.74981	2.9503	5.74981	0.000678404	3.16132e-13	1.76037e-05	7.38128e-16	5.01153e-09	5	-15.8621	1.25255	0.0599136	0.000678404	-42.2573	3.75276	0.0672531	3.16132e-13	-17.9706	3.78299	0.246296	1.76037e-05	-59.3572	5.74981	0.0902471	7.38128e-16	-27.4292	2.9503	0.110359	5.01153e-09
ncRNA_as_chr7_6192	LNC		Female	15.1929	-3.80385	NP			-3.80385				-3.80385			15.1929			15.1929			0.04526			1	-3.96266	11.2481	2.57038	0.173042	-3.22956	10.3782	3.5484	0.293174	-3.80385	15.1929	4.15563	0.04526	-2.43548	17.559	7.23152	0.633685	-3.55183	49.5835	13.1872	0.0703003
ncRNA_as_chr7_6439	LNC		Female	107.239	-1.89959	CBNPAS					-1.89959		-1.89959					107.239	107.239					0.0103608	1	1.14186	2.13187	2.24039	1	-1.43123	13.2572	9.37083	1	-2.24131	16.4118	8.15611	0.657538	-1.67368	80.3111	50.1669	0.489582	-1.89959	107.239	53.0548	0.0103608
ncRNA_as_chr8_7523	LNC		Female	0.308331	-14.068	CYTO	-14.068						-14.068	0.308331					0.308331	0.012178					1	-14.068	0.308331	0.0160783	0.012178	-1.09989	1.29077	1.23888	1	-1.72075	1.01364	0.647026	1	-1.19025	2.09953	1.86368	1	-1.60446	0.615551	0.368199	1
ncRNA_as_chr9_7843	LNC		Female	0.263924	-6.09727	CB				-6.09727			-6.09727				0.263924		0.263924				0.00102413		1	-1	0	0	1	-2.63798	0.0379081	0.014512	1	-3.36813	0.0158537	0.00424259	1	-6.09727	0.263924	0.0446527	0.00102413	-2.50828	0.242066	0.0930969	0.131555
ncRNA_inter_chr1_290	LNC		Female	3.31823	-6.84725	CB				-6.84725	-6.01581		-6.84725				3.31823	1.74626	3.31823				1.27522e-05	0.0130186	2	-3.34538	0.207576	0.0511081	1	-9.41824	0.562115	0.0644036	0.162899	-3.59622	0.605292	0.180619	0.914305	-6.84725	3.31823	0.493772	1.27522e-05	-6.01581	1.74626	0.264558	0.0130186
ncRNA_inter_chr1_292	LNC		Female	88.5524	-2.70952	CB				-2.70952	-2.11117		-2.70952				88.5524	55.3173	88.5524				0.00699808	0.0427996	2	-1.86174	26.0948	12.8187	1	-1.62901	31.374	19.6916	1	-1.79252	55.2526	33.3375	0.784163	-2.70952	88.5524	33.4476	0.00699808	-2.11117	55.3173	24.4519	0.0427996
ncRNA_inter_chr1_397	LNC		Female	1.58064	-3.83262	CBNPAS					-3.83262		-3.83262					1.58064	1.58064					0.0119962	1	-1	0	0	1	1	0	0	1	1	0	0	1	1.12528	0.139154	0.16897	1	-3.83262	1.58064	0.392494	0.0119962
ncRNA_inter_chr1_399	LNC		Female	0.473333	-3.58549	CBNPAS					-3.58549		-3.58549					0.473333	0.473333					0.000258849	1	-1	0	0	1	1	0	0	1	1	0	0	1	2.56579	0.00972726	0.0269097	1	-3.58549	0.473333	0.121565	0.000258849
ncRNA_inter_chr1_450	LNC		Female	0.560741	-11.2112	CB				-11.2112			-11.2112				0.560741		0.560741				0.0468241		1	-1	0	0	1	1	0	0	1	-6.35331	0.0471221	0	1	-11.2112	0.560741	0.0453777	0.0468241	-3.85579	0.0154796	0	1
ncRNA_inter_chr1_47	LNC		Female	1.16751	-13.4774	CB		-31.9547		-13.4774			-31.9547		0.476366		1.16751		1.16751		5.0824e-05		1.61545e-06		2	-1.75364	0.0438229	0.0225453	1	-31.9547	0.476366	0.0126944	5.0824e-05	-2.26981	0.176787	0.0827523	1	-13.4774	1.16751	0.0851553	1.61545e-06	-3.98282	0.293554	0.0652535	0.156853
ncRNA_inter_chr1_48	LNC		Female	0.617746	-7.05266	CB				-7.05266			-7.05266				0.617746		0.617746				0.00924704		1	-3.51801	0.00690343	0	1	-12.0691	0.156115	0.0117659	0.473751	-3.22674	0.0693295	0.0219142	1	-7.05266	0.617746	0.0863803	0.00924704	-5.7694	0.146867	0.0191307	0.349637
ncRNA_inter_chr1_51	LNC		Female	13.5864	-11.6052	CB				-11.6052			-11.6052				13.5864		13.5864				1.62693e-06		1	-1	0	0	1	-6.90418	0.999073	0.124602	0.801079	-41.5615	0.96935	0	0.162286	-11.6052	13.5864	1.1674	1.62693e-06	-15.4067	0.954886	0.041264	0.102439
ncRNA_inter_chr1_52	LNC		Female	0.699833	-10.6438	CBNPAS					-10.6438		-10.6438					0.699833	0.699833					0.00168134	1	-1	0	0	1	-3.702	0.0221812	0	1	-3.48994	0.0151608	0	1	-1.35405	0.238858	0.174546	1	-10.6438	0.699833	0.0513434	0.00168134
ncRNA_inter_chr1_53	LNC		Female	2.04677	-4.96708	CB				-4.96708	-9.48654		-9.48654				2.04677	1.22665	2.04677				0.00870911	0.000242394	2	-1	0	0	1	-23.5248	0.176609	0	0.871831	-1.60408	0.0290062	0.0201457	1	-4.96708	2.04677	0.414912	0.00870911	-9.48654	1.22665	0.109202	0.000242394
ncRNA_inter_chr1_54	LNC		Female	1.03779	-9.8535	CBNPAS					-9.8535		-9.8535					1.03779	1.03779					0.0010758	1	-1	0	0	1	-3.70199	0.0298944	0	1	-15.4128	0.191088	0	1	-4.33047	0.311243	0.0617983	1	-9.8535	1.03779	0.0862916	0.0010758
ncRNA_inter_chr1_55	LNC		Female	4.07217	-8.26558	CB				-8.26558	-7.05302		-8.26558				4.07217	0.820293	4.07217				5.89799e-06	0.0010542	2	-1	0	0	1	-9.60484	0.492865	0.0503414	0.110798	-25.463	0.186035	0	0.907402	-8.26558	4.07217	0.509873	5.89799e-06	-7.05302	0.820293	0.0957688	0.0010542
ncRNA_inter_chr1_56	LNC		Female	1.12001	-10.0087	CB				-10.0087	-13.8648		-13.8648				1.12001	0.0934593	1.12001				5.7529e-08	0.00235938	2	-4.13565	0.00540154	0	1	-2.08947	0.0965087	0.0520778	1	-10.7418	0.126804	0.0117729	0.356602	-10.0087	1.12001	0.115664	5.7529e-08	-13.8648	0.0934593	0.00459756	0.00235938
ncRNA_inter_chr1_58	LNC		Female	0.634686	-8.77702	CB				-8.77702			-8.77702				0.634686		0.634686				0.00768261		1	-1	0	0	1	-3.70198	0.0133505	0	1	1	0	0	1	-8.77702	0.634686	0.0676211	0.00768261	-3.90747	0.295102	0.0682442	0.348525
ncRNA_inter_chr1_61	LNC		Female	2.19755	-9.28788	CBNPAS					-9.28788		-9.28788					2.19755	2.19755					0.00219292	1	-1	0	0	1	1	0	0	1	1	0	0	1	3.57127	0	0.0781564	1	-9.28788	2.19755	0.187089	0.00219292
ncRNA_inter_chr1_62	LNC		Female	2.25512	-9.00685	CB				-9.00685	-5.11323		-9.00685				2.25512	0.72848	2.25512				5.55545e-06	0.00914215	2	-9.01643	0.0427826	0	1	-11.0427	0.21897	0.0129182	0.957864	-13.9244	0.0819895	0	1	-9.00685	2.25512	0.260625	5.55545e-06	-5.11323	0.72848	0.128096	0.00914215
ncRNA_inter_chr1_66	LNC		Female	1.16693	-9.06341	CB				-9.06341			-9.06341				1.16693		1.16693				5.13819e-06		1	-1	0	0	1	-5.53169	0.0949072	0.0130858	1	-10.3839	0.0228663	0	1	-9.06341	1.16693	0.127849	5.13819e-06	-7.32372	0.141971	0.0150361	0.106933
ncRNA_inter_chr1_68	LNC		Female	0.260357	-8.52843	CBNPAS					-8.52843		-8.52843					0.260357	0.260357					0.00638285	1	-1	0	0	1	1	0	0	1	1	0	0	1	1	0	0	1	-8.52843	0.260357	0.0253974	0.00638285
ncRNA_inter_chr1_71	LNC		Female	0.22365	-5.24032	CBNPAS					-5.24032		-5.24032					0.22365	0.22365					0.03333	1	-1	0	0	1	-3.7018	0.0054234	0	1	-3.51479	0.00461156	0	1	-1.4432	0.0174924	0.0111128	1	-5.24032	0.22365	0.0375122	0.03333
ncRNA_inter_chr1_72	LNC		Female	0.522516	-5.39231	CBNPAS					-5.39231		-5.39231					0.522516	0.522516					0.0439709	1	-1	0	0	1	1	0	0	1	1	0	0	1	-3.21059	0.164523	0.0457462	1	-5.39231	0.522516	0.0878112	0.0439709
ncRNA_inter_chr1_73	LNC		Female	4.73691	-7.19454	CB				-7.19454	-6.9698		-7.19454				4.73691	4.04811	4.73691				7.71115e-07	2.50628e-13	2	-5.87854	0.0221076	0	1	-16.1922	0.349452	0.0175031	0.0888389	-6.45563	0.430819	0.0660757	0.404532	-7.19454	4.73691	0.656029	7.71115e-07	-6.9698	4.04811	0.528446	2.50628e-13
ncRNA_inter_chr1_74	LNC		Female	1.51147	-5.93848	CBNPAS					-5.93848		-5.93848					1.51147	1.51147					0.00219292	1	-1	0	0	1	-6.82946	0.0613437	0	1	-10.8618	0.0836803	0	1	-1.94079	0.911734	0.492707	1	-5.93848	1.51147	0.229448	0.00219292
ncRNA_inter_chr1_755	LNC		Female	3.85595	-94.5239	CB				-94.5239	-167.595		-167.595				3.85595	1.47116	3.85595				2.51646e-08	2.68666e-08	2	-1	0	0	1	1	0	0	1	-5.80178	0.0425233	0	1	-94.5239	3.85595	0.0300799	2.51646e-08	-167.595	1.47116	0	2.68666e-08
ncRNA_inter_chr1_848	LNC		Female	10.0189	-2.81869	CBNPAS					-2.81869		-2.81869					10.0189	10.0189					0.000485358	1	-1	0	0	1	1.51274	0.0535213	0.0744749	1	-6.68606	0.426464	0.0451926	1	-1.90367	2.56411	1.41048	1	-2.81869	10.0189	3.33431	0.000485358
ncRNA_inter_chr1_850	LNC		Female	5.32819	-3.90616	CBNPAS					-3.90616		-3.90616					5.32819	5.32819					0.0252288	1	-1	0	0	1	6.07112	0	0.220038	1	1	0	0	1	11.2361	0	0.412773	1	-3.90616	5.32819	1.2181	0.0252288
ncRNA_inter_chr1_853	LNC		Female	9.42374	-3.4713	CBNPAS					-3.4713		-3.4713					9.42374	9.42374					0.000395012	1	-1.60632	0.0857701	0.062309	1	-2.35059	1.02723	0.471177	1	-16.537	1.1066	0.0660546	0.215595	-3.07991	10.4634	3.78752	0.17955	-3.4713	9.42374	2.54961	0.000395012
ncRNA_inter_chr1_984	LNC		Female	0.749803	-7.44769	CBNPAS					-7.44769		-7.44769					0.749803	0.749803					0.000431952	1	-1	0	0	1	1	0	0	1	1	0	0	1	1.0138	0.116844	0.134072	1	-7.44769	0.749803	0.0950647	0.000431952
ncRNA_inter_chr1_985	LNC		Female	3.1222	-5.81846	CBNPAS					-5.81846		-5.81846					3.1222	3.1222					0.00576668	1	3.70026	0	0.0178122	1	1	0	0	1	1	0	0	1	-5.31444	0.303466	0.0562409	0.980004	-5.81846	3.1222	0.520633	0.00576668
ncRNA_inter_chr1_987	LNC		Female	36.8869	-10.1503	CB		-18.2065		-10.1503	-12.9703		-18.2065		2.82161		36.8869	14.7235	36.8869		0.00170704		9.1762e-07	5.70889e-13	3	-1	0	0	1	-18.2065	2.82161	0.16086	0.00170704	-17.0948	0.474932	0	1	-10.1503	36.8869	3.92463	9.1762e-07	-12.9703	14.7235	1.11049	5.70889e-13
ncRNA_inter_chr10_8709	LNC		Female	0.488236	-13.2964	CBNPAS					-13.2964		-13.2964					0.488236	0.488236					0.00310605	1	-1	0	0	1	-3.70028	0.0231401	0	1	1	0	0	1	1.35897	0.0517227	0.0671278	1	-13.2964	0.488236	0.0270989	0.00310605
ncRNA_inter_chr10_9178	LNC		Female	5.18165	-3.7577	CB				-3.7577	-6.11049		-6.11049				5.18165	2.22958	5.18165				0.0188375	0.0434591	2	-12.7577	0.183678	0	1	-3.26807	2.11806	0.701376	0.530946	-1.75501	0.736934	0.434641	1	-3.7577	5.18165	1.42117	0.0188375	-6.11049	2.22958	0.297636	0.0434591
ncRNA_inter_chr10_9185	LNC		Female	0.480315	-62.3848	CB				-62.3848			-62.3848				0.480315		0.480315				0.0102132		1	-1	0	0	1	1	0	0	1	3.73275	0	0.0206881	1	-62.3848	0.480315	0	0.0102132	-13.4864	0.280991	0.016334	0.369128
ncRNA_inter_chr10_9223	LNC		Female	1.93125	-3.20332	CBNPAS					-3.20332		-3.20332					1.93125	1.93125					0.0480843	1	-1.90061	0.453654	0.22518	1	-2.06435	0.657503	0.313199	1	-2.527	0.986546	0.432556	1	-2.16654	1.63165	0.77169	0.547611	-3.20332	1.93125	0.562618	0.0480843
ncRNA_inter_chr10_9263	LNC		Female	10.2594	-2.7956	CB				-2.7956	-2.89617		-2.89617				10.2594	1.59689	10.2594				0.00531299	0.00111359	2	-1.25305	0.265272	0.182885	1	-1.88113	1.29638	0.696206	0.875827	-3.29451	3.45806	1.17458	0.0857734	-2.7956	10.2594	3.75513	0.00531299	-2.89617	1.59689	0.510314	0.00111359
ncRNA_inter_chr10_9281	LNC		Female	1.16162	-6.80185	CB				-6.80185			-6.80185				1.16162		1.16162				0.00207282		1	-3.51996	0.00406875	0	1	-2.83102	0.121337	0.0373284	1	-5.46614	0.235046	0.0488389	0.851448	-6.80185	1.16162	0.179852	0.00207282	-5.21372	0.164929	0.0276906	0.26264
ncRNA_inter_chr10_9284	LNC		Female	1.52345	-8.54506	CB				-8.54506			-8.54506				1.52345		1.52345				0.00327411		1	-1	0	0	1	-4.01396	0.0243985	0	1	1	0	0	1	-8.54506	1.52345	0.170486	0.00327411	-1.50219	0.103302	0.0714692	1
ncRNA_inter_chr10_9287	LNC		Female	0.781536	-9.64863	CBNPAS					-9.64863		-9.64863					0.781536	0.781536					0.0184129	1	-1	0	0	1	1	0	0	1	1	0	0	1	-9.14144	0.109499	0	1	-9.64863	0.781536	0.0636733	0.0184129
ncRNA_inter_chr11_10069	LNC		Female	0.98939	-3.4093	CB				-3.4093			-3.4093				0.98939		0.98939				0.00283433		1	-4.13431	0.0078839	0	1	-4.23517	0.0746394	0.0190027	1	-1.67132	0.0269992	0.0197529	1	-3.4093	0.98939	0.303786	0.00283433	-1.09598	0.0344407	0.0264774	1
ncRNA_inter_chr11_9513	LNC		Female	0.850522	-9.09813	CBNPAS					-9.09813		-9.09813					0.850522	0.850522					0.03427	1	-1	0	0	1	-3.89037	0.0334018	0	1	1.77774	0.0252598	0.056408	1	-1.86662	0.0662126	0.0326845	1	-9.09813	0.850522	0.0830897	0.03427
ncRNA_inter_chr11_9780	LNC		Female	1.40501	-9.26004	CBNPAS					-9.26004		-9.26004					1.40501	1.40501					0.0019056	1	-9.01629	0.10889	0	1	-1.7769	0.0840587	0.0464708	1	-5.72085	0.308881	0.0399034	1	1.30853	0.124849	0.168167	1	-9.26004	1.40501	0.132608	0.0019056
ncRNA_inter_chr11_9963	LNC		Female	24.1753	-2.57218	CB				-2.57218			-2.57218				24.1753		24.1753				0.0190179		1	4.4261	0	0.0390555	1	-1.18735	0.591569	0.498334	1	-3.92214	0.817011	0.252026	1	-2.57218	24.1753	9.50717	0.0190179	-1.88386	0.917335	0.429044	1
ncRNA_inter_chr11_9964	LNC		Female	13.0791	-2.55415	CB				-2.55415			-2.55415				13.0791		13.0791				0.00924704		1	-1.41903	0.019684	0.0187132	1	-3.19413	0.380893	0.115906	1	-9.89169	0.311498	0.0300248	0.297975	-2.55415	13.0791	5.24873	0.00924704	-1.97996	2.32939	1.09383	0.301298
ncRNA_inter_chr11_9967	LNC		Female	46.0356	-2.39405	CBNPAS					-2.39405		-2.39405					46.0356	46.0356					0.0143794	1	3.03196	0.145887	0.352274	1	-1.14031	3.52399	3.25131	1	-3.01353	4.12658	1.58126	0.737208	-2.11124	92.9999	44.8551	0.101861	-2.39405	46.0356	17.9035	0.0143794
ncRNA_inter_chr12_10421	LNC		Female	8.06828	-3.26843	CBNPAS				-3.44707	-3.26843		-3.44707				5.89398	8.06828	8.06828				0.00503777	9.13319e-06	2	-1.73776	1.39726	0.75983	1	-2.13505	1.90594	0.932776	0.698875	-1.83194	1.73508	1.07565	1	-3.44707	5.89398	1.78607	0.00503777	-3.26843	8.06828	2.34082	9.13319e-06
ncRNA_inter_chr12_10621	LNC		Female	0.468666	-4.93057	CBNPAS					-4.93057		-4.93057					0.468666	0.468666					0.0471841	1	-1.04971	0.388095	0.316707	1	1.41248	0.156485	0.251771	1	1.05169	0.19044	0.241013	1	-3.77012	2.1269	0.581581	0.0869682	-4.93057	0.468666	0.0841299	0.0471841
ncRNA_inter_chr12_10681	LNC		Female	1.45431	-15.8051	CB				-15.8051			-15.8051				1.45431		1.45431				0.00375263		1	-3.51575	0.0249047	0	1	-20.7501	0.292602	0	1	-3.14498	0.507156	0.148871	1	-15.8051	1.45431	0.0786616	0.00375263	-3.4476	0.305964	0.066909	0.999532
ncRNA_inter_chr13_11028	LNC		Female	2.06444	-39.3002	CB				-39.3002			-39.3002				2.06444		2.06444				0.00924704		1	-1	0	0	1	-6.08649	0.521308	0.0862208	1	-65.2662	0.847108	0	0.258587	-39.3002	2.06444	0.0405812	0.00924704	-10.4571	0.911212	0.0719933	0.156127
ncRNA_inter_chr13_11031	LNC		Female	24.5824	-2.02952	CBNPAS					-2.02952		-2.02952					24.5824	24.5824					0.0293032	1	3.16534	0.0331017	0.129273	1	-1.46938	3.40063	2.43589	1	-2.93106	3.60461	1.33956	0.872897	-1.46214	47.972	32.6261	1	-2.02952	24.5824	11.3724	0.0293032
ncRNA_inter_chr13_11189	LNC		Female	1.98634	-34.8055	CB		-82.7912	-30.4444	-34.8055	-71.6281		-82.7912		0.506039	0.670359	1.98634	1.98634	1.98634		0.000661089	0.000602356	1.45902e-07	2.65421e-08	4	-37.7742	0.165318	0	0.317404	-82.7912	0.506039	0	0.000661089	-30.4444	0.670359	0.0167306	0.000602356	-34.8055	1.98634	0.0471356	1.45902e-07	-71.6281	1.98634	0.0264189	2.65421e-08
ncRNA_inter_chr13_11294	LNC		Female	1.17907	-21.7996	CYTO	-21.7996						-21.7996	1.17907					1.17907	0.0232672					1	-21.7996	1.17907	0.0300987	0.0232672	-2.58302	0.603336	0.209155	1	-15.0496	1.01236	0.0489306	0.0940886	-14.4242	0.996658	0.0459513	0.44479	1.03033	0.585694	0.543467	1
ncRNA_inter_chr13_11437	LNC		Female	12.1609	-4.48162	CBNPAS		-4.37992	-6.49531	-4.69172	-4.48162		-6.49531		3.96524	4.61873	8.33545	12.1609	12.1609		0.0310384	0.00145799	0.0303078	0.00174934	4	-3.2629	0.711463	0.215472	1	-4.37992	3.96524	0.894854	0.0310384	-6.49531	4.61873	0.776125	0.00145799	-4.69172	8.33545	1.84643	0.0303078	-4.48162	12.1609	2.59767	0.00174934
ncRNA_inter_chr13_11438	LNC		Female	8.99755	-3.99397	CBNPAS		-5.81902			-3.99397		-5.81902		7.89631			8.99755	8.99755		0.00951724			0.0139301	2	1.15912	0.663273	0.668561	1	-5.81902	7.89631	1.38127	0.00951724	-4.44622	7.05905	1.74122	0.0857734	-6.07546	25.3793	4.38398	0.0794862	-3.99397	8.99755	2.19041	0.0139301
ncRNA_inter_chr13_11602	LNC		Female	1.12187	-48.6894	CB				-48.6894			-48.6894				1.12187		1.12187				0.0434807		1	-31.7333	0.509269	0	0.822766	-10.3238	0.810927	0.0681908	1	-26.8471	0.576857	0	1	-48.6894	1.12187	0	0.0434807	-36.4564	0.6215	0	0.523471
ncRNA_inter_chr14_11847	LNC		Female	2.87648	-12.0276	CB				-12.0276			-12.0276				2.87648		2.87648				0.00471888		1	-8.44532	0.136935	0	1	-26.5336	0.667212	0	0.619026	-10.3669	0.990399	0.093171	0.463301	-12.0276	2.87648	0.21628	0.00471888	-3.61814	0.397144	0.098709	1
ncRNA_inter_chr14_11848	LNC		Female	3.23708	-3.11356	CB				-3.11356			-3.11356				3.23708		3.23708				0.046943		1	-1	0	0	1	1.38951	0.0868595	0.135671	1	-2.41072	0.139823	0.0688141	1	-3.11356	3.23708	1.0823	0.046943	2.17715	0.023395	0.05824	1
ncRNA_inter_chr14_11911	LNC		Female	10.9666	-2.83416	CBNPAS					-2.83416		-2.83416					10.9666	10.9666					0.00120477	1	-1.88721	6.77803	3.21664	1	-1.9661	5.62809	3.0534	0.896789	-2.75765	7.77199	3.04133	0.205925	-2.47447	7.49542	3.08349	0.124115	-2.83416	10.9666	3.57255	0.00120477
ncRNA_inter_chr14_12191	LNC		Female	34.2932	-7.35272	CB		-5.03853	-7.69552	-7.35272	-6.56937		-7.69552		3.10068	5.57322	34.2932	3.40136	34.2932		0.0205382	0.04526	0.0261906	0.000981177	4	-2.36685	0.392896	0.158259	1	-5.03853	3.10068	0.640111	0.0205382	-7.69552	5.57322	0.784933	0.04526	-7.35272	34.2932	4.60237	0.0261906	-6.56937	3.40136	0.488679	0.000981177
ncRNA_inter_chr14_12193	LNC		Female	61.6397	-5.89713	CB				-5.89713	-3.71035		-5.89713				61.6397	12.0407	61.6397				0.0003699	0.00196533	2	-3.19658	2.92362	0.918113	1	-2.61899	8.57094	3.33893	0.393266	-3.25888	6.83387	2.34487	0.892178	-5.89713	61.6397	10.6332	0.0003699	-3.71035	12.0407	3.0407	0.00196533
ncRNA_inter_chr15_12561	LNC		Female	4.40711	-7.07354	CB				-7.07354	-6.02036		-7.07354				4.40711	3.37771	4.40711				0.0152034	0.00914215	2	-8.95356	0.0149655	0	1	-13.0541	0.0915716	0.0044754	0.29497	-9.86661	0.0760138	0.0054315	1	-7.07354	4.40711	0.631597	0.0152034	-6.02036	3.37771	0.528292	0.00914215
ncRNA_inter_chr15_12562	LNC		Female	14.9854	-7.96538	CBNPAS					-7.96538		-7.96538					14.9854	14.9854					0.0021469	1	-4.12827	0.14661	0	1	-4.01442	0.113171	0	1	-13.8035	0.487156	0	1	-8.47737	14.3867	1.67057	0.0644251	-7.96538	14.9854	1.74325	0.0021469
ncRNA_inter_chr15_12563	LNC		Female	11.4019	-11.0387	CBNPAS				-23.0338	-11.0387		-23.0338				9.74426	11.4019	11.4019				0.00124366	0.0100619	2	-1	0	0	1	-6.82901	0.214806	0	1	-15.4911	0.423599	0	1	-23.0338	9.74426	0.39319	0.00124366	-11.0387	11.4019	0.944971	0.0100619
ncRNA_inter_chr15_12564	LNC		Female	9.92496	-22.0871	CBNPAS					-22.0871		-22.0871					9.92496	9.92496					4.02628e-06	1	-6.47155	0.154435	0	1	-9.46197	0.251823	0	1	6.1877	0	0.147185	1	-8.19737	4.54994	0.594166	0.158717	-22.0871	9.92496	0.383914	4.02628e-06
ncRNA_inter_chr15_12565	LNC		Female	0.465802	-72.4619	CBNPAS					-72.4619		-72.4619					0.465802	0.465802					0.000695526	1	-1	0	0	1	1	0	0	1	1	0	0	1	1	0	0	1	-72.4619	0.465802	0	0.000695526
ncRNA_inter_chr15_12566	LNC		Female	3.6886	-10.8037	CBNPAS					-10.8037		-10.8037					3.6886	3.6886					0.000354306	1	-1	0	0	1	1.65283	0.0425973	0.0941975	1	-18.8064	0.32469	0	1	-5.40682	1.2512	0.21163	0.380008	-10.8037	3.6886	0.308104	0.000354306
ncRNA_inter_chr15_12585	LNC		Female	0.813959	-92.859	NP			-92.859	-72.0367	-61.7957		-92.859			0.813959	0.644164	0.403455	0.813959			0.00468628	0.0466728	0.0388333	3	-1	0	0	1	-39.0623	0.315583	0	0.55227	-92.859	0.813959	0	0.00468628	-72.0367	0.644164	0	0.0466728	-61.7957	0.403455	0	0.0388333
ncRNA_inter_chr15_12586	LNC		Female	0.792884	-100.425	CBNPAS			-63.894		-100.425		-100.425			0.678117		0.792884	0.792884			0.0125008		0.000409263	2	-21.3534	0.158089	0	1	-30.6249	0.308459	0	0.512187	-63.894	0.678117	0	0.0125008	-38.8141	0.423352	0	0.342026	-100.425	0.792884	0	0.000409263
ncRNA_inter_chr15_12587	LNC		Female	0.613049	-109.275	CBNPAS					-109.275		-109.275					0.613049	0.613049					0.000633712	1	-1	0	0	1	-11.8301	0.0781096	0	1	-24.9018	0.196393	0	1	-2.1476	0.0961748	0.0409854	1	-109.275	0.613049	0	0.000633712
ncRNA_inter_chr15_12588	LNC		Female	3.72455	-21.4419	CB			-107.119	-21.4419			-107.119			0.87652	3.72455		3.72455			4.27914e-05	1.21555e-05		2	-3.51748	0.0136399	0	1	-34.5929	0.279619	0	0.319201	-107.119	0.87652	0	4.27914e-05	-21.4419	3.72455	0.161042	1.21555e-05	-52.7654	0.34639	0	0.128997
ncRNA_inter_chr15_12590	LNC		Female	1.68859	-395.775	CBNPAS					-395.775		-395.775					1.68859	1.68859					6.05113e-12	1	-10.5682	0.0364949	0	1	-31.683	0.16749	0	0.341419	-40.5655	0.24525	0	0.516416	-16.0608	0.0887885	0	1	-395.775	1.68859	0	6.05113e-12
ncRNA_inter_chr15_12591	LNC		Female	1.34014	-170.873	CBNPAS					-170.873		-170.873					1.34014	1.34014					9.46251e-08	1	-3.59979	0.08571	0.0169999	1	-15.6824	0.150893	0	1	-53.0484	0.542862	0	0.290533	-2.46472	0.0831485	0.0295305	1	-170.873	1.34014	0	9.46251e-08
ncRNA_inter_chr15_12592	LNC		Female	0.250015	-88.4553	CBNPAS					-88.4553		-88.4553					0.250015	0.250015					7.78256e-05	1	-1	0	0	1	-23.3237	0.0847844	0	1	-11.95	0.0441984	0	1	-30.279	0.115815	0	0.359538	-88.4553	0.250015	0	7.78256e-05
ncRNA_inter_chr15_12593	LNC		Female	0.971688	-137.85	CBNPAS					-137.85		-137.85					0.971688	0.971688					4.67804e-06	1	-1	0	0	1	-23.8641	0.207832	0	1	-21.8122	0.189513	0	0.851448	-9.02485	0.0804721	0	1	-137.85	0.971688	0	4.67804e-06
ncRNA_inter_chr15_12594	LNC		Female	0.144023	-52.3763	CB				-52.3763			-52.3763				0.144023		0.144023				0.0219657		1	-1	0	0	1	-11.9755	0.0287991	0	1	-8.44352	0.017007	0	1	-52.3763	0.144023	0	0.0219657	-27.6088	0.0531574	0	0.279762
ncRNA_inter_chr15_12595	LNC		Female	0.544699	-86.939	CB				-86.939	-70.2379		-86.939				0.544699	0.086579	0.544699				1.6705e-09	0.000860469	2	-1	0	0	1	-9.37637	0.0131248	0	1	-33.9455	0.050331	0	0.293296	-86.939	0.544699	0.00417866	1.6705e-09	-70.2379	0.086579	0	0.000860469
ncRNA_inter_chr15_12597	LNC		Female	2.06265	-98.7804	CB				-98.7804			-98.7804				2.06265		2.06265				4.09414e-09		1	-1	0	0	1	-15.8943	0.0807446	0	1	-24.6604	0.108727	0	1	-98.7804	2.06265	0.0160387	4.09414e-09	-27.5361	0.122552	0	0.538154
ncRNA_inter_chr15_12609	LNC		Female	23.8982	-3.77441	CB				-3.77441			-3.77441				23.8982		23.8982				0.0160825		1	-1.74484	2.13094	1.10548	1	-2.23703	3.07328	1.47463	1	-2.88672	2.97587	1.01283	1	-3.77441	23.8982	6.43474	0.0160825	-2.2011	11.0104	4.69416	0.564894
ncRNA_inter_chr15_12630	LNC		Female	0.240979	-10.9049	CB				-10.9049			-10.9049				0.240979		0.240979				0.0379037		1	-1	0	0	1	-21.7679	0.0504609	0	1	-4.38879	0.0693032	0.0123102	1	-10.9049	0.240979	0.0212809	0.0379037	-51.9619	0.100745	0	0.237106
ncRNA_inter_chr15_12633	LNC		Female	7.50371	-7.95767	CBNPAS			-7.22622	-6.5076	-7.95767		-7.95767			3.52765	6.39316	7.50371	7.50371			0.0112857	0.0121427	0.000345883	3	-9.206	0.377766	0.0224612	1	-3.52725	1.45269	0.396147	0.346855	-7.22622	3.52765	0.496965	0.0112857	-6.5076	6.39316	0.987162	0.0121427	-7.95767	7.50371	0.862841	0.000345883
ncRNA_inter_chr15_12683	LNC		Female	1.44292	-23.4344	CB				-23.4344			-23.4344				1.44292		1.44292				0.00577458		1	-1.63255	0.337675	0.192491	1	1.20008	0.267691	0.339155	1	-2.7601	0.396486	0.123743	1	-23.4344	1.44292	0.0420106	0.00577458	-1.66379	0.334965	0.194854	1
ncRNA_inter_chr15_12704	LNC		Female	0.472129	-56.7647	CBNPAS					-56.7647		-56.7647					0.472129	0.472129					0.0482228	1	-5.87948	0.0368091	0	1	-3.89041	0.0318987	0	1	1	0	0	1	-2.88136	0.186263	0.0548658	1	-56.7647	0.472129	0	0.0482228
ncRNA_inter_chr15_12956	LNC		Female	3.47113	-24.735	NP			-24.735				-24.735			3.47113			3.47113			0.0155448			1	-3.18395	0.939132	0.272673	1	-7.13958	4.33304	0.682827	0.0731016	-24.735	3.47113	0.150085	0.0155448	-10.2831	4.00379	0.429822	0.23338	-5.83574	0.576505	0.0815937	0.511052
ncRNA_inter_chr16_13049	LNC		Female	8.40196	-3.43473	CBNPAS					-3.43473		-3.43473					8.40196	8.40196					0.00431801	1	1.3534	1.82744	2.36108	1	-3.00832	1.81785	0.57408	1	-1.43198	2.53644	1.89366	1	-2.81664	5.09454	1.75908	0.72149	-3.43473	8.40196	2.36577	0.00431801
ncRNA_inter_chr16_13408	LNC		Female	0.854658	-62.9231	CBNPAS					-62.9231		-62.9231					0.854658	0.854658					0.00553808	1	-1	0	0	1	3.54797	0	0.0514226	1	-3.49219	0.0317879	0	1	-16.7211	0.30001	0	1	-62.9231	0.854658	0	0.00553808
ncRNA_inter_chr16_13412	LNC		Female	0.206435	-18.9306	CB				-18.9306			-18.9306				0.206435		0.206435				0.0466728		1	-6.47101	0.0156574	0	1	-12.1252	0.0333898	0	1	-5.04345	0.191757	0.0345476	1	-18.9306	0.206435	0.00759914	0.0466728	-2.43134	0.176529	0.0675084	1
ncRNA_inter_chr16_13415	LNC		Female	2.7589	-5.93656	CB				-5.93656			-5.93656				2.7589		2.7589				0.040177		1	-1	0	0	1	-6.60551	0.0848852	0	1	-42.0768	0.532786	0	0.207896	-5.93656	2.7589	0.455515	0.040177	-6.84484	0.476414	0.0478895	0.991874
ncRNA_inter_chr16_13428	LNC		Female	0.937043	-67.4038	CYTO	-67.4038						-67.4038	0.937043					0.937043	0.012178					1	-67.4038	0.937043	0	0.012178	-14.9785	0.240056	0	1	-8.65651	0.586789	0.0460025	0.931695	-9.21051	0.564447	0.0432014	0.547611	-4.38931	0.867311	0.154509	0.586128
ncRNA_inter_chr17_13736	LNC		Female	4.29044	-3.89596	CB				-3.89596			-3.89596				4.29044		4.29044				0.0201615		1	-1.69363	0.161398	0.0671335	1	-3.43178	0.906136	0.264747	0.371483	-3.34179	0.596435	0.213867	1	-3.89596	4.29044	1.1001	0.0201615	1.07598	0.245116	0.238967	1
ncRNA_inter_chr17_13843	LNC		Female	19.8971	-4.94748	CYTO	-4.94748	-3.32778	-3.91276	-3.05548			-4.94748	19.8971	7.45379	5.22819	2.76937		19.8971	0.0159162	0.00229986	0.00024908	0.0332649		4	-4.94748	19.8971	3.82597	0.0159162	-3.32778	7.45379	2.23085	0.00229986	-3.91276	5.22819	1.3714	0.00024908	-3.05548	2.76937	0.900471	0.0332649	-3.09036	0.321076	0.0907943	0.463793
ncRNA_inter_chr18_14339	LNC		Female	5.21387	-3.0209	CB				-3.0209			-3.0209				5.21387		5.21387				0.00555362		1	1.07252	0.270755	0.24677	1	-2.03675	6.77929	3.38552	0.351906	-1.71194	1.9893	1.26696	1	-3.0209	5.21387	1.79249	0.00555362	-2.03932	1.05388	0.491151	0.821103
ncRNA_inter_chr19_14769	LNC		Female	7.52685	-14.0849	CBNPAS				-20.2853	-14.0849		-20.2853				5.8786	7.52685	7.52685				0.000628382	3.67731e-08	2	-22.2199	0.811585	0	1	-6.09455	0.923215	0.136382	1	-28.8661	1.05284	0	0.92099	-20.2853	5.8786	0.269181	0.000628382	-14.0849	7.52685	0.486068	3.67731e-08
ncRNA_inter_chr19_14770	LNC		Female	4.5723	-21.9493	NP		-201.696	-21.9493	-29.0314	-33.742		-201.696		2.41364	4.5723	3.21342	2.57466	4.5723		6.74264e-11	1.46433e-07	7.19813e-09	2.43876e-10	4	-8.21372	0.063537	0	1	-201.696	2.41364	0	6.74264e-11	-21.9493	4.5723	0.221002	1.46433e-07	-29.0314	3.21342	0.107164	7.19813e-09	-33.742	2.57466	0.0726446	2.43876e-10
ncRNA_inter_chr19_14771	LNC		Female	0.704388	-65.8636	CB				-65.8636			-65.8636				0.704388		0.704388				0.0345735		1	-1	0	0	1	1	0	0	1	-3.49241	0.0183103	0	1	-65.8636	0.704388	0	0.0345735	-6.62071	0.0375115	0	1
ncRNA_inter_chr19_14964	LNC		Female	1.91874	-3.08379	CBNPAS					-3.08379		-3.08379					1.91874	1.91874					0.0306887	1	8.9081	0	0.0539194	1	-1.55652	0.167402	0.10862	1	-2.16491	0.183213	0.0943297	1	1.05529	1.11267	1.15739	1	-3.08379	1.91874	0.563738	0.0306887
ncRNA_inter_chr2_1098	LNC		Female	3.68553	-3.96591	CB				-3.96591	-4.41351		-4.41351				3.68553	3.206	3.68553				0.0341195	0.000431952	2	-3.51716	0.0290293	0	1	-1.64116	0.784057	0.533707	1	-2.63197	0.630541	0.216011	1	-3.96591	3.68553	0.945626	0.0341195	-4.41351	3.206	0.668311	0.000431952
ncRNA_inter_chr2_1300	LNC		Female	3.22921	-4.6939	CB				-4.6939	-2.87574		-4.6939				3.22921	2.63567	3.22921				0.0017187	0.00511089	2	6.16582	0	0.0341615	1	-1.33486	0.581394	0.470156	1	-1.57093	0.828426	0.546509	1	-4.6939	3.22921	0.72086	0.0017187	-2.87574	2.63567	0.840071	0.00511089
ncRNA_inter_chr2_1430	LNC		Female	2.66581	-3.70875	CB				-3.70875			-3.70875				2.66581		2.66581				0.0115282		1	-1.21189	0.116529	0.081981	1	-1.12007	0.291329	0.255965	1	-3.17081	0.61388	0.204564	0.893931	-3.70875	2.66581	0.731556	0.0115282	-1.75984	0.668119	0.350996	1
ncRNA_inter_chr2_1451	LNC		Female	1.42737	-7.98744	CBNPAS					-7.98744		-7.98744					1.42737	1.42737					0.00521202	1	-25.8197	0.194675	0	1	-4.06147	0.226041	0.0558823	1	-6.31587	0.487467	0.0840218	1	-20.2526	1.65416	0.0789058	0.0650301	-7.98744	1.42737	0.159268	0.00521202
ncRNA_inter_chr2_1934	LNC		Female	1.22094	-2.52886	CBNPAS					-2.52886		-2.52886					1.22094	1.22094					0.0289512	1	21.6189	0	0.0239255	1	-1.12858	0.01366	0.0129528	1	-1.81644	0.0182827	0.0084369	1	1.60066	0.0561633	0.0888899	1	-2.52886	1.22094	0.443066	0.0289512
ncRNA_inter_chr2_1936	LNC		Female	31.0489	-9.80385	CB				-9.80385	-4.43946		-9.80385				31.0489	6.70695	31.0489				4.96681e-06	0.0132255	2	-4.77603	0.647972	0.0953041	1	-4.66972	4.83073	1.02329	0.429488	-5.0143	5.56135	1.20539	0.215126	-9.80385	31.0489	3.19944	4.96681e-06	-4.43946	6.70695	1.38384	0.0132255
ncRNA_inter_chr2_2089	LNC		Female	1.36096	-4.96202	CB			-7.8048	-4.96202	-4.97605		-7.8048			0.600059	1.36096	0.65858	1.36096			0.018718	0.0148184	0.00511089	3	-49.387	0.199556	0	0.0872681	-7.24396	0.533158	0.0679181	0.0846243	-7.8048	0.600059	0.0825868	0.018718	-4.96202	1.36096	0.273876	0.0148184	-4.97605	0.65858	0.119584	0.00511089
ncRNA_inter_chr2_2090	LNC		Female	1.28369	-14.4214	CBNPAS					-14.4214		-14.4214					1.28369	1.28369					0.00237335	1	1.06869	0.107284	0.116761	1	-1.87449	0.118639	0.0573674	1	9.24223	0	0.179039	1	-2.39424	0.290014	0.115446	1	-14.4214	1.28369	0.0669322	0.00237335
ncRNA_inter_chr2_2112	LNC		Female	1.11881	-6.70735	CBNPAS					-6.70735		-6.70735					1.11881	1.11881					0.0118351	1	2.66074	0.0771917	0.193603	1	-1.12531	0.17648	0.170465	1	1	0	0	1	-3.58841	0.0388533	0	1	-6.70735	1.11881	0.147318	0.0118351
ncRNA_inter_chr3_2128	LNC		Female	1.48169	-8.87567	CB			-100.865	-8.87567			-100.865			0.296302	1.48169		1.48169			0.0278463	2.71166e-06		2	-1	0	0	1	-7.33817	0.148051	0.0185918	0.816686	-100.865	0.296302	0	0.0278463	-8.87567	1.48169	0.169789	2.71166e-06	-1.74697	0.0437382	0.0228808	1
ncRNA_inter_chr3_2361	LNC		Female	1.14844	-5.85558	CBNPAS					-5.85558		-5.85558					1.14844	1.14844					0.00926292	1	-1	0	0	1	3.54216	0	0.041046	1	-3.95601	0.0624866	0	1	1.31037	0.0890606	0.121239	1	-5.85558	1.14844	0.163229	0.00926292
ncRNA_inter_chr3_2915	LNC		Female	7.23532	-16.5276	CYTO	-16.5276	-7.40975	-8.75917	-7.15006			-16.5276	7.23532	3.8261	3.18908	0.697752		7.23532	7.72102e-11	3.67567e-06	2.51074e-06	0.000442233		4	-16.5276	7.23532	0.417244	7.72102e-11	-7.40975	3.8261	0.49832	3.67567e-06	-8.75917	3.18908	0.376429	2.51074e-06	-7.15006	0.697752	0.096532	0.000442233	-6.34426	0.0862742	0.0105137	0.139089
ncRNA_inter_chr3_2937	LNC		Female	0.76106	-4.80811	CBNPAS		-50.3818			-4.80811		-50.3818		0.224352			0.76106	0.76106		0.0251892			0.00166508	2	-6.27359	0.41238	0.0553501	0.208136	-50.3818	0.224352	0	0.0251892	-4.75751	0.28866	0.0652862	0.563329	-3.74878	0.428204	0.114068	0.401051	-4.80811	0.76106	0.145386	0.00166508
ncRNA_inter_chr4_3119	LNC		Female	40.6863	-2.54995	CB				-2.54995			-2.54995				40.6863		40.6863				0.0194967		1	-3.5167	0.0114282	0	1	-1.98356	1.46718	0.780085	1	-3.64267	0.636837	0.211185	1	-2.54995	40.6863	17.0531	0.0194967	-1.6037	15.3098	9.02073	0.332409
ncRNA_inter_chr4_3138	LNC		Female	34.3029	-2.58549	CB			-4.27897	-2.58549			-4.27897			7.98722	34.3029		34.3029			0.030148	0.0383589		2	-1.08023	0.293285	0.235083	1	-2.43399	4.97522	2.10179	0.55227	-4.27897	7.98722	2.1097	0.030148	-2.58549	34.3029	13.5418	0.0383589	-1.8533	10.801	5.36775	0.368253
ncRNA_inter_chr4_3157	LNC		Female	1.07154	-3.72278	CBNPAS					-3.72278		-3.72278					1.07154	1.07154					0.00299599	1	1.34098	0.02253	0.029713	1	-2.18426	0.191135	0.0981057	1	-1.71621	0.336065	0.206072	1	-1.39674	0.782838	0.576318	1	-3.72278	1.07154	0.257243	0.00299599
ncRNA_inter_chr4_3641	LNC		Female	1.68758	-74.0501	CB				-74.0501			-74.0501				1.68758		1.68758				0.00870911		1	-6.12277	2.30276	0.362373	0.870975	-1.33834	1.05091	0.836594	1	-3.71693	1.20318	0.299949	1	-74.0501	1.68758	0	0.00870911	-5.5293	1.56615	0.258627	0.124628
ncRNA_inter_chr4_3819	LNC		Female	2.83099	-7.23168	CBNPAS				-12.6351	-7.23168		-12.6351				2.74046	2.83099	2.83099				2.39015e-07	3.63178e-07	2	1.02004	0.117048	0.12362	1	-4.15932	0.742309	0.174616	0.140257	-7.58519	0.636693	0.0740113	0.128834	-12.6351	2.74046	0.212144	2.39015e-07	-7.23168	2.83099	0.355407	3.63178e-07
ncRNA_inter_chr5_3972	LNC		Female	5.63393	-5.42672	CB				-5.42672			-5.42672				5.63393		5.63393				0.00236633		1	-1	0	0	1	-4.26503	0.511889	0.114154	1	-4.69093	1.14826	0.259773	0.920673	-5.42672	5.63393	1.02667	0.00236633	-2.14041	0.262839	0.0942504	1
ncRNA_inter_chr5_4008	LNC		Female	0.250595	-4.00289	CB				-4.00289			-4.00289				0.250595		0.250595				0.00260938		1	-2.45198	0.0243938	0.00894022	1	-1.58434	0.0254914	0.0165234	1	-5.85424	0.0511568	0.00872027	0.0572097	-4.00289	0.250595	0.0642328	0.00260938	-2.85807	0.097782	0.0312526	0.220805
ncRNA_inter_chr5_4115	LNC		Female	22.5286	-33.9015	CBNPAS	-52.0169	-22.6123	-43.9712	-32.6581	-33.9015		-52.0169	3.9882	4.96992	5.50841	19.8514	22.5286	22.5286	2.27481e-11	1.51971e-13	3.0973e-14	2.33789e-14	7.64652e-22	5	-52.0169	3.9882	0.0579173	2.27481e-11	-22.6123	4.96992	0.199794	1.51971e-13	-43.9712	5.50841	0.125596	3.0973e-14	-32.6581	19.8514	0.597112	2.33789e-14	-33.9015	22.5286	0.604834	7.64652e-22
ncRNA_inter_chr5_4116	LNC		Female	0.295775	-150.417	CB		-6.08437		-150.417			-150.417		0.267126		0.295775		0.295775		0.0092479		2.39015e-07		2	-2.2917	0.0850745	0.0385155	1	-6.08437	0.267126	0.0444021	0.0092479	-1.66528	0.077854	0.0461824	1	-150.417	0.295775	0	2.39015e-07	-3.75632	0.1338	0.0314457	0.276628
ncRNA_inter_chr5_4779	LNC		Female	7.9563	-2.86497	CBNPAS					-2.86497		-2.86497					7.9563	7.9563					0.0163998	1	8.92364	0	0.105911	1	-1.33538	1.22814	0.9307	1	-3.52227	1.65789	0.529382	1	-2.46145	31.974	13.5568	0.0932225	-2.86497	7.9563	2.61877	0.0163998
ncRNA_inter_chr6_4827	LNC		Female	5.88366	-2.4151	CBNPAS					-2.4151		-2.4151					5.88366	5.88366					0.0370437	1	-1.13118	0.12516	0.121296	1	-1.39917	1.54423	1.11944	1	-2.52026	5.08323	2.289	0.715366	-2.11479	20.2067	9.83666	0.150016	-2.4151	5.88366	2.24205	0.0370437
ncRNA_inter_chr6_5137	LNC		Female	3.88108	-15.4263	CBNPAS		-9.2545	-12.4124	-11.8455	-15.4263		-15.4263		1.05481	1.09408	1.24869	3.88108	3.88108		0.00139748	8.21908e-05	0.000428312	1.20103e-12	4	-7.44383	0.617047	0.0636315	0.0925278	-9.2545	1.05481	0.121587	0.00139748	-12.4124	1.09408	0.0885029	8.21908e-05	-11.8455	1.24869	0.0977314	0.000428312	-15.4263	3.88108	0.246239	1.20103e-12
ncRNA_inter_chr6_5138	LNC		Female	13.6663	-42.5881	CBNPAS	-33.1925	-15.2848	-7.55099	-20.8192	-42.5881		-42.5881	0.693285	2.58623	2.05428	4.54804	13.6663	13.6663	0.0011549	1.71775e-08	0.0011277	1.62413e-13	2.85844e-29	5	-33.1925	0.693285	0.0118372	0.0011549	-15.2848	2.58623	0.16949	1.71775e-08	-7.55099	2.05428	0.269279	0.0011277	-20.8192	4.54804	0.215544	1.62413e-13	-42.5881	13.6663	0.300119	2.85844e-29
ncRNA_inter_chr6_5253	LNC		Female	21.6743	-57.1039	CB		-85.6187	-33.6788	-57.1039	-16.6276		-85.6187		7.72052	5.5398	21.6743	4.98349	21.6743		2.03158e-11	1.84605e-07	7.99634e-15	8.03274e-08	4	-21.3368	1.65257	0.0469632	0.203568	-85.6187	7.72052	0.0745078	2.03158e-11	-33.6788	5.5398	0.133364	1.84605e-07	-57.1039	21.6743	0.352748	7.99634e-15	-16.6276	4.98349	0.240443	8.03274e-08
ncRNA_inter_chr6_5626	LNC		Female	5.99191	-24.7783	CBNPAS					-24.7783		-24.7783					5.99191	5.99191					3.07129e-08	1	3.66	0	0.0644048	1	-9.77599	0.342997	0	1	-3.48739	0.0695005	0	1	-4.75453	2.52896	0.542138	0.422801	-24.7783	5.99191	0.182804	3.07129e-08
ncRNA_inter_chr6_5627	LNC		Female	2.51013	-18.1322	CBNPAS					-18.1322		-18.1322					2.51013	2.51013					0.00530793	1	-1	0	0	1	-6.68648	0.16054	0	1	1	0	0	1	2.13778	0.0875751	0.228608	1	-18.1322	2.51013	0.11129	0.00530793
ncRNA_inter_chr6_5687	LNC		Female	0.682485	-10.761	CBNPAS					-10.761		-10.761					0.682485	0.682485					0.0138013	1	-16.7613	0.806273	0.0492869	0.345918	-13.8236	0.730465	0.041046	0.301515	-2.4564	0.819108	0.313111	1	-6.64388	1.44059	0.202387	0.150136	-10.761	0.682485	0.0467933	0.0138013
ncRNA_inter_chr6_5739	LNC		Female	1.53088	-3.1496	CBNPAS					-3.1496		-3.1496					1.53088	1.53088					2.98832e-05	1	-1	0	0	1	2.17292	0.00628327	0.0200947	1	1	0	0	1	1.33176	0.0891915	0.127325	1	-3.1496	1.53088	0.452425	2.98832e-05
ncRNA_inter_chr6_5741	LNC		Female	1.23353	-3.9152	CBNPAS					-3.9152		-3.9152					1.23353	1.23353					0.00391521	1	-1	0	0	1	-3.70249	0.0191947	0	1	3.73263	0	0.0197643	1	1.5371	0.06191	0.103036	1	-3.9152	1.23353	0.293412	0.00391521
ncRNA_inter_chr6_5742	LNC		Female	0.765338	-4.00361	CBNPAS					-4.00361		-4.00361					0.765338	0.765338					0.000538913	1	-1	0	0	1	-1.05311	0.00763656	0.00844355	1	1	0	0	1	1.35492	0.0170692	0.0241885	1	-4.00361	0.765338	0.172233	0.000538913
ncRNA_inter_chr6_5743	LNC		Female	1.23657	-3.28486	CBNPAS					-3.28486		-3.28486					1.23657	1.23657					0.0274548	1	-3.5181	0.0129976	0	1	1	0	0	1	1	0	0	1	8.61859	0	0.0661307	1	-3.28486	1.23657	0.352086	0.0274548
ncRNA_inter_chr6_5746	LNC		Female	0.715816	-2.68795	CBNPAS					-2.68795		-2.68795					0.715816	0.715816					0.0251082	1	-7.99108	0.013884	0	1	-15.0224	0.0262172	0	1	-10.3855	0.0141254	0	1	-1.38453	0.124743	0.0932253	1	-2.68795	0.715816	0.250032	0.0251082
ncRNA_inter_chr6_5748	LNC		Female	0.486139	-2.98511	CBNPAS					-2.98511		-2.98511					0.486139	0.486139					0.00164324	1	-1	0	0	1	1	0	0	1	1	0	0	1	-1.1629	0.0441809	0.0439775	1	-2.98511	0.486139	0.151719	0.00164324
ncRNA_inter_chr6_5749	LNC		Female	0.53471	-2.87188	CBNPAS					-2.87188		-2.87188					0.53471	0.53471					0.0052711	1	3.69971	0	0.00205056	1	-3.7026	0.00294232	0	1	1	0	0	1	2.46967	0.0182117	0.0478751	1	-2.87188	0.53471	0.174251	0.0052711
ncRNA_inter_chr6_5750	LNC		Female	2.64135	-3.85324	CB			-17.3181	-3.85324	-2.8963		-17.3181			0.170327	2.64135	1.00604	2.64135			0.0182884	7.09761e-05	0.00404475	3	1.04705	0.00580313	0.00577779	1	-2.8638	0.796154	0.311847	0.586499	-17.3181	0.170327	0.00939279	0.0182884	-3.85324	2.64135	0.725478	7.09761e-05	-2.8963	1.00604	0.323847	0.00404475
ncRNA_inter_chr6_5752	LNC		Female	15.1641	-3.70626	CBNPAS					-3.70626		-3.70626					15.1641	15.1641					0.000505586	1	-1	0	0	1	-4.36356	0.477305	0.0718237	1	1.11096	0.0780683	0.120007	1	-2.52319	4.48807	1.81306	0.743976	-3.70626	15.1641	3.83845	0.000505586
ncRNA_inter_chr6_5753	LNC		Female	7.18291	-2.57621	CBNPAS					-2.57621		-2.57621					7.18291	7.18291					0.0125311	1	-5.88044	0.0272458	0	1	1	0	0	1	3.73264	0	0.0216222	1	3.76891	0.218233	0.898169	0.508174	-2.57621	7.18291	2.59485	0.0125311
ncRNA_inter_chr6_5754	LNC		Female	0.577619	-2.73962	CBNPAS					-2.73962		-2.73962					0.577619	0.577619					0.00689133	1	-6.4701	0.00505258	0	1	8.55358	0	0.00759177	1	-5.80882	0.00346664	0	1	-1.13576	0.0873504	0.0775759	1	-2.73962	0.577619	0.198106	0.00689133
ncRNA_inter_chr6_5755	LNC		Female	1.71438	-3.19648	CB				-3.19648	-2.40534		-3.19648				1.71438	0.396468	1.71438				0.00226321	0.028517	2	-1	0	0	1	-1.2562	0.0403639	0.0357998	1	-9.60551	0.0366603	0.00334054	1	-3.19648	1.71438	0.562907	0.00226321	-2.40534	0.396468	0.152873	0.028517
ncRNA_inter_chr6_5756	LNC		Female	2.86806	-2.90312	CBNPAS					-2.90312		-2.90312					2.86806	2.86806					0.00274295	1	-1	0	0	1	-2.71338	0.0249563	0.00872782	1	-1.94133	0.0246886	0.00812787	1	2.49896	0.0967606	0.255271	1	-2.90312	2.86806	0.92589	0.00274295
ncRNA_inter_chr6_5757	LNC		Female	0.848028	-3.18026	CBNPAS					-3.18026		-3.18026					0.848028	0.848028					0.00035289	1	-1	0	0	1	1	0	0	1	1	0	0	1	1.24444	0.0328532	0.041246	1	-3.18026	0.848028	0.245643	0.00035289
ncRNA_inter_chr6_5759	LNC		Female	18.7224	-2.35238	CBNPAS					-2.35238		-2.35238					18.7224	18.7224					0.04589	1	-1	0	0	1	1	0	0	1	6.4206	0	0.256242	1	2.88964	0.384688	1.35244	1	-2.35238	18.7224	7.40168	0.04589
ncRNA_inter_chr6_5760	LNC		Female	8.47189	-3.30862	CBNPAS					-3.30862		-3.30862					8.47189	8.47189					3.3257e-06	1	-12.2023	0.056279	0	1	1.54915	0.0147417	0.0303158	1	1	0	0	1	2.7114	0.237766	0.66721	0.990036	-3.30862	8.47189	2.40044	3.3257e-06
ncRNA_inter_chr6_5761	LNC		Female	11.2892	-3.61862	CB				-3.61862	-2.89212		-3.61862				11.2892	6.83274	11.2892				0.000179366	0.002745	2	-1	0	0	1	-2.26354	0.378099	0.170012	1	-23.7968	0.314273	0	1	-3.61862	11.2892	3.23964	0.000179366	-2.89212	6.83274	2.21945	0.002745
ncRNA_inter_chr6_5762	LNC		Female	1.44485	-3.06789	CBNPAS					-3.06789		-3.06789					1.44485	1.44485					4.57644e-05	1	-1	0	0	1	-2.59254	0.0563577	0.0270675	1	-3.53295	0.00755347	0.00229724	1	-2.09898	1.24393	0.63379	0.262897	-3.06789	1.44485	0.439949	4.57644e-05
ncRNA_inter_chr6_5763	LNC		Female	0.888331	-2.96596	CBNPAS					-2.96596		-2.96596					0.888331	0.888331					1.13598e-05	1	-1	0	0	1	3.56714	0.00167535	0.0072383	1	-15.598	0.00342808	0	1	-1.89486	0.224346	0.125071	0.572824	-2.96596	0.888331	0.281847	1.13598e-05
ncRNA_inter_chr6_5764	LNC		Female	23.7676	-6.9535	CB		-5.10818		-6.9535	-2.85634		-6.9535		0.857879		23.7676	11.3906	23.7676		0.0207388		6.982e-09	4.24542e-06	3	1.20621	0.0337014	0.0422629	1	-5.10818	0.857879	0.17162	0.0207388	-15.3126	0.307536	0.0176398	0.3617	-6.9535	23.7676	3.36968	6.982e-09	-2.85634	11.3906	3.73513	4.24542e-06
ncRNA_inter_chr6_5765	LNC		Female	14.6777	-2.6863	CBNPAS					-2.6863		-2.6863					14.6777	14.6777					0.000138357	1	2.6893	0.00783506	0.0301965	1	-2.05272	0.114395	0.0619155	1	-2.20029	0.0951953	0.0468352	1	-1.50842	2.92888	2.06114	1	-2.6863	14.6777	5.13814	0.000138357
ncRNA_inter_chr6_5766	LNC		Female	5.57861	-6.14951	CBNPAS					-6.14951		-6.14951					5.57861	5.57861					0.000636904	1	-1	0	0	1	1	0	0	1	1	0	0	1	1.57971	0.208099	0.399584	1	-6.14951	5.57861	0.840406	0.000636904
ncRNA_inter_chr6_5768	LNC		Female	36.2414	-2.87057	CBNPAS					-2.87057		-2.87057					36.2414	36.2414					8.11293e-06	1	1.06625	0.0375924	0.0345106	1	-7.18734	0.435313	0.0574805	0.55227	-2.84022	0.393858	0.144041	1	-1.44723	8.54546	6.75295	1	-2.87057	36.2414	11.8587	8.11293e-06
ncRNA_inter_chr6_5769	LNC		Female	99.893	-3.11373	CBNPAS					-3.11373		-3.11373					99.893	99.893					1.30185e-07	1	-3.51761	0.062957	0	1	-2.17884	1.2466	0.661856	1	-4.25464	0.847943	0.207912	1	-1.80517	25.5842	15.5102	0.995488	-3.11373	99.893	30.0555	1.30185e-07
ncRNA_inter_chr6_5770	LNC		Female	4.80694	-3.08008	CBNPAS					-3.08008		-3.08008					4.80694	4.80694					0.000622294	1	-1	0	0	1	-3.70263	0.0148533	0	1	-3.95454	0.023228	0	1	1.13562	0.798124	0.97399	1	-3.08008	4.80694	1.47219	0.000622294
ncRNA_inter_chr6_5771	LNC		Female	75.3087	-3.25887	CBNPAS					-3.25887		-3.25887					75.3087	75.3087					8.28701e-07	1	4.40508	0	0.117824	1	-3.94724	3.54742	0.971898	0.265832	-7.68298	2.08899	0.272069	0.673517	-2.25875	25.0666	12.0397	0.340429	-3.25887	75.3087	21.8087	8.28701e-07
ncRNA_inter_chr6_5772	LNC		Female	89.6612	-2.70322	CBNPAS				-3.83002	-2.70322		-3.83002				78.0549	89.6612	89.6612				3.49181e-06	7.62207e-05	2	-8.4516	0.0910091	0	1	-2.43714	3.51975	1.45521	0.660114	-3.46629	1.84801	0.594888	0.935164	-3.83002	78.0549	21.1771	3.49181e-06	-2.70322	89.6612	31.2207	7.62207e-05
ncRNA_inter_chr6_5774	LNC		Female	7.38027	-2.6226	CBNPAS					-2.6226		-2.6226					7.38027	7.38027					0.000456489	1	3.69967	0	0.0218953	1	1	0	0	1	1	0	0	1	11.5892	0.062217	0.913437	0.421253	-2.6226	7.38027	2.62834	0.000456489
ncRNA_inter_chr6_5775	LNC		Female	7.89389	-4.94379	CBNPAS					-4.94379		-4.94379					7.89389	7.89389					1.90584e-08	1	-1	0	0	1	1	0	0	1	1	0	0	1	4.35843	0.152162	0.789572	1	-4.94379	7.89389	1.51785	1.90584e-08
ncRNA_inter_chr6_5776	LNC		Female	61.2547	-2.82862	CBNPAS					-2.82862		-2.82862					61.2547	61.2547					6.74183e-06	1	-2.90399	0.0877902	0.0331694	1	-3.05264	0.969209	0.336715	1	-5.78475	0.984647	0.187347	0.653701	-1.24492	10.022	9.02964	1	-2.82862	61.2547	20.4121	6.74183e-06
ncRNA_inter_chr6_5777	LNC		Female	411.476	-3.08716	CBNPAS					-3.08716		-3.08716					411.476	411.476					4.75954e-07	1	1.6841	0.280686	0.46618	1	-2.20254	10.6225	5.29553	1	-7.14803	6.9258	1.14027	0.25585	-1.56608	92.1652	64.9984	1	-3.08716	411.476	125.715	4.75954e-07
ncRNA_inter_chr6_5778	LNC		Female	3.4266	-3.95531	CBNPAS					-3.95531		-3.95531					3.4266	3.4266					1.19579e-05	1	-1	0	0	1	-2.48626	0.0550158	0.0188382	1	1	0	0	1	1.41802	0.206637	0.302946	1	-3.95531	3.4266	0.81018	1.19579e-05
ncRNA_inter_chr6_5779	LNC		Female	6.33961	-2.52667	CBNPAS					-2.52667		-2.52667					6.33961	6.33961					0.00126112	1	-1	0	0	1	1.55468	0.0234205	0.0393255	1	-3.51696	0.0177115	0	1	1.3613	0.472145	0.676376	1	-2.52667	6.33961	2.35412	0.00126112
ncRNA_inter_chr6_5782	LNC		Female	1.18269	-4.18237	CBNPAS					-4.18237		-4.18237					1.18269	1.18269					0.00142689	1	-1	0	0	1	11.3351	0	0.0845493	1	1	0	0	1	3.7094	0.0615391	0.247611	1	-4.18237	1.18269	0.259045	0.00142689
ncRNA_inter_chr6_5784	LNC		Female	2.65527	-2.59436	CBNPAS					-2.59436		-2.59436					2.65527	2.65527					0.0145442	1	-1	0	0	1	-3.89043	0.0161512	0	1	1	0	0	1	-2.25105	1.33163	0.609606	0.569226	-2.59436	2.65527	0.978906	0.0145442
ncRNA_inter_chr6_5785	LNC		Female	1.62972	-3.23752	CBNPAS					-3.23752		-3.23752					1.62972	1.62972					0.0220876	1	-1	0	0	1	1	0	0	1	1	0	0	1	5.49428	0.018622	0.136329	1	-3.23752	1.62972	0.463158	0.0220876
ncRNA_inter_chr6_5786	LNC		Female	3.27114	-3.33202	CBNPAS					-3.33202		-3.33202					3.27114	3.27114					0.00926292	1	-1	0	0	1	1	0	0	1	1	0	0	1	4.47612	0.0609808	0.325683	1	-3.33202	3.27114	0.927515	0.00926292
ncRNA_inter_chr6_5789	LNC		Female	0.435662	-4.44408	CBNPAS					-4.44408		-4.44408					0.435662	0.435662					0.00178024	1	-1	0	0	1	1	0	0	1	1	0	0	1	9.85428	0.00646534	0.0798577	0.917272	-4.44408	0.435662	0.0893913	0.00178024
ncRNA_inter_chr6_5790	LNC		Female	5.90944	-3.42622	CBNPAS					-3.42622		-3.42622					5.90944	5.90944					0.00035766	1	-1	0	0	1	-2.01291	0.0801758	0.0427354	1	1	0	0	1	-1.57959	0.699128	0.429616	1	-3.42622	5.90944	1.61653	0.00035766
ncRNA_inter_chr6_5792	LNC		Female	3.0857	-2.9069	CBNPAS					-2.9069		-2.9069					3.0857	3.0857					0.0260453	1	-1	0	0	1	6.13944	0	0.0357468	1	3.66454	0	0.0153475	1	5.47605	0.0360302	0.223147	1	-2.9069	3.0857	1.00262	0.0260453
ncRNA_inter_chr6_5793	LNC		Female	7.90529	-3.15035	CBNPAS					-3.15035		-3.15035					7.90529	7.90529					0.000117505	1	-5.91256	0.0340866	0	1	3.54192	0	0.0280757	1	1	0	0	1	2.28176	0.236535	0.586789	1	-3.15035	7.90529	2.383	0.000117505
ncRNA_inter_chr6_5794	LNC		Female	0.175463	-56.1225	NP			-56.1225				-56.1225			0.175463			0.175463			0.022287			1	-1.41937	0.0118701	0.0112847	1	-3.18448	0.306131	0.0921714	1	-56.1225	0.175463	0	0.022287	-2.44575	1.99757	0.835403	0.253672	-1.56443	0.22074	0.134311	1
ncRNA_inter_chr6_5814	LNC		Female	4.35623	-2.82637	CBNPAS					-2.82637		-2.82637					4.35623	4.35623					0.0414889	1	-3.51766	0.0270503	0	1	-3.89046	0.0487748	0	1	1	0	0	1	2.53049	0.557736	1.53592	1	-2.82637	4.35623	1.45923	0.0414889
ncRNA_inter_chr7_5879	LNC		Female	1.94667	-4.23838	CB				-4.23838			-4.23838				1.94667		1.94667				0.00537846		1	-1	0	0	1	-3.32035	0.151357	0.0421746	1	-21.9429	0.129702	0	1	-4.23838	1.94667	0.475501	0.00537846	-1.23181	0.0545364	0.0369047	1
ncRNA_inter_chr7_6006	LNC		Female	1.47413	-87.0913	CB				-87.0913			-87.0913				1.47413		1.47413				0.00554364		1	-1	0	0	1	-4.0098	0.0479227	0	1	-15.4914	0.2049	0	1	-87.0913	1.47413	0	0.00554364	-7.30732	0.310201	0.026421	0.844391
ncRNA_inter_chr7_6180	LNC		Female	0.51115	-7.45917	CB				-7.45917			-7.45917				0.51115		0.51115				0.0124337		1	-1	0	0	1	-9.37653	0.0328244	0	1	-3.48629	0.00738691	0	1	-7.45917	0.51115	0.065388	0.0124337	1.43164	0.00756661	0.01236	1
ncRNA_inter_chr7_6188	LNC		Female	0.144536	-11.9854	CBNPAS					-11.9854		-11.9854					0.144536	0.144536					0.0121595	1	-1	0	0	1	-14.3324	0.0392066	0	1	1	0	0	1	-5.23209	0.0918666	0.0158162	0.883143	-11.9854	0.144536	0.00895989	0.0121595
ncRNA_inter_chr7_6191	LNC		Female	3.82121	-4.8906	CBNPAS					-4.8906		-4.8906					3.82121	3.82121					3.48373e-05	1	-1	0	0	1	11.2178	0	0.128986	1	2.41041	0.0472462	0.156114	1	-1.20104	0.782067	0.678872	1	-4.8906	3.82121	0.723818	3.48373e-05
ncRNA_inter_chr7_6650	LNC		Female	33.9181	-2.18116	CBNPAS					-2.18116		-2.18116					33.9181	33.9181					0.0232786	1	-2.07992	0.43148	0.208514	1	-1.32051	1.27445	1.01294	1	1.43523	0.847998	1.16722	1	1.33006	3.98626	5.33801	1	-2.18116	33.9181	14.6166	0.0232786
ncRNA_inter_chr7_6709	LNC		Female	3.62849	-3.47661	CBNPAS					-3.47661		-3.47661					3.62849	3.62849					0.00852392	1	-5.88045	0.0290981	0	1	-1.15154	0.046521	0.0478343	1	7.17717	0	0.0586278	1	-1.04385	0.26914	0.269199	1	-3.47661	3.62849	0.997914	0.00852392
ncRNA_inter_chr8_6743	LNC		Female	36.8687	-2.08186	CB				-2.08186			-2.08186				36.8687		36.8687				0.043638		1	-1.55537	3.37669	1.97728	1	-1.55125	9.15773	6.09892	1	-1.66316	15.1797	9.89785	1	-2.08186	36.8687	18.2683	0.043638	-1.51839	10.1822	6.26501	0.717522
ncRNA_inter_chr8_6946	LNC		Female	0.443549	-6.4241	CBNPAS					-6.4241		-6.4241					0.443549	0.443549					0.032463	1	-2.03266	0.146455	0.0689936	1	-1.56623	0.196244	0.127932	1	-2.23861	0.392872	0.19515	1	-4.40595	1.16479	0.25881	0.192072	-6.4241	0.443549	0.0627572	0.032463
ncRNA_inter_chr8_7105	LNC		Female	8.13109	-3.15618	CBNPAS					-3.15618		-3.15618					8.13109	8.13109					0.0113755	1	-8.30313	0.451153	0.049637	0.716887	-2.07586	0.632882	0.322812	1	-2.28383	1.06509	0.474562	1	-2.72149	5.539	2.12036	0.45767	-3.15618	8.13109	2.38546	0.0113755
ncRNA_inter_chr8_7445	LNC		Female	46.3117	-2.66154	CB				-2.66154			-2.66154				46.3117		46.3117				0.0434807		1	-1	0	0	1	-1.87877	3.03034	1.65381	1	-3.94484	3.69083	1.08224	1	-2.66154	46.3117	17.8977	0.0434807	-2.00968	3.0738	1.36272	1
ncRNA_inter_chr8_7675	LNC		Female	25.8181	-2.49402	CB		-2.75063	-5.23071	-2.49402	-2.70952		-5.23071		8.25432	8.35456	25.8181	5.46795	25.8181		0.00621463	0.00669963	0.00424669	0.00752147	4	-1.90765	1.0751	0.50235	1	-2.75063	8.25432	3.09231	0.00621463	-5.23071	8.35456	1.77496	0.00669963	-2.49402	25.8181	10.8049	0.00424669	-2.70952	5.46795	1.87675	0.00752147
ncRNA_inter_chr9_7878	LNC		Female	2.05652	-3.54734	CBNPAS					-3.54734		-3.54734					2.05652	2.05652					0.0107381	1	-6.96264	0.371078	0.0380832	0.821574	-4.35089	0.992899	0.2117	0.587441	-2.32472	0.888505	0.379654	1	-2.10441	0.946118	0.460665	1	-3.54734	2.05652	0.530488	0.0107381
ncRNA_inter_chr9_7992	LNC		Female	1.19724	-4.39476	CBNPAS					-4.39476		-4.39476					1.19724	1.19724					0.0143794	1	-9.13236	0.293095	0.0242744	0.309191	-1.23789	0.239823	0.188915	1	-2.0658	0.253117	0.142699	1	-4.88616	1.81438	0.376223	0.136424	-4.39476	1.19724	0.249668	0.0143794
ncRNA_inter_chr9_7993	LNC		Female	2.83458	-4.4119	CBNPAS					-4.4119		-4.4119					2.83458	2.83458					0.0121595	1	1.52598	0.117969	0.183206	1	-3.25107	1.41708	0.445031	0.821621	-1.74336	1.52039	0.972502	1	-5.1394	1.98944	0.377921	0.0696025	-4.4119	2.83458	0.606864	0.0121595
ncRNA_inter_chr9_8015	LNC		Female	2.95265	-5.25177	CB				-5.25177	-8.74778		-8.74778				2.95265	1.86365	2.95265				0.0114767	0.000118535	2	3.66003	0	0.0190753	1	-3.4032	0.656003	0.184398	1	-3.76699	0.636164	0.17881	1	-5.25177	2.95265	0.553567	0.0114767	-8.74778	1.86365	0.194827	0.000118535
ncRNA_inter_chr9_8044	LNC		Female	11.6447	-2.76072	CB				-2.76072			-2.76072				11.6447		11.6447				0.0406407		1	-1.22588	0.105542	0.0788111	1	-2.44865	1.56069	0.65082	1	-5.86491	1.12228	0.167499	0.457242	-2.76072	11.6447	4.19736	0.0406407	-1.97273	2.67738	1.24868	0.990093
ncRNA_inter_chr9_8073	LNC		Female	16.0119	-3.21791	CB				-3.21791			-3.21791				16.0119		16.0119				0.000320847		1	-4.11906	0.314553	0.0512666	1	-1.76327	1.07616	0.617995	1	-2.55764	2.30721	1.02525	1	-3.21791	16.0119	5.1148	0.000320847	-2.54346	3.19618	1.1308	0.188296
ncRNA_inter_chr9_8100	LNC		Female	1.43921	-8.66028	CB				-8.66028	-5.57369		-8.66028				1.43921	1.05821	1.43921				0.00056073	0.000823875	2	-1.22939	0.0435224	0.0359791	1	-6.38993	0.156171	0.0259657	0.0536222	-2.85889	0.254137	0.10412	1	-8.66028	1.43921	0.182241	0.00056073	-5.57369	1.05821	0.180584	0.000823875
ncRNA_inter_chr9_8101	LNC		Female	0.56668	-5.18088	CBNPAS					-5.18088		-5.18088					0.56668	0.56668					0.0408424	1	-4.05617	0.0653128	0.0139904	1	-3.43645	0.199024	0.0637402	0.790019	-3.0957	0.196383	0.0722311	1	-4.90211	0.800647	0.169879	0.15676	-5.18088	0.56668	0.102686	0.0408424
ncRNA_inter_chr9_8185	LNC		Female	29.8876	-3.97546	CB				-3.97546			-3.97546				29.8876		29.8876				3.49181e-06		1	-1	0	0	1	-4.16047	0.824764	0.186293	1	-4.40018	0.595374	0.129968	1	-3.97546	29.8876	7.63112	3.49181e-06	-3.85489	2.41362	0.548296	0.104619
ncRNA_inter_chr9_8249	LNC		Female	7.03549	-3.80302	CB				-3.80302			-3.80302				7.03549		7.03549				0.0134234		1	-6.91052	0.418057	0.0671797	0.414213	-1.93684	1.06909	0.572877	1	-2.98759	2.6468	0.95266	0.761855	-3.80302	7.03549	1.89555	0.0134234	-2.71977	3.66701	1.2532	0.224311
ncRNA_inter_chr9_8282	LNC		Female	6.11709	-2.75743	CBNPAS					-2.75743		-2.75743					6.11709	6.11709					0.00245564	1	-2.67136	0.170374	0.045609	1	1.43744	0.708305	1.07879	1	-1.82294	0.531226	0.344579	1	-2.25729	10.4454	4.72027	0.206639	-2.75743	6.11709	2.05831	0.00245564
ncRNA_inter_chrX_15240	LNC		Female	2.88313	-7.00458	CBNPAS				-5.80365	-7.00458		-7.00458				1.52804	2.88313	2.88313				0.00835468	4.5948e-10	2	-5.88101	0.022081	0	1	-39.7391	0.234137	0	0.197105	-10.4117	0.222266	0.0175234	0.8138	-5.80365	1.52804	0.260867	0.00835468	-7.00458	2.88313	0.381274	4.5948e-10
ncRNA_inter_chrX_15242	LNC		Female	1.81594	-12.5184	CBNPAS					-12.5184		-12.5184					1.81594	1.81594					6.94076e-13	1	-3.51708	0.00353798	0	1	-2.10959	0.0235768	0.0116321	1	-3.68339	0.0243484	0.00561545	1	-4.21866	0.326196	0.0765384	0.178928	-12.5184	1.81594	0.136986	6.94076e-13
ncRNA_inter_chrX_15243	LNC		Female	8.43699	-13.7701	CB				-13.7701	-13.433		-13.7701				8.43699	2.28847	8.43699				0.000105369	2.1925e-07	2	-1	0	0	1	-2.38846	0.171142	0.0698027	1	-62.987	0.711533	0	0.0740126	-13.7701	8.43699	0.646113	0.000105369	-13.433	2.28847	0.154247	2.1925e-07
ncRNA_inter_chrX_15244	LNC		Female	1.98024	-5.85132	CBNPAS					-5.85132		-5.85132					1.98024	1.98024					0.000985197	1	-1	0	0	1	-3.62227	0.150066	0.0437847	1	-9.42844	0.213887	0.0211372	1	-3.5903	1.0491	0.307949	0.937791	-5.85132	1.98024	0.316937	0.000985197
ncRNA_inter_chrX_15246	LNC		Female	3.56521	-10.968	CB				-10.968	-21.7264		-21.7264				3.56521	0.343115	3.56521				7.55239e-06	0.00720192	2	8.8955	0	0.0421104	1	-9.37659	0.0518437	0	1	-6.02541	0.0261816	0	1	-10.968	3.56521	0.327676	7.55239e-06	-21.7264	0.343115	0.0138771	0.00720192
ncRNA_inter_chrX_15247	LNC		Female	8.69262	-12.5864	CB				-12.5864			-12.5864				8.69262		8.69262				2.58653e-06		1	-1	0	0	1	-12.8028	0.274387	0	1	-17.4928	0.308042	0	1	-12.5864	8.69262	0.722434	2.58653e-06	-4.39036	0.782748	0.160719	0.542786
ncRNA_inter_chrX_15248	LNC		Female	15.8069	-7.55433	CB				-7.55433	-8.83841		-8.83841				15.8069	4.884	15.8069				0.000380814	6.53944e-07	2	-4.11287	0.0704596	0	1	-4.98337	1.28499	0.24365	0.255084	-49.815	0.844163	0	0.105945	-7.55433	15.8069	2.19051	0.000380814	-8.83841	4.884	0.531419	6.53944e-07
ncRNA_inter_chrX_15255	LNC		Female	3.80203	-3.1131	CB				-3.1131			-3.1131				3.80203		3.80203				0.0416511		1	-2.74469	0.377998	0.147939	1	-1.99829	1.27662	0.638851	1	-3.60181	1.5034	0.464786	0.196223	-3.1131	3.80203	1.25541	0.0416511	-5.55933	0.247652	0.0393553	0.720647
ncRNA_inter_chrX_15256	LNC		Female	3.79499	-4.53559	CB				-4.53559			-4.53559				3.79499		3.79499				0.0027317		1	-2.91304	0.369244	0.133575	1	-5.30566	0.792662	0.135085	0.902234	-5.08657	0.633418	0.13036	0.790426	-4.53559	3.79499	0.861972	0.0027317	-3.60474	1.55478	0.401961	0.0771767
ncRNA_inter_chrX_15397	LNC		Female	18.4811	-2.454	CB				-2.454	-2.35203		-2.454				18.4811	4.82629	18.4811				0.039199	0.04589	2	-1.56099	0.150285	0.0575006	1	-1.84068	2.67115	1.47998	1	-3.36253	2.23543	0.725949	0.451083	-2.454	18.4811	7.82631	0.039199	-2.35203	4.82629	1.95816	0.04589
ncRNA_inter_chrX_15404	LNC		Female	2.20761	-4.54345	CB				-4.54345			-4.54345				2.20761		2.20761				0.0105394		1	-1.62611	0.0206098	0.010061	1	-6.74941	0.13557	0.0124264	1	-13.8528	0.0735683	0	1	-4.54345	2.20761	0.514744	0.0105394	-2.64828	0.3662	0.135582	0.624451
ncRNA_inter_chrX_15547	LNC		Female	18.1158	-71.1154	CBNPAS					-71.1154		-71.1154					18.1158	18.1158					0.017068	1	-1	0	0	1	1	0	0	1	1.56016	0.0996948	0.225282	1	-95.5792	2.2693	0	0.321931	-71.1154	18.1158	0.234105	0.017068
ncRNA_intra_chr1_618	LNC		Female	84.0396	-3.24673	NP			-3.24673				-3.24673			84.0396			84.0396			0.00329533			1	-1.23584	7.0127	5.14842	1	-1.9668	95.8923	51.1736	0.143946	-3.24673	84.0396	28.4471	0.00329533	-2.04019	429.607	212.995	0.317271	-1.04499	192.494	171.541	1
ncRNA_intra_chr19_15006	LNC		Female	104.578	-4.06512	CB		-3.38076	-3.77788	-4.06512	-3.52006		-4.06512		7.21165	12.0751	104.578	6.32298	104.578		6.4044e-07	0.000924303	7.55239e-06	0.000135338	4	-1.38491	0.369788	0.243299	1	-3.38076	7.21165	2.24508	6.4044e-07	-3.77788	12.0751	3.57562	0.000924303	-4.06512	104.578	26.394	7.55239e-06	-3.52006	6.32298	1.65992	0.000135338
ncRNA_intra_chr19_15008	LNC		Female	1.03449	-753.315	CBNPAS					-753.315		-753.315					1.03449	1.03449					1.1211e-10	1	-1	0	0	1	-20.7267	0.0349161	0	1	-102.066	0.198524	0	0.0615452	-12.3902	0.144955	0.00911241	0.202696	-753.315	1.03449	0	1.1211e-10
ncRNA_intra_chr19_15009	LNC		Female	2.39385	-408.478	CBNPAS				-29.8908	-408.478		-408.478				0.631759	2.39385	2.39385				5.80354e-05	2.76194e-18	2	-4.11161	0.00802498	0	1	-27.0254	0.0573912	0	0.491212	-23.519	0.0536894	0	1	-29.8908	0.631759	0.017326	5.80354e-05	-408.478	2.39385	0.00341526	2.76194e-18
ncRNA_intra_chr19_15014	LNC		Female	6.45296	-8.05741	CBNPAS					-8.05741		-8.05741					6.45296	6.45296					7.23934e-05	1	-3.51665	0.054131	0	1	-3.02197	0.545262	0.171427	1	7.17654	0	0.21813	1	1.35609	0.186506	0.253175	1	-8.05741	6.45296	0.775458	7.23934e-05
ncRNA_intra_chr5_4726	LNC		Female	4.53807	-210.953	CBNPAS					-210.953		-210.953					4.53807	4.53807					7.2808e-10	1	-1	0	0	1	-9.26546	0.232038	0	1	-6.35377	0.166901	0	1	-22.4622	0.635141	0	0.65747	-210.953	4.53807	0	7.2808e-10
ncRNA_intra_chr5_4728	LNC		Female	15.4714	-616.428	CBNPAS		-84.6866	-25.7651		-616.428		-616.428		0.815764	0.972601		15.4714	15.4714		0.000135395	0.00236352		2.73927e-44	3	-33.9355	0.231151	0	0.680949	-84.6866	0.815764	0	0.000135395	-25.7651	0.972601	0.0267996	0.00236352	-11.1081	0.703165	0.0567998	0.0730557	-616.428	15.4714	0.015597	2.73927e-44
ncRNA_intra_chr5_4730	LNC		Female	1.27096	-47.9426	CBNPAS					-47.9426		-47.9426					1.27096	1.27096					0.0247745	1	-1	0	0	1	1	0	0	1	1	0	0	1	1	0	0	1	-47.9426	1.27096	0	0.0247745
ncRNA_intra_chr5_4732	LNC		Female	0.726236	-182.906	CBNPAS					-182.906		-182.906					0.726236	0.726236					4.02628e-06	1	-1	0	0	1	-14.73	0.0707396	0	1	-14.69	0.084305	0	1	1	0	0	1	-182.906	0.726236	0	4.02628e-06
ncRNA_intra_chr5_4734	LNC		Female	25.1363	-59.5038	NP		-11.0007	-59.5038	-38.4504	-10.773		-59.5038		9.98856	25.1363	16.0042	14.8919	25.1363		3.31844e-05	4.03377e-16	2.9276e-23	2.81911e-21	4	-3.45329	1.63479	0.445473	1	-11.0007	9.98856	0.865248	3.31844e-05	-59.5038	25.1363	0.468377	4.03377e-16	-38.4504	16.0042	0.427446	2.9276e-23	-10.773	14.8919	1.303	2.81911e-21
ncRNA_intra_chr5_4735	LNC		Female	0.352242	-156.906	CYTO	-156.906	-72.306	-104.111		-31.8603		-156.906	0.352242	0.191705	0.308329		0.236709	0.352242	0.0003814	0.00717023	0.00468628		0.00293345	4	-156.906	0.352242	0	0.0003814	-72.306	0.191705	0	0.00717023	-104.111	0.308329	0	0.00468628	-14.8952	0.041291	0	1	-31.8603	0.236709	0.00423012	0.00293345
ncRNA_intra_chr5_4736	LNC		Female	4.2316	-148.486	CYTO	-148.486		-108.594		-147.244		-148.486	4.2316		3.98678		4.00692	4.2316	0.00116354		0.000330519		1.27974e-05	3	-148.486	4.2316	0	0.00116354	-16.9281	2.03648	0.103867	0.0986303	-108.594	3.98678	0	0.000330519	-6.341	0.827331	0.0908375	1	-147.244	4.00692	0	1.27974e-05
ncRNA_intra_chr5_4739	LNC		Female	1.41362	-129.322	CBNPAS					-129.322		-129.322					1.41362	1.41362					7.91564e-05	1	-1	0	0	1	-6.68647	0.0811718	0	1	-35.8841	0.600131	0	0.758083	-9.02494	0.133593	0	1	-129.322	1.41362	0	7.91564e-05
ncRNA_intra_chr5_4740	LNC		Female	15.918	-549.737	CBNPAS					-549.737		-549.737					15.918	15.918					4.69896e-22	1	-15.5995	0.390681	0	1	-27.1994	1.00747	0	0.876406	-56.5014	2.3344	0	0.109288	-1.83023	0.213685	0.0983258	1	-549.737	15.918	0	4.69896e-22
ncRNA_intra_chr5_4741	LNC		Female	11.2773	-481.602	CBNPAS					-481.602		-481.602					11.2773	11.2773					6.05597e-39	1	-7.64954	0.225954	0.0154505	1	-8.57402	0.468208	0.0460544	0.32686	-30.8593	0.293716	0	0.562608	-7.72226	0.450409	0.0471761	0.435728	-481.602	11.2773	0.0139488	6.05597e-39
ncRNA_intra_chr7_5920	LNC		Female	0.681497	-198.314	CBNPAS					-198.314		-198.314					0.681497	0.681497					2.1925e-07	1	-1	0	0	1	-8.69247	0.0370524	0	1	-4.9603	0.0720252	0.0127173	1	-2.57363	0.0687824	0.0238859	1	-198.314	0.681497	0	2.1925e-07
ncRNA_intra_chr7_6001	LNC		Female	25.2581	-83.3059	CBNPAS					-83.3059		-83.3059					25.2581	25.2581					5.07501e-26	1	-1	0	0	1	-15.6628	0.356216	0	1	-20.2825	0.428747	0	1	-9.61759	0.936422	0.074853	0.807781	-83.3059	25.2581	0.29904	5.07501e-26
NES	PCG		Female	2.24354	-2.60317	CB				-2.60317			-2.60317				2.24354		2.24354				0.0470847		1	-1.01022	0.446714	0.4227	1	-1.62497	3.01109	1.93552	1	-2.07765	2.83706	1.45961	0.487471	-2.60317	2.24354	0.882765	0.0470847	-1.88091	0.7837	0.395371	0.424504
NIPAL1	PCG		Female	34.8588	-5.11179	NP	-6.17278	-4.43663	-5.11179				-6.17278	16.2593	16.0841	34.8588			34.8588	0.000191019	0.0235833	0.000971315			3	-6.17278	16.2593	2.43319	0.000191019	-4.43663	16.0841	3.94555	0.0235833	-5.11179	34.8588	7.54899	0.000971315	-3.38214	15.7021	5.1648	0.300569	-3.15249	4.31549	1.25592	0.108486
NT5E	PCG		Female	63.8136	-4.15185	NP	-6.97909	-6.7397	-4.15185	-6.6036	-7.08028		-7.08028	59.9983	39.9509	63.8136	10.6347	14.6583	63.8136	4.16324e-08	8.63314e-16	0.000224629	8.13852e-06	6.76857e-16	5	-6.97909	59.9983	8.13301	4.16324e-08	-6.7397	39.9509	6.02539	8.63314e-16	-4.15185	63.8136	15.7078	0.000224629	-6.6036	10.6347	1.6315	8.13852e-06	-7.08028	14.6583	1.90666	6.76857e-16
ORM3	PCG		Female	17.7594	-5.83035	NP		-5.03962	-5.83035	-5.28982	-3.49689		-5.83035		14.9358	17.7594	7.9977	1.33637	17.7594		5.50076e-06	4.95524e-05	0.0072366	0.0174217	4	-3.16314	12.8446	3.45291	0.676592	-5.03962	14.9358	3.30222	5.50076e-06	-5.83035	17.7594	3.39317	4.95524e-05	-5.28982	7.9977	1.68131	0.0072366	-3.49689	1.33637	0.361785	0.0174217
PCYT1B	PCG		Female	0.222993	-67.5075	CBNPAS					-67.5075		-67.5075					0.222993	0.222993					0.00148566	1	-3.61698	0.171991	0.0380651	1	1.0118	0.0836178	0.0947429	1	-1.23126	0.116361	0.11663	1	-3.67616	0.0972831	0.0254287	1	-67.5075	0.222993	0	0.00148566
PDK1	PCG		Female	12.923	-2.27261	NUC		-2.27261					-2.27261		12.923				12.923		0.0238063				1	-2.80103	21.3886	6.93455	0.181969	-2.27261	12.923	6.09558	0.0238063	-1.79791	13.2469	7.56641	1	-2.08253	7.49735	3.72416	0.109495	-1.31422	3.14101	2.22031	1
PDZK1IP1	PCG		Female	1.07526	-4.07679	CB				-4.07679			-4.07679				1.07526		1.07526				0.0162215		1	-3.67509	2.84291	0.705223	0.111954	-2.29695	3.09224	1.4834	0.615977	-1.98194	2.88547	1.65405	1	-4.07679	1.07526	0.274387	0.0162215	-1.10665	0.0717355	0.0593693	1
PEG3	PCG		Female	19.7611	-2.09885	CBNPAS					-2.09885		-2.09885					19.7611	19.7611					0.0344638	1	-1.50949	0.657928	0.400961	1	-1.92231	2.21577	1.21646	1	-1.148	6.3192	5.76624	1	-2.15999	12.8739	6.3138	0.113422	-2.09885	19.7611	8.9079	0.0344638
PKP3	PCG		Female	3.20976	-2.88215	NUC		-2.88215					-2.88215		3.20976				3.20976		0.00741001				1	-1.5823	2.21168	1.32924	1	-2.88215	3.20976	1.19319	0.00741001	-2.58934	2.40865	1.03274	0.385298	-1.92274	1.76676	0.992758	0.935933	-1.85842	0.734802	0.371869	0.82666
PLS1	PCG		Female	0.148306	-6.0923	CBNPAS					-6.0923		-6.0923					0.148306	0.148306					0.00222902	1	-3.07002	0.412374	0.127067	0.726964	-2.59684	0.269121	0.1066	1	-2.02636	0.404419	0.205981	1	-2.00277	0.135981	0.0691081	0.915752	-6.0923	0.148306	0.0230282	0.00222902
PLTP	PCG		Female	2.59872	-2.72551	CBNPAS					-2.72551		-2.72551					2.59872	2.59872					0.00692985	1	1.00669	6.99768	6.5486	1	-1.90982	22.2569	12.6623	0.216427	-2.21755	20.5094	10.1497	0.139046	-2.65928	5.72351	2.35834	0.0879982	-2.72551	2.59872	0.905761	0.00692985
PMVK	PCG		Female	13.8194	-2.94849	CB				-2.94849			-2.94849				13.8194		13.8194				0.0190179		1	1.12824	20.5665	20.1286	1	-1.71683	20.5231	13.3209	1	-1.90109	17.9533	10.4417	1	-2.94849	13.8194	5.07408	0.0190179	-2.43422	1.94057	0.751402	0.0582631
PNPLA3	PCG		Female	6.75073	-6.27316	CB		-3.95781	-5.16296	-6.27316	-4.67573		-6.27316		1.90131	2.01946	6.75073	0.902754	6.75073		0.000374185	0.000138411	9.27297e-06	0.000621004	4	-3.39201	0.804442	0.221372	0.134302	-3.95781	1.90131	0.483614	0.000374185	-5.16296	2.01946	0.408014	0.000138411	-6.27316	6.75073	1.04992	9.27297e-06	-4.67573	0.902754	0.174946	0.000621004
PNRC1	PCG		Female	2.40559	-2.04161	CBNPAS					-2.04161		-2.04161					2.40559	2.40559					0.016868	1	-1.0185	7.49557	6.70914	1	-1.23337	5.65451	4.63742	1	-1.1412	9.21921	8.32786	1	-1.46029	3.29474	2.21291	1	-2.04161	2.40559	1.09876	0.016868
PRAM1	PCG/NC		Female	1.60311	-3.21248	CBNPAS					-3.21248		-3.21248					1.60311	1.60311					0.00274295	1	-1.03811	0.305823	0.270967	1	-1.58073	0.965211	0.613243	1	-2.71932	0.895396	0.35327	0.992047	-1.91176	2.07453	1.10156	0.743614	-3.21248	1.60311	0.463689	0.00274295
PRLR	PCG		Female	204.578	-2.93933	CB		-2.56539	-3.00896	-2.93933	-2.59629		-3.00896		72.1486	157.359	204.578	77.4066	204.578		0.00344708	0.000375177	0.000243541	2.6526e-05	4	-2.60712	89.9876	33.0406	0.119793	-2.56539	72.1486	29.3509	0.00344708	-3.00896	157.359	56.5513	0.000375177	-2.93933	204.578	73.8662	0.000243541	-2.59629	77.4066	28.0485	2.6526e-05
PROK1	PCG		Female	0.293595	-9.80444	CBNPAS					-9.80444		-9.80444					0.293595	0.293595					4.26804e-05	1	-3.94538	1.6638	0.396665	0.37028	-3.71677	0.568069	0.151492	0.473751	-2.50506	0.25346	0.100712	1	-10.6999	0.177575	0.014183	0.137449	-9.80444	0.293595	0.0286909	4.26804e-05
PROM1	PCG		Female	3.18403	-5.79108	NP	-19.5056	-7.44201	-5.79108	-17.243	-6.2432		-19.5056	1.83233	2.17469	3.18403	1.01063	0.451049	3.18403	6.16891e-08	5.22444e-07	5.67389e-06	3.44377e-08	0.00738799	5	-19.5056	1.83233	0.0869162	6.16891e-08	-7.44201	2.17469	0.283236	5.22444e-07	-5.79108	3.18403	0.570279	5.67389e-06	-17.243	1.01063	0.056863	3.44377e-08	-6.2432	0.451049	0.0663325	0.00738799
PROM2	PCG		Female	3.62455	-17.4983	NUC	-12.8338	-17.4983	-15.1185	-20.7562	-14.3377		-20.7562	2.56686	3.62455	2.99309	2.27387	2.53403	3.62455	0.00399517	3.18101e-06	1.57862e-07	1.68573e-06	6.86043e-06	5	-12.8338	2.56686	0.180507	0.00399517	-17.4983	3.62455	0.221337	3.18101e-06	-15.1185	2.99309	0.224916	1.57862e-07	-20.7562	2.27387	0.121148	1.68573e-06	-14.3377	2.53403	0.17298	6.86043e-06
PTGDS	PCG		Female	32.3583	-3.74035	CB		-3.5419	-4.43807	-3.74035	-2.74422		-4.43807		13.399	17.3949	32.3583	5.2936	32.3583		0.00647793	0.0139023	0.000333357	0.00131005	4	-2.55288	4.57869	1.55594	1	-3.5419	13.399	4.09636	0.00647793	-4.43807	17.3949	4.48525	0.0139023	-3.74035	32.3583	9.19044	0.000333357	-2.74422	5.2936	1.80917	0.00131005
PYGO1	PCG		Female	0.497182	-12.1209	CYTO	-12.1209						-12.1209	0.497182					0.497182	0.000706027					1	-12.1209	0.497182	0.0326405	0.000706027	-5.70967	0.223045	0.0310074	0.614304	-6.47306	0.208851	0.0298142	0.399256	1.06629	0.0196234	0.0214447	1	-6.70388	0.196228	0.0301054	0.312111
RCAN2	PCG		Female	7.79929	-4.9172	CYTO	-4.9172						-4.9172	7.79929					7.79929	0.032995					1	-4.9172	7.79929	1.48834	0.032995	-3.21459	3.19891	0.990975	0.307449	-3.89117	4.68777	1.21484	0.153509	-4.18219	2.11512	0.488065	0.110185	-1.99146	1.13171	0.52393	0.723815
RFX4	PCG		Female	3.53252	-14.2244	CB				-14.2244	-9.53057		-14.2244				3.53252	2.54102	3.53252				3.52972e-10	2.29454e-08	2	-3.81089	1.30206	0.310754	0.102553	-5.61079	1.30038	0.259558	0.126581	-4.91042	2.15041	0.456702	0.108011	-14.2244	3.53252	0.258301	3.52972e-10	-9.53057	2.54102	0.240038	2.29454e-08
RNF170	PCG		Female	19.8347	-6.91575	CB				-6.91575	-8.34798		-8.34798				19.8347	7.44294	19.8347				2.94353e-09	1.72004e-12	2	-1.40592	3.52373	2.30528	1	-1.26041	2.91941	2.41318	1	1.11235	6.26369	7.49256	1	-6.91575	19.8347	2.99302	2.94353e-09	-8.34798	7.44294	0.836961	1.72004e-12
RSPH4A	PCG		Female	2.31161	-45.4431	NP	-37.7745	-38.337	-45.4431	-72.5409	-115.205		-115.205	1.077	0.724461	2.31161	1.52543	1.63511	2.31161	7.83693e-06	5.45497e-06	7.79081e-07	4.18346e-06	6.74183e-06	5	-37.7745	1.077	0.0276732	7.83693e-06	-38.337	0.724461	0.0147259	5.45497e-06	-45.4431	2.31161	0.0408309	7.79081e-07	-72.5409	1.52543	0.0157725	4.18346e-06	-115.205	1.63511	0.00819732	6.74183e-06
SALL1	PCG		Female	4.90178	-2.38459	CBNPAS					-2.38459		-2.38459					4.90178	4.90178					0.00995508	1	-1.49308	2.46554	1.57752	1	-1.94108	3.39626	1.8066	1	-1.35592	4.12193	3.1983	1	-1.43548	1.76059	1.23868	1	-2.38459	4.90178	1.92893	0.00995508
SERPINB1A	PCG		Female	2.65838	-3.38429	CYTO	-3.38429						-3.38429	2.65838					2.65838	0.0450962					1	-3.38429	2.65838	0.731047	0.0450962	-1.4502	1.89211	1.3308	1	-2.27395	4.05118	1.84185	0.508662	-3.17747	0.64928	0.193053	0.922149	-1.96308	0.223444	0.108447	1
SGSM1	PCG/NC		Female	3.9476	-3.79917	CBNPAS				-4.10591	-3.79917		-4.10591				3.44909	3.9476	3.9476				0.000428312	8.15619e-06	2	-2.05918	2.89478	1.31335	1	-2.9925	4.82678	1.79789	0.0579744	-2.61368	2.69316	1.13299	0.29824	-4.10591	3.44909	0.870946	0.000428312	-3.79917	3.9476	0.977885	8.15619e-06
SH2D4A	PCG		Female	4.33293	-3.77105	CYTO	-3.77105				-3.6178		-3.77105	4.33293				2.01005	4.33293	0.00595087				0.0308396	2	-3.77105	4.33293	1.06446	0.00595087	-2.05909	2.92993	1.48875	0.274037	-2.28564	3.98454	1.85611	0.399256	-2.62859	2.91142	1.18227	0.104019	-3.6178	2.01005	0.536042	0.0308396
SIK1	PCG		Female	9.65728	-2.23204	CBNPAS					-2.23204		-2.23204					9.65728	9.65728					0.00288381	1	1.07108	3.19426	3.29813	1	-1.0915	5.38711	5.21332	1	-1.32173	3.63974	2.82385	1	-1.36284	3.09544	2.24955	1	-2.23204	9.65728	4.04776	0.00288381
SLC13A3	PCG		Female	19.852	-2.56064	NUC		-2.56064	-3.23347	-2.36442	-2.10958		-3.23347		19.852	19.1216	4.26626	1.70259	19.852		0.00237511	0.00232092	0.0346961	0.0293032	4	-1.06579	15.0093	13.1134	1	-2.56064	19.852	8.4165	0.00237511	-3.23347	19.1216	6.51593	0.00232092	-2.36442	4.26626	1.86445	0.0346961	-2.10958	1.70259	0.74851	0.0293032
SLC16A5	PCG		Female	13.1463	-5.40572	NUC	-6.20703	-5.40572	-5.13629				-6.20703	10.7002	13.1463	7.65906			13.1463	0.0230135	6.33608e-05	6.08215e-05			3	-6.20703	10.7002	1.68019	0.0230135	-5.40572	13.1463	2.51647	6.33608e-05	-5.13629	7.65906	1.58705	6.08215e-05	-3.04377	3.52243	1.23024	0.433865	-2.60917	1.953	0.688033	0.705621
SLC22A26	PCG		Female	63.3443	-111.902	CYTO	-111.902	-47.1159	-81.2637	-99.2763	-39.6968		-111.902	63.3443	29.0735	46.2135	6.94099	11.5962	63.3443	9.01377e-26	3.58334e-42	1.10539e-29	2.16806e-22	5.36564e-32	5	-111.902	63.3443	0.527592	9.01377e-26	-47.1159	29.0735	0.647841	3.58334e-42	-81.2637	46.2135	0.610597	1.10539e-29	-99.2763	6.94099	0.0657354	2.16806e-22	-39.6968	11.5962	0.280227	5.36564e-32
SLC22A27	PCG		Female	11.5186	-51.526	NP	-39.5507	-37.4665	-51.526	-102.257	-7.15921		-102.257	7.94075	4.41749	11.5186	7.4794	2.1027	11.5186	3.36713e-12	3.3489e-25	2.04413e-28	2.64817e-29	2.77873e-07	5	-39.5507	7.94075	0.184349	3.36713e-12	-37.4665	4.41749	0.110471	3.3489e-25	-51.526	11.5186	0.231051	2.04413e-28	-102.257	7.4794	0.072518	2.64817e-29	-7.15921	2.1027	0.259938	2.77873e-07
SLC22A7	PCG		Female	80.0493	-2.53042	NUC		-2.53042		-2.47788			-2.53042		80.0493		33.3492		80.0493		0.0326662		0.0173501		2	-1.27733	53.6636	39.5904	1	-2.53042	80.0493	34.5634	0.0326662	-2.85796	77.1688	29.3584	0.0521024	-2.47788	33.3492	13.9013	0.0173501	-2.30863	5.548	2.21638	0.0855445
SLC25A25	PCG		Female	54.1617	-2.63487	CBNPAS					-2.63487		-2.63487					54.1617	54.1617					0.0145442	1	-1.37652	30.6951	20.0649	1	-2.42573	99.4575	43.5069	0.431007	-3.23119	63.1434	20.0851	0.0836816	-2.76787	71.527	25.7571	0.0839523	-2.63487	54.1617	19.2951	0.0145442
SLC34A2	PCG		Female	2.33994	-9.05239	CYTO	-9.05239						-9.05239	2.33994					2.33994	3.11472e-06					1	-9.05239	2.33994	0.243239	3.11472e-06	-3.83562	3.00329	0.826837	0.274037	-2.89374	1.83436	0.657312	0.892178	-2.09619	0.370602	0.167229	1	-3.31382	0.544514	0.150855	0.312027
SLC39A5	PCG		Female	2.17774	-4.22304	NUC		-4.22304	-4.5809				-4.5809		2.17774	1.92661			2.17774		0.000111911	0.017894			2	-2.66318	1.319	0.457921	1	-4.22304	2.17774	0.517767	0.000111911	-4.5809	1.92661	0.437487	0.017894	-5.24686	0.887684	0.166398	0.0634915	-2.74244	0.327315	0.110329	0.394164
SOCS2	PCG		Female	48.084	-5.02473	CB		-3.2577	-4.58574	-5.02473	-3.67264		-5.02473		18.007	29.8454	48.084	11.5393	48.084		7.43527e-07	1.92767e-05	2.6961e-05	7.20123e-05	4	-3.09671	13.3463	4.12121	0.754331	-3.2577	18.007	5.91842	7.43527e-07	-4.58574	29.8454	7.1096	1.92767e-05	-5.02473	48.084	9.98548	2.6961e-05	-3.67264	11.5393	2.99062	7.20123e-05
SRC	PCG		Female	1.55725	-2.3517	CBNPAS					-2.3517		-2.3517					1.55725	1.55725					0.0289904	1	-1.2243	1.6452	1.303	1	-1.51492	3.20797	2.24963	1	-2.0192	2.19312	1.15803	0.67237	-1.6568	0.952336	0.596084	1	-2.3517	1.55725	0.615455	0.0289904
SRGAP3	PCG		Female	0.635032	-6.0556	CBNPAS					-6.0556		-6.0556					0.635032	0.635032					0.023316	1	-4.65933	0.256029	0.0438617	0.910642	-4.99155	0.31762	0.0665332	0.338815	-3.50335	0.351404	0.0927478	1	-5.51437	0.351836	0.0599147	0.488158	-6.0556	0.635032	0.0920668	0.023316
SULT2A1	PCG		Female	25.6658	-133.79	CYTO	-133.79	-45.22	-153.056	-64.598	-4.02821		-153.056	25.6658	9.57048	13.8872	4.04028	0.965494	25.6658	1.02823e-11	4.2752e-12	5.97357e-14	8.16721e-11	0.00533566	5	-133.79	25.6658	0.170438	1.02823e-11	-45.22	9.57048	0.248416	4.2752e-12	-153.056	13.8872	0.100298	5.97357e-14	-64.598	4.04028	0.0628981	8.16721e-11	-4.02821	0.965494	0.226467	0.00533566
SULT2A2	PCG		Female	26.2717	-157.423	CYTO	-157.423	-33.5555	-232.085	-83.5756	-18.1339		-232.085	26.2717	10.9116	14.7884	3.43088	3.28635	26.2717	3.39795e-24	4.34509e-25	6.21882e-42	7.17735e-20	1.18236e-17	5	-157.423	26.2717	0.150355	3.39795e-24	-33.5555	10.9116	0.357109	4.34509e-25	-232.085	14.7884	0.0601595	6.21882e-42	-83.5756	3.43088	0.0373827	7.17735e-20	-18.1339	3.28635	0.163058	1.18236e-17
SULT2A3	PCG		Female	7.60912	-1028.28	CYTO	-1028.28	-39.4756	-505.177	-87.2177			-1028.28	7.60912	2.14944	4.62669	0.839854		7.60912	3.38221e-15	3.54299e-10	2.00415e-16	0.000358909		4	-1028.28	7.60912	0	3.38221e-15	-39.4756	2.14944	0.0510379	3.54299e-10	-505.177	4.62669	0	2.00415e-16	-87.2177	0.839854	0	0.000358909	-8.58524	0.363139	0.0284107	0.414388
SULT2A4	PCG		Female	9.53207	-1276.29	CYTO	-1276.29	-88.3074	-744.251	-189.678			-1276.29	9.53207	4.79508	6.71387	1.84993		9.53207	2.39955e-16	4.15785e-15	1.62663e-20	6.68301e-09		4	-1276.29	9.53207	0	2.39955e-16	-88.3074	4.79508	0.0513074	4.15785e-15	-744.251	6.71387	0	1.62663e-20	-189.678	1.84993	0	6.68301e-09	-21.855	0.152081	0	0.604711
SULT2A5	PCG		Female	10.1507	-97.6616	CYTO	-97.6616	-72.222	-102.851	-80.0161			-102.851	10.1507	6.03767	8.48132	3.48794		10.1507	9.69362e-17	5.19077e-29	2.72217e-22	3.73889e-21		4	-97.6616	10.1507	0.095673	9.69362e-17	-72.222	6.03767	0.0898659	5.19077e-29	-102.851	8.48132	0.094575	2.72217e-22	-80.0161	3.48794	0.0421091	3.73889e-21	-2.07089	0.209073	0.0959111	1
SULT2A6	PCG		Female	7.08761	-2148.3	CYTO	-2148.3	-47.8857	-309.002	-116.025			-2148.3	7.08761	3.01915	4.6375	1.76999		7.08761	4.9636e-18	2.39748e-18	1.3016e-26	3.53672e-15		4	-2148.3	7.08761	0	4.9636e-18	-47.8857	3.01915	0.0644112	2.39748e-18	-309.002	4.6375	0.0113752	1.3016e-26	-116.025	1.76999	0.0121549	3.53672e-15	1.10107	0.0481119	0.0414762	1
SULT3A1	PCG		Female	56.8905	-174.358	CYTO	-174.358	-26.4762	-336.784	-66.2149	-26.6217		-336.784	56.8905	20.6116	56.8123	14.3148	15.2923	56.8905	1.5801e-18	6.05215e-08	9.01334e-29	1.52433e-15	8.83834e-13	5	-174.358	56.8905	0.304603	1.5801e-18	-26.4762	20.6116	0.812842	6.05215e-08	-336.784	56.8123	0.159753	9.01334e-29	-66.2149	14.3148	0.208794	1.52433e-15	-26.6217	15.2923	0.525982	8.83834e-13
SYBU	PCG		Female	1.47081	-17.2917	CBNPAS	-8.04567	-17.3011	-12.6303	-33.2181	-17.2917		-33.2181	0.768747	1.26535	1.44473	1.3207	1.47081	1.47081	0.00433659	4.07576e-11	1.91609e-07	2.08819e-10	1.3578e-16	5	-8.04567	0.768747	0.0921901	0.00433659	-17.3011	1.26535	0.074434	4.07576e-11	-12.6303	1.44473	0.122046	1.91609e-07	-33.2181	1.3207	0.0366581	2.08819e-10	-17.2917	1.47081	0.0844365	1.3578e-16
SYTL5	PCG		Female	1.58375	-10.4488	CBNPAS					-10.4488		-10.4488					1.58375	1.58375					3.72678e-10	1	-2.9814	0.264995	0.0756712	0.780345	-9.72441	0.15194	0.0137126	0.123665	-3.29539	0.706071	0.218478	0.259769	-4.37568	0.426493	0.0987821	0.0776645	-10.4488	1.58375	0.143108	3.72678e-10
TGM1	PCG		Female	21.1633	-3.29225	NP			-3.29225	-2.3256			-3.29225			21.1633	14.2158		21.1633			0.00517455	0.0406407		2	-2.03402	22.8227	10.3261	1	-2.2617	23.4995	10.9312	0.107619	-3.29225	21.1633	6.94524	0.00517455	-2.3256	14.2158	6.43709	0.0406407	-2.00147	7.55813	3.60416	0.128963
TGTP1	PCG		Female	1.7078	-4.41137	CYTO	-4.41137						-4.41137	1.7078					1.7078	0.00215593					1	-4.41137	1.7078	0.359313	0.00215593	-2.36573	0.900087	0.387812	0.162899	-2.39484	1.46386	0.629102	0.687736	-2.26671	0.185767	0.0819336	1	-1.84125	0.402	0.210663	1
TGTP2	PCG		Female	1.40467	-5.1228	CYTO	-5.1228						-5.1228	1.40467					1.40467	7.90121e-05					1	-5.1228	1.40467	0.255732	7.90121e-05	-1.784	0.678653	0.391586	1	-2.02127	1.00403	0.508849	1	-1.84249	0.109643	0.0613763	1	-1.67515	0.343886	0.197393	1
TMEM45B	PCG		Female	0.431516	-6.89931	CYTO	-6.89931						-6.89931	0.431516					0.431516	0.016618					1	-6.89931	0.431516	0.0546777	0.016618	-2.84176	0.343663	0.127494	0.696609	-3.71427	0.411659	0.114861	0.471595	-4.019	0.0800899	0.0187189	1	-4.47262	0.0103637	0	1
TNFAIP8L3	PCG		Female	0.420946	-15.7968	CYTO	-15.7968						-15.7968	0.420946					0.420946	0.00537757					1	-15.7968	0.420946	0.0174118	0.00537757	-3.43991	0.142914	0.0455927	1	-1.77571	0.199737	0.12025	1	-3.11909	0.104027	0.029996	1	-2.93667	0.200779	0.0594639	0.913177
TOX	PCG		Female	7.34097	-3.22912	CB				-3.22912			-3.22912				7.34097		7.34097				0.000495551		1	-2.00235	1.92246	0.873812	1	-2.19052	1.74389	0.824448	1	-2.26407	2.14845	0.973781	1	-3.22912	7.34097	2.35409	0.000495551	-1.57163	3.71604	2.25496	0.983684
TRIM24	PCG		Female	22.914	-2.84132	NP			-2.84132				-2.84132			22.914			22.914			0.0314365			1	-3.06639	7.62984	2.31685	0.0800664	-2.79652	8.33369	3.07316	0.0768114	-2.84132	22.914	8.63226	0.0314365	-2.62495	10.9316	4.34299	0.0632957	-2.47525	9.15002	3.42643	0.0978236
UBE2U	PCG		Female	0.650133	-5.61015	NP			-5.61015				-5.61015			0.650133			0.650133			0.000605367			1	-4.95084	0.590659	0.112227	0.257606	-4.97196	0.269545	0.052599	0.469436	-5.61015	0.650133	0.122275	0.000605367	-3.9826	0.164556	0.0411378	0.835588	-2.72389	0.0830652	0.0276722	0.737188
UGT2B37	PCG		Female	3.86138	-21.1892	CYTO	-21.1892			-15.9945	-12.7628		-21.1892	3.86138			0.852909	0.73321	3.86138	5.46831e-05			0.0174204	0.030875	3	-21.1892	3.86138	0.167932	5.46831e-05	-2.42857	1.49429	0.581537	1	-2.68409	3.95641	1.47606	1	-15.9945	0.852909	0.0512259	0.0174204	-12.7628	0.73321	0.0497426	0.030875
VMN2R88	PCG		Female	1.1382	-1266.09	CB				-1266.09			-1266.09				1.1382		1.1382				0.00812701		1	-1	0	0	1	1.60287	0.137913	0.222866	1	1	0	0	1	-1266.09	1.1382	0	0.00812701	-3.88364	0.00148548	0	1
VNN1	PCG		Female	3.87564	-3.36678	CYTO	-3.36678						-3.36678	3.87564					3.87564	0.0406593					1	-3.36678	3.87564	1.06224	0.0406593	-1.99044	3.0847	1.61293	0.268253	-1.88063	4.43078	2.49041	1	-3.11962	0.860623	0.281292	0.126213	-2.51951	0.475374	0.172205	0.265374
WNT4	PCG		Female	8.61781	-3.35715	NP		-2.2839	-3.35715				-3.35715		7.63706	8.61781			8.61781		0.0119166	0.00439931			2	-2.66162	1.38404	0.488882	0.862896	-2.2839	7.63706	3.43539	0.0119166	-3.35715	8.61781	2.81584	0.00439931	-1.9427	3.21571	1.76977	0.515083	-1.32753	0.303488	0.22865	1
ZBP1	PCG		Female	1.7909	-2.6069	NUC		-2.6069		-3.77091	-3.18532		-3.77091		1.7909		1.13188	1.01505	1.7909		0.00980082		0.00159934	0.000395012	3	-2.74173	2.30364	0.781433	0.230389	-2.6069	1.7909	0.700024	0.00980082	-2.60661	1.67597	0.676034	0.151427	-3.77091	1.13188	0.304851	0.00159934	-3.18532	1.01505	0.29934	0.000395012
ZFP13	PCG		Female	1.25777	-5.3269	NP			-5.3269	-5.91733			-5.91733			1.25777	1.0189		1.25777			0.01401	0.00418604		2	-2.43561	0.951127	0.360069	1	-2.57729	1.55782	0.652475	0.109866	-5.3269	1.25777	0.260678	0.01401	-5.91733	1.0189	0.178646	0.00418604	-2.87846	0.49267	0.171767	0.716099
ZGRF1	PCG		Female	0.616032	-4.50853	CB				-4.50853	-2.64052		-4.50853				0.616032	0.466503	0.616032				0.0477313	0.0365273	2	-5.94869	0.104775	0.0189663	0.434717	-2.68759	0.140827	0.0521824	1	-4.24752	0.643146	0.174141	0.492651	-4.50853	0.616032	0.149342	0.0477313	-2.64052	0.466503	0.164843	0.0365273
ZNF41-PS	NC		Female	1.22062	-82.828	CB			-22.347	-82.828			-82.828			0.853986	1.22062		1.22062			2.40773e-05	1.02045e-11		2	-3.71621	0.109443	0.0254136	1	-6.1259	0.252222	0.0408901	0.143237	-22.347	0.853986	0.0427193	2.40773e-05	-82.828	1.22062	0.0124187	1.02045e-11	-3.30344	0.24344	0.072418	0.250172
2610507I01RIK	NC		Male	1.52946	25.4286	CYTO	25.4286					25.4286		1.52946					1.52946	0.00670689					1	25.4286	0.055791	1.52946	0.00670689	3.81443	0.778292	2.99864	0.156723	5.90189	0.613833	4.09812	0.0764028	1.7623	4.20715	7.5855	1	2.79746	0.471537	1.29259	0.273434
ABCG2	PCG		Male	20.5873	2.18985	NUC		2.18985				2.18985			20.5873				20.5873		0.0160567				1	1.58541	11.0366	16.3441	1	2.18985	9.28895	20.5873	0.0160567	1.95672	13.4609	27.1924	0.5512	1.95491	4.77794	9.31791	0.412676	2.01235	1.56221	2.90319	0.111236
ADH6-PS1	NC		Male	3.34522	6.94925	CB		4.99093		6.94925		6.94925			1.61274		3.34522		3.34522		0.000789151		0.00286175		2	5.59078	0.0770986	0.408461	0.960832	4.99093	0.303157	1.61274	0.000789151	4.23951	0.493946	2.16548	0.128875	6.94925	0.498352	3.34522	0.00286175	2.90271	0.279704	0.722212	0.382941
ADORA1	PCG		Male	11.8883	2.56649	NUC		2.56649			3.85812	3.85812			11.8883			3.46658	11.8883		0.00438674			0.000669321	2	3.51212	3.13987	10.473	0.257606	2.56649	4.4305	11.8883	0.00438674	1.93467	2.75297	5.99975	1	3.49113	3.27587	12.4208	0.081	3.85812	0.923117	3.46658	0.000669321
AKR1C19	PCG		Male	40.0618	2.22136	NUC		2.22136			2.5065	2.5065			40.0618			11.1766	40.0618		0.0127856			0.00553808	2	1.53669	34.9325	50.4009	1	2.22136	17.6911	40.0618	0.0127856	1.76432	26.2469	49.8128	0.640214	1.79003	8.67448	15.6499	0.614234	2.5065	4.85708	11.1766	0.00553808
ALAS2	PCG		Male	62.7035	6.40293	CYTO	6.40293	7.98992	8.53509	8.08826	7.59386	8.53509		62.7035	53.0012	42.8863	14.2069	3.99664	62.7035	1.6479e-07	3.71639e-20	9.05598e-15	3.16018e-10	6.6312e-14	5	6.40293	10.3481	62.7035	1.6479e-07	7.98992	6.54589	53.0012	3.71639e-20	8.53509	4.73911	42.8863	9.05598e-15	8.08826	1.71833	14.2069	3.16018e-10	7.59386	0.547214	3.99664	6.6312e-14
ANKRD52	PCG		Male	1.29754	4.05534	CB				4.05534		4.05534					1.29754		1.29754				0.0431524		1	2.74245	1.17744	3.19372	0.819499	1.10221	1.36236	1.61202	1	1.55712	0.425434	0.67882	1	4.05534	0.305291	1.29754	0.0431524	1.07778	3.69642	3.76225	1
AOX1	PCG		Male	35.3835	4.37553	NP	4.2059	3.32674	4.37553	3.74825	3.41245	4.37553		19.3585	23.0044	35.3835	18.2249	30.7461	35.3835	0.00375421	8.28566e-08	5.7663e-08	4.46313e-07	5.67413e-07	5	4.2059	4.7093	19.3585	0.00375421	3.32674	6.78034	23.0044	8.28566e-08	4.37553	7.71201	35.3835	5.7663e-08	3.74825	4.78673	18.2249	4.46313e-07	3.41245	9.55582	30.7461	5.67413e-07
AOX3	PCG		Male	191.424	4.59101	NP		3.53717	4.59101	3.70996	3.56694	4.59101			96.1251	191.424	86.5381	140.858	191.424		2.84465e-08	3.24052e-08	8.60526e-08	7.14704e-09	4	3.16565	32.8309	101.222	0.0616725	3.53717	26.7148	96.1251	2.84465e-08	4.59101	40.0544	191.424	3.24052e-08	3.70996	23.0344	86.5381	8.60526e-08	3.56694	42.0207	140.858	7.14704e-09
ARFGAP3	PCG		Male	1.94556	2.18178	CBNPAS					2.18178	2.18178						1.94556	1.94556					0.0428141	1	1.26778	2.44232	2.80913	1	1.78604	1.87744	3.51695	0.989091	2.02788	1.42476	2.90751	0.99197	1.75013	0.975415	1.77745	0.827206	2.18178	0.967591	1.94556	0.0428141
ARSA	PCG		Male	7.70451	2.73515	CB				2.73515	2.83464	2.83464					7.70451	6.65574	7.70451				0.00226321	0.000485358	2	2.98664	4.18838	12.0492	0.584211	1.56162	10.713	17.3635	1	1.60755	8.19055	14.0036	1	2.73515	2.71119	7.70451	0.00226321	2.83464	2.48705	6.65574	0.000485358
ASNS	PCG		Male	4.56373	7.83922	NP	9.29043	7.04867	7.83922	7.64864		9.29043		4.17013	4.55624	4.56373	0.898309		4.56373	0.00284076	0.0106305	0.014345	0.017475		4	9.29043	0.524871	4.17013	0.00284076	7.04867	0.610037	4.55624	0.0106305	7.83922	0.56045	4.56373	0.014345	7.64864	0.113113	0.898309	0.017475	11.7281	0.0314835	0.438571	0.0642029
BCL6	PCG		Male	12.5234	3.72041	NP		3.91105	3.72041	3.62895	4.48664	4.48664			7.06606	12.5234	7.11635	6.60261	12.5234		0.0235748	0.0058324	0.0341195	0.0124173	4	3.93662	1.75015	6.54141	0.178691	3.91105	1.81985	7.06606	0.0235748	3.72041	3.17639	12.5234	0.0058324	3.62895	1.8808	7.11635	0.0341195	4.48664	1.57157	6.60261	0.0124173
BHLHA15	PCG		Male	0.213189	18.2868	NUC		18.2868				18.2868			0.213189				0.213189		0.049231				1	3.16447	0.0714979	0.21219	1	18.2868	0.00811958	0.213189	0.049231	3.47782	0.0346526	0.167154	1	2.10364	0.017063	0.0403393	1	3.84877	0.021571	0.0778046	1
BHLHE41	PCG		Male	0.288923	8.78688	CB	8.27748			8.78688	8.76788	8.78688		0.234406			0.288923	0.260466	0.288923	0.0447217			0.0150523	0.00196533	3	8.27748	0.0274912	0.234406	0.0447217	4.84385	0.0746849	0.420546	0.320103	11.7322	0.0201193	0.285628	0.176484	8.78688	0.0286876	0.288923	0.0150523	8.76788	0.026866	0.260466	0.00196533
BMP7	PCG		Male	0.272379	13.6935	CB				13.6935		13.6935					0.272379		0.272379				0.0174204		1	2.22484	0.23647	0.52392	1	1.77442	0.30816	0.5222	1	1.74752	0.213777	0.45172	1	13.6935	0.0162935	0.272379	0.0174204	1.28937	0.128685	0.155659	1
C4A	PCG		Male	38.6817	3.6484	CB				3.6484	3.39069	3.6484					38.6817	21.1429	38.6817				1.68595e-06	9.60105e-08	2	3.39194	20.9206	68.1757	0.337404	1.71381	41.9661	75.5418	0.55227	1.08172	43.6188	52.5199	1	3.6484	10.4382	38.6817	1.68595e-06	3.39069	6.70255	21.1429	9.60105e-08
C6	PCG		Male	47.2382	2.66133	NP	6.02849	2.45659	2.66133	2.75082	2.67766	6.02849		25.1727	27.3395	47.2382	13.5459	7.90673	47.2382	4.11567e-07	0.0207856	0.045669	0.000418063	1.67311e-05	5	6.02849	4.43755	25.1727	4.11567e-07	2.45659	11.1802	27.3395	0.0207856	2.66133	17.3989	47.2382	0.045669	2.75082	4.84942	13.5459	0.000418063	2.67766	3.15874	7.90673	1.67311e-05
C730036E19RIK	NC		Male	20.8134	12.4407	NP	18.1645	13.2297	12.4407			18.1645		0.893169	6.55638	20.8134			20.8134	0.00550616	0.0232677	0.0208446			3	18.1645	0.048485	0.893169	0.00550616	13.2297	0.446042	6.55638	0.0232677	12.4407	1.69659	20.8134	0.0208446	7.37745	1.20379	9.29039	0.0742186	5.44519	1.63988	8.15116	0.0565713
C8A	PCG		Male	46.9077	2.37025	CBNPAS					2.37025	2.37025						46.9077	46.9077					2.48456e-05	1	1.22271	153.182	179.703	1	1.56434	98.1846	157.271	0.816054	1.66982	149.215	267.129	0.737208	1.64061	33.655	56.9542	0.439992	2.37025	21.0785	46.9077	2.48456e-05
C9	PCG		Male	281.931	2.48674	NUC		2.48674			2.1238	2.48674			281.931			20.999	281.931		0.000567943			0.0135964	2	2.53591	173.066	402.874	0.0911545	2.48674	112.599	281.931	0.000567943	2.10735	222.742	501.804	0.251631	2.06777	47.7964	100.583	0.100347	2.1238	10.525	20.999	0.0135964
CABYR	PCG		Male	7.03374	11.9423	CB		4.91557	10.4605	11.9423	10.8877	11.9423			1.84176	4.64666	7.03374	4.12962	7.03374		0.0395392	1.76037e-05	2.39015e-07	3.52682e-05	4	1.38773	0.212648	0.262477	1	4.91557	0.3398	1.84176	0.0395392	10.4605	0.332703	4.64666	1.76037e-05	11.9423	0.574719	7.03374	2.39015e-07	10.8877	0.421421	4.12962	3.52682e-05
CAPN8	PCG		Male	1.11014	5.27048	CBNPAS					5.27048	5.27048						1.11014	1.11014					0.0098517	1	5.77308	0.425184	2.10676	0.309191	4.75299	0.287023	1.4762	0.10949	7.51451	0.246553	1.7151	0.141274	1.94921	0.420934	0.86478	1	5.27048	0.227062	1.11014	0.0098517
CDHR2	PCG		Male	0.729404	5.66394	CYTO	5.66394					5.66394		0.729404					0.729404	0.00441978					1	5.66394	0.132116	0.729404	0.00441978	2.20116	0.256867	0.549245	1	2.64441	0.175782	0.503043	0.86291	1.23474	0.0732353	0.0915352	1	1.95571	0.0743006	0.138521	1
CES1F	PCG		Male	49.5566	2.33241	CBNPAS					2.33241	2.33241						49.5566	49.5566					0.00203094	1	1.25209	158.053	189.929	1	1.46624	141.859	220.497	1	1.50003	171.588	280.01	1	1.98444	51.5293	106.273	0.0778587	2.33241	22.3592	49.5566	0.00203094
CHPT1	PCG/NC		Male	11.8079	2.36129	CB				2.36129	2.88868	2.88868					11.8079	8.88598	11.8079				0.0282445	2.62948e-05	2	1.65612	32.1169	49.4655	1	1.81756	21.5481	40.3992	0.0986303	1.99848	31.5508	65.7409	0.269849	2.36129	4.88303	11.8079	0.0282445	2.88868	3.30085	8.88598	2.62948e-05
CHRM3	PCG		Male	3.93046	9.37658	CB	73.6293			9.37658		73.6293		0.711331			3.93046		3.93046	3.67681e-05			0.0145395		2	73.6293	0.0120324	0.711331	3.67681e-05	4.72194	0.205765	0.955016	0.130545	6.90778	0.130396	0.831706	0.386676	9.37658	0.431006	3.93046	0.0145395	5.8058	0.14346	0.709775	0.226732
CIB3	PCG		Male	11.1527	8.67893	CB		24.9298	13.0168	8.67893		24.9298			6.54636	7.42036	11.1527		11.1527		4.17001e-06	0.000258058	0.00422999		3	7.56053	0.223319	1.66509	0.178691	24.9298	0.221213	6.54636	4.17001e-06	13.0168	0.509458	7.42036	0.000258058	8.67893	1.20123	11.1527	0.00422999	4.062	0.377331	1.58092	0.638911
CLEC2H	PCG		Male	15.9342	10.0472	CB	7.38406	11.8834	10.1804	10.0472	14.9848	14.9848		5.74681	9.9122	14.6458	15.9342	4.01722	15.9342	8.48858e-05	2.20919e-06	7.25678e-05	0.0069504	0.000538913	5	7.38406	0.7878	5.74681	8.48858e-05	11.8834	0.84719	9.9122	2.20919e-06	10.1804	1.2514	14.6458	7.25678e-05	10.0472	1.43694	15.9342	0.0069504	14.9848	0.26098	4.01722	0.000538913
CML2	PCG		Male	40.2042	2.3704	CBNPAS					2.3704	2.3704						40.2042	40.2042					0.000404759	1	-1.06225	257.381	228.235	1	1.42147	153.241	225.634	1	1.65943	163.849	282.85	0.872897	1.59235	39.2499	64.1255	0.767063	2.3704	18.1913	40.2042	0.000404759
CML5	PCG		Male	7.50699	28.6259	CYTO	28.6259	67.6193	18.3985	9.75249	29.611	67.6193		7.50699	7.28603	7.14255	1.00034	0.885625	7.50699	1.33528e-05	2.01732e-14	2.14075e-06	0.0475777	4.81524e-06	5	28.6259	0.342388	7.50699	1.33528e-05	67.6193	0.0945456	7.28603	2.01732e-14	18.3985	0.418098	7.14255	2.14075e-06	9.75249	0.0928022	1.00034	0.0475777	29.611	0.0201444	0.885625	4.81524e-06
COL27A1	PCG		Male	1.05177	3.22874	CYTO	3.22874					3.22874		1.05177					1.05177	0.0447217					1	3.22874	0.342571	1.05177	0.0447217	1.71516	2.49096	4.72399	1	1.24001	2.11939	2.99915	1	1.38529	13.3602	19.6018	1	1.75312	4.34988	7.23101	0.170086
COL5A3	PCG		Male	12.9563	5.51835	CB	5.91097			5.51835	4.12616	5.91097		1.16985			12.9563	8.15492	12.9563	0.011047			0.00418604	0.0212277	3	5.91097	0.197714	1.16985	0.011047	3.59339	1.44913	5.39369	0.0835559	3.17841	1.38821	4.60094	0.628793	5.51835	2.28426	12.9563	0.00418604	4.12616	2.11142	8.15492	0.0212277
CRYM	PCG		Male	2.57698	4.22421	CB				4.22421		4.22421					2.57698		2.57698				0.011094		1	2.23068	3.994	8.35407	1	2.50556	2.74198	7.7695	0.629916	2.61834	1.84004	5.72247	0.992047	4.22421	0.570311	2.57698	0.011094	4.78621	0.159001	0.825903	0.255077
CSPG5	PCG		Male	3.04022	5.48671	NUC	10.7081	5.48671	5.95425	4.29756		10.7081		2.94032	3.04022	2.38935	0.732085		3.04022	8.06755e-07	6.65472e-06	0.000169636	0.01643		4	10.7081	0.286095	2.94032	8.06755e-07	5.48671	0.56032	3.04022	6.65472e-06	5.95425	0.372714	2.38935	0.000169636	4.29756	0.165952	0.732085	0.01643	3.89065	0.0961102	0.380582	0.103633
CSRNP1	PCG		Male	3.87009	3.50999	CYTO	3.50999					3.50999		3.87009					3.87009	0.0385756					1	3.50999	1.169	3.87009	0.0385756	1.49773	4.07922	6.6652	1	1.31273	2.20321	3.13004	1	1.82316	1.56308	2.94781	0.379932	1.41706	1.57535	2.14328	1
CXCL1	PCG		Male	31.9273	4.1679	NP		3.38597	4.1679	4.54186	4.27046	4.54186			26.6832	31.9273	18.9624	6.57006	31.9273		0.00319507	3.15573e-06	0.000121432	4.99086e-08	4	1.83588	3.29473	5.65779	1	3.38597	7.49265	26.6832	0.00319507	4.1679	7.12156	31.9273	3.15573e-06	4.54186	4.16148	18.9624	0.000121432	4.27046	1.61673	6.57006	4.99086e-08
CYP21A1	PCG		Male	4.2122	18.3703	CB	62.1239			18.3703		62.1239		0.250359			4.2122		4.2122	0.011047			0.0355474		2	62.1239	0	0.250359	0.011047	4.98478	0.183068	1.04117	0.739891	2.59331	0.315051	1.0464	1	18.3703	0.196737	4.2122	0.0355474	5.63999	0.253415	1.46706	0.256417
CYP2C44	PCG		Male	11.4891	3.21309	CB				3.21309	2.87669	3.21309					11.4891	7.59573	11.4891				0.0329891	0.0293032	2	2.54919	13.0411	32.9052	1	3.59515	5.13217	19.9807	0.130545	4.69326	6.68063	33.796	0.0832973	3.21309	3.35403	11.4891	0.0329891	2.87669	2.78044	7.59573	0.0293032
CYP2C53-PS	NC		Male	1.41859	15.4322	CB				15.4322	3.42639	15.4322					1.41859	1.12635	1.41859				0.000109078	0.0219885	2	-1.22078	0.206298	0.151869	1	-1.10844	0.121869	0.116359	1	4.76493	0.139108	0.619655	0.422338	15.4322	0.0802494	1.41859	0.000109078	3.42639	0.336553	1.12635	0.0219885
CYP2C67	PCG		Male	227.983	2.28356	NP		2.31882	2.28356			2.31882			131.019	227.983			227.983		0.000355648	0.0428343			2	2.2255	72.1431	148.774	0.482423	2.31882	54.2891	131.019	0.000355648	2.28356	93.7762	227.983	0.0428343	1.22614	29.6502	36.2907	1	1.75103	10.5574	17.2715	0.849424
CYP2D12	PCG		Male	4.78315	7.14138	NUC		7.14138		19.0791		19.0791			4.78315		1.57073		4.78315		0.000130459		0.00424669		2	3.5678	1.09774	3.81079	0.524309	7.14138	0.660669	4.78315	0.000130459	2.41644	0.742209	1.9322	0.604648	19.0791	0.0736416	1.57073	0.00424669	1.67284	0.191481	0.295185	1
CYP2D9	PCG		Male	687.473	14.6493	NUC	19.1742	14.6493	15.3949	16.3533	14.3855	19.1742		683.081	687.473	603.501	186.933	74.1148	687.473	8.92241e-17	2.43898e-18	3.64445e-20	4.45788e-29	1.21114e-34	5	19.1742	37.5384	683.081	8.92241e-17	14.6493	44.4535	687.473	2.43898e-18	15.3949	36.0335	603.501	3.64445e-20	16.3533	11.0335	186.933	4.45788e-29	14.3855	5.44343	74.1148	1.21114e-34
CYP2J9	PCG		Male	8.93535	2.24001	CB		2.12556		2.24001	2.00927	2.24001			5.49913		8.93535	8.6681	8.93535		0.0420272		0.0204659	0.0477649	3	2.01962	0.436176	0.823887	1	2.12556	2.47589	5.49913	0.0420272	1.99416	10.4895	22.4296	0.29824	2.24001	3.86624	8.93535	0.0204659	2.00927	4.55497	8.6681	0.0477649
CYP2U1	PCG		Male	9.43623	4.6177	NUC	6.15789	4.6177	6.89582	5.51254	9.027	9.027		9.24916	9.43623	8.28341	1.78504	5.84478	9.43623	0.00091384	0.000148217	8.80932e-06	2.44459e-05	2.50628e-13	5	6.15789	1.5398	9.24916	0.00091384	4.6177	1.97269	9.43623	0.000148217	6.89582	1.07029	8.28341	8.80932e-06	5.51254	0.313655	1.78504	2.44459e-05	9.027	0.662779	5.84478	2.50628e-13
CYP3A25	PCG/NC		Male	1059.75	2.60103	NP			2.60103	2.74596	2.37189	2.74596				1059.75	349.117	280.814	1059.75			0.010132	0.00397056	0.000907524	3	1.4878	137.461	188.352	1	2.07009	177.709	377.255	0.0808552	2.60103	382.524	1059.75	0.010132	2.74596	125.178	349.117	0.00397056	2.37189	126.29	280.814	0.000907524
CYP4A12A	PCG		Male	150.733	126.424	NP	289.248	123.649	126.424	75.9122	61.357	289.248		141.431	84.5165	150.733	26.0205	16.7781	150.733	5.5613e-36	1.38173e-67	1.12497e-50	5.04034e-49	6.98273e-47	5	289.248	0.529343	141.431	5.5613e-36	123.649	0.654288	84.5165	1.38173e-67	126.424	1.18116	150.733	1.12497e-50	75.9122	0.327756	26.0205	5.04034e-49	61.357	0.28906	16.7781	6.98273e-47
CYP4A12B	PCG		Male	15.7718	1286.41	CYTO	1286.41	504.542	209.722	32.1072	45.3512	1286.41		15.7718	8.66753	13.6451	1.40038	0.988207	15.7718	7.42176e-25	3.76972e-39	2.8342e-33	6.28836e-10	2.02725e-13	5	1286.41	0.00768457	15.7718	7.42176e-25	504.542	0.0122858	8.66753	3.76972e-39	209.722	0.0652893	13.6451	2.8342e-33	32.1072	0.0382058	1.40038	6.28836e-10	45.3512	0.0227246	0.988207	2.02725e-13
CYP7B1	PCG		Male	86.6388	3.52631	NP	3.98147	3.16967	3.52631			3.98147		52.1011	46.0203	86.6388			86.6388	0.00807543	5.0824e-05	0.000303647			3	3.98147	14.608	52.1011	0.00807543	3.16967	13.9632	46.0203	5.0824e-05	3.52631	23.5128	86.6388	0.000303647	2.53205	5.57332	14.3978	0.164936	2.27187	3.11466	6.54828	0.060284
DDX3Y	PCG		Male	18.5012	181.577	NP	170.242	102.924	181.577	1617.92	122.961	1617.92		3.33527	5.1789	18.5012	14.8021	3.17411	18.5012	6.40605e-18	1.58729e-40	4.84275e-47	2.57322e-63	1.89711e-48	5	170.242	0.0286122	3.33527	6.40605e-18	102.924	0.0465234	5.1789	1.58729e-40	181.577	0.0958167	18.5012	4.84275e-47	1617.92	0.00605409	14.8021	2.57322e-63	122.961	0.0277399	3.17411	1.89711e-48
DHTKD1	PCG		Male	5.59653	3.06734	CB				3.06734		3.06734					5.59653		5.59653				0.0027317		1	1.30017	7.52274	9.78232	1	1.20469	4.79878	5.972	1	1.84349	2.44827	4.58828	1	3.06734	1.75383	5.59653	0.0027317	1.578	13.5525	20.0754	0.276628
DHX9	PCG		Male	2.53842	2.54081	CB				2.54081		2.54081					2.53842		2.53842				0.00968004		1	1.02589	3.34201	3.26894	1	1.19743	2.12302	2.56678	1	1.51341	4.40236	6.76104	1	2.54081	0.979504	2.53842	0.00968004	1.35407	2.88714	3.62527	1
DSG1C	PCG		Male	1.73343	3.10397	CB				3.10397		3.10397					1.73343		1.73343				0.0446808		1	1.79217	1.15364	2.04492	1	2.24277	0.775865	1.74005	0.850778	3.05873	1.0791	3.38828	0.264726	3.10397	0.544703	1.73343	0.0446808	2.37575	0.693482	1.54756	0.304592
EIF2S3Y	PCG		Male	42.3002	174.383	NP	208.632	407.89	174.383	362.87	79.6517	407.89		5.63282	9.82784	42.3002	8.74715	4.36294	42.3002	9.86901e-20	1.93472e-36	6.96607e-43	1.52817e-36	1.99903e-34	5	208.632	0.0315844	5.63282	9.86901e-20	407.89	0.0160554	9.82784	1.93472e-36	174.383	0.26864	42.3002	6.96607e-43	362.87	0.0179434	8.74715	1.52817e-36	79.6517	0.0545066	4.36294	1.99903e-34
ELOVL3	PCG		Male	62.7892	12.5937	CYTO	12.5937	11.2142	11.693	8.17641	5.26004	12.5937		62.7892	46.0024	39.0857	7.82986	1.51659	62.7892	6.02484e-07	2.96696e-18	9.97079e-14	7.27757e-13	0.00183725	5	12.5937	5.48754	62.7892	6.02484e-07	11.2142	3.99698	46.0024	2.96696e-18	11.693	3.31139	39.0857	9.97079e-14	8.17641	0.93733	7.82986	7.27757e-13	5.26004	0.325392	1.51659	0.00183725
ENPP2	PCG		Male	5.23024	2.00488	CBNPAS					2.00488	2.00488						5.23024	5.23024					0.0339199	1	1.33506	6.32441	8.04715	1	1.55357	4.35738	6.91878	1	1.79255	8.48971	16.1819	0.674569	1.8147	4.58457	8.6295	0.328157	2.00488	2.75859	5.23024	0.0339199
ENPP3	PCG		Male	17.6379	2.70251	NP		2.30776	2.70251		2.25876	2.70251			11.3656	17.6379		7.47343	17.6379		0.00416194	0.00582572		0.012011	3	2.29431	7.04956	15.316	0.296135	2.30776	4.72386	11.3656	0.00416194	2.70251	6.25346	17.6379	0.00582572	2.12725	3.98439	8.64513	0.0942914	2.25876	3.50078	7.47343	0.012011
EPHX1	PCG		Male	176.159	2.79614	NP	3.06248		2.79614	2.70698	2.25867	3.06248		160.391		176.159	56.6471	17.0424	176.159	0.0429253		0.0161988	0.00399709	0.0289904	4	3.06248	54.0415	160.391	0.0429253	2.51396	76.0908	195.154	0.115453	2.79614	60.6706	176.159	0.0161988	2.70698	20.5145	56.6471	0.00399709	2.25867	7.93088	17.0424	0.0289904
EVA1A	PCG		Male	10.9984	1.94171	CBNPAS					1.94171	1.94171						10.9984	10.9984					0.0121595	1	1.33762	27.215	33.7989	1	1.56075	29.961	47.9472	0.776133	1.78516	40.0802	74.6878	0.534817	1.56629	11.7783	18.5658	0.740003	1.94171	6.04428	10.9984	0.0121595
EXTL1	PCG		Male	3.04882	2.41062	CB				2.41062		2.41062					3.04882		3.04882				0.0332649		1	2.5497	1.86586	4.49012	0.391737	1.25554	4.06214	5.56005	1	-1.0054	2.77203	2.94126	1	2.41062	1.21459	3.04882	0.0332649	1.77815	1.34734	2.2866	0.321433
FAM160B1	PCG		Male	6.07294	2.20954	CB				2.20954		2.20954					6.07294		6.07294				0.0153238		1	1.468	3.28496	4.65062	1	1.40899	5.00822	7.35137	1	1.89188	4.84266	9.63221	0.329718	2.20954	2.68859	6.07294	0.0153238	1.57122	4.35739	6.41803	0.318867
FITM1	PCG		Male	23.46	3.96421	CYTO	3.96421	4.38457	6.75119	4.46131		6.75119		23.46	13.5786	8.87171	4.3169		23.46	0.00764853	0.00028065	0.000881449	0.0174204		4	3.96421	6.57103	23.46	0.00764853	4.38457	2.815	13.5786	0.00028065	6.75119	1.11914	8.87171	0.000881449	4.46131	0.920919	4.3169	0.0174204	6.36482	0.0435578	0.343717	0.441629
FOXO3	PCG		Male	1.7169	5.32001	CB				5.32001		5.32001					1.7169		1.7169				0.00200054		1	1.95312	1.37191	2.62317	1	-1.1113	1.34274	1.33639	1	1.79807	0.397538	0.764666	1	5.32001	0.300191	1.7169	0.00200054	1.10756	7.68215	8.03443	1
GAREM	PCG		Male	2.31251	2.26843	CB				2.26843		2.26843					2.31251		2.31251				0.0375975		1	2.0636	1.4019	2.8353	1	1.90332	0.845928	1.63856	0.847308	1.86431	0.855729	1.68712	0.892178	2.26843	0.981883	2.31251	0.0375975	1.46753	3.51243	4.85458	0.578405
GBE1	PCG		Male	5.67701	1.90445	CBNPAS					1.90445	1.90445						5.67701	5.67701					0.0443137	1	1.3179	9.52632	11.7123	1	1.70571	5.28502	9.33004	0.803337	2.08597	7.02809	15.1349	0.29824	2.16256	3.24691	7.06998	0.142368	1.90445	3.19847	5.67701	0.0443137
GLRX	PCG		Male	2.18662	2.47954	CBNPAS					2.47954	2.47954						2.18662	2.18662					0.0219885	1	-1.10882	48.4868	40.2383	1	1.47957	15.7715	24.1735	1	1.46135	16.1559	24.7456	1	1.16718	7.71636	9.22252	1	2.47954	0.922008	2.18662	0.0219885
GM11128	PCG		Male	0.667577	12.6118	CB				12.6118		12.6118					0.667577		0.667577				0.0145648		1	1.96218	0.0947862	0.187037	1	44.9915	0	0.317884	0.216427	69.5364	0	0.554818	0.0689842	12.6118	0.0434217	0.667577	0.0145648	34.9466	0	0.183347	0.315084
GM20199	NC		Male	0.868035	9.0712	CB				9.0712		9.0712					0.868035		0.868035				0.000486627		1	-1	0	0	1	13.6475	0	0.0363872	1	2.72962	0.0048513	0.0252937	1	9.0712	0.0905329	0.868035	0.000486627	1.0841	1.54101	1.54635	1
GPR98	PCG		Male	0.824372	8.57543	NP		7.37952	8.57543			8.57543			0.648827	0.824372			0.824372		0.00011244	0.00381882			2	5.7929	0.196386	1.01298	0.216778	7.37952	0.0808768	0.648827	0.00011244	8.57543	0.0923835	0.824372	0.00381882	3.76262	0.0448206	0.196292	0.767054	4.43911	0.0608146	0.252923	0.0964422
GSTA2	PCG		Male	11.057	5.12058	CYTO	5.12058		6.45349			6.45349		11.057		9.11033			11.057	0.00815274		6.44504e-05			2	5.12058	2.22066	11.057	0.00815274	4.07526	1.9147	7.85776	0.11562	6.45349	1.2627	9.11033	6.44504e-05	7.50373	0.267068	2.19418	0.129104	2.90707	0.210342	0.673658	1
GSTM1	PCG		Male	145.279	2.13441	CB				2.13441		2.13441					145.279		145.279				0.0416731		1	2.19714	323.863	688.146	0.774187	2.10972	161.953	344.499	0.0595837	1.83	190.941	370.303	0.476574	2.13441	67.2789	145.279	0.0416731	1.89748	22.3445	39.8071	0.0565729
GSTP1	PCG		Male	1743.8	5.20487	CYTO	5.20487	4.29451	3.77471	4.61596	4.70971	5.20487		1743.8	1443.41	1024.13	386.992	45.5627	1743.8	1.17371e-05	2.0597e-05	2.69936e-05	1.96012e-06	3.10566e-11	5	5.20487	370.299	1743.8	1.17371e-05	4.29451	334.677	1443.41	2.0597e-05	3.77471	259.331	1024.13	2.69936e-05	4.61596	84.4715	386.992	1.96012e-06	4.70971	10.3864	45.5627	3.10566e-11
GSTP2	PCG		Male	547.991	13.4711	NUC	8.41262	13.4711	87.3594	8.50642		87.3594		493.888	547.991	333.462	152.329		547.991	7.99876e-06	2.05354e-05	1.1184e-36	1.05568e-08		4	8.41262	66.4892	493.888	7.99876e-06	13.4711	43.239	547.991	2.05354e-05	87.3594	3.55691	333.462	1.1184e-36	8.50642	18.3538	152.329	1.05568e-08	3.11156	1.00506	2.9655	0.160953
HSD3B2	PCG		Male	75.6165	2.72043	NP		2.23844	2.72043	2.32618	2.56869	2.72043			51.0509	75.6165	23.71	42.6169	75.6165		0.0209725	0.00198023	0.0102766	0.000956352	4	1.83376	32.2402	56.0462	1	2.23844	22.1539	51.0509	0.0209725	2.72043	26.1855	75.6165	0.00198023	2.32618	9.97957	23.71	0.0102766	2.56869	17.4547	42.6169	0.000956352
HSD3B5	PCG		Male	96.5876	4.70168	CYTO	4.70168	5.18855	5.58579	4.90057	5.05728	5.58579		96.5876	80.9973	67.2082	17.3707	6.6629	96.5876	2.58193e-05	7.8333e-13	8.67005e-09	9.65243e-09	9.60285e-10	5	4.70168	22.438	96.5876	2.58193e-05	5.18855	14.6002	80.9973	7.8333e-13	5.58579	11.2425	67.2082	8.67005e-09	4.90057	3.44857	17.3707	9.65243e-09	5.05728	1.41077	6.6629	9.60285e-10
IHH	PCG		Male	1.92881	4.32555	NUC	5.17297	4.32555	5.12547			5.17297		1.06719	1.92881	1.34731			1.92881	0.00399517	0.000421025	0.0113335			3	5.17297	0.202658	1.06719	0.00399517	4.32555	0.426986	1.92881	0.000421025	5.12547	0.238258	1.34731	0.0113335	3.84555	0.169565	0.687461	0.111071	1.91987	0.124917	0.250811	1
IL1R1	PCG		Male	27.1213	2.32805	CBNPAS					2.32805	2.32805						27.1213	27.1213					0.00439653	1	1.2912	10.1666	12.2556	1	1.73436	18.2544	33.4042	0.547688	2.51845	22.3471	57.3598	0.145603	2.37808	8.66265	20.6617	0.262189	2.32805	12.5047	27.1213	0.00439653
IL1RAP	PCG		Male	6.15943	2.62154	CBNPAS					2.62154	2.62154						6.15943	6.15943					0.00222919	1	1.43268	13.2001	17.5719	1	1.97239	8.2727	16.3248	0.265832	2.12094	18.8536	41.5625	0.359436	2.48138	2.10905	5.39139	0.15606	2.62154	2.51869	6.15943	0.00222919
KDM5D	PCG		Male	2.65154	268.94	CBNPAS	124.376	75.8138	317.885	105.411	268.94	317.885		0.68177	1.06771	2.37608	0.843602	2.65154	2.65154	2.8429e-12	3.69007e-16	2.11058e-23	2.49966e-14	4.59857e-50	5	124.376	0.00724001	0.68177	2.8429e-12	75.8138	0.0116473	1.06771	3.69007e-16	317.885	0.00368293	2.37608	2.11058e-23	105.411	0.00602203	0.843602	2.49966e-14	268.94	0.0079559	2.65154	4.59857e-50
KEG1	PCG		Male	69.7725	2.3357	NUC		2.3357				2.3357			69.7725				69.7725		0.0478576				1	2.00648	52.1916	97.2853	1	2.3357	29.2423	69.7725	0.0478576	2.49047	33.6936	84.7055	0.355042	1.53904	12.6313	19.2338	1	1.6977	8.19553	12.9686	0.864309
KLHL20	PCG		Male	1.77125	1.95665	CBNPAS					1.95665	1.95665						1.77125	1.77125					0.041109	1	-1.41635	0.982389	0.652507	1	1.6033	0.712354	1.21781	1	2.58749	1.19655	3.13757	0.177618	1.77353	0.54105	1.00695	0.871175	1.95665	0.955519	1.77125	0.041109
LAMA3	PCG		Male	1.69077	2.98324	CBNPAS	8.01311	6.37442	16.6951	7.44866	2.98324	16.6951		0.423136	0.520643	1.63836	0.512209	1.69077	1.69077	6.05227e-05	0.000191127	2.57151e-11	0.0173282	0.000340636	5	8.01311	0.0511398	0.423136	6.05227e-05	6.37442	0.0761843	0.520643	0.000191127	16.6951	0.0975387	1.63836	2.57151e-11	7.44866	0.0620356	0.512209	0.0173282	2.98324	0.591063	1.69077	0.000340636
LARS2	PCG		Male	1198.06	7.8014	CB				7.8014		7.8014					1198.06		1198.06				6.30639e-07		1	1.93298	207.962	350.698	1	1.40861	239.14	365.936	1	-1.74895	177.601	111.877	0.938716	7.8014	146.835	1198.06	6.30639e-07	1.60829	3678.59	5554.01	0.372585
LEFTY1	PCG		Male	0.205127	64.9604	CYTO	64.9604					64.9604		0.205127					0.205127	0.0120451					1	64.9604	0	0.205127	0.0120451	16.1362	0.0129617	0.282061	0.0768114	9.36894	0.0180274	0.151529	0.726678	8.93991	0	0.0376309	1	-6.45844	0.0170206	0	1
LYST	PCG		Male	12.4401	2.47887	CB				2.47887		2.47887					12.4401		12.4401				0.0160825		1	-1.13612	2.50805	2.12186	1	1.22976	2.48079	3.08683	1	1.30617	3.439	4.67262	1	2.47887	4.83937	12.4401	0.0160825	1.3169	24.9053	30.9198	1
MCM10	PCG		Male	61.4809	2.45645	NUC		2.45645	2.70253	2.52786	2.5191	2.70253			61.4809	53.7548	48.9206	16.4871	61.4809		0.000336423	0.00167485	0.000608564	0.00458348	4	2.13548	24.8176	50.2729	0.531408	2.45645	24.1949	61.4809	0.000336423	2.70253	18.9458	53.7548	0.00167485	2.52786	18.9823	48.9206	0.000608564	2.5191	6.92772	16.4871	0.00458348
MIR1948	MIR		Male	76.2464	7.8476	CBNPAS					7.8476	7.8476						76.2464	76.2464					1.51619e-13	1	-1	0	0	1	8.73527	0	0.840208	1	1	0	0	1	17.3819	0.283089	6.59141	0.135231	7.8476	10.8522	76.2464	1.51619e-13
MIR5125	MIR		Male	75.4813	4.15276	CB				4.15276		4.15276					75.4813		75.4813				0.0105883		1	6.30779	0	0.590194	1	-1.05803	10.1754	10.7168	1	-1.25462	7.35576	6.08252	1	4.15276	17.3057	75.4813	0.0105883	1.27568	92.7776	112.838	1
MN1	PCG		Male	2.13225	4.01405	CB				4.01405		4.01405					2.13225		2.13225				0.000113785		1	2.98313	0.807044	2.31513	0.899444	2.14454	0.998707	2.32494	0.605279	2.20219	0.484459	1.17302	0.45605	4.01405	0.506594	2.13225	0.000113785	1.9907	1.94128	3.69652	0.380975
MOB1A	PCG		Male	0.715449	29.8522	CB				29.8522		29.8522					0.715449		0.715449				0.0015968		1	-1.14581	3.15392	2.62017	1	-1.1209	1.67495	1.47586	1	1.87178	1.28716	2.36358	1	29.8522	0.0178928	0.715449	0.0015968	-1.28974	1.74831	1.22666	1
MRGPRE	PCG		Male	1.44304	4.69444	CYTO	4.69444					4.69444		1.44304					1.44304	0.0279655					1	4.69444	0.306737	1.44304	0.0279655	2.17025	0.898491	1.94583	0.473751	1.93434	0.887518	1.81766	1	2.73071	0.126978	0.371097	0.62206	6.994	0.0186334	0.151799	0.0874894
MUP1	PCG		Male	868.697	4.68353	NP		6.35716	4.68353	5.93851	7.00706	7.00706			644.93	868.697	170.507	27.5654	868.697		0.000203207	0.0314365	0.000442233	2.21328e-07	4	7.61154	171.862	1114.84	0.163439	6.35716	95.8831	644.93	0.000203207	4.68353	184.482	868.697	0.0314365	5.93851	28.8215	170.507	0.000442233	7.00706	4.30637	27.5654	2.21328e-07
MUP12	PCG		Male	92.2613	15.0253	NP		8.74936	15.0253	8.49642	9.08956	15.0253			33.7659	92.2613	43.0279	16.7407	92.2613		1.52506e-14	1.05969e-06	1.12446e-08	7.41265e-10	4	5.26519	5.36768	24.1114	0.808313	8.74936	3.62413	33.7659	1.52506e-14	15.0253	6.1012	92.2613	1.05969e-06	8.49642	4.98798	43.0279	1.12446e-08	9.08956	2.05649	16.7407	7.41265e-10
MUP14	PCG		Male	987.657	11.3223	NUC		11.3223		6.31588	4.54072	11.3223			987.657		93.9181	10.7217	987.657		6.01171e-12		0.00731452	2.26249e-05	3	3.56325	419.14	1316.26	1	11.3223	82.034	987.657	6.01171e-12	5.90905	275.587	1582.35	0.0857734	6.31588	15.0731	93.9181	0.00731452	4.54072	2.5594	10.7217	2.26249e-05
MUP15	PCG		Male	1550.4	14.2658	NP		7.0251	14.2658		3.66336	14.2658			1060.88	1550.4		12.5221	1550.4		0.000789151	8.90943e-11		0.0298169	3	3.78836	466.052	1558.43	1	7.0251	139.612	1060.88	0.000789151	14.2658	105.052	1550.4	8.90943e-11	5.38397	23.58	123.887	0.113422	3.66336	3.68841	12.5221	0.0298169
MUP16	PCG		Male	8.08918	10.0854	NUC		10.0854		25.2076		25.2076			8.08918		7.37197		8.08918		0.000132081		0.0430372		2	1.99799	35.0308	56.3995	1	10.0854	0.794823	8.08918	0.000132081	-4.54283	97.508	20.4095	1	25.2076	0.301996	7.37197	0.0430372	-1.40262	0.176012	0.103062	1
MUP19	PCG		Male	44.8766	114.16	CB		11.6536		114.16		114.16			20.6481		44.8766		44.8766		0.0026042		0.030166		2	1.54363	62.7663	84.9458	1	11.6536	1.57449	20.6481	0.0026042	-2.66076	405.84	145.162	1	114.16	0.421078	44.8766	0.030166	1.55568	1.17666	1.65726	1
MUP20	PCG		Male	1742.85	71.1979	NP	112.925	71.6862	71.1979	33.6352	7.25215	112.925		1524.54	1272.38	1742.85	109.159	12.4248	1742.85	1.0474e-13	2.59713e-51	1.53106e-34	5.64083e-28	3.24392e-10	5	112.925	16.4266	1524.54	1.0474e-13	71.6862	16.6119	1272.38	2.59713e-51	71.1979	22.6863	1742.85	1.53106e-34	33.6352	3.13405	109.159	5.64083e-28	7.25215	1.83213	12.4248	3.24392e-10
MUP21	PCG		Male	499.19	6.88933	NP	227.427	8.00416	6.88933	37.5913	19.9155	227.427		419.127	293.818	499.19	42.7462	5.47309	499.19	3.07864e-30	0.000604914	3.07791e-08	6.32287e-17	6.55031e-11	5	227.427	2.05398	419.127	3.07864e-30	8.00416	34.2556	293.818	0.000604914	6.88933	69.8722	499.19	3.07791e-08	37.5913	1.04424	42.7462	6.32287e-17	19.9155	0.279987	5.47309	6.55031e-11
MUP3	PCG		Male	998.371	3.32265	NP		3.73399	3.32265	2.94607	2.91518	3.73399			549.288	998.371	88.7736	15.4016	998.371		3.97383e-12	1.92767e-05	0.00447552	2.20624e-05	4	3.45826	262.454	802.345	0.125955	3.73399	142.275	549.288	3.97383e-12	3.32265	282.74	998.371	1.92767e-05	2.94607	29.8315	88.7736	0.00447552	2.91518	5.69321	15.4016	2.20624e-05
MUP7	PCG		Male	885.292	14.7314	NP		6.78524	14.7314		4.74787	14.7314			698.682	885.292		10.7279	885.292		0.0326662	1.71485e-07		0.03333	3	5.11544	251.07	1127.98	1	6.78524	94.1152	698.682	0.0326662	14.7314	57.6969	885.292	1.71485e-07	4.48	14.6167	64.9088	0.278913	4.74787	2.43822	10.7279	0.03333
MUP8	PCG		Male	10.5989	41.7231	NUC	10.8437	41.7231	16.3894			41.7231		7.07781	10.5989	9.6119			10.5989	0.0428724	0.000789151	3.15009e-05			3	10.8437	0.713128	7.07781	0.0428724	41.7231	0.229329	10.5989	0.000789151	16.3894	0.604564	9.6119	3.15009e-05	3.34912	0.373609	1.27976	0.190766	2.71574	0.0618673	0.156005	1
NAT8	PCG		Male	3.34888	4.42453	NUC	7.72836	4.42453	3.98325			7.72836		2.66518	3.34888	2.31447			3.34888	0.000251288	0.000242668	0.00282322			3	7.72836	0.38976	2.66518	0.000251288	4.42453	0.678703	3.34888	0.000242668	3.98325	0.518185	2.31447	0.00282322	3.3188	0.37583	1.33903	0.128115	1.72314	0.0805645	0.13593	1
ncRNA_as_chr1_252	LNC		Male	18.5982	2.31908	NUC		2.31908				2.31908			18.5982				18.5982		0.0203037				1	2.74363	0.405904	0.926069	1	2.31908	7.79372	18.5982	0.0203037	1.15057	19.5574	25.6032	1	1.28162	185.125	246.205	1	1.67451	22.8928	35.814	0.218563
ncRNA_as_chr10_8460	LNC		Male	0.548777	4.86321	CYTO	4.86321					4.86321		0.548777					0.548777	0.0104861					1	4.86321	0.126326	0.548777	0.0104861	1.63025	0.356973	0.6558	1	2.86122	0.114619	0.361125	0.803659	1.64623	0.235012	0.414078	1	1.76024	0.158375	0.25701	1
ncRNA_as_chr15_12817	LNC		Male	93.7912	2.65717	CBNPAS				3.12448	2.65717	3.12448					67.0686	93.7912	93.7912				0.000111931	0.00148566	2	1.44456	0.6332	0.874533	1	2.85666	2.33157	6.86908	0.212512	1.62587	2.23145	4.02628	1	3.12448	20.7582	67.0686	0.000111931	2.65717	37.6687	93.7912	0.00148566
ncRNA_as_chr15_12818	LNC		Male	48.9391	2.31878	CBNPAS				4.12178	2.31878	4.12178					34.3345	48.9391	48.9391				1.30196e-07	0.00597713	2	2.87035	0.247637	0.753662	1	1.71568	2.34363	4.27205	1	1.4051	2.30852	3.54641	1	4.12178	7.97881	34.3345	1.30196e-07	2.31878	22.5691	48.9391	0.00597713
ncRNA_as_chr2_1965	LNC		Male	2.13771	2.83583	CB				2.83583	2.9957	2.9957					2.13771	0.903272	2.13771				0.0409246	0.0163447	2	1.04705	0.0065119	0.00648347	1	1.88833	0.111864	0.232666	1	1.02182	0.0541809	0.0705282	1	2.83583	0.724228	2.13771	0.0409246	2.9957	0.316771	0.903272	0.0163447
ncRNA_as_chr4_3297	LNC		Male	3.38645	3.61873	NP			3.61873	9.2078		9.2078				3.38645	0.399122		3.38645			0.0206192	0.0380552		2	-1.21836	2.41475	1.81382	1	3.28361	0.700027	2.27913	0.582995	3.61873	0.826009	3.38645	0.0206192	9.2078	0.0380154	0.399122	0.0380552	8.88359	0.00870125	0.106372	0.420492
ncRNA_as_chr4_3300	LNC		Male	1.93863	118.798	CB		88.9315	63.6102	118.798	48.9545	118.798			0.142358	0.111788	1.93863	0.569026	1.93863		0.00661034	0.0163756	1.21383e-08	2.04408e-07	4	3.7003	0	0.00314332	1	88.9315	0	0.142358	0.00661034	63.6102	0	0.111788	0.0163756	118.798	0.0139442	1.93863	1.21383e-08	48.9545	0.0094733	0.569026	2.04408e-07
ncRNA_as_chr4_3310	LNC		Male	0.39171	85.291	CB				85.291		85.291					0.39171		0.39171				0.015179		1	-3.51831	0.00765262	0	1	-1.47036	0.0353885	0.0251603	1	1.09869	0.0161253	0.0242924	1	85.291	0	0.39171	0.015179	-1.29236	1.47608	1.08358	1
ncRNA_as_chrX_15440	LNC		Male	8.86938	465.369	CB		53.6748		465.369		465.369			0.951688		8.86938		8.86938		0.0109		2.60007e-17		2	3.65881	0	0.0302507	1	53.6748	0	0.951688	0.0109	35.8589	0	0.635147	0.281253	465.369	0	8.86938	2.60007e-17	13.2165	0	0.153311	1
ncRNA_inter_chr1_365	LNC		Male	3.5256	5.91404	CBNPAS					5.91404	5.91404						3.5256	3.5256					0.00259579	1	-2.13284	0.910668	0.342895	1	3.64646	0.130436	0.539051	1	2.52808	0.10199	0.232411	1	1.38205	1.0914	1.50711	1	5.91404	0.64739	3.5256	0.00259579
ncRNA_inter_chr1_371	LNC		Male	2.50228	23.5672	CB				23.5672		23.5672					2.50228		2.50228				0.0325538		1	-1	0	0	1	1.70297	0.143645	0.224745	1	1	0	0	1	23.5672	0.0802684	2.50228	0.0325538	2.73361	3.76176	9.55861	0.574531
ncRNA_inter_chr1_630	LNC		Male	2.86333	19.592	CBNPAS					19.592	19.592						2.86333	2.86333					0.0371747	1	53.5887	0	0.556539	0.560595	23.8035	0.0450547	1.40331	0.222089	13.8655	0.438642	5.40025	0.538537	13.2095	0.53739	6.73248	0.11163	19.592	0.153744	2.86333	0.0371747
ncRNA_inter_chr1_931	LNC		Male	2.91055	9.96027	NUC		9.96027	8.63409			9.96027			2.91055	2.0734			2.91055		0.000226445	0.0206192			2	2.37317	0.171014	0.324097	1	9.96027	0.289179	2.91055	0.000226445	8.63409	0.212436	2.0734	0.0206192	4.70608	0.416514	2.11803	0.172158	2.21998	0.326954	0.725898	0.796414
ncRNA_inter_chr10_8829	LNC		Male	2.2845	3.9988	NP			3.9988		5.32892	5.32892				2.2845		0.91485	2.2845			0.0498417		0.00630884	2	3.42366	0.595893	1.94579	0.560595	3.33485	0.634954	2.33455	0.123129	3.9988	0.569834	2.2845	0.0498417	3.58955	0.156563	0.623349	0.797992	5.32892	0.154333	0.91485	0.00630884
ncRNA_inter_chr10_9349	LNC		Male	4.67125	6.63058	CYTO	6.63058					6.63058		4.67125					4.67125	0.0199301					1	6.63058	0.693767	4.67125	0.0199301	3.03085	8.11459	25.4578	0.863145	4.50738	4.43239	22.7661	0.258689	2.85302	13.5872	41.3823	0.526085	2.92428	2.90526	8.34047	0.0945877
ncRNA_inter_chr10_9351	LNC		Male	7.14758	8.07023	NUC	13.0397	8.07023		7.44771		13.0397		5.03605	7.14758		6.26292		7.14758	0.0159652	0.000474841		0.0415028		3	13.0397	0.34205	5.03605	0.0159652	8.07023	0.851537	7.14758	0.000474841	6.99059	0.616465	5.18743	0.209289	7.44771	0.76272	6.26292	0.0415028	3.05483	0.643659	2.06937	0.511052
ncRNA_inter_chr11_9925	LNC		Male	45.3676	5.32707	CB		4.8378	5.8868	5.32707	7.25973	7.25973			16.26	23.8581	45.3676	23.741	45.3676		5.70654e-09	1.87673e-08	2.77939e-07	8.83834e-13	4	3.96793	0.322163	1.3264	0.408038	4.8378	3.31628	16.26	5.70654e-09	5.8868	3.84028	23.8581	1.87673e-08	5.32707	8.42521	45.3676	2.77939e-07	7.25973	3.48781	23.741	8.83834e-13
ncRNA_inter_chr12_10512	LNC		Male	4.43749	12.3407	CB				12.3407		12.3407					4.43749		4.43749				0.0266971		1	8.91742	0	0.190183	1	1.57297	0.0866812	0.170477	1	1.77774	0.0655519	0.146385	1	12.3407	0.324984	4.43749	0.0266971	1.06213	16.6769	16.8059	1
ncRNA_inter_chr12_10514	LNC		Male	2.6153	6.23405	CB				6.23405		6.23405					2.6153		2.6153				0.0105883		1	3.65938	0	0.0218335	1	1.03461	0.146017	0.157128	1	-6.02651	0.0528721	0	1	6.23405	0.401377	2.6153	0.0105883	1.1456	5.96766	6.50923	1
ncRNA_inter_chr13_11023	LNC		Male	0.777363	8.35532	CB				8.35532		8.35532					0.777363		0.777363				0.0466728		1	-1	0	0	1	4.95312	0.0194982	0.141546	1	14.3425	0	0.0972538	1	8.35532	0.0844337	0.777363	0.0466728	8.60407	0.0136511	0.167101	0.534417
ncRNA_inter_chr13_11222	LNC		Male	0.221759	4.9012	CB				4.9012		4.9012					0.221759		0.221759				0.0153238		1	3.02016	0.00554227	0.018719	1	2.54058	0.0431287	0.111115	1	3.90275	0.063093	0.255396	0.0836816	4.9012	0.0443222	0.221759	0.0153238	3.5689	0.0725801	0.235614	0.0774222
ncRNA_inter_chr13_11227	LNC		Male	31.4206	2.47686	NUC		2.47686				2.47686			31.4206				31.4206		0.00936227				1	2.17257	16.8322	33.0519	1	2.47686	12.3972	31.4206	0.00936227	1.7539	53.7904	102.945	1	1.80019	58.4385	108.784	0.693029	1.80791	13.8394	23.7992	0.338265
ncRNA_inter_chr13_11665	LNC		Male	4.63194	5.81923	CB				5.81923	6.67439	6.67439					4.63194	1.09032	4.63194				0.0074867	0.0177307	2	3.66007	0	0.0253084	1	4.80766	0.079915	0.485513	1	9.50029	0.0679524	0.874813	0.293296	5.81923	0.78228	4.63194	0.0074867	6.67439	0.163627	1.09032	0.0177307
ncRNA_inter_chr13_11666	LNC		Male	0.505023	51.0275	CBNPAS					51.0275	51.0275						0.505023	0.505023					0.0121595	1	-1	0	0	1	1	0	0	1	1	0	0	1	8.69838	0	0.116639	1	51.0275	0	0.505023	0.0121595
ncRNA_inter_chr13_11667	LNC		Male	1.98201	15.6567	CBNPAS					15.6567	15.6567						1.98201	1.98201					0.0167893	1	-1	0	0	1	6.00544	0	0.124905	1	6.40921	0	0.136609	1	9.38114	0.154287	1.65769	0.130478	15.6567	0.135053	1.98201	0.0167893
ncRNA_inter_chr13_11669	LNC		Male	9.27541	5.79575	CB		7.55079	13.5248	5.79575	7.08135	13.5248			2.61354	2.45536	9.27541	6.17611	9.27541		0.00487442	0.000245933	0.000676683	0.000231839	4	5.5271	0.219683	1.24144	0.168683	7.55079	0.312281	2.61354	0.00487442	13.5248	0.146913	2.45536	0.000245933	5.79575	1.59607	9.27541	0.000676683	7.08135	0.895255	6.17611	0.000231839
ncRNA_inter_chr13_11670	LNC		Male	2.25125	10.1751	NP		10.6327	10.1751	11.4232	6.80088	11.4232			1.63419	2.25125	1.63427	1.29664	2.25125		1.19504e-06	0.000738272	5.6415e-09	1.05631e-06	4	6.4289	0.278855	1.6258	0.134302	10.6327	0.151835	1.63419	1.19504e-06	10.1751	0.227935	2.25125	0.000738272	11.4232	0.138358	1.63427	5.6415e-09	6.80088	0.198043	1.29664	1.05631e-06
ncRNA_inter_chr14_11820	LNC		Male	0.509569	42.7682	CBNPAS					42.7682	42.7682						0.509569	0.509569					0.00222259	1	3.66021	0	0.00739158	1	6.14052	0	0.0258065	1	3.66143	0	0.0110797	1	11.2411	0.0231106	0.343354	0.52877	42.7682	0.00817045	0.509569	0.00222259
ncRNA_inter_chr14_11823	LNC		Male	4.24084	180.463	CB				180.463		180.463					4.24084		4.24084				0.00940255		1	6.16545	0	0.0693781	1	11.3352	0	0.242222	1	4.43657	0.158871	0.975137	1	180.463	0	4.24084	0.00940255	4.57868	0.234242	1.16839	0.536206
ncRNA_inter_chr14_11824	LNC		Male	1.48497	16.9517	CBNPAS					16.9517	16.9517						1.48497	1.48497					0.0498216	1	-1	0	0	1	6.01029	0	0.0946313	1	-3.9588	0.0783843	0	1	54.1875	0	1.13807	0.275697	16.9517	0.0720959	1.48497	0.0498216
ncRNA_inter_chr14_11826	LNC		Male	6.90152	22.029	CB				22.029		22.029					6.90152		6.90152				0.0174575		1	-1	0	0	1	11.238	0	0.360368	1	3.66149	0	0.0787567	1	22.029	0.256982	6.90152	0.0174575	3.74838	5.78284	20.0283	0.332001
ncRNA_inter_chr14_11827	LNC		Male	38.5185	3.4915	CB				3.4915		3.4915					38.5185		38.5185				0.0341195		1	1.93073	0.0273877	0.0788135	1	3.04788	0.937164	2.96975	1	1.47559	0.496894	0.905501	1	3.4915	10.556	38.5185	0.0341195	2.8379	1.97521	5.25313	0.572045
ncRNA_inter_chr14_12199	LNC		Male	4.4864	3.83732	CBNPAS					3.83732	3.83732						4.4864	4.4864					0.0286452	1	9.22358	0.0636372	0.431869	1	2.5064	0.0947239	0.26871	1	1	0	0	1	2.98253	0.54514	1.69531	0.706409	3.83732	1.18667	4.4864	0.0286452
ncRNA_inter_chr14_12244	LNC		Male	11.3934	3.17315	CB				3.17315		3.17315					11.3934		11.3934				0.0355474		1	1.05569	0.0499445	0.0512082	1	-1.73098	0.364606	0.239901	1	-3.49142	0.0263102	0	1	3.17315	3.52812	11.3934	0.0355474	1.07575	23.672	24.0061	1
ncRNA_inter_chr14_12245	LNC		Male	2.50195	8.41041	CB				8.41041		8.41041					2.50195		2.50195				0.0072426		1	-1	0	0	1	1.69197	0.0655949	0.121269	1	-3.51592	0.027888	0	1	8.41041	0.288642	2.50195	0.0072426	-1.02016	9.6406	8.92751	1
ncRNA_inter_chr14_12246	LNC		Male	4.27624	10.5238	CB				10.5238		10.5238					4.27624		4.27624				0.000231659		1	-2.25766	0.0300016	0.0111766	1	2.32773	0.0332669	0.0895753	1	-3.08795	0.0747568	0.0209622	1	10.5238	0.397623	4.27624	0.000231659	1.04728	10.5596	10.4352	1
ncRNA_inter_chr14_12248	LNC		Male	37.9439	5.61175	CB				5.61175		5.61175					37.9439		37.9439				0.0105394		1	-2.49832	0.55792	0.179558	1	1.97425	0.565011	1.3224	1	-1.41303	0.509889	0.353243	1	5.61175	6.58928	37.9439	0.0105394	-1.0332	121.08	110.246	1
ncRNA_inter_chr15_12436	LNC		Male	1.4765	5.5073	CB				5.5073		5.5073					1.4765		1.4765				0.0204659		1	-1	0	0	1	3.8117	0.131671	0.527445	0.587441	5.17986	0.0488394	0.23976	0.270657	5.5073	0.270393	1.4765	0.0204659	4.14164	0.0343317	0.142633	0.209066
ncRNA_inter_chr15_12437	LNC		Male	0.0638094	6.09994	CBNPAS					6.09994	6.09994						0.0638094	0.0638094					0.0320731	1	6.16499	0	0.00280239	1	9.4662	0.00663673	0.0770367	0.95269	2.61719	0.0156529	0.0373848	1	5.90781	0.0120243	0.0820008	0.299566	6.09994	0.00971474	0.0638094	0.0320731
ncRNA_inter_chr15_12779	LNC		Male	26.7521	6.15865	CB				6.15865		6.15865					26.7521		26.7521				0.0151026		1	1.89706	0.280836	0.378591	1	2.37735	1.15926	3.19673	1	-1.31247	0.387363	0.363323	1	6.15865	4.22351	26.7521	0.0151026	-1.06244	169.806	150.342	1
ncRNA_inter_chr15_12819	LNC		Male	1.61526	5.84579	CB				5.84579		5.84579					1.61526		1.61526				0.0187771		1	-4.12814	0.0288997	0	1	2.19847	0.0223082	0.0679705	1	9.62469	0	0.0766482	1	5.84579	0.25264	1.61526	0.0187771	2.05288	0.750398	1.53312	0.773272
ncRNA_inter_chr16_13184	LNC		Male	0.131999	40.1026	CBNPAS					40.1026	40.1026						0.131999	0.131999					0.0439709	1	-1	0	0	1	6.07106	0	0.0268339	1	1	0	0	1	11.3886	0	0.0501094	1	40.1026	0	0.131999	0.0439709
ncRNA_inter_chr16_13185	LNC		Male	0.24038	6.62152	CBNPAS				63.2051	6.62152	63.2051					0.191211	0.24038	0.24038				0.00924704	0.00791418	2	6.87682	0	0.0140002	1	16.4491	0	0.0491624	1	34.5335	0	0.099178	0.298842	63.2051	0	0.191211	0.00924704	6.62152	0.0323602	0.24038	0.00791418
ncRNA_inter_chr16_13334	LNC		Male	2.54928	6.13788	CB				6.13788		6.13788					2.54928		2.54928				0.0330949		1	1.77332	0.023902	0.0466726	1	20.8548	0	0.263436	1	1.11057	0.081694	0.124033	1	6.13788	0.392522	2.54928	0.0330949	-1.14027	8.53955	7.05175	1
ncRNA_inter_chr16_13336	LNC		Male	0.446463	6.09812	CB				6.09812		6.09812					0.446463		0.446463				0.0233521		1	-1.48761	0.00614705	0.00595942	1	-1.1752	0.0353187	0.0373935	1	-8.85022	0.0149658	0	1	6.09812	0.0688101	0.446463	0.0233521	-1.00148	1.19618	1.13567	1
ncRNA_inter_chr16_13340	LNC		Male	9.35314	3.17463	CB				3.17463		3.17463					9.35314		9.35314				0.0102766		1	-3.51711	0.0278597	0	1	-1.65756	0.360737	0.232543	1	-1.09665	0.205577	0.219256	1	3.17463	2.79254	9.35314	0.0102766	1.27411	12.8827	15.5864	1
ncRNA_inter_chr16_13343	LNC		Male	51.0564	4.8706	CB				4.8706		4.8706					51.0564		51.0564				0.0174204		1	1.40703	0.151944	0.149756	1	1.62541	1.25619	2.30482	1	-3.90538	1.43493	0.401545	0.92702	4.8706	9.9305	51.0564	0.0174204	1.10481	176.247	184.235	1
ncRNA_inter_chr16_13350	LNC		Male	27.2247	5.73117	CB				5.73117		5.73117					27.2247		27.2247				0.0406407		1	-3.51704	0.0428013	0	1	1.12436	1.22776	1.48847	1	-1.54829	0.283554	0.187917	1	5.73117	4.49322	27.2247	0.0406407	1.15974	79.7597	87.6503	1
ncRNA_inter_chr16_13446	LNC		Male	3.94812	5.09079	CB				5.09079		5.09079					3.94812		3.94812				0.0219164		1	1.05157	0.0116926	0.0130677	1	1.88302	0.101448	0.212985	1	16.9058	0	0.11352	1	5.09079	0.733399	3.94812	0.0219164	1.26844	8.9654	10.753	1
ncRNA_inter_chr17_13924	LNC		Male	2.4773	10.2833	CBNPAS					10.2833	10.2833						2.4773	2.4773					0.00513623	1	3.66043	0	0.0103389	1	1.4736	0.0169301	0.0255391	1	2.49604	0.0138798	0.0464927	1	9.02546	0.186008	1.76611	0.166428	10.2833	0.248113	2.4773	0.00513623
ncRNA_inter_chr17_13925	LNC		Male	3.28136	11.5691	CB				11.5691	15.4634	15.4634					3.28136	1.88344	3.28136				0.0067032	0.00554232	2	-3.51736	0.00728316	0	1	32.1305	0	0.148076	1	1.80921	0.0325663	0.0782156	1	11.5691	0.259871	3.28136	0.0067032	15.4634	0.1251	1.88344	0.00554232
ncRNA_inter_chr17_13926	LNC		Male	1.81235	16.0864	CBNPAS					16.0864	16.0864						1.81235	1.81235					0.0222531	1	-1	0	0	1	8.73477	0	0.0942919	1	6.18763	0	0.0539776	1	54.3387	0	0.618918	0.16158	16.0864	0.102762	1.81235	0.0222531
ncRNA_inter_chr17_13928	LNC		Male	1.614	21.4027	CB				21.4027		21.4027					1.614		1.614				0.0354192		1	1.04111	0.0127364	0.0129366	1	37.155	0	0.308152	0.458312	11.6927	0	0.0808443	1	21.4027	0.065748	1.614	0.0354192	9.24672	0.0904704	0.868805	0.152506
ncRNA_inter_chr17_13986	LNC		Male	35.8578	2.37707	CBNPAS					2.37707	2.37707						35.8578	35.8578					0.000791705	1	2.22617	2.23794	4.69939	1	2.23802	3.16281	7.34871	0.85493	2.05936	3.52487	7.73171	0.660216	1.96647	24.4456	48.838	0.204753	2.37707	16.1693	35.8578	0.000791705
ncRNA_inter_chr17_14014	LNC		Male	6.74417	7.04393	CB				7.04393		7.04393					6.74417		6.74417				0.0174204		1	1.41363	0.0725587	0.0738279	1	13.7053	0	0.189557	1	1.07843	0.0746751	0.106651	1	7.04393	0.938318	6.74417	0.0174204	-1.04158	14.5914	13.3669	1
ncRNA_inter_chr18_14228	LNC		Male	7.85739	4.23709	CB				4.23709		4.23709					7.85739		7.85739				0.00939211		1	2.54115	0.0147591	0.0461202	1	1.03818	0.393817	0.446725	1	3.3621	0.0711556	0.200027	1	4.23709	1.75726	7.85739	0.00939211	1.09016	25.9088	26.7095	1
ncRNA_inter_chr18_14238	LNC		Male	0.634264	13.5892	CB				13.5892		13.5892					0.634264		0.634264				0.0037104		1	-1	0	0	1	1	0	0	1	1	0	0	1	13.5892	0.0429241	0.634264	0.0037104	1.16999	2.00728	2.22929	1
ncRNA_inter_chr18_14242	LNC		Male	7.57157	7.54454	CB				7.54454		7.54454					7.57157		7.57157				0.0308328		1	-1	0	0	1	1.5315	0.111036	0.236738	1	1	0	0	1	7.54454	0.927178	7.57157	0.0308328	-1.18517	19.8898	16.0301	1
ncRNA_inter_chr18_14341	LNC		Male	8.7274	2.81933	CBNPAS					2.81933	2.81933						8.7274	8.7274					0.0159671	1	8.92345	0	0.109449	1	18.5489	0	0.368569	1	1.99007	0.152382	0.459108	1	2.51822	3.60433	9.42889	0.111419	2.81933	3.43679	8.7274	0.0159671
ncRNA_inter_chr19_14873	LNC		Male	80.0355	15.9492	CB	13.8414	19.124	18.7478	15.9492	15.3704	19.124		4.60168	20.8642	46.7897	80.0355	14.2644	80.0355	0.00116354	3.47647e-14	2.25787e-12	3.98307e-08	4.13313e-12	5	13.8414	0.376267	4.60168	0.00116354	19.124	1.10835	20.8642	3.47647e-14	18.7478	2.4292	46.7897	2.25787e-12	15.9492	5.21307	80.0355	3.98307e-08	15.3704	0.996538	14.2644	4.13313e-12
ncRNA_inter_chr19_15132	LNC		Male	1.50892	10.1407	NUC		10.1407				10.1407			1.50892				1.50892		0.0160662				1	1.4891	0.216694	0.364373	1	10.1407	0.129961	1.50892	0.0160662	1.48792	0.403497	0.645581	1	1.69368	1.65292	2.85902	1	1.16369	2.06335	2.25423	1
ncRNA_inter_chr2_1232	LNC		Male	15.3738	3.72033	NUC		3.72033				3.72033			15.3738				15.3738		0.000933212				1	1.68979	16.7244	26.0471	1	3.72033	3.87453	15.3738	0.000933212	2.26199	6.00553	15.2494	0.872897	1.93884	3.35839	6.77248	1	3.29445	1.27162	3.92211	0.256417
ncRNA_inter_chr2_1233	LNC		Male	11.7313	3.15534	NP			3.15534			3.15534				11.7313			11.7313			0.0298565			1	2.44972	4.12946	8.95629	0.898394	2.02025	6.11101	13.2278	0.473518	3.15534	3.49248	11.7313	0.0298565	2.72972	1.75189	4.91684	0.192839	1.13106	3.21107	3.45875	1
ncRNA_inter_chr2_1420	LNC		Male	2.02627	7.7441	CB				7.7441		7.7441					2.02627		2.02627				0.0415484		1	-1	0	0	1	1.06164	0.0593085	0.071863	1	1.81854	0.00749252	0.0216949	1	7.7441	0.260937	2.02627	0.0415484	-1.54083	5.85747	3.53043	1
ncRNA_inter_chr3_2156	LNC		Male	2.6081	5.53847	CB		5.97083		5.53847	9.5151	9.5151			0.737205		2.6081	1.00194	2.6081		0.0358865		0.0179987	4.67804e-06	3	3.45552	0.0243881	0.0689238	1	5.97083	0.113187	0.737205	0.0358865	4.68736	0.0680858	0.434641	0.616813	5.53847	0.47517	2.6081	0.0179987	9.5151	0.118555	1.00194	4.67804e-06
ncRNA_inter_chr3_2302	LNC		Male	2.47941	19.7615	CB				19.7615		19.7615					2.47941		2.47941				0.0369064		1	-1	0	0	1	-1.17994	0.268309	0.279265	1	11.6927	0	0.341315	1	19.7615	0.0853829	2.47941	0.0369064	1.57082	8.30806	12.0378	0.897424
ncRNA_inter_chr3_2446	LNC		Male	1.63205	22.2068	CB				22.2068		22.2068					1.63205		1.63205				0.0340672		1	-1	0	0	1	-3.69939	0.0495976	0	1	1	0	0	1	22.2068	0.0554301	1.63205	0.0340672	1.22267	3.89053	4.39809	1
ncRNA_inter_chr3_2504	LNC		Male	18.1264	3.64102	CBNPAS		4.20577		4.43709	3.64102	4.43709			5.47678		10.4667	18.1264	18.1264		0.000717222		0.00866914	6.53944e-07	3	6.07937	0.128363	0.78339	0.0883474	4.20577	1.2467	5.47678	0.000717222	3.61549	1.1642	4.89564	0.127175	4.43709	2.16786	10.4667	0.00866914	3.64102	5.23477	18.1264	6.53944e-07
ncRNA_inter_chr3_2657	LNC		Male	0.840391	13.7873	CB				13.7873		13.7873					0.840391		0.840391				0.0415424		1	-3.51683	0.014767	0	1	-1.60916	0.0728037	0.0447089	1	2.60969	0.0201361	0.0759196	1	13.7873	0.049914	0.840391	0.0415424	1.06677	2.94162	2.8557	1
ncRNA_inter_chr3_2988	LNC		Male	26.6184	45.4816	CB		20.2733	80.405	45.4816	9.65478	80.405			3.06083	4.5051	26.6184	6.09925	26.6184		0.00569241	0.000270304	2.52657e-11	0.00219292	4	10.4351	0.0264433	0.406296	1	20.2733	0.122284	3.06083	0.00569241	80.405	0.0346596	4.5051	0.000270304	45.4816	0.534982	26.6184	2.52657e-11	9.65478	0.645	6.09925	0.00219292
ncRNA_inter_chr4_3287	LNC		Male	2.4802	12.1775	CBNPAS					12.1775	12.1775						2.4802	2.4802					0.0062328	1	3.6604	0	0.0500527	1	8.5536	0	0.236571	1	11.9796	0	0.334717	1	13.5327	0.0883176	1.56964	0.0890196	12.1775	0.209942	2.4802	0.0062328
ncRNA_inter_chr4_3470	LNC		Male	0.875631	22.7757	CBNPAS					22.7757	22.7757						0.875631	0.875631					0.00245564	1	-1	0	0	1	1	0	0	1	1	0	0	1	13.7891	0	0.190932	1	22.7757	0.0262036	0.875631	0.00245564
ncRNA_inter_chr4_3471	LNC		Male	1.48962	112.984	CB				112.984		112.984					1.48962		1.48962				0.00186799		1	3.66046	0	0.0217016	1	6.11925	0	0.0703928	1	6.42056	0	0.0705594	1	112.984	0	1.48962	0.00186799	4.52576	0.0972596	0.510588	0.953604
ncRNA_inter_chr5_4407	LNC		Male	0.14718	45.2168	CB				45.2168		45.2168					0.14718		0.14718				0.0434807		1	6.3522	0	0.0110741	1	18.8969	0	0.0617371	1	41.8684	0	0.131797	0.178159	45.2168	0	0.14718	0.0434807	2.89566	0.0181192	0.0582031	1
ncRNA_inter_chr5_4700	LNC		Male	2.262	18.7635	CB				18.7635		18.7635					2.262		2.262				0.024158		1	-1	0	0	1	6.00531	0	0.150546	1	1	0	0	1	18.7635	0.0823782	2.262	0.024158	1.09234	3.5257	3.82687	1
ncRNA_inter_chr5_4776	LNC		Male	1.35544	9.13493	CB				9.13493		9.13493					1.35544		1.35544				0.0410238		1	1.11247	0.0375209	0.0485594	1	-1.23393	0.245686	0.208074	1	1.40451	0.166203	0.231005	1	9.13493	0.145997	1.35544	0.0410238	1.10426	4.47359	4.62952	1
ncRNA_inter_chr6_5025	LNC		Male	0.0865073	8.13097	CBNPAS					8.13097	8.13097						0.0865073	0.0865073					0.00300859	1	-1	0	0	1	8.21626	0	0.00747424	1	1.06825	0.00217677	0.00327925	1	3.46762	0.00630691	0.0271832	1	8.13097	0.0090403	0.0865073	0.00300859
ncRNA_inter_chr6_5309	LNC		Male	0.412732	4.37354	CBNPAS					4.37354	4.37354						0.412732	0.412732					0.00290186	1	4.55357	0.0950308	0.377712	0.366419	2.84597	0.197328	0.599304	0.164964	2.52953	0.258372	0.714293	0.301887	2.46306	0.358412	0.928943	0.082839	4.37354	0.0933721	0.412732	0.00290186
ncRNA_inter_chr6_5443	LNC		Male	4.20687	7.43002	CB				7.43002		7.43002					4.20687		4.20687				0.0174204		1	3.66008	0	0.015666	1	1.46027	0.228759	0.359111	1	-12.9776	0.132944	0	1	7.43002	0.536156	4.20687	0.0174204	1.07107	17.4532	17.5422	1
ncRNA_inter_chr6_5551	LNC		Male	2.46565	3.75358	NUC		3.75358				3.75358			2.46565				2.46565		0.049231				1	1.83237	0.18495	0.275205	1	3.75358	0.585324	2.46565	0.049231	1.71617	1.15327	2.13563	1	2.92994	6.12639	18.9859	0.131351	2.37893	15.1482	34.2489	0.102721
ncRNA_inter_chr6_5864	LNC		Male	0.503478	44.1192	NP			44.1192			44.1192				0.503478			0.503478			0.00197936			1	32.9057	0	0.075593	0.868676	14.359	0.0652706	0.898903	0.061609	44.1192	0.00566812	0.503478	0.00197936	8.75443	0.055556	0.497086	0.362259	1.62928	0.0278374	0.0459353	1
ncRNA_inter_chr7_5922	LNC		Male	0.631268	53.5965	NP			53.5965			53.5965				0.631268			0.631268			0.00297577			1	6.311	0	0.0120009	1	75.8087	0	0.246614	0.0560587	53.5965	0.00588487	0.631268	0.00297577	3.75463	0.0861133	0.393017	1	5.12826	0.0120561	0.0781146	1
ncRNA_inter_chr7_5927	LNC		Male	0.983675	7.06651	CB				7.06651		7.06651					0.983675		0.983675				0.0410238		1	3.65941	0	0.0108377	1	1.41251	0.0577178	0.0863778	1	-3.51693	0.0145495	0	1	7.06651	0.129177	0.983675	0.0410238	1.00158	2.31615	2.19589	1
ncRNA_inter_chr7_5981	LNC		Male	0.637803	16.2791	CBNPAS					16.2791	16.2791						0.637803	0.637803					0.0300617	1	-1	0	0	1	1	0	0	1	1	0	0	1	-1.609	0.126011	0.0729599	1	16.2791	0.0264127	0.637803	0.0300617
ncRNA_inter_chr7_6082	LNC		Male	2.75301	8.40497	CBNPAS					8.40497	8.40497						2.75301	2.75301					0.0483472	1	-1	0	0	1	1	0	0	1	6.42065	0	0.037547	1	19.5175	0.0202616	0.531342	0.508174	8.40497	0.345162	2.75301	0.0483472
ncRNA_inter_chr7_6094	LNC		Male	3.21344	3.74378	CBNPAS					3.74378	3.74378						3.21344	3.21344					0.00804643	1	-2.41499	0.0798001	0.0193214	1	-1.29907	0.705614	0.589719	1	2.34759	0.21359	0.684794	1	3.38518	0.842491	2.93337	0.201985	3.74378	0.87671	3.21344	0.00804643
ncRNA_inter_chr8_6981	LNC		Male	6.82143	5.98689	CBNPAS					5.98689	5.98689						6.82143	6.82143					5.16755e-09	1	4.40172	0	0.035099	1	1.47558	0.119476	0.178964	1	3.3076	0.063948	0.226495	1	4.09834	0.560112	2.47908	0.159449	5.98689	1.15869	6.82143	5.16755e-09
ncRNA_inter_chr8_6982	LNC		Male	0.513379	5.44801	CBNPAS					5.44801	5.44801						0.513379	0.513379					0.0145442	1	-1	0	0	1	6.07101	0	0.0235449	1	1	0	0	1	8.47119	0.012337	0.141332	0.983847	5.44801	0.0871181	0.513379	0.0145442
ncRNA_inter_chr8_6983	LNC		Male	1.24868	5.57825	CBNPAS					5.57825	5.57825						1.24868	1.24868					0.000313932	1	-1	0	0	1	1.65256	0.018591	0.0411111	1	6.40891	0	0.0367932	1	9.35555	0.0184082	0.248229	0.678156	5.57825	0.237317	1.24868	0.000313932
ncRNA_inter_chr8_6984	LNC		Male	4.4685	6.74806	CBNPAS					6.74806	6.74806						4.4685	4.4685					1.55117e-07	1	-1	0	0	1	6.01031	0	0.0621361	1	3.27002	0.027985	0.127629	1	5.70406	0.358601	2.17235	0.0578316	6.74806	0.669079	4.4685	1.55117e-07
ncRNA_inter_chr8_6985	LNC		Male	0.194869	6.62374	CBNPAS					6.62374	6.62374						0.194869	0.194869					0.00856884	1	-1	0	0	1	15.8386	0	0.0274673	1	1.41406	0.011404	0.0221972	1	3.40701	0.0610997	0.224344	0.406927	6.62374	0.0280672	0.194869	0.00856884
ncRNA_inter_chr8_6986	LNC		Male	0.330485	30.991	CBNPAS					30.991	30.991						0.330485	0.330485					0.000154651	1	-1	0	0	1	8.55358	0	0.0310868	1	1	0	0	1	18.8713	0	0.074441	0.970905	30.991	0.00766614	0.330485	0.000154651
ncRNA_inter_chr8_6988	LNC		Male	0.221964	14.0028	CBNPAS					14.0028	14.0028						0.221964	0.221964					0.0439709	1	-1	0	0	1	1	0	0	1	1	0	0	1	6.23926	0	0.0310529	1	14.0028	0.0106102	0.221964	0.0439709
ncRNA_inter_chr8_6990	LNC		Male	0.956706	9.51241	CB			70.8652	9.51241	7.27836	70.8652				0.116331	0.956706	0.19534	0.956706			0.00381882	2.93035e-07	0.0072289	3	10.9842	0	0.0109818	1	5.92673	0.013326	0.0998728	0.769732	70.8652	0	0.116331	0.00381882	9.51241	0.0950378	0.956706	2.93035e-07	7.27836	0.0252694	0.19534	0.0072289
ncRNA_inter_chr8_7423	LNC		Male	25.3217	4.07424	CB	8.09676	5.97431	6.49973	4.07424	3.95021	8.09676		2.51453	4.73913	9.70114	25.3217	18.1654	25.3217	3.61545e-05	0.000657079	0.000986004	0.00147431	0.00360843	5	8.09676	0.339886	2.51453	3.61545e-05	5.97431	0.750494	4.73913	0.000657079	6.49973	1.43923	9.70114	0.000986004	4.07424	6.18656	25.3217	0.00147431	3.95021	4.96876	18.1654	0.00360843
ncRNA_inter_chr8_7430	LNC		Male	8.6189	2.54884	NUC		2.54884				2.54884			8.6189				8.6189		0.0376316				1	2.32418	3.40625	6.88121	1	2.54884	3.26751	8.6189	0.0376316	2.26718	4.93003	11.686	0.392751	2.39474	6.43671	15.3946	0.262189	2.98204	4.42018	12.4399	0.0812451
ncRNA_inter_chr8_7506	LNC		Male	0.546157	69.7911	CB				69.7911		69.7911					0.546157		0.546157				0.033895		1	-1	0	0	1	-1.06355	0.0580556	0.0564147	1	1.11992	0.0132269	0.0252947	1	69.7911	0	0.546157	0.033895	-1.53109	2.82893	1.78366	1
ncRNA_inter_chr8_7538	LNC		Male	4.31473	4.10105	CB				4.10105		4.10105					4.31473		4.31473				0.0204931		1	6.16822	0	0.0301745	1	19.059	0	0.182493	1	-5.80981	0.032562	0	1	4.10105	1.00508	4.31473	0.0204931	1.18165	6.09833	6.75401	1
ncRNA_inter_chr8_7543	LNC		Male	0.498919	70.3283	CB				70.3283		70.3283					0.498919		0.498919				0.00940255		1	-1	0	0	1	1	0	0	1	1	0	0	1	70.3283	0	0.498919	0.00940255	-1.03865	0.409993	0.390885	1
ncRNA_inter_chr8_7544	LNC		Male	1.28044	9.28832	CB				9.28832		9.28832					1.28044		1.28044				0.0416731		1	-1	0	0	1	3.54752	0	0.0122722	1	1	0	0	1	9.28832	0.129168	1.28044	0.0416731	1.20361	1.3782	1.59556	1
ncRNA_inter_chr9_7885	LNC		Male	0.584557	20.9785	CB				20.9785		20.9785					0.584557		0.584557				0.0128883		1	3.65991	0	0.00726899	1	11.0907	0	0.0443452	1	9.08374	0	0.0345299	1	20.9785	0.0227273	0.584557	0.0128883	2.51027	0.151113	0.377144	1
ncRNA_inter_chrX_15297	LNC		Male	23.0805	6.04833	CB				6.04833	3.94352	6.04833					23.0805	7.23494	23.0805				0.00768261	0.0433317	2	2.01255	0.126647	0.240335	1	3.58812	0.346347	1.29812	1	7.66652	0.116746	1.29487	0.244632	6.04833	3.78855	23.0805	0.00768261	3.94352	1.92735	7.23494	0.0433317
ncRNA_inter_chrX_15335	LNC		Male	2.38363	4.22427	NUC		4.22427				4.22427			2.38363				2.38363		0.00378498				1	14.8751	0	0.0545553	1	4.22427	0.518435	2.38363	0.00378498	1.57869	0.270648	0.535368	1	3.14579	0.719522	2.39172	0.0909015	3.73863	0.107482	0.418579	0.0751444
ncRNA_inter_chrX_15430	LNC		Male	1.42695	59.2378	CBNPAS					59.2378	59.2378						1.42695	1.42695					0.0145442	1	3.66018	0	0.0589145	1	6.1389	0	0.20569	1	3.73316	0	0.0957757	1	39.5912	0	1.48213	0.180828	59.2378	0	1.42695	0.0145442
ncRNA_inter_chrX_15431	LNC		Male	1.02076	51.038	CBNPAS					51.038	51.038						1.02076	1.02076					0.0220876	1	-1	0	0	1	1	0	0	1	1	0	0	1	1	0	0	1	51.038	0	1.02076	0.0220876
ncRNA_inter_chrX_15435	LNC		Male	9.79915	176.719	CB		131.921	122.487	176.719	112.963	176.719			7.00053	6.57088	9.79915	4.13095	9.79915		8.32754e-08	0.000390992	3.77207e-08	6.10612e-07	4	3.6601	0	0.0876533	1	131.921	0	7.00053	8.32754e-08	122.487	0	6.57088	0.000390992	176.719	0	9.79915	3.77207e-08	112.963	0	4.13095	6.10612e-07
ncRNA_inter_chrX_15437	LNC		Male	17.3513	808.848	CB		56.2561	62.0671	808.848		808.848			1.13213	1.25248	17.3513		17.3513		0.00498149	0.0250205	8.48937e-20		3	-3.51769	0.0334422	0	1	56.2561	0	1.13213	0.00498149	62.0671	0	1.25248	0.0250205	808.848	0	17.3513	8.48937e-20	32.5969	0	0.464407	0.348525
ncRNA_inter_chrX_15439	LNC		Male	2.45623	13.5732	CB				13.5732		13.5732					2.45623		2.45623				8.84383e-05		1	-1	0	0	1	28.8987	0	0.278522	0.415798	22.7855	0	0.206275	0.915596	13.5732	0.164788	2.45623	8.84383e-05	-1.07018	0.0172866	0.0200728	1
ncRNA_inter_chrX_15449	LNC		Male	0.185387	73.9383	CB				73.9383		73.9383					0.185387		0.185387				0.0016058		1	-1	0	0	1	16.188	0	0.0391001	1	6.42089	0	0.0130847	1	73.9383	0	0.185387	0.0016058	-9.34331	0.0133454	0	1
ncRNA_inter_chrX_15450	LNC		Male	0.680643	23.0915	CBNPAS					23.0915	23.0915						0.680643	0.680643					0.000181137	1	4.39868	0	0.0348196	1	13.6475	0	0.144716	1	14.9321	0	0.156463	1	21.597	0	0.24043	0.729087	23.0915	0.0197635	0.680643	0.000181137
ncRNA_inter_chrY_15552	LNC		Male	0.163863	44.0824	CBNPAS					44.0824	44.0824						0.163863	0.163863					0.0411001	1	-1	0	0	1	1	0	0	1	1	0	0	1	3.5669	0	0.016007	1	44.0824	0	0.163863	0.0411001
ncRNA_inter_chrY_15553	LNC		Male	0.718647	189.748	CB				189.748	64.0421	189.748					0.718647	0.159377	0.718647				1.77388e-06	0.00160417	2	-3.51678	0.00616361	0	1	8.69614	0	0.0292793	1	17.9912	0	0.0639687	1	189.748	0	0.718647	1.77388e-06	64.0421	0	0.159377	0.00160417
ncRNA_intra_chr1_619	LNC		Male	3.0415	17.9066	CB				17.9066		17.9066					3.0415		3.0415				0.0367848		1	-1	0	0	1	1.28903	0.127864	0.20327	1	6.18807	0	0.119181	1	17.9066	0.1395	3.0415	0.0367848	1.68642	11.7354	18.2881	0.611393
ncRNA_intra_chr1_621	LNC		Male	0.990358	4.44651	CB				4.44651		4.44651					0.990358		0.990358				0.00841142		1	-1.59477	0.0107782	0.00675815	1	1.16803	0.0351217	0.0414289	1	1.88796	0.04019	0.0995477	1	4.44651	0.218603	0.990358	0.00841142	1.39081	1.5104	1.96985	0.999868
ncRNA_intra_chr16_13383	LNC		Male	2369.34	10.989	CB				10.989		10.989					2369.34		2369.34				7.12826e-07		1	2.02779	1047.23	1829.3	1	1.37513	977.259	1467.55	1	-1.67865	733.149	483.824	1	10.989	204.526	2369.34	7.12826e-07	1.40148	21428.5	28246.2	0.921918
ncRNA_intra_chr8_7321	LNC		Male	0.885844	18.8004	CB				18.8004		18.8004					0.885844		0.885844				0.00112531		1	-1.11208	0.103102	0.0862396	1	1.65601	0.411925	0.746573	1	5.8376	0.218023	1.31202	0.0834924	18.8004	0.0406231	0.885844	0.00112531	1.12196	3.21669	3.47988	1
ncRNA_intra_chr8_7322	LNC		Male	1.39886	5.62883	NP			5.62883	13.2533		13.2533				1.39886	0.840785		1.39886			0.0250205	0.00595198		2	1.13305	0.0843503	0.0934807	1	1.54679	0.580282	0.965963	1	5.62883	0.239799	1.39886	0.0250205	13.2533	0.0559277	0.840785	0.00595198	1.11222	3.45278	3.71017	1
NOX4	PCG		Male	3.82039	12.0087	NP	15.1266	7.4873	12.0087	7.59112	9.51173	15.1266		1.6583	0.902116	3.82039	1.09715	0.841989	3.82039	3.88282e-09	1.36815e-06	5.74751e-06	0.00060009	1.69819e-06	5	15.1266	0.111431	1.6583	3.88282e-09	7.4873	0.114449	0.902116	1.36815e-06	12.0087	0.28497	3.82039	5.74751e-06	7.59112	0.130863	1.09715	0.00060009	9.51173	0.0861391	0.841989	1.69819e-06
NUDT7	PCG		Male	111.772	2.00833	NUC		2.00833				2.00833			111.772				111.772		0.0373121				1	1.57158	76.3166	108.84	1	2.00833	53.5699	111.772	0.0373121	1.87362	52.7818	102.684	0.506744	1.80993	44.4753	81.569	0.478292	2.15215	15.7412	32.0195	0.0751503
NUGGC	PCG		Male	0.919379	6.57337	NUC		6.57337				6.57337			0.919379				0.919379		0.000472498				1	2.90332	0.395697	0.993965	1	6.57337	0.132361	0.919379	0.000472498	3.3696	0.434405	1.4865	0.420583	2.76628	0.28141	0.836778	0.409411	3.04391	0.133655	0.397393	0.556419
OBP2A	PCG		Male	1.5674	87.6096	NUC	459.396	87.6096	88.4192			459.396		1.39179	1.5674	1.45479			1.5674	2.66274e-06	0.000321562	0.000766727			3	459.396	0	1.39179	2.66274e-06	87.6096	0.012524	1.5674	0.000321562	88.4192	0.0174187	1.45479	0.000766727	49.9458	0	0.224817	0.0614046	5.69882	0	0.0133496	1
OLFM2	PCG		Male	1.49	5.16681	NUC		5.16681				5.16681			1.49				1.49		0.0491732				1	6.45204	0.114589	0.843399	0.244475	5.16681	0.273537	1.49	0.0491732	9.33485	0.0765813	0.928425	0.329718	-1.83224	0.0630878	0.0330304	1	-1.22732	0.20701	0.162563	1
OSBPL3	PCG		Male	1.47276	4.86334	CB		4.77864		4.86334	4.99116	4.99116			0.736709		1.47276	1.25709	1.47276		0.00216156		0.00283433	0.000855897	3	5.32386	0.0873295	0.454493	0.114655	4.77864	0.141809	0.736709	0.00216156	3.42926	0.284666	1.00475	0.0632259	4.86334	0.278836	1.47276	0.00283433	4.99116	0.260993	1.25709	0.000855897
PAK6	PCG		Male	0.208792	21.0813	CYTO	21.0813					21.0813		0.208792					0.208792	0.0127771					1	21.0813	0.00764517	0.208792	0.0127771	1.78409	0.161244	0.33483	1	2.02998	0.11849	0.232781	1	1.9322	0.206253	0.434478	1	1.3752	0.116229	0.149063	1
PIK3AP1	PCG		Male	0.807168	3.94148	CB				3.94148		3.94148					0.807168		0.807168				0.0235548		1	1.72158	3.06725	5.24157	1	1.12271	2.27434	2.53784	1	2.77919	0.586161	1.60207	0.640484	3.94148	0.195773	0.807168	0.0235548	1.359	5.45075	6.9829	1
PLD6	PCG/NC		Male	1.51847	3.50632	CBNPAS					3.50632	3.50632						1.51847	1.51847					1.17749e-05	1	1.55767	0.169908	0.26008	1	1.86208	0.870847	1.68349	1	1.66428	0.446931	0.823041	1	3.31069	0.18891	0.689393	0.355249	3.50632	0.445644	1.51847	1.17749e-05
SAA4	PCG		Male	22.4455	2.07801	CBNPAS					2.07801	2.07801						22.4455	22.4455					0.00464045	1	1.45629	183.626	241.677	1	1.58238	86.7264	144.43	0.85493	1.6809	165.849	299.243	0.743518	1.67377	32.325	54.9178	0.384831	2.07801	11.544	22.4455	0.00464045
SCARA5	PCG		Male	1.74555	7.9165	NP	18.8249	8.28978	7.9165			18.8249		1.58408	1.52649	1.74555			1.74555	2.24105e-05	0.000242668	0.00381882			3	18.8249	0.092058	1.58408	2.24105e-05	8.28978	0.173416	1.52649	0.000242668	7.9165	0.232255	1.74555	0.00381882	5.56025	0.0879576	0.523657	0.173286	4.56932	0.171187	0.713137	0.23297
SCARB1	PCG		Male	8.09362	1.84	CBNPAS					1.84	1.84						8.09362	8.09362					0.0458414	1	2.08634	24.0224	47.6355	1	1.33651	38.1456	54.0596	1	1.33647	27.5617	39.4343	1	1.61255	14.3651	24.3174	0.462848	1.84	4.68748	8.09362	0.0458414
SCP2	PCG		Male	794.909	2.89486	NP		2.31501	2.89486		2.82084	2.89486			492.703	794.909		54.2995	794.909		0.00625067	0.0154803		2.5607e-05	3	1.5981	477.094	711.998	1	2.31501	211.67	492.703	0.00625067	2.89486	265.49	794.909	0.0154803	2.03033	64.5752	130.321	0.257724	2.82084	20.6773	54.2995	2.5607e-05
SEL1L3	PCG		Male	2.03274	2.06494	CBNPAS					2.06494	2.06494						2.03274	2.03274					0.0288989	1	1.87318	1.02196	1.78263	1	1.36034	1.50506	2.26314	1	1.7061	1.35916	2.51988	1	2.06268	0.580714	1.25668	0.226623	2.06494	1.0429	2.03274	0.0288989
SERPINA3J	PCG		Male	1.89052	56.7769	CB				56.7769		56.7769					1.89052		1.89052				0.000118276		1	-3.07443	113.975	37.5348	1	-1.25777	72.5029	62.0865	1	1.28299	33.8731	44.4406	1	56.7769	0.0308745	1.89052	0.000118276	-10.0418	1.66126	0.164236	0.0812132
SH3BGRL2	PCG		Male	17.3182	2.7838	NP		2.24852	2.7838		1.90256	2.7838			12.573	17.3182		5.88876	17.3182		0.0129603	0.0499783		0.0446031	3	1.62963	15.2777	23.9474	1	2.24852	5.46173	12.573	0.0129603	2.7838	6.05837	17.3182	0.0499783	2.05652	1.69622	3.57905	0.421162	1.90256	3.27843	5.88876	0.0446031
SIPA1L2	PCG		Male	0.951324	2.74539	CB				2.74539		2.74539					0.951324		0.951324				0.043638		1	1.64392	0.943441	1.50861	1	1.09765	1.26912	1.43717	1	1.44055	0.664982	0.98229	1	2.74539	0.334986	0.951324	0.043638	1.5955	1.795	2.73488	0.813848
SLC15A5	PCG		Male	0.699635	5.47418	NUC		5.47418				5.47418			0.699635				0.699635		0.0138916				1	3.01124	0.365771	0.951133	1	5.47418	0.11954	0.699635	0.0138916	5.03176	0.191875	0.890391	0.508765	2.48649	0.0841611	0.21773	1	2.6143	0.112878	0.249721	1
SLC22A28	PCG		Male	15.0821	4.24351	NP	3.9014	4.36928	4.24351	4.82154	5.46633	5.46633		4.00256	7.3416	15.0821	8.98928	6.44754	15.0821	0.0087243	2.85595e-05	1.79006e-05	2.90521e-07	5.6774e-09	5	3.9014	1.10156	4.00256	0.0087243	4.36928	1.6369	7.3416	2.85595e-05	4.24351	3.33814	15.0821	1.79006e-05	4.82154	1.81162	8.98928	2.90521e-07	5.46633	1.26553	6.44754	5.6774e-09
SLC35E3	PCG		Male	2.25916	2.34626	CBNPAS					2.34626	2.34626						2.25916	2.25916					0.00576668	1	2.04345	3.09311	6.08729	1	1.89215	3.4291	6.60494	0.1358	2.31377	3.64851	8.76575	0.0814662	2.16063	1.5805	3.59701	0.0996925	2.34626	1.0332	2.25916	0.00576668
SLC7A2	PCG		Male	74.2867	3.08006	NP			3.08006	2.4714		3.08006				74.2867	32.9578		74.2867			0.0402737	0.00984692		2	2.46315	15.8142	38.3574	1	2.166	16.7242	36.7739	0.431007	3.08006	22.9531	74.2867	0.0402737	2.4714	13.0026	32.9578	0.00984692	1.81035	23.231	39.4108	0.0754837
SNHG11	PCG		Male	90.7798	7.36071	CB		7.92176		7.36071	13.0959	13.0959			31.8182		90.7798	44.6169	90.7798		0.000508542		1.93351e-05	4.82263e-07	3	3.66966	0.578608	2.37442	1	7.92176	3.74224	31.8182	0.000508542	4.94259	12.2315	71.7474	0.128875	7.36071	11.5021	90.7798	1.93351e-05	13.0959	3.19567	44.6169	4.82263e-07
SNHG3	NC		Male	12.2256	4.96496	CBNPAS					4.96496	4.96496						12.2256	12.2256					0.00222259	1	1.40087	22.7256	29.2702	1	1.40709	66.3015	96.325	1	1.91743	52.2621	106.895	0.735849	1.61986	23.6983	39.1493	1	4.96496	2.37303	12.2256	0.00222259
SSTR2	PCG		Male	0.348544	5.16995	NUC	21.4928	5.16995				21.4928		0.225355	0.348544				0.348544	0.00287461	0.0112021				2	21.4928	0.00784868	0.225355	0.00287461	5.16995	0.0662973	0.348544	0.0112021	5.49403	0.0551439	0.357629	0.25585	1.32714	0.0186941	0.0243415	1	9.87235	0.00440602	0.0626483	0.33864
SUSD4	PCG		Male	6.03346	9.54293	CYTO	9.54293				4.87562	9.54293		6.03346				2.36702	6.03346	0.00781244				0.0242284	2	9.54293	0.604859	6.03346	0.00781244	2.29955	1.90545	4.75222	1	1.9385	1.54227	2.78106	1	5.01082	0.406125	2.25125	0.127077	4.87562	0.490295	2.36702	0.0242284
TDO2	PCG		Male	73.852	2.23893	CBNPAS					2.23893	2.23893						73.852	73.852					0.0308396	1	1.23396	415.325	472.335	1	1.62632	229.65	371.811	1	1.84863	373.494	712.886	1	1.844	49.1977	91.3754	0.672741	2.23893	35.5825	73.852	0.0308396
TENC1	PCG		Male	15.0661	2.24353	CB				2.24353		2.24353					15.0661		15.0661				0.0431524		1	2.5957	2.18333	5.50879	1	1.36336	5.94791	8.64565	1	1.17839	4.09009	5.25435	1	2.24353	6.46733	15.0661	0.0431524	1.67804	7.13499	11.3316	0.499561
TFF3	PCG		Male	5.58428	38.4005	CYTO	38.4005	15.7431	32.9984			38.4005		5.58428	3.22473	2.5965			5.58428	3.10018e-05	1.28748e-06	5.16181e-07			3	38.4005	0.181097	5.58428	3.10018e-05	15.7431	0.195254	3.22473	1.28748e-06	32.9984	0.0761327	2.5965	5.16181e-07	9.31091	0.044528	0.436586	0.0518301	14.1063	0	0.0351771	1
TMC7	PCG		Male	1.37004	4.13108	NP		5.12353	4.13108		3.26059	5.12353			0.899028	1.37004		1.11023	1.37004		0.00216156	0.0314365		0.00362255	3	3.37154	0.112029	0.378003	0.906654	5.12353	0.160271	0.899028	0.00216156	4.13108	0.329449	1.37004	0.0314365	3.68059	0.2245	0.89994	0.0549531	3.26059	0.362692	1.11023	0.00362255
TMEM19	PCG		Male	2.58583	2.25739	CBNPAS					2.25739	2.25739						2.58583	2.58583					0.0245217	1	1.42399	22.3405	29.971	1	1.58719	20.5913	34.1613	1	1.51831	25.7119	42.5177	1	1.67334	5.60858	9.78405	0.397688	2.25739	1.19163	2.58583	0.0245217
TSKU	PCG		Male	47.9964	2.81108	NUC	3.85033	2.81108		4.58803	3.84108	4.58803		22.4874	47.9964		27.7075	13.8771	47.9964	0.00190218	2.24898e-05		6.55706e-07	8.70158e-08	4	3.85033	6.14984	22.4874	0.00190218	2.81108	16.2956	47.9964	2.24898e-05	2.47029	11.3307	28.8605	0.132228	4.58803	5.85336	27.7075	6.55706e-07	3.84108	3.88478	13.8771	8.70158e-08
TTC39C	PCG		Male	93.985	4.24786	NUC	3.94581	4.24786	3.76998	5.58433	5.18015	5.58433		76.2754	93.985	86.6705	84.2121	80.8529	93.985	0.00131551	2.06217e-07	7.0466e-05	6.27099e-10	6.16e-12	5	3.94581	20.4688	76.2754	0.00131551	4.24786	20.1364	93.985	2.06217e-07	3.76998	21.1002	86.6705	7.0466e-05	5.58433	14.1623	84.2121	6.27099e-10	5.18015	16.5532	80.8529	6.16e-12
TXNDC5	PCG		Male	17.9214	1.9087	CBNPAS					1.9087	1.9087						17.9214	17.9214					0.0427974	1	1.03854	144.469	139.797	1	1.05868	156.402	172.615	1	1.22544	109.624	140.816	1	1.61967	18.2635	29.8343	0.84874	1.9087	10.0289	17.9214	0.0427974
UGDH	PCG		Male	26.7211	2.93037	NP		2.43414	2.93037		2.55779	2.93037			14.8445	26.7211		3.27746	26.7211		0.00209668	0.000277517		0.000489871	3	1.83767	9.91677	17.0274	1	2.43414	5.95328	14.8445	0.00209668	2.93037	8.71242	26.7211	0.000277517	1.95513	7.70657	15.8359	0.38067	2.55779	1.37527	3.27746	0.000489871
UGT2B35	PCG		Male	71.941	2.75786	NP		2.06421	2.75786	2.50344	3.38517	3.38517			36.2221	71.941	14.3056	10.5355	71.941		0.0164704	0.00329533	0.00418604	2.25949e-05	4	1.66931	26.494	40.8646	1	2.06421	17.2024	36.2221	0.0164704	2.75786	25.0449	71.941	0.00329533	2.50344	5.657	14.3056	0.00418604	3.38517	3.29168	10.5355	2.25949e-05
UGT2B36	PCG		Male	15.2671	2.14231	CBNPAS					2.14231	2.14231						15.2671	15.2671					0.000855897	1	1.37947	92.4655	119.479	1	1.74267	61.558	109.08	0.468584	1.89353	122.241	244.449	0.394202	1.65786	14.966	25.4626	0.433118	2.14231	7.62269	15.2671	0.000855897
UGT2B38	PCG		Male	8.27529	10.7536	NP		4.79338	10.7536			10.7536			2.51483	8.27529			8.27529		0.000392226	2.52875e-05			2	1.39152	2.56034	3.35031	1	4.79338	0.490325	2.51483	0.000392226	10.7536	0.739502	8.27529	2.52875e-05	2.12457	0.178877	0.413883	1	12.5768	0.0281336	0.452365	0.248112
UGT2B5	PCG		Male	9.73293	2.22787	CBNPAS					2.22787	2.22787						9.73293	9.73293					0.000154651	1	1.88983	90.7219	154.098	1	1.8599	64.5705	121.808	0.164157	1.88066	113.423	226.426	0.385694	1.94706	16.8493	33.2963	0.111489	2.22787	4.64874	9.73293	0.000154651
USP2	PCG		Male	7.31453	4.71627	CB	7.39441			4.71627	5.18225	7.39441		1.85108			7.31453	1.34975	7.31453	0.0135247			0.0410238	0.0488315	3	7.39441	0.249949	1.85108	0.0135247	4.68608	0.587864	2.97814	0.0748125	3.03335	0.714884	2.37642	0.790426	4.71627	1.38596	7.31453	0.0410238	5.18225	0.280024	1.34975	0.0488315
UTY	PCG		Male	9.57318	555.206	NP	129.179	769.852	555.206	392.199	356.72	769.852		0.892013	2.1296	9.57318	4.21359	4.65788	9.57318	1.46499e-13	3.59798e-25	3.00301e-45	4.06226e-37	1.40133e-58	5	129.179	0.00462542	0.892013	1.46499e-13	769.852	0	2.1296	3.59798e-25	555.206	0.0172125	9.57318	3.00301e-45	392.199	0.0070598	4.21359	4.06226e-37	356.72	0.0105272	4.65788	1.40133e-58
WDR86	PCG		Male	1.43966	13.4867	CYTO	13.4867					13.4867		1.43966					1.43966	0.000116793					1	13.4867	0.0925016	1.43966	0.000116793	2.12349	0.850886	1.89716	0.55227	2.19454	0.517493	1.12321	1	2.79347	0.709295	2.10362	0.121625	1.11858	0.439814	0.450785	1
XLR3B	PCG		Male	0.865815	11.267	CBNPAS					11.267	11.267						0.865815	0.865815					0.0370437	1	5.23338	0.0593682	0.366764	1	4.93697	0.313635	1.79815	0.565356	3.82131	1.26047	5.32558	0.486212	5.02046	0.413164	2.2192	0.15606	11.267	0.0684441	0.865815	0.0370437
ncRNA_as_chr7_6166	LNC	0610005C13RIK																	0						0	-1.00051	54.7475	50.7196	1	1.1766	27.8247	34.2268	1	1.10903	26.5329	32.0772	1	1.2878	43.3746	58.1905	1	1.28066	8.71669	10.5047	1
ncRNA_inter_chr11_10221	LNC	0610009L18RIK																	0						0	-1.89507	0.109176	0.0578362	1	-1.16977	0.170312	0.140714	1	-2.58108	0.105495	0.0457937	1	-1.43	0.227583	0.168475	1	-1.037	0.096725	0.0917146	1
ncRNA_as_chr8_7204	LNC	0610038B21RIK																	0						0	3.70025	0	0.0627666	1	1	0	0	1	-1.03765	0.140843	0.0927352	1	1	0	0	1	1.99766	0.132977	0.289101	1
ncRNA_as_chr2_1970	LNC	0610039K10RIK																	0						0	19.958	0	0.131344	1	3.45186	0	0.0201576	1	3.73201	0	0.0265319	1	-2.50194	0.083109	0.0283503	1	2.1746	0.0190226	0.0518304	1
ncRNA_inter_chr5_4713	LNC	0610040B10RIK																	0						0	1.21055	1.23795	1.34216	1	-1.15363	2.44356	2.16967	1	-1.24364	2.29396	2.00649	1	-1.74059	3.37037	1.98976	0.697958	-1.44786	1.59833	1.02347	1
ncRNA_as_chr6_5508	LNC	0610040F04RIK																	0						0	-2.96689	0.387477	0.0955794	1	2.45375	0.150903	0.421433	1	-2.52364	0.426193	0.155381	1	-4.17095	1.57722	0.373483	1	-3.68835	0.634695	0.129435	1
ncRNA_as_chr18_14296	LNC	1010001N08RIK																	0						0	-1.31478	2.38772	1.69704	1	1.28875	2.53381	3.29161	1	1.19554	2.37986	3.10313	1	1.18494	2.14645	2.59311	1	-1.20393	6.50677	5.08783	1
ncRNA_as_chr12_10245	LNC	1110002L01RIK																	0						0	1.06395	0.161055	0.159349	1	1.05917	0.262789	0.289532	1	1.52326	0.209702	0.336194	1	1.21061	0.47345	0.591048	1	1.18617	0.414919	0.461453	1
ncRNA_inter_chr5_4555	LNC	1110006O24RIK																	0						0	2.42354	0.43943	1.04974	1	1.11792	1.76871	2.14092	1	1.23288	1.77161	2.47832	1	-1.12045	3.05966	2.79839	1	1.11477	0.583212	0.638898	1
ncRNA_inter_chr6_4875	LNC	1110019D14RIK																	0						0	-1.00909	3.96246	3.52107	1	1.26111	3.93047	4.93156	1	1.05955	7.51135	8.75423	1	-1.23226	13.9665	11.3789	1	-1.17164	12.8366	10.211	1
ncRNA_as_chr17_14173	LNC	1110020A21RIK																	0						0	-1.14663	0.374524	0.296695	1	1.736	0.182702	0.331903	1	1.40994	0.252811	0.347325	1	1.10796	0.15403	0.17812	1	-1.22818	0.119545	0.0889061	1
ncRNA_intra_chr11_9969	LNC	1110028F11RIK																	0						0	1.01811	13.0064	12.188	1	-1.25638	9.97786	8.43816	1	1.04268	5.1224	6.08956	1	2.15789	9.51699	21.7078	0.764059	1.12956	33.4243	36.3674	1
ncRNA_inter_chr8_7377	LNC	1110028F18RIK																	0						0	-4.11554	0.0418886	0	1	-1.11778	0.0350535	0.0243885	1	9.72158	0	0.1136	1	-1.02557	0.127253	0.124172	1	-3.88224	0.0218268	0	1
ncRNA_inter_chr9_8028	LNC	1110036E04RIK																	0						0	11.4055	0	0.0443044	1	1	0	0	1	6.18796	0	0.032393	1	1	0	0	1	-1.15444	0.012594	0.00975496	1
ncRNA_inter_chr17_13876	LNC	1110038B12RIK																	0						0	1.09451	5.55753	5.58845	1	-1.01118	14.5668	15.3937	1	1.28009	8.65973	11.9536	1	1.61373	4.84959	7.98413	0.86527	1.04778	2.05858	2.03511	1
ncRNA_as_chr13_11164	LNC	1110046J04RIK																	0						0	-2.2286	0.0473417	0.019201	1	-2.75231	0.0989195	0.0372261	1	-1.31427	0.0712812	0.0662246	1	-1.80156	0.0706041	0.039299	1	9.67264	0	0.0149441	1
ncRNA_inter_chr6_5675	LNC	1190002F15RIK																	0						0	1.12759	0.038896	0.0590142	1	-1.09329	0.12342	0.120524	1	-1.8307	0.231185	0.123459	1	-2.1696	0.653929	0.322465	1	1.23666	0.162434	0.190173	1
ncRNA_inter_chr3_2526	LNC	1500004A13RIK																	0						0	-3.51678	0.00743629	0	1	-1.8947	0.0253335	0.00932893	1	1	0	0	1	-1.634	0.090253	0.051615	1	-2.25531	0.222097	0.0981696	1
ncRNA_inter_chr19_14852	LNC	1500015L24RIK																	0						0	-1	0	0	1	1	0	0	1	-3.95702	0.0657267	0	1	1	0	0	1	1	0	0	1
ncRNA_as_chr19_14977	LNC	1500017E21RIK																	0						0	-2.06373	6.80237	3.11959	1	-1.88155	1.91301	0.989973	1	-1.40536	4.71044	3.4302	1	-1.6531	1.51262	0.891062	1	-1.5945	0.500366	0.289041	1
ncRNA_inter_chr16_13527	LNC	1600002D24RIK																	0						0	-1	0	0	1	1	0	0	1	-6.02623	0.0142902	0	1	1	0	0	1	1	0	0	1
ncRNA_inter_chr7_6496	LNC	1600010M07RIK																	0						0	-1.33396	0.0388453	0.0268998	1	-5.79317	0.143049	0.0158186	1	-1.71183	0.0829251	0.057594	1	-9.14148	0.0625153	0	1	1	0	0	1
ncRNA_inter_chr6_5325	LNC	1600020E01RIK																	0						0	1.31178	2.03168	2.44083	1	1.14921	11.9353	14.4886	1	-1.16769	11.88	11.131	1	-1.04013	13.138	12.9694	1	1.00697	4.66852	4.3453	1
ncRNA_inter_chr5_4198	LNC	1600023N17RIK																	0						0	-1.6261	0.0156568	0.0076431	1	-1.25789	0.111451	0.0853342	1	-2.00815	0.130647	0.0645051	1	1.49029	0.0775373	0.130063	1	-1.65163	0.0605194	0.0345013	1
ncRNA_inter_chr8_7353	LNC	1600027J07RIK																	0						0	-1	0	0	1	1	0	0	1	1	0	0	1	1	0	0	1	1	0	0	1
ncRNA_as_chr8_7094	LNC	1700001D01RIK																	0						0	-1	0	0	1	1	0	0	1	1	0	0	1	1	0	0	1	1	0	0	1
ncRNA_as_chr14_12141	LNC	1700001G11RIK																	0						0	-3.5189	0.00222492	0	1	1	0	0	1	1	0	0	1	-1.00638	0.00339591	0.00377342	1	3.39802	0	0.00205522	1
ncRNA_inter_chr1_142	LNC	1700001G17RIK																	0						0	-1.5915	0.122078	0.0656329	1	-1.19262	0.264288	0.234433	1	-1.73511	0.108756	0.0723068	1	-1.96662	0.0627752	0.0297041	1	-3.24453	0.0732563	0.0235704	1
ncRNA_inter_chr19_15117	LNC	1700001K23RIK																	0						0	-1	0	0	1	1	0	0	1	3.956	0	0.0324996	1	-7.40534	0.0552621	0	1	1	0	0	1
ncRNA_inter_chr15_12790	LNC	1700001L05RIK																	0						0	-1.08345	5.9069	5.26239	1	1.24376	5.42043	6.98003	1	1.01117	5.54311	6.35024	1	1.5266	5.13676	8.48097	1	1.26128	8.40511	10.2621	1
ncRNA_inter_chr7_6531	LNC	1700003G18RIK																	0						0	-1.22525	0.0911307	0.0673835	1	8.63724	0	0.112066	1	1.09435	0.0603077	0.0800211	1	-6.34675	0.312318	0.0390171	1	-1.13501	0.0523598	0.0425019	1
ncRNA_intra_chr14_12302	LNC	1700006F04RIK																	0						0	-1	0	0	1	1	0	0	1	1	0	0	1	1	0	0	1	1	0	0	1
ncRNA_inter_chr3_2363	LNC	1700007F19RIK																	0						0	1.04254	0.0330423	0.0322602	1	-8.68986	0.1528	0	1	-14.8124	0.862522	0.0483569	0.558131	-2.91496	6.98244	2.61725	0.257653	-1.88997	10.1048	5.04166	0.214492
ncRNA_as_chr1_968	LNC	1700007P06RIK																	0						0	-1	0	0	1	1	0	0	1	1	0	0	1	-10.7436	0.307082	0	1	-3.65796	0.261464	0.0526704	1
ncRNA_inter_chr10_9033	LNC	1700009J07RIK																	0						0	-1	0	0	1	-3.89049	0.0243688	0	1	1	0	0	1	1	0	0	1	-2.12014	0.042404	0.012393	1
ncRNA_inter_chr10_9394	LNC	1700012D01RIK																	0						0	1.47987	4.2145	5.25184	1	-1.06434	3.11346	3.14151	1	-1.13028	2.81043	2.75487	1	-1.55054	1.66173	1.10529	1	-1.3535	0.297022	0.232463	1
ncRNA_inter_chr13_11027	LNC	1700016G22RIK																	0						0	-1	0	0	1	1	0	0	1	6.41989	0	0.0891957	1	-14.0799	0.192532	0	1	1	0	0	1
ncRNA_as_chr10_8687	LNC	1700016L04RIK																	0						0	-1	0	0	1	-6.82971	0.0329022	0	1	1	0	0	1	-1.86484	0.0326112	0.014148	1	-12.5313	0.0534755	0	1
ncRNA_inter_chr1_329	LNC	1700016L21RIK																	0						0	-11.4696	0.0394794	0	1	-2.63028	0.0377827	0.0133708	1	-1.71396	0.0271765	0.0114812	1	-1.25389	0.131533	0.114471	1	-2.99981	0.18115	0.0552322	0.775755
ncRNA_as_chr19_14916	LNC	1700018L02RIK																	0						0	1.09744	1.05219	1.12682	1	-1.90472	2.1541	1.16355	1	-2.32027	2.85858	1.37536	1	-2.3746	6.48927	2.8999	0.332702	-1.94916	3.77399	1.86524	1
ncRNA_inter_chr1_416	LNC	1700020N18RIK																	0						0	26.1299	0	0.739972	0.952794	8.63731	0	0.335779	1	3.73253	0	0.109407	1	1	0	0	1	2.65944	0.0784416	0.248863	1
ncRNA_inter_chr4_3713	LNC	1700021N21RIK																	0						0	4.40753	0	0.106042	1	1	0	0	1	1	0	0	1	1	0	0	1	1	0	0	1
ncRNA_inter_chr11_10147	LNC	1700023C21RIK																	0						0	-1	0	0	1	1	0	0	1	3.73283	0	0.0141666	1	6.11035	0	0.0266081	1	1	0	0	1
ncRNA_inter_chr13_11020	LNC	1700024F13RIK																	0						0	-1	0	0	1	1	0	0	1	1	0	0	1	1	0	0	1	-1.81472	0.0130716	0.00758923	1
ncRNA_inter_chr15_12716	LNC	1700025B11RIK																	0						0	-1	0	0	1	-1.05405	0.0230462	0.0236739	1	3.7329	0	0.02373	1	-1.00641	0.0228196	0.0253564	1	1	0	0	1
ncRNA_inter_chr10_9323	LNC	1700025F24RIK																	0						0	-1	0	0	1	1	0	0	1	1	0	0	1	1	0	0	1	-9.34175	0.070185	0	1
ncRNA_as_chr6_5050	LNC	1700025N23RIK																	0						0	-1	0	0	1	-1.1242	0.00626721	0.00620716	1	1	0	0	1	-2.05402	0.0269363	0.0132966	1	-2.63391	0.0394678	0.0134458	1
ncRNA_inter_chr10_8868	LNC	1700027J07RIK																	0						0	-1	0	0	1	6.07113	0	0.0983909	1	1.0408	0.103669	0.104092	1	-1.6809	1.75802	1.14051	1	1.02074	0.556558	0.505911	1
ncRNA_inter_chr5_4819	LNC	1700028E10RIK																	0						0	2.44085	4.59566	10.7188	0.676592	1.69667	9.23144	16.5492	1	2.04104	11.2738	24.7841	0.790426	1.56898	61.5621	99.4132	0.830133	1.76165	24.5881	40.1019	0.358341
ncRNA_inter_chr10_9087	LNC	1700028I16RIK																	0						0	-1	0	0	1	5.82918	0	0.109598	1	-2.31372	0.228671	0.0915606	1	1	0	0	1	-9.51963	0.149799	0	1
ncRNA_inter_chr4_3727	LNC	1700029M20RIK																	0						0	-1	0	0	1	1	0	0	1	1	0	0	1	1	0	0	1	-3.85595	0.0185344	0	1
ncRNA_inter_chr12_10357	LNC	1700030C10RIK																	0						0	-2.04964	0.0713165	0.0184953	1	-2.94608	0.16352	0.041522	1	-1.02883	0.0830037	0.0693771	1	-2.884	0.352532	0.10924	1	-1.4998	0.0900965	0.0590534	1
ncRNA_inter_chr3_2926	LNC	1700030L20RIK																	0						0	-1	0	0	1	1	0	0	1	1	0	0	1	1	0	0	1	1	0	0	1
ncRNA_inter_chr14_11970	LNC	1700047E10RIK																	0						0	-1	0	0	1	1	0	0	1	1	0	0	1	3.68276	0	0.0399194	1	-3.8555	0.0272352	0	1
ncRNA_as_chr16_13506	LNC	1700048M11RIK																	0						0	-1.62017	0.0638858	0.0349938	1	-7.2359	0.104158	0	1	1	0	0	1	3.68301	0	0.0543328	1	-1.55383	0.166637	0.0996229	1
ncRNA_inter_chr6_5850	LNC	1700049E15RIK																	0						0	3.69965	0	0.0307488	1	-6.82829	0.0992183	0	1	3.73267	0	0.0454301	1	1	0	0	1	1	0	0	1
ncRNA_inter_chr11_9861	LNC	1700051A21RIK																	0						0	-1	0	0	1	5.82938	0	0.0368357	1	3.95872	0	0.0307735	1	1	0	0	1	-12.8438	0.0799279	0	1
ncRNA_inter_chr12_10714	LNC	1700052I22RIK																	0						0	-1	0	0	1	1	0	0	1	3.73307	0	0.0228752	1	1	0	0	1	1	0	0	1
ncRNA_as_chr11_10113	LNC	1700052K11RIK																	0						0	-1.39479	1.20098	0.797113	1	-1.34826	0.811813	0.635284	1	-1.7847	1.09817	0.637622	1	-1.06337	1.28082	1.21946	1	-1.21912	0.741489	0.56829	1
ncRNA_inter_chr19_15115	LNC	1700054A03RIK																	0						0	-1	0	0	1	1	0	0	1	1	0	0	1	1	0	0	1	1	0	0	1
ncRNA_as_chr2_1647	LNC	1700054M17RIK																	0						0	-1	0	0	1	1	0	0	1	-3.49	0.011918	0	1	-3.58505	0.0172655	0	1	1	0	0	1
ncRNA_inter_chr9_8027	LNC	1700055C04RIK																	0						0	-1	0	0	1	1	0	0	1	1	0	0	1	1	0	0	1	1	0	0	1
ncRNA_inter_chr6_5735	LNC	1700060C16RIK																	0						0	-1	0	0	1	1	0	0	1	1	0	0	1	1	0	0	1	-2.01161	0.0162473	0.00663497	1
ncRNA_as_chr2_1922	LNC	1700060C20RIK																	0						0	-1	0	0	1	1	0	0	1	1	0	0	1	-3.58517	0.0239276	0	1	-3.88245	0.0169185	0	1
ncRNA_inter_chr3_2760	LNC	1700061I17RIK																	0						0	-1	0	0	1	-9.96175	0.240073	0	1	-3.49154	0.051298	0	1	-1.11956	0.0834049	0.0725738	1	-6.62134	0.105092	0	1
ncRNA_inter_chr9_7847	LNC	1700063D05RIK																	0						0	1.8061	0.0353254	0.0758982	1	2.77496	0.112954	0.340783	1	-1.70127	0.167039	0.107767	1	-2.15735	0.585684	0.269539	1	1.76145	0.142587	0.234079	1
ncRNA_inter_chr12_10821	LNC	1700064M15RIK																	0						0	-1	0	0	1	1	0	0	1	1	0	0	1	1	0	0	1	1	0	0	1
ncRNA_inter_chr1_163	LNC	1700066B17RIK																	0						0	-1	0	0	1	1	0	0	1	3.73241	0	0.0255793	1	-2.97748	0.0828206	0.0240218	1	1	0	0	1
ncRNA_inter_chr5_4543	LNC	1700069L16RIK																	0						0	-1	0	0	1	1	0	0	1	1	0	0	1	-9.7021	0.0649644	0	1	3.67953	0	0.0164388	1
ncRNA_as_chr17_13922	LNC	1700071M16RIK																	0						0	-1	0	0	1	3.4517	0	0.0112088	1	1	0	0	1	3.57128	0	0.013855	1	1	0	0	1
ncRNA_inter_chr6_5575	LNC	1700072O05RIK																	0						0	-1	0	0	1	1	0	0	1	1	0	0	1	1	0	0	1	-5.26999	0.0345523	0.00457875	1
ncRNA_inter_chr2_1189	LNC	1700084E18RIK																	0						0	1.52387	0.0670698	0.102513	1	1.02366	0.203778	0.201245	1	1.17513	0.0879136	0.109324	1	1.19259	0.0688686	0.0861607	1	1.49785	0.0335903	0.0483728	1
ncRNA_as_chr18_14428	LNC	1700086O06RIK																	0						0	-2.14057	0.28048	0.118001	1	-1.14704	1.17825	1.09548	1	1.34984	0.581592	0.891243	1	1.07907	0.50132	0.560206	1	-1.07397	0.203395	0.172461	1
ncRNA_as_chr14_12150	LNC	1700092C10RIK																	0						0	1.08893	0.535363	0.5582	1	1.38474	1.02577	1.41608	1	1.50188	0.81764	1.42824	1	1.46478	1.24877	1.94144	1	1.21429	0.596173	0.699298	1
ncRNA_inter_chr11_10138	LNC	1700096J18RIK																	0						0	-1	0	0	1	1	0	0	1	1	0	0	1	1	0	0	1	1	0	0	1
ncRNA_inter_chr5_4058	LNC	1700096K18RIK																	0						0	-1.00377	1.60113	1.48404	1	1.08385	1.14508	1.26754	1	1.94094	0.941705	1.92622	1	-1.37319	0.785459	0.573208	1	1.40111	0.191738	0.255755	1
ncRNA_inter_chr17_13827	LNC	1700097N02RIK																	0						0	11.349	0	0.032399	1	2.24606	0.0116222	0.0301228	1	5.36062	0.00794373	0.0846995	1	1.17355	0.0719365	0.0882433	1	2.1746	0.00858005	0.0233778	1
ncRNA_inter_chr13_11534	LNC	1700100L14RIK																	0						0	-1	0	0	1	1	0	0	1	1	0	0	1	1	0	0	1	1	0	0	1
ncRNA_as_chr6_5661	LNC	1700101I11RIK																	0						0	6.80085	0.00783046	0.0389401	1	2.24932	0.0177001	0.0454946	1	-1.34322	0.0309744	0.0256197	1	1.7127	0.00577053	0.0119414	1	3.67266	0	0.00473781	1
ncRNA_inter_chr17_13573	LNC	1700102H20RIK																	0						0	-2.76461	0.467102	0.143065	1	-1.1036	0.135906	0.130448	1	-2.0159	0.530706	0.265677	1	-1.50177	0.337533	0.227461	1	10.3102	0	0.104805	1
ncRNA_as_chr19_14767	LNC	1700105P06RIK																	0						0	-3.51908	0.00491688	0	1	6.07109	0	0.0168178	1	6.41916	0	0.0162377	1	-4.05981	0.00876238	0	1	-1.1452	0.0113414	0.0109189	1
ncRNA_inter_chr14_12197	LNC	1700108F19RIK																	0						0	2.90564	0.0334217	0.122267	1	-3.89038	0.0295358	0	1	1.06842	0.0179543	0.0270478	1	-2.88493	0.175813	0.0573257	1	-1.16625	0.0183911	0.0150208	1
ncRNA_as_chr14_12313	LNC	1700108J01RIK																	0						0	-1	0	0	1	1	0	0	1	1	0	0	1	1	0	0	1	1	0	0	1
ncRNA_inter_chr11_9945	LNC	1700109G15RIK																	0						0	-1	0	0	1	1	0	0	1	1	0	0	1	1	0	0	1	1	0	0	1
ncRNA_as_chr15_12710	LNC	1700109K24RIK																	0						0	-1	0	0	1	1	0	0	1	1	0	0	1	1	0	0	1	1	0	0	1
ncRNA_inter_chr17_13649	LNC	1700110C19RIK																	0						0	-1	0	0	1	2.88818	0.0442587	0.138493	1	-2.93752	0.135768	0.04202	1	1.13831	0.197295	0.229267	1	-2.13775	0.834333	0.367415	1
ncRNA_as_chr5_4310	LNC	1700112J05RIK																	0						0	-1	0	0	1	1	0	0	1	1	0	0	1	1	0	0	1	1	0	0	1
ncRNA_as_chr3_2517	LNC	1700113A16RIK																	0						0	1.04355	2.09821	2.03168	1	1.02193	2.28935	2.37517	1	1.16358	1.66756	2.12095	1	1.87701	1.33318	2.58325	0.861344	-1.42381	1.15636	0.791321	1
ncRNA_as_chr16_13264	LNC	1700119H24RIK																	0						0	-1.3247	0.245811	0.179437	1	-1.17806	0.330759	0.298762	1	-1.7224	0.282405	0.190355	1	-1.51948	0.442708	0.30783	1	-2.07712	0.136931	0.0662525	1
ncRNA_as_chr15_12896	LNC	1700120C14RIK																	0						0	2.06728	0.0498578	0.101328	1	4.23111	0.0111123	0.0647896	1	2.13544	0.0362756	0.0831747	1	2.10819	0.0578476	0.126075	1	3.35788	0	0.00635429	1
ncRNA_as_chr18_14642	LNC	1700120E14RIK																	0						0	-1	0	0	1	1	0	0	1	1	0	0	1	1	0	0	1	1	0	0	1
ncRNA_inter_chr4_3062	LNC	1700123M08RIK																	0						0	-1.33396	0.119518	0.0827641	1	-12.4524	0.266649	0	1	1.79412	0.0425233	0.118135	1	-1.37156	1.35459	1.05301	1	1.25928	0.35795	0.477036	1
ncRNA_intra_chr16_13037	LNC	1700123O21RIK																	0						0	-1	0	0	1	1	0	0	1	1	0	0	1	6.11168	0	0.131573	1	-2.96019	0.381052	0.116709	1
ncRNA_inter_chr6_5298	LNC	1700124L16RIK																	0						0	3.69978	0	0.0489393	1	-1.89639	0.143055	0.0721352	1	1	0	0	1	-2.36527	0.364671	0.153247	1	1.3582	0.0855519	0.0822358	1
ncRNA_inter_chr3_2226	LNC	1700125G22RIK																	0						0	-1	0	0	1	1	0	0	1	1	0	0	1	1	0	0	1	1	0	0	1
ncRNA_inter_chr5_4264	LNC	1700126H18RIK																	0						0	-1	0	0	1	1	0	0	1	1	0	0	1	1	0	0	1	-3.88253	0.0538275	0	1
ncRNA_inter_chr9_7696	LNC	1700128F08RIK																	0						0	-1	0	0	1	1	0	0	1	1	0	0	1	1	0	0	1	-20.1713	0.120587	0	1
ncRNA_inter_chr1_443	LNC	1810006J02RIK																	0						0	-1	0	0	1	3.54173	0	0.035239	1	-5.80171	0.0468939	0	1	1	0	0	1	-6.61779	0.0480347	0	1
ncRNA_inter_chr7_6222	LNC	1810008I18RIK																	0						0	-1.15768	210.817	165.868	1	-1.01756	135.523	141.48	1	-1.29353	289.59	244.192	1	-1.65522	524.901	332.029	0.524286	-1.19842	46.4051	36.4081	1
ncRNA_intra_chr17_13784	LNC	1810013A23RIK																	0						0	-1	0	0	1	-1.24571	1.52675	1.34202	1	1	0	0	1	-1.27503	11.0341	8.79496	1	-1.87645	5.71523	2.82471	1
ncRNA_as_chr8_7375	LNC	1810019D21RIK																	0						0	1.25713	6.05965	7.18855	1	1.14115	35.5811	43.0696	1	1.09031	34.284	41.4963	1	1.15207	121.046	145.238	1	1.2643	54.5614	65.0697	1
ncRNA_inter_chr15_12838	LNC	1810021B22RIK																	0						0	1.70624	13.9284	20.9104	1	-1.31176	27.6917	21.8095	1	1.03597	10.2507	11.5398	1	-1.33469	56.104	44.3533	1	-1.05978	10.6715	9.54355	1
ncRNA_inter_chr11_10185	LNC	1810032O08RIK																	0						0	1.3419	1.09743	1.29454	1	-1.09617	12.0342	11.4109	1	-1.08525	6.30891	6.0974	1	1.52643	4.69054	7.24651	1	1.41256	2.6335	3.51983	1
ncRNA_as_chr13_11486	LNC	1810034E14RIK																	0						0	1.09342	1.05501	1.06229	1	1.12781	0.876597	1.01117	1	1.06056	0.98323	1.14809	1	1.09286	0.991424	1.12568	1	1.34987	0.920372	1.19068	1
ncRNA_inter_chr6_5384	LNC	1810044D09RIK																	0						0	1.4417	1.12808	1.47773	1	1.27244	1.22221	1.59418	1	1.15219	1.55172	2.00616	1	-1.07939	2.13757	2.08129	1	1.28277	0.204962	0.275657	1
ncRNA_inter_chr16_13509	LNC	1810053B23RIK																	0						0	4.679	1.43785	5.70054	0.646531	2.24718	0.0692429	0.160425	1	2.08999	0.0963644	0.241323	1	-2.2256	0.341423	0.173901	1	-2.18988	0.109627	0.0442629	1
ncRNA_as_chr14_11862	LNC	1810062O18RIK																	0						0	-1.72446	0.0740171	0.0335458	1	1.29359	0.0423092	0.0571865	1	-1.07888	0.0887788	0.0974432	1	-3.13818	0.116054	0.0340869	1	1.02169	0.0325726	0.0265408	1
ncRNA_as_chr2_1920	LNC	2010009K17RIK																	0						0	-1	0	0	1	1	0	0	1	1	0	0	1	3.57135	0	0.0245375	1	1	0	0	1
ncRNA_as_chr3_2713	LNC	2010016I18RIK																	0						0	3.65937	0	0.00317697	1	-2.08531	0.0304682	0.0133937	1	-1.00472	0.0233813	0.0202563	1	1.41421	0.0645856	0.0965105	1	-1.30101	0.165965	0.122426	1
ncRNA_as_chr17_14178	LNC	2010106C02RIK																	0						0	-1	0	0	1	1	0	0	1	1	0	0	1	1	0	0	1	1	0	0	1
ncRNA_as_chr6_5075	LNC	2010310C07RIK																	0						0	3.65894	0	0.0083151	1	-3.70321	0.0131281	0	1	1.04362	0.0111629	0.012464	1	1.6536	0.0146719	0.0271386	1	-1.40601	0.130293	0.0875428	1
ncRNA_inter_chr8_7175	LNC	2010320M18RIK																	0						0	-1.06346	11.4021	9.66561	1	-1.02851	6.83121	6.72882	1	-1.0393	6.68012	6.84241	1	-1.06638	3.54978	3.39637	1	-1.09356	0.426974	0.348696	1
ncRNA_as_chr12_10655	LNC	2210039B01RIK																	0						0	-1.16416	0.256684	0.209755	1	1.06229	0.888707	0.982181	1	1.52976	0.559561	0.919176	1	1.41763	1.01948	1.48718	1	1.00168	2.4083	2.27592	1
ncRNA_inter_chr5_4142	LNC	2210406O10RIK																	0						0	1.03684	1.80363	1.64481	1	1.44724	0.966919	1.43236	1	-1.15239	1.28653	1.3569	1	-1.02457	2.55405	2.59404	1	1.34324	2.08807	2.73439	1
ncRNA_inter_chr6_4995	LNC	2210408F21RIK																	0						0	1.00017	14.7899	13.2558	1	1.00897	12.8752	13.666	1	1.05657	12.015	13.8637	1	-1.14604	26.492	23.8578	1	1.08841	11.8324	12.2069	1
ncRNA_inter_chr11_9981	LNC	2210409E12RIK																	0						0	8.91823	0	0.104929	1	5.82938	0	0.0665473	1	6.41981	0	0.0875909	1	11.392	0	0.175079	1	-1.14595	0.0297786	0.0254884	1
ncRNA_inter_chr5_4778	LNC	2210417A02RIK																	0						0	-1.4183	0.712706	0.452104	1	-1.91161	0.528085	0.28317	1	-1.48977	0.422561	0.309591	1	-2.38111	0.416661	0.178187	0.477544	-1.68882	0.315663	0.1815	1
ncRNA_as_chr2_1962	LNC	2310001K24RIK																	0						0	6.16311	0	0.0569538	1	1.51273	0.0505526	0.070344	1	3.66004	0	0.0426859	1	1	0	0	1	2.77735	0.0314776	0.117379	1
ncRNA_inter_chr2_1891	LNC	2310005A03RIK																	0						0	1.77332	0.0116117	0.0226737	1	-1.14799	0.075153	0.0617971	1	-2.09229	0.0731123	0.0339871	1	1.63884	0.0753407	0.136551	1	4.01065	0.0257453	0.123673	0.997427
ncRNA_inter_chr8_6854	LNC	2310008N11RIK																	0						0	-3.51788	0.00911567	0	1	1	0	0	1	-3.48595	0.00960408	0	1	-2.09524	0.109306	0.0559667	1	6.6713	0	0.0228466	1
ncRNA_as_chr7_6362	LNC	2310010J17RIK																	0						0	1.00491	7.3374	6.59099	1	-1.26615	6.37848	5.2186	1	-1.21767	4.45284	4.07683	1	-1.28169	4.02406	3.2248	1	-1.07693	0.843644	0.736808	1
ncRNA_inter_chr12_10706	LNC	2310015A10RIK																	0						0	-1.08778	1.29747	1.11615	1	-1.08748	5.02547	4.7652	1	-1.49293	3.87247	2.83024	1	-1.25417	13.1725	10.7843	1	-1.29694	5.0855	3.68527	1
ncRNA_inter_chr5_4424	LNC	2310034O05RIK																	0						0	-10.8221	0.0800418	0	1	-1.36033	0.326367	0.278519	1	1.52731	0.34977	0.584444	1	-1.72319	0.762113	0.515839	1	1.23464	0.217854	0.263043	1
ncRNA_inter_chr10_9177	LNC	2310039L15RIK																	0						0	3.6589	0	0.0229488	1	-3.69995	0.0362322	0	1	1	0	0	1	1	0	0	1	1	0	0	1
ncRNA_inter_chr6_5322	LNC	2310040G24RIK																	0						0	-1.03954	3.557	3.05849	1	1.03619	2.37213	2.59711	1	-1.06961	2.31798	2.24373	1	-1.49804	0.869286	0.565862	1	1.06462	0.348354	0.386862	1
ncRNA_as_chr15_12907	LNC	2310068J16RIK																	0						0	1.0552	0.0412211	0.0430101	1	-1.06027	0.313421	0.302512	1	1.68388	0.0711895	0.156756	1	-1.31323	0.510312	0.404223	1	-3.03861	0.0757883	0.0196087	1
ncRNA_as_chr15_12523	LNC	2310069G16RIK																	0						0	-1.8093	0.190934	0.0978024	1	-11.8298	0.101923	0	1	-8.94101	0.0806722	0	1	-19.7962	0.183726	0	0.768299	-1.93536	0.100256	0.0437492	1
ncRNA_inter_chr11_10029	LNC	2410003L11RIK																	0						0	2.47345	0.0378614	0.0812412	1	2.04556	0.0292038	0.0746158	1	4.71135	0.0219877	0.153261	1	-2.02484	0.109779	0.0611794	1	1.13448	0.0893603	0.101721	1
ncRNA_inter_chr11_10098	LNC	2410004I01RIK																	0						0	-1	0	0	1	1	0	0	1	-3.51509	0.0722248	0	1	1	0	0	1	1	0	0	1
ncRNA_inter_chr18_14395	LNC	2410004N09RIK																	0						0	1.95857	0.412686	0.717991	1	1.20467	1.01559	1.22467	1	1.12006	1.12216	1.32623	1	1.41944	0.752038	1.09292	1	2.00422	0.0813066	0.155803	0.90586
ncRNA_as_chr11_9790	LNC	2410006H16RIK																	0						0	1.15771	33.6384	35.2458	1	1.3513	39.0753	54.9901	1	1.02207	33.2584	36.9798	1	1.33095	15.7478	21.5631	1	1.19067	5.04122	5.6064	1
ncRNA_inter_chr14_12172	LNC	2410012E07RIK																	0						0	-1	0	0	1	1	0	0	1	1	0	0	1	3.56771	0	0.0227009	1	-3.88374	0.0144453	0	1
ncRNA_inter_chr12_10403	LNC	2410018L13RIK																	0						0	-1	0	0	1	11.0908	0	0.266071	1	-3.49	0.0470647	0	1	1	0	0	1	8.23348	0.0508347	0.584457	1
ncRNA_as_chr17_14042	LNC	2410021H03RIK																	0						0	-1	0	0	1	1	0	0	1	1	0	0	1	11.9419	0	0.00784414	1	-3.8828	0.00126884	0	1
ncRNA_inter_chr1_405	LNC	2410088K16RIK																	0						0	-1	0	0	1	1	0	0	1	1	0	0	1	3.5668	0	0.00679297	1	1	0	0	1
ncRNA_inter_chr4_3141	LNC	2410114N07RIK																	0						0	-8.21426	0.064653	0	1	1	0	0	1	6.18777	0	0.0630792	1	3.57254	0	0.0321228	1	-3.85531	0.0245245	0	1
ncRNA_inter_chr2_1880	LNC	2500004C02RIK																	0						0	1.32393	0.492772	0.617118	1	-1.11602	0.993578	0.905797	1	-1.17698	1.1026	0.952892	1	-1.31625	1.12019	0.873745	1	-1.42353	1.09912	0.722961	1
ncRNA_inter_chr19_14891	LNC	2610016A17RIK																	0						0	1.07591	0.0364709	0.0338945	1	6.07102	0	0.0233181	1	1	0	0	1	-6.36897	0.0244362	0	1	1	0	0	1
ncRNA_as_chr16_13070	LNC	2610020C07RIK																	0						0	-6.47741	0.0123118	0	1	-1.17127	0.0885498	0.0768333	1	2.46664	0.00959932	0.0341867	1	-2.86148	0.0936985	0.0325338	1	1.92581	0.0240129	0.0410019	1
ncRNA_as_chr11_9956	LNC	2610027K06RIK																	0						0	-3.57641	0.0344173	0.00677306	1	-1.61449	0.215943	0.132222	1	-2.28527	0.181382	0.0919086	1	-1.16863	0.226352	0.198174	1	-1.64698	0.21341	0.125306	1
ncRNA_inter_chr4_3640	LNC	2610028E06RIK																	0						0	-3.51744	0.0122534	0	1	1	0	0	1	-3.95557	0.0295376	0	1	-4.04983	0.02099	0	1	-3.88236	0.0132239	0	1
ncRNA_inter_chr11_10159	LNC	2610035D17RIK																	0						0	3.1819	0.0289169	0.0786633	1	2.15462	0.0152459	0.0380983	1	-5.04185	0.0906252	0.0139559	1	1.44951	0.172752	0.265856	1	1.21485	0.0948639	0.121518	1
ncRNA_inter_chr15_12863	LNC	2610037D02RIK																	0						0	-4.12818	0.0834106	0	1	1	0	0	1	1	0	0	1	-10.7416	0.206961	0	1	1	0	0	1
ncRNA_inter_chr9_7870	LNC	2610203C20RIK																	0						0	1.92806	0.0258639	0.0774308	1	1.61252	0.799175	1.37758	1	1.19805	0.927717	1.25636	1	-1.44305	4.32525	3.0566	1	1.03021	1.79508	1.73092	1
ncRNA_inter_chr7_6326	LNC	2610206C17RIK																	0						0	-1.63243	0.0122732	0.0061098	1	-3.35999	0.0397852	0.0106657	1	-4.17426	0.0443867	0.00993253	1	-2.04325	0.0214397	0.00932775	1	1.98079	0.0356068	0.0751619	1
ncRNA_inter_chr6_5334	LNC	2610306M01RIK																	0						0	-1.3402	5.35028	3.63831	1	-1.16167	5.03199	4.41983	1	-1.0717	2.41178	2.26757	1	1.2818	2.01312	2.63443	1	1.08406	0.522257	0.545062	1
ncRNA_inter_chr13_11148	LNC	2610307P16RIK																	0						0	-2.04962	0.0370084	0.00959781	1	5.79197	0.0137718	0.114255	1	-1.99092	0.0763202	0.0272555	1	-4.18364	0.224649	0.0606091	1	1.02737	0.212911	0.197809	1
ncRNA_inter_chr18_14588	LNC	2700046A07RIK																	0						0	-3.51729	0.0108581	0	1	3.45406	0	0.0130935	1	2.54228	0.0256718	0.0974134	1	-4.05096	0.0186	0	1	-3.85647	0.0123563	0	1
ncRNA_as_chr19_14940	LNC	2700046G09RIK																	0						0	1.07529	0.480849	0.503265	1	-1.51966	2.87908	1.95061	1	-1.56338	2.08717	1.50138	1	-1.49669	3.38803	2.36538	1	-1.11728	1.06012	0.928071	1
ncRNA_as_chr3_2125	LNC	2700069I18RIK																	0						0	-1.27127	0.0773049	0.0597488	1	-1.83193	0.374357	0.216762	1	1.05284	0.23422	0.275326	1	-1.26714	0.190255	0.155251	1	-1.50187	0.0694876	0.0408525	1
ncRNA_inter_chr14_12107	LNC	2700070H01RIK																	0						0	-1	0	0	1	3.54785	0	0.0362633	1	1	0	0	1	1	0	0	1	3.39741	0	0.0196541	1
ncRNA_inter_chr11_9814	LNC	2810001G20RIK																	0						0	-1.16089	0.259919	0.200124	1	-1.14559	0.502633	0.448114	1	1.10662	0.291774	0.352883	1	1.19692	0.409641	0.506621	1	-1.05976	0.0851034	0.0772703	1
ncRNA_inter_chr2_1572	LNC	2810002D19RIK																	0						0	-1.43859	1.43468	0.926848	1	-1.04625	0.738195	0.782041	1	-1.5102	1.13366	0.805607	1	1.48488	0.289808	0.442728	1	1.81674	0.730558	1.24155	1
ncRNA_inter_chr11_10189	LNC	2810008D09RIK																	0						0	1.69917	0.656269	1.00218	1	1.28956	30.3659	41.1116	1	1.09381	23.1096	28.0737	1	1.35432	39.8632	55.5865	1	1.31602	2.05266	2.47148	1
ncRNA_inter_chr12_10968	LNC	2810029C07RIK																	0						0	6.16539	0	0.0123838	1	2.24662	0.0317599	0.079477	1	-2.56029	0.0822408	0.0348377	1	1.83781	0.0314693	0.0636471	1	2.04256	0.00684437	0.0170385	1
ncRNA_inter_chr12_10257	LNC	2810032G03RIK																	0						0	1.06554	0.0388106	0.0380843	1	-10.5048	0.0613864	0	1	3.733	0	0.020314	1	-5.94473	0.151329	0.0190771	1	-3.85579	0.0145646	0	1
ncRNA_inter_chr2_1640	LNC	2810405F15RIK																	0						0	-1	0	0	1	6.07101	0	0.273803	1	1	0	0	1	1	0	0	1	-6.6207	0.17975	0	1
ncRNA_inter_chr1_274	LNC	2810408I11RIK																	0						0	1.02183	1.96829	1.75423	1	5.38501	0.290825	1.76551	0.1143	2.16078	0.80165	2.16718	1	1.9959	0.448006	0.908026	1	17.7537	0	0.267311	1
ncRNA_inter_chr11_10215	LNC	2810410L24RIK																	0						0	2.31968	0.192468	0.437787	1	1.41557	4.59278	6.86832	1	1.58297	2.16026	3.69641	1	1.75016	4.01791	7.10335	0.680388	1.64865	1.47621	2.31666	0.52509
ncRNA_inter_chr13_11019	LNC	2810429I04RIK																	0						0	8.60665	0	0.0634945	1	-4.01474	0.0346579	0	1	1	0	0	1	-1.79982	0.0702215	0.0361579	1	1	0	0	1
ncRNA_inter_chr11_10094	LNC	2810433D01RIK																	0						0	6.87684	0	0.14794	1	-1.12419	0.0821914	0.081404	1	1	0	0	1	1	0	0	1	1.48294	0.0554814	0.0949764	1
ncRNA_as_chr1_746	LNC	2810442N19RIK																	0						0	-1.40983	0.119347	0.0667877	1	-1.6383	0.233782	0.152611	1	1.09493	0.202079	0.240871	1	1.01978	0.230777	0.232918	1	-5.32003	0.863326	0.139997	0.154177
ncRNA_inter_chr6_5673	LNC	2810454H06RIK																	0						0	-3.11376	0.488652	0.120117	1	1.4145	0.466485	0.677673	1	1.12532	0.553499	0.750507	1	-1.36804	2.53548	1.91466	1	-1.11834	0.378165	0.322656	1
ncRNA_inter_chr17_13747	LNC	2810468N07RIK																	0						0	-3.51702	0.00948067	0	1	-1.27819	0.110772	0.0898355	1	1.60904	0.0544939	0.122793	1	3.59778	0.049037	0.197047	1	-1.69845	0.031933	0.0173875	1
ncRNA_as_chr1_504	LNC	2900009J06RIK																	0						0	1.42291	0.465632	0.659749	1	1.71317	0.272662	0.500564	1	-1.27688	0.167135	0.147845	1	-1.78986	0.146448	0.0720871	1	3.35866	0	0.0374654	1
ncRNA_inter_chr11_10191	LNC	2900041M22RIK																	0						0	3.7006	0	0.0221405	1	-1.12532	0.107162	0.0979036	1	1	0	0	1	-3.58554	0.0314568	0	1	1	0	0	1
ncRNA_as_chr18_14657	LNC	2900057B20RIK																	0						0	-1	0	0	1	1	0	0	1	1	0	0	1	1	0	0	1	1	0	0	1
ncRNA_as_chr1_482	LNC	2900060B14RIK																	0						0	-4.14136	0.0109631	0	1	1.08682	0.0275226	0.0255318	1	1.05152	0.00557683	0.00774656	1	2.28002	0.00906731	0.0255476	1	-1.18631	0.0180707	0.013997	1
ncRNA_inter_chr7_6310	LNC	2900076A07RIK																	0						0	-1.11164	0.879246	0.722207	1	1.0614	2.93108	3.20067	1	1.39378	3.54815	5.18079	1	1.27487	4.08335	5.3975	1	1.16477	3.09968	3.39861	1
ncRNA_as_chr9_8348	LNC	2900079G21RIK																	0						0	-1	0	0	1	1	0	0	1	3.73238	0	0.0172035	1	-1.78665	0.0373451	0.016156	1	-25.5567	0.105277	0	0.997726
ncRNA_inter_chr2_1906	LNC	2900097C17RIK																	0						0	-1.07088	26.3437	22.7055	1	1.03575	29.3938	31.2447	1	1.31421	42.8758	58.8143	1	-1.21613	13.8828	11.6338	1	1.24278	4.89643	5.70972	1
ncRNA_as_chrX_15517	LNC	3010001F23RIK																	0						0	-5.87844	0.0341457	0	1	1	0	0	1	9.00416	0	0.0770697	1	1	0	0	1	1.22198	0.088341	0.10515	1
ncRNA_inter_chr8_7393	LNC	3010033K07RIK																	0						0	-1	0	0	1	1	0	0	1	1	0	0	1	3.57308	0	0.0497875	1	1	0	0	1
ncRNA_inter_chr12_10937	LNC	3110009F21RIK																	0						0	-1	0	0	1	1	0	0	1	1	0	0	1	1	0	0	1	-10.1213	0.0468101	0	1
ncRNA_inter_chr9_7848	LNC	3110039I08RIK																	0						0	-1	0	0	1	1	0	0	1	-3.48497	0.0144706	0	1	-1.00658	0.0209634	0.0232938	1	-1.53453	0.0718755	0.042586	1
ncRNA_as_chr1_798	LNC	3110045C21RIK																	0						0	1.55023	0.239452	0.355317	1	-1.73133	0.494735	0.305565	1	-1.41935	1.04277	0.809751	1	1.07429	0.433631	0.477356	1	-1.49579	0.247224	0.162014	1
ncRNA_as_chr12_10627	LNC	3110056K07RIK																	0						0	1.33143	2.55574	3.18407	1	1.12285	16.5765	19.2238	1	1.01622	26.5074	29.0894	1	-1.08111	26.0099	24.7065	1	-1.06252	11.003	9.72088	1
ncRNA_as_chr13_11802	LNC	3110070M22RIK																	0						0	-1.01802	0.18744	0.177245	1	1.21722	0.123188	0.154269	1	1.41264	0.0539247	0.0940768	1	-3.32297	0.0673969	0.0188108	1	-1.48234	0.0542962	0.0347893	1
ncRNA_as_chr12_10774	LNC	3200001D21RIK																	0						0	-1	0	0	1	1	0	0	1	1	0	0	1	-4.06049	0.0847501	0	1	1.21774	0.109694	0.137103	1
ncRNA_inter_chr17_13587	LNC	3300005D01RIK																	0						0	6.35246	0	0.0325629	1	1	0	0	1	-2.07139	0.0918189	0.0484438	1	-17.9758	0.157437	0	0.965915	-2.79975	0.0523457	0.0146685	1
ncRNA_inter_chrX_15469	LNC	3632454L22RIK																	0						0	-1	0	0	1	1	0	0	1	1	0	0	1	1	0	0	1	-3.88216	0.0144349	0	1
ncRNA_inter_chr13_11679	LNC	3830408C21RIK																	0						0	1.07719	0.633142	0.624422	1	-1.79661	1.54935	0.837503	1	-1.62831	2.67652	1.79649	1	-1.0484	3.29113	3.1727	1	-2.46823	2.27718	0.874922	0.564894
ncRNA_as_chr2_1555	LNC	4631405J19RIK																	0						0	-1	0	0	1	1	0	0	1	1	0	0	1	3.56682	0	0.00862257	1	-3.56911	0.0228437	0.00469635	1
ncRNA_inter_chr16_13190	LNC	4632428C04RIK																	0						0	-1.23651	0.527899	0.3925	1	-1.49289	1.18855	0.81092	1	-1.59942	1.04822	0.688493	1	-1.83104	4.84718	2.56394	1	-1.73392	1.98503	1.0667	0.956016
ncRNA_as_chr6_5851	LNC	4732416N19RIK																	0						0	1.36962	0.0164836	0.0207458	1	-1.0409	0.0796688	0.0817243	1	-1.09249	0.0800855	0.0680204	1	3.66663	0.014181	0.0586463	1	2.02075	0.162422	0.323031	0.500119
ncRNA_inter_chr11_10160	LNC	4732490B19RIK																	0						0	-1	0	0	1	-3.69944	0.0209991	0	1	1	0	0	1	6.11035	0	0.0406113	1	1	0	0	1
ncRNA_inter_chr17_13651	LNC	4732491K20RIK																	0						0	1.166	0.9959	1.09301	1	1.68927	0.570594	0.9785	1	1.05698	0.821277	0.962338	1	2.10464	0.410391	0.901062	1	1.25135	0.7174	0.912376	1
ncRNA_inter_chr5_4055	LNC	4831440E17RIK																	0						0	-2.02769	0.224215	0.100113	1	-1.04936	1.30573	1.22833	1	-1.20836	1.43273	1.32047	1	-1.17331	4.98166	4.3332	1	1.16869	0.927867	1.01232	1
ncRNA_inter_chr7_6234	LNC	4833412C05RIK																	0						0	-1	0	0	1	1	0	0	1	1	0	0	1	1	0	0	1	1	0	0	1
ncRNA_inter_chr17_14187	LNC	4833418N02RIK																	0						0	1.34654	1.80309	2.39335	1	1.83654	2.99357	5.48662	1	1.91181	2.46126	4.93566	0.961086	2.09538	2.98789	6.46433	0.243599	1.47668	10.8143	15.0077	0.668628
ncRNA_inter_chr18_14219	LNC	4833419F23RIK																	0						0	-4.03942	0.113502	0.0184391	1	-1.16458	0.0925812	0.0777371	1	-1.86512	0.146334	0.0904616	1	2.1303	0.0324438	0.0776072	1	1.47872	0.042429	0.0695934	1
ncRNA_inter_chr5_3995	LNC	4921504A21RIK																	0						0	-1	0	0	1	-6.82845	0.0618791	0	1	-3.51661	0.0233978	0	1	-6.67402	0.0613318	0	1	-7.17598	0.0527889	0	1
ncRNA_as_chr2_1567	LNC	4921507L20RIK																	0						0	-1	0	0	1	1	0	0	1	1	0	0	1	1	0	0	1	1	0	0	1
ncRNA_inter_chr3_2441	LNC	4921511C10RIK																	0						0	-1	0	0	1	1	0	0	1	-5.80722	0.0639955	0	1	3.56735	0	0.0515078	1	1	0	0	1
ncRNA_inter_chr10_9333	LNC	4921513I03RIK																	0						0	-1.6261	0.0094698	0.00462283	1	8.69633	0	0.0224924	1	-5.91023	0.0124122	0	1	-3.58546	0.0072269	0	1	-6.77773	0.0104981	0	1
ncRNA_inter_chr13_11384	LNC	4921525O09RIK																	0						0	-1	0	0	1	1	0	0	1	1	0	0	1	-4.42598	0.117894	0.0263454	1	-3.88385	0.00845207	0	1
ncRNA_inter_chr6_5155	LNC	4921529L05RIK																	0						0	-1	0	0	1	1	0	0	1	1	0	0	1	1	0	0	1	1	0	0	1
ncRNA_inter_chr2_2092	LNC	4921531C22RIK																	0						0	-1.2134	1.69889	1.31007	1	-1.51768	1.40796	0.949034	1	-1.49281	1.47048	1.08198	1	-1.24533	3.60892	3.02926	1	1.05949	0.799226	0.801127	1
ncRNA_as_chr16_13492	LNC	4930404I05RIK																	0						0	-1	0	0	1	6.14082	0	0.00582557	1	1	0	0	1	1	0	0	1	3.39803	0	0.00157868	1
ncRNA_as_chr2_1912	LNC	4930405A21RIK																	0						0	-1.64218	0.207857	0.138073	1	-5.83176	0.391938	0.0632777	0.55227	-4.10219	0.298621	0.0653083	1	1.46321	0.311825	0.458046	1	-1.23679	0.349905	0.279771	1
ncRNA_inter_chr11_9987	LNC	4930405D11RIK																	0						0	-1	0	0	1	1	0	0	1	1	0	0	1	-1.53481	0.601334	0.421958	1	1	0	0	1
ncRNA_as_chr10_8755	LNC	4930405J17RIK																	0						0	-1	0	0	1	1	0	0	1	1	0	0	1	1	0	0	1	-6.61675	0.0613983	0	1
ncRNA_inter_chr4_3050	LNC	4930412C18RIK																	0						0	1.85448	0.484278	0.778714	1	1.33954	0.230912	0.299584	1	1.56314	0.264131	0.438904	1	2.20715	0.304664	0.681024	1	1.53068	0.203394	0.31428	1
ncRNA_as_chr7_6560	LNC	4930413G21RIK																	0						0	-5.08651	0.444467	0.0542868	1	-1.67214	0.545138	0.35135	1	-2.5936	0.659881	0.251001	1	-1.65513	0.478943	0.248637	1	3.67277	0	0.0696788	1
ncRNA_as_chr6_5269	LNC	4930414L22RIK																	0						0	1.09621	0.243506	0.249489	1	-1.14024	0.423385	0.386235	1	-1.50058	0.240591	0.178536	1	1.05368	0.183621	0.200453	1	1.27862	0.0681381	0.0841674	1
ncRNA_as_chr19_15070	LNC	4930414N06RIK																	0						0	-1	0	0	1	1	0	0	1	1	0	0	1	1	0	0	1	1	0	0	1
ncRNA_inter_chr6_5617	LNC	4930417O13RIK																	0						0	-1	0	0	1	-3.70204	0.0306701	0	1	-5.91222	0.052158	0	1	-1.55939	0.0985352	0.0634017	1	-9.47529	0.0667569	0	1
ncRNA_inter_chr2_1107	LNC	4930426L09RIK																	0						0	-3.51718	0.0515534	0	1	2.29407	0.0794673	0.257362	1	8.68357	0	0.226343	1	3.56763	0	0.0874333	1	3.34954	0	0.0454412	1
ncRNA_inter_chr9_8370	LNC	4930428G15RIK																	0						0	-1	0	0	1	1	0	0	1	1	0	0	1	-4.05068	0.0353442	0	1	-2.55293	0.113761	0.0440428	1
ncRNA_as_chr3_2270	LNC	4930429B21RIK																	0						0	-4.43101	0.0218195	0.00282935	1	-1.77689	0.00811958	0.00448881	1	-1.29465	0.0189245	0.0122149	1	1.83709	0.0176059	0.0338158	1	-2.81043	0.0277274	0.00707581	1
ncRNA_inter_chr9_8138	LNC	4930429F24RIK																	0						0	1.13854	0.0684368	0.102442	1	-2.19919	0.449192	0.212034	1	1.00843	0.0858133	0.0717255	1	1.74231	0.122308	0.231193	1	-1.18283	0.378385	0.325111	1
ncRNA_inter_chr9_7978	LNC	4930430J02RIK																	0						0	-1	0	0	1	1	0	0	1	1	0	0	1	-4.05004	0.00855551	0	1	1	0	0	1
ncRNA_inter_chr5_4192	LNC	4930431F12RIK																	0						0	-1	0	0	1	1	0	0	1	1	0	0	1	1	0	0	1	-3.88247	0.020124	0	1
ncRNA_inter_chr9_7689	LNC	4930433N12RIK																	0						0	-3.29041	0.00767564	0.00135961	1	-6.60483	0.00414444	0	1	-3.48475	0.00133342	0	1	1	0	0	1	1.13473	0.00798896	0.00874982	1
ncRNA_inter_chr2_1499	LNC	4930440I19RIK																	0						0	-1	0	0	1	-3.69884	0.030342	0	1	-3.51614	0.0258001	0	1	-4.04641	0.157569	0.0328321	1	1	0	0	1
ncRNA_as_chr3_2621	LNC	4930442L01RIK																	0						0	-1	0	0	1	1	0	0	1	1	0	0	1	1	0	0	1	-3.85575	0.0198897	0	1
ncRNA_inter_chr2_1534	LNC	4930443O20RIK																	0						0	-6.02477	0.0273244	0	1	3.44376	0.0222744	0.110305	1	-1.95875	0.224356	0.119035	1	-17.5685	0.138265	0	0.909682	-1.02364	0.113291	0.107268	1
ncRNA_inter_chr10_8744	LNC	4930444F02RIK																	0						0	-1	0	0	1	1	0	0	1	1	0	0	1	1	0	0	1	-1.81474	0.0788189	0.0457613	1
ncRNA_as_chr3_2799	LNC	4930447N08RIK																	0						0	-1	0	0	1	1	0	0	1	-5.90989	0.00801965	0	1	1	0	0	1	1	0	0	1
ncRNA_inter_chr5_4711	LNC	4930448H16RIK																	0						0	-1	0	0	1	1	0	0	1	1	0	0	1	1	0	0	1	-3.88268	0.0131365	0	1
ncRNA_inter_chr19_15176	LNC	4930449E18RIK																	0						0	8.90709	0	0.0383913	1	-1.81774	0.0311243	0.0121742	1	-3.95666	0.0243365	0	1	-13.657	0.079029	0	1	-3.88249	0.0108954	0	1
ncRNA_inter_chr1_685	LNC	4930452N14RIK																	0						0	-1	0	0	1	1	0	0	1	1	0	0	1	-3.58628	0.0436195	0	1	-2.0116	0.0616843	0.0251902	1
ncRNA_inter_chr8_6732	LNC	4930453L07RIK																	0						0	-1	0	0	1	1	0	0	1	1	0	0	1	1	0	0	1	-9.34322	0.0215271	0	1
ncRNA_inter_chr14_11814	LNC	4930455B14RIK																	0						0	-1	0	0	1	1	0	0	1	1	0	0	1	1.01795	0.062011	0.0605583	1	1	0	0	1
ncRNA_as_chr3_2759	LNC	4930455H04RIK																	0						0	-1	0	0	1	-1.69819	0.109715	0.0696531	1	1.33503	0.085539	0.09587	1	-1.23528	0.0845339	0.0718338	1	-1.73732	0.0641688	0.0345697	1
ncRNA_inter_chr10_9210	LNC	4930459C07RIK																	0						0	-1.33414	0.925391	0.655209	1	-1.47321	0.551268	0.370691	1	1.15839	0.410393	0.516454	1	1.19836	0.300632	0.367892	1	-1.61973	0.388097	0.217847	1
ncRNA_inter_chr18_14667	LNC	4930465K10RIK																	0						0	-1	0	0	1	1	0	0	1	-3.49238	0.021714	0	1	-10.741	0.105914	0	1	2.22933	0.0222423	0.0698207	1
ncRNA_inter_chr10_8904	LNC	4930467K11RIK																	0						0	-1	0	0	1	2.84658	0.0373959	0.125583	1	27.2109	0	0.329111	0.895014	-3.7082	0.03717	0	1	-9.08152	0.0736597	0	1
ncRNA_inter_chr17_13576	LNC	4930470H14RIK																	0						0	1.74113	0.322519	0.539592	1	1.28342	1.3397	1.87974	1	3.2587	0.443337	1.4475	0.100008	1.34249	5.17017	7.60691	1	1.08178	40.2136	41.2078	1
ncRNA_inter_chr14_12124	LNC	4930471C04RIK																	0						0	-1	0	0	1	1	0	0	1	-3.95838	0.0358654	0	1	-14.0797	0.101947	0	1	-2.77008	0.0507936	0.0131144	1
ncRNA_inter_chr6_5383	LNC	4930471M09RIK																	0						0	-1	0	0	1	-7.23187	0.0572462	0	1	1	0	0	1	1	0	0	1	-1.14584	0.0193214	0.0165377	1
ncRNA_inter_chr12_10796	LNC	4930474N09RIK																	0						0	-1	0	0	1	1	0	0	1	1.06845	0.00939014	0.014146	1	3.56734	0	0.0151156	1	1.05011	0.0384743	0.0433464	1
ncRNA_as_chr16_13460	LNC	4930478L05RIK																	0						0	-1	0	0	1	1	0	0	1	1	0	0	1	-14.0805	0.0411715	0	1	-1.20258	0.0129692	0.0105926	1
ncRNA_inter_chr6_5839	LNC	4930479D17RIK																	0						0	4.40429	0	0.0185348	1	1	0	0	1	3.73265	0	0.0154722	1	-10.7391	0.0500959	0	1	1.48293	0.0105203	0.0180093	1
ncRNA_inter_chr4_3079	LNC	4930480G23RIK																	0						0	2.87181	0.793636	2.0796	1	1.07433	1.17881	1.2664	1	1.87781	1.93372	3.79252	1	-1.18695	1.61571	1.353	1	1.07457	0.510595	0.478351	1
ncRNA_inter_chr3_2994	LNC	4930482G09RIK																	0						0	-1	0	0	1	1	0	0	1	-3.51639	0.0146913	0	1	-12.291	0.0748179	0	1	-2.77009	0.0382653	0.00987972	1
ncRNA_inter_chr15_12755	LNC	4930483J18RIK																	0						0	4.41755	0	0.029706	1	-1.12409	0.0249784	0.0247391	1	-3.49166	0.0164606	0	1	3.60639	0.0267632	0.121982	1	2.05245	0.0293404	0.0529286	1
ncRNA_as_chr10_9023	LNC	4930483K19RIK																	0						0	1.80335	0.0314226	0.0702362	1	1	0	0	1	1	0	0	1	11.2361	0	0.201621	1	2.34751	0.250799	0.663747	1
ncRNA_as_chr10_9109	LNC	4930486F22RIK																	0						0	-1	0	0	1	1	0	0	1	3.73184	0	0.0165317	1	1	0	0	1	1	0	0	1
ncRNA_as_chr1_92	LNC	4930486I03RIK																	0						0	-1	0	0	1	1	0	0	1	1	0	0	1	1	0	0	1	1	0	0	1
ncRNA_inter_chr5_4155	LNC	4930487D11RIK																	0						0	-1	0	0	1	1	0	0	1	3.73248	0	0.0400708	1	-10.7392	0.129741	0	1	1	0	0	1
ncRNA_as_chr1_265	LNC	4930487H11RIK																	0						0	3.70005	0	0.00978787	1	-3.89116	0.0157914	0	1	3.73184	0	0.0144612	1	-2.70043	0.0451213	0.0135806	1	1	0	0	1
ncRNA_inter_chr2_1596	LNC	4930500J02RIK																	0						0	-1	0	0	1	1	0	0	1	-3.95625	0.0328877	0	1	1	0	0	1	-6.62084	0.0294475	0	1
ncRNA_inter_chr11_9947	LNC	4930502E09RIK																	0						0	3.70051	0	0.00676411	1	4.35315	0.00970572	0.0628657	1	-8.40992	0.0215205	0	1	1.44142	0.031182	0.0495129	1	-2.004	0.0139604	0.00554995	1
ncRNA_inter_chr1_1034	LNC	4930503O07RIK																	0						0	-4.13694	0.0220212	0	1	1	0	0	1	1	0	0	1	-1.69209	0.0324563	0.0180322	1	1	0	0	1
ncRNA_as_chr10_8937	LNC	4930507D05RIK																	0						0	-4.68699	0.104149	0.0159834	1	-5.10448	0.144164	0.0179414	1	-7.43958	0.0717308	0	1	-3.58525	0.0227089	0	1	-1.98183	0.0329881	0.0137436	1
ncRNA_inter_chr9_8092	LNC	4930509E16RIK																	0						0	12.4132	0	0.0153646	1	-3.70351	0.004622	0	1	-8.28231	0.0117904	0	1	-3.1933	0.0188661	0.00500131	1	-2.4088	0.0180863	0.00528592	1
ncRNA_as_chr18_14524	LNC	4930511M06RIK																	0						0	-1	0	0	1	-6.84891	0.0603575	0	1	-3.9613	0.0436668	0	1	-3.40948	0.117358	0.0270009	1	-24.2074	0.174059	0	0.536206
ncRNA_as_chr8_7348	LNC	4930513N10RIK																	0						0	1.90046	0.0686019	0.14242	1	-23.2201	0.174753	0	0.960538	2.64736	0.0514565	0.12484	1	-7.05018	0.184331	0.0206108	1	2.79774	0.056626	0.152414	1
ncRNA_inter_chr6_5238	LNC	4930515G16RIK																	0						0	4.40555	0	0.00771807	1	1	0	0	1	1	0	0	1	1	0	0	1	1	0	0	1
ncRNA_as_chr9_8355	LNC	4930520O04RIK																	0						0	-1	0	0	1	1	0	0	1	3.95969	0	0.0103988	1	-1.04165	0.0177824	0.0153858	1	1.24627	0.0117464	0.0155661	1
ncRNA_as_chr19_14798	LNC	4930524O05RIK																	0						0	-1	0	0	1	1	0	0	1	1	0	0	1	-4.05981	0.00277039	0	1	-3.88263	0.00174537	0	1
ncRNA_as_chr13_11521	LNC	4930525G20RIK																	0						0	-5.87767	0.0143786	0	1	-1.52164	0.0788097	0.0559431	1	1.11012	0.0227234	0.0364174	1	-1.87238	0.366829	0.196135	1	-1.26935	0.0965045	0.0648892	1
ncRNA_inter_chr14_11978	LNC	4930527F14RIK																	0						0	2.57852	0.111537	0.292263	1	2.124	0.476766	1.13513	1	-2.10988	0.720507	0.380422	1	-1.2719	4.99652	4.05367	1	-1.15028	2.57136	2.13706	1
ncRNA_as_chr4_3082	LNC	4930528A17RIK																	0						0	-1.20888	0.0747383	0.0644587	1	-1.09078	0.0914083	0.0893869	1	-1.0153	0.0794841	0.0658799	1	-5.96568	0.0284034	0	1	1	0	0	1
ncRNA_inter_chr13_11433	LNC	4930528D03RIK																	0						0	-3.51664	0.0391586	0	1	8.69629	0	0.186017	1	1	0	0	1	1.01099	1.86663	2.0702	1	-1.4234	1.28047	0.856621	1
ncRNA_as_chr2_1629	LNC	4930533B01RIK																	0						0	-1	0	0	1	1	0	0	1	1	0	0	1	-7.40893	0.122435	0	1	-12.0563	0.154271	0	1
ncRNA_inter_chr3_2921	LNC	4930539J05RIK																	0						0	2.6704	0.00440028	0.0131432	1	1.88082	0.0145212	0.0310603	1	1.24775	0.0331892	0.0456106	1	1.05379	0.0265501	0.0284719	1	-1.39206	0.0674985	0.04577	1
ncRNA_inter_chr16_13290	LNC	4930542C21RIK																	0						0	-1	0	0	1	6.0054	0	0.132652	1	1	0	0	1	1	0	0	1	3.39731	0	0.0439297	1
ncRNA_as_chr16_13370	LNC	4930542D17RIK																	0						0	-1	0	0	1	1	0	0	1	-3.96139	0.157884	0	1	-5.64911	0.749324	0.109246	1	-2.0116	0.141369	0.0577313	1
ncRNA_inter_chr10_8960	LNC	4930545H06RIK																	0						0	-1	0	0	1	1	0	0	1	1	0	0	1	1	0	0	1	1	0	0	1
ncRNA_as_chr2_1778	LNC	4930545L23RIK																	0						0	-1	0	0	1	1	0	0	1	1	0	0	1	-4.0595	0.00468595	0	1	3.39806	0	0.00252687	1
ncRNA_inter_chr19_15145	LNC	4930552P12RIK																	0						0	1.05157	0.0181632	0.0202993	1	1.16761	0.0920873	0.119682	1	-2.94175	0.184434	0.0553076	1	-1.13472	0.270518	0.225322	1	-3.60419	0.0826807	0.0174546	1
ncRNA_inter_chr15_12365	LNC	4930556M19RIK																	0						0	-1.05871	17.4122	15.2834	1	1.09273	18.3811	20.6612	1	1.02173	22.4671	25.2001	1	-1.01699	58.7959	59.6745	1	1.48458	15.3424	21.5409	0.854751
ncRNA_inter_chr1_219	LNC	4930558J18RIK																	0						0	1.05158	0.00211994	0.00236926	1	-3.89076	0.00382249	0	1	1.04544	0.00820714	0.00794411	1	1	0	0	1	-2.24147	0.0145401	0.00583193	1
ncRNA_as_chr1_729	LNC	4930562F07RIK																	0						0	-1	0	0	1	1	0	0	1	-3.5143	0.00516887	0	1	-3.61229	0.026285	0.00668817	1	-9.0813	0.013463	0	1
ncRNA_inter_chr18_14289	LNC	4930563E18RIK																	0						0	3.69987	0	0.01649	1	1.94082	0.0490818	0.115505	1	-1.59024	0.153771	0.0955542	1	-6.4537	0.202057	0.0260331	1	-1.14315	0.216505	0.167246	1
ncRNA_inter_chr14_11889	LNC	4930572O13RIK																	0						0	-1	0	0	1	1	0	0	1	1	0	0	1	1	0	0	1	1	0	0	1
ncRNA_inter_chr18_14372	LNC	4930578E11RIK																	0						0	-1	0	0	1	1	0	0	1	1	0	0	1	-6.54501	0.164817	0.0229261	1	-11.6914	0.0625658	0	1
ncRNA_as_chr14_12052	LNC	4930579G18RIK																	0						0	-1	0	0	1	1	0	0	1	1	0	0	1	3.10039	0.00663305	0.0285889	1	-2.82256	0.0145809	0.00383058	1
ncRNA_inter_chr9_8268	LNC	4930579K19RIK																	0						0	1.37424	0.0303793	0.0410776	1	-1.19838	0.0726716	0.0647928	1	1.1893	0.0400717	0.0512304	1	1.2374	0.031143	0.0446656	1	1.29237	0.0337774	0.0387401	1
ncRNA_as_chr9_7825	LNC	4930581F22RIK																	0						0	-1.39983	2.05495	1.33063	1	1.11918	7.47372	8.67224	1	1.12509	16.1055	19.4217	1	1.05656	34.2775	38.5105	1	1.29462	20.3896	24.7728	1
ncRNA_inter_chr7_6539	LNC	4930583K01RIK																	0						0	-1.41241	0.048411	0.0234428	1	1.3345	0.0370122	0.0554006	1	-2.29311	0.054238	0.0241892	1	-2.24284	0.178716	0.0804356	1	-2.11529	0.0532371	0.0221798	1
ncRNA_as_chr2_1685	LNC	4930583P06RIK																	0						0	-1	0	0	1	1	0	0	1	1	0	0	1	1	0	0	1	1	0	0	1
ncRNA_as_chr15_12456	LNC	4930592A05RIK																	0						0	6.87654	0	0.0203624	1	-4.01524	0.0113128	0	1	-6.35342	0.0245122	0	1	-4.06038	0.0121211	0	1	-4.4805	0.0381822	0.00623702	1
ncRNA_as_chr18_14684	LNC	4930592I03RIK																	0						0	-1	0	0	1	1	0	0	1	1	0	0	1	1	0	0	1	3.35768	0	0.0104796	1
ncRNA_inter_chr3_2369	LNC	4930593A02RIK																	0						0	1.55439	0.190618	0.276698	1	-2.08002	0.197023	0.105519	1	-4.173	0.115816	0.0250099	1	-1.91039	0.291798	0.152987	1	-3.61079	0.333377	0.0766355	0.706073
ncRNA_inter_chr9_8411	LNC	4930593C16RIK																	0						0	-1	0	0	1	1	0	0	1	1	0	0	1	-1.43789	0.0302862	0.0212003	1	-4.47268	0.0119347	0	1
ncRNA_intra_chr1_601	LNC	4930596I21RIK																	0						0	3.66003	0	0.0602984	1	1.74737	0.590125	1.16331	1	-1.79874	0.782143	0.467207	1	-1.28677	6.97871	5.45563	1	1.01486	6.79558	6.54463	1
ncRNA_as_chr6_5052	LNC	4930599N23RIK																	0						0	-1.13042	0.244612	0.238266	1	-2.6555	1.57741	0.589331	1	-1.1983	0.737184	0.667209	1	-2.22111	1.32011	0.6147	1	-1.26353	0.679519	0.526605	1
ncRNA_as_chr2_1670	LNC	4931402G19RIK																	0						0	-8.25966	0.00769505	0	1	-3.89089	0.00462501	0	1	1	0	0	1	-4.05964	0.00457112	0	1	-2.01159	0.00575971	0.00235211	1
ncRNA_as_chr19_14904	LNC	4931403E22RIK																	0						0	-8.44496	0.0070816	0	1	-1.59571	0.011976	0.00576755	1	6.18748	0	0.00699969	1	-1.01233	0.0319027	0.0345374	1	-3.01212	0.0115629	0.00299684	1
ncRNA_as_chr12_10616	LNC	4931403G20RIK																	0						0	-1	0	0	1	1	0	0	1	1	0	0	1	1	0	0	1	1.44058	0.00403706	0.00703161	1
ncRNA_inter_chr19_14987	LNC	4931408D14RIK																	0						0	1.03717	18.9766	18.7485	1	1.00867	16.6423	17.3403	1	-1.2488	15.6096	13.6023	1	-1.27486	27.4711	22.4694	1	1.07618	7.48492	7.54684	1
ncRNA_inter_chr12_10291	LNC	4931412M21																	0						0	-1	0	0	1	1	0	0	1	1	0	0	1	-3.04389	0.363096	0.10716	1	-1.06999	0.0387937	0.0450462	1
ncRNA_as_chr5_4139	LNC	4931431C16RIK																	0						0	-1	0	0	1	6.01022	0	0.0114349	1	1	0	0	1	1	0	0	1	1.83298	0.00848094	0.0174831	1
ncRNA_as_chr14_12104	LNC	4931440J10RIK																	0						0	6.8765	0	0.0196231	1	-7.23597	0.021804	0	1	-3.96177	0.0164378	0	1	1	0	0	1	9.67261	0	0.0256358	1
ncRNA_as_chr3_2409	LNC	4931440P22RIK																	0						0	1.07568	0.280881	0.306113	1	-1.4684	1.4064	0.997321	1	-1.08026	0.646202	0.681069	1	-1.12139	1.48648	1.40433	1	1.63632	0.156865	0.280936	1
ncRNA_as_chr2_1746	LNC	4932416H05RIK																	0						0	-1.58619	0.0536488	0.0320727	1	1.668	0.0497835	0.0823815	1	-1.34997	0.049113	0.0333649	1	-1.02162	0.0271475	0.0277903	1	1.77322	0.0256114	0.0473894	1
ncRNA_inter_chr5_4231	LNC	4932441J04RIK																	0						0	-1	0	0	1	1	0	0	1	1	0	0	1	3.6823	0	0.034687	1	-3.88247	0.0224433	0	1
ncRNA_inter_chr17_13688	LNC	4933401D09RIK																	0						0	-1	0	0	1	-3.69849	0.0384936	0	1	1	0	0	1	1	0	0	1	-6.46013	0.0568356	0	1
ncRNA_as_chr3_2924	LNC	4933401H06RIK																	0						0	-1	0	0	1	-3.70423	0.00192507	0	1	-5.80169	0.00263156	0	1	1	0	0	1	-3.88251	0.00134779	0	1
ncRNA_inter_chr12_10509	LNC	4933406C10RIK																	0						0	-4.24408	0.227268	0.0298663	1	-1.34897	0.577332	0.434705	1	-1.28169	0.547273	0.425925	1	-1.50391	1.72927	1.23672	1	1.12957	0.529743	0.553843	1
ncRNA_inter_chr7_6524	LNC	4933406I18RIK																	0						0	-1.21474	0.272311	0.19948	1	-2.01063	0.370185	0.192675	1	-1.19242	0.834842	0.825647	1	1.41124	1.49532	2.19917	1	-1.18917	2.94469	2.32985	1
ncRNA_inter_chr10_9012	LNC	4933407G14RIK																	0						0	-1	0	0	1	1	0	0	1	-3.51505	0.0244408	0	1	1.93758	0.0638846	0.142802	1	1.41563	0.215287	0.30357	1
ncRNA_inter_chr1_364	LNC	4933407L21RIK																	0						0	-2.27665	0.0160012	0.0058049	1	-6.19479	0.0166587	0	1	1	0	0	1	-2.26144	0.0433602	0.0161086	1	1	0	0	1
ncRNA_as_chr8_7434	LNC	4933408N05RIK																	0						0	-1	0	0	1	1	0	0	1	1	0	0	1	1	0	0	1	1	0	0	1
ncRNA_inter_chr10_9311	LNC	4933411E08RIK																	0						0	-1	0	0	1	-4.01417	0.0129452	0	1	1	0	0	1	1	0	0	1	-1.20257	0.0174768	0.0142741	1
ncRNA_as_chr10_9296	LNC	4933412E12RIK																	0						0	1.3597	0.0843242	0.106906	1	-1.17748	0.254929	0.228021	1	-1.21516	0.269488	0.238199	1	-1.34784	0.604057	0.461092	1	-1.11093	0.203772	0.169584	1
ncRNA_inter_chr14_11905	LNC	4933413J09RIK																	0						0	-1	0	0	1	1	0	0	1	-3.51588	0.0315747	0	1	-2.17795	0.247829	0.120542	1	-3.60417	0.105407	0.0222523	1
ncRNA_as_chr8_6860	LNC	4933416M07RIK																	0						0	-1	0	0	1	1	0	0	1	1	0	0	1	3.57124	0	0.00312128	1	-1.20258	0.00451982	0.00369155	1
ncRNA_as_chr8_7639	LNC	4933417D19RIK																	0						0	-2.19947	0.141046	0.0428554	1	1.50618	0.0906049	0.155123	1	-1.80724	0.199686	0.132295	1	-1.91559	0.369	0.205746	1	1.1633	0.205195	0.200677	1
ncRNA_inter_chr1_293	LNC	4933417E11RIK																	0						0	-1	0	0	1	-6.82956	0.0140245	0	1	1	0	0	1	1	0	0	1	-3.88263	0.00436631	0	1
ncRNA_inter_chr4_3129	LNC	4933421O10RIK																	0						0	1.29863	1.12548	1.37154	1	-1.19778	2.68579	2.30606	1	1.06035	1.89601	2.16677	1	1.05783	3.01951	3.20135	1	1.00721	2.07231	1.95844	1
ncRNA_inter_chr9_7828	LNC	4933422A05RIK																	0						0	-1	0	0	1	-2.05989	0.187037	0.0830682	1	-6.38671	0.110823	0	1	-1.11488	0.204348	0.193409	1	-1.51152	0.445502	0.291599	1
ncRNA_as_chr18_14311	LNC	4933424G05RIK																	0						0	-1.3135	0.023356	0.0167272	1	1.55468	0.0134935	0.0226571	1	-3.96121	0.0187671	0	1	-3.70809	0.013412	0	1	-5.64094	0.0695252	0.00975621	1
ncRNA_as_chr15_12660	LNC	4933427E11RIK																	0						0	-1.72255	0.0209996	0.0147946	1	-1.89639	0.00952602	0.00480347	1	-4.22078	0.0215166	0.00443956	1	-2.81193	0.0549254	0.0197012	1	-5.99528	0.0230951	0.00280217	1
ncRNA_as_chr3_2719	LNC	4933431E20RIK																	0						0	-1.98042	3.24244	1.51686	1	-1.06396	4.32825	4.17583	1	1.04041	3.33167	3.77018	1	1.00259	3.97026	4.03485	1	1.03183	2.73738	2.74347	1
ncRNA_as_chr6_5259	LNC	4933431G14RIK																	0						0	-1	0	0	1	1	0	0	1	3.96019	0	0.0195374	1	-4.05838	0.0166107	0	1	-6.61758	0.0209298	0	1
ncRNA_inter_chr16_13107	LNC	4933432I09RIK																	0						0	-1	0	0	1	3.45352	0	0.0430942	1	1.0436	0.046841	0.0523006	1	-3.58794	0.0545456	0	1	-12.7777	0.189116	0	1
ncRNA_inter_chr7_6557	LNC	4933432K03RIK																	0						0	-1	0	0	1	1	0	0	1	1	0	0	1	1	0	0	1	-3.85769	0.00688944	0	1
ncRNA_inter_chr9_8109	LNC	4933433G15RIK																	0						0	-3.51734	0.0158115	0	1	1.27258	0.245539	0.302517	1	-1.14374	0.0954902	0.0945154	1	1.04255	0.304665	0.330594	1	-1.89074	1.50551	0.723483	0.702782
ncRNA_as_chr13_11499	LNC	4933433G19RIK																	0						0	1.94157	0.0154102	0.0477049	1	1.08343	0.0812038	0.0773293	1	-2.23668	0.0630394	0.0254456	1	3.87646	0.0244695	0.131307	1	3.35807	0	0.0141311	1
ncRNA_as_chr11_9766	LNC	4933439C10RIK																	0						0	1.07182	0.051565	0.0554599	1	-1.18387	2.1435	1.92225	1	-1.3046	2.01808	1.7171	1	1.0056	4.52276	4.78233	1	1.1294	1.19183	1.29383	1
ncRNA_inter_chr7_6567	LNC	4933440M02RIK																	0						0	-1	0	0	1	1	0	0	1	1	0	0	1	1	0	0	1	3.67867	0	0.0459436	1
ncRNA_inter_chr2_1992	LNC	5031425F14RIK																	0						0	1.79741	0.00863253	0.0177019	1	-1.12942	0.0558713	0.0535046	1	-3.42052	0.121837	0.0347862	1	2.44804	0.0446145	0.110595	1	-1.10995	0.102619	0.0820468	1
ncRNA_intra_chr2_1059	LNC	5031426D15RIK																	0						0	-1	0	0	1	1.43281	0.064793	0.104005	1	1.0921	0.0568342	0.0660966	1	-1.13412	1.56884	1.41097	1	1.43682	0.113277	0.154611	1
ncRNA_as_chr3_2324	LNC	5031434O11RIK																	0						0	2.47974	0.00497555	0.0145733	1	1.0715	0.157965	0.17511	1	-1.29563	0.155041	0.147913	1	-1.202	0.847411	0.75002	1	-1.7758	0.279317	0.141758	1
ncRNA_inter_chr5_4220	LNC	5033403H07RIK																	0						0	-1.09539	18.459	15.1238	1	-1.51409	78.3937	53.5638	1	-1.59599	42.976	29.4619	1	-1.75041	238.868	137.149	0.797992	-1.27229	68.3672	50.6517	1
ncRNA_inter_chr12_10973	LNC	5033406O09RIK																	0						0	1.80506	8.91921	14.4254	1	1.98179	10.7866	22.5497	0.266558	2.0158	4.93657	10.4514	0.886198	1.79904	5.09534	9.33037	0.768299	2.22078	1.36273	2.92583	0.530274
ncRNA_inter_chr2_1319	LNC	5330411J11RIK																	0						0	-8.50022	0.180355	0.0114671	1	-2.38336	0.0911958	0.0400355	1	-1.56472	0.105579	0.0752307	1	-4.40872	0.183651	0.037426	1	-14.9302	0.0654476	0	1
ncRNA_inter_chr16_13373	LNC	5330426P16RIK																	0						0	1.05835	0.207933	0.218122	1	-1.422	0.498779	0.358412	1	-1.52964	1.27053	0.810425	1	-3.11455	0.618844	0.199937	0.590678	-2.66733	0.670754	0.222924	0.534417
ncRNA_as_chr6_5726	LNC	5330439B14RIK																	0						0	-1	0	0	1	1	0	0	1	3.66028	0	0.0405645	1	1	0	0	1	-12.5312	0.156158	0	1
ncRNA_as_chr6_5124	LNC	5430402O13RIK																	0						0	-1.42079	0.105492	0.0664134	1	-1.08186	0.172185	0.169276	1	-1.14009	0.165202	0.149205	1	-1.14317	0.750177	0.681083	1	-1.08695	0.31954	0.270786	1
ncRNA_inter_chr13_11571	LNC	5430425K12RIK																	0						0	-1	0	0	1	1	0	0	1	1	0	0	1	1	0	0	1	1	0	0	1
ncRNA_inter_chr15_12337	LNC	5430437J10RIK																	0						0	-1	0	0	1	-6.19719	0.112802	0	1	7.17855	0	0.147444	1	6.23911	0	0.115568	1	-6.61985	0.0789756	0	1
ncRNA_inter_chr14_12288	LNC	5430440P10RIK																	0						0	-3.51757	0.0117704	0	1	1	0	0	1	1	0	0	1	1	0	0	1	-14.7671	0.0660757	0	1
ncRNA_inter_chrX_15412	LNC	5530601H04RIK																	0						0	-1.7969	20.6796	10.4525	1	-1.52965	22.0828	14.9869	1	-1.22045	41.6501	36.9622	1	-2.02061	88.0213	44.9035	0.0931357	-1.64338	22.4073	12.9626	0.721224
ncRNA_as_chr19_14779	LNC	5730408K05RIK																	0						0	2.20129	0.398181	0.740728	1	1.0224	6.20207	6.59097	1	1.08938	2.77713	3.33091	1	1.31264	2.52856	3.39132	1	3.34104	0.138433	0.441629	0.515709
ncRNA_inter_chr5_4790	LNC	5730422E09RIK																	0						0	-2.72964	0.117423	0.0348159	1	-1.98438	0.283425	0.142353	1	-1.30269	0.290903	0.23614	1	-1.14261	0.393685	0.357925	1	-1.86874	1.10207	0.543874	0.932776
ncRNA_as_chr10_8848	LNC	5730435O14RIK																	0						0	1.08012	0.261153	0.247824	1	-1.68934	0.223066	0.142804	1	-2.11453	0.158022	0.0821135	1	-1.06234	0.131108	0.124639	1	1.20764	0.0235729	0.0279909	1
ncRNA_inter_chr3_2997	LNC	5730460C07RIK																	0						0	1.04255	0.00679887	0.00663795	1	-3.69974	0.0104802	0	1	1	0	0	1	1	0	0	1	-3.88242	0.0073374	0	1
ncRNA_inter_chr11_9580	LNC	5730522E02RIK																	0						0	-1.49732	0.0684108	0.0338682	1	1.58537	0.220369	0.353096	1	-1.95554	0.376837	0.206715	1	1.05471	2.06858	2.20019	1	-1.10753	3.50629	2.92777	1
ncRNA_inter_chr19_15124	LNC	5830416P10RIK																	0						0	-2.26959	0.369372	0.162902	1	-1.5161	1.6774	1.13224	1	-1.39534	1.09855	0.833608	1	-1.2545	2.85341	2.44367	1	-1.18031	0.766819	0.672552	1
ncRNA_as_chr9_8291	LNC	5830418P13RIK																	0						0	-1	0	0	1	1	0	0	1	1.04362	0.00718805	0.00802586	1	-1.47906	0.0469712	0.0347966	1	1	0	0	1
ncRNA_inter_chr12_10615	LNC	5830428M24RIK																	0						0	-1	0	0	1	13.4305	0	0.163691	1	-1.90608	0.134706	0.0938786	1	-1.03856	0.111024	0.11788	1	-1.67135	0.0754267	0.0420548	1
ncRNA_inter_chr9_8405	LNC	5830454E08RIK																	0						0	2.30711	1.16293	2.44249	1	1.10917	3.25413	3.6829	1	-1.34728	2.42728	2.06995	1	-1.19324	2.20187	1.89947	1	1.15844	0.316734	0.355942	1
ncRNA_intra_chr4_3911	LNC	5930403L14RIK																	0						0	1.63394	0.253904	0.436629	1	1.21717	0.240422	0.315951	1	2.18018	0.109552	0.396773	1	1.89345	0.238059	0.484868	1	-1.13013	0.919264	0.817694	1
ncRNA_inter_chr1_307	LNC	6030407O03RIK																	0						0	-8.31433	0.376378	0.0287964	1	-3.70278	0.0454644	0	1	-3.09772	0.76631	0.239383	1	-4.30675	1.18648	0.280302	0.664218	-27.6088	0.338793	0	0.279762
ncRNA_inter_chr12_10954	LNC	6030440G07RIK																	0						0	-1	0	0	1	-3.89037	0.0406353	0	1	1	0	0	1	-1.1357	0.0803237	0.0740522	1	-9.51947	0.0772849	0	1
ncRNA_inter_chr8_7648	LNC	6030466F02RIK																	0						0	-1.12147	0.173129	0.140077	1	1.0481	0.146797	0.13566	1	-2.84779	0.207144	0.0702244	1	-1.57315	0.234786	0.153961	1	-1.3918	0.0461998	0.0339172	1
ncRNA_intra_chr4_3015	LNC	6330407A03RIK																	0						0	-11.5386	0.0291626	0	1	1.16633	0.0769777	0.0854497	1	-26.013	0.0682114	0	1	-1.27493	3.5506	2.89596	1	-1.01553	0.718929	0.682819	1
ncRNA_as_chr13_11648	LNC	6430562O15RIK																	0						0	-3.51877	0.00583089	0	1	-3.70456	0.00935063	0	1	-1.13196	0.0292455	0.0192561	1	1	0	0	1	-12.2678	0.0268993	0	1
ncRNA_inter_chr2_1462	LNC	6430710C18RIK																	0						0	1.93461	0.0525094	0.115289	1	-1.33197	0.445048	0.375548	1	-1.47908	0.900619	0.653003	1	-2.14844	0.653707	0.314343	1	-2.10483	0.561253	0.245064	1
ncRNA_inter_chr19_15185	LNC	6720468P15RIK																	0						0	-1	0	0	1	-3.69943	0.00881872	0	1	3.95592	0	0.0115269	1	1	0	0	1	-6.77652	0.0126846	0	1
ncRNA_inter_chr1_93	LNC	6720483E21RIK																	0						0	-1	0	0	1	1.39371	0.0773019	0.128206	1	-2.89731	0.294609	0.0764937	1	-3.58604	0.0382711	0	1	3.39817	0	0.0231618	1
ncRNA_inter_chr5_4213	LNC	8030423F21RIK																	0						0	-3.51716	0.0136609	0	1	1	0	0	1	-5.80792	0.0299469	0	1	14.6941	0	0.118525	1	-6.77594	0.0315106	0	1
ncRNA_inter_chr2_1068	LNC	8030442B05RIK																	0						0	-1	0	0	1	1	0	0	1	1	0	0	1	1	0	0	1	-1.92746	0.0512703	0.0208088	1
ncRNA_as_chr4_3547	LNC	8030443G20RIK																	0						0	-1	0	0	1	1	0	0	1	1	0	0	1	1	0	0	1	-6.61718	0.0381601	0	1
ncRNA_inter_chr5_4782	LNC	8430423G03RIK																	0						0	-1	0	0	1	1	0	0	1	-3.51683	0.0252334	0	1	-1.11939	0.0329781	0.0286955	1	-3.88267	0.0207765	0	1
ncRNA_inter_chr15_12756	LNC	8430426J06RIK																	0						0	1.93068	0.0156501	0.0450363	1	5.82946	0	0.0377441	1	-1.57315	0.259332	0.139358	1	2.88052	0.0268087	0.0997391	1	1.09337	0.0631698	0.067475	1
ncRNA_intra_chr19_14934	LNC	8430431K14RIK																	0						0	-5.88124	0.111882	0	1	-2.67789	1.92119	0.817505	1	-1.69732	0.929814	0.672529	1	-2.01367	24.3308	12.8014	0.85554	-1.55404	8.26591	4.94366	0.913126
ncRNA_as_chr2_1239	LNC	9030204H09RIK																	0						0	-1	0	0	1	1	0	0	1	1	0	0	1	-3.58492	0.00793754	0	1	-3.88246	0.00561242	0	1
ncRNA_inter_chr16_13193	LNC	9030404E10RIK																	0						0	-1	0	0	1	-4.01363	0.0243178	0	1	1	0	0	1	3.68263	0	0.0253703	1	-1.14587	0.0164152	0.0140502	1
ncRNA_inter_chr10_8858	LNC	9030612E09RIK																	0						0	-1	0	0	1	1	0	0	1	1	0	0	1	-6.36865	0.0251735	0	1	1	0	0	1
ncRNA_inter_chr18_14651	LNC	9030625G05RIK																	0						0	-1	0	0	1	2.23091	0.0255804	0.071895	1	-3.95739	0.0355778	0	1	-3.73388	0.174221	0.0439983	1	-26.0112	0.162791	0	0.724587
ncRNA_inter_chr12_10525	LNC	9130015A21RIK																	0						0	-1	0	0	1	1	0	0	1	1	0	0	1	1	0	0	1	1	0	0	1
ncRNA_inter_chr1_215	LNC	9130024F11RIK																	0						0	3.70036	0	0.00787709	1	-2.14533	0.0728745	0.0348318	1	-13.8528	0.0523478	0	1	-1.08971	0.0363128	0.0371018	1	1	0	0	1
ncRNA_as_chr7_5991	LNC	9130221H12RIK																	0						0	1.52814	0.892159	1.29864	1	1.02377	1.46835	1.59618	1	1.16364	0.674334	0.872843	1	1.21838	0.515123	0.646706	1	1.5304	0.45073	0.669337	1
ncRNA_inter_chr5_4261	LNC	9130230L23RIK																	0						0	-13.9189	0.070425	0	1	1.13562	0.0981172	0.12049	1	2.03693	0.0413667	0.11735	1	2.77211	0.0992449	0.291552	1	1.29609	0.323306	0.375662	1
ncRNA_inter_chr10_9255	LNC	9230102K24RIK																	0						0	-1	0	0	1	3.54192	0	0.017577	1	1	0	0	1	2.25216	0.0190151	0.0516067	1	1	0	0	1
ncRNA_inter_chr2_1062	LNC	9230102O04RIK																	0						0	-1	0	0	1	1	0	0	1	1	0	0	1	1	0	0	1	5.4698	0	0.0249194	1
ncRNA_as_chr10_9332	LNC	9230105E05RIK																	0						0	-1.63243	0.0189677	0.00944242	1	1	0	0	1	-4.88615	0.0894242	0.0194861	1	-17.1174	0.0941734	0	0.9235	-1.0701	0.0104374	0.0121196	1
ncRNA_as_chr1_576	LNC	9230116N13RIK																	0						0	-2.38161	0.0937185	0.031864	1	1.57684	0.118933	0.186295	1	2.31019	0.0889347	0.217794	1	-1.96843	0.104443	0.0557537	1	1.14944	0.0589095	0.0561774	1
ncRNA_as_chr15_12885	LNC	9330020H09RIK																	0						0	1.09349	0.34818	0.358607	1	1.14622	0.983733	1.17586	1	-1.34191	0.770672	0.640993	1	-1.10394	0.835676	0.784456	1	-1.04356	0.212563	0.178306	1
ncRNA_inter_chr6_5629	LNC	9330102E08RIK																	0						0	-1.14484	0.227677	0.183287	1	-1.57394	0.261717	0.171668	1	-1.37494	0.214746	0.180008	1	-1.71856	0.376954	0.224335	1	-1.40022	0.4435	0.310725	1
ncRNA_inter_chr8_7621	LNC	9330133O14RIK																	0						0	-2.35395	1.88305	0.743021	1	-3.25823	1.93152	0.634598	0.0617964	-2.14276	1.24185	0.611512	1	-2.57948	0.828327	0.342372	0.725361	-1.56562	0.235898	0.13335	1
ncRNA_inter_chr8_7339	LNC	9330175E14RIK																	0						0	-1.88394	0.407157	0.180576	1	1.50354	0.59552	0.867914	1	31.8186	0	0.562684	0.851448	1.0992	0.240451	0.284991	1	-1.20585	1.4939	1.17978	1
ncRNA_as_chr6_5624	LNC	9330179D12RIK																	0						0	4.43628	0	0.0251392	1	1.33298	0.0634149	0.106081	1	-6.02645	0.0312599	0	1	-1.73927	0.0679462	0.0394151	1	1.44059	0.0285379	0.0497062	1
ncRNA_inter_chr2_1925	LNC	9430008C03RIK																	0						0	-1.08892	10.6778	9.09401	1	1.01606	57.6851	64.4073	1	-1.17194	43.0829	40.8085	1	-1.1749	65.3771	59.5579	1	1.02068	39.5789	38.0673	1
ncRNA_as_chr6_5093	LNC	9430018G01RIK																	0						0	-1	0	0	1	1	0	0	1	1	0	0	1	1	0	0	1	-3.8827	0.0119581	0	1
ncRNA_inter_chr13_11377	LNC	9430083A17RIK																	0						0	-1.16382	0.403598	0.300585	1	-1.54067	1.53937	1.00454	1	-2.17836	1.15149	0.571803	1	-1.98542	5.62851	2.85001	0.25295	1.0609	0.83554	0.817754	1
ncRNA_inter_chr1_263	LNC	9530026F06RIK																	0						0	6.30851	0	0.0395826	1	1	0	0	1	1	0	0	1	3.56678	0	0.0312449	1	-3.88244	0.0198822	0	1
ncRNA_as_chr5_4072	LNC	9530036O11RIK																	0						0	-1	0	0	1	-1.16843	0.0154297	0.0134599	1	-3.49002	0.00508407	0	1	5.02376	0.00826614	0.0550349	1	10.6662	0	0.0190114	1
ncRNA_inter_chrX_15519	LNC	9530051G07RIK																	0						0	3.69932	0	0.012311	1	2.4855	0.055192	0.134412	1	-16.2079	0.090941	0	1	-1.64048	0.0964601	0.0535987	1	-1.38797	0.214321	0.149808	1
ncRNA_as_chr4_3435	LNC	9530080O11RIK																	0						0	-1.10749	0.13394	0.117842	1	-2.61716	0.359638	0.142738	1	-1.69106	0.612282	0.404942	1	-1.00342	2.63843	2.69673	1	1.06634	0.508073	0.515221	1
ncRNA_as_chr5_4196	LNC	9630001P10RIK																	0						0	-1	0	0	1	-3.70401	0.0141073	0	1	1	0	0	1	-6.67432	0.0314436	0	1	-6.459	0.0208293	0	1
ncRNA_inter_chr3_2884	LNC	9830132P13RIK																	0						0	-4.12401	0.0336143	0	1	1	0	0	1	3.73233	0	0.0257598	1	-4.70258	0.549972	0.130504	1	-9.51942	0.0534997	0	1
ncRNA_inter_chr19_14775	LNC	9830166K06RIK																	0						0	-1	0	0	1	6.01029	0	0.179736	1	17.976	0	0.652105	1	-1.58165	0.305856	0.184114	1	-2.0171	0.182635	0.0773949	1
ncRNA_as_chr15_12584	LNC	9930014A18RIK																	0						0	-6.07658	0.816015	0.144903	1	-1.68967	0.62613	0.389834	1	-3.07547	0.993592	0.323504	0.687736	-2.77424	0.75438	0.264133	0.857516	-3.15101	0.513701	0.148642	0.462438
ncRNA_inter_chr3_2674	LNC	A230001M10RIK																	0						0	-1	0	0	1	1	0	0	1	-1.84263	0.194192	0.0857902	1	3.14277	0.0412496	0.165928	1	-17.5611	0.181351	0	1
ncRNA_inter_chr16_13182	LNC	A230028O05RIK																	0						0	-3.27883	0.0730382	0.0116833	1	-2.10959	0.0797441	0.0393436	1	1.27521	0.0540616	0.0700515	1	-6.34391	0.0388797	0	1	-1.405	0.128634	0.0773768	1
ncRNA_inter_chr13_11432	LNC	A230056J06RIK																	0						0	1.04254	0.00615743	0.00601169	1	3.2195	0.0201634	0.079397	1	1	0	0	1	-1.01486	0.126894	0.12512	1	1.86049	0.0206591	0.0428297	1
ncRNA_inter_chr7_6210	LNC	A230057D06RIK																	0						0	3.65956	0	0.0503331	1	1	0	0	1	1	0	0	1	-9.70191	0.255308	0	1	-2.7997	0.16994	0.0476212	1
ncRNA_as_chrX_15291	LNC	A230072C01RIK																	0						0	-1.13666	7.86792	6.31295	1	1.07143	20.0148	22.5056	1	1.11747	22.5335	27.1261	1	1.05487	28.765	30.9591	1	1.18716	6.66212	7.27171	1
ncRNA_as_chrX_15513	LNC	A230072E10RIK																	0						0	-1.56668	0.380052	0.21752	1	1.18978	0.494373	0.620547	1	1.37925	0.744148	1.17889	1	1.02445	1.36512	1.49125	1	1.62032	1.13038	1.79752	1
ncRNA_as_chr7_6203	LNC	A230073K19RIK																	0						0	-5.63646	0.0241887	0.00460504	1	-2.69106	0.0113389	0.00292058	1	-1.2021	0.0447886	0.0406247	1	3.54745	0.00786906	0.0324537	1	-3.88271	0.00261381	0	1
ncRNA_as_chr8_7269	LNC	A230103J11RIK																	0						0	-1.83191	0.752029	0.348123	1	1.19757	0.399272	0.545139	1	1.31723	0.395852	0.495567	1	21.8802	0	1.08379	0.624537	1.28102	1.04175	1.34966	1
ncRNA_as_chr15_12928	LNC	A330009N23RIK																	0						0	-1.29342	0.191199	0.138588	1	-1.62214	0.450893	0.281969	1	1.25285	0.22994	0.282579	1	1.80355	0.0795459	0.153038	1	1.26902	0.163245	0.207799	1
ncRNA_as_chr1_1040	LNC	A330023F24RIK																	0						0	1.1181	0.0680732	0.0685007	1	1.40846	1.26342	1.88676	1	-1.28964	1.58569	1.36875	1	1.16398	12.5425	15.3724	1	1.2595	14.8257	17.5023	1
ncRNA_inter_chr14_12312	LNC	A330035P11RIK																	0						0	-1.83358	0.112571	0.0529592	1	1.31895	0.0564731	0.0763702	1	1.67605	0.0839125	0.133036	1	1.09093	0.0696481	0.0767767	1	-1.23772	0.120474	0.0885012	1
ncRNA_inter_chr13_11362	LNC	A330048O09RIK																	0						0	-1	0	0	1	-3.6983	0.00409791	0	1	1	0	0	1	8.69119	0	0.01298	1	-4.47708	0.00499249	0	1
ncRNA_inter_chr2_1548	LNC	A330069E16RIK																	0						0	1.73224	2.86631	4.32851	1	-1.33242	7.0892	5.54632	1	-1.04103	4.42914	4.31865	1	1.22389	5.30005	6.58039	1	-1.15444	0.0831107	0.064375	1
ncRNA_inter_chr8_7537	LNC	A330074K22RIK																	0						0	-1	0	0	1	-3.70325	0.0160372	0	1	1	0	0	1	-3.5892	0.0158796	0	1	1.30016	0.022456	0.0352458	1
ncRNA_inter_chr7_6211	LNC	A330076H08RIK																	0						0	-1	0	0	1	-1.07321	0.024227	0.0189526	1	1	0	0	1	-1.02635	0.0749009	0.079086	1	-1.12769	0.0474013	0.0393914	1
ncRNA_inter_chr6_4868	LNC	A430035B10RIK																	0						0	-2.34959	2.73069	1.02506	1	1.22363	1.00159	1.27713	1	-1.55718	4.07168	2.73988	1	-1.15052	3.12635	2.71021	1	2.43222	0.110268	0.313754	1
ncRNA_as_chr13_11779	LNC	A430090L17RIK																	0						0	-1	0	0	1	1	0	0	1	-3.51451	0.0321213	0	1	-4.30164	0.20075	0.0415629	1	-1.81473	0.0528958	0.0307106	1
ncRNA_inter_chr19_14801	LNC	A430093F15RIK																	0						0	4.4136	0	0.105721	1	-6.19901	0.171419	0	1	1	0	0	1	-4.12058	0.445097	0.0943012	1	-1.1606	0.189824	0.151734	1
ncRNA_inter_chr2_1824	LNC	A530006G24RIK																	0						0	-1	0	0	1	1	0	0	1	1	0	0	1	-1.98262	0.0558001	0.0271664	1	3.39696	0	0.0150449	1
ncRNA_inter_chr2_2007	LNC	A530013C23RIK																	0						0	-1.55155	1.27571	0.81312	1	-1.65439	0.943767	0.584807	1	-2.07675	0.920537	0.483401	1	4.83033	0.543102	2.76004	0.948424	1.40661	6.61006	8.69809	1
ncRNA_inter_chr4_3071	LNC	A530072M11RIK																	0						0	-1.44235	1.96767	1.24911	1	1.38921	0.94137	1.46115	1	-1.89455	2.47572	1.44191	1	-1.26697	2.41831	1.9626	1	-1.37362	1.77722	1.22149	1
ncRNA_as_chr17_13851	LNC	A530088E08RIK																	0						0	-1	0	0	1	-1.57829	0.0474472	0.0244422	1	-2.02392	0.0586003	0.0352516	1	-1.58096	0.0521807	0.0322944	1	-5.28467	0.0662201	0.00893309	1
ncRNA_inter_chr5_4527	LNC	A630023P12RIK																	0						0	-3.51735	0.00320546	0	1	3.45429	0	0.00402129	1	-1.88827	0.0404336	0.0250373	1	-2.15015	0.0402142	0.0166867	1	-1.25576	0.0295843	0.0205385	1
ncRNA_as_chr10_8456	LNC	A630066F11RIK																	0						0	-1.26995	0.269541	0.205533	1	1.05382	0.794254	0.856842	1	1.59657	0.32442	0.52355	1	1.95574	0.201942	0.423505	1	-1.38996	0.220076	0.144096	1
ncRNA_as_chr5_3997	LNC	A630072M18RIK																	0						0	1.72384	0.192739	0.304342	1	-1.13623	0.564535	0.527159	1	-1.15237	0.398831	0.386447	1	-1.18091	1.25336	1.11499	1	-1.3552	0.303454	0.211123	1
ncRNA_inter_chr2_2047	LNC	A630075F10RIK																	0						0	-1	0	0	1	3.54829	0	0.0149584	1	1	0	0	1	-1.09042	0.0150344	0.014639	1	-3.88224	0.0094718	0	1
ncRNA_inter_chr4_3180	LNC	A630077J23RIK																	0						0	-1	0	0	1	1	0	0	1	1	0	0	1	-6.34384	0.0564655	0	1	-12.0574	0.0750231	0	1
ncRNA_as_chr6_5210	LNC	A730020E08RIK																	0						0	-1	0	0	1	1	0	0	1	1	0	0	1	1	0	0	1	-6.61758	0.070559	0	1
ncRNA_inter_chr3_2779	LNC	A730020M07RIK																	0						0	10.9839	0	0.117829	1	2.80873	0.0522929	0.156923	1	11.5354	0	0.180354	1	2.57351	0.0460508	0.150974	1	-1.6621	0.10123	0.0544644	1
ncRNA_inter_chr2_1736	LNC	A730036I17RIK																	0						0	3.34621	0.113112	0.266601	1	1.08729	0.342993	0.383727	1	1.07477	0.258242	0.333213	1	-1.18142	1.78947	1.7282	1	-1.48716	0.536867	0.350822	1
ncRNA_inter_chr9_8004	LNC	A730043L09RIK																	0						0	-3.51737	0.0128793	0	1	-1.0531	0.0198529	0.0219509	1	1	0	0	1	1.90079	0.0613779	0.128893	1	1	0	0	1
ncRNA_inter_chr7_6528	LNC	A730082K24RIK																	0						0	-1	0	0	1	1	0	0	1	3.73282	0	0.0212139	1	-4.0501	0.0228955	0	1	1	0	0	1
ncRNA_inter_chr9_8423	LNC	A730085K08RIK																	0						0	-1	0	0	1	1	0	0	1	1	0	0	1	1	0	0	1	1	0	0	1
ncRNA_as_chr11_10004	LNC	A730090H04RIK																	0						0	-5.9087	0.00408189	0	1	-6.19435	0.00654587	0	1	1.7941	0.00223704	0.00621477	1	-14.7639	0.0169967	0	1	-1.01018	0.00458292	0.00532157	1
ncRNA_as_chr3_2406	LNC	A730090N16RIK																	0						0	-1	0	0	1	-3.41344	0.0386719	0.00960452	1	1.75387	0.0238564	0.0413961	1	-2.58104	0.0750522	0.0270769	1	-2.03796	0.0293698	0.0124315	1
ncRNA_as_chr18_14384	LNC	A830052D11RIK																	0						0	-2.65712	0.279984	0.0934295	1	-2.35259	0.11029	0.0473601	1	-1.0948	0.0839773	0.0795122	1	2.72555	0.0265544	0.0740364	1	-2.52287	0.0214733	0.0083887	1
ncRNA_inter_chr10_8823	LNC	A830082N09RIK																	0						0	1.82168	0.048742	0.0659221	1	1.50518	0.373378	0.589743	1	1.07648	0.55798	0.649561	1	-1.58616	1.2853	0.851579	1	-1.15036	1.24607	1.02039	1
ncRNA_inter_chr3_2185	LNC	A930001A20RIK																	0						0	-1	0	0	1	1	0	0	1	1	0	0	1	-4.04921	0.0505241	0	1	1	0	0	1
ncRNA_inter_chr16_13115	LNC	A930003A15RIK																	0						0	-1	0	0	1	1	0	0	1	1	0	0	1	1	0	0	1	1	0	0	1
ncRNA_inter_chr2_1103	LNC	A930004D18RIK																	0						0	-2.08643	0.303333	0.131632	1	-1.37252	0.49636	0.379273	1	-1.44258	0.423186	0.271084	1	-1.15704	0.490299	0.427173	1	-1.04265	0.411492	0.392656	1
ncRNA_as_chr3_2750	LNC	A930005H10RIK																	0						0	1.36015	4.93959	6.16444	1	1.17312	5.66228	6.90472	1	-1.39744	9.12076	7.27607	1	-1.16319	19.9937	17.766	1	1.02457	1.98015	1.96522	1
ncRNA_inter_chr16_13504	LNC	A930006K02RIK																	0						0	1.22216	0.392342	0.505314	1	-1.5299	0.545375	0.301542	1	1.10112	1.32868	1.51102	1	1.00841	1.66966	1.76657	1	-1.37993	1.49925	1.00266	1
ncRNA_as_chr19_14928	LNC	A930007I19RIK																	0						0	-1.15954	0.310661	0.267062	1	1.38624	0.877656	1.2724	1	1.82201	1.00331	1.99787	1	1.42469	1.20128	1.78541	1	-1.00029	2.73582	2.51867	1
ncRNA_inter_chr5_4421	LNC	A930011G23RIK																	0						0	-1.59679	0.114092	0.0857045	1	-7.59623	0.43436	0.0490889	1	-1.72226	0.107181	0.0421515	1	1.44095	0.406962	0.596292	1	-1.5651	2.76029	1.64914	1
ncRNA_as_chr18_14455	LNC	A930012L18RIK																	0						0	-8.00711	0.0186399	0	1	1.25101	0.0149935	0.021376	1	6.40926	0	0.0137277	1	-21.177	0.0523218	0	0.749425	1.18921	0.00997708	0.0120894	1
ncRNA_as_chr2_1820	LNC	A930019D19RIK																	0						0	-1	0	0	1	1	0	0	1	1	0	0	1	-9.70278	0.159904	0	1	1	0	0	1
ncRNA_inter_chr5_4601	LNC	A930024E05RIK																	0						0	-2.38855	0.497644	0.216897	1	2.01435	1.01738	2.07901	1	-1.19465	1.37559	1.20829	1	1.55954	1.46599	2.35823	1	1.00924	1.10259	1.08077	1
ncRNA_as_chr5_4492	LNC	A930041C12RIK																	0						0	1.14656	0.0169453	0.0262285	1	1	0	0	1	2.00403	0.0185734	0.0586399	1	-3.70815	0.0151849	0	1	12.6034	0	0.0399652	1
ncRNA_inter_chr14_12316	LNC	AA536875																	0						0	4.41799	0	0.00946032	1	1	0	0	1	1	0	0	1	1	0	0	1	-9.34185	0.016109	0	1
ncRNA_inter_chr2_1128	LNC	AA543186																	0						0	-1.05432	0.494691	0.417124	1	1.01717	0.615837	0.637138	1	-1.01026	0.474819	0.531563	1	2.19677	0.430789	0.950123	1	-1.69727	0.489811	0.257219	1
ncRNA_as_chr5_4648	LNC	ABHD11OS																	0						0	1.05642	0.359564	0.337997	1	-2.16034	0.631807	0.308364	1	-1.84928	0.60487	0.390433	1	-2.20292	0.666205	0.31514	0.934251	-6.61725	0.0247969	0	1
ncRNA_as_chr2_1898	LNC	ACSS2OS																	0						0	-6.02514	0.0088491	0	1	-6.19452	0.0139102	0	1	1	0	0	1	1	0	0	1	-1.15445	0.00513457	0.00397708	1
ncRNA_inter_chr13_11686	LNC	AI197445																	0						0	6.16551	0	0.0475369	1	-4.01454	0.0389213	0	1	1.00669	0.211969	0.213768	1	16.9744	0	0.234997	1	-1.44271	1.35781	0.942591	1
ncRNA_inter_chr7_6342	LNC	AI314278																	0						0	1.38751	0.0971189	0.101915	1	-1.26732	0.151673	0.1144	1	-3.15638	0.394483	0.0964714	1	-1.16998	0.464531	0.406022	1	2.40636	0.0719722	0.1961	1
ncRNA_inter_chr9_7789	LNC	AI414108																	0						0	-1	0	0	1	-2.63278	0.0594888	0.0195588	1	1.05151	0.0130139	0.018077	1	-26.3095	0.183754	0	0.520879	-6.08965	0.0947648	0.0108876	1
ncRNA_inter_chr4_3243	LNC	AI427809																	0						0	1.0732	0.0845645	0.0871543	1	-2.06923	0.0792314	0.0370017	1	2.61699	0.0407959	0.0821087	1	1	0	0	1	1.61224	0.0187615	0.036483	1
ncRNA_as_chr12_10673	LNC	AI463170																	0						0	-2.07506	0.0881886	0.0422111	1	-1.53822	0.136476	0.0881085	1	-1.7324	0.186216	0.113642	1	-1.421	0.114521	0.0841646	1	-1.66094	0.0306269	0.0180775	1
ncRNA_inter_chr3_2715	LNC	AI504432																	0						0	-10.5067	0.0513376	0	1	-4.91394	0.205701	0.0357993	1	-1.12214	0.608338	0.567788	1	1.17122	0.188658	0.229728	1	-3.69465	0.232829	0.0595631	1
ncRNA_as_chr4_3799	LNC	AI507597																	0						0	3.7003	0	0.0130076	1	8.64513	0	0.0604462	1	-2.91538	0.0541415	0.0177203	1	-1.16089	0.0622244	0.0609275	1	-12.0563	0.0522694	0	1
ncRNA_inter_chr2_1734	LNC	AI847159																	0						0	-1	0	0	1	3.54828	0	0.0145356	1	-18.5678	0.0766644	0	1	-1.14132	0.0292188	0.0284504	1	-1.81488	0.0184081	0.0106875	1
ncRNA_inter_chr1_289	LNC	APOL7D																	0						0	1.10353	0.101108	0.127035	1	1.49847	0.161889	0.259631	1	1.00253	0.281139	0.246932	1	-1.89286	0.46215	0.250987	1	-1.11591	0.736229	0.598938	1
ncRNA_inter_chr11_9953	LNC	APPBP2OS																	0						0	-1.32458	0.52213	0.356665	1	-1.19158	0.720202	0.614884	1	-1.18565	0.767364	0.722831	1	-1.19431	2.61778	2.27003	1	1.02318	0.519849	0.495091	1
ncRNA_as_chr2_1255	LNC	ARHGAP15OS																	0						0	3.6595	0	0.0212148	1	1	0	0	1	1	0	0	1	1	0	0	1	-6.45877	0.0494543	0	1
ncRNA_as_chr11_10103	LNC	ARHGAP27OS3																	0						0	-3.51951	0.00419117	0	1	-1.30148	0.0500556	0.0424147	1	1.03924	0.068779	0.0595878	1	1.63659	0.0707479	0.122822	1	-1.84632	0.105201	0.0494966	1
ncRNA_inter_chr4_3923	LNC	ATAD3AOS																	0						0	1.3164	0.533756	0.648776	1	-1.07315	0.714531	0.691178	1	1.57898	0.294244	0.471835	1	1.06704	0.438542	0.499099	1	1.1146	0.580815	0.589775	1
ncRNA_inter_chrX_15371	LNC	AU015836																	0						0	-1	0	0	1	1	0	0	1	1	0	0	1	-1.1413	0.193417	0.188331	1	-9.34321	0.182782	0	1
ncRNA_inter_chr15_12929	LNC	AU021063																	0						0	-1	0	0	1	1	0	0	1	1	0	0	1	1	0	0	1	8.05198	0	0.0547103	1
ncRNA_inter_chr15_12512	LNC	AU022793																	0						0	-3.51761	0.00685961	0	1	1	0	0	1	-11.0412	0.0516078	0	1	-1.83227	0.0231167	0.012103	1	1.99517	0.00770157	0.0188707	1
ncRNA_inter_chr9_8351	LNC	AU023762																	0						0	-1	0	0	1	1	0	0	1	1	0	0	1	1	0	0	1	-3.88223	0.0553269	0	1
ncRNA_as_chr11_9900	LNC	AU040972																	0						0	-1	0	0	1	1	0	0	1	1	0	0	1	1	0	0	1	-3.88305	0.0301859	0	1
ncRNA_as_chr2_1673	LNC	AV039307																	0						0	-1.70578	0.0728134	0.0416373	1	-5.96176	0.275389	0.0348955	1	1.09197	0.091103	0.113035	1	3.44664	0.124631	0.440842	1	-1.24251	0.0921832	0.0643795	1
ncRNA_as_chr4_3572	LNC	AV051173																	0						0	-2.26583	0.201901	0.0727487	1	1.0636	0.148211	0.15335	1	-2.26331	0.305626	0.129589	1	-1.63853	0.0568643	0.0310709	1	-1.26566	0.0762847	0.0492586	1
ncRNA_as_chr8_7087	LNC	AW046200																	0						0	11.4053	0	0.0483771	1	-3.49554	0.0814615	0.020596	1	4.22533	0.0127319	0.101752	1	1.7045	0.0415187	0.0816409	1	-1.22294	0.186167	0.146299	1
ncRNA_inter_chr19_14803	LNC	AW112010																	0						0	-1.76489	424.19	220.839	1	-1.34982	239.641	182.393	1	-1.38521	302.961	230.38	1	-1.58699	73.1263	47.0314	0.957861	-1.83849	20.6607	10.5657	0.191103
ncRNA_inter_chr5_4577	LNC	AW549542																	0						0	1.25996	0.568188	0.691254	1	1.12499	2.34052	2.89195	1	-1.2847	4.05716	3.53868	1	1.04562	13.9792	15.2724	1	1.11824	4.48842	4.71047	1
ncRNA_inter_chrX_15341	LNC	AW822252																	0						0	9.52998	0	0.125404	1	5.83015	0	0.0765294	1	1	0	0	1	-1.28938	0.199964	0.160561	1	-12.9962	0.162328	0	1
ncRNA_inter_chr8_6961	LNC	AY512931																	0						0	-2.0771	0.217821	0.0513398	1	1	0	0	1	-3.51686	0.0689231	0	1	-3.64194	1.17203	0.341506	1	-27.6646	0.60093	0	0.332001
ncRNA_inter_chr11_10008	LNC	B130006D01RIK																	0						0	-1	0	0	1	-1.30543	3.33963	2.71325	1	-3.75789	4.07617	1.26505	0.860862	-1.1162	44.4176	41.4407	1	-1.04091	8.11624	7.28026	1
ncRNA_as_chr7_6251	LNC	B130024G19RIK																	0						0	1.82372	0.0173512	0.0400181	1	-1.49071	0.575998	0.395665	1	-1.04101	0.741435	0.749093	1	1.19935	0.619401	0.776282	1	1.17667	0.849647	0.957107	1
ncRNA_inter_chr16_13475	LNC	B130034C11RIK																	0						0	-2.04046	0.709339	0.290311	1	-1.53679	3.53343	2.40981	1	-1.31527	3.99849	3.29127	1	-1.37746	6.00052	4.51818	1	1.22254	2.62152	3.06027	1
ncRNA_inter_chr5_4557	LNC	B230112J18RIK																	0						0	-1	0	0	1	1	0	0	1	1	0	0	1	1	0	0	1	1	0	0	1
ncRNA_inter_chr10_8683	LNC	B230208H11RIK																	0						0	1.7449	0.079588	0.132206	1	1.04059	0.492886	0.534762	1	1.41945	0.474615	0.750275	1	1.03751	0.747366	0.814057	1	1.43144	0.146813	0.188166	1
ncRNA_intra_chr1_442	LNC	B230216N24RIK																	0						0	3.69928	0	0.106873	1	-6.84853	0.331477	0	1	1.81854	0.104814	0.303494	1	-2.16453	1.78655	0.779516	1	-3.56726	2.49597	0.567321	0.746717
ncRNA_inter_chr19_15180	LNC	B230217O12RIK																	0						0	1.58899	0.622865	0.852922	1	1.37492	2.19245	3.18483	1	2.05793	1.4047	3.0242	1	1.33378	1.69632	2.3179	1	1.0853	4.49611	4.62119	1
ncRNA_inter_chr6_5289	LNC	B230319C09RIK																	0						0	-9.00014	0.0897338	0	1	-6.60506	0.0721779	0	1	1.8089	0.0288899	0.0672412	1	6.0901	0	0.0747634	1	-1.35631	0.296871	0.219547	1
ncRNA_inter_chr4_3793	LNC	B330016D10RIK																	0						0	-1.00136	1.22034	1.1625	1	-1.12401	5.21467	4.73688	1	1.09861	2.86625	3.4658	1	1.0358	2.65553	2.78046	1	1.1741	1.66421	1.83856	1
ncRNA_as_chr18_14615	LNC	B430212C06RIK																	0						0	-1	0	0	1	1	0	0	1	3.73195	0	0.00287459	1	-7.40914	0.00620489	0	1	-3.42437	0.00792472	0.0022696	1
ncRNA_as_chr9_8229	LNC	B430319G15RIK																	0						0	-2.06853	0.0156848	0.00643266	1	3.48744	0.00543697	0.021662	1	-3.96081	0.00756187	0	1	11.246	0	0.019992	1	-3.14893	0.0233713	0.00669613	1
ncRNA_inter_chrX_15233	LNC	B630019K06RIK																	0						0	-1.28911	0.55911	0.436141	1	-1.02439	0.388112	0.389967	1	1.1832	0.705563	0.829761	1	-1.02187	0.148036	0.141116	1	2.41639	0.0419817	0.123656	1
ncRNA_inter_chr8_6741	LNC	B930025P03RIK																	0						0	-1.54242	2.60984	1.56936	1	-1.01517	4.23054	4.43095	1	-1.00174	6.40985	6.95912	1	-1.37975	10.3441	7.97275	1	-1.51905	11.1908	6.8684	1
ncRNA_inter_chr12_10945	LNC	B930059L03RIK																	0						0	2.16551	0.111421	0.177957	1	-1.41214	2.62813	1.89619	1	1.2831	1.06647	1.38435	1	-1.11681	1.76285	1.61626	1	-1.48298	0.259468	0.165758	1
ncRNA_inter_chr13_11391	LNC	BB123696																	0						0	-1	0	0	1	1	0	0	1	5.16066	0.0441009	0.198735	1	7.12125	0.0315169	0.291484	1	-1.75376	0.0738446	0.0330251	1
ncRNA_inter_chr2_1308	LNC	BB557941																	0						0	-1	0	0	1	1	0	0	1	1	0	0	1	1	0	0	1	1	0	0	1
ncRNA_inter_chr11_10155	LNC	BC006965																	0						0	-1	0	0	1	-1.0964	0.0351307	0.034546	1	-15.491	0.138556	0	1	2.36903	0.0349185	0.102561	1	-3.60413	0.0886905	0.0187233	1
ncRNA_inter_chr11_10188	LNC	BC018473																	0						0	23.3686	0	0.137196	1	36.5166	0	0.256671	1	15.171	0.0185991	0.451382	1	83.873	0	0.710055	0.350194	98.4108	0	0.569034	0.226172
ncRNA_inter_chr10_8458	LNC	BC020402																	0						0	-1.31907	0.94982	0.64918	1	1.08601	3.52202	3.96206	1	1.71356	1.25818	2.37735	1	1.19147	1.30411	1.59803	1	1.272	1.41	1.68977	1
ncRNA_inter_chr8_7107	LNC	BC030870																	0						0	-1	0	0	1	1	0	0	1	1	0	0	1	1	0	0	1	-12.0581	0.262209	0	1
ncRNA_as_chr16_13292	LNC	BC031361																	0						0	1.28668	0.0541861	0.0657008	1	-1.5494	0.185595	0.119952	1	-1.1917	0.135626	0.115361	1	2.02773	0.103066	0.221896	1	-1.07585	0.267611	0.2336	1
ncRNA_as_chr15_12325	LNC	BC037032																	0						0	-3.51886	0.0027622	0	1	-1.55175	0.0129317	0.00908156	1	3.66021	0	0.00404244	1	-12.9657	0.0184109	0	1	-1.99095	0.0194799	0.00753775	1
ncRNA_inter_chr19_15053	LNC	BC037704																	0						0	-1.46263	1.29858	0.86539	1	1.12649	2.74186	3.20841	1	-2.39202	2.60957	1.11982	0.81478	1.10747	1.66062	1.89409	1	1.00953	0.7672	0.725688	1
ncRNA_inter_chr17_13864	LNC	BC051226																	0						0	-1.13793	1.94418	1.59857	1	1.07125	3.26326	3.64146	1	1.15548	1.87672	2.3738	1	1.60273	1.90843	3.20976	1	-1.05683	0.722061	0.675837	1
ncRNA_as_chr17_13869	LNC	BC051537																	0						0	-1	0	0	1	1	0	0	1	1	0	0	1	11.942	0	1.44461	1	-6.45878	0.492798	0	1
ncRNA_inter_chr6_5647	LNC	BC064078																	0						0	-1.46652	2.15183	1.32602	1	-1.30349	1.64893	1.25611	1	-1.11747	1.28635	1.11392	1	-1.6022	0.671593	0.426609	1	25.3606	0	0.512696	0.37262
ncRNA_as_chr2_2056	LNC	BCAS1OS2																	0						0	-1	0	0	1	1	0	0	1	1	0	0	1	-4.09376	0.0301324	0.00747153	1	-3.29348	0.00689605	0.00200188	1
ncRNA_as_chr11_9954	LNC	BCAS3OS1																	0						0	-1	0	0	1	1	0	0	1	1	0	0	1	-2.45768	0.0640461	0.0277684	1	-6.61705	0.00918915	0	1
ncRNA_as_chr11_9955	LNC	BCAS3OS2																	0						0	-2.0122	0.189645	0.0737152	1	-9.26499	0.0734978	0	1	7.18028	0	0.061496	1	1.41388	0.0465853	0.074511	1	-1.394	0.159766	0.0926995	1
ncRNA_as_chr17_13652	LNC	C030013G03RIK																	0						0	-1	0	0	1	1	0	0	1	1	0	0	1	1	0	0	1	-3.88284	0.02334	0	1
ncRNA_inter_chr19_14906	LNC	C030016D13RIK																	0						0	1.0282	0.118064	0.107774	1	-1.16195	0.423815	0.387747	1	2.09145	0.216099	0.515938	1	1.02016	0.190902	0.194141	1	1.33525	0.369928	0.468948	1
ncRNA_inter_chr17_14045	LNC	C030034I22RIK																	0						0	1.10827	0.0652271	0.0696487	1	1.47455	0.371272	0.57297	1	2.00829	0.487487	0.987484	1	-1.39927	0.470684	0.342393	1	1.27528	0.178303	0.198559	1
ncRNA_inter_chr3_2142	LNC	C030034L19RIK																	0						0	-1	0	0	1	3.54831	0	0.02209	1	-1.62741	0.0339762	0.0189682	1	-4.04932	0.0222021	0	1	-24.2162	0.139323	0	0.864005
ncRNA_inter_chr11_9979	LNC	C030037D09RIK																	0						0	1.03754	0.26753	0.28199	1	-1.08518	0.551537	0.501965	1	-1.01435	0.584468	0.629116	1	1.04954	2.11106	2.27955	1	1.19513	1.4133	1.5855	1
ncRNA_inter_chr5_4539	LNC	C130026L21RIK																	0						0	-1	0	0	1	1	0	0	1	-3.48752	0.025514	0	1	3.5728	0	0.0360959	1	-4.474	0.0454776	0	1
ncRNA_inter_chr1_375	LNC	C130036L24RIK																	0						0	2.4126	0.0801232	0.182884	1	-1.31066	0.349142	0.270772	1	-3.88108	0.143675	0.0394927	1	1.13165	0.155556	0.17669	1	1.57095	0.0349679	0.0577043	1
ncRNA_inter_chr11_10105	LNC	C130046K22RIK																	0						0	1.10138	0.873922	0.912319	1	1.17362	1.4019	1.70333	1	-1.11108	1.07045	1.10142	1	1.06308	1.67826	1.85277	1	1.32101	1.55438	1.97507	1
ncRNA_inter_chr19_14832	LNC	C130060C02RIK																	0						0	-1	0	0	1	1	0	0	1	3.95621	0	0.0549364	1	-1.05367	0.129939	0.138728	1	-2.05409	0.192288	0.0721	1
ncRNA_inter_chr2_1630	LNC	C130080G10RIK																	0						0	2.94506	0.0923808	0.377348	1	-1.053	0.0740726	0.0819002	1	4.87708	0.0629846	0.4841	1	-1.83025	0.155661	0.0716264	1	2.22928	0.0518599	0.162793	1
ncRNA_inter_chr5_4211	LNC	C130083M11RIK																	0						0	-1	0	0	1	1	0	0	1	1	0	0	1	-1.11945	0.0109621	0.00953856	1	-1.68422	0.0210948	0.0112813	1
ncRNA_inter_chr1_665	LNC	C230024C17RIK																	0						0	-1	0	0	1	1	0	0	1	6.18751	0	0.00683451	1	1.57968	0.00799976	0.0153608	1	-2.50484	0.0232285	0.00843016	1
ncRNA_as_chr15_12848	LNC	C230037L18RIK																	0						0	-1.48519	0.0218893	0.013786	1	-1.24731	0.11817	0.103432	1	1.43964	0.11002	0.167596	1	1.19279	0.259079	0.322276	1	1.18601	0.0885955	0.103788	1
ncRNA_inter_chr7_6204	LNC	C230091D08RIK																	0						0	-1	0	0	1	1	0	0	1	3.73274	0	0.00776491	1	-2.97704	0.0251412	0.00729211	1	-9.34292	0.0158392	0	1
ncRNA_inter_chr15_12916	LNC	C330013E15RIK																	0						0	-1.10728	1.79851	1.4998	1	-1.13963	2.27859	1.99329	1	1.37914	1.41968	2.07567	1	1.56061	0.708399	1.14607	1	1.50666	0.230054	0.352841	1
ncRNA_as_chr7_6654	LNC	C330022C24RIK																	0						0	-4.33526	0.174844	0.0410243	1	-9.37625	0.101013	0	1	1.06849	0.0227323	0.0342457	1	1	0	0	1	3.39807	0	0.0199306	1
ncRNA_inter_chr5_4273	LNC	C330024D21RIK																	0						0	-4.12135	0.00306026	0	1	-2.68148	0.00739942	0.00251829	1	3.73249	0	0.00234518	1	6.15861	0	0.0047083	1	-2.78399	0.015946	0.0053345	1
ncRNA_inter_chr10_9092	LNC	C330046G13RIK																	0						0	-1	0	0	1	1	0	0	1	1	0	0	1	1.58219	0.0621835	0.121097	1	-3.88388	0.0391762	0	1
ncRNA_inter_chr9_8260	LNC	C430002N11RIK																	0						0	-1	0	0	1	1	0	0	1	1	0	0	1	3.57328	0	0.0211674	1	3.39609	0	0.0131179	1
ncRNA_inter_chrX_15340	LNC	C430049B03RIK																	0						0	2.00156	0.0746576	0.195509	1	1.24806	0.381659	0.511757	1	1.7472	0.956577	1.68778	1	-1.15987	1.63087	1.4522	1	-1.10561	2.6664	2.26754	1
ncRNA_inter_chr1_519	LNC	C4BP-PS1																	0						0	1.50006	0.369504	0.474599	1	1.23529	0.563236	0.708785	1	1.18013	0.834543	1.08858	1	-1.08787	2.00615	1.85965	1	1.38544	0.456284	0.557519	1
ncRNA_inter_chr4_3335	LNC	C630043F03RIK																	0						0	1.05563	1.37691	1.32277	1	-1.34566	2.84687	2.15605	1	-1.10542	2.24809	2.14099	1	-1.34463	2.17577	1.65907	1	1.13066	0.438383	0.464572	1
ncRNA_inter_chr9_8131	LNC	C920006O11RIK																	0						0	-2.13412	0.220175	0.113106	1	1.21476	1.67206	2.0783	1	-1.61664	3.02497	2.12866	1	-1.25145	2.60227	2.11194	1	1.92068	0.581319	1.05342	1
ncRNA_inter_chr10_9172	LNC	CEP83OS																	0						0	-1.57834	0.158078	0.0919396	1	-1.34463	0.166602	0.125593	1	1.37792	0.148264	0.209072	1	-1.71342	0.0996324	0.05875	1	-1.04027	0.086485	0.0773801	1
ncRNA_inter_chr8_7300	LNC	CRNDE																	0						0	-1	0	0	1	-4.0095	0.0209427	0	1	-20.2781	0.123883	0	1	-4.60784	0.212291	0.0440653	1	-4.11796	0.0737637	0.0164154	1
ncRNA_as_chr2_2065	LNC	CTCFLOS																	0						0	1.39115	0.150497	0.192973	1	1.17667	0.931089	1.1598	1	1.70206	0.493208	0.872031	1	-1.26287	8.77229	7.05876	1	1.27118	3.63598	4.26711	1
ncRNA_inter_chr17_13857	LNC	CYP4F41-PS																	0						0	-2.01411	0.325823	0.121084	1	-1.84478	0.666414	0.386022	1	-10.5203	0.906921	0.075669	0.152061	-4.78385	1.67589	0.372118	0.295609	-12.6522	0.774177	0.0458242	0.356948
ncRNA_inter_chr1_87	LNC	D030040B21RIK																	0						0	4.43412	0	0.0252662	1	1	0	0	1	6.4195	0	0.0421828	1	-12.237	0.086091	0	1	1.48295	0.0143411	0.0245499	1
ncRNA_inter_chr10_8880	LNC	D030045P18RIK																	0						0	-1	0	0	1	1	0	0	1	1	0	0	1	-1.12323	0.0741813	0.073444	1	-3.88385	0.046735	0	1
ncRNA_as_chr7_5883	LNC	D030047H15RIK																	0						0	-1.32387	0.00829909	0.00610137	1	-1.05058	0.0883962	0.0880469	1	-2.03319	0.028448	0.0140336	1	19.6604	0	0.0327321	0.931284	-1.396	0.047822	0.0294933	1
ncRNA_inter_chr5_4716	LNC	D130017N08RIK																	0						0	-1.72263	2.21067	1.18763	1	-1.45312	1.3943	0.984672	1	-1.7815	1.08318	0.628253	1	-1.35039	2.3842	1.85037	1	-1.86288	1.1603	0.579965	0.898596
ncRNA_as_chr12_10825	LNC	D130020L05RIK																	0						0	1.31927	50.0478	60.2182	1	-1.1274	56.2683	51.9737	1	-1.25073	45.4821	39.4171	1	-1.04362	31.385	30.7069	1	-1.07394	15.9722	13.704	1
ncRNA_inter_chr16_13424	LNC	D16ERTD519E																	0						0	3.66008	0	0.041025	1	-4.01349	0.0671793	0	1	1	0	0	1	3.68261	0	0.0700868	1	1.48195	0.0789109	0.105314	1
ncRNA_as_chr17_13650	LNC	D17ERTD648E																	0						0	-1	0	0	1	1	0	0	1	1	0	0	1	1	0	0	1	1	0	0	1
ncRNA_inter_chr2_1202	LNC	D330023K18RIK																	0						0	-1.91398	0.607973	0.303203	1	1.26776	0.783295	1.03143	1	1.84184	0.290404	0.62438	1	-1.72244	0.348104	0.209392	1	1.75024	0.174173	0.292275	1
ncRNA_as_chr17_13738	LNC	D330041H03RIK																	0						0	-3.24204	0.0188489	0.00588771	1	1.34023	0.0442582	0.0616725	1	-1.66366	0.0593286	0.0389243	1	-1.27621	0.193739	0.16165	1	1.3213	0.0510505	0.062835	1
ncRNA_inter_chr2_1642	LNC	D330050G23RIK																	0						0	-3.51728	0.0182223	0	1	1	0	0	1	1	0	0	1	1.50689	0.0312149	0.0618093	1	-10.1212	0.0735522	0	1
ncRNA_as_chr19_14739	LNC	D330050I16RIK																	0						0	1.76576	0.125926	0.22177	1	1.53454	0.301721	0.513729	1	1.00584	0.32548	0.379591	1	1.04209	0.59256	0.633652	1	1.16067	0.26636	0.287092	1
ncRNA_inter_chr5_4769	LNC	D5ERTD605E																	0						0	-1.516	0.0853593	0.0531819	1	-1.29478	0.0812154	0.0637943	1	1.2226	0.0558142	0.067852	1	-1.45102	0.0479814	0.0337496	1	3.34802	0	0.00616356	1
ncRNA_inter_chr15_12860	LNC	D630010B17RIK																	0						0	4.41709	0	0.0289204	1	-2.34276	0.0972712	0.0366835	1	9.09528	0	0.0724254	1	-3.35062	0.0985422	0.0253703	1	-9.34185	0.0492455	0	1
ncRNA_inter_chr11_9599	LNC	D630024D03RIK																	0						0	1.35408	2.13791	2.74058	1	-1.00035	4.41702	4.46635	1	1.1945	3.09699	4.01983	1	1.16525	6.18158	7.26616	1	-1.06947	10.1501	8.94829	1
ncRNA_as_chr15_12747	LNC	D730005E14RIK																	0						0	-3.51871	0.0060721	0	1	1	0	0	1	1.87514	0.00795879	0.0218719	1	-1.10082	0.120343	0.122557	1	-2.56404	0.0648982	0.0221791	1
ncRNA_inter_chr12_10654	LNC	D830013O20RIK																	0						0	-3.51952	0.00617484	0	1	3.45286	0	0.00774643	1	1	0	0	1	1	0	0	1	1	0	0	1
ncRNA_inter_chr6_4896	LNC	D830026I12RIK																	0						0	-1	0	0	1	1.31741	0.138389	0.184768	1	-1.19375	0.353021	0.337027	1	-1.99164	0.573695	0.286081	1	8.44155	0	0.139183	1
ncRNA_inter_chr1_477	LNC	D830032E09RIK																	0						0	3.65871	0	0.0298487	1	2.17285	0.048878	0.156318	1	2.21909	0.0736968	0.134227	1	-1.40428	0.204072	0.142989	1	4.36353	0.0329939	0.192512	1
ncRNA_as_chr5_4692	LNC	D830046C22RIK																	0						0	1.05158	0.0358116	0.0400233	1	1.97222	0.236859	0.525326	1	1.70227	0.168313	0.322919	1	6.43936	0	0.124284	1	-1.38178	0.250001	0.179619	1
ncRNA_inter_chr7_5989	LNC	D930028M14RIK																	0						0	-1	0	0	1	1	0	0	1	-2.31128	0.107827	0.0454995	1	-1.0373	0.0389031	0.03366	1	3.34907	0	0.0199049	1
ncRNA_as_chr11_9692	LNC	D930048N14RIK																	0						0	1.99189	1.83414	3.52112	1	1.17014	37.0442	44.4861	1	1.08221	17.4483	21.519	1	1.33119	38.5179	53.6828	1	1.56343	16.1583	24.0639	0.902278
ncRNA_inter_chr5_4278	LNC	DANCR																	0						0	1.85872	0.126163	0.211403	1	1.03136	3.19515	3.45198	1	-1.06169	3.62417	3.68768	1	-1.07697	2.3373	2.18906	1	1.03424	0.535687	0.529014	1
ncRNA_inter_chr11_9982	LNC	DGKEOS																	0						0	1.01441	0.0226516	0.0298709	1	-2.55721	0.0644542	0.0248763	1	2.16216	0.016552	0.0589761	1	-1.12013	0.0134558	0.0117085	1	1	0	0	1
ncRNA_inter_chr12_10942	LNC	DIO3OS																	0						0	-2.19962	0.852962	0.376762	1	-1.78144	2.95624	1.5844	1	-3.07839	2.1948	0.788856	0.850782	-2.5916	7.59033	2.97126	0.637461	-2.37781	1.58238	0.620417	1
ncRNA_as_chr5_4720	LNC	DMR																	0						0	-1	0	0	1	1	0	0	1	1	0	0	1	1	0	0	1	-6.61725	0.0441386	0	1
ncRNA_as_chr12_10251	LNC	DNMT3AOS																	0						0	-1	0	0	1	-3.70446	0.01057	0	1	1.06849	0.00722453	0.0108836	1	-8.82768	0.0327451	0	1	3.6723	0	0.00859302	1
ncRNA_as_chr2_1075	LNC	E030013I19RIK																	0						0	-1.4877	0.0283324	0.0274676	1	-2.42624	0.158362	0.0649167	1	-1.35719	0.284014	0.190426	1	-3.23658	0.0967103	0.0215329	1	5.6983	0	0.0266888	1
ncRNA_intra_chr19_14833	LNC	E030024N20RIK																	0						0	10.7825	0	0.0411011	1	-1.22898	0.880723	0.734633	1	-2.96588	0.551061	0.216185	1	-1.11219	11.3563	10.6282	1	1.25057	4.25932	4.99501	1
ncRNA_inter_chr11_10137	LNC	E030025P04RIK																	0						0	-1	0	0	1	1	0	0	1	1	0	0	1	1	0	0	1	-3.88389	0.0101754	0	1
ncRNA_inter_chr5_4540	LNC	E130006D01RIK																	0						0	-3.51739	0.00750888	0	1	1	0	0	1	1	0	0	1	-3.70793	0.0134576	0	1	-3.88268	0.00843054	0	1
ncRNA_inter_chr2_2026	LNC	E130018N17RIK																	0						0	-1.14488	0.133777	0.12521	1	-1.53882	0.630898	0.424822	1	-1.44714	0.286754	0.240216	1	1.17145	0.291224	0.389503	1	-1.25828	0.372917	0.298924	1
ncRNA_inter_chr4_3458	LNC	E130102H24RIK																	0						0	1.10049	1.3818	1.44617	1	1.27056	14.2331	18.5526	1	1.64529	16.238	28.1436	1	1.21567	14.7609	18.4618	1	1.1169	13.7933	14.4568	1
ncRNA_as_chr6_5616	LNC	E130112N10RIK																	0						0	-1.33605	0.0482301	0.0349938	1	-1.00404	0.179798	0.191092	1	-1.26763	0.125061	0.118802	1	1.18083	0.587147	0.720055	1	-1.15507	1.17914	0.970798	1
ncRNA_as_chr2_1855	LNC	E130215H24RIK																	0						0	-1	0	0	1	-1.78605	0.334402	0.195323	1	1	0	0	1	1.0201	0.0612004	0.0668802	1	-21.8712	0.374036	0	0.5167
ncRNA_as_chr7_6072	LNC	E130304I02RIK																	0						0	-1	0	0	1	-8.52334	0.089085	0.0094396	0.994002	-13.157	0.034873	0	1	-2.5764	0.187153	0.0722496	1	-1.75264	0.0447112	0.0238792	1
ncRNA_as_chr10_8833	LNC	E130307A14RIK																	0						0	-1.37348	0.205202	0.138217	1	1.02799	0.33412	0.35923	1	1.04209	0.340169	0.392378	1	-1.0668	0.500932	0.485613	1	-1.29802	0.394226	0.295169	1
ncRNA_as_chr10_9045	LNC	E130317F20RIK																	0						0	1.47356	0.175651	0.247819	1	-1.17677	0.680768	0.592351	1	-2.11642	0.392844	0.224441	1	1.05781	0.992501	1.10889	1	-1.02429	1.00257	0.947767	1
ncRNA_as_chr8_6751	LNC	E230013L22RIK																	0						0	1.00331	0.0878841	0.0828714	1	-1.17814	0.186753	0.167883	1	1.44712	0.0823371	0.139204	1	1.70294	0.161353	0.2924	1	-1.16021	0.15356	0.130453	1
ncRNA_as_chr11_9937	LNC	E230016K23RIK																	0						0	-6.47224	0.139563	0	1	1	0	0	1	-1.03774	0.109544	0.0721274	1	3.5712	0	0.0677356	1	1.06032	0.186097	0.177114	1
ncRNA_inter_chr16_13456	LNC	E330011O21RIK																	0						0	-1.09898	0.331679	0.285541	1	1.32649	0.248932	0.344262	1	2.98978	0.263438	0.947379	0.480199	2.03036	0.301329	0.633628	1	2.5405	0.0701967	0.185645	1
ncRNA_inter_chr4_3671	LNC	E330017L17RIK																	0						0	-1	0	0	1	1	0	0	1	1	0	0	1	1	0	0	1	1	0	0	1
ncRNA_inter_chr1_660	LNC	E330020D12RIK																	0						0	4.43455	0	0.0458033	1	1.23368	0.310923	0.370844	1	2.87589	0.173095	0.467255	1	-1.99614	0.919973	0.478345	1	-2.21026	0.380702	0.158609	1
ncRNA_as_chr9_8414	LNC	E530011L22RIK																	0						0	-3.5197	0.00726228	0	1	-3.71747	0.0886159	0.0182213	1	-3.49015	0.00796003	0	1	-1.28478	0.0763892	0.058988	1	-1.47407	0.0884595	0.0595316	1
ncRNA_inter_chr11_9515	LNC	ELDR																	0						0	-1	0	0	1	2.28508	0.0424063	0.109103	1	1.81174	0.0847904	0.181885	1	-3.22065	0.332337	0.103815	0.942897	-5.63484	0.117803	0.0165537	0.627771
ncRNA_as_chr13_11434	LNC	ETOHD2																	0						0	-1.05028	0.276439	0.242903	1	1.00449	0.268904	0.285355	1	1.67585	0.203584	0.379023	1	-1.07861	0.26722	0.256537	1	1.2006	0.297777	0.325734	1
ncRNA_as_chr10_9386	LNC	F420014N23RIK																	0						0	12.1858	0	0.134494	1	-1.33319	0.898893	0.695199	1	1.45096	0.19162	0.310925	1	-2.91555	0.838005	0.312614	1	-1.22224	0.699384	0.558213	1
ncRNA_inter_chrX_15378	LNC	F630028O10RIK																	0						0	1.01827	0.0677063	0.0457569	1	-1.08863	2.2981	2.17492	1	1.5474	0.959746	1.53548	1	1.05479	1.50317	1.59227	1	-1.27052	1.8771	1.33475	1
ncRNA_inter_chr13_11504	LNC	F630042J09RIK																	0						0	-3.35623	0.299062	0.0760517	0.74049	-1.66316	0.348149	0.218213	1	-1.18977	0.272058	0.234597	1	-1.19341	0.153558	0.126786	1	-1.68613	0.240111	0.125901	1
ncRNA_inter_chr11_9645	LNC	F630206G17RIK																	0						0	-1	0	0	1	1	0	0	1	1	0	0	1	1	0	0	1	-3.88347	0.0442369	0	1
ncRNA_inter_chr12_10620	LNC	F730035M05RIK																	0						0	-3.5159	0.0092161	0	1	-16.1327	0.0731437	0	1	1.01239	0.031926	0.0292555	1	-2.99067	0.267232	0.0875856	1	-1.14853	0.120585	0.0888652	1
ncRNA_inter_chr12_10510	LNC	F730043M19RIK																	0						0	-1	0	0	1	-2.81937	0.103344	0.0239671	1	2.12973	0.0469911	0.151682	1	14.4257	0	0.16223	1	1.03546	0.336718	0.352677	1
ncRNA_inter_chr13_11365	LNC	FAM120AOS																	0						0	1.04133	12.2683	11.6384	1	1.04609	14.711	15.9743	1	1.25364	14.8392	19.5377	1	1.2491	4.65244	5.90649	1	1.32409	1.92416	2.34968	1
ncRNA_as_chr4_3155	LNC	FAM219AOS																	0						0	-1	0	0	1	1	0	0	1	-3.49	0.00576416	0	1	-4.0591	0.00937189	0	1	-1.81476	0.0118088	0.00685603	1
ncRNA_inter_chrX_15336	LNC	FIRRE																	0						0	1.3957	4.56707	6.11189	1	-1.09963	50.4529	47.8142	1	1.01103	61.3642	69.0786	1	-1.0849	57.8346	55.9877	1	-1.01384	67.0782	62.5705	1
ncRNA_inter_chr4_3556	LNC	FOXD2OS																	0						0	-2.25491	0.0837631	0.0394963	1	1.08192	0.193311	0.229938	1	1.37088	0.433773	0.718801	1	-2.0654	1.01891	0.504202	1	-1.83501	0.698956	0.369247	1
ncRNA_as_chr4_3205	LNC	FRMPD1OS																	0						0	-1	0	0	1	1	0	0	1	1	0	0	1	1	0	0	1	3.35739	0	0.00647346	1
ncRNA_inter_chrX_15403	LNC	FTX																	0						0	-2.32949	2.95856	1.21794	1	-1.54583	12.0243	7.9214	1	1.00802	13.0701	13.8715	1	-1.42013	27.0954	19.7181	1	-1.25185	33.9422	25.4216	1
ncRNA_as_chrX_15546	LNC	G530011O06RIK																	0						0	1.12506	2.36885	2.45726	1	-1.55589	2.59138	1.63567	1	-1.08166	4.44487	4.55292	1	-1.63969	6.74446	4.21842	1	-3.57108	4.69593	1.26343	0.121152
ncRNA_inter_chr18_14541	LNC	G630071F17RIK																	0						0	3.7	0	0.0177005	1	3.454	0	0.0198689	1	1	0	0	1	3.57199	0	0.0245595	1	-1.96693	0.0355638	0.01522	1
ncRNA_as_chr17_13879	LNC	G6BOS																	0						0	-1	0	0	1	1	0	0	1	1	0	0	1	1	0	0	1	1.45118	0.0254482	0.0394228	1
ncRNA_intra_chr12_10508	LNC	GDAP10																	0						0	2.24862	0.132739	0.266804	1	1.41298	0.480935	0.7385	1	-1.21984	0.718044	0.637521	1	1.60711	6.48819	11.1513	1	1.5939	8.89105	13.2938	0.654515
ncRNA_as_chr19_15188	LNC	GM10007																	0						0	-3.51867	0.0221209	0	1	1	0	0	1	1	0	0	1	-4.0598	0.0378931	0	1	1	0	0	1
ncRNA_as_chr18_14250	LNC	GM10125																	0						0	1.62646	0.0123326	0.0205502	1	-1.21233	0.0493692	0.0404605	1	-1.3009	0.0490867	0.0406683	1	1.45335	0.0741961	0.110935	1	-1.17805	0.109545	0.0925048	1
ncRNA_inter_chr15_12515	LNC	GM10373																	0						0	-8.95358	0.0171474	0	1	-3.69913	0.00655495	0	1	10.4588	0	0.0257038	1	1	0	0	1	3.00122	0.0079859	0.020322	1
ncRNA_as_chr15_12364	LNC	GM10389																	0						0	-1	0	0	1	1	0	0	1	1	0	0	1	1	0	0	1	-3.88267	0.0152202	0	1
ncRNA_intra_chr6_5716	LNC	GM10400																	0						0	-1	0	0	1	-3.70414	0.0461298	0	1	-3.51601	0.0392245	0	1	-1.82929	1.41133	0.763161	1	1.06711	1.13039	1.06205	1
ncRNA_inter_chr12_10672	LNC	GM10451																	0						0	-3.34663	2.30445	0.642317	0.335176	-2.93572	2.05583	0.704327	0.477136	-1.64088	1.34726	0.901852	1	-1.72966	3.00633	1.81284	1	-1.27293	1.84471	1.33517	1
ncRNA_inter_chrX_15344	LNC	GM10474																	0						0	-1	0	0	1	1	0	0	1	1	0	0	1	1	0	0	1	3.3498	0	0.0104258	1
ncRNA_as_chr1_1023	LNC	GM10516																	0						0	-1.08772	0.0540206	0.0461707	1	1.63125	0.0745187	0.132678	1	1.18603	0.0576521	0.0795927	1	1.09751	0.0588127	0.0680413	1	1.31437	0.0734089	0.0934924	1
ncRNA_inter_chr18_14394	LNC	GM10549																	0						0	-1.63066	0.0709055	0.0360099	1	-1.40221	0.290608	0.205756	1	1.05514	0.596566	0.666362	1	-1.37078	0.478617	0.336398	1	-1.57063	2.59261	1.57295	1
ncRNA_inter_chr18_14223	LNC	GM10556																	0						0	1.91242	0.0261996	0.0501934	1	-1.48618	0.241911	0.162974	1	-1.1696	0.230429	0.220054	1	-1.19822	0.303202	0.263806	1	1.27297	0.0473884	0.0603898	1
ncRNA_as_chr7_6618	LNC	GM10584																	0						0	-10.8216	0.0149597	0	1	2.0454	0.0126138	0.0275879	1	6.41925	0	0.0122275	1	-3.70816	0.00663583	0	1	1.09649	0.0168545	0.0203285	1
ncRNA_as_chr8_7281	LNC	GM10638																	0						0	2.00075	0.137914	0.365953	1	-1.6407	1.38717	0.854653	1	1.20736	0.512517	0.64224	1	1.32342	0.765251	1.02795	1	-1.17707	0.158334	0.12878	1
ncRNA_inter_chr7_6052	LNC	GM10640																	0						0	-2.03829	0.0109865	0.00472099	1	3.54186	0	0.0034793	1	-2.56328	0.0129085	0.00321571	1	1	0	0	1	-2.66999	0.01387	0.00469033	1
ncRNA_inter_chr8_7201	LNC	GM10649																	0						0	-1.00876	0.130733	0.102241	1	-1.1707	0.258173	0.248339	1	1.06814	0.123794	0.156495	1	-1.64665	0.209824	0.117068	1	1.07128	0.544935	0.548522	1
ncRNA_as_chr9_7909	LNC	GM10677																	0						0	-3.51955	0.00338194	0	1	1.53181	0.00562503	0.00981383	1	6.58271	0	0.012238	1	-4.0575	0.00602696	0	1	3.39809	0	0.00325001	1
ncRNA_inter_chr2_2073	LNC	GM10714																	0						0	-1	0	0	1	1	0	0	1	1	0	0	1	1	0	0	1	1	0	0	1
ncRNA_inter_chr10_9025	LNC	GM10787																	0						0	-1	0	0	1	1	0	0	1	1	0	0	1	1	0	0	1	1	0	0	1
ncRNA_inter_chr16_13487	LNC	GM10789																	0						0	-1	0	0	1	1	0	0	1	1	0	0	1	1	0	0	1	3.35156	0	0.00953704	1
ncRNA_as_chr13_11278	LNC	GM10790																	0						0	-12.2399	0.118259	0	1	2.87182	0.0329873	0.115663	1	-3.51454	0.0249463	0	1	-2.28449	0.130412	0.0567382	1	-2.3768	0.112565	0.0351619	1
ncRNA_as_chr16_13465	LNC	GM10791																	0						0	-1	0	0	1	3.54182	0	0.00756951	1	3.66015	0	0.00699605	1	-1.81782	0.0637258	0.0385732	1	-2.8369	0.0157581	0.00421364	1
ncRNA_as_chr2_1560	LNC	GM10804																	0						0	7.93706	0.0474956	0.468439	0.745083	3.13254	0.266241	0.876862	1	2.50547	0.162334	0.547987	1	2.42235	0.185666	0.511832	1	6.90868	0.122879	0.877618	0.108419
ncRNA_inter_chr10_8774	LNC	GM10825																	0						0	-6.47204	0.197634	0	1	-1.0964	0.111534	0.109678	1	3.73268	0	0.102138	1	4.20251	0.20908	1.06315	1	-1.94183	3.19002	1.5799	1
ncRNA_inter_chr15_12743	LNC	GM10863																	0						0	-1.41921	0.00942856	0.00896355	1	2.96847	0.00726686	0.0309992	1	2.49417	0.0113641	0.0244634	1	-2.57363	0.0404696	0.0140537	1	1.27923	0.0316474	0.0335889	1
ncRNA_as_chr15_12697	LNC	GM10872																	0						0	1.58424	0.769998	1.07963	1	4.35047	0.219274	1.08185	0.362184	2.18874	0.464632	0.914343	1	3.27217	0.227414	0.808016	0.897453	4.3867	0.178999	0.75371	0.15504
ncRNA_as_chr17_14013	LNC	GM11110																	0						0	-1	0	0	1	-1.87451	0.068643	0.0331921	1	-6.38665	0.0780052	0	1	-9.86386	0.107927	0	1	-8.49204	0.0787312	0	1
ncRNA_inter_chr4_3318	LNC	GM11213																	0						0	-1	0	0	1	1	0	0	1	3.73238	0	0.0342457	1	1	0	0	1	-3.88244	0.0232853	0	1
ncRNA_inter_chrX_15348	LNC	GM1141																	0						0	-1	0	0	1	3.45539	0	0.0695722	1	-10.7297	0.257978	0	1	-10.2385	1.15422	0.0859966	0.727729	-3.85726	0.0656549	0	1
ncRNA_inter_chr11_9929	LNC	GM11423																	0						0	1.30261	5.79207	6.66248	1	1.67953	5.48671	9.50736	1	1.26363	6.04252	7.92988	1	1.00813	7.17016	7.28532	1	1.71983	1.3985	2.23684	1
ncRNA_inter_chr11_10093	LNC	GM11627																	0						0	-1	0	0	1	1	0	0	1	1	0	0	1	-1.83986	0.208749	0.11318	1	-3.88389	0.026273	0	1
ncRNA_inter_chr11_9432	LNC	GM11961																	0						0	-1	0	0	1	-6.82926	0.118803	0	1	1	0	0	1	-3.61222	0.22844	0.0581261	1	-8.49159	0.128726	0	1
ncRNA_inter_chr11_9442	LNC	GM11974																	0						0	1.5588	0.727148	1.08992	1	-1.38692	19.5021	14.9613	1	-1.07629	8.66769	8.52642	1	1.08344	12.6569	14.0565	1	-1.06295	4.65634	3.99705	1
ncRNA_inter_chr11_9643	LNC	GM12159																	0						0	-5.87883	0.0488833	0	1	1	0	0	1	1	0	0	1	-3.70824	0.0421062	0	1	1	0	0	1
ncRNA_inter_chr11_9714	LNC	GM12216																	0						0	-1.36682	2.92163	2.02304	1	-1.66194	10.6716	6.82094	1	-1.68976	7.21963	4.84299	1	-1.90878	31.9309	17.3214	0.339697	-1.78178	11.2942	6.06019	0.401181
ncRNA_as_chr11_10053	LNC	GM12359																	0						0	1.18041	0.0403568	0.0467563	1	-1.31259	0.0825184	0.0699794	1	1.87772	0.02969	0.0653094	1	-3.41053	0.06023	0.0160894	1	-1.01832	0.0692085	0.0670215	1
ncRNA_inter_chr4_3215	LNC	GM12409																	0						0	-1	0	0	1	1	0	0	1	1	0	0	1	1	0	0	1	-1.15444	0.0628946	0.0487162	1
ncRNA_inter_chr4_3249	LNC	GM12505																	0						0	-1	0	0	1	1	0	0	1	1	0	0	1	1	0	0	1	1	0	0	1
ncRNA_as_chr3_2725	LNC	GM12522																	0						0	-3.51849	0.0127898	0	1	3.54818	0	0.0217983	1	1.88521	0.0134751	0.0460692	1	1.06196	0.151348	0.164214	1	-17.473	0.0828173	0	1
ncRNA_inter_chr4_3270	LNC	GM12596																	0						0	-1	0	0	1	3.5482	0	0.0304542	1	1	0	0	1	-1.01184	0.0307825	0.0298039	1	-9.34264	0.0578515	0	1
ncRNA_inter_chr4_3745	LNC	GM13003																	0						0	-1	0	0	1	3.54812	0	0.0233391	1	1	0	0	1	-7.40384	0.0469152	0	1	-3.88234	0.0147785	0	1
ncRNA_as_chr4_3785	LNC	GM13031																	0						0	-1	0	0	1	1	0	0	1	1	0	0	1	6.11023	0	0.0176191	1	2.05891	0.00672572	0.0158785	1
ncRNA_as_chr4_3781	LNC	GM13032																	0						0	-1	0	0	1	-11.8301	0.227642	0	1	1	0	0	1	1	0	0	1	-2.67329	0.118032	0.044871	1
ncRNA_inter_chr2_1296	LNC	GM13490																	0						0	-6.47759	0.0817124	0	1	6.11943	0	0.0853371	1	6.4204	0	0.085539	1	1	0	0	1	-9.34222	0.0872431	0	1
ncRNA_inter_chr2_1314	LNC	GM13546																	0						0	-1	0	0	1	1	0	0	1	1	0	0	1	1	0	0	1	-9.34219	0.0205756	0	1
ncRNA_inter_chr2_1325	LNC	GM13580																	0						0	-1	0	0	1	1	0	0	1	1	0	0	1	1	0	0	1	1	0	0	1
ncRNA_inter_chr2_1519	LNC	GM13710																	0						0	1.39135	0.112642	0.163738	1	-12.4524	0.127321	0	1	1.77979	0.0406087	0.116488	1	-9.25779	0.0956272	0	1	3.78379	0.0219308	0.113589	1
ncRNA_inter_chr1_267	LNC	GM13749																	0						0	-1	0	0	1	1	0	0	1	1	0	0	1	1	0	0	1	-3.8825	0.00674672	0	1
ncRNA_inter_chr2_1559	LNC	GM13807																	0						0	-1	0	0	1	-4.01202	0.00489511	0	1	3.73234	0	0.00485969	1	-10.7405	0.0157347	0	1	-10.1212	0.0123586	0	1
ncRNA_inter_chr2_1613	LNC	GM13939																	0						0	-1	0	0	1	-3.89092	0.0193325	0	1	1	0	0	1	-2.98358	0.0573219	0.0189174	1	-6.62077	0.0240756	0	1
ncRNA_as_chr2_1490	LNC	GM13944																	0						0	-1	0	0	1	1	0	0	1	1	0	0	1	1	0	0	1	-9.47547	0.0149589	0	1
ncRNA_inter_chr2_1718	LNC	GM14005																	0						0	1.06442	0.257735	0.256523	1	1.21484	0.305154	0.389174	1	1.24897	0.303346	0.397476	1	-1.94426	0.842829	0.455196	0.846832	-1.38082	0.77142	0.50895	1
ncRNA_as_chr2_1739	LNC	GM14023																	0						0	-1.44695	0.455558	0.290715	1	1.29116	0.285224	0.389325	1	-1.2961	0.61538	0.544727	1	1.21201	1.43833	1.80855	1	1.05282	0.400248	0.428258	1
ncRNA_as_chr2_1661	LNC	GM14207																	0						0	-1.09345	0.111804	0.0886623	1	-1.04554	0.201827	0.186537	1	-1.23163	0.060625	0.0588229	1	1.38009	0.221429	0.310211	1	-1.09229	0.157705	0.139535	1
ncRNA_as_chr2_2081	LNC	GM14327																	0						0	-1.93083	0.0230812	0.0138436	1	-2.05782	0.029844	0.0112202	1	-1.04337	0.0528199	0.0630503	1	1.51694	0.196304	0.311856	1	2.56602	0.0777986	0.170635	0.960739
ncRNA_inter_chrX_15211	LNC	GM14379																	0						0	1.06622	0.0571494	0.0524643	1	-1.11775	0.0478241	0.0332736	1	3.44393	0.066515	0.20191	1	-2.70372	0.136649	0.0467972	1	1.22604	0.122358	0.157353	1
ncRNA_inter_chrX_15261	LNC	GM14634																	0						0	2.01394	0.0505619	0.124592	1	-2.13104	0.32095	0.159748	1	1.0436	0.0331361	0.0369984	1	-2.17782	0.699187	0.334981	1	-1.32343	0.587879	0.440551	1
ncRNA_inter_chrX_15372	LNC	GM14827																	0						0	-3.51689	0.0142782	0	1	-1.87536	0.201638	0.105714	1	-1.82792	0.50732	0.275327	1	-1.91539	1.68143	0.906137	0.819191	-1.33957	0.345144	0.225614	1
ncRNA_as_chrX_15304	LNC	GM15008																	0						0	-1	0	0	1	1	0	0	1	1	0	0	1	-7.40834	0.264933	0	1	-3.88284	0.0834553	0	1
ncRNA_as_chr7_6464	LNC	GM15133																	0						0	-1	0	0	1	1	0	0	1	1	0	0	1	3.57126	0	0.0171028	1	1	0	0	1
ncRNA_as_chr1_318	LNC	GM15179																	0						0	-1	0	0	1	1	0	0	1	1	0	0	1	-4.06122	0.00612771	0	1	1	0	0	1
ncRNA_as_chr14_11990	LNC	GM15217																	0						0	-1	0	0	1	1	0	0	1	1	0	0	1	-4.0605	0.0257574	0	1	1	0	0	1
ncRNA_inter_chr18_14319	LNC	GM15328																	0						0	3.69989	0	0.0766337	1	8.69624	0	0.338868	1	-1.34445	0.888364	0.74035	1	1.60817	0.681302	1.17853	1	-1.70901	1.55344	0.849166	1
ncRNA_inter_chr8_6759	LNC	GM15348																	0						0	-1.27905	4.14065	2.78021	1	-1.17178	3.44329	3.07591	1	-1.26333	3.12704	2.71459	1	-1.34166	6.34476	4.5495	1	-1.04577	5.87954	5.36701	1
ncRNA_as_chr8_6760	LNC	GM15350																	0						0	-1	0	0	1	1	0	0	1	1	0	0	1	1	0	0	1	-3.88263	0.00364246	0	1
ncRNA_inter_chr5_4786	LNC	GM15408																	0						0	-1.61343	1.6718	0.963938	1	-1.15181	3.38444	3.12808	1	1.26337	2.68348	3.8415	1	1.0982	2.44298	2.90426	1	-1.21563	3.07885	2.4482	1
ncRNA_as_chr3_2544	LNC	GM15417																	0						0	1.20865	6.79061	7.18023	1	1.25134	6.91461	8.9842	1	-1.03636	5.58141	5.90496	1	1.00201	6.5063	6.73185	1	1.40937	1.68353	2.2543	1
ncRNA_inter_chr10_9236	LNC	GM15663																	0						0	1.37766	0.199594	0.282806	1	2.77768	0.12326	0.393906	1	1.33079	0.265078	0.399882	1	2.34088	0.0266886	0.069275	1	-1.68129	0.340095	0.193967	1
ncRNA_inter_chr11_9980	LNC	GM15698																	0						0	1.22861	2.04608	2.32942	1	1.98709	0.904936	1.86548	1	1.38859	2.30088	3.38663	1	1.32808	0.38413	0.526931	1	-3.85572	0.0545414	0	1
ncRNA_inter_chr6_5826	LNC	GM15706																	0						0	1.21539	1.95488	2.29956	1	-1.12138	6.17026	5.91721	1	-1.7818	3.16706	1.69805	1	-1.04525	5.18528	5.14328	1	-2.36534	2.46609	0.992846	0.880749
ncRNA_as_chr16_13313	LNC	GM15713																	0						0	-1.0716	0.00933823	0.00440199	1	1	0	0	1	1	0	0	1	1	0	0	1	-6.45866	0.0102616	0	1
ncRNA_as_chr7_6304	LNC	GM15880																	0						0	7.37129	0.0021223	0.011153	1	11.014	0	0.00584029	1	1.08415	0.00623586	0.00738195	1	4.5282	0.001564	0.0101592	1	1.86049	0.00343801	0.00712756	1
ncRNA_inter_chr13_11186	LNC	GM15908																	0						0	-1	0	0	1	-6.19676	0.0116917	0	1	3.95791	0	0.00764106	1	-3.41312	0.0245695	0.00643184	1	-1.16151	0.0170398	0.0149412	1
ncRNA_as_chr10_9334	LNC	GM15910																	0						0	-2.29596	0.0478527	0.0159866	1	-9.37616	0.0766585	0	1	1	0	0	1	-3.40948	0.106082	0.0244065	1	9.67277	0	0.0615579	1
ncRNA_as_chr6_5646	LNC	GM15987																	0						0	-6.02501	0.00876316	0	1	2.10977	0.0435509	0.0925644	1	1.62973	0.0813681	0.145059	1	1.31603	0.437964	0.579759	1	1.03031	0.170304	0.156822	1
ncRNA_as_chr11_9767	LNC	GM16062																	0						0	2.49711	0.476311	1.23426	1	1.7097	0.816615	1.35194	1	1.39708	0.528423	0.789249	1	-2.28806	1.10176	0.491375	1	5.99322	0	0.0657873	1
ncRNA_inter_chr5_4578	LNC	GM16063																	0						0	-1.75249	0.738903	0.373979	1	-1.49534	0.762728	0.544224	1	-2.55928	0.439594	0.195704	1	1.00304	1.73119	1.90609	1	1.0871	0.601066	0.630375	1
ncRNA_as_chr7_6236	LNC	GM16157																	0						0	-1.26232	7.17037	5.12437	1	-1.21565	4.6897	4.07289	1	-1.39012	5.69734	4.39963	1	-1.56261	13.3312	8.90821	0.856357	-1.13442	2.10984	1.75448	1
ncRNA_inter_chr4_3772	LNC	GM16287																	0						0	-5.88005	0.0308801	0	1	-3.89068	0.0267607	0	1	1	0	0	1	-9.14147	0.0735814	0	1	-12.0575	0.0666522	0	1
ncRNA_as_chr15_12509	LNC	GM16291																	0						0	-1	0	0	1	1	0	0	1	-3.48968	0.00368784	0	1	1	0	0	1	-1.25324	0.010351	0.00646663	1
ncRNA_inter_chr2_1455	LNC	GM1631																	0						0	-1	0	0	1	1	0	0	1	1	0	0	1	1	0	0	1	1	0	0	1
ncRNA_as_chr3_2978	LNC	GM16325																	0						0	-4.13797	0.016653	0	1	-6.82959	0.0278713	0	1	-1.05436	0.019382	0.0117671	1	-11.6832	0.0554059	0	1	-3.23945	0.0653809	0.017163	1
ncRNA_as_chr7_6502	LNC	GM16336																	0						0	-1	0	0	1	1	0	0	1	1	0	0	1	1	0	0	1	1	0	0	1
ncRNA_intra_chr2_1247	LNC	GM16523																	0						0	-1	0	0	1	-1.67562	0.0469623	0.0279124	1	-1.26407	0.0204939	0.0205824	1	1.06839	0.65999	0.746213	1	1.16883	0.310852	0.34555	1
ncRNA_inter_chr3_2985	LNC	GM1653																	0						0	-1	0	0	1	-6.82863	0.282289	0	1	-1.01554	0.303047	0.238361	1	1.71459	0.124296	0.276227	1	-1.1277	0.245606	0.204103	1
ncRNA_as_chr1_762	LNC	GM16548																	0						0	-1.16747	6.05369	4.79159	1	-1.14595	4.47991	4.05836	1	-1.06424	5.17292	5.30337	1	-1.02354	4.04089	4.12476	1	-1.36397	1.5478	1.06658	1
ncRNA_inter_chr15_12745	LNC	GM16576																	0						0	1.30541	0.480715	0.611842	1	-1.12317	1.01851	0.994234	1	-1.86732	0.718565	0.460461	1	1.3416	1.30091	1.77756	1	-1.21724	2.58204	2.04192	1
ncRNA_as_chr14_12035	LNC	GM16617																	0						0	-1	0	0	1	10.9853	0	0.19669	1	1	0	0	1	-2.5734	0.295401	0.111362	1	-9.34093	0.114151	0	1
ncRNA_inter_chr14_12160	LNC	GM16677																	0						0	-1	0	0	1	-3.69882	0.0130017	0	1	1	0	0	1	1	0	0	1	1	0	0	1
ncRNA_inter_chr1_793	LNC	GM16701																	0						0	-1	0	0	1	-6.19508	0.0114441	0	1	-3.96068	0.00894826	0	1	3.56692	0	0.00629562	1	-6.77832	0.00823039	0	1
ncRNA_as_chr17_14005	LNC	GM16712																	0						0	-1.77551	0.0480767	0.0241112	1	-1.10281	0.0570176	0.0507158	1	-1.03121	0.0621072	0.0659656	1	2.17905	0.0231301	0.0546039	1	-1.48474	0.010673	0.00658265	1
ncRNA_as_chr2_2057	LNC	GM16796																	0						0	-5.87789	0.00709915	0	1	1	0	0	1	1	0	0	1	-1.12045	0.00608043	0.00529082	1	1.17831	0.0157401	0.0210715	1
ncRNA_as_chr9_7702	LNC	GM16833																	0						0	-1	0	0	1	1	0	0	1	1	0	0	1	3.57122	0	0.0266857	1	-3.85568	0.0203734	0	1
ncRNA_as_chr9_7764	LNC	GM16853																	0						0	3.70024	0	0.00118612	1	-10.5049	0.00529567	0	1	-3.51478	0.00144718	0	1	-1.09053	0.00189136	0.00184162	1	-1.15445	0.00125646	0.000973214	1
ncRNA_as_chr16_12993	LNC	GM16861																	0						0	1.05735	0.300486	0.292595	1	-1.57886	0.289171	0.184033	1	1.41227	0.143987	0.239003	1	1.09454	0.081509	0.0943449	1	1.02068	0.346514	0.322557	1
ncRNA_inter_chr1_591	LNC	GM16880																	0						0	-1.89367	0.468619	0.232718	1	-1.98854	2.29388	1.18172	0.456202	-1.74215	1.13135	0.732199	1	-1.22944	5.24164	4.22583	1	-1.48957	7.77005	4.89193	1
ncRNA_as_chr1_164	LNC	GM16894																	0						0	-1	0	0	1	3.54826	0	0.0287514	1	-3.48882	0.0177733	0	1	-23.6769	0.221895	0	0.708737	-2.59026	0.0930109	0.0311655	1
ncRNA_as_chr1_1039	LNC	GM16897																	0						0	3.66052	0	0.00921484	1	-3.70415	0.0145486	0	1	9.0836	0	0.0437733	1	3.27329	0.0305733	0.12224	1	-1.80286	0.114817	0.0602302	1
ncRNA_as_chr7_6385	LNC	GM16938																	0						0	1.05788	0.0680408	0.068656	1	-1.66936	0.0960991	0.0618582	1	1.33921	0.0578222	0.0807719	1	-1.01615	0.148793	0.151989	1	1.22326	0.1791	0.21487	1
ncRNA_inter_chr10_8899	LNC	GM16998																	0						0	1.03571	0.3421	0.350546	1	-1.14246	0.945553	0.860574	1	1.81973	1.3157	2.60435	1	1.40543	1.32432	2.05457	1	1.48469	1.16529	1.70345	1
ncRNA_inter_chr1_45	LNC	GM17644																	0						0	1.76939	0.996995	1.71098	1	1.1672	9.1166	11.1491	1	1.10078	4.41512	5.52557	1	-1.25088	32.737	29.5369	1	-1.33272	108.358	78.097	1
ncRNA_inter_chr10_9142	LNC	GM17745																	0						0	4.43077	0	0.0518425	1	3.54798	0	0.0464708	1	2.8876	0.0574538	0.264572	1	1.23206	0.129939	0.168167	1	-2.05249	0.124112	0.0503727	1
ncRNA_intra_chr7_6475	LNC	GM17757; GM18853																	0						0	-3.51778	0.0274704	0	1	1	0	0	1	1	0	0	1	1	0	0	1	1.50333	0.0325216	0.0527974	1
ncRNA_inter_chr2_1104	LNC	GM17762																	0						0	-1.26775	0.80314	0.641518	1	-1.73684	1.34848	0.824488	1	-2.57255	1.32998	0.543272	1	2.15474	0.558492	1.25666	1	-1.26815	0.314819	0.26092	1
ncRNA_inter_chr10_9030	LNC	GM17769																	0						0	-3.66076	0.0642269	0.0147404	1	1.71761	0.0373371	0.0676849	1	1.77446	0.0638734	0.109263	1	6.23903	0	0.0244865	1	-1.04204	0.19264	0.182016	1
ncRNA_as_chr17_13745	LNC	GM17801																	0						0	1.79741	0.00753667	0.0154547	1	1	0	0	1	1	0	0	1	3.34381	0.0115033	0.0502834	1	-1.28581	0.0222872	0.0132862	1
ncRNA_inter_chr15_12366	LNC	GM19276																	0						0	-1	0	0	1	1	0	0	1	1	0	0	1	-6.55869	0.0330111	0	1	1	0	0	1
ncRNA_inter_chr8_7396	LNC	GM1943																	0						0	-1.06498	9.67116	8.52848	1	1.06693	5.82559	6.34548	1	1.01317	3.81882	3.94843	1	-2.336	1.6112	0.748613	1	1.099	1.25342	1.25231	1
ncRNA_inter_chr6_5684	LNC	GM19434																	0						0	-1	0	0	1	1	0	0	1	1	0	0	1	-9.70197	0.078709	0	1	-6.46115	0.0361725	0	1
ncRNA_as_chr18_14502	LNC	GM19466																	0						0	-1	0	0	1	1	0	0	1	1	0	0	1	1	0	0	1	-6.61713	0.00328575	0	1
ncRNA_inter_chr15_12573	LNC	GM19510																	0						0	-1	0	0	1	1	0	0	1	1	0	0	1	3.57173	0	0.0184361	1	-12.2231	0.0541203	0	1
ncRNA_as_chr16_13310	LNC	GM19522																	0						0	-1.3419	0.443859	0.287161	1	-1.72389	0.177712	0.103839	1	1.5387	0.230352	0.353261	1	1.32208	0.218839	0.3013	1	7.19902	0.013016	0.13742	0.74256
ncRNA_as_chr19_15091	LNC	GM19557																	0						0	8.54645	0.0161414	0.210551	1	1.21387	0.493907	0.656359	1	1.6322	0.207147	0.410944	1	1.23589	0.473665	0.67771	1	3.52907	0.156645	0.524967	0.383772
ncRNA_inter_chr5_4379	LNC	GM19619																	0						0	1.00228	0.340402	0.28032	1	1.19582	0.1343	0.176207	1	1.71249	0.424261	0.826833	1	1.91547	0.175726	0.358037	1	1.05633	0.82291	0.830053	1
ncRNA_inter_chr6_5364	LNC	GM1965																	0						0	3.69977	0	0.0584955	1	-4.01009	0.0870548	0	1	1	0	0	1	-4.05017	0.0932753	0	1	1	0	0	1
ncRNA_inter_chr17_14141	LNC	GM19689																	0						0	-1	0	0	1	1	0	0	1	1	0	0	1	1	0	0	1	3.39704	0	0.0682762	1
ncRNA_as_chr3_2552	LNC	GM19710																	0						0	-1.06624	0.0193126	0.0221036	1	-1.25528	0.0433386	0.0352588	1	-2.32573	0.0344255	0.0147203	1	-1.00712	0.0472929	0.0484644	1	-1.01975	0.0547133	0.048166	1
ncRNA_inter_chr6_5502	LNC	GM19757																	0						0	-2.11375	0.138677	0.062474	1	1.06455	0.98991	1.03297	1	-2.17584	0.993721	0.542182	1	1.18417	5.41877	6.4097	1	-1.30064	1.36956	0.99835	1
ncRNA_as_chr7_6031	LNC	GM19897																	0						0	-3.03506	0.0147484	0.00456539	1	1.59012	0.00370122	0.00579087	1	1.7941	0.00252976	0.007028	1	2.07788	0.0155793	0.0353272	1	-1.16623	0.00259131	0.00211644	1
ncRNA_inter_chr12_10452	LNC	GM20187																	0						0	-1	0	0	1	1	0	0	1	1	0	0	1	-4.0534	0.0571142	0	1	1	0	0	1
ncRNA_as_chr15_12783	LNC	GM20324																	0						0	1.5417	0.187771	0.273967	1	2.7507	0.172225	0.506459	1	5.26426	0.0948985	0.518624	0.601229	-1.06905	0.338273	0.319805	1	1.40555	0.460329	0.626845	1
ncRNA_inter_chr12_10716	LNC	GM20337																	0						0	-1.446	1.33408	0.851996	1	-1.31668	1.091	0.853626	1	-1.33038	0.925149	0.752853	1	-2.0446	0.739039	0.360414	1	1.05484	0.115093	0.12036	1
ncRNA_inter_chr8_7622	LNC	GM20735																	0						0	-1	0	0	1	1	0	0	1	1	0	0	1	2.13779	0.0232329	0.0606476	1	1	0	0	1
ncRNA_inter_chr15_12635	LNC	GM20740																	0						0	-1	0	0	1	1	0	0	1	1	0	0	1	1	0	0	1	1	0	0	1
ncRNA_inter_chr1_776	LNC	GM20743																	0						0	-1	0	0	1	1	0	0	1	1	0	0	1	1	0	0	1	-3.47866	0.0262291	0.00532272	1
ncRNA_inter_chr7_6312	LNC	GM20744																	0						0	-1	0	0	1	1	0	0	1	1	0	0	1	3.56724	0	0.0535398	1	-6.62231	0.0681384	0	1
ncRNA_inter_chr18_14557	LNC	GM20748																	0						0	-1.49776	0.368632	0.234553	1	-1.2745	0.797094	0.666169	1	1.13056	0.614913	0.811987	1	-1.64931	0.903502	0.587375	1	1.07745	0.152217	0.151143	1
ncRNA_inter_chr1_476	LNC	GM20753																	0						0	-1.9198	0.122976	0.0780239	1	3.60074	0.0316274	0.154393	1	-1.13193	0.0989197	0.0651317	1	1.51253	0.0351472	0.0611659	1	-1.59621	0.0688408	0.0446649	1
ncRNA_inter_chr3_2287	LNC	GM20755																	0						0	-1	0	0	1	1	0	0	1	1	0	0	1	-10.74	0.00832654	0	1	-2.0171	0.00479139	0.00203043	1
ncRNA_as_chr7_6295	LNC	GM21057																	0						0	-3.51823	0.00496615	0	1	1	0	0	1	-3.49005	0.00523223	0	1	1	0	0	1	1	0	0	1
ncRNA_as_chr6_5294	LNC	GM21284																	0						0	1.24258	0.00926089	0.00941654	1	-1.4777	0.012003	0.00740928	1	-1.37544	0.00837835	0.00565764	1	-2.55293	0.0282454	0.0117152	1	1.00649	0.0172997	0.0172135	1
ncRNA_inter_chr8_7283	LNC	GM2694																	0						0	-1	0	0	1	1	0	0	1	1	0	0	1	1	0	0	1	-3.88213	0.0143826	0	1
ncRNA_inter_chr13_11390	LNC	GM2848																	0						0	-6.02494	0.0421676	0	1	1.24065	0.136266	0.176997	1	-3.4999	0.436923	0.149572	1	-1.77931	1.7551	1.04114	1	-1.96065	0.244444	0.126726	1
ncRNA_inter_chr3_2912	LNC	GM29811																	0						0	-1	0	0	1	1	0	0	1	1	0	0	1	1	0	0	1	-2.01161	0.0993118	0.0405562	1
ncRNA_as_chr16_13145	LNC	GM30505																	0						0	-2.52679	0.814572	0.302101	0.307536	1.11528	0.357776	0.384737	1	-1.31716	0.299134	0.251849	1	-1.77606	0.338093	0.203951	1	-1.17653	0.193046	0.156347	1
ncRNA_as_chr10_8953	LNC	GM31763																	0						0	-1	0	0	1	-3.70437	0.0216069	0	1	11.7398	0	0.0872578	1	1	0	0	1	-6.77858	0.0310786	0	1
ncRNA_as_chr2_1112	LNC	GM3230																	0						0	1.1754	0.453777	0.485918	1	1.07478	2.6527	2.94301	1	-1.07864	1.04121	1.16763	1	-1.01484	4.99973	5.14704	1	2.02588	0.520325	0.943171	1
ncRNA_as_chr9_8082	LNC	GM32511																	0						0	-1.96754	0.683233	0.320157	1	-1.29817	0.977236	0.806414	1	-1.00992	1.30416	1.39924	1	-1.06375	2.62575	2.56286	1	-1.376	4.12349	2.82928	1
ncRNA_inter_chr5_4238	LNC	GM3716																	0						0	-1.96126	0.0368582	0.0233603	1	1.0822	0.0795177	0.0926329	1	1.50815	0.0322071	0.0569813	1	-9.12383	0.241801	0.018313	0.633685	-3.65798	0.053759	0.0108294	1
ncRNA_inter_chr18_14452	LNC	GM4013																	0						0	1.04794	0.839597	0.78504	1	1.11913	0.276193	0.315836	1	-1.2058	0.393898	0.334472	1	1.08928	0.179897	0.210632	1	2.09959	0.0186163	0.0434853	1
ncRNA_inter_chr16_13062	LNC	GM4262																	0						0	3.12167	0.209968	0.558622	1	24.1206	0	0.502727	1	2.04127	0.117578	0.333806	1	-2.50111	0.833893	0.314726	1	-1.16044	0.630134	0.471604	1
ncRNA_inter_chr7_6603	LNC	GM4265																	0						0	-1	0	0	1	1.66339	0.0211024	0.0375079	1	1.61188	0.0337858	0.065286	1	-1.22767	0.1156	0.0955942	1	1.79995	0.0263898	0.0484531	1
ncRNA_inter_chr3_2580	LNC	GM4349																	0						0	-1	0	0	1	11.079	0	0.310685	1	3.66284	0	0.0748189	1	-1.33016	0.439367	0.334884	1	1.74306	1.23266	2.08413	1
ncRNA_inter_chr10_9356	LNC	GM4489																	0						0	-1	0	0	1	1	0	0	1	1	0	0	1	6.23904	0	0.0175728	1	-6.61827	0.0120087	0	1
ncRNA_inter_chr17_14074	LNC	GM4566																	0						0	-1	0	0	1	-7.23389	0.0528268	0	1	1	0	0	1	1	0	0	1	6.67198	0	0.041407	1
ncRNA_inter_chr7_5979	LNC	GM4598																	0						0	1.05157	0.00287985	0.00321854	1	1	0	0	1	1	0	0	1	1	0	0	1	1.51794	0.00323333	0.00639527	1
ncRNA_inter_chr16_13369	LNC	GM4827																	0						0	-1	0	0	1	1	0	0	1	1	0	0	1	1	0	0	1	1	0	0	1
ncRNA_inter_chr8_7211	LNC	GM4890																	0						0	-1.33949	1.02565	0.698089	1	-1.14859	0.656364	0.585	1	-1.83321	0.675789	0.414684	1	-1.55131	1.51658	1.04626	1	1.0061	0.954696	0.869981	1
ncRNA_inter_chr5_4084	LNC	GM4961																	0						0	-2.54434	0.321273	0.114638	1	-2.01295	0.127379	0.0678956	1	1.06825	0.0419711	0.0632285	1	-6.36911	0.137255	0	1	-2.79973	0.131317	0.0367982	1
ncRNA_inter_chr13_11631	LNC	GM5086																	0						0	-9.00026	0.0444939	0	1	-2.0609	0.034946	0.013179	1	1.04497	0.0521848	0.0540093	1	1.24151	0.108461	0.136446	1	1.18786	0.0962847	0.122678	1
ncRNA_inter_chr14_12220	LNC	GM5088																	0						0	-1	0	0	1	1	0	0	1	1	0	0	1	8.65236	0	0.164927	1	1	0	0	1
ncRNA_inter_chr17_13679	LNC	GM5091																	0						0	-1	0	0	1	1	0	0	1	1	0	0	1	1	0	0	1	-9.34192	0.189768	0	1
ncRNA_inter_chr9_7990	LNC	GM5122																	0						0	-1	0	0	1	1	0	0	1	1	0	0	1	1.73047	0.026312	0.0509511	1	1	0	0	1
ncRNA_as_chr5_4078	LNC	GM5129																	0						0	-8.9534	0.015834	0	1	-1.82934	0.0639904	0.0333334	1	-1.7151	0.0195775	0.0114934	1	1.65465	0.0201795	0.0373178	1	2.94048	0.0160805	0.0438239	1
ncRNA_inter_chr11_10016	LNC	GM53																	0						0	-1	0	0	1	1	0	0	1	1	0	0	1	-4.05447	0.0415924	0	1	-3.88394	0.0262036	0	1
ncRNA_inter_chr15_12435	LNC	GM5468																	0						0	-8.26085	0.0474712	0	1	-1.87452	0.0539074	0.0260668	1	1.04753	0.043154	0.0481839	1	3.56776	0	0.0279192	1	-1.16625	0.017766	0.0145103	1
ncRNA_inter_chr16_13357	LNC	GM5485																	0						0	-1	0	0	1	1	0	0	1	1	0	0	1	-3.5881	0.0132006	0	1	-3.85627	0.00984206	0	1
ncRNA_inter_chr3_2710	LNC	GM5547																	0						0	-1	0	0	1	-4.01122	0.0661225	0	1	-1.64818	0.396877	0.191816	1	-4.58985	0.946337	0.193437	0.853718	-1.07022	0.0446345	0.0518285	1
ncRNA_inter_chr6_5344	LNC	GM5577																	0						0	-1	0	0	1	-1.1279	0.00714923	0.00549073	1	1.51216	0.00836675	0.0173748	1	3.45896	0.00694977	0.0284871	1	-1.80095	0.00918947	0.00401348	1
ncRNA_inter_chr9_8275	LNC	GM5627																	0						0	-1.50106	1.11514	0.646591	1	-3.00599	1.41619	0.435262	1	1.79048	0.286036	0.454381	1	-1.14111	0.613172	0.563937	1	-2.11842	1.30129	0.599747	1
ncRNA_inter_chr4_3345	LNC	GM5860																	0						0	4.40961	0	0.0464724	1	-2.93237	0.232141	0.0681755	1	2.25492	0.185931	0.522189	1	-1.86209	1.15244	0.621017	1	7.63025	0	0.0646315	1
ncRNA_inter_chr8_6906	LNC	GM6213																	0						0	-3.51795	0.0131367	0	1	-3.70327	0.0202497	0	1	1	0	0	1	2.278	0.0225032	0.0661026	1	-3.00892	0.0530248	0.0115792	1
ncRNA_as_chr18_14297	LNC	GM6277																	0						0	1.18332	0.311069	0.338477	1	-1.22451	0.764647	0.645423	1	1.12638	0.360643	0.429898	1	-1.22788	0.248725	0.199109	1	-1.57824	0.525594	0.306562	1
ncRNA_as_chr4_3146	LNC	GM6297																	0						0	1.35501	0.0551065	0.065078	1	1.08533	0.35702	0.415356	1	1.24189	0.432626	0.581628	1	1.15782	0.534624	0.643115	1	-1.1384	0.259032	0.218797	1
ncRNA_inter_chr6_5853	LNC	GM6313																	0						0	-1	0	0	1	-4.00974	0.0204195	0	1	1	0	0	1	-4.05017	0.0218786	0	1	-9.3429	0.0413512	0	1
ncRNA_inter_chr3_2438	LNC	GM6634																	0						0	-1.74261	0.0197426	0.00627626	1	3.54823	0	0.0109563	1	3.66272	0	0.00940789	1	-1.09039	0.0110119	0.0107223	1	1	0	0	1
ncRNA_inter_chr12_10538	LNC	GM7008																	0						0	-1.47116	0.0548683	0.0408437	1	-1.93767	0.0265584	0.013585	1	3.66077	0	0.0116651	1	-2.46214	0.0380632	0.0118809	1	-9.97232	0.0326415	0	1
ncRNA_inter_chr6_5366	LNC	GM839																	0						0	-1.08358	0.393052	0.341657	1	-1.35275	0.390602	0.320246	1	-1.69378	0.481148	0.290834	1	-7.44275	0.258958	0.0280699	1	-1.7274	0.146785	0.0873468	1
ncRNA_inter_chr1_291	LNC	GM8883																	0						0	-1.48974	197.959	121.107	1	-1.36336	111.242	84.7385	1	-1.40895	159.555	119.404	1	-1.50567	81.3511	55.6987	0.791895	-1.49089	62.5155	39.3368	0.592575
ncRNA_inter_chr9_7918	LNC	GM8884																	0						0	-1	0	0	1	1	0	0	1	1	0	0	1	1	0	0	1	1	0	0	1
ncRNA_inter_chr7_6474	LNC	GM8979																	0						0	3.6997	0	0.00548294	1	6.11894	0	0.0161634	1	-2.39111	0.0230579	0.00746944	1	8.65279	0	0.0228227	1	-1.19137	0.015093	0.0111105	1
ncRNA_inter_chr3_2597	LNC	GM9054																	0						0	-1.63066	0.0757641	0.0384774	1	-2.63033	0.189804	0.0671687	1	1.04753	0.103311	0.115352	1	-1.42637	0.188197	0.132573	1	-5.01726	0.309412	0.0364042	1
ncRNA_inter_chrX_15402	LNC	GM9159																	0						0	6.16868	0	0.0458391	1	-1.45849	0.450426	0.310444	1	-2.73602	1.06492	0.425453	1	-1.93282	4.51789	2.36239	0.850285	-3.74189	1.25137	0.297159	0.257892
ncRNA_inter_chr13_11608	LNC	GM9776																	0						0	-1.68441	2.73809	1.56042	1	1.01439	3.97706	4.08388	1	1.08762	3.57578	4.57263	1	-1.11247	3.74845	3.53009	1	1.12501	1.5681	1.76997	1
ncRNA_as_chr5_4086	LNC	GM9899																	0						0	-1	0	0	1	1	0	0	1	6.65184	0	0.0601576	1	-3.50907	0.114761	0.0283246	1	-4.48784	0.104441	0.0209289	1
ncRNA_as_chr15_12537	LNC	GM9920																	0						0	1.18296	0.249091	0.270609	1	-1.21962	0.218601	0.179732	1	1.41989	0.179083	0.306426	1	1.32808	0.0792191	0.108669	1	-1.15093	0.104032	0.0860676	1
ncRNA_inter_chr5_4366	LNC	GM9958																	0						0	-1.40485	0.95899	0.62993	1	-1.10615	3.74835	3.53515	1	1.70263	3.00566	5.29967	1	1.55496	1.48838	2.35806	1	1.18238	1.70223	1.88135	1
ncRNA_as_chr16_13076	LNC	GM9961																	0						0	3.65994	0	0.0070027	1	1	0	0	1	1	0	0	1	1	0	0	1	1	0	0	1
ncRNA_as_chr6_5518	LNC	GT_ROSA_26SOR																	0						0	1.49391	14.755	19.2611	1	1.05387	69.6649	75.7475	1	1.25405	122.406	163.862	1	1.16586	52.537	61.819	1	1.35924	10.1952	12.7237	1
ncRNA_inter_chr7_6679	LNC	H19																	0						0	1.93256	1.97538	3.5024	1	-1.62051	0.672772	0.39804	1	-3.38327	0.783354	0.271322	1	-1.15975	0.268696	0.252355	1	-2.82257	0.175427	0.0460866	1
ncRNA_inter_chr6_5145	LNC	HALR1																	0						0	-1	0	0	1	1	0	0	1	3.73249	0	0.0289797	1	1	0	0	1	-3.85658	0.0207777	0	1
ncRNA_as_chr15_12549	LNC	HAS2OS																	0						0	-1	0	0	1	1	0	0	1	1	0	0	1	-1.8303	0.0295285	0.0135874	1	-3.8826	0.00983772	0	1
ncRNA_as_chr10_8936	LNC	HK1OS																	0						0	-1	0	0	1	2.08382	0.0347031	0.0678701	1	1.7941	0.0118597	0.0329478	1	-1.1205	0.0192826	0.0167785	1	-3.88328	0.0121482	0	1
ncRNA_as_chr1_883	LNC	HMGA2-PS1																	0						0	1.36161	1.40686	1.75929	1	-1.07704	3.37757	3.38432	1	-1.17321	1.96795	1.73736	1	-4.00622	1.19403	0.291309	0.793928	-1.80559	0.313292	0.171805	1
ncRNA_as_chr2_1966	LNC	HNF4AOS																	0						0	1.45844	0.427651	0.576166	1	1.32819	1.67411	2.31591	1	-1.04158	1.08528	1.15726	1	1.36518	26.3221	36.835	1	1.38864	17.2424	22.354	0.854751
ncRNA_as_chr6_5149	LNC	HOXA11OS																	0						0	-1	0	0	1	1	0	0	1	1	0	0	1	-6.12289	0.215759	0.0276821	1	-6.61758	0.0400855	0	1
ncRNA_inter_chr15_12921	LNC	I730030J21RIK																	0						0	-2.04929	0.0121843	0.0031599	1	6.0054	0	0.00820459	1	-8.41049	0.0100534	0	1	-1.95767	0.0286418	0.0149658	1	3.39737	0	0.00271708	1
ncRNA_as_chr7_6684	LNC	IGF2OS																	0						0	-1	0	0	1	-1.61428	0.13893	0.0934956	1	1	0	0	1	-7.17111	0.376415	0.0408836	1	-1.15944	0.0592022	0.050673	1
ncRNA_as_chr2_1744	LNC	IL1BOS																	0						0	-5.90879	0.00701464	0	1	-1.82623	0.0294493	0.0168376	1	1.44621	0.0143476	0.0247258	1	-1.8459	0.0229934	0.011627	1	-3.1484	0.0267558	0.00778869	1
ncRNA_inter_chr7_6206	LNC	IPW																	0						0	-1	0	0	1	3.5419	0	0.0192361	1	-3.9538	0.0292842	0	1	1	0	0	1	1.25586	0.0262209	0.0376668	1
ncRNA_as_chr4_3438	LNC	KANK4OS																	0						0	-1.02508	0.0204276	0.012988	1	1	0	0	1	3.73212	0	0.0105571	1	-9.70267	0.03294	0	1	-17.5608	0.0446333	0	1
ncRNA_inter_chr11_9944	LNC	LHX1OS																	0						0	-1	0	0	1	1	0	0	1	1	0	0	1	-3.58603	0.0248153	0	1	1	0	0	1
ncRNA_inter_chr6_4994	LNC	LINCPINT																	0						0	-1.87789	0.19319	0.0738702	1	2.11017	0.544379	1.22104	1	-1.07623	0.513685	0.601499	1	1.71099	11.3544	20.3776	0.41343	1.4097	30.4121	40.4572	0.91663
ncRNA_as_chr11_10140	LNC	LOC100503496																	0						0	-1.01861	0.0315682	0.0282975	1	-1.00155	0.0346393	0.0385671	1	-1.33242	0.0381535	0.0303218	1	2.15618	0.0143795	0.0323333	1	1.37786	0.0471206	0.0651157	1
ncRNA_inter_chr3_2809	LNC	LOC100862268																	0						0	-1	0	0	1	1	0	0	1	1	0	0	1	-7.40447	0.0717339	0	1	-6.62139	0.0451931	0	1
ncRNA_intra_chr17_13672	LNC	LOC106740																	0						0	1.48733	0.167993	0.259108	1	1.07902	1.42259	1.62439	1	1.98309	1.81244	3.58273	1	1.10731	1.33111	1.53719	1	1.2899	1.25161	1.53111	1
ncRNA_intra_chrX_15500	LNC	MAGEB16-PS1																	0						0	-1	0	0	1	1	0	0	1	1	0	0	1	1	0	0	1	1	0	0	1
ncRNA_as_chr9_7976	LNC	MAN2C1OS																	0						0	1.19429	0.0228345	0.0270432	1	1.1322	0.0462952	0.0564083	1	1.0591	0.0252121	0.023913	1	2.77263	0.00500989	0.0152	1	1.2328	0.0236478	0.0272692	1
ncRNA_inter_chr3_2242	LNC	MANNR																	0						0	-1	0	0	1	1	0	0	1	-6.02595	0.132664	0	1	1	0	0	1	1.99518	0.060556	0.148376	1
ncRNA_as_chr3_2283	LNC	MCCC1OS																	0						0	1.01115	0.121098	0.103705	1	1.37139	0.0825155	0.113663	1	1.46052	0.0639894	0.125437	1	1.01518	0.0531522	0.0590609	1	1.06765	0.156469	0.160104	1
ncRNA_inter_chr11_9770	LNC	MED9OS																	0						0	-1	0	0	1	1	0	0	1	1	0	0	1	-3.58574	0.0303686	0	1	-1.28575	0.0373654	0.0183792	1
ncRNA_inter_chr12_10922	LNC	MEG3																	0						0	1.50091	0.276362	0.423474	1	-1.07957	6.07531	5.60096	1	1.06703	4.44514	5.32814	1	1.14933	34.3685	39.3147	1	1.19215	14.6361	16.3327	1
ncRNA_inter_chr18_14558	LNC	MIR143HG																	0						0	-6.47077	0.114652	0	1	-1.36829	6.61782	4.86588	1	-1.01442	3.31179	3.41948	1	-1.98691	57.0573	28.8022	0.195366	-1.6816	27.4737	15.2691	0.318867
ncRNA_as_chr2_1801	LNC	MIR6240																	0						0	-1	0	0	1	1	0	0	1	1	0	0	1	1	0	0	1	1	0	0	1
ncRNA_inter_chr5_4081	LNC	MIR6362																	0						0	8.60879	0	0.0270752	1	-1.18174	0.162037	0.152195	1	-4.69515	0.070551	0.0146718	1	1.87626	0.315362	0.633041	1	1.10964	0.0614861	0.070183	1
ncRNA_inter_chr6_4996	LNC	MKLN1OS																	0						0	-1.02816	0.0375871	0.0355827	1	1.02621	0.044755	0.0456658	1	-1.97223	0.0678572	0.038441	1	-1.49755	0.400576	0.282716	1	1.03519	0.0311691	0.0289248	1
ncRNA_as_chr7_6160	LNC	MTAG2																	0						0	-1	0	0	1	1	0	0	1	1	0	0	1	-1.61824	0.0337457	0.0211976	1	1	0	0	1
ncRNA_inter_chr7_6674	LNC	NCTC1																	0						0	-1	0	0	1	1	0	0	1	1	0	0	1	-4.05	0.0384946	0	1	-9.34306	0.0727559	0	1
ncRNA_as_chr2_2074	LNC	NESPAS																	0						0	8.92724	0	0.0162951	1	-1.87291	0.0140322	0.00730333	1	1.81855	0.0045147	0.0130725	1	-2.13424	0.299539	0.155748	1	-1.54707	0.109844	0.0695322	1
ncRNA_inter_chr1_176	LNC	PANTR1																	0						0	-1	0	0	1	1	0	0	1	1	0	0	1	1	0	0	1	-3.88242	0.00636614	0	1
ncRNA_inter_chr17_13847	LNC	PDXK-PS																	0						0	3.66035	0	0.0409315	1	2.24773	0.0646237	0.172562	1	7.17842	0	0.168939	1	-1.429	0.351251	0.25857	1	-1.4437	0.278858	0.210147	1
ncRNA_intra_chr15_12652	LNC	PEG13																	0						0	1.28093	6.28067	7.77424	1	1.05443	7.85774	8.44865	1	-1.03131	6.45785	6.37246	1	1.65274	2.44129	4.16313	1	1.2461	9.43578	11.1006	1
ncRNA_as_chr7_5898	LNC	PEG3OS																	0						0	-1	0	0	1	-3.70294	0.00648305	0	1	1	0	0	1	1	0	0	1	-3.88272	0.00453893	0	1
ncRNA_as_chr3_2691	LNC	PHTF1OS																	0						0	2.51205	0.0492759	0.152717	1	1.35939	0.428622	0.619762	1	2.11407	0.337361	0.795425	1	1.24252	0.982635	1.28905	1	-1.13845	0.634792	0.521916	1
ncRNA_as_chr5_4613	LNC	PITPNM2OS1																	0						0	1.04114	0.0181259	0.0184108	1	2.23271	0.0326831	0.0941375	1	-3.4901	0.0198675	0	1	1.6536	0.0324857	0.0600887	1	-1.21315	0.121249	0.0901165	1
ncRNA_inter_chr10_8925	LNC	PLDI																	0						0	-1	0	0	1	5.82922	0	0.00975968	1	3.66059	0	0.00592234	1	1	0	0	1	-6.61787	0.00873454	0	1
ncRNA_inter_chr12_10712	LNC	PLEKHD1OS																	0						0	4.4242	0	0.0201229	1	1	0	0	1	1	0	0	1	6.11039	0	0.0315502	1	-3.8838	0.0114217	0	1
ncRNA_as_chr9_7931	LNC	PLET1OS																	0						0	-1.09996	0.466288	0.379031	1	-1.37032	0.845039	0.626626	1	-2.0921	1.42119	0.75021	0.790426	-1.42773	3.01886	2.19713	1	-1.68458	0.497343	0.278074	0.880749
ncRNA_as_chr6_5003	LNC	PLXNA4OS1																	0						0	-3.1406	0.537549	0.146606	1	2.85451	0.2015	0.606685	1	1.31053	0.214678	0.262088	1	-1.22048	0.23478	0.203999	1	-4.9325	0.140978	0.0177683	1
ncRNA_as_chr5_4051	LNC	PRKAG2OS1																	0						0	-1	0	0	1	-1.14543	0.0107585	0.00811463	1	1	0	0	1	-2.30349	0.181989	0.0877826	1	-2.25199	0.0439692	0.0177943	1
ncRNA_inter_chr15_12608	LNC	PVT1																	0						0	-1.37625	1.18552	0.779509	1	-1.60795	1.75973	1.16573	1	-1.49877	1.61734	1.21197	1	-1.14877	3.41714	3.16852	1	-1.17126	4.95981	3.95466	1
ncRNA_as_chr12_10241	LNC	RAB10OS																	0						0	1.48248	3.03926	4.17227	1	1.67868	4.835	8.4537	0.60338	1.39151	3.93041	5.83425	1	1.11693	6.38632	7.33193	1	1.14668	4.28266	4.62251	1
ncRNA_as_chr11_9903	LNC	RAB11FIP4OS2																	0						0	-1	0	0	1	-3.89103	0.0132856	0	1	1	0	0	1	1	0	0	1	1	0	0	1
ncRNA_inter_chr17_13739	LNC	RAB26OS																	0						0	-1.09462	0.819207	0.642235	1	1.24221	5.26718	7.0694	1	-1.18126	5.22097	4.753	1	1.11826	4.52271	5.3313	1	-1.1525	0.264289	0.238737	1
ncRNA_inter_chr5_4710	LNC	RBAKDN																	0						0	-1	0	0	1	3.54796	0	0.0115365	1	1	0	0	1	1	0	0	1	-9.47531	0.0227106	0	1
ncRNA_as_chrX_15224	LNC	RBM3OS																	0						0	-1.03498	0.187951	0.135828	1	-4.49916	0.404958	0.0879512	1	-3.21155	0.199095	0.0424587	1	1.93932	0.127744	0.268465	1	1.74003	0.228171	0.3937	1
ncRNA_inter_chr18_14506	LNC	REDRUM																	0						0	-1	0	0	1	1	0	0	1	-6.35344	0.122608	0	1	-1.42834	0.330734	0.22986	1	-6.31788	0.502799	0.0653876	1
ncRNA_inter_chr4_3178	LNC	RMRP																	0						0	1.37746	0.0548411	0.070786	1	-1.65049	0.127761	0.0845586	1	-1.23321	0.0580509	0.0521412	1	4.46187	0.227124	1.08009	0.0549531	-1.23233	38.3225	29.3923	1
ncRNA_inter_chr14_12016	LNC	RPPH1																	0						0	4.32246	0.0663825	0.32025	1	-2.46638	0.185671	0.070993	1	2.57813	0.0530009	0.206662	1	5.84556	0.0386188	0.279871	1	-1.09701	4.64505	3.94689	1
ncRNA_inter_chr3_2209	LNC	RPRL2																	0						0	-1	0	0	1	1	0	0	1	1	0	0	1	6.08982	0	0.0256692	1	1	0	0	1
ncRNA_inter_chr8_6718	LNC	RPRL3																	0						0	-1	0	0	1	1	0	0	1	1	0	0	1	1	0	0	1	1	0	0	1
ncRNA_as_chr11_10210	LNC	RPTOROS																	0						0	3.00461	0.0118586	0.0566729	1	3.54185	0	0.0187775	1	1	0	0	1	-2.98369	0.0609415	0.0201119	1	-3.85609	0.0134948	0	1
ncRNA_inter_chr9_8029	LNC	SCARLETLTR																	0						0	6.87637	0	0.00925597	1	2.2329	0.00991605	0.0274098	1	1.04434	0.0280862	0.0337464	1	-1.48566	0.0367671	0.0257734	1	2.6635	0.00604037	0.0138676	1
ncRNA_intra_chr1_393	LNC	SCARNA6																	0						0	-2.65854	0.0409705	0.00777876	1	-2.35891	0.215034	0.0868488	1	-6.76023	0.454364	0.0729174	0.567698	-1.21501	1.78053	1.52912	1	1.20804	3.89717	4.44622	1
ncRNA_inter_chr9_8394	LNC	SLC22A13B-PS																	0						0	-2.86355	0.0956888	0.0367195	1	-1.00356	0.869266	0.885523	1	-1.87121	1.05861	0.537399	1	1.20294	5.92643	7.19756	1	-1.17217	2.21896	1.75899	1
ncRNA_as_chr11_9930	LNC	SLFN5OS																	0						0	-1	0	0	1	1	0	0	1	1	0	0	1	-4.06094	0.00899745	0	1	1	0	0	1
ncRNA_inter_chr4_3241	LNC	SMC2OS																	0						0	1.29668	0.0546879	0.0575025	1	13.9397	0	0.116696	1	3.73235	0	0.0217348	1	-4.04941	0.0234576	0	1	-1.14583	0.0147785	0.0126494	1
ncRNA_as_chr19_14777	LNC	SNHG1																	0						0	1.3673	0.267098	0.33262	1	1.18802	1.20584	1.52755	1	1.22431	1.16409	1.50894	1	1.3775	0.902583	1.281	1	1.30675	0.207517	0.250219	1
ncRNA_inter_chr12_10895	LNC	SNHG10																	0						0	1.30047	0.232858	0.278751	1	1.06722	1.92074	2.16563	1	-1.24963	1.27106	1.05663	1	-1.09765	2.0853	1.9654	1	1.10371	15.6934	16.3738	1
ncRNA_inter_chr4_3683	LNC	SNHG12																	0						0	1.43766	2.20027	2.9412	1	1.19496	12.7454	16.124	1	1.07478	12.2942	14.6161	1	1.0018	11.9774	12.4579	1	1.29907	2.88665	3.47733	1
ncRNA_inter_chr15_12453	LNC	SNHG18																	0						0	-1.45766	2.07737	1.30544	1	-1.08667	1.6352	1.515	1	1.40256	1.20669	1.81694	1	-1.09575	1.13056	1.06098	1	1.23108	0.201526	0.218384	1
ncRNA_inter_chr9_8169	LNC	SNHG5																	0						0	1.31455	0.961152	1.20184	1	1.4022	5.40098	8.03973	1	1.16574	7.7501	9.87601	1	1.34073	4.39378	6.04804	1	1.23001	1.60275	1.80249	1
ncRNA_as_chr2_1145	LNC	SNHG7																	0						0	1.21626	0.182048	0.204944	1	-1.05744	4.13511	4.1005	1	-1.27985	2.5618	2.20738	1	-1.11168	6.06988	5.65727	1	1.24082	0.67401	0.789488	1
ncRNA_as_chr3_2803	LNC	SNHG8																	0						0	1.01198	5.16	4.57366	1	1.19785	7.7631	9.82257	1	1.06505	7.94731	9.37359	1	1.29703	5.20929	6.89602	1	1.11601	0.47175	0.504315	1
ncRNA_inter_chr17_13740	LNC	SNHG9																	0						0	-1	0	0	1	1.96231	0.194774	0.418897	1	1.50533	0.12274	0.254264	1	1.65411	0.236532	0.404369	1	-1.47229	0.100055	0.0633073	1
ncRNA_intra_chr2_1796	LNC	SNORD17																	0						0	1.37149	0.193113	0.238417	1	3.87417	0.228449	0.991368	1	-3.26658	0.512963	0.150575	1	1.49976	1.7354	2.95027	1	1.27029	227.954	271.355	1
ncRNA_inter_chr6_5797	LNC	SOX5OS3																	0						0	-1	0	0	1	1	0	0	1	1	0	0	1	1	0	0	1	-6.62221	0.128144	0	1
ncRNA_inter_chr7_5877	LNC	SPEER9-PS1																	0						0	-1	0	0	1	1	0	0	1	-8.41036	0.063604	0	1	1	0	0	1	-1.16624	0.0200833	0.0164029	1
ncRNA_inter_chr2_1093	LNC	STAMOS																	0						0	-1.09247	0.21776	0.178247	1	1.28836	0.0922889	0.128244	1	-1.49172	0.102315	0.0719786	1	-1.43726	0.145216	0.103331	1	1.27272	0.0151258	0.0168906	1
ncRNA_as_chr17_13821	LNC	TBC1D22BOS																	0						0	-1	0	0	1	1	0	0	1	1	0	0	1	1	0	0	1	-3.88282	0.0119079	0	1
ncRNA_intra_chr15_12782	LNC	TBRG3																	0						0	-1.48759	0.0516387	0.0500625	1	1.311	0.537197	0.788263	1	-1.12668	0.425875	0.411382	1	1.08841	14.1023	15.9903	1	-1.24855	25.8682	19.4228	1
ncRNA_inter_chr5_4579	LNC	TBX3OS2																	0						0	-1	0	0	1	2.12761	0.0597332	0.137905	1	1.05151	0.00933589	0.0129681	1	11.9419	0	0.0591199	1	-1.16623	0.009563	0.00781054	1
ncRNA_as_chr4_3806	LNC	TMEM51OS1																	0						0	1.10442	0.481682	0.530923	1	-1.04254	3.77966	3.7708	1	-1.66835	3.16811	2.22923	1	-1.21442	13.4047	11.59	1	-1.19036	2.64948	2.15095	1
ncRNA_inter_chr10_9312	LNC	TMEVPG1																	0						0	-1	0	0	1	1	0	0	1	1	0	0	1	-3.78361	0.160604	0.0389569	1	-1.16621	0.012603	0.0102935	1
ncRNA_as_chr16_13224	LNC	TNK2OS																	0						0	3.70026	0	0.0202577	1	1.55334	0.0326831	0.0525985	1	1	0	0	1	1	0	0	1	2.84597	0.0418097	0.14678	1
ncRNA_inter_chr17_13801	LNC	TRP53COR1																	0						0	-8.26129	0.0806577	0	1	2.19426	0.0447181	0.12569	1	-3.95763	0.0674248	0	1	8.65241	0	0.125074	1	-2.52035	0.281536	0.098617	1
ncRNA_inter_chr11_9425	LNC	TUG1																	0						0	-1.3523	7.40426	5.13434	1	1.06247	6.77134	7.27285	1	1.15424	17.2141	20.8341	1	1.08283	6.77394	7.53053	1	1.23081	8.44185	9.72089	1
ncRNA_inter_chr5_4387	LNC	U90926																	0						0	-1	0	0	1	1	0	0	1	1	0	0	1	1	0	0	1	1	0	0	1
ncRNA_as_chr2_2119	LNC	UCKL1OS																	0						0	-1	0	0	1	8.53799	0	0.0956941	1	-3.49	0.0230567	0	1	-1.12339	0.0374876	0.037115	1	8.73217	0	0.0741378	1
ncRNA_inter_chr18_14423	LNC	VAULTRC5																	0						0	3.69997	0	0.0380954	1	1.51179	0.232249	0.348078	1	-2.25141	0.121203	0.0562843	1	6.15911	0	0.112999	1	13.3094	0	0.184149	1
ncRNA_inter_chr7_6144	LNC	VMN2R-PS60																	0						0	-1	0	0	1	1	0	0	1	1	0	0	1	1	0	0	1	1	0	0	1
ncRNA_as_chr5_4647	LNC	WBSCR25																	0						0	-1	0	0	1	-3.89081	0.0342628	0	1	-1.60406	0.0416555	0.028931	1	1.52317	0.135647	0.220845	1	8.3163	0	0.0604586	1
ncRNA_inter_chr2_1601	LNC	WT1OS																	0						0	-5.87989	0.0196945	0	1	1	0	0	1	6.42045	0	0.031259	1	-7.40502	0.0337368	0	1	-7.09235	0.105853	0.00909619	1
ncRNA_as_chr14_12055	LNC	ZFHX2OS																	0						0	4.43876	0	0.0366043	1	1	0	0	1	1	0	0	1	1	0	0	1	-14.9246	0.105014	0	1
ncRNA_inter_chr11_10006	LNC	ZFP652OS																	0						0	-2.77165	0.430809	0.155415	1	2.16506	0.251492	0.605394	1	-1.17505	0.489739	0.465695	1	2.0165	0.406487	0.839506	1	-1.40465	0.478514	0.300241	1
ncRNA_as_chr13_11520	LNC	ZFP85OS																	0						0	-1.23909	0.16793	0.115564	1	-1.1709	0.0743509	0.0613521	1	-1.83803	0.222187	0.114413	1	1.74074	0.101862	0.177069	1	-1.26617	0.114195	0.0896342	1
Marchf1	PCG																		0						0	1	0	0	1	1	0	0	1	1	0	0	1	1	0	0	1	1	0	0	1
Marchf2	PCG																		0						0	1	0	0	1	1	0	0	1	1	0	0	1	1	0	0	1	1	0	0	1
Marchf3	PCG																		0						0	1	0	0	1	1	0	0	1	1	0	0	1	1	0	0	1	1	0	0	1
Marchf4	PCG																		0						0	1	0	0	1	1	0	0	1	1	0	0	1	1	0	0	1	1	0	0	1
Marchf5	PCG																		0						0	1	0	0	1	1	0	0	1	1	0	0	1	1	0	0	1	1	0	0	1
Marchf6	PCG																		0						0	1	0	0	1	1	0	0	1	1	0	0	1	1	0	0	1	1	0	0	1
Marchf7	PCG																		0						0	1	0	0	1	1	0	0	1	1	0	0	1	1	0	0	1	1	0	0	1
Marchf8	PCG																		0						0	1	0	0	1	1	0	0	1	1	0	0	1	1	0	0	1	1	0	0	1
Marchf9	PCG																		0						0	1	0	0	1	1	0	0	1	1	0	0	1	1	0	0	1	1	0	0	1
Marchf10	PCG																		0						0	1	0	0	1	1	0	0	1	1	0	0	1	1	0	0	1	1	0	0	1
Marchf11	PCG																		0						0	1	0	0	1	1	0	0	1	1	0	0	1	1	0	0	1	1	0	0	1
Septin1	PCG																		0						0	1	0	0	1	1	0	0	1	1	0	0	1	1	0	0	1	1	0	0	1
Septin2	PCG																		0						0	1	0	0	1	1	0	0	1	1	0	0	1	1	0	0	1	1	0	0	1
Septin3	PCG																		0						0	1	0	0	1	1	0	0	1	1	0	0	1	1	0	0	1	1	0	0	1
Septin4	PCG																		0						0	1	0	0	1	1	0	0	1	1	0	0	1	1	0	0	1	1	0	0	1
Septin5	PCG																		0						0	1	0	0	1	1	0	0	1	1	0	0	1	1	0	0	1	1	0	0	1
Septin6	PCG																		0						0	1	0	0	1	1	0	0	1	1	0	0	1	1	0	0	1	1	0	0	1
Septin7	PCG																		0						0	1	0	0	1	1	0	0	1	1	0	0	1	1	0	0	1	1	0	0	1
Septin8	PCG																		0						0	1	0	0	1	1	0	0	1	1	0	0	1	1	0	0	1	1	0	0	1
Septin9	PCG																		0						0	1	0	0	1	1	0	0	1	1	0	0	1	1	0	0	1	1	0	0	1
Septin10	PCG																		0						0	1	0	0	1	1	0	0	1	1	0	0	1	1	0	0	1	1	0	0	1
Septin11	PCG																		0						0	1	0	0	1	1	0	0	1	1	0	0	1	1	0	0	1	1	0	0	1
Septin12	PCG																		0						0	1	0	0	1	1	0	0	1	1	0	0	1	1	0	0	1	1	0	0	1
Septin14	PCG																		0						0	1	0	0	1	1	0	0	1	1	0	0	1	1	0	0	1	1	0	0	1
Selenof	PCG																		0						0	1	0	0	1	1	0	0	1	1	0	0	1	1	0	0	1	1	0	0	1
0610007P14RIK	PCG																		0						0	-1.59263	72.6065	42.7311	1	-1.52542	50.5306	35.9095	1	1.04416	36.1844	39.4719	1	-1.82518	23.7554	13.8165	0.259541	-1.2838	5.37112	3.90807	1
0610009B22RIK	PCG																		0						0	-1.11599	23.2707	18.6152	1	1.27594	10.7403	13.9692	1	1.20568	10.6882	13.3937	1	1.06554	2.3973	2.56803	1	1.64211	0.430481	0.727439	1
0610009O20RIK	PCG																		0						0	1.12027	7.88835	8.39705	1	-1.07456	13.8645	13.6297	1	-1.09376	11.0423	10.7366	1	1.03476	4.68569	5.08494	1	1.01901	4.09468	3.93483	1
0610010B08RIK	PCG																		0						0	-1.19852	0.0200665	0.0171151	1	-1.40281	0.0527847	0.0392884	1	-2.64709	0.153858	0.0665673	0.843966	-1.60032	0.365429	0.237853	1	1.37411	0.0246228	0.0326954	1
0610010F05RIK	PCG																		0						0	1.08582	1.08723	1.08124	1	1.21584	1.08882	1.35612	1	1.05034	3.09954	3.38212	1	1.15368	1.33565	1.58716	1	1.09518	1.20699	1.23197	1
0610010K14RIK	PCG																		0						0	1.25344	21.5899	24.4304	1	-1.16638	22.0756	19.9507	1	-1.14009	14.7871	13.9842	1	-1.0971	12.5153	11.6197	1	1.13406	2.66559	2.85225	1
0610011F06RIK	PCG																		0						0	1.69536	97.2889	151.11	1	1.36858	85.918	120.152	1	1.40681	59.4846	89.7518	1	1.42088	28.2847	40.5091	1	1.15338	6.8652	7.42763	1
0610012G03RIK	NC																		0						0	1.21938	22.6563	25.0771	1	1.034	17.4373	18.6324	1	-1.04379	10.8476	11.1738	1	1.07502	5.16544	5.69355	1	1.18039	0.774932	0.878745	1
0610030E20RIK	PCG																		0						0	-1.23923	5.38209	4.10109	1	-1.03654	4.59521	4.52353	1	1.068	5.57419	6.39443	1	-1.15634	7.30697	6.58767	1	1.00543	3.33311	3.17343	1
0610031O16RIK	NC																		0						0	-1.13308	18.1292	15.1817	1	1.12412	7.39584	8.65036	1	1.33657	8.78077	12.2318	1	1.45488	2.67151	4.11839	1	1.15309	7.56762	8.26539	1
0610037L13RIK	PCG																		0						0	1.06327	21.1608	20.3239	1	1.11414	15.3319	17.2535	1	-1.04657	13.6027	14.0507	1	1.03804	13.0183	13.8554	1	1.53329	1.67299	2.41962	0.864362
0610040J01RIK	PCG																		0						0	-1.00685	19.8339	18.4131	1	1.0674	12.8684	13.9514	1	1.50329	6.77764	10.7496	1	1.05085	2.67137	2.89256	1	1.22534	1.6051	1.88344	1
0610043K17RIK	NC																		0						0	1.834	0.473803	0.845933	1	-1.04745	1.19044	1.22429	1	-1.88635	2.87288	1.72448	1	-1.3966	11.0468	8.33858	1	-1.591	2.2494	1.29281	1
1110001J03RIK	PCG																		0						0	-1.01465	78.1486	67.8937	1	1.11073	32.6033	37.1159	1	-1.01531	23.6317	24.5019	1	1.32084	7.41905	10.0159	1	1.71666	0.479381	0.794141	1
1110004E09RIK	PCG																		0						0	-1.05498	9.99559	8.81394	1	-1.00676	6.93841	7.13865	1	1.1176	6.45527	7.71401	1	-1.07255	3.18502	3.09359	1	1.17775	0.951458	1.02171	1
1110004F10RIK	PCG																		0						0	-1.11549	26.1068	21.3846	1	1.13231	12.3649	14.2934	1	1.27487	13.4163	17.7746	1	-1.10763	6.27703	5.73258	1	-1.26401	2.03404	1.47196	1
1110007C09RIK	PCG																		0						0	1.48132	7.94483	10.8271	1	1.06218	10.5874	11.8875	1	1.32887	4.33999	6.0027	1	1.33179	3.55756	4.86543	1	-1.1754	1.99049	1.58905	1
1110008F13RIK	PCG																		0						0	1.32155	120.259	145.608	1	1.10229	110.397	125.27	1	1.21114	80.3752	103.62	1	1.27083	27.3037	35.0432	1	1.1934	3.79944	4.16357	1
1110008L16RIK	PCG																		0						0	-1.43933	3.47212	2.26927	1	-1.09085	2.30375	2.20314	1	1.06082	2.9691	3.33079	1	-1.02034	1.49239	1.50462	1	-1.07985	1.02422	0.891732	1
1110008P14RIK	PCG																		0						0	1.42742	31.1289	40.4342	1	1.23068	17.7407	22.7806	1	-1.05691	12.2748	12.9329	1	-1.03679	14.8699	14.7434	1	-1.04565	1.18818	1.06318	1
1110012L19RIK	PCG																		0						0	-1.55004	20.5249	12.1167	1	-1.04827	10.3197	10.1704	1	1.0443	8.26634	9.36809	1	-1.16909	2.77001	2.39091	1	1.03807	0.675137	0.698356	1
1110015O18RIK	NC																		0						0	-1	0	0	1	1	0	0	1	1	0	0	1	1	0	0	1	1	0	0	1
1110017D15RIK	PCG/NC																		0						0	-3.52491	0.0208196	0	1	1.11198	0.129563	0.143768	1	-3.35317	0.115029	0.041948	1	-1.56258	0.314013	0.19786	1	-2.02608	0.306554	0.139719	1
1110025L11RIK	PCG																		0						0	-1	0	0	1	1	0	0	1	1	0	0	1	1	0	0	1	1	0	0	1
1110032A03RIK	PCG																		0						0	-1.07546	11.5094	9.81507	1	1.24671	5.40754	6.95805	1	1.0714	5.71784	6.57548	1	-1.07314	3.78864	3.70049	1	-1.21584	1.24114	0.947593	1
1110032F04RIK	PCG																		0						0	-1	0	0	1	1	0	0	1	-5.90929	0.0187146	0	1	-3.70813	0.0122987	0	1	1	0	0	1
1110034G24RIK	PCG																		0						0	-1.03283	5.54416	4.94325	1	1.11391	4.64384	5.30897	1	1.03615	3.08085	3.33426	1	1.00676	4.01006	4.20996	1	1.39609	0.887468	1.1366	1
1110037F02RIK	PCG																		0						0	-1.38271	1.90774	1.29509	1	1.21435	1.93807	2.418	1	1.25489	2.82941	3.69475	1	1.04021	1.27454	1.37697	1	-1.04291	1.62156	1.46475	1
1110038F14RIK	PCG																		0						0	-1.05376	7.78064	6.77516	1	-1.08496	12.7052	12.3511	1	-1.32992	11.3308	9.18748	1	-1.48807	16.2247	11.1678	0.944424	-1.57636	2.91486	1.70175	0.997949
1110051M20RIK	PCG																		0						0	1.02866	0.855545	0.805948	1	1.08724	0.816705	0.933304	1	-1.6675	0.875731	0.535692	1	-1.45723	0.6271	0.440815	1	-1.2787	0.25807	0.190111	1
1110054M08RIK	NC																		0						0	1.03297	24.433	22.9948	1	-1.12279	28.6081	27.0263	1	-1.63758	29.5109	19.8963	1	-1.30232	43.9291	34.8032	1	-1.08832	5.34521	4.63623	1
1110057K04RIK	PCG																		0						0	1.10213	10.6308	11.1859	1	1.57394	7.13668	11.4344	0.814464	1.82638	6.62811	12.6459	0.58139	1.66665	4.25353	7.20189	0.664465	1.81606	3.27275	5.55863	0.0524536
1110058L19RIK	PCG																		0						0	-1.07266	39.876	33.0614	1	1.01774	20.1168	21.4902	1	1.0267	16.1016	17.1922	1	-1.12875	5.52257	5.02382	1	1.86299	0.320195	0.549077	1
1110059E24RIK	PCG																		0						0	1.07922	9.09772	8.81371	1	1.07614	10.7702	12.4159	1	1.07638	13.8619	16.0726	1	-1.0373	8.14204	8.12942	1	1.05619	2.50629	2.4457	1
1110059G10RIK	PCG																		0						0	-1.2004	2.4324	1.83595	1	-1.01982	1.2906	1.30101	1	1.19598	2.30891	2.91818	1	1.07491	1.50957	1.67112	1	1.38095	0.407359	0.530568	1
1110065P20RIK	PCG																		0						0	1.66735	31.0609	45.2874	1	1.19059	22.2404	27.4551	1	1.30524	12.6333	17.7035	1	1.15754	8.03871	9.50621	1	2.01252	0.669141	1.20209	1
1190002N15RIK	PCG																		0						0	1.38954	2.48051	3.17654	1	1.17244	2.40539	2.8049	1	1.5746	6.38728	10.1611	1	1.27865	0.794531	1.0268	1	1.49262	0.979604	1.38883	0.874063
1190003K10RIK	PCG																		0						0	-1	0	0	1	1	0	0	1	1	0	0	1	1	0	0	1	-3.85586	0.019092	0	1
1190005I06RIK	PCG																		0						0	1.62887	13.6893	19.7796	1	1.28892	11.0625	14.6123	1	1.27791	7.85631	11.2056	1	1.35147	6.77657	9.50806	1	1.41752	0.528953	0.74263	1
1190007I07RIK	PCG																		0						0	1.04933	19.5725	19.0225	1	-1.11895	10.747	9.87963	1	1.22817	6.31328	8.0906	1	1.79554	1.83144	3.45484	1	1.01283	4.69695	4.56037	1
1200014J11RIK	PCG																		0						0	-1.31511	1.52088	1.08456	1	1.16235	1.25111	1.50002	1	1.09055	1.56145	1.79869	1	-1.00041	1.66486	1.69993	1	1.21001	1.00564	1.14677	1
1300002E11RIK	NC																		0						0	-1.22738	16.1662	11.8717	1	-1.00347	9.65135	9.92866	1	1.10489	14.0726	16.5596	1	-1.1199	15.0149	13.4365	1	1.1168	12.5874	13.2412	1
1300017J02RIK	PCG																		0						0	1.17278	302.241	330.673	1	-1.20621	345.756	302.882	1	-1.0394	233.191	237.579	1	1.08125	36.2846	39.6894	1	1.09691	25.5159	26.3253	1
1500009C09RIK	NC																		0						0	-1	0	0	1	1	0	0	1	1	0	0	1	1	0	0	1	3.37352	0	0.0105273	1
1500009L16RIK	PCG																		0						0	-6.02571	0.0302307	0	1	-4.01836	0.0246437	0	1	1	0	0	1	-4.08082	0.0264046	0	1	3.37338	0	0.0135867	1
1500011B03RIK	NC																		0						0	-1.1337	2.95703	2.4034	1	-1.2894	2.40248	1.87886	1	-1.26482	2.1203	1.75843	1	-1.49937	0.996939	0.665353	1	-1.33602	0.286578	0.191184	1
1500011K16RIK	NC																		0						0	-1.13305	37.4618	28.5171	1	-1.07751	14.2731	13.687	1	-1.28171	10.7634	8.93285	1	-1.45378	4.8833	3.33643	1	-1.46126	0.497534	0.29991	1
1500012F01RIK	PCG																		0						0	1.53199	6.56548	9.12695	1	1.19889	15.0655	19.0211	1	1.30578	15.1391	21.6603	1	1.40274	10.9421	15.9364	1	1.90435	1.15323	1.99544	0.724755
1500012K07RIK	NC																		0						0	-1	0	0	1	1	0	0	1	1	0	0	1	-5.46771	0.0791334	0.0132994	1	1	0	0	1
1500015A07RIK	NC																		0						0	-1.45896	6.16917	3.82613	1	1.23847	3.3163	4.18889	1	-1.03849	2.84629	3.02249	1	1.3296	1.8864	2.5939	1	-1.48995	1.2826	0.808745	1
1500015O10RIK	PCG																		0						0	-1	0	0	1	6.12023	0	0.0656365	1	-3.96218	0.0499611	0	1	1	0	0	1	-6.78377	0.045953	0	1
1600002H07RIK	PCG																		0						0	1.49952	5.77098	8.25461	1	1.81174	9.95902	19.0799	1	1.92875	7.53173	15.0724	0.843966	1.67192	8.91242	15.1924	0.98645	1.63405	5.96322	8.97494	1
1600002K03RIK	PCG																		0						0	1.56033	7.28619	9.9483	1	-1.14721	11.1932	10.0837	1	-1.65203	9.19622	6.26225	1	-1.32648	10.211	7.75851	1	-1.01038	0.705899	0.646957	1
1600012H06RIK	PCG																		0						0	-1.17002	7.02249	5.57413	1	1.00252	5.64006	5.75771	1	1.3663	8.71026	12.4235	1	1.06119	1.44317	1.55292	1	1.21874	1.00538	1.14428	1
1600014C10RIK	PCG																		0						0	1.0902	53.347	54.8755	1	1.0191	41.8146	43.6374	1	1.26891	20.2663	26.4621	1	1.31446	14.278	18.6388	1	1.14186	7.00764	7.4204	1
1600014C23RIK	PCG																		0						0	-1	0	0	1	3.45188	0	0.0428446	1	1	0	0	1	1	0	0	1	1	0	0	1
1600014K23RIK	PCG																		0						0	-3.51989	0.0210606	0	1	-3.89179	0.0379746	0	1	1	0	0	1	1	0	0	1	1	0	0	1
1600015I10RIK	PCG																		0						0	-1	0	0	1	1	0	0	1	-3.51371	0.00971139	0	1	1	0	0	1	-6.45633	0.016863	0	1
1600019K03RIK	NC																		0						0	-1	0	0	1	1	0	0	1	-3.51376	0.0505725	0	1	1	0	0	1	-2.00398	0.0855477	0.0340094	1
1600025M17RIK	NC																		0						0	-1	0	0	1	1	0	0	1	1	0	0	1	1	0	0	1	1	0	0	1
1600029I14RIK	NC																		0						0	-3.94536	0.15049	0.0207974	1	-3.18138	0.131342	0.0337299	1	-8.94095	0.107189	0	1	-1.39469	0.14658	0.0996291	1	1	0	0	1
1600029O15RIK	NC																		0						0	-1	0	0	1	1	0	0	1	1	0	0	1	1	0	0	1	1	0	0	1
1700001C02RIK	PCG																		0						0	-1	0	0	1	1	0	0	1	1	0	0	1	1	0	0	1	-3.8559	0.0294156	0	1
1700001C19RIK	PCG																		0						0	-1.89697	7.90235	3.765	1	-1.14037	4.33572	4.0137	1	-1.0488	3.1415	3.20303	1	-1.49547	2.32122	1.61992	1	1.26161	1.48909	1.78065	1
1700001F09RIK	PCG																		0						0	-1	0	0	1	1	0	0	1	1	0	0	1	3.68075	0	0.0347656	1	-3.88997	0.0224942	0	1
1700001G01RIK	NC																		0						0	-1	0	0	1	1	0	0	1	1	0	0	1	-6.55849	0.0381677	0	1	-14.7649	0.0635799	0	1
1700001J03RIK	PCG																		0						0	-1	0	0	1	-16.0957	0.195464	0	1	1.90898	0.0559303	0.138482	1	-3.11213	0.266456	0.0789152	1	-1.12791	0.05106	0.0504964	1
1700001J11RIK	NC																		0						0	-1	0	0	1	3.54884	0	0.0127098	1	1	0	0	1	6.11012	0	0.0222309	1	-1.80619	0.0648219	0.035953	1
1700001K19RIK	PCG																		0						0	-1	0	0	1	1	0	0	1	1	0	0	1	1	0	0	1	1	0	0	1
1700001L19RIK	PCG																		0						0	-1.40693	0.0406529	0.0218711	1	-12.3843	0.0639318	0	1	-1.09005	0.0588596	0.0720744	1	1.40918	0.0330735	0.0491311	1	-1.53111	0.034752	0.0221595	1
1700001O22RIK	PCG/NC																		0						0	-2.36258	0.268249	0.130358	1	-5.39644	0.197407	0.0231907	1	-1.94935	0.254813	0.154993	1	-1.77759	0.488282	0.280077	1	-3.62872	0.302795	0.0765807	0.899592
1700001P01RIK	PCG																		0						0	3.38138	0.0589889	0.263294	1	-1.21142	0.186929	0.142266	1	-2.19438	0.0932242	0.0468134	1	-17.1174	0.287199	0	0.9235	-1.48491	0.402455	0.255905	1
1700003C15RIK	NC																		0						0	-1	0	0	1	1	0	0	1	1	0	0	1	1	0	0	1	6.67486	0	0.0650597	1
1700003D09RIK	NC																		0						0	-1	0	0	1	1	0	0	1	1	0	0	1	1	0	0	1	-2.01158	0.0285995	0.0116793	1
1700003E16RIK	PCG																		0						0	2.39722	0.142892	0.348296	1	1.17311	0.47938	0.582774	1	-1.64064	0.411695	0.290953	1	1.75504	0.238065	0.440019	1	1.16778	0.0475096	0.0486194	1
1700003E24RIK	NC																		0						0	-1	0	0	1	1	0	0	1	1	0	0	1	1	0	0	1	1	0	0	1
1700003F12RIK	PCG																		0						0	2.28097	0.301955	0.65521	1	1.25643	0.46088	0.550432	1	-1.02958	0.198089	0.251269	1	1.09882	0.578959	0.679138	1	-1.18709	0.215639	0.176773	1
1700003G13RIK	NC																		0						0	-1	0	0	1	1	0	0	1	1	0	0	1	1	0	0	1	1	0	0	1
1700003H04RIK	NC																		0						0	-1	0	0	1	1	0	0	1	1	0	0	1	1	0	0	1	1	0	0	1
1700003I22RIK	NC																		0						0	-1	0	0	1	1	0	0	1	1	0	0	1	1	0	0	1	1	0	0	1
1700003L19RIK	NC																		0						0	-1	0	0	1	1	0	0	1	1	0	0	1	1	0	0	1	-3.89	0.0266251	0	1
1700003M02RIK	PCG																		0						0	-1	0	0	1	5.82773	0	0.0258666	1	1	0	0	1	-7.40834	0.0367448	0	1	1	0	0	1
1700003M07RIK	NC																		0						0	-1	0	0	1	3.54227	0	0.0133559	1	1	0	0	1	1	0	0	1	-8.49302	0.0316801	0	1
1700003P14RIK	NC																		0						0	-1	0	0	1	1	0	0	1	1	0	0	1	1	0	0	1	-3.89003	0.0199822	0	1
1700006A11RIK	PCG																		0						0	-1	0	0	1	1	0	0	1	1	0	0	1	1	0	0	1	5.46798	0	0.0163616	1
1700006E09RIK	PCG																		0						0	-1	0	0	1	1	0	0	1	1	0	0	1	-4.08078	0.0451677	0	1	1	0	0	1
1700006H21RIK	NC																		0						0	-1	0	0	1	1	0	0	1	1	0	0	1	1	0	0	1	1	0	0	1
1700007B14RIK	PCG																		0						0	-1	0	0	1	1	0	0	1	6.41861	0	0.0285967	1	1	0	0	1	-4.47999	0.0169178	0	1
1700007G11RIK	PCG																		0						0	-1	0	0	1	1	0	0	1	1	0	0	1	-1.86662	0.0734414	0.0362529	1	-1.16632	0.0230689	0.0188415	1
1700007J10RIK	NC																		0						0	6.35297	0	0.0339698	1	-3.70271	0.0255354	0	1	1	0	0	1	-1.12093	0.0283772	0.0246921	1	1.03562	0.0678391	0.0591074	1
1700007K09RIK	PCG																		0						0	-1	0	0	1	3.54224	0	0.0431104	1	3.96298	0	0.0548551	1	3.5724	0	0.0405812	1	-5.55953	0.19804	0.0239978	1
1700007K13RIK	PCG																		0						0	-6.47227	0.0703025	0	1	3.45183	0	0.0276039	1	1	0	0	1	-3.70814	0.0394353	0	1	-3.89006	0.0247044	0	1
1700007L15RIK	NC																		0						0	1.20902	4.08931	4.33527	1	1.11003	2.89826	3.33626	1	-1.09905	2.11406	1.94722	1	1.30883	0.747174	1.03742	1	-1.00521	0.626435	0.587615	1
1700008C04RIK	NC																		0						0	-1	0	0	1	-3.89178	0.0399233	0	1	1	0	0	1	1	0	0	1	-6.61085	0.049718	0	1
1700008F21RIK	PCG																		0						0	-5.90712	0.0372833	0	1	1	0	0	1	3.73225	0	0.0307814	1	1	0	0	1	1	0	0	1
1700008I05RIK	PCG																		0						0	-1	0	0	1	1	0	0	1	1	0	0	1	1	0	0	1	-2.00399	0.0229765	0.00913429	1
1700008J07RIK	NC																		0						0	-1.24886	1.158	0.872471	1	1.00221	1.01375	1.06119	1	-1.05273	0.756029	0.786806	1	-1.05641	0.613853	0.613135	1	-1.29313	0.514752	0.364194	1
1700008K24RIK	NC																		0						0	-1	0	0	1	-3.89177	0.0464996	0	1	1	0	0	1	1	0	0	1	1	0	0	1
1700008O03RIK	PCG																		0						0	2.43078	0.0836853	0.154686	1	-3.59221	0.130755	0.0243617	1	2.95565	0.04257	0.207172	1	-2.35436	0.369755	0.163015	1	2.18624	0.0827324	0.167101	1
1700008P02RIK	PCG																		0						0	-1	0	0	1	1	0	0	1	1	0	0	1	1	0	0	1	-3.89009	0.025206	0	1
1700009C05RIK	NC																		0						0	-1	0	0	1	1	0	0	1	1	0	0	1	3.56572	0	0.0396616	1	1	0	0	1
1700009N14RIK	PCG																		0						0	-1	0	0	1	1	0	0	1	1	0	0	1	1	0	0	1	-3.89013	0.0157388	0	1
1700010B08RIK	PCG																		0						0	-1	0	0	1	1	0	0	1	-3.49087	0.0216413	0	1	3.68079	0	0.0342612	1	-2.00398	0.0455427	0.0181055	1
1700010D01RIK	PCG																		0						0	-1	0	0	1	1	0	0	1	1	0	0	1	1	0	0	1	1	0	0	1
1700010I02RIK	NC																		0						0	-1	0	0	1	1	0	0	1	1	0	0	1	3.57238	0	0.0629195	1	-3.89016	0.0455559	0	1
1700010I14RIK	PCG																		0						0	1.12392	0.199108	0.198828	1	-1.34449	0.257296	0.186932	1	1.27562	0.42664	0.534152	1	2.32042	0.142226	0.347628	1	1.14803	0.202233	0.23094	1
1700010J16RIK	NC																		0						0	-1	0	0	1	1	0	0	1	1	0	0	1	1	0	0	1	-3.89018	0.0223927	0	1
1700010K23RIK	NC																		0						0	-1	0	0	1	1	0	0	1	1	0	0	1	1.51231	0.0838485	0.14592	1	1	0	0	1
1700011A15RIK	PCG																		0						0	-1	0	0	1	1	0	0	1	1	0	0	1	1	0	0	1	1	0	0	1
1700011B04RIK	NC																		0						0	-1	0	0	1	1	0	0	1	1	0	0	1	1	0	0	1	1	0	0	1
1700011C11RIK	NC																		0						0	-1	0	0	1	1	0	0	1	1	0	0	1	1	0	0	1	1	0	0	1
1700011E24RIK	PCG																		0						0	-1	0	0	1	1	0	0	1	1	0	0	1	1	0	0	1	-2.63777	0.138438	0.0473016	1
1700011H14RIK	PCG																		0						0	1.05948	0.0484346	0.0453836	1	-1.54705	0.180146	0.101043	1	-1.59102	0.52234	0.338727	1	1.38761	0.102173	0.158714	1	-6.28117	0.145261	0.0197632	1
1700011I03RIK	PCG																		0						0	-1	0	0	1	3.54883	0	0.0324382	1	1	0	0	1	-1.03729	0.032788	0.0283691	1	-1.81446	0.0410804	0.0238508	1
1700011L22RIK	PCG																		0						0	-1	0	0	1	8.73568	0	0.0962202	1	-1.69493	0.0651903	0.0298687	1	-4.67632	0.187123	0.0319159	1	-1.05891	0.0962679	0.09433	1
1700011M02RIK	NC																		0						0	-1	0	0	1	1	0	0	1	1	0	0	1	1	0	0	1	-9.33671	0.141874	0	1
1700012A03RIK	PCG																		0						0	-1	0	0	1	1	0	0	1	1	0	0	1	3.68083	0	0.0335498	1	1	0	0	1
1700012B07RIK	PCG																		0						0	-1	0	0	1	1	0	0	1	1	0	0	1	-4.08075	0.0226	0	1	3.39697	0	0.0121869	1
1700012B09RIK	PCG																		0						0	-1	0	0	1	1	0	0	1	1	0	0	1	3.57236	0	0.040048	1	-3.85595	0.030575	0	1
1700012D14RIK	NC																		0						0	-1.20789	0.321486	0.241367	1	3.29025	0.202853	0.717906	1	-1.24844	0.493865	0.47496	1	3.99662	0.189849	0.83067	0.809717	1.13802	1.37426	1.50075	1
1700012D16RIK	NC																		0						0	-1	0	0	1	1	0	0	1	1	0	0	1	8.65184	0	0.142139	1	-1.15337	1.04655	0.82158	1
1700012H19RIK	NC																		0						0	-1	0	0	1	1	0	0	1	1	0	0	1	3.57235	0	0.0677356	1	1	0	0	1
1700012I11RIK	NC																		0						0	-1	0	0	1	1	0	0	1	-3.49076	0.0186628	0	1	-4.08072	0.0303436	0	1	-6.61091	0.0382336	0	1
1700012L04RIK	PCG																		0						0	-1.47489	0.173922	0.109547	1	-6.5939	0.438329	0.0597482	1	-7.21104	0.837847	0.126274	0.888019	1.2459	0.387636	0.495156	1	-2.30007	0.287121	0.105731	1
1700012P22RIK	PCG																		0						0	-1	0	0	1	1	0	0	1	1	0	0	1	1	0	0	1	-12.1007	0.0850762	0	1
1700013D24RIK	PCG																		0						0	-1	0	0	1	1	0	0	1	1	0	0	1	1	0	0	1	1	0	0	1
1700013F07RIK	PCG																		0						0	4.46365	0	0.059111	1	1	0	0	1	-6.38679	0.11569	0	1	1.18408	0.10651	0.139018	1	1	0	0	1
1700013G24RIK	PCG																		0						0	-1	0	0	1	1	0	0	1	1	0	0	1	1	0	0	1	-3.856	0.0202161	0	1
1700013H16RIK	PCG																		0						0	-1	0	0	1	1	0	0	1	-3.49066	0.015842	0	1	1	0	0	1	1	0	0	1
1700015E13RIK	PCG																		0						0	-1	0	0	1	1	0	0	1	1	0	0	1	1	0	0	1	1	0	0	1
1700015F17RIK	PCG																		0						0	-1	0	0	1	-4.01825	0.041443	0	1	1	0	0	1	-3.58773	0.0395647	0	1	-3.85605	0.0294985	0	1
1700015G11RIK	PCG																		0						0	-1	0	0	1	1	0	0	1	1	0	0	1	1	0	0	1	3.39695	0	0.0438164	1
1700016C15RIK	PCG																		0						0	-1	0	0	1	3.45177	0	0.0296309	1	1	0	0	1	1	0	0	1	1	0	0	1
1700016D06RIK	PCG																		0						0	-1	0	0	1	1	0	0	1	1	0	0	1	-2.7037	0.0721655	0.0247139	1	3.39693	0	0.0134606	1
1700016H13RIK	PCG																		0						0	6.30647	0	0.0502452	1	-1.11788	0.040532	0.0282002	1	-5.90936	0.0613039	0	1	1	0	0	1	-9.4755	0.0784627	0	1
1700016K19RIK	PCG																		0						0	-1	0	0	1	1	0	0	1	1	0	0	1	-4.08055	0.0342313	0	1	1	0	0	1
1700016P04RIK	NC																		0						0	-1	0	0	1	1	0	0	1	1	0	0	1	1	0	0	1	1	0	0	1
1700017B05RIK	PCG																		0						0	2.31783	1.02024	2.24807	0.617141	1.31959	1.96894	2.66698	1	1.33692	1.18676	1.7262	1	1.56194	1.1591	1.81894	0.947797	1.06278	1.07822	1.08876	1
1700017D01RIK	PCG																		0						0	4.4635	0	0.029308	1	1	0	0	1	1	0	0	1	-1.10375	0.0793636	0.0716615	1	1.48297	0.0166351	0.028477	1
1700017G19RIK	NC																		0						0	-1	0	0	1	1	0	0	1	1	0	0	1	1	0	0	1	-4.47975	0.014171	0	1
1700017J07RIK	NC																		0						0	-1	0	0	1	1	0	0	1	1	0	0	1	1	0	0	1	1	0	0	1
1700017N19RIK	PCG																		0						0	-3.51985	0.010468	0	1	1	0	0	1	1	0	0	1	1	0	0	1	-1.42705	0.0352586	0.0272943	1
1700018A04RIK	NC																		0						0	4.46351	0	0.0490108	1	1	0	0	1	1	0	0	1	-2.55039	0.122842	0.0384214	1	3.39691	0	0.0238106	1
1700018B08RIK	PCG																		0						0	-1	0	0	1	1	0	0	1	1	0	0	1	1	0	0	1	1	0	0	1
1700018B24RIK	NC																		0						0	-1	0	0	1	1	0	0	1	1	0	0	1	1	0	0	1	1	0	0	1
1700018C11RIK	PCG																		0						0	-1	0	0	1	1	0	0	1	1	0	0	1	1	0	0	1	1	0	0	1
1700018F24RIK	PCG																		0						0	-1	0	0	1	-3.89176	0.0285064	0	1	1	0	0	1	1	0	0	1	-3.89019	0.0177501	0	1
1700018G05RIK	NC																		0						0	-1	0	0	1	1	0	0	1	1	0	0	1	1	0	0	1	1	0	0	1
1700019A02RIK	PCG																		0						0	-1	0	0	1	-2.4127	0.231863	0.0818758	1	2.03937	0.178632	0.395848	1	3.02581	0.0505678	0.181041	1	-1.55493	1.16866	0.688578	1
1700019B03RIK	PCG																		0						0	1.61512	0.0236322	0.0245152	1	-7.23577	0.0364842	0	1	1.81854	0.0120215	0.0348087	1	1.64907	0.0196565	0.0387027	1	-1.8748	0.05584	0.0210797	1
1700019B21RIK	NC																		0						0	-1	0	0	1	1	0	0	1	1	0	0	1	-7.40832	0.0844098	0	1	1	0	0	1
1700019C18RIK	NC																		0						0	4.46292	0	0.0853505	1	1	0	0	1	1	0	0	1	1	0	0	1	-3.8561	0.0510827	0	1
1700019D03RIK	PCG																		0						0	-1	0	0	1	1	0	0	1	1	0	0	1	1	0	0	1	1	0	0	1
1700019E08RIK	NC																		0						0	-1	0	0	1	1	0	0	1	1	0	0	1	1	0	0	1	-4.47951	0.0544299	0	1
1700019G17RIK	PCG																		0						0	-2.14252	11.2443	4.898	0.870975	-1.18977	12.5371	10.6379	1	-1.40552	12.3165	9.4355	1	-1.66389	9.36728	5.91205	0.706976	-1.28636	4.30408	3.13841	1
1700019G24RIK	NC																		0						0	-1	0	0	1	1	0	0	1	1	0	0	1	-16.2773	0.299416	0	1	1	0	0	1
1700019L03RIK	PCG																		0						0	4.46277	0	0.0208918	1	3.54221	0	0.0173986	1	2.56128	0.0115765	0.0496007	1	6.11011	0	0.0327557	1	-1.8968	0.0243619	0.0137694	1
1700019M22RIK	NC																		0						0	-1	0	0	1	1	0	0	1	6.4186	0	0.0970484	1	1	0	0	1	-2.01158	0.0659879	0.0269477	1
1700019N19RIK	PCG																		0						0	-1	0	0	1	1	0	0	1	1	0	0	1	1	0	0	1	-1.454	0.0895927	0.0618258	1
1700019O17RIK	PCG																		0						0	-1	0	0	1	1	0	0	1	1	0	0	1	1	0	0	1	1	0	0	1
1700020A23RIK	PCG																		0						0	-1	0	0	1	1	0	0	1	1	0	0	1	1	0	0	1	1	0	0	1
1700020D05RIK	PCG																		0						0	13.9003	0	0.103024	1	-8.68741	0.0835225	0	1	-6.50104	0.248145	0.0286669	1	1.1998	0.320275	0.397137	1	1.25089	1.5735	1.84278	1
1700020G17RIK	NC																		0						0	-1	0	0	1	1	0	0	1	1	0	0	1	1	0	0	1	3.37324	0	0.0265943	1
1700020I14RIK	NC																		0						0	-1.25663	4.81073	3.51056	1	-1.03831	3.00149	3.08255	1	-1.25808	5.00018	4.14056	1	1.3692	1.21009	1.66919	1	1.06931	3.93099	3.88382	1
1700020L24RIK	PCG																		0						0	1.80333	0.0190021	0.0424737	1	6.00579	0	0.0551409	1	1.88512	0.0208278	0.0712069	1	9.19126	0	0.0989195	1	1	0	0	1
1700020M21RIK	NC																		0						0	-1	0	0	1	1	0	0	1	1	0	0	1	1	0	0	1	7.62965	0	0.0758061	1
1700020N01RIK	NC																		0						0	3.66196	0	0.0169358	1	3.54882	0	0.0295644	1	1	0	0	1	1	0	0	1	1	0	0	1
1700020N15RIK	PCG																		0						0	-1	0	0	1	1	0	0	1	1	0	0	1	1	0	0	1	1	0	0	1
1700021F05RIK	PCG																		0						0	1.15804	14.6053	15.1104	1	-1.10384	10.75	10.0709	1	-1.54566	17.9189	12.6993	1	-1.57942	12.2528	8.11124	0.903924	1.11446	1.63753	1.76896	1
1700021F07RIK	PCG																		0						0	-1	0	0	1	1	0	0	1	1	0	0	1	1	0	0	1	1	0	0	1
1700021K19RIK	PCG																		0						0	1.25855	2.39418	2.88179	1	-1.27747	3.76266	3.04988	1	-1.39357	1.95998	1.50475	1	-1.07506	2.22381	2.09013	1	-1.19897	2.61055	2.06293	1
1700022A21RIK	NC																		0						0	-1	0	0	1	1	0	0	1	1	0	0	1	1	0	0	1	-6.45633	0.028928	0	1
1700022A22RIK	NC																		0						0	-1	0	0	1	1	0	0	1	1	0	0	1	-6.36827	0.0741661	0	1	-3.89021	0.0232308	0	1
1700022E09RIK	NC																		0						0	-1	0	0	1	1	0	0	1	1	0	0	1	1	0	0	1	-3.89023	0.0515905	0	1
1700022H01RIK	NC																		0						0	-1	0	0	1	-6.1915	0.0829527	0	1	1	0	0	1	1	0	0	1	-3.85614	0.0306197	0	1
1700022H16RIK	NC																		0						0	-1	0	0	1	1	0	0	1	1	0	0	1	1	0	0	1	-6.61096	0.0834553	0	1
1700022I11RIK	PCG																		0						0	-1	0	0	1	1	0	0	1	1	0	0	1	1	0	0	1	1	0	0	1
1700023E05RIK	PCG																		0						0	3.70109	0	0.0115017	1	-3.89176	0.0185565	0	1	1	0	0	1	-4.7055	0.175512	0.0338167	1	1	0	0	1
1700023F02RIK	NC																		0						0	-1	0	0	1	1	0	0	1	1	0	0	1	-10.7463	0.274148	0	1	1	0	0	1
1700023F06RIK	PCG																		0						0	-1	0	0	1	1	0	0	1	-5.80138	0.0323447	0	1	1	0	0	1	3.3731	0	0.01353	1
1700023L04RIK	NC																		0						0	-1	0	0	1	-1.60667	0.141675	0.0919611	1	-1.92738	0.220668	0.133183	1	-1.86509	0.261371	0.140744	1	-6.61101	0.0603719	0	1
1700024B18RIK	NC																		0						0	-1	0	0	1	1	0	0	1	1	0	0	1	1	0	0	1	-9.08059	0.148538	0	1
1700024G13RIK	PCG																		0						0	-1	0	0	1	1	0	0	1	1	0	0	1	1	0	0	1	1	0	0	1
1700024I08RIK	NC																		0						0	-1	0	0	1	1	0	0	1	1	0	0	1	1	0	0	1	1	0	0	1
1700024N05RIK	NC																		0						0	-1	0	0	1	1	0	0	1	1	0	0	1	1	0	0	1	1	0	0	1
1700024P04RIK	PCG																		0						0	-1	0	0	1	1	0	0	1	1	0	0	1	1	0	0	1	1	0	0	1
1700024P16RIK	PCG/NC																		0						0	1.17931	1.38117	1.4769	1	1.50196	1.66213	2.47494	1	1.4793	4.34201	6.74669	1	1.22817	4.26078	5.18505	1	1.36263	3.00218	3.84798	1
1700025C18RIK	NC																		0						0	-1	0	0	1	1	0	0	1	1	0	0	1	1	0	0	1	1	0	0	1
1700025F22RIK	PCG																		0						0	-1	0	0	1	1	0	0	1	1	0	0	1	-7.40837	0.0999273	0	1	1	0	0	1
1700025G04RIK	PCG																		0						0	-1.26916	0.22611	0.164479	1	-1.41645	0.726007	0.521864	1	-1.16248	0.858161	0.761724	1	-1.42655	0.886884	0.643276	1	-1.32527	0.415272	0.29254	1
1700025K24RIK	NC																		0						0	-1	0	0	1	1	0	0	1	1	0	0	1	1	0	0	1	-3.89023	0.026841	0	1
1700025M24RIK	NC																		0						0	-1	0	0	1	1	0	0	1	1	0	0	1	2.21996	0.0548296	0.149704	1	-3.89024	0.0345432	0	1
1700026D08RIK	PCG																		0						0	-1	0	0	1	-2.01681	0.0454784	0.0225213	1	1	0	0	1	1.65159	0.0730921	0.139817	1	2.04254	0.0153496	0.0382116	1
1700026D11RIK	NC																		0						0	-1	0	0	1	1	0	0	1	1	0	0	1	11.3886	0	0.133408	1	-9.99734	0.0902607	0	1
1700026F02RIK	NC																		0						0	-1	0	0	1	1	0	0	1	1	0	0	1	1	0	0	1	1	0	0	1
1700026L06RIK	PCG																		0						0	-6.56025	0.301363	0.0294657	1	4.35312	0.0422799	0.273855	1	2.44669	0.0648491	0.217672	1	3.56573	0	0.0465182	1	-1.06987	0.0296011	0.0343721	1
1700027A15RIK	NC																		0						0	-1	0	0	1	1	0	0	1	1	0	0	1	3.57233	0	0.0802132	1	3.39689	0	0.0497099	1
1700027F09RIK	NC																		0						0	-1	0	0	1	1	0	0	1	1	0	0	1	-3.58775	0.0366723	0	1	-6.61104	0.0518599	0	1
1700027H10RIK	NC																		0						0	-1	0	0	1	1	0	0	1	1	0	0	1	1	0	0	1	-6.45638	0.0718487	0	1
1700027I24RIK	NC																		0						0	-1	0	0	1	3.54881	0	0.0450687	1	1	0	0	1	1.02016	0.0403606	0.0441064	1	-3.89025	0.0285379	0	1
1700028B04RIK	NC																		0						0	-1	0	0	1	1	0	0	1	1	0	0	1	1	0	0	1	1	0	0	1
1700028D13RIK	NC																		0						0	-1	0	0	1	1	0	0	1	1	0	0	1	1	0	0	1	1	0	0	1
1700028J19RIK	NC																		0						0	-1.78657	0.211661	0.110523	1	1.48056	0.228466	0.345759	1	-1.53268	0.360047	0.280125	1	-1.02591	0.0770876	0.0752693	1	-2.16899	0.133205	0.0480752	1
1700028K03RIK	PCG																		0						0	1.04705	0.0116587	0.0116078	1	1.06213	0.0384747	0.0388055	1	-1.17189	0.0265811	0.0301125	1	-1.51192	0.246394	0.167618	1	1.13882	0.0331255	0.0374329	1
1700028M03RIK	NC																		0						0	-1	0	0	1	1	0	0	1	1	0	0	1	1	0	0	1	-1.14591	0.0424409	0.0363265	1
1700028P14RIK	PCG																		0						0	-1	0	0	1	1	0	0	1	1	0	0	1	-4.08037	0.0363215	0	1	7.98402	0	0.0569652	1
1700028P15RIK	NC																		0						0	-1	0	0	1	1	0	0	1	1	0	0	1	3.68086	0	0.0358622	1	1	0	0	1
1700029B22RIK	NC																		0						0	-1	0	0	1	1	0	0	1	1	0	0	1	3.57231	0	0.0393586	1	1	0	0	1
1700029F12RIK	PCG/NC																		0						0	-1	0	0	1	1	0	0	1	1	0	0	1	3.6809	0	0.0310081	1	1	0	0	1
1700029H14RIK	PCG																		0						0	-1	0	0	1	-3.52034	0.159951	0.0450561	1	-8.85924	0.0619112	0	1	-1.47908	0.379008	0.276981	1	-2.01158	0.0295791	0.0120793	1
1700029I15RIK	PCG																		0						0	-1.39572	1.33512	0.947372	1	-1.03204	5.66541	5.91815	1	-1.84763	5.39959	3.29208	1	-1.06044	17.4678	16.827	1	-1.09441	7.57929	6.59931	1
1700029J03RIK	NC																		0						0	-1	0	0	1	3.5422	0	0.0369362	1	1	0	0	1	1	0	0	1	1	0	0	1
1700029J07RIK	PCG																		0						0	-5.65896	0.222402	0.0386589	0.663218	-1.75985	0.502328	0.312105	1	-1.66756	1.48817	0.975163	1	-1.31619	0.793541	0.625251	1	-1.02422	0.328863	0.31599	1
1700029N11RIK	NC																		0						0	-1	0	0	1	1	0	0	1	1	0	0	1	-1.03546	0.105519	0.108666	1	-6.78371	0.0722235	0	1
1700029P11RIK	PCG																		0						0	-1	0	0	1	1	0	0	1	1	0	0	1	1	0	0	1	1	0	0	1
1700030A11RIK	NC																		0						0	-1	0	0	1	1	0	0	1	1	0	0	1	1	0	0	1	3.37296	0	0.0182686	1
1700030F04RIK	NC																		0						0	-1	0	0	1	1	0	0	1	1	0	0	1	1	0	0	1	-4.34264	0.247938	0.0406717	1
1700030F18RIK	PCG																		0						0	-1	0	0	1	1	0	0	1	1	0	0	1	1.06633	0.0904701	0.0988664	1	3.37283	0	0.0261232	1
1700030J22RIK	PCG																		0						0	3.5258	0.0795707	0.298476	0.972505	2.01711	0.0591912	0.131715	1	1.3742	0.0848228	0.126637	1	1.05911	0.0720885	0.0773391	1	-1.29356	0.0912131	0.0700596	1
1700030K09RIK	PCG																		0						0	1.07503	0.669132	0.687441	1	-1.20721	1.5171	1.34705	1	-1.45559	1.37089	1.02684	1	1.036	1.30083	1.40077	1	1.12363	1.36753	1.42435	1
1700030M09RIK	NC																		0						0	-3.51981	0.0183516	0	1	1	0	0	1	1	0	0	1	3.57229	0	0.0284574	1	-3.85619	0.021726	0	1
1700030N03RIK	NC																		0						0	-1	0	0	1	1	0	0	1	1	0	0	1	-1.07145	0.150932	0.138901	1	1	0	0	1
1700030O20RIK	NC																		0						0	-1	0	0	1	1	0	0	1	1	0	0	1	1	0	0	1	-1.06988	0.0334383	0.0388277	1
1700031A10RIK	NC																		0						0	-1	0	0	1	1	0	0	1	1	0	0	1	-5.9654	0.0856432	0	1	-6.45644	0.0638534	0	1
1700031F05RIK	PCG																		0						0	-1	0	0	1	1	0	0	1	1	0	0	1	-9.86399	0.0696765	0	1	-9.97226	0.0554186	0	1
1700031M16RIK	NC																		0						0	-1	0	0	1	1	0	0	1	1	0	0	1	3.56574	0	0.0378807	1	-1.20259	0.0482096	0.039375	1
1700031P21RIK	NC																		0						0	-1	0	0	1	1	0	0	1	1	0	0	1	-6.91447	0.807053	0.10098	1	1	0	0	1
1700034E13RIK	PCG																		0						0	-1	0	0	1	1	0	0	1	-3.49056	0.0406512	0	1	-15.4364	0.316065	0	1	1	0	0	1
1700034G24RIK	NC																		0						0	-1	0	0	1	1	0	0	1	-3.49046	0.0184673	0	1	1	0	0	1	1	0	0	1
1700034H15RIK	NC																		0						0	3.3029	0.00827498	0.0335654	1	-1.16707	0.0655221	0.0600037	1	-1.10928	0.13827	0.142673	1	1.11764	0.19484	0.224677	1	1.33632	0.253655	0.325914	1
1700034I23RIK	NC																		0						0	-1	0	0	1	1	0	0	1	1	0	0	1	1	0	0	1	3.67325	0	0.00983526	1
1700034J05RIK	PCG																		0						0	-8.44472	0.0268341	0	1	-2.91299	0.0724385	0.0218548	1	1.00826	0.0218442	0.018258	1	1	0	0	1	3.67324	0	0.0113558	1
1700034K08RIK	NC																		0						0	-1	0	0	1	1	0	0	1	1	0	0	1	-7.40824	0.102195	0	1	-6.78371	0.0661366	0	1
1700034O15RIK	PCG																		0						0	-1	0	0	1	1	0	0	1	-5.80136	0.0523364	0	1	1	0	0	1	-9.33665	0.0804144	0	1
1700034P13RIK	NC																		0						0	-1.04038	0.665791	0.5903	1	1.38793	0.316099	0.462365	1	1.78722	0.211664	0.43377	1	1.67329	0.159979	0.280304	1	1.56871	0.196855	0.311082	1
1700036G14RIK	NC																		0						0	-1	0	0	1	1	0	0	1	1	0	0	1	1	0	0	1	1	0	0	1
1700037C18RIK	PCG																		0						0	-1.8104	0.59585	0.333157	1	-1.18695	0.573629	0.486474	1	-2.85797	0.709244	0.253833	1	-1.8203	0.195237	0.106922	1	-1.93177	0.130686	0.0668074	1
1700037H04RIK	PCG																		0						0	1.9323	2.52293	4.61563	1	-1.02017	3.10242	3.14014	1	-1.06413	2.22029	2.27174	1	-1.36831	2.387	1.77336	1	-1.21319	0.520486	0.396387	1
1700039E15RIK	PCG																		0						0	1.77333	0.0106262	0.0207493	1	-2.06105	0.0339775	0.0128138	1	1.05154	0.0111955	0.0155513	1	1.3765	0.036612	0.0494018	1	-1.13576	0.0235602	0.0231319	1
1700039E22RIK	NC																		0						0	-1	0	0	1	1	0	0	1	1	0	0	1	1	0	0	1	1.48297	0.0257953	0.0441579	1
1700040L02RIK	PCG																		0						0	-1.01221	1.04133	0.952061	1	-3.37182	0.782108	0.254904	0.804628	1.60427	0.72621	1.24273	1	-1.71664	0.445669	0.267348	1	-2.32161	0.408327	0.1724	1
1700041A01RIK	NC																		0						0	-1	0	0	1	1	0	0	1	1	0	0	1	1	0	0	1	1	0	0	1
1700041C23RIK	NC																		0						0	-1	0	0	1	1	0	0	1	1	0	0	1	1	0	0	1	1	0	0	1
1700041M19RIK	NC																		0						0	-1	0	0	1	1	0	0	1	1	0	0	1	1	0	0	1	1	0	0	1
1700042B14RIK	PCG																		0						0	-1	0	0	1	1	0	0	1	1	0	0	1	1	0	0	1	-1.16632	0.018809	0.0153622	1
1700042G07RIK	PCG																		0						0	-1	0	0	1	1	0	0	1	1	0	0	1	-7.40818	0.160852	0	1	1	0	0	1
1700042G15RIK	NC																		0						0	-1	0	0	1	1	0	0	1	1	0	0	1	-4.0802	0.0158987	0	1	3.37269	0	0.00818079	1
1700042O10RIK	NC																		0						0	4.46286	0	0.0325523	1	3.54219	0	0.0271094	1	1	0	0	1	1	0	0	1	1	0	0	1
1700044C05RIK	NC																		0						0	-1	0	0	1	1	0	0	1	1	0	0	1	1	0	0	1	1	0	0	1
1700044K03RIK	NC																		0						0	-1	0	0	1	1	0	0	1	1	0	0	1	1	0	0	1	1	0	0	1
1700045H11RIK	NC																		0						0	-1	0	0	1	1	0	0	1	1	0	0	1	1	0	0	1	7.9841	0	0.0833824	1
1700046C09RIK	NC																		0						0	-1	0	0	1	3.54218	0	0.0518552	1	1	0	0	1	1	0	0	1	-9.51948	0.107951	0	1
1700047A11RIK	NC																		0						0	4.46236	0	0.0564415	1	1	0	0	1	1	0	0	1	1	0	0	1	1	0	0	1
1700047G03RIK	NC																		0						0	-4.15164	0.0453794	0	1	1	0	0	1	1	0	0	1	-3.25707	0.137857	0.0371592	1	-6.61107	0.0472913	0	1
1700047I17RIK2	PCG																		0						0	-10.8962	0.00939742	0	1	-3.70268	0.00369302	0	1	-8.2808	0.00942063	0	1	1	0	0	1	-6.45644	0.00545272	0	1
1700047L14RIK	NC																		0						0	-1	0	0	1	1	0	0	1	1	0	0	1	1	0	0	1	-9.33676	0.115928	0	1
1700047M11RIK	NC																		0						0	-2.1591	0.352249	0.134848	1	1.3239	0.95866	1.3059	1	-1.02594	1.71962	1.9658	1	-1.00475	2.90846	3.03351	1	1.1519	0.817881	0.832753	1
1700048O20RIK	NC																		0						0	-1.13522	1.28364	1.01252	1	-1.4162	3.79402	2.67085	1	-1.58768	4.35568	2.90697	1	-1.865	6.494	3.52172	0.520631	-1.29656	1.11325	0.792759	1
1700049E22RIK	NC																		0						0	-1	0	0	1	1	0	0	1	1	0	0	1	1	0	0	1	3.67322	0	0.0454905	1
1700049G17RIK	PCG																		0						0	1.32863	0.181748	0.221498	1	1.22705	0.335351	0.436388	1	1.41351	0.47337	0.694796	1	1.52406	0.238419	0.379042	1	1.39957	0.423322	0.54558	1
1700049L16RIK	NC																		0						0	-1	0	0	1	1	0	0	1	1	0	0	1	1	0	0	1	1	0	0	1
1700052N19RIK	PCG																		0						0	-1.32881	7.38083	5.11606	1	1.09345	5.56792	6.22041	1	-1.00532	7.14577	7.58539	1	1.01337	5.14847	5.44946	1	-1.05509	1.56493	1.38114	1
1700054K19RIK	NC																		0						0	-1	0	0	1	1	0	0	1	1	0	0	1	1	0	0	1	1	0	0	1
1700056E22RIK	PCG																		0						0	1.32685	1.09517	1.39996	1	1.28124	0.958681	1.28596	1	1.07664	0.79609	0.885057	1	-1.72024	0.382056	0.216533	1	1.37303	0.146018	0.205338	1
1700057G04RIK	PCG																		0						0	6.30649	0	0.0375884	1	13.5531	0	0.131645	1	1	0	0	1	-7.40812	0.0599374	0	1	2.63935	0.0188806	0.0631621	1
1700057H15RIK	NC																		0						0	-1	0	0	1	1	0	0	1	1	0	0	1	3.57227	0	0.0279928	1	-1.15444	0.0213713	0.0165536	1
1700057H21RIK	NC																		0						0	-1	0	0	1	1	0	0	1	1	0	0	1	1	0	0	1	1	0	0	1
1700061F12RIK	NC																		0						0	-1	0	0	1	1	0	0	1	1	0	0	1	-6.5585	0.0675176	0	1	3.39687	0	0.0192534	1
1700061G19RIK	PCG																		0						0	-1	0	0	1	3.54217	0	0.0118707	1	1.83355	0.00982611	0.0237976	1	-2.29378	0.034327	0.0125043	1	-2.84942	0.0307003	0.00939457	1
1700063A18RIK	NC																		0						0	-1	0	0	1	1	0	0	1	1	0	0	1	1	0	0	1	1	0	0	1
1700063O14RIK	NC																		0						0	-1	0	0	1	1	0	0	1	1	0	0	1	1	0	0	1	1	0	0	1
1700064J06RIK	NC																		0						0	-1	0	0	1	1	0	0	1	1	0	0	1	1	0	0	1	1	0	0	1
1700065D16RIK	PCG/NC																		0						0	3.70108	0	0.0380954	1	-1.87449	0.116124	0.0561515	1	1.04753	0.0929599	0.103795	1	-3.70814	0.0610906	0	1	-1.16632	0.0382704	0.0312572	1
1700065I16RIK	NC																		0						0	-1	0	0	1	1	0	0	1	1	0	0	1	1	0	0	1	1	0	0	1
1700065J11RIK	NC																		0						0	-1	0	0	1	1	0	0	1	3.73226	0	0.0682513	1	1	0	0	1	-3.85606	0.0489343	0	1
1700065J18RIK	NC																		0						0	-1	0	0	1	1	0	0	1	1	0	0	1	-4.08002	0.0780372	0	1	1	0	0	1
1700065L07RIK	NC																		0						0	-1	0	0	1	1	0	0	1	1	0	0	1	1	0	0	1	-6.78358	0.0642618	0	1
1700065O20RIK	NC																		0						0	-1	0	0	1	1	0	0	1	3.73226	0	0.0416119	1	-1.09087	0.0449103	0.0437294	1	-3.89026	0.028294	0	1
1700066B19RIK	PCG																		0						0	-2.65893	0.0377963	0.00717609	1	1.22272	0.0622862	0.0785845	1	-2.70878	0.0782751	0.0224227	1	1.71925	0.0604233	0.101209	1	-12.9963	0.0375999	0	1
1700066J03RIK	NC																		0						0	-1	0	0	1	1	0	0	1	1	0	0	1	1	0	0	1	5.76283	0	0.0643862	1
1700066M21RIK	PCG																		0						0	1.36853	2.88629	3.59429	1	1.29914	2.26673	2.99013	1	1.4205	5.37989	8.03926	1	1.14877	1.44825	1.68333	1	1.49299	0.675747	0.91532	1
1700066N21RIK	NC																		0						0	-1	0	0	1	1	0	0	1	1	0	0	1	-14.0822	0.16293	0	1	-12.0527	0.102648	0	1
1700066O22RIK	NC																		0						0	-1	0	0	1	1	0	0	1	1	0	0	1	6.08874	0	0.0650286	1	3.37255	0	0.0168984	1
1700067G17RIK	NC																		0						0	-1	0	0	1	1	0	0	1	1	0	0	1	-7.40806	0.104567	0	1	1	0	0	1
1700067K01RIK	PCG																		0						0	-1	0	0	1	-2.17813	0.329025	0.129253	1	-4.18334	0.237271	0.0684171	1	-1.0105	1.3057	1.32999	1	1.58017	0.279837	0.464795	1
1700067P10RIK	PCG																		0						0	-1	0	0	1	1	0	0	1	1	0	0	1	1	0	0	1	-3.89027	0.0250156	0	1
1700069P05RIK	NC																		0						0	-1	0	0	1	1	0	0	1	1	0	0	1	6.1101	0	0.0697152	1	1	0	0	1
1700071K01RIK	PCG																		0						0	-1	0	0	1	5.82782	0	0.0427621	1	1	0	0	1	1	0	0	1	1	0	0	1
1700072B07RIK	NC																		0						0	-1	0	0	1	1	0	0	1	1	0	0	1	1	0	0	1	1	0	0	1
1700073E17RIK	NC																		0						0	-1	0	0	1	1	0	0	1	1	0	0	1	1	0	0	1	-6.61111	0.00863768	0	1
1700074H08RIK	NC																		0						0	-1	0	0	1	1	0	0	1	1	0	0	1	1	0	0	1	1	0	0	1
1700074P13RIK	PCG																		0						0	-1	0	0	1	1	0	0	1	1	0	0	1	-6.55851	0.0361979	0	1	1	0	0	1
1700080E11RIK	PCG																		0						0	-1	0	0	1	1	0	0	1	1	0	0	1	1	0	0	1	1	0	0	1
1700080N15RIK	NC																		0						0	-1	0	0	1	1	0	0	1	1	0	0	1	1	0	0	1	-3.89019	0.0457658	0	1
1700080O16RIK	PCG																		0						0	-1	0	0	1	-3.89176	0.0219386	0	1	1	0	0	1	1	0	0	1	-9.47557	0.0424692	0	1
1700081H04RIK	NC																		0						0	-1	0	0	1	1	0	0	1	1	0	0	1	1	0	0	1	1	0	0	1
1700084C01RIK	PCG																		0						0	-1	0	0	1	1	0	0	1	1	0	0	1	1	0	0	1	1	0	0	1
1700084F23RIK	NC																		0						0	-1	0	0	1	1	0	0	1	1	0	0	1	1	0	0	1	1	0	0	1
1700084J12RIK	NC																		0						0	-1	0	0	1	1	0	0	1	1	0	0	1	1	0	0	1	3.39685	0	0.0232569	1
1700084M14RIK	NC																		0						0	-1	0	0	1	1	0	0	1	1	0	0	1	1	0	0	1	1	0	0	1
1700085C21RIK	NC																		0						0	-1	0	0	1	1	0	0	1	1	0	0	1	1	0	0	1	1	0	0	1
1700086L19RIK	NC																		0						0	6.16167	0	0.0438802	1	1	0	0	1	1	0	0	1	1	0	0	1	-6.61115	0.0485039	0	1
1700088E04RIK	PCG																		0						0	-1.43424	0.279367	0.188485	1	1.13235	0.144007	0.161888	1	2.02426	0.10864	0.233963	1	1.78053	0.126235	0.230184	1	2.38588	0.0317037	0.0940611	1
1700091H14RIK	NC																		0						0	3.66204	0	0.0129459	1	1	0	0	1	1	0	0	1	-7.40804	0.045428	0	1	-6.61118	0.0286201	0	1
1700092C02RIK	NC																		0						0	-1	0	0	1	1	0	0	1	1	0	0	1	1	0	0	1	1	0	0	1
1700092E19RIK	NC																		0						0	-1	0	0	1	-3.89172	0.0194386	0	1	1	0	0	1	3.57225	0	0.0167172	1	-6.78338	0.0248667	0	1
1700092K14RIK	NC																		0						0	-1	0	0	1	1	0	0	1	1	0	0	1	1	0	0	1	1	0	0	1
1700092M07RIK	PCG																		0						0	9.54133	0	0.186662	1	1.56839	0.0839439	0.153382	1	1.06031	0.0634818	0.0768726	1	-26.1993	0.710995	0	0.592386	1.24747	0.410264	0.534926	1
1700093K21RIK	PCG																		0						0	-1	0	0	1	1	0	0	1	2.62721	0.0146899	0.0663899	1	1	0	0	1	1.69791	0.0150472	0.034945	1
1700094D03RIK	PCG																		0						0	-1.03518	0.367761	0.324591	1	1.23499	1.88644	2.48362	1	1.01685	3.82215	4.20747	1	1.07833	3.63711	4.01814	1	1.16842	1.63031	1.80945	1
1700094J05RIK	NC																		0						0	3.66175	0	0.018023	1	1	0	0	1	-5.80132	0.038898	0	1	2.76843	0.0316219	0.110062	1	-3.85593	0.0210069	0	1
1700094M24RIK	NC																		0						0	-1	0	0	1	1	0	0	1	1	0	0	1	1	0	0	1	-1.05888	0.031542	0.0347345	1
1700095A21RIK	NC																		0						0	-1	0	0	1	1	0	0	1	1	0	0	1	1	0	0	1	1	0	0	1
1700095B10RIK	NC																		0						0	-1	0	0	1	1	0	0	1	1	0	0	1	1	0	0	1	-12.0528	0.083631	0	1
1700095J12RIK	NC																		0						0	-1	0	0	1	1	0	0	1	1	0	0	1	1	0	0	1	1	0	0	1
1700099I09RIK	NC																		0						0	-1	0	0	1	-4.01824	0.0482369	0	1	1	0	0	1	-1.63746	0.391231	0.241763	1	-1.06682	0.188679	0.160841	1
1700100I10RIK	NC																		0						0	-1	0	0	1	1	0	0	1	1	0	0	1	-8.74404	0.368017	0.0366325	1	1	0	0	1
1700101E01RIK	PCG																		0						0	4.70993	0.0197686	0.123549	1	-1.06917	0.0609448	0.0551409	1	-6.02665	0.0467387	0	1	3.56575	0	0.0335271	1	1.03154	0.0967453	0.0787194	1
1700101O22RIK	NC																		0						0	-1	0	0	1	1	0	0	1	1	0	0	1	-4.07985	0.0930001	0	1	1	0	0	1
1700102P08RIK	PCG																		0						0	2.10663	0.15075	0.324567	1	-1.58935	0.658008	0.423366	1	-1.38994	0.458244	0.318126	1	-3.09246	2.69227	0.84896	0.190766	-2.01078	1.42908	0.667503	0.702938
1700104L18RIK	NC																		0						0	-1	0	0	1	1	0	0	1	1	0	0	1	1	0	0	1	-3.85597	0.0350232	0	1
1700106J16RIK	PCG																		0						0	-1	0	0	1	1	0	0	1	1	0	0	1	1	0	0	1	-9.51952	0.0497692	0	1
1700109G14RIK	NC																		0						0	-1	0	0	1	1	0	0	1	1	0	0	1	1	0	0	1	-6.61119	0.0497803	0	1
1700109H08RIK	PCG																		0						0	-1	0	0	1	-1.39493	0.928683	0.681652	1	1.53714	0.559754	0.953572	1	-1.10914	2.20277	2.02432	1	1.32975	1.48504	1.80725	1
1700109I08RIK	NC																		0						0	-1	0	0	1	1	0	0	1	1	0	0	1	1	0	0	1	1	0	0	1
1700110I01RIK	NC																		0						0	-1	0	0	1	1	0	0	1	1	0	0	1	1	0	0	1	1	0	0	1
1700110K17RIK	NC																		0						0	-1	0	0	1	-9.37616	0.121701	0	1	-3.49036	0.0273879	0	1	1	0	0	1	-1.13498	0.0591636	0.0480248	1
1700111N16RIK	NC																		0						0	-1	0	0	1	1	0	0	1	1	0	0	1	1	0	0	1	1	0	0	1
1700112E06RIK	PCG																		0						0	-1.37666	0.585229	0.398257	1	-3.03601	0.716457	0.217778	1	-1.09534	0.641708	0.618808	1	-1.24896	0.504805	0.422972	1	-1.32904	0.925868	0.658825	1
1700112H15RIK	NC																		0						0	-1	0	0	1	1	0	0	1	1	0	0	1	-8.38017	0.10832	0	1	-6.61121	0.05106	0	1
1700113H08RIK	PCG																		0						0	-3.52493	0.0137041	0	1	3.54215	0	0.0216996	1	-3.49026	0.0144383	0	1	1	0	0	1	2.65687	0.0147895	0.0500557	1
1700120G07RIK	NC																		0						0	-1	0	0	1	1	0	0	1	1	0	0	1	1	0	0	1	-3.85601	0.0236922	0	1
1700120K04RIK	NC																		0						0	-1.25751	0.0990541	0.0975371	1	1.14651	0.176236	0.205979	1	1	0	0	1	4.38907	0.0583904	0.330977	1	-1.42079	0.896367	0.625576	1
1700121L16RIK	NC																		0						0	-1	0	0	1	1	0	0	1	1	0	0	1	1	0	0	1	1	0	0	1
1700121N20RIK	NC																		0						0	-1	0	0	1	1	0	0	1	1	0	0	1	1	0	0	1	-3.89012	0.0193214	0	1
1700122O11RIK	PCG																		0						0	-1	0	0	1	3.5488	0	0.0406845	1	-3.49016	0.02515	0	1	-3.70815	0.0411232	0	1	-9.33686	0.0772854	0	1
1700123I01RIK	PCG																		0						0	-1.07188	0.0236322	0.0111401	1	-12.8029	0.0775701	0	1	1.88515	0.0120215	0.0410996	1	3.09635	0.0196565	0.072078	1	-21.4054	0.0966523	0	0.723815
1700123K08RIK	PCG																		0						0	-1	0	0	1	1	0	0	1	1	0	0	1	1	0	0	1	1	0	0	1
1700123L14RIK	NC																		0						0	-4.15132	0.0223832	0	1	1	0	0	1	1	0	0	1	1	0	0	1	1	0	0	1
1700123O12RIK	NC																		0						0	-1	0	0	1	1	0	0	1	1	0	0	1	1	0	0	1	-1.13431	0.0368731	0.0299309	1
1700123O20RIK	PCG																		0						0	-1.33477	22.811	15.5687	1	1.15772	9.64118	11.4675	1	1.30302	6.44298	8.70524	1	1.19036	2.57991	3.09531	1	-1.10997	1.15642	0.98641	1
1700125G02RIK	NC																		0						0	-1	0	0	1	1	0	0	1	3.73228	0	0.0562843	1	1	0	0	1	1	0	0	1
1700125H03RIK	NC																		0						0	-1	0	0	1	-3.70264	0.0440525	0	1	1	0	0	1	-4.07984	0.048955	0	1	1	0	0	1
1700125H20RIK	PCG																		0						0	-1	0	0	1	1	0	0	1	1	0	0	1	6.11009	0	0.0562726	1	1.99512	0.0203716	0.0499154	1
1700128A07RIK	NC																		0						0	-1	0	0	1	1	0	0	1	1	0	0	1	1	0	0	1	1	0	0	1
1700129C05RIK	PCG																		0						0	-1	0	0	1	1	0	0	1	1	0	0	1	1	0	0	1	-3.89004	0.0186151	0	1
1810007C17RIK	NC																		0						0	-1	0	0	1	1	0	0	1	1	0	0	1	1	0	0	1	1	0	0	1
1810007D17RIK	NC																		0						0	-1	0	0	1	1	0	0	1	1	0	0	1	-2.04916	0.0849786	0.042067	1	1	0	0	1
1810009A15RIK	PCG/NC																		0						0	-1.30796	27.9765	19.3179	1	-1.09295	16.5898	15.734	1	-1.14493	19.998	18.824	1	-1.27203	10.0942	8.21111	1	-1.0076	2.64172	2.51977	1
1810009J06RIK	PCG																		0						0	-1	0	0	1	3.54214	0	0.0340451	1	1	0	0	1	1	0	0	1	1	0	0	1
1810010D01RIK	NC																		0						0	-3.51977	0.0189208	0	1	2.88822	0.030342	0.0949455	1	1	0	0	1	1.7999	0.0300438	0.0656642	1	-6.61123	0.0424863	0	1
1810010H24RIK	PCG																		0						0	1.27271	1.52857	1.8142	1	-1.66499	2.4608	1.62759	1	-1.27937	2.73266	2.36566	1	-2.40186	1.83918	0.840271	0.842037	1.42509	0.278032	0.376296	1
1810011O10RIK	PCG																		0						0	-1.75616	7.7725	4.08997	1	-1.42247	12.9055	9.47901	1	-1.12905	16.5086	14.8818	1	-1.6839	4.14438	2.47286	1	-2.3521	3.73865	1.44408	0.315867
1810012K16RIK	NC																		0						0	1.06089	0.100554	0.106111	1	-1.02664	0.612217	0.639604	1	1.40432	0.589751	0.921988	1	-1.13524	0.784304	0.690009	1	1.85264	0.421164	0.701709	1
1810013L24RIK	PCG																		0						0	1.2581	3.80675	4.50926	1	1.42573	4.33114	6.32056	1	1.615	5.8115	9.88944	1	1.61381	3.41284	5.65122	0.660296	1.45457	3.72539	5.11038	0.599247
1810014B01RIK	NC																		0						0	1.19748	0.878099	0.959805	1	-1.076	0.506443	0.482745	1	1.01886	0.675197	0.78074	1	1.08526	0.307729	0.354841	1	1.79305	0.100089	0.195194	1
1810018F18RIK	NC																		0						0	-1	0	0	1	1	0	0	1	1	0	0	1	-4.07983	0.0217879	0	1	1	0	0	1
1810020O05RIK	NC																		0						0	-1	0	0	1	-1.12428	0.0281037	0.0278344	1	1.0639	0.0415604	0.053626	1	-1.25571	0.10732	0.0894375	1	-6.78315	0.0389745	0	1
1810022K09RIK	PCG																		0						0	-1.15982	29.5072	22.4729	1	-1.01203	12.9506	13.1932	1	1.00576	24.4033	25.7695	1	-1.32423	8.4554	6.6836	1	-1.42889	2.08072	1.36801	1
1810024B03RIK	PCG																		0						0	-1.05188	1.51318	1.29678	1	-1.31439	0.705945	0.60222	1	1.97716	0.362391	0.745238	1	-1.41948	0.605835	0.427235	1	1.03556	0.0636106	0.0665289	1
1810026B05RIK	NC																		0						0	-1.0372	0.916261	0.797786	1	-1.31928	2.94802	2.39321	1	1.07002	3.43313	3.91485	1	1.44755	2.00171	2.90225	1	1.19441	3.66352	4.07428	1
1810026J23RIK	PCG																		0						0	1.34582	11.6221	14.6237	1	1.12801	11.6083	13.6453	1	1.33805	6.42874	9.00801	1	1.17518	2.68713	3.14937	1	1.30764	1.37805	1.6576	1
1810030O07RIK	PCG																		0						0	-1.22172	2.67027	2.06637	1	1.07271	2.14929	2.41363	1	1.0564	3.18163	3.51339	1	1.10968	2.11854	2.42483	1	-1.19296	1.00189	0.786839	1
1810037I17RIK	PCG																		0						0	1.3769	27.2822	31.6643	1	-1.20638	17.7133	15.2624	1	-1.01478	10.9488	11.2622	1	-1.4094	5.67385	4.02924	1	-1.43202	0.781695	0.51904	1
1810041L15RIK	PCG																		0						0	1.0035	0.0124219	0.00941514	1	1.02141	0.0246861	0.0279547	1	1.55081	0.00655421	0.0153712	1	-2.44039	0.0261208	0.00927257	1	-2.12377	0.0286495	0.0110982	1
1810043G02RIK	PCG																		0						0	1.26749	5.6042	6.45989	1	1.14944	5.06894	6.15139	1	1.08046	3.86199	4.5234	1	1.22761	3.07815	3.84656	1	1.40837	0.790891	1.08666	1
1810043H04RIK	PCG																		0						0	1.0093	53.677	48.1959	1	-1.11464	28.7583	26.3646	1	1.09041	13.8373	16.4948	1	1.16556	7.58269	9.12543	1	-1.5343	1.74205	1.03219	1
1810046K07RIK	PCG																		0						0	-1.2562	2.51524	1.91965	1	1.0466	1.41248	1.54252	1	1.27508	0.808651	1.11621	1	-1.52162	0.442452	0.294835	1	1.51456	0.351761	0.514403	1
1810055G02RIK	PCG																		0						0	1.82027	3.83636	6.78767	1	1.41524	4.64349	7.06316	1	1.4001	3.97161	5.80731	1	1.96698	1.61286	3.37738	1	1.19228	2.1921	2.41141	1
1810058I24RIK	NC																		0						0	-1.0161	105.838	93.0055	1	-1.07352	56.4547	55.2911	1	-1.00381	41.6752	44.5916	1	1.02379	26.4373	27.9481	1	1.16416	4.59363	5.06044	1
1810062G17RIK	PCG																		0						0	-2.6352	0.728997	0.241592	1	-1.94246	0.795392	0.431999	1	1.08412	0.836597	1.05908	1	-1.90006	0.724817	0.385124	1	-2.2154	0.367626	0.151677	1
1810064F22RIK	NC																		0						0	2.46291	3.56795	7.78564	1	2.25424	4.18977	9.36929	0.415798	2.38788	4.76776	11.3811	0.508854	2.03679	4.73893	9.40298	0.683064	1.8219	3.41936	5.72971	0.748856
1810065E05RIK	PCG																		0						0	-1	0	0	1	1	0	0	1	1	0	0	1	6.23894	0	0.0628443	1	-1.28605	0.0373654	0.0183792	1
2010001E11RIK	PCG																		0						0	-1	0	0	1	3.54212	0	0.0127539	1	1	0	0	1	-1.00502	0.0122936	0.0120057	1	-15.73	0.0508427	0	1
2010002M12RIK	PCG																		0						0	-3.09619	0.0491547	0.0106799	1	16.075	0	0.0478329	1	-1.01553	0.0203532	0.0160088	1	3.68094	0	0.00912274	1	-5.0029	0.03638	0.00685399	1
2010003K11RIK	PCG																		0						0	1.43575	8.06511	10.8398	1	1.53366	6.45126	10.3614	1	1.52255	4.10478	6.5089	1	1.39832	3.05345	4.35563	1	1.29735	0.627891	0.751109	1
[truncated: 36,961 more rows]

## Sheet: S3B_TCPOBOP Responsie LncRNAs
Table S3B – Characterization of TCPOBOP-responsive genes. All 38,901 genes, classified as protein coding (PCG), non-coding (NC), genes that have both protein-coding or noncoding isoforms and accession numbers (PCG/NC), miRNA (MIR), snRNA (SNR) or lncRNA (LNC), are characterized as to their TCPOBOP-responsiveness, Up or Down regulation (column C) based on differential expression between vehicle-tr…
[truncated: 38,903 more rows]
[truncated: 22 more columns]
