# Supplementary material for: Global analysis of expression, maturation and subcellular localization of mouse liver transcriptome identifies novel sex-biased and TCPOBOP-responsive long non-coding RNAs
Source: BMC Genomics. 2021 Mar 24;22:212. doi: 10.1186/s12864-021-07478-5 (PMC7992343; doi:10.1186/s12864-021-07478-5)
Supplement: Supplementary file 4 — Additional file 4. Table S4. [file 12864_2021_7478_MOESM4_ESM.xlsx]

## Sheet: S4A_Integrated Sex-Bias LncRNAs
Table S4A – Integration of sex-biased expression data from this study with related data from prior studies. Shown are all 15,558 liver lncRNAs, with chromosome, start and stop positions, strand, TSS location, number of exons and class (columns C-I). LncRNAs are characterized by their group flag (column J, as described in Table S4B), sex-bias (column K), and Hypophysectomy Class (column L, as desc…
													Sex Bias in the Compartment with the Max FPKM (compartment must be significantly sex-biased p < 0.05) (Only Vehicle Liver)				Summary of Sex-Bias and Hypox or Ezh1/Ezh2 DKO Responsiveness (Compartment Data from this Study in Table S3A, Additional Data Sets in Tables S4C and S4D)					Subcellular fraction with the Highest Expression in Male Vehicle Liver and the Corresponding Expression data in Female Vehicle Liver			Subcellular fraction with the Highest Expression in Female Vehicle Liver and the Corresponding Expression data in Male Vehicle Liver			Subcellular Fraction (Compartment) Bias (G174-G178: Vehicle & TCPO Treated Male and Female Liver; Calculated using normalized EC reads)			Nearest, Divergent, Antisense & Intragenic Genes: Presence on List of Interesting Liver Functions or Responses
Gene	LncRNAs with RefSeq ID	Chr	Start	End	Strand	TSS	# Exons	Class	GROUP FLAG (see Table S4B)	Sex Bias (In any of the 16 M/F Comparisons)	Hypophysectomy (Hypox) Class (Sex-Biased in at least 1 of the 16 M/F Comparison & Hypox Responsive in at least 1 comparison)	Developmental Class In Male Liver after post-natal day 20 [From Melia et al, 2019: I - Male Biased (Induced), II - Male Biased (No/Little Change), III- Female Biased (Repressed), IV - Female Biased (Induced)]	Sex Bias	Max FPKM	Fold Change	Compartment	Number of Responsive Compartments (FDR < 0.05) in G174-G178 for Male/Female Liver (Max=5)	Number of Responsive Data Sets (|FC|>2, FDR < 0.05) for Male/Female Liver (Max = 11)	Number of Responsive Data Sets (|FC|>2, FDR < 0.05) for Hypox Liver (Max = 4)	Number of Responsive Data Sets (|FC|>2, FDR < 0.05) for DKO Ezh1/2 Liver (Max = 2)	Total Number of Responsive Compartments and Data Sets (Max = 22)	Male FPKM	Female FPKM	Compartment	Female FPKM	Male FPKM	Compartment	Cytoplasmic vs Nuclear Bias	Nucleoplasmic vs Chromatin Bound Bias	Chromatin Bound vs Chromatin Bound non-PolyA Selected Biased	Closest RefSeq Gene (Using the Bedtools closest feature, which gives the nearest gene and the distance in base pairs)	Distance	Divergent Gene (TSS within 5kb, Opposite strands, Non-Overlapping)	Distance	6 Divergent Sex-Biased Pairs	Antisense Gene (Overlapping on opposite strands)	Intragenic Gene (Overlapping on Same Strand)	Sex-Biased RefSeq Genes in G174-G178 (p <0.05) (326 Genes)	TCPOBOP Responsive RefSeq Genes in G174-G178 (p<0.05) (1815 Genes)	NASH Responsive Genes in scRNA-seq Analysis [Xiong X et al, Molecular Cell 2019] (|FC|>2, padj <0.05) (772 Genes)	NAFLD Related Genes from Literature [Figure S6, Krishnan et al, Cell Syst. 2018) (107 Genes)	Liver Related Fibrosis Genes (Table S7A, Dana's Ezh2 Paper) (217 Genes)	HCC Related Genes (Table S7B, Dana's Ezh2 Paper) (920 Genes)
ncRNA_inter_chrX_15394	XIST	chrX	100655410	100678927	-	100678927	10	INTERGENIC	1	F		III	F	1604.44	-1134.2	CBnPAs	4	11	0	1	16	2.02591	889.739	CB	1604.44	1.33383	CBnPAs	NUC	CB	CBNPAS	TSIX	0
ncRNA_inter_chr10_8697	GM20125	chr10	16596749	16815588	-	16815588	13	INTERGENIC	1	F	Female Class II		F	10.8159	-101.462	CBnPAs	3	7	2	0	12	0.109744	5.62876	CB	10.8159	0.0939457	CBnPAs				CITED2	627446
ncRNA_inter_chr4_3468	GM12718	chr4	103055088	103169173	+	103055088	4	INTERGENIC	1	M	Male Class I	I	M	22.2996	22.1741	CBnPAs	5	11	3	1	20	22.2996	1.01899	CBnPAs	1.01899	22.2996	CBnPAs				OMA1	16056
ncRNA_inter_chr10_8999	C730027H18RIK	chr10	70625939	70644797	-	70644797	9	INTERGENIC	1	M	Male Class II		M	31.7057	2.90523	CB	4	9	2	0	15	31.7057	10.7287	CB	12.5083	26.8693	CBnPAs		CB		BICC1	3558
ncRNA_inter_chr15_12684	9030619P08RIK	chr15	75245949	75262384	-	75262384	4	INTERGENIC	1	F	Female Class I	III	F	41.8553	-8.49611	CYTO	5	11	4	1	21	8.30586	40.9656	NUC	41.8553	4.54418	CYTO				LY6H	132791
ncRNA_inter_chr13_11189		chr13	35055917	35067304	+	35055917	3	INTERGENIC	1	F	Female Class I		F	1.98634	-34.8055	CB	4	10	1	0	15	0.0471356	1.98634	CB	1.98634	0.0471356	CB				ECI3	240	ECI3	-240	YES			ECI3	ECI3
ncRNA_inter_chr6_5253		chr6	72007066	72016856	-	72016856	2	INTERGENIC	1	F	Female Class I		F	21.6743	-57.1039	CB	4	6	1	0	11	0.352748	21.6743	CB	21.6743	0.352748	CB	NUC	CB		9130221F21RIK	14545
ncRNA_inter_chr15_12586		chr15	60726258	60728391	-	60728391	1	INTERGENIC	1	F	Female Class I		F	0.792884	-100.425	CBnPAs	2	9	2	0	13	N/A	N/A	N/A	0.792884	N/A	CBnPAs				A1BG	20753						A1BG
ncRNA_inter_chr15_12588		chr15	60730060	60731547	-	60731547	1	INTERGENIC	1	F	Female Class I		F	3.72455	-21.4419	CB	2	7	2	0	11	0.161042	3.72455	CB	3.72455	0.161042	CB		CB		A1BG	17597						A1BG
ncRNA_inter_chr15_12595		chr15	60827566	60830184	+	60827566	1	INTERGENIC	1	F	Female Class I		F	0.544699	-86.939	CB	2	5	1	0	8	0.00417866	0.544699	CB	0.544699	0.00417866	CB		CB		A1BG	74742						A1BG
ncRNA_as_chr1_782		chr1	167423093	167433788	-	167433788	1	ANTISENSE	1	F			F	4.43483	-5.49842	CBnPAs	2	8	0	0	10	0.927069	3.83171	CB	4.43483	0.748223	CBnPAs		CB		ADCY10	0				ADCY10
ncRNA_inter_chr3_2937		chr3	137923913	137940476	+	137923913	2	INTERGENIC	1	F	Female Class II	IV	F	0.76106	-4.80811	CBnPAs	2	11	3	1	17	0.145386	0.76106	CBnPAs	0.76106	0.145386	CBnPAs				ADH1	133
ncRNA_as_chr15_12957		chr15	103116797	103120774	-	103120774	4	ANTISENSE	1	F			F	0.830002	-15.1204	CB	3	5	0	0	8	0.0571929	0.830002	CB	0.830002	0.0571929	CB				COPZ1	0				COPZ1
ncRNA_as_chr7_6007		chr7	27089230	27099814	-	27099814	5	ANTISENSE	1	F	Female Class II		F	5.74981	-59.3572	CB	5	9	1	1	16	0.246296	3.78299	NP	5.74981	0.0902471	CB				CYP2A4	0				CYP2A4		CYP2A4
ncRNA_as_chr7_5999		chr7	26693288	26995060	-	26995060	2	ANTISENSE	1	F	Female Class II		F	1.99544	-104.153	CB	2	5	1	0	8	0.0176706	0.0992709	NUC	1.99544	0.0172991	CB	CYTO	CB	CB	CYP2B10,CYP2B13,CYP2B9	0				CYP2B10,CYP2B13,CYP2B9		CYP2B13,CYP2B9	CYP2B10,CYP2B13				Cyp2b13,Cyp2b9
ncRNA_intra_chr19_15009		chr19	39876322	39950241	-	39950241	2	INTRAGENIC	1	F	Female Class I		F	2.39385	-408.478	CBnPAs	2	7	1	0	10	0.017326	0.631759	CB	2.39385	0.00341526	CBnPAs		CB	CBNPAS	CYP2C40,CYP2C69	0					CYP2C40,CYP2C69	CYP2C40,CYP2C69,	CYP2C40,CYP2C69
ncRNA_intra_chr5_4728		chr5	146227188	146406523	-	146406523	2	INTRAGENIC	1	F	Female Class I	III	F	15.4714	-616.428	CBnPAs	3	11	2	0	16	0.0567998	0.703165	CB	15.4714	0.015597	CBnPAs			CBNPAS	CYP3A16,CYP3A41A,CYP3A41B	0					CYP3A16,CYP3A41A,CYP3A41B	CYP3A16,CYP3A41A,CYP3A41B	CYP3A16CYP3A41B
ncRNA_as_chr5_4731		chr5	146229281	146407659	+	146229281	2	ANTISENSE	1	F	Female Class I		F	8.59654	-170.339	CB	4	8	1	1	14	0.0362427	1.40634	NP	8.59654	0.0340359	CB		CB	CBNPAS	CYP3A16,CYP3A41A,CYP3A41B	0				CYP3A16,CYP3A41A,CYP3A41B		CYP3A16,CYP3A41A,CYP3A41B	CYP3A16CYP3A41B
ncRNA_intra_chr5_4735		chr5	146387799	146588574	-	146588574	2	INTRAGENIC	1	F	Female Class I	III	F	0.352242	-156.906	CYTO	4	10	2	1	17	0.00423012	0.236709	CBnPAs	0.352242	N/A	CYTO			CBNPAS	CYP3A44	0					CYP3A44	CYP3A44	CYP3A44
ncRNA_intra_chr5_4736		chr5	146388047	146588893	-	146588893	2	INTRAGENIC	1	F	Female Class I	III	F	4.2316	-148.486	CYTO	3	10	2	1	16	0.103867	2.03648	NUC	4.2316	N/A	CYTO		NP	CBNPAS	CYP3A44	0					CYP3A44	CYP3A44	CYP3A44
ncRNA_as_chr5_4745		chr5	146525947	146612187	+	146525947	2	ANTISENSE	1	F	Female Class I		F	17.2561	-340.389	CBnPAs	4	9	1	1	15	0.0541083	17.2561	CBnPAs	17.2561	0.0541083	CBnPAs	NUC			CYP3A44	0				CYP3A44		CYP3A44	CYP3A44
ncRNA_intra_chr5_4734		chr5	146384760	146669283	-	146669283	2	INTRAGENIC	1	F	Female Class I/Female Class II		F	25.1363	-59.5038	NP	4	9	2	0	15	1.303	14.8919	CBnPAs	25.1363	0.468377	NP	NUC		CBNPAS	CYP3A44,CYP3A11	0					CYP3A44,CYP3A11	CYP3A44	CYP3A44,CYP3A11
ncRNA_inter_chr13_11437		chr13	60569089	60582351	-	60582351	4	INTERGENIC	1	F	Female Class I	IV	F	12.1609	-4.48162	CBnPAs	4	9	4	0	17	2.59767	12.1609	CBnPAs	12.1609	2.59767	CBnPAs		CB	CBNPAS	DAPK1	120957						DAPK1
ncRNA_inter_chr13_11438		chr13	60584864	60590263	-	60590263	6	INTERGENIC	1	F	Female Class I		F	8.99755	-3.99397	CBnPAs	2	6	3	0	11	4.38398	25.3793	CB	25.3793	4.38398	CB	NUC	CB		DAPK1	113045						DAPK1
ncRNA_inter_chr15_12585		chr15	60696171	60702708	-	60702708	2	INTERGENIC	1	F	Female Class I		F	0.813959	-92.859	NP	3	6	2	0	11	N/A	N/A	N/A	0.813959	N/A	NP				FAM84B	39537						FAM84B		FAM84B
ncRNA_inter_chr5_4115		chr5	33789074	33802388	-	33802388	3	INTERGENIC	1	F	Female Class I		F	22.5286	-33.9015	CBnPAs	5	8	1	0	14	0.604834	22.5286	CBnPAs	22.5286	0.604834	CBnPAs		CB		NKX1-1	12336
ncRNA_inter_chr19_14769		chr19	7900018	7900946	+	7900018	1	INTERGENIC	1	F	Female Class II	III	F	7.52685	-14.0849	CBnPAs	2	6	2	0	10	0.486068	7.52685	CBnPAs	7.52685	0.486068	CBnPAs		CB		SLC22A26	22862						SLC22A26	SLC22A26
ncRNA_inter_chr19_14770		chr19	7918175	7923575	+	7918175	2	INTERGENIC	1	F	Female Class II	III	F	4.5723	-21.9493	NP	4	11	4	1	20	0.221002	4.5723	NP	4.5723	0.221002	NP	NUC			SLC22A27	15304						SLC22A27
ncRNA_inter_chr6_5137		chr6	51617109	51660247	-	51660247	7	INTERGENIC	1	F	Female Class I	III	F	3.88108	-15.4263	CBnPAs	4	11	2	1	18	0.246239	3.88108	CBnPAs	3.88108	0.246239	CBnPAs			CBNPAS	SNX10	76441
ncRNA_inter_chr6_5138		chr6	51650981	51660996	+	51650981	2	INTERGENIC	1	F	Female Class I		F	13.6663	-42.5881	CBnPAs	5	8	1	0	14	0.300119	13.6663	CBnPAs	13.6663	0.300119	CBnPAs	NUC		CBNPAS	SNX10	110313
ncRNA_inter_chr6_5772		chr6	144303239	144318391	-	144318391	1	INTERGENIC	1	F		III	F	89.6612	-2.70322	CBnPAs	2	7	0	0	9	31.2207	89.6612	CBnPAs	89.6612	31.2207	CBnPAs	NUC	CB	CBNPAS	SOX5	145152							SOX5
ncRNA_inter_chr3_2915		chr3	133452176	133496100	-	133496100	3	INTERGENIC	1	F	Female Class I	IV	F	7.23532	-16.5276	CYTO	4	11	4	1	20	0.49832	3.8261	NUC	7.23532	0.417244	CYTO		NP		TET2	244823											Tet2
ncRNA_inter_chr3_2504		chr3	85068721	85087016	+	85068721	3	INTERGENIC	1	M	Male Class I	I	M	18.1264	3.64102	CBnPAs	3	11	2	1	17	18.1264	5.23477	CBnPAs	5.23477	18.1264	CBnPAs	NUC	CB	CBNPAS	1700036G14RIK	34425
ncRNA_inter_chr11_9925		chr11	81791814	81833489	-	81833489	9	INTERGENIC	1	M	Male Class II	I	M	45.3676	5.32707	CB	4	10	2	2	18	45.3676	8.42521	CB	8.42521	45.3676	CB	NUC	CB		ASIC2	9917
ncRNA_inter_chr3_2156		chr3	14722981	14725546	-	14725546	1	INTERGENIC	1	M	Male Class I		M	2.6081	5.53847	CB	3	5	1	0	9	2.6081	0.47517	CB	0.47517	2.6081	CB		CB		CAR1	40668
ncRNA_as_chr15_12817		chr15	85637875	85645221	+	85637875	1	ANTISENSE	1	M	Male Class I		M	93.7912	2.65717	CBnPAs	2	7	2	0	11	93.7912	37.6687	CBnPAs	37.6687	93.7912	CBnPAs	NUC	CB	CBNPAS	CDPF1,PKDREJ	0				CDPF1,PKDREJ
ncRNA_inter_chr8_6990		chr8	48053007	48060026	+	48053007	1	INTERGENIC	1	M			M	0.956706	9.51241	CB	3	10	0	0	13	0.956706	0.0950378	CB	0.0950378	0.956706	CB		CB		ENPP6	12253
ncRNA_inter_chr19_14873		chr19	23135639	23148147	+	23135639	5	INTERGENIC	1	M	Male Class I		M	80.0355	15.9492	CB	5	8	1	0	14	80.0355	5.21307	CB	5.21307	80.0355	CB		CB	CB	KLF9	67569							KLF9
ncRNA_inter_chr3_2988		chr3	149225040	149327724	-	149327724	6	INTERGENIC	1	M	Male Class I	I	M	26.6184	45.4816	CB	4	11	2	1	18	26.6184	0.534982	CB	0.645	6.09925	CBnPAs		CB		LPHN2	607442
ncRNA_as_chr4_3297		chr4	61534877	61748241	+	61534877	2	ANTISENSE	1	M	Male Class I		M	3.38645	3.61873	NP	2	7	2	1	12	3.38645	0.826009	NP	2.41475	1.81382	CYTO	CYTO	NP		MUP20,MUP3	0				MUP20,MUP3		MUP20,MUP3		MUP3
ncRNA_inter_chr8_7423		chr8	116533748	116620445	-	116620445	10	INTERGENIC	1	M	Male Class I	I	M	25.3217	4.07424	CB	5	11	4	2	22	25.3217	6.18656	CB	6.18656	25.3217	CB		CB		NUDT7	37029						NUDT7	NUDT7
ncRNA_as_chr15_12818		chr15	85652073	85660217	+	85652073	1	ANTISENSE	1	M	Male Class I		M	48.9391	2.31878	CBnPAs	2	7	2	0	11	48.9391	22.5691	CBnPAs	22.5691	48.9391	CBnPAs	NUC	CB	CBNPAS	PKDREJ	0				PKDREJ
ncRNA_as_chr2_1965		chr2	163311851	163318146	-	163318146	1	ANTISENSE	1	M			M	2.13771	2.83583	CB	2	5	0	0	7	2.13771	0.724228	CB	0.724228	2.13771	CB	NUC	CB		R3HDML	0				R3HDML
ncRNA_inter_chr17_13925		chr17	44194433	44196734	-	44196734	1	INTERGENIC	1	M	Male Class I		M	3.28136	11.5691	CB	2	6	2	0	10	3.28136	0.259871	CB	0.259871	3.28136	CB		CB		RCAN2	17969						RCAN2
ncRNA_inter_chr13_11669		chr13	104335078	104392333	-	104392333	5	INTERGENIC	1	M	Male Class I		M	9.27541	5.79575	CB	4	11	1	1	17	9.27541	1.59607	CB	1.59607	9.27541	CB		CB		SREK1	139362
ncRNA_inter_chr13_11670		chr13	104382437	104407976	+	104382437	3	INTERGENIC	1	M	Male Class I		M	2.25125	10.1751	NP	4	9	1	0	14	2.25125	0.227935	NP	0.278855	1.6258	CYTO				SREK1	123719
ncRNA_inter_chr10_9351		chr10	120943639	120964659	+	120943639	4	INTERGENIC	1	M	Male Class II	II	M	7.14758	8.07023	NUC	3	11	4	1	19	7.14758	0.851537	NUC	0.851537	7.14758	NUC	NUC	CB		TBK1	18854
ncRNA_inter_chr10_8829		chr10	38884370	38894130	-	38894130	3	INTERGENIC	1	M	Male Class I	I	M	2.2845	3.9988	NP	2	8	3	1	14	2.33455	0.634954	NUC	0.634954	2.33455	NUC				WISP3	771
ncRNA_as_chr4_3300		chr4	61844510	61850613	+	61844510	1	ANTISENSE	1	M			M	1.93863	118.798	CB	4	9	0	1	14	1.93863	0.0139442	CB	0.0139442	1.93863	CB	NUC	CB		ZFP37	0				ZFP37
ncRNA_inter_chr8_6741	B930025P03RIK	chr8	10869829	10895190	-	10895190	8	INTERGENIC	2	M	Male Class II						0	6	4	2	12	7.97275	10.3441	CB	11.1908	6.8684	CBnPAs				4833411C07RIK	4732	4833411C07RIK	-4732					4833411C07RIK
ncRNA_as_chr15_12584	9930014A18RIK	chr15	60654520	60662955	+	60654520	4	ANTISENSE	2	F							0	6	0	0	6	0.389834	0.62613	NUC	0.993592	0.323504	NP				FAM84B	0				FAM84B		FAM84B		FAM84B
ncRNA_inter_chr1_307	6030407O03RIK	chr1	73662207	73911040	-	73911040	9	INTERGENIC	2	F	Female Class II						0	7	1	0	8	0.280302	1.18648	CB	1.18648	0.280302	CB				MIR6351	0
ncRNA_inter_chr5_4819	1700028E10RIK	chr5	152166692	152234858	+	152166692	8	INTERGENIC	2	M	Male Class II						0	7	4	0	11	99.4132	61.5621	CB	61.5621	99.4132	CB		CB		VMN2R18	129378
ncRNA_inter_chr15_12589		chr15	60731702	60733040	-	60733040	1	INTERGENIC	2	F	Female Class I						0	8	2	0	10	0.0203359	0.655135	CBnPAs	0.655135	0.0203359	CBnPAs				A1BG	16104						A1BG
ncRNA_inter_chr6_5820		chr6	144719364	144723441	-	144723441	1	INTERGENIC	2	F		IV					0	5	0	0	5	3.95971	6.71938	CB	6.81518	3.26085	CBnPAs	NUC	CB	CBNPAS	BCAT1	218914
ncRNA_inter_chr6_5803		chr6	144655003	144659906	-	144659906	1	INTERGENIC	2	F							0	5	0	0	5	50.6625	120.093	CB	120.093	50.6625	CB	NUC	CB	CB	BCAT1	282449
ncRNA_inter_chr6_5809		chr6	144690873	144696263	-	144696263	1	INTERGENIC	2	F							0	6	0	0	6	19.3137	36.2294	CBnPAs	36.2294	19.3137	CBnPAs		CB	CBNPAS	BCAT1	246092
ncRNA_inter_chr6_5812		chr6	144699405	144702815	-	144702815	1	INTERGENIC	2	F	Female Class II						0	5	1	0	6	1.59699	3.22235	CBnPAs	3.22235	1.59699	CBnPAs		CB	CBNPAS	BCAT1	239540
ncRNA_inter_chr6_5818		chr6	144710566	144714270	-	144714270	1	INTERGENIC	2	F							0	6	0	0	6	10.0468	22.0549	CBnPAs	22.0549	10.0468	CBnPAs		CB	CBNPAS	BCAT1	228085
ncRNA_inter_chr6_5819		chr6	144715896	144719217	-	144719217	1	INTERGENIC	2	F							0	5	0	0	5	11.5045	26.184	CBnPAs	26.184	11.5045	CBnPAs		CB	CBNPAS	BCAT1	223138
ncRNA_inter_chr6_5821		chr6	144723590	144729657	-	144729657	1	INTERGENIC	2	F							0	6	0	0	6	2.6657	5.18305	CBnPAs	5.18305	2.6657	CBnPAs		CB	CBNPAS	BCAT1	212698
ncRNA_inter_chr2_1432		chr2	68652364	68683546	-	68683546	5	INTERGENIC	2	F	Female Class II	III					0	11	3	1	15	2.66302	3.17857	CBnPAs	3.23382	2.16438	CB		CB	CBNPAS	CERS6	16068
ncRNA_inter_chr2_1431		chr2	68641196	68651711	+	68641196	1	INTERGENIC	2	F	Female Class II						0	5	2	0	7	0.407365	1.48329	CBnPAs	1.48329	0.407365	CBnPAs		CB		CERS6	47903
ncRNA_intra_chr8_7308		chr8	95600203	95676870	-	95676870	2	INTRAGENIC	2	F	Female Class I						0	5	2	1	8	7.61342	8.68969	CBnPAs	8.68969	7.61342	CBnPAs			CBNPAS	CES1B,CES1C	0					CES1B,CES1C		CES1B,CES1C	CES1B
ncRNA_inter_chr1_838		chr1	174580606	174627437	+	174580606	4	INTERGENIC	2	F	Female Class II						0	8	2	0	10	12.3391	21.524	CBnPAs	21.524	12.3391	CBnPAs		CB	CBNPAS	CRP	750							CRP		CRP	CRP
ncRNA_inter_chr8_7286		chr8	91383728	91387887	-	91387887	1	INTERGENIC	2	F	Female Class I	III					0	9	1	0	10	0.61581	0.92519	NUC	1.31736	0.237172	NP				CYLD	107884
ncRNA_inter_chr6_5689		chr6	136409185	136409992	-	136409992	1	INTERGENIC	2	F							0	5	0	0	5	0.121011	0.547524	CYTO	0.547524	0.121011	CYTO				E330021D16RIK	45096
ncRNA_inter_chr6_5691		chr6	136411042	136413046	-	136413046	2	INTERGENIC	2	F	Female Class I						0	5	1	0	6	0.0999189	0.20975	CYTO	0.253046	0.0508325	NUC				E330021D16RIK	46953
ncRNA_as_chr13_11421		chr13	56633826	56638276	-	56638276	1	ANTISENSE	2	F	Female Class I						0	5	1	0	6	36.0998	83.0759	CB	83.0759	36.0998	CB		CB	CB	FBXL21	0				FBXL21
ncRNA_inter_chr10_9224		chr10	98922005	98953466	+	98922005	3	INTERGENIC	2	F	Female Class II	III					0	9	4	0	13	3.99946	4.6264	CB	5.93089	2.23062	CBnPAs				GM20110	118339
ncRNA_inter_chr10_8821		chr10	33535488	33539455	-	33539455	1	INTERGENIC	2	F	Female Class I						0	7	1	0	8	0.0109805	0.0225905	CB	0.0375747	N/A	CBnPAs				GM4794	33568						GM4794	GM4794
ncRNA_inter_chr6_5429		chr6	98352726	98399291	+	98352726	7	INTERGENIC	2	F	Female Class I	III					0	6	2	0	8	0.0202944	N/A	NP	0.0223828	0.0031361	CBnPAs				GM765	59979
ncRNA_inter_chr5_4763		chr5	147446801	147457057	-	147457057	3	INTERGENIC	2	F	Female Class I						0	10	4	2	16	0.487541	1.01916	CB	1.01916	0.487541	CB		CB		GPR12	49987
ncRNA_inter_chr18_14392		chr18	32745158	32751185	+	32745158	3	INTERGENIC	2	F							0	6	0	0	6	0.451565	1.16928	CBnPAs	1.16928	0.451565	CBnPAs			CBNPAS	GYPC	25471
ncRNA_intra_chr15_12674		chr15	74822413	74997675	-	74997675	3	INTRAGENIC	2	F	Female Class I	IV					0	5	2	0	7	3.27032	11.7366	CBnPAs	11.7366	3.27032	CBnPAs			CBNPAS	LY6A,LY6C1,LY6C2	0					LY6A,LY6C1,LY6C2			LY6A			Ly6a
ncRNA_as_chr15_12679		chr15	74989124	75046673	-	75046673	4	ANTISENSE	2	F							0	5	1	0	6	1.2811	2.62445	CB	2.62445	1.2811	CB				LY6C2	46746				LY6F
ncRNA_inter_chr16_13510		chr16	93368514	93371903	+	93368514	2	INTERGENIC	2	F	Female Class II	III					0	9	4	1	14	8.8453	11.635	NUC	11.635	8.8453	NUC	NUC	CB		MIR802	0							MIR802
ncRNA_inter_chr19_14802		chr19	11106426	11110323	-	11110323	2	INTERGENIC	2	F	Female Class II						0	5	1	0	6	0.841606	1.26235	NP	1.26235	0.841606	NP				MS4A18	13974
ncRNA_inter_chr4_3294		chr4	61444129	61459363	+	61444129	3	INTERGENIC	2	F	Female Class I	IV					0	6	2	2	10	3.39491	10.6933	CB	12.2221	2.77802	CBnPAs				MUP19	872	MUP19	-872				MUP19	MUP19
ncRNA_inter_chr4_3295		chr4	61459512	61462318	+	61459512	1	INTERGENIC	2	F	Female Class I	IV					0	6	2	2	10	0.491341	0.935007	CB	0.935007	0.491341	CB	NUC			MUP19	16255						MUP19	MUP19
ncRNA_inter_chr12_10320		chr12	13799392	13802228	+	13799392	1	INTERGENIC	2	F							0	5	0	0	5	0.726429	1.00516	CB	1.00516	0.726429	CB		CB		NBAS	208776
ncRNA_inter_chr2_1782		chr2	136254309	136306403	-	136306403	4	INTERGENIC	2	F	Female Class I						0	8	3	1	12	53.3064	86.3089	CB	86.3089	53.3064	CB		CB		PAK7	40607
ncRNA_inter_chr16_12998		chr16	5532806	5775873	+	5532806	4	INTERGENIC	2	F		III					0	6	0	0	6	8.56019	21.8031	CBnPAs	21.8031	8.56019	CBnPAs		CB	CBNPAS	RBFOX1	109013
ncRNA_as_chr2_1343		chr2	65391852	65419227	+	65391852	7	ANTISENSE	2	F	Female Class II						0	6	2	1	9	0.471603	0.625191	CBnPAs	0.625191	0.471603	CBnPAs			CBNPAS	SCN3A	0				SCN3A
ncRNA_inter_chr6_5255		chr6	72017543	72024445	+	72017543	1	INTERGENIC	2	F		III					0	6	0	0	6	0.220509	0.563554	CBnPAs	0.563554	0.220509	CBnPAs			CBNPAS	ST3GAL5	23157								ST3GAL5
ncRNA_as_chr11_10170		chr11	115302947	115309519	-	115309519	2	ANTISENSE	2	F	Female Class II						0	8	1	0	9	16.7178	19.7286	CB	19.7286	16.7178	CB	NUC	CB		TRIM80,MIR3968	0				TRIM80			TRIM80
ncRNA_inter_chr1_398		chr1	89934796	89936956	+	89934796	1	INTERGENIC	2	F	Female Class II	IV					0	6	1	0	7	0.565311	1.7072	CBnPAs	1.7072	0.565311	CBnPAs			CBNPAS	UGT1A10	15030							UGT1A10
ncRNA_inter_chr5_4764		chr5	147457236	147499111	-	147499111	5	INTERGENIC	2	F	Female Class I	IV					0	10	4	1	15	1.08275	2.9133	CBnPAs	2.9133	1.08275	CBnPAs		CB		USP12	47277
ncRNA_inter_chr7_6113		chr7	47169884	47233613	-	47233613	7	INTERGENIC	2	F	Female Class II						0	7	2	2	11	2.37271	9.72602	CBnPAs	9.72602	2.37271	CBnPAs				ZFP619	374100
ncRNA_inter_chr7_6115		chr7	47186689	47190522	-	47190522	2	INTERGENIC	2	F	Female Class II						0	5	2	0	7	1.52475	5.43857	CBnPAs	5.43857	1.52475	CBnPAs				ZFP619	390905
ncRNA_inter_chr6_5316		chr6	86100028	86106273	-	86106273	2	INTERGENIC	2	M	Male Class I	II					0	10	2	1	13	0.564926	0.147563	CB	0.147563	0.564926	CB				ADD2	25626
ncRNA_inter_chr3_2942		chr3	138058043	138059130	+	138058043	1	INTERGENIC	2	M	Male Class I	I					0	9	3	1	13	0.293809	0.02227	CBnPAs	0.02227	0.293809	CBnPAs				ADH6-PS1	6789						ADH6-PS1	ADH6-PS1
ncRNA_inter_chr6_5862		chr6	149138229	149139635	+	149138229	1	INTERGENIC	2	M							0	6	0	0	6	0.391155	0.423146	NUC	0.423146	0.391155	NUC				AMN1	996	AMN1	-996
ncRNA_inter_chr6_5863		chr6	149142320	149143639	+	149142320	1	INTERGENIC	2	M							0	5	0	0	5	0.0805515	N/A	CB	0.0810732	0.0804514	CBnPAs				AMN1	5087
ncRNA_inter_chr12_10561		chr12	53498951	53554875	-	53554875	2	INTERGENIC	2	M	Male Class I						0	5	2	0	7	10.4279	9.36687	CB	9.36687	10.4279	CB		CB		ARHGAP5	62189
ncRNA_inter_chr12_10562		chr12	53547800	53554875	+	53547800	3	INTERGENIC	2	M	Male Class I						0	5	1	0	6	2.1134	1.0886	CB	1.0886	2.1134	CB				ARHGAP5	62189
ncRNA_inter_chr1_406		chr1	90657998	90668331	+	90657998	3	INTERGENIC	2	M	Male Class I						0	6	1	0	7	0.706665	N/A	CYTO	0.0484286	0.190205	CB				ARL4C	59233
ncRNA_inter_chr2_1471		chr2	73801715	73809397	-	73809397	2	INTERGENIC	2	M	Male Class I	I					0	5	4	0	9	8.81843	8.45458	CB	8.45458	8.81843	CB				ATP5G3	52333
ncRNA_inter_chr2_1419		chr2	67808739	67880891	-	67880891	2	INTERGENIC	2	M	Male Class I/Male Class II	II					0	5	2	1	8	4.70038	5.30038	CB	5.30038	4.70038	CB		CB	CB	B3GALT1	61838
ncRNA_inter_chr2_1422		chr2	67833076	67840328	+	67833076	2	INTERGENIC	2	M	Male Class II						0	5	1	0	6	72.7119	118.845	CB	118.845	72.7119	CB	NUC	CB		B3GALT1	102401
ncRNA_inter_chr9_7809		chr9	31728913	31813013	-	31813013	5	INTERGENIC	2	M	Male Class I						0	8	3	1	12	19.0725	28.2735	CB	28.2735	19.0725	CB		CB		BARX2	8044
ncRNA_inter_chr16_13170		chr16	24076567	24098742	-	24098742	5	INTERGENIC	2	M	Male Class I						0	8	1	0	9	31.6199	12.0811	NP	13.445	17.0636	CBnPAs			CBNPAS	BCL6	87870						BCL6		BCL6
ncRNA_inter_chr10_9000		chr10	70634121	70656133	+	70634121	2	INTERGENIC	2	M	Male Class II	I					0	5	2	0	7	0.557135	0.336611	CBnPAs	0.388179	0.359118	CB				BICC1	11740
ncRNA_as_chr7_6302		chr7	87591545	87608643	+	87591545	5	ANTISENSE	2	M	Male Class II						0	5	1	0	6	4.97296	1.8708	CB	1.8708	4.97296	CB	NUC	CB		BLM	0				BLM
ncRNA_inter_chr14_11989		chr14	46859466	46897287	-	46897287	3	INTERGENIC	2	M	Male Class II						0	5	2	0	7	3.05387	1.43927	CBnPAs	2.22499	2.61225	CB				BMP4	105909
ncRNA_inter_chr15_12341		chr15	6454450	6472534	+	6454450	3	INTERGENIC	2	M	Male Class II						0	5	1	0	6	7.78009	4.08774	CB	4.08774	7.78009	CB	NUC	CB		C9	5975						C9	C9				C9
ncRNA_inter_chr3_2166		chr3	14848502	14861733	+	14848502	1	INTERGENIC	2	M	Male Class I/Male Class II	I					0	8	2	0	10	0.589086	3.34363	CB	7.3957	0.496541	CBnPAs		CB		CAR3	1805							CAR3	CAR3
ncRNA_inter_chr3_2165		chr3	14838666	14845797	+	14838666	1	INTERGENIC	2	M	Male Class I						0	6	1	0	7	0.528559	6.56675	CBnPAs	6.56675	0.528559	CBnPAs		CB	CBNPAS	CAR3	17741							CAR3	CAR3
ncRNA_inter_chr18_14287		chr18	9693720	9699068	-	9699068	1	INTERGENIC	2	M	Male Class I	I					0	5	2	0	7	0.0536238	N/A	CB	0.0529105	0.0482449	CBnPAs				COLEC12	8578							COLEC12
ncRNA_inter_chr19_15004		chr19	39360460	39361422	+	39360460	1	INTERGENIC	2	M	Male Class II						0	5	1	0	6	1.07101	0.237817	CB	0.237817	1.07101	CB	NUC	CB	CB	CYP2C29	153							CYP2C29	CYP2C29
ncRNA_inter_chr3_2895		chr3	131006208	131008755	+	131006208	1	INTERGENIC	2	M							0	5	0	0	5	1.38219	0.222028	CBnPAs	0.252216	0.484296	CB			CBNPAS	CYP2U1	64	CYP2U1	-64				CYP2U1
ncRNA_as_chr15_12506		chr15	39582881	39585797	-	39585797	1	ANTISENSE	2	M							0	5	0	0	5	9.47514	6.4434	CB	6.4434	9.47514	CB		CB	CB	DCSTAMP	0				DCSTAMP
ncRNA_inter_chr17_14028		chr17	65116416	65128983	+	65116416	3	INTERGENIC	2	M	Male Class I	I					0	5	1	0	6	0.125715	0.0105732	NP	0.105042	0.118619	CB				DREH	0
ncRNA_inter_chr11_9511		chr11	16650002	16652115	-	16652115	1	INTERGENIC	2	M	Male Class I						0	6	2	0	8	2.55885	1.1829	CB	1.52442	2.36858	NP				EGFR	91	EGFR	-91					EGFR	EGFR			Egfr
ncRNA_inter_chr11_9508		chr11	16554928	16556186	-	16556186	1	INTERGENIC	2	M	Male Class I						0	5	2	0	7	0.702433	0.578127	CBnPAs	0.578127	0.702433	CBnPAs				EGFR	96020							EGFR	EGFR			Egfr
ncRNA_inter_chr17_13927		chr17	44200330	44202183	-	44202183	1	INTERGENIC	2	M	Male Class I						0	6	1	0	7	1.07697	0.149823	CBnPAs	0.149823	1.07697	CBnPAs		CB		ENPP5	13612
ncRNA_inter_chr9_8122		chr9	77648503	77699726	-	77699726	8	INTERGENIC	2	M	Male Class I	I					0	5	3	0	8	41.7171	41.0065	CBnPAs	41.0065	41.7171	CBnPAs		CB	CBNPAS	GCLC	6208
ncRNA_inter_chr9_8099		chr9	74499487	74568000	-	74568000	7	INTERGENIC	2	M	Male Class I						0	5	4	0	9	1.13744	2.21219	CBnPAs	2.21219	1.13744	CBnPAs		CB		GM16551	128244							GM16551
ncRNA_inter_chr12_10423		chr12	25917655	25948776	+	25917655	3	INTERGENIC	2	M	Male Class II						0	9	3	0	12	12.2638	9.81936	CB	9.81936	12.2638	CB	NUC	CB		GM17746	100517
ncRNA_inter_chr17_13985		chr17	49381209	49385919	-	49385919	1	INTERGENIC	2	M	Male Class II						0	5	2	0	7	5.65958	3.17553	CB	3.17553	5.65958	CB	NUC	CB	CB	GM17830	57885
ncRNA_inter_chr2_1234		chr2	34924532	34924837	-	34924837	1	INTERGENIC	2	M	Male Class I						0	5	1	0	6	0.143562	N/A	CBnPAs	N/A	N/A	N/A				HC	7572
ncRNA_inter_chr3_2639		chr3	98449751	98450171	-	98450171	1	INTERGENIC	2	M	Male Class I	I					0	8	2	0	10	0.0593338	0.00874741	CYTO	0.00874741	0.0593338	CYTO				HSD3B5	295						HSD3B5	HSD3B5
ncRNA_inter_chr6_5595		chr6	122207345	122214016	+	122207345	3	INTERGENIC	2	M							0	5	0	0	5	26.0176	21.1853	CB	21.1853	26.0176	CB	NUC	CB		KLRG1	6603
ncRNA_inter_chr14_12201		chr14	77226342	77237556	-	77237556	3	INTERGENIC	2	M	Male Class I	I					0	10	3	1	14	6.54309	3.31004	CB	3.31004	6.54309	CB				LACC1	186452							LACC1
ncRNA_inter_chr7_6509		chr7	119330731	119347888	+	119330731	4	INTERGENIC	2	M	Male Class I	I					0	10	4	1	15	3.38426	1.42481	CBnPAs	1.64812	3.14865	CB		CB		MICAL2	21462							MICAL2
ncRNA_inter_chr17_13938		chr17	45836245	45854814	+	45836245	9	INTERGENIC	2	M							0	5	0	0	5	54.4716	28.7481	CB	28.7481	54.4716	CB	NUC	CB		MRPL14	802
ncRNA_inter_chr6_5023		chr6	35798121	35814315	-	35814315	3	INTERGENIC	2	M	Male Class I						0	6	4	0	10	4.19372	5.02026	CBnPAs	5.02026	4.19372	CBnPAs				MTPN	308234
ncRNA_inter_chr6_5159		chr6	54695292	54701892	-	54701892	1	INTERGENIC	2	M	Male Class I						0	5	1	0	6	0.970911	0.107115	CB	0.107115	0.970911	CB				MTURN	41444
ncRNA_inter_chr8_7429		chr8	116628507	116636427	-	116636427	1	INTERGENIC	2	M	Male Class I						0	6	1	0	7	1.83924	0.980772	CB	1.03374	1.28422	CBnPAs		CB		NUDT7	21047						NUDT7	NUDT7
ncRNA_inter_chr7_6220		chr7	72936941	72947235	-	72947235	5	INTERGENIC	2	M	Male Class I/Male Class II						0	8	2	0	10	6.3355	5.97018	CBnPAs	5.97018	6.3355	CBnPAs		CB		PCSK6	59787
ncRNA_as_chr3_2800		chr3	122561675	122574634	-	122574634	5	ANTISENSE	2	M	Male Class I						0	8	1	0	9	0.180728	0.0326563	CB	0.0326563	0.180728	CB				PDE5A	0				PDE5A
ncRNA_inter_chr16_13349		chr16	45945001	45959234	+	45945001	4	INTERGENIC	2	M	Male Class II	I					0	7	1	0	8	22.2264	13.3131	CB	13.3131	22.2264	CB		CB		PLCXD2	140								PLCXD2
ncRNA_inter_chr13_11752		chr13	111246355	111322767	+	111246355	4	INTERGENIC	2	M	Male Class I	I					0	7	3	0	10	26.0352	28.2281	CBnPAs	28.2281	26.0352	CBnPAs		CB		PLK2	55305
ncRNA_as_chr8_7521		chr8	120194330	120217109	+	120194330	8	ANTISENSE	2	M	Male Class I						0	7	2	0	9	13.2285	28.1473	CB	28.1473	13.2285	CB				SDR42E1	0				SDR42E1
ncRNA_inter_chr4_3885		chr4	150083996	150089599	+	150083996	1	INTERGENIC	2	M	Male Class I	II					0	5	1	0	6	0.287016	0.301631	CB	0.301631	0.287016	CB		CB		SLC45A1	57714
ncRNA_inter_chr4_3877		chr4	150044099	150046229	+	150044099	1	INTERGENIC	2	M	Male Class I						0	6	2	0	8	0.0505688	0.0296411	CBnPAs	0.0296411	0.0505688	CBnPAs				SLC45A1	17817
ncRNA_inter_chr4_3878		chr4	150046470	150053844	+	150046470	1	INTERGENIC	2	M	Male Class I						0	7	2	0	9	0.30457	0.0301791	CB	0.162882	0.278397	CBnPAs		CB		SLC45A1	20188
ncRNA_inter_chr4_3884		chr4	150074377	150083462	-	150083462	2	INTERGENIC	2	M	Male Class I						0	5	1	0	6	1.36498	2.78177	CB	2.78177	1.36498	CB		CB		SLC45A1	48095
ncRNA_inter_chr6_5318		chr6	86110647	86138856	-	86138856	3	INTERGENIC	2	M	Male Class I	II					0	9	1	0	10	3.82485	1.9011	CB	1.9011	3.82485	CB		CB		TGFA	6389											Tgfa
ncRNA_inter_chr5_4329		chr5	87380811	87385488	+	87380811	1	INTERGENIC	2	M	Male Class I	I					0	9	3	0	12	2.68452	4.52267	CB	4.52267	2.68452	CB		CB	CB	UGT2B1	25284							UGT2B1	UGT2B1
ncRNA_as_chr6_5601		chr6	123339015	123453682	+	123339015	3	ANTISENSE	2	M	Male Class I						0	6	1	0	7	2.45759	1.02409	CB	1.5895	2.12862	NP				VMN2R20,VMN2R21	0				VMN2R20,VMN2R21
ncRNA_inter_chr2_1156		chr2	27419019	27444664	-	27444664	4	INTERGENIC	2	M	Male Class I						0	10	1	1	12	0.962208	3.78449	CBnPAs	3.78449	0.962208	CBnPAs		CB	CBNPAS	WDR5	26965
ncRNA_inter_chr2_1157		chr2	27428001	27444664	+	27428001	3	INTERGENIC	2	M	Male Class II						0	6	1	0	7	3.88752	6.41041	CB	6.41041	3.88752	CB		CB		WDR5	35947
ncRNA_inter_chr18_14656		chr18	75969490	75978926	-	75978926	4	INTERGENIC	2	M	Male Class I	I					0	9	3	0	12	1.43293	1.47328	CYTO	1.47328	1.43293	CYTO				ZBTB7C	906	ZBTB7C	-906					ZBTB7C
ncRNA_as_chr1_733	GAS5	chr1	162964319	162970697	+	162964319	12	ANTISENSE	3	M			M	26.4944	2.01064	NUC	2	0	0	0	2	38.5425	18.6021	NP	18.6021	38.5425	NP	NUC		CB	ZBTB37,SNORD47	0				ZBTB37			SNORD47
ncRNA_as_chr19_14740	4930481A15RIK	chr19	5406815	5422847	+	5406815	5	ANTISENSE	3	F			F	2.49452	-19.4786	CYTO	5	0	0	0	5	0.1754	2.32179	NUC	2.49452	0.103919	CYTO				DRAP1	0				DRAP1
ncRNA_inter_chr10_9263		chr10	111011181	111018947	-	111018947	1	INTERGENIC	3	F	Female Class I		F	10.2594	-2.7956	CB	2	2	4	0	8	3.75513	10.2594	CB	10.2594	3.75513	CB	NUC	CB	CB	4933440J02RIK	4828
ncRNA_inter_chr2_1098		chr2	15058307	15063721	+	15058307	1	INTERGENIC	3	F			F	3.68553	-3.96591	CB	2	2	0	0	4	0.945626	3.68553	CB	3.68553	0.945626	CB	NUC	CB		ARL5B	57490							ARL5B
ncRNA_as_chr19_15010		chr19	39878641	39953673	+	39878641	2	ANTISENSE	3	F	Female Class I		F	0.374786	-170.403	CB	2	2	1	0	5	N/A	N/A	N/A	0.374786	N/A	CB			CB	CYP2C40,CYP2C69	0				CYP2C40,CYP2C69		CYP2C40,CYP2C69,	CYP2C40,CYP2C69
ncRNA_intra_chr19_15006		chr19	39723892	39965167	-	39965167	2	INTRAGENIC	3	F	Female Class I		F	104.578	-4.06512	CB	4	2	2	1	9	26.394	104.578	CB	104.578	26.394	CB	NUC	CB	CB	CYP2C68,CYP2C40,CYP2C69	0					CYP2C68,CYP2C40,CYP2C69	CYP2C68,CYP2C40,CYP2C69	CYP2C40,CYP2C69	CYP2C68
ncRNA_inter_chr9_8100		chr9	74576963	74664704	-	74664704	2	INTERGENIC	3	F	Female Class I		F	1.43921	-8.66028	CB	2	0	4	0	6	0.182241	1.43921	CB	1.43921	0.182241	CB		CB		GM16551	31540							GM16551
ncRNA_inter_chr12_10421		chr12	25813912	25915096	+	25813912	7	INTERGENIC	3	F			F	8.06828	-3.26843	CBnPAs	2	0	0	0	2	2.34082	8.06828	CBnPAs	8.06828	2.34082	CBnPAs		CB		GM17746	0
ncRNA_inter_chr14_12193		chr14	76233905	76239302	+	76233905	1	INTERGENIC	3	F	Female Class I		F	61.6397	-5.89713	CB	2	0	2	0	4	10.6332	61.6397	CB	61.6397	10.6332	CB		CB	CB	GM4285	3423
ncRNA_as_chr2_1899		chr2	155389366	155406627	+	155389366	5	ANTISENSE	3	F			F	25.1488	-2.64078	CBnPAs	2	0	0	1	3	9.14288	25.1488	CBnPAs	25.1488	9.14288	CBnPAs	NUC	CB		GSS	0				GSS
ncRNA_inter_chr15_12633		chr15	62555702	62575557	-	62575557	2	INTERGENIC	3	F			F	7.50371	-7.95767	CBnPAs	3	1	0	0	4	0.987162	6.39316	CB	7.50371	0.862841	CBnPAs				H2AFY3	504697
ncRNA_inter_chrX_15243		chrX	9359746	9363525	+	9359746	1	INTERGENIC	3	F			F	8.43699	-13.7701	CB	2	2	0	0	4	0.646113	8.43699	CB	8.43699	0.646113	CB	NUC	CB	CB	HYPM	60548						HYPM	HYPM
ncRNA_inter_chrX_15246		chrX	9378393	9379790	+	9378393	1	INTERGENIC	3	F			F	3.56521	-10.968	CB	2	1	0	0	3	0.327676	3.56521	CB	3.56521	0.327676	CB		CB	CB	HYPM	44283						HYPM	HYPM
ncRNA_inter_chr8_7675		chr8	129183932	129190169	+	129183932	1	INTERGENIC	3	F			F	25.8181	-2.49402	CB	4	0	0	0	4	10.8049	25.8181	CB	25.8181	10.8049	CB	NUC	CB	CB	IRF2BP2	66597							IRF2BP2
ncRNA_inter_chrX_15397		chrX	100713967	100719542	+	100713967	1	INTERGENIC	3	F			F	18.4811	-2.454	CB	2	0	0	0	2	7.82631	18.4811	CB	18.4811	7.82631	CB	NUC	CB		JPX	12204
ncRNA_as_chr19_14883		chr19	23360457	23430114	+	23360457	5	ANTISENSE	3	F	Female Class II		F	54.8067	-280.465	CB	4	0	1	0	5	0.177562	54.8067	CB	54.8067	0.177562	CB				MAMDC2	0				MAMDC2
ncRNA_inter_chr1_292		chr1	71937681	71985205	-	71985205	5	INTERGENIC	3	F			F	88.5524	-2.70952	CB	2	1	0	0	3	33.4476	88.5524	CB	88.5524	33.4476	CB				MREG	220602							MREG
ncRNA_inter_chr1_53		chr1	13385641	13388927	-	13388927	1	INTERGENIC	3	F			F	2.04677	-4.96708	CB	2	1	0	0	3	0.414912	2.04677	CB	2.04677	0.414912	CB		CB		NCOA2	21478
ncRNA_inter_chr1_55		chr1	13392710	13394493	-	13394493	1	INTERGENIC	3	F			F	4.07217	-8.26558	CB	2	1	0	0	3	0.509873	4.07217	CB	4.07217	0.509873	CB		CB	CB	NCOA2	28547
ncRNA_inter_chr1_56		chr1	13398373	13400077	-	13400077	1	INTERGENIC	3	F			F	1.12001	-10.0087	CB	2	1	0	0	3	0.115664	1.12001	CB	1.12001	0.115664	CB		CB	CB	NCOA2	34210
ncRNA_inter_chr1_62		chr1	13416539	13419688	-	13419688	1	INTERGENIC	3	F			F	2.25512	-9.00685	CB	2	1	0	0	3	0.260625	2.25512	CB	2.25512	0.260625	CB		CB		NCOA2	52376
ncRNA_inter_chr2_1300		chr2	52221314	52222719	-	52222719	1	INTERGENIC	3	F			F	3.22921	-4.6939	CB	2	0	0	0	2	0.840071	2.63567	CBnPAs	3.22921	0.72086	CB		CB		NEB	26997							NEB	NEB			Neb
ncRNA_inter_chr1_987		chr1	192082475	192091408	+	192082475	1	INTERGENIC	3	F			F	36.8869	-10.1503	CB	3	0	0	0	3	3.92463	36.8869	CB	36.8869	3.92463	CB	NUC	CB		PROX1	87917								PROX1			Prox1
ncRNA_inter_chr9_8015		chr9	62951138	62957245	+	62951138	2	INTERGENIC	3	F	Female Class II		F	2.95265	-5.25177	CB	2	2	1	0	5	0.553567	2.95265	CB	2.95265	0.553567	CB		CB		SKOR1	28726
ncRNA_inter_chr14_12191		chr14	76201121	76204672	+	76201121	1	INTERGENIC	3	F			F	34.2932	-7.35272	CB	4	0	1	0	5	4.60237	34.2932	CB	34.2932	4.60237	CB	NUC	CB	CB	SLC25A30	14278
ncRNA_inter_chr10_9178		chr10	94853280	94855225	-	94855225	1	INTERGENIC	3	F	Female Class I		F	5.18165	-3.7577	CB	2	0	1	0	3	1.42117	5.18165	CB	5.18165	1.42117	CB		CB		SOCS2	18899						SOCS2	SOCS2				Socs2
ncRNA_inter_chr4_3819		chr4	144550258	144561587	+	144550258	3	INTERGENIC	3	F			F	2.83099	-7.23168	CBnPAs	2	1	0	0	3	0.355407	2.83099	CBnPAs	2.83099	0.355407	CBnPAs		CB		VPS13D	938
ncRNA_inter_chrX_15435		chrX	120395211	120395614	+	120395211	1	INTERGENIC	3	M			M	9.79915	176.719	CB	4	1	0	0	5	9.79915	N/A	CB	N/A	N/A	N/A	NUC	CB		3110007F17RIK	138310
ncRNA_intra_chr8_7322		chr8	95634042	95667133	-	95667133	2	INTRAGENIC	3	M	Male Class I		M	1.39886	5.62883	NP	2	1	2	0	5	3.71017	3.45278	CBnPAs	3.45278	3.71017	CBnPAs	NUC		CBNPAS	CES1C	0					CES1C		CES1C
ncRNA_inter_chrX_15297		chrX	34073989	34137925	+	34073989	2	INTERGENIC	3	M	Male Class II		M	23.0805	6.04833	CB	2	0	4	0	6	23.0805	3.78855	CB	3.78855	23.0805	CB		CB		PGRMC1	295							PGRMC1
ncRNA_inter_chr1_931		chr1	182909526	182911796	-	182911796	2	INTERGENIC	3	M			M	2.91055	9.96027	NUC	2	2	0	0	4	2.91055	0.289179	NUC	0.416514	2.11803	CB	NUC			TMEM63A	4292
ncRNA_inter_chrY_15553		chrY	588597	590357	-	590357	1	INTERGENIC	3	M			M	0.718647	189.748	CB	2	2	0	0	4	0.718647	N/A	CB	0.00616361	N/A	CYTO		CB		UTY	6417						UTY
ncRNA_as_chrX_15440		chrX	121008708	121301038	+	121008708	2	ANTISENSE	3	M			M	8.86938	465.369	CB	2	2	0	0	4	8.86938	N/A	CB	N/A	N/A	N/A		CB	CB	VMN2R121	0				VMN2R121
ncRNA_as_chr13_11520	ZFP85OS	chr13	67830177	67859381	+	67830177	3	ANTISENSE		none							0	0	0	0	0	0.177069	0.101862	CB	0.222187	0.114413	NP				ZFP85	0	ZFP65	-68		ZFP85
ncRNA_inter_chr11_10006	ZFP652OS	chr11	95558216	95574068	-	95574068	4	INTERGENIC		none							0	0	0	0	0	0.839506	0.406487	CB	0.489739	0.465695	NP				PHB	16130
ncRNA_as_chr14_12055	ZFHX2OS	chr14	55691928	55710814	+	55691928	3	ANTISENSE		none							0	0	1	0	1	0.0366043	N/A	CYTO	0.105014	N/A	CBnPAs				ZFHX2	0				ZFHX2			ZFHX2
ncRNA_inter_chr2_1601	WT1OS	chr2	104916695	104966667	-	104966667	7	INTERGENIC		none							0	0	0	0	0	0.031259	N/A	NP	0.105853	0.00909619	CBnPAs				WT1	19	WT1	-19
ncRNA_as_chr5_4647	WBSCR25	chr5	135463303	135477220	-	135477220	5	ANTISENSE		none							0	0	0	0	0	0.220845	0.135647	CB	0.135647	0.220845	CB				CLDN3	0				CLDN3			CLDN3
ncRNA_inter_chr7_6144	VMN2R-PS60	chr7	49685475	49685739	-	49685739	1	INTERGENIC		none							0	0	0	0	0	N/A	N/A	N/A	N/A	N/A	N/A				4933421I07RIK	15093
ncRNA_inter_chr18_14423	VAULTRC5	chr18	36961417	36961761	+	36961417	1	INTERGENIC		none							0	0	1	0	1	0.348078	0.232249	NUC	0.232249	0.348078	NUC				ZMAT2	2104
ncRNA_as_chr2_2119	UCKL1OS	chr2	181313185	181319820	+	181313185	3	ANTISENSE		none							0	0	0	0	0	0.0956941	N/A	NUC	0.0374876	0.037115	CB				UCKL1,ZNF512B	0				UCKL1,ZNF512B
ncRNA_inter_chr5_4387	U90926	chr5	92638921	92644434	-	92644434	5	INTERGENIC		none							0	0	0	0	0	N/A	N/A	N/A	N/A	N/A	N/A				USO1	7101							USO1
ncRNA_inter_chr11_9425	TUG1	chr11	3536479	3548995	-	3548995	4	INTERGENIC		none							0	0	0	0	0	20.8341	17.2141	NP	17.2141	20.8341	NP			CBNPAS	MORC2A	502	MORC2A	-502
ncRNA_inter_chr17_13801	TRP53COR1	chr17	29194419	29216071	-	29216071	2	INTERGENIC		none							0	0	1	0	1	0.12569	0.0447181	NUC	0.281536	0.098617	CBnPAs				CDKN1A	11860								CDKN1A			Cdkn1a
ncRNA_as_chr16_13224	TNK2OS	chr16	32665309	32668283	-	32668283	3	ANTISENSE		none							0	0	0	0	0	0.14678	0.0418097	CBnPAs	0.0418097	0.14678	CBnPAs				TNK2	0				TNK2			TNK2
ncRNA_inter_chr10_9312	TMEVPG1	chr10	117939091	117993581	-	117993581	5	INTERGENIC		none							0	0	0	0	0	0.0389569	0.160604	CB	0.160604	0.0389569	CB				IFNG	56144
ncRNA_as_chr4_3806	TMEM51OS1	chr4	141640193	141644174	+	141640193	5	ANTISENSE		none							0	0	0	0	0	11.59	13.4047	CB	13.4047	11.59	CB	NUC	CB	CB	TMEM51	0				TMEM51
ncRNA_inter_chr5_4579	TBX3OS2	chr5	120135097	120141227	-	120141227	3	INTERGENIC		none							0	0	0	0	0	0.137905	0.0597332	NUC	0.0597332	0.137905	NUC				TBX3	365
ncRNA_intra_chr15_12782	TBRG3	chr15	82720913	82728891	-	82728891	1	INTRAGENIC		none							0	0	0	0	0	19.4228	25.8682	CBnPAs	25.8682	19.4228	CBnPAs		CB	CBNPAS	TCF20	0					TCF20
ncRNA_as_chr17_13821	TBC1D22BOS	chr17	29715761	29733250	-	29733250	4	ANTISENSE		none							0	0	0	0	0	N/A	N/A	N/A	0.0119079	N/A	CBnPAs				TBC1D22B,MIR7667	0				TBC1D22B,MIR7667
ncRNA_inter_chr2_1093	STAMOS	chr2	13991077	13995561	-	13995561	2	INTERGENIC		none							0	0	0	0	0	0.178247	0.21776	CYTO	0.21776	0.178247	CYTO				STAM	178	STAM	-178					STAM
ncRNA_inter_chr7_5877	SPEER9-PS1	chr7	3128146	3144993	+	3128146	4	INTERGENIC		none							0	0	0	0	0	0.0164029	0.0200833	CBnPAs	0.063604	N/A	NP				AU018091	9667
ncRNA_inter_chr6_5797	SOX5OS3	chr6	144621388	144642352	+	144621388	3	INTERGENIC		none							0	0	0	0	0	N/A	N/A	N/A	0.128144	N/A	CBnPAs				BCAT1	300003
ncRNA_intra_chr2_1796	SNORD17	chr2	144091718	144091938	-	144091938	1	INTRAGENIC		none							0	0	1	0	1	271.355	227.954	CBnPAs	227.954	271.355	CBnPAs	NUC	CB	CBNPAS	SNX5	0	MGME1	-4702			SNX5
ncRNA_inter_chr17_13740	SNHG9	chr17	24856476	24856910	-	24856910	2	INTERGENIC		none							0	0	0	0	0	0.418897	0.194774	NUC	0.236532	0.404369	CB				SNORA78	0	RPS2	-98
ncRNA_as_chr3_2803	SNHG8	chr3	123209403	123211255	-	123211255	3	ANTISENSE		none							0	0	0	0	0	9.82257	7.7631	NUC	7.94731	9.37359	NP		CB	CB	PRSS12,SNORA24	0				PRSS12
ncRNA_as_chr2_1145	SNHG7	chr2	26491950	26495789	-	26495789	4	ANTISENSE		none							0	0	0	0	0	5.65727	6.06988	CB	6.06988	5.65727	CB	NUC	CB	CB	FAM69B,SNORA43,SNORA17	0				FAM69B							Fam69b
ncRNA_inter_chr9_8169	SNHG5	chr9	88413833	88417766	-	88417766	6	INTERGENIC		none							0	0	0	0	0	9.87601	7.7501	NP	7.7501	9.87601	NP	NUC		CB	ZFP949	25092
ncRNA_inter_chr15_12453	SNHG18	chr15	32170323	32174417	-	32174417	2	INTERGENIC		none							0	0	0	0	0	1.81694	1.20669	NP	2.07737	1.30544	CYTO				SNORD123	0	SEMA5A	-151
ncRNA_inter_chr4_3683	SNHG12	chr4	131864087	131867404	+	131864087	5	INTERGENIC		none							0	0	1	0	1	16.124	12.7454	NUC	12.7454	16.124	NUC	NUC	CB	CB	SNORA16A,SNORA44,SNORA61,SNORD99	0
ncRNA_inter_chr12_10895	SNHG10	chr12	106268827	106270521	-	106270521	2	INTERGENIC		none							0	0	0	0	0	16.3738	15.6934	CBnPAs	15.6934	16.3738	CBnPAs	NUC	CB	CBNPAS	MIR3069,SCARNA13	0	GLRX5	-378					SCARNA13,GLRX5
ncRNA_as_chr19_14777	SNHG1	chr19	8797756	8801781	+	8797756	10	ANTISENSE		none							0	0	0	0	0	1.52755	1.20584	NUC	1.20584	1.52755	NUC	NUC	CB	CB	SLC3A2,SNORD22	0				SLC3A2
ncRNA_inter_chr4_3241	SMC2OS	chr4	52443156	52451836	-	52451836	2	INTERGENIC		none							0	0	0	0	0	0.116696	N/A	NUC	0.0546879	0.0575025	CYTO				SMC2	257	SMC2	-257
ncRNA_as_chr11_9930	SLFN5OS	chr11	82755843	82774183	-	82774183	3	ANTISENSE		none							0	0	0	0	0	N/A	N/A	N/A	0.00899745	N/A	CB				UNC45B,SLFN5	0				UNC45B,SLFN5
ncRNA_inter_chr11_9726	SLC36A1OS	chr11	55005221	55011184	-	55011184	3	INTERGENIC		F			F	3.31738	-222.302	CB	1	0	0	0	1	0.341583	0.679725	CBnPAs	3.31738	N/A	CB		CB		SLC36A2	6643
ncRNA_inter_chr9_8394	SLC22A13B-PS	chr9	119129576	119142864	-	119142864	7	INTERGENIC		none							0	0	0	0	0	7.19756	5.92643	CB	5.92643	7.19756	CB	NUC	CB		OXSR1	4687
ncRNA_intra_chr1_393	SCARNA6	chr1	89681146	89681393	+	89681146	1	INTRAGENIC		none							0	0	0	0	0	4.44622	3.89717	CBnPAs	3.89717	4.44622	CBnPAs		CB	CBNPAS	ATG16L1	0					ATG16L1		ATG16L1
ncRNA_inter_chr9_8029	SCARLETLTR	chr9	63928568	63936478	+	63928568	3	INTERGENIC		none							0	0	0	0	0	0.0337464	0.0280862	NP	0.0367671	0.0257734	CB				LCTL	28476
ncRNA_as_chr11_10210	RPTOROS	chr11	119682125	119695679	-	119695679	4	ANTISENSE		none							0	0	1	0	1	0.0566729	0.0118586	CYTO	0.0609415	0.0201119	CB				RPTOR	0				RPTOR
ncRNA_inter_chr8_6718	RPRL3	chr8	3803125	3803361	-	3803361	1	INTERGENIC		none							0	0	0	0	0	N/A	N/A	N/A	N/A	N/A	N/A				CD209E	44612
ncRNA_inter_chr3_2209	RPRL2	chr3	22150292	22150529	+	22150292	1	INTERGENIC		none							0	0	0	0	0	0.0256692	N/A	CB	N/A	N/A	N/A				TBL1XR1	34777
ncRNA_inter_chr14_12016	RPPH1	chr14	51427122	51427446	-	51427446	1	INTERGENIC		none							0	0	1	0	1	3.94689	4.64505	CBnPAs	4.64505	3.94689	CBnPAs			CBNPAS	PARP2	175	PARP2	-175
ncRNA_inter_chr17_13909	RN45S	chr17	39979940	39985776	+	39979940	7	INTERGENIC		M	Male Class I		M	14778.1	7.62177	CB	1	1	3	1	6	93222.5	82590.4	CBnPAs	82590.4	93222.5	CBnPAs				ESP38	101689
ncRNA_inter_chr4_3178	RMRP	chr4	43505657	43505931	-	43505931	1	INTERGENIC		none							0	0	1	0	1	29.3923	38.3225	CBnPAs	38.3225	29.3923	CBnPAs	NUC	CB	CBNPAS	CCDC107	306	CCDC107	-306					CCDC107
ncRNA_inter_chr18_14506	REDRUM	chr18	54581936	54622263	+	54581936	4	INTERGENIC		none							0	0	0	0	0	0.22986	0.330734	CB	0.502799	0.0653876	CBnPAs		CB		9330117O12RIK	149135
ncRNA_as_chrX_15224	RBM3OS	chrX	7722553	7725089	+	7722553	3	ANTISENSE		none							0	0	0	0	0	0.3937	0.228171	CBnPAs	0.404958	0.0879512	NUC				RBM3	0				RBM3
ncRNA_inter_chr5_4710	RBAKDN	chr5	143926458	143927430	-	143927430	3	INTERGENIC		none							0	0	0	0	0	0.0115365	N/A	NUC	0.0227106	N/A	CBnPAs				RBAK	6435
ncRNA_inter_chr17_13739	RAB26OS	chr17	24665196	24665689	+	24665196	2	INTERGENIC		none							0	0	0	0	0	7.0694	5.26718	NUC	5.26718	7.0694	NUC	NUC	CB	CB	RAB26	310
ncRNA_as_chr11_9903	RAB11FIP4OS2	chr11	79483875	79488588	-	79488588	3	ANTISENSE		none							0	0	0	0	0	N/A	N/A	N/A	0.0132856	N/A	NUC				RAB11FIP4	0				RAB11FIP4			RAB11FIP4
ncRNA_as_chr12_10241	RAB10OS	chr12	3235791	3250374	+	3235791	7	ANTISENSE		none							0	0	0	0	0	8.4537	4.835	NUC	6.38632	7.33193	CB		CB		RAB10	0				RAB10
ncRNA_inter_chr15_12608	PVT1	chr15	61869542	62093516	+	61869542	11	INTERGENIC		none							0	0	0	0	0	3.95466	4.95981	CBnPAs	4.95981	3.95466	CBnPAs		CB	CBNPAS	H2AFY3	0
ncRNA_as_chr5_4051	PRKAG2OS1	chr5	24406608	24412934	+	24406608	7	ANTISENSE		none							0	0	0	0	0	0.0877826	0.181989	CB	0.181989	0.0877826	CB		CB		PRKAG2	0				PRKAG2
ncRNA_as_chr6_5003	PLXNA4OS1	chr6	32461141	32465576	+	32461141	2	ANTISENSE		none							0	0	0	0	0	0.606685	0.2015	NUC	0.537549	0.146606	CYTO				PLXNA4	0				PLXNA4
ncRNA_as_chr9_7931	PLET1OS	chr9	50295319	50316099	-	50316099	3	ANTISENSE		none							0	0	0	0	0	2.19713	3.01886	CB	3.01886	2.19713	CB		CB	CB	PLET1	0				PLET1
ncRNA_inter_chr12_10712	PLEKHD1OS	chr12	81787362	81793453	-	81793453	2	INTERGENIC		none							0	0	0	0	0	0.0315502	N/A	CB	0.0114217	N/A	CBnPAs				PLEKHD1	135	PLEKHD1	-135
ncRNA_inter_chr10_8925	PLDI	chr10	60390974	60400880	-	60400880	3	INTERGENIC		none							0	0	0	0	0	0.00975968	N/A	NUC	0.00873454	N/A	CBnPAs				MIR6408	5114
ncRNA_as_chr5_4613	PITPNM2OS1	chr5	124679734	124687311	+	124679734	6	ANTISENSE		none							0	0	1	0	1	0.0941375	0.0326831	NUC	0.121249	0.0901165	CBnPAs				PITPNM2	0				PITPNM2
ncRNA_as_chr3_2691	PHTF1OS	chr3	103768459	103772239	-	103772239	1	ANTISENSE		none							0	0	0	0	0	1.28905	0.982635	CB	0.982635	1.28905	CB				RSBN1,PHTF1	0				RSBN1,PHTF1			RSBN1
ncRNA_as_chr7_5898	PEG3OS	chr7	6659471	6660335	+	6659471	1	ANTISENSE		none							0	0	0	0	0	N/A	N/A	N/A	0.00648305	N/A	NUC				PEG3	0				PEG3		PEG3	PEG3
ncRNA_intra_chr15_12652	PEG13	chr15	72636030	72640754	-	72640754	1	INTRAGENIC		none							0	0	0	0	0	11.1006	9.43578	CBnPAs	9.43578	11.1006	CBnPAs			CBNPAS	TRAPPC9	0					TRAPPC9
ncRNA_inter_chr17_13847	PDXK-PS	chr17	32213028	32228368	-	32228368	9	INTERGENIC		none							0	0	0	0	0	0.25857	0.351251	CB	0.351251	0.25857	CB				RRP1B	13222
ncRNA_inter_chr1_176	PANTR1	chr1	42705045	42751703	-	42751703	4	INTERGENIC		none							0	0	0	0	0	N/A	N/A	N/A	0.00636614	N/A	CBnPAs				POU3F3	2288	POU3F3	-2288
ncRNA_as_chr2_2074	NESPAS	chr2	174091760	174120937	-	174120937	5	ANTISENSE		none							0	0	0	0	0	0.155748	0.299539	CB	0.299539	0.155748	CB		CB		MIR296,MIR298,GNAS	0				GNAS							Gnas
ncRNA_inter_chr19_14746	NEAT1	chr19	5824552	5845906	-	5845906	7	INTERGENIC		M			M	9334.07	3.23666	CBnPAs	1	1	2	0	4	9334.07	3095.08	CBnPAs	3095.08	9334.07	CBnPAs	NUC	CB	CBNPAS	FRMD8	5068
ncRNA_inter_chr7_6674	NCTC1	chr7	149730514	149744503	-	149744503	3	INTERGENIC		none							0	0	0	0	0	N/A	N/A	N/A	0.0727559	N/A	CBnPAs				MRPL23	3868
ncRNA_as_chr7_6160	MTAG2	chr7	52621533	52623318	+	52621533	2	ANTISENSE		none							0	0	0	0	0	0.0211976	0.0337457	CB	0.0337457	0.0211976	CB		CB		PPFIA3,LIN7B	0				PPFIA3,LIN7B
ncRNA_inter_chr6_4996	MKLN1OS	chr6	31316885	31348773	-	31348773	3	INTERGENIC		none							0	0	0	0	0	0.282716	0.400576	CB	0.400576	0.282716	CB		CB	CB	MKLN1	55	MKLN1	-55
ncRNA_inter_chr5_4081	MIR6362	chr5	30115551	30297028	+	30115551	3	INTERGENIC		none							0	0	0	0	0	0.633041	0.315362	CB	0.315362	0.633041	CB		CB		DNAJB6	2534
ncRNA_as_chr2_1801	MIR6240	chr2	145076789	145209256	-	145209256	3	ANTISENSE		none							0	0	0	0	0	N/A	N/A	N/A	N/A	N/A	N/A				SLC24A3	0				SLC24A3
ncRNA_inter_chr18_14558	MIR143HG	chr18	61805017	61825192	-	61825192	5	INTERGENIC		F							0	1	0	0	1	28.8022	57.0573	CB	57.0573	28.8022	CB	NUC	CB		MIR145A,MIR143	0
ncRNA_inter_chr12_10922	MEG3	chr12	110779088	110827825	+	110779088	10	INTERGENIC		F	Female Class II						0	2	1	2	5	39.3147	34.3685	CB	34.3685	39.3147	CB	NUC	CB		MIR1906-1,MIR1906-2,MIR770,MIR673,MIR493,MIR337,MIR3544,MIR540,MIR665,MIR3070A,MIR3070B	0
ncRNA_inter_chr11_9770	MED9OS	chr11	59760394	59761649	-	59761649	2	INTERGENIC		none							0	0	0	0	0	0.0183792	0.0373654	CBnPAs	0.0373654	0.0183792	CBnPAs				MED9	67	MED9	-67
ncRNA_as_chr3_2283	MCCC1OS	chr3	35898835	35907750	+	35898835	3	ANTISENSE		M							0	1	0	0	1	0.160104	0.156469	CBnPAs	0.156469	0.160104	CBnPAs				MCCC1,CCDC144B	0				MCCC1,CCDC144B
ncRNA_inter_chr3_2242	MANNR	chr3	29789939	29823113	+	29789939	2	INTERGENIC		none							0	0	0	0	0	0.148376	0.060556	CBnPAs	0.132664	N/A	NP				MECOM	27105
ncRNA_as_chr9_7976	MAN2C1OS	chr9	56977789	56979097	-	56979097	2	ANTISENSE		none							0	0	0	0	0	0.0564083	0.0462952	NUC	0.0462952	0.0564083	NUC				MAN2C1	0				MAN2C1
ncRNA_intra_chrX_15500	MAGEB16-PS1	chrX	140987301	140990782	-	140990782	1	INTRAGENIC		none							0	0	0	0	0	N/A	N/A	N/A	N/A	N/A	N/A				TRPC5	0					TRPC5
ncRNA_intra_chr17_13672	LOC106740	chr17	15084741	15085828	-	15085828	1	INTRAGENIC		none							0	0	0	0	0	3.58273	1.81244	NP	1.81244	3.58273	NP	NUC			PHF10	0					PHF10
ncRNA_inter_chr3_2809	LOC100862268	chr3	126864223	126871208	+	126864223	4	INTERGENIC		none							0	0	0	0	0	N/A	N/A	N/A	0.0717339	N/A	CB				ANK2	162854
ncRNA_as_chr11_10140	LOC100503496	chr11	109301392	109314673	+	109301392	2	ANTISENSE		none							0	0	0	0	0	0.0651157	0.0471206	CBnPAs	0.0471206	0.0651157	CBnPAs			CBNPAS	SLC16A6	0				SLC16A6
ncRNA_inter_chr6_4994	LINCPINT	chr6	31043437	31170609	-	31170609	6	INTERGENIC		none							0	0	1	0	1	40.4572	30.4121	CBnPAs	30.4121	40.4572	CBnPAs		CB	CBNPAS	MIR29B-1	30345
ncRNA_inter_chr11_9944	LHX1OS	chr11	84339162	84349333	+	84339162	4	INTERGENIC		none							0	0	0	1	1	N/A	N/A	N/A	0.0248153	N/A	CB				LHX1	127	LHX1	-127
ncRNA_as_chr4_3438	KANK4OS	chr4	98460459	98465728	+	98460459	3	ANTISENSE		none							0	0	0	0	0	0.012988	0.0204276	CYTO	0.0446333	N/A	CBnPAs				KANK4	0				KANK4
ncRNA_inter_chr7_6206	IPW	chr7	66874528	66934248	-	66934248	6	INTERGENIC		none							0	0	0	0	0	0.0376668	0.0262209	CBnPAs	0.0292842	N/A	NP				SNORD116,SNORD116L1,SNORD116L2	0
ncRNA_as_chr2_1744	IL1BOS	chr2	129195638	129201469	+	129195638	3	ANTISENSE		none							0	0	0	0	0	0.0247258	0.0143476	NP	0.0294493	0.0168376	NUC				IL1B	0				IL1B		IL1B			IL1B	IL1B
ncRNA_as_chr7_6684	IGF2OS	chr7	149845598	149856261	+	149845598	4	ANTISENSE		none							0	0	0	0	0	0.0934956	0.13893	NUC	0.376415	0.0408836	CB				IGF2	0	MIR483	-4698		IGF2							Igf2
ncRNA_inter_chr15_12921	I730030J21RIK	chr15	100560936	100563168	-	100563168	4	INTERGENIC		none							0	0	0	0	0	0.0149658	0.0286418	CB	0.0286418	0.0149658	CB				GALNT6	1130
ncRNA_as_chr6_5149	HOXA11OS	chr6	52195242	52199768	+	52195242	5	ANTISENSE		none							0	0	0	2	2	0.0276821	0.215759	CB	0.215759	0.0276821	CB				HOXA11	0	HOXA10	-4390		HOXA11
ncRNA_as_chr2_1966	HNF4AOS	chr2	163319540	163367471	-	163367471	4	ANTISENSE		none							0	0	0	0	0	36.835	26.3221	CB	26.3221	36.835	CB	NUC	CB		R3HDML	0				R3HDML
ncRNA_as_chr1_883	HMGA2-PS1	chr1	178764755	178766264	-	178766264	1	ANTISENSE		none							0	0	0	0	0	3.38432	3.37757	NUC	3.37757	3.38432	NUC				SDCCAG8	0				SDCCAG8
ncRNA_as_chr10_8936	HK1OS	chr10	61803355	61812614	+	61803355	2	ANTISENSE		none							0	0	0	0	0	0.0678701	0.0347031	NUC	0.0347031	0.0678701	NUC				HK1	0				HK1
ncRNA_as_chr15_12549	HAS2OS	chr15	56521499	56526015	+	56521499	4	ANTISENSE		none							0	0	0	0	0	0.0135874	0.0295285	CB	0.0295285	0.0135874	CB				HAS2	0				HAS2
ncRNA_inter_chr6_5145	HALR1	chr6	52052948	52063683	+	52052948	3	INTERGENIC		none							0	0	0	0	0	0.0289797	N/A	NP	0.0207777	N/A	CBnPAs				HOXA1	41683
ncRNA_inter_chr7_6679	H19	chr7	149761436	149764051	-	149764051	6	INTERGENIC		F	Female Class II						0	1	4	2	7	3.5024	1.97538	CYTO	1.97538	3.5024	CYTO				MIR675	0
ncRNA_as_chr6_5518	GT_ROSA_26SOR	chr6	113017423	113027238	-	113027238	3	ANTISENSE		none							0	0	0	0	0	163.862	122.406	NP	122.406	163.862	NP	NUC		CB	THUMPD3	0	SETD5	-395		THUMPD3
ncRNA_as_chr16_13076	GM9961	chr16	11901457	11930687	+	11901457	3	ANTISENSE		none							0	0	0	0	0	0.0070027	N/A	CYTO	N/A	N/A	N/A				CPPED1	0				CPPED1
ncRNA_inter_chr5_4366	GM9958	chr5	90795567	90798687	+	90795567	2	INTERGENIC		none							0	0	0	0	0	5.29967	3.00566	NP	3.74835	3.53515	NUC	NUC			ANKRD17	357	ANKRD17	-357
ncRNA_as_chr15_12537	GM9920	chr15	54931472	54945137	-	54945137	5	ANTISENSE		none							0	0	0	0	0	0.306426	0.179083	NP	0.249091	0.270609	CYTO				DEPTOR	0				DEPTOR
ncRNA_as_chr5_4086	GM9899	chr5	30876360	30890992	-	30890992	4	ANTISENSE		none							0	0	0	0	0	0.0601576	N/A	NP	0.114761	0.0283246	CB				KCNK3	0				KCNK3
ncRNA_inter_chr13_11608	GM9776	chr13	95125866	95128885	-	95128885	1	INTERGENIC		none							0	0	0	0	0	4.57263	3.57578	NP	3.97706	4.08388	NUC				AP3B1	30	AP3B1	-30
ncRNA_inter_chrX_15402	GM9159	chrX	100740839	100747992	+	100740839	1	INTERGENIC		none							0	0	0	0	0	2.36239	4.51789	CB	4.51789	2.36239	CB		CB		MIR421	20268
ncRNA_inter_chr3_2597	GM9054	chr3	95787942	95791238	+	95787942	3	INTERGENIC		none							0	0	0	0	0	0.132573	0.188197	CB	0.309412	0.0364042	CBnPAs				PLEKHO1	1525								PLEKHO1
ncRNA_inter_chr7_6474	GM8979	chr7	113219245	113222662	-	113222662	1	INTERGENIC		none							0	0	0	0	0	0.0228227	N/A	CB	0.0230579	0.00746944	NP				GM8989	0
ncRNA_inter_chr9_7918	GM8884	chr9	48262445	48262828	+	48262445	1	INTERGENIC		none							0	0	0	0	0	N/A	N/A	N/A	N/A	N/A	N/A				REXO2	13791
ncRNA_inter_chr1_291	GM8883	chr1	71934464	71942513	+	71934464	5	INTERGENIC		none							0	0	0	0	0	121.107	197.959	CYTO	197.959	121.107	CYTO	CYTO			FN1	234657											Fn1
ncRNA_inter_chr6_5366	GM839	chr6	89161165	89166173	-	89166173	3	INTERGENIC		none							0	0	0	0	0	0.341657	0.393052	CYTO	0.481148	0.290834	NP				PLXNA1	100135							PLXNA1
ncRNA_inter_chr12_10538	GM7008	chr12	40949951	40955770	+	40949951	3	INTERGENIC		none							0	0	0	0	0	0.0408437	0.0548683	CYTO	0.0548683	0.0408437	CYTO				IFRD1	176	IFRD1	-176
ncRNA_inter_chr3_2438	GM6634	chr3	70576301	70611213	-	70611213	4	INTERGENIC		none							0	0	0	0	0	0.0109563	N/A	NUC	0.0197426	0.00627626	CYTO				OTOL1	743672
ncRNA_inter_chr6_5853	GM6313	chr6	148555308	148562831	-	148562831	3	INTERGENIC		none							0	0	0	0	0	N/A	N/A	N/A	0.0413512	N/A	CBnPAs				IPO8	156375											Ipo8
ncRNA_as_chr4_3146	GM6297	chr4	40667187	40669874	-	40669874	3	ANTISENSE		none							0	0	0	0	0	0.643115	0.534624	CB	0.534624	0.643115	CB	NUC			DNAJA1	0	MIR207	-76		DNAJA1			DNAJA1, MIR207
ncRNA_as_chr18_14297	GM6277	chr18	11979597	11997886	-	11997886	4	ANTISENSE		none							0	0	0	0	0	0.645423	0.764647	NUC	0.764647	0.645423	NUC				CABLES1	0				CABLES1			CABLES1
ncRNA_inter_chr8_6906	GM6213	chr8	40383334	40453622	+	40383334	4	INTERGENIC		none							0	0	0	0	0	0.0661026	0.0225032	CB	0.0530248	0.0115792	CBnPAs				TUSC3	132867
ncRNA_inter_chr4_3345	GM5860	chr4	81711284	81748711	+	81711284	3	INTERGENIC		none							0	0	0	0	0	0.621017	1.15244	CB	1.15244	0.621017	CB		CB	CB	NFIB	187366							NFIB
ncRNA_inter_chr9_8275	GM5627	chr9	102641978	102659015	+	102641978	5	INTERGENIC		M	Male Class I						0	3	1	0	4	0.646591	1.11514	CYTO	1.41619	0.435262	NUC				AMOTL2	6232
ncRNA_inter_chr6_5344	GM5577	chr6	87931677	87934174	+	87931677	2	INTERGENIC		none							0	0	0	0	0	0.0284871	0.00694977	CB	0.00918947	0.00401348	CBnPAs				H1FX	202	H1FX	-202
ncRNA_inter_chr3_2710	GM5547	chr3	105618485	105620277	+	105618485	3	INTERGENIC		none							0	0	0	0	0	0.193437	0.946337	CB	0.946337	0.193437	CB				RAP1A	14187
ncRNA_inter_chr16_13357	GM5485	chr16	48399566	48412529	-	48412529	4	INTERGENIC		none							0	0	0	0	0	N/A	N/A	N/A	0.0132006	N/A	CB				MORC1	18821
ncRNA_inter_chr15_12435	GM5468	chr15	25343947	25382173	+	25343947	2	INTERGENIC		none							0	0	0	0	0	0.0481839	0.043154	NP	0.0539074	0.0260668	NUC				BASP1	429	BASP1	-429					BASP1
ncRNA_inter_chr11_10016	GM53	chr11	96112974	96125798	+	96112974	3	INTERGENIC		none							0	0	0	0	0	N/A	N/A	N/A	0.0415924	N/A	CB				MIR196A-1	680
ncRNA_as_chr5_4078	GM5129	chr5	30061874	30062476	-	30062476	1	ANTISENSE		none							0	0	0	0	0	0.0438239	0.0160805	CBnPAs	0.0639904	0.0333334	NUC				DNAJB6	0				DNAJB6
ncRNA_inter_chr9_7990	GM5122	chr9	60864876	60867604	+	60864876	3	INTERGENIC		none							0	0	0	0	0	0.0509511	0.026312	CB	0.026312	0.0509511	CB				4933433G08RIK	83215
ncRNA_inter_chr17_13679	GM5091	chr17	15368549	15377747	-	15377747	5	INTERGENIC		none							0	0	0	0	0	N/A	N/A	N/A	0.189768	N/A	CBnPAs				GM10510	110030
ncRNA_inter_chr14_12220	GM5088	chr14	90296031	90299254	+	90296031	1	INTERGENIC		none							0	0	0	0	0	0.164927	N/A	CB	N/A	N/A	N/A				4930474H20RIK	227444
ncRNA_inter_chr13_11631	GM5086	chr13	98329955	98353949	+	98329955	3	INTERGENIC		none							0	0	0	0	0	0.136446	0.108461	CB	0.108461	0.136446	CB				LINCENC1	62337
ncRNA_inter_chr5_4084	GM4961	chr5	30419480	30424226	+	30419480	2	INTERGENIC		none							0	0	0	0	0	0.114638	0.321273	CYTO	0.321273	0.114638	CYTO				3110082J24RIK	5898
ncRNA_inter_chr8_7211	GM4890	chr8	81818965	81834376	+	81818965	4	INTERGENIC		none							0	0	0	0	0	1.04626	1.51658	CB	1.51658	1.04626	CB		CB		MMAA	111	MMAA	-111
ncRNA_inter_chr16_13369	GM4827	chr16	50019771	50072965	-	50072965	4	INTERGENIC		none							0	0	0	0	0	N/A	N/A	N/A	N/A	N/A	N/A				GM6936	22184
ncRNA_inter_chr7_5979	GM4598	chr7	25446313	25448128	+	25446313	2	INTERGENIC		none							0	0	0	0	0	0.00639527	0.00323333	CBnPAs	0.00323333	0.00639527	CBnPAs				TEX101	4903
ncRNA_inter_chr17_14074	GM4566	chr17	71682541	71691144	-	71691144	3	INTERGENIC		none							0	0	0	0	0	0.041407	N/A	CBnPAs	0.0528268	N/A	NUC				SMCHD1	2690
ncRNA_inter_chr10_9356	GM4489	chr10	121556753	121568896	+	121556753	3	INTERGENIC		none							0	0	0	0	0	0.0175728	N/A	CB	0.0120087	N/A	CBnPAs				TMEM5	22596
ncRNA_inter_chr3_2580	GM4349	chr3	95231271	95235007	+	95231271	3	INTERGENIC		none							0	0	0	0	0	2.08413	1.23266	CBnPAs	1.23266	2.08413	CBnPAs			CBNPAS	ARNT	3305
ncRNA_inter_chr7_6603	GM4265	chr7	137105679	137122183	+	137105679	4	INTERGENIC		none							0	0	0	0	0	0.0955942	0.1156	CB	0.1156	0.0955942	CB				FGFR2	183782											Fgfr2
ncRNA_inter_chr16_13062	GM4262	chr16	11008991	11015277	+	11008991	3	INTERGENIC		F							0	1	0	0	1	0.558622	0.209968	CYTO	0.833893	0.314726	CB				LITAF	15778
ncRNA_inter_chr18_14452	GM4013	chr18	42434034	42434851	-	42434851	2	INTERGENIC		none							0	0	0	0	0	0.78504	0.839597	CYTO	0.839597	0.78504	CYTO				RBM27	156	RBM27	-156
ncRNA_inter_chr5_4238	GM3716	chr5	64984924	65012344	-	65012344	4	INTERGENIC		none							0	0	0	0	0	0.0926329	0.0795177	NUC	0.241801	0.018313	CB				C030018K13RIK	109720
ncRNA_as_chr9_8082	GM32511	chr9	71010401	71056173	+	71010401	9	ANTISENSE		none							0	0	0	0	0	2.82928	4.12349	CBnPAs	4.12349	2.82928	CBnPAs		CB	CBNPAS	AQP9	0				AQP9
ncRNA_as_chr2_1112	GM3230	chr2	19577433	19579777	-	19579777	1	ANTISENSE		none							0	0	0	0	0	5.14704	4.99973	CB	4.99973	5.14704	CB		CB	CB	OTUD1	0				OTUD1
ncRNA_as_chr10_8953	GM31763	chr10	66467823	66504074	+	66467823	7	ANTISENSE		none							0	0	0	0	0	0.0872578	N/A	NP	0.0310786	N/A	CBnPAs				REEP3	0				REEP3
ncRNA_as_chr16_13145	GM30505	chr16	22875056	22894459	-	22894459	4	ANTISENSE		none							0	0	0	0	0	0.384737	0.357776	NUC	0.814572	0.302101	CYTO	CYTO			DNAJB11,AHSG	0				DNAJB11,AHSG			AHSG		AHSG	AHSG
ncRNA_inter_chr3_2912	GM29811	chr3	132505166	132541560	-	132541560	4	INTERGENIC		none							0	0	0	0	0	0.0405562	0.0993118	CBnPAs	0.0993118	0.0405562	CBnPAs				TBCK	515
ncRNA_inter_chr13_11390	GM2848	chr13	52665249	52668594	-	52668594	4	INTERGENIC		none							0	0	0	0	0	1.04114	1.7551	CB	1.7551	1.04114	CB		CB		SYK	10212								SYK
ncRNA_inter_chr8_7283	GM2694	chr8	89996711	90049453	+	89996711	4	INTERGENIC		none							0	0	0	0	0	N/A	N/A	N/A	0.0143826	N/A	CBnPAs				CBLN1	221	CBLN1	-221
ncRNA_as_chr6_5294	GM21284	chr6	83518033	83538120	+	83518033	9	ANTISENSE		none							0	0	0	0	0	0.0172135	0.0172997	CBnPAs	0.0282454	0.0117152	CB				STAMBP	0				STAMBP
ncRNA_as_chr7_6295	GM21057	chr7	87207596	87220143	-	87220143	3	ANTISENSE		none							0	0	0	0	0	N/A	N/A	N/A	0.00523223	N/A	NP				ZFP710	0				ZFP710
ncRNA_inter_chr3_2287	GM20755	chr3	37797735	37891650	+	37797735	4	INTERGENIC		none							0	0	0	0	0	0.00203043	0.00479139	CBnPAs	0.00832654	N/A	CB				GM5148	174454
ncRNA_inter_chr1_476	GM20753	chr1	108049202	108068101	-	108068101	3	INTERGENIC		none							0	0	0	0	0	0.154393	0.0316274	NUC	0.122976	0.0780239	CYTO				PHLPP1	345	PHLPP1	-345					PHLPP1
ncRNA_inter_chr18_14557	GM20748	chr18	61799282	61809191	+	61799282	4	INTERGENIC		none							0	0	0	0	0	0.811987	0.614913	NP	0.903502	0.587375	CB			CB	MIR145A,MIR143	0
ncRNA_inter_chr7_6312	GM20744	chr7	89215273	89226644	+	89215273	4	INTERGENIC		none							0	0	0	0	0	0.0535398	N/A	CB	0.0681384	N/A	CBnPAs				BNC1	78089
ncRNA_inter_chr1_776	GM20743	chr1	166792321	166802231	+	166792321	5	INTERGENIC		none							0	0	0	0	0	0.00532272	0.0262291	CBnPAs	0.0262291	0.00532272	CBnPAs				DPT	37925								DPT			Dpt
ncRNA_inter_chr15_12635	GM20740	chr15	63245952	63311163	-	63311163	6	INTERGENIC		none							0	0	0	0	0	N/A	N/A	N/A	N/A	N/A	N/A				GSDMC	296363
ncRNA_inter_chr8_7622	GM20735	chr8	124969168	124975222	-	124975222	3	INTERGENIC		none							0	0	0	0	0	0.0606476	0.0232329	CB	0.0232329	0.0606476	CB				MVD	1847						MVD		MVD
ncRNA_inter_chr12_10716	GM20337	chr12	82042284	82046429	-	82046429	3	INTERGENIC		none							0	0	2	0	2	0.853626	1.091	NUC	1.33408	0.851996	CYTO				SRSF5	62	SRSF5	-62					SRSF5
ncRNA_as_chr15_12783	GM20324	chr15	82729235	82736249	+	82729235	4	ANTISENSE		none							0	0	0	0	0	0.626845	0.460329	CBnPAs	0.460329	0.626845	CBnPAs				TCF20	0				TCF20
ncRNA_inter_chr12_10452	GM20187	chr12	27775102	27799860	-	27799860	3	INTERGENIC		none							0	0	0	0	0	N/A	N/A	N/A	0.0571142	N/A	CB				GM9866	25801
ncRNA_as_chr7_6031	GM19897	chr7	29559918	29566533	-	29566533	4	ANTISENSE		none							0	0	1	0	1	0.0353272	0.0155793	CB	0.0155793	0.0353272	CB				SIRT2	0				SIRT2							Sirt2
ncRNA_inter_chr6_5502	GM19757	chr6	105431260	105442662	-	105442662	3	INTERGENIC		none							0	0	1	0	1	6.4097	5.41877	CB	5.41877	6.4097	CB	NUC	CB	CB	CNTN4	185077
ncRNA_as_chr3_2552	GM19710	chr3	89802682	89805247	+	89802682	4	ANTISENSE		none							0	0	0	0	0	0.0484644	0.0472929	CB	0.0547133	0.048166	CBnPAs				UBAP2L	0	HAX1	-45		UBAP2L
ncRNA_inter_chr17_14141	GM19689	chr17	83432932	83477565	-	83477565	4	INTERGENIC		none							0	0	0	0	0	0.0682762	N/A	CBnPAs	N/A	N/A	N/A				PKDCC	137058
ncRNA_inter_chr6_5364	GM1965	chr6	89090999	89096010	+	89090999	3	INTERGENIC		none							0	0	0	0	0	0.0584955	N/A	CYTO	0.0932753	N/A	CB				4933427D06RIK	30969
ncRNA_inter_chr5_4379	GM19619	chr5	91668809	91712186	-	91712186	6	INTERGENIC		M	Male Class II						0	1	3	0	4	0.830053	0.82291	CBnPAs	0.82291	0.830053	CBnPAs				BTC	74101
ncRNA_as_chr19_15091	GM19557	chr19	47587472	47592113	+	47587472	3	ANTISENSE		none							0	0	0	0	0	0.67771	0.473665	CB	0.493907	0.656359	NUC				OBFC1	0				OBFC1
ncRNA_as_chr16_13310	GM19522	chr16	42881895	42912250	-	42912250	4	ANTISENSE		M							0	2	0	2	4	0.353261	0.230352	NP	0.443859	0.287161	CYTO				ZBTB20	0				ZBTB20
ncRNA_inter_chr15_12573	GM19510	chr15	59619972	59626514	-	59626514	4	INTERGENIC		none							0	0	0	0	0	0.0184361	N/A	CB	0.0541203	N/A	CBnPAs				TRIB1	131319									TRIB1	TRIB1
ncRNA_as_chr18_14502	GM19466	chr18	53807805	53865072	+	53807805	3	ANTISENSE		none							0	0	0	0	0	N/A	N/A	N/A	0.00328575	N/A	CBnPAs				CEP120	0				CEP120
ncRNA_inter_chr6_5684	GM19434	chr6	135138498	135144977	+	135138498	5	INTERGENIC		none							0	0	0	0	0	N/A	N/A	N/A	0.078709	N/A	CB				8430419L09RIK	3028
ncRNA_inter_chr8_7396	GM1943	chr8	111863700	111864808	-	111864808	1	INTERGENIC		none							0	0	0	0	0	8.52848	9.67116	CYTO	9.67116	8.52848	CYTO				D030068K23RIK	86162
ncRNA_inter_chr15_12366	GM19276	chr15	10758806	10762468	+	10758806	3	INTERGENIC		none							0	0	0	0	0	N/A	N/A	N/A	0.0330111	N/A	CB				RAI14	114421
ncRNA_as_chr17_13745	GM17801	chr17	25411069	25412473	+	25411069	1	ANTISENSE		none							0	0	0	0	0	0.0502834	0.0115033	CB	0.0222872	0.0132862	CBnPAs				UBE2I	0				UBE2I
ncRNA_inter_chr10_9030	GM17769	chr10	76881121	76883684	+	76881121	1	INTERGENIC		none							0	0	0	0	0	0.182016	0.19264	CBnPAs	0.19264	0.182016	CBnPAs			CBNPAS	ADARB1	104	ADARB1	-104					ADARB1
ncRNA_inter_chr2_1104	GM17762	chr2	17948876	17952204	+	17948876	2	INTERGENIC		none							0	0	0	0	0	1.25666	0.558492	CB	1.34848	0.824488	NUC				SKIDA1	13510
ncRNA_intra_chr7_6475	GM17757; GM18853	chr7	113329257	113333613	-	113333613	1	INTRAGENIC		none							0	0	0	0	0	0.0527974	0.0325216	CBnPAs	0.0325216	0.0527974	CBnPAs				GM8989	107880					GM8989
ncRNA_inter_chr10_9142	GM17745	chr10	92798977	92811624	+	92798977	3	INTERGENIC		none							0	0	0	0	0	0.264572	0.0574538	NP	0.129939	0.168167	CB				ELK3	25074
ncRNA_inter_chr1_45	GM17644	chr1	12657644	12663171	+	12657644	3	INTERGENIC		none							0	0	0	0	0	78.097	108.358	CBnPAs	108.358	78.097	CBnPAs	NUC	CB	CBNPAS	SULF1	19340
ncRNA_inter_chr10_8899	GM16998	chr10	53795688	53800887	+	53795688	3	INTERGENIC		F	Female Class II						0	1	3	0	4	2.60435	1.3157	NP	1.32432	2.05457	CB				MAN1A	87	MAN1A	-87					MAN1A
ncRNA_as_chr7_6385	GM16938	chr7	105325400	105339061	+	105325400	5	ANTISENSE		none							0	0	0	0	0	0.21487	0.1791	CBnPAs	0.1791	0.21487	CBnPAs				CAPN5	0				CAPN5
ncRNA_as_chr1_1039	GM16897	chr1	196781953	196803153	-	196803153	5	ANTISENSE		none							0	0	0	0	0	0.12224	0.0305733	CB	0.114817	0.0602302	CBnPAs				CD34	0				CD34
ncRNA_as_chr1_164	GM16894	chr1	40133057	40142696	-	40142696	4	ANTISENSE		none							0	0	0	0	0	0.0311655	0.0930109	CBnPAs	0.221895	N/A	CB				IL1R2	0				IL1R2
ncRNA_inter_chr1_591	GM16880	chr1	138589378	138622557	+	138589378	6	INTERGENIC		none							0	0	2	0	2	4.89193	7.77005	CBnPAs	7.77005	4.89193	CBnPAs	NUC	CB	CBNPAS	GM19705	1997
ncRNA_as_chr16_12993	GM16861	chr16	4935164	4939585	-	4939585	3	ANTISENSE		none							0	0	0	0	0	0.322557	0.346514	CBnPAs	0.346514	0.322557	CBnPAs				MGRN1,NUDT16L1	0				MGRN1,NUDT16L1							Mgrn1
ncRNA_as_chr9_7764	GM16853	chr9	21209686	21216164	-	21216164	5	ANTISENSE		none							0	0	0	0	0	0.00184162	0.00189136	CB	0.00529567	N/A	NUC				ILF3	0	QTRT1	-117		ILF3							Ilf3
ncRNA_as_chr9_7702	GM16833	chr9	9236288	9260885	+	9236288	4	ANTISENSE		none							0	0	0	0	0	0.0266857	N/A	CB	0.0203734	N/A	CBnPAs				ARHGAP42	0				ARHGAP42
ncRNA_as_chr2_2057	GM16796	chr2	170324857	170337427	-	170337427	3	ANTISENSE		none							0	0	0	0	0	0.0210715	0.0157401	CBnPAs	0.0157401	0.0210715	CBnPAs				PFDN4	0				PFDN4
ncRNA_as_chr17_14005	GM16712	chr17	56094194	56098824	-	56098824	3	ANTISENSE		none							0	0	0	0	0	0.0659656	0.0621072	NP	0.0621072	0.0659656	NP				EBI3,CCDC94	0				EBI3,CCDC94
ncRNA_as_chr17_13630	GM16702	chr17	8571910	8582333	-	8582333	3	ANTISENSE		F			F	0.166144	-6.18096	CB	1	0	0	0	1	0.0282244	0.166144	CB	0.166144	0.0282244	CB		CB		T2	0				T2
ncRNA_inter_chr1_793	GM16701	chr1	168904154	168929861	-	168929861	3	INTERGENIC		none							0	0	0	0	0	0.00629562	N/A	CB	0.0114441	N/A	NUC				FAM78B	1687	FAM78B	-1687
ncRNA_inter_chr14_12160	GM16677	chr14	69947764	69955194	-	69955194	3	INTERGENIC		none							0	0	0	0	0	N/A	N/A	N/A	0.0130017	N/A	NUC				ENTPD4	14	ENTPD4	-14
ncRNA_as_chr14_12035	GM16617	chr14	52606064	52608504	-	52608504	3	ANTISENSE		none							0	0	0	0	0	0.19669	N/A	NUC	0.295401	0.111362	CB				ARHGEF40	0				ARHGEF40
ncRNA_inter_chr15_12745	GM16576	chr15	79573128	79587824	+	79573128	4	INTERGENIC		none							0	0	1	0	1	2.04192	2.58204	CBnPAs	2.58204	2.04192	CBnPAs		CB		SUN2	163	SUN2	-163
ncRNA_as_chr1_762	GM16548	chr1	166078707	166082348	-	166082348	3	ANTISENSE		none							0	0	0	0	0	5.30337	5.17292	NP	6.05369	4.79159	CYTO				SELP,F5	0				SELP,F5							F5
ncRNA_inter_chr3_2985	GM1653	chr3	148937701	148942944	+	148937701	3	INTERGENIC		none							0	0	0	0	0	0.276227	0.124296	CB	0.303047	0.238361	NP				LPHN2	320103
ncRNA_intra_chr2_1247	GM16523	chr2	39013006	39017755	-	39017755	1	INTRAGENIC		none							0	0	0	0	0	0.746213	0.65999	CB	0.65999	0.746213	CB		CB		SCAI	0					SCAI		SCAI
ncRNA_as_chr7_6502	GM16336	chr7	118048499	118049365	+	118048499	3	ANTISENSE		none							0	0	0	0	0	N/A	N/A	N/A	N/A	N/A	N/A				MRVI1	0				MRVI1
ncRNA_as_chr3_2978	GM16325	chr3	146304896	146314679	+	146304896	4	ANTISENSE		none							0	0	0	0	0	0.017163	0.0653809	CBnPAs	0.0653809	0.017163	CBnPAs				4930503B20RIK	0				4930503B20RIK
ncRNA_inter_chr2_1455	GM1631	chr2	71557474	71569023	+	71557474	4	INTERGENIC		none							0	0	0	0	0	N/A	N/A	N/A	N/A	N/A	N/A				ITGA6	55973						ITGA6
ncRNA_as_chr15_12509	GM16291	chr15	39627978	39644944	+	39627978	3	ANTISENSE		none							0	0	0	0	0	0.00646663	0.010351	CBnPAs	0.010351	0.00646663	CBnPAs				DPYS	0				DPYS
ncRNA_inter_chr4_3772	GM16287	chr4	138731322	138736570	-	138736570	3	INTERGENIC		none							0	0	0	0	0	N/A	N/A	N/A	0.0735814	N/A	CB				CAPZB	12244
ncRNA_as_chr7_6236	GM16157	chr7	75410545	75421480	-	75421480	4	ANTISENSE		none							0	0	0	0	0	8.90821	13.3312	CB	13.3312	8.90821	CB		CB	CB	FAM169B	0				FAM169B
ncRNA_inter_chr5_4578	GM16063	chr5	120075106	120084471	+	120075106	4	INTERGENIC		none							0	0	0	0	0	1.90609	1.73119	CB	1.73119	1.90609	CB		CB		TBX3	36400
ncRNA_as_chr11_9767	GM16062	chr11	59623582	59633600	+	59623582	2	ANTISENSE		none							0	0	1	0	1	1.35194	0.816615	NUC	1.10176	0.491375	CB			CB	COPS3	0	FLCN	-42		COPS3
ncRNA_as_chr6_5646	GM15987	chr6	128893932	128925047	-	128925047	3	ANTISENSE		none							0	0	1	0	1	0.579759	0.437964	CB	0.437964	0.579759	CB		CB		CLEC2G	0				CLEC2G
ncRNA_as_chr10_9334	GM15910	chr10	120294685	120300384	+	120294685	3	ANTISENSE		none							0	0	0	0	0	0.0615579	N/A	CBnPAs	0.106082	0.0244065	CB				MSRB3	0				MSRB3
ncRNA_inter_chr13_11186	GM15908	chr13	34744792	34758643	+	34744792	4	INTERGENIC		none							0	0	0	0	0	0.0149412	0.0170398	CBnPAs	0.0245695	0.00643184	CB				PXDC1	243	PXDC1	-243
ncRNA_as_chr7_6304	GM15880	chr7	87776172	87789270	+	87776172	5	ANTISENSE		none							0	0	0	0	0	0.011153	0.0021223	CYTO	0.00623586	0.00738195	NP				CRTC3	0				CRTC3
ncRNA_as_chr16_13313	GM15713	chr16	43410631	43420309	-	43420309	5	ANTISENSE		none							0	0	0	0	0	0.00440199	0.00933823	CYTO	0.0102616	N/A	CBnPAs				ZBTB20	0				ZBTB20
ncRNA_inter_chr6_5826	GM15706	chr6	145198815	145200478	+	145198815	2	INTERGENIC		none							0	0	0	0	0	5.91721	6.17026	NUC	6.17026	5.91721	NUC				KRAS	65	KRAS	-65									Kras
ncRNA_inter_chr11_9980	GM15698	chr11	88825981	88828231	-	88828231	2	INTERGENIC		none							0	0	0	2	2	3.38663	2.30088	NP	2.30088	3.38663	NP				COIL	7018
ncRNA_inter_chr10_9236	GM15663	chr10	105011607	105020926	+	105011607	3	INTERGENIC		none							0	0	0	0	0	0.399882	0.265078	NP	0.340095	0.193967	CBnPAs				TMTC2	73	TMTC2	-73						TMTC2
ncRNA_as_chr3_2544	GM15417	chr3	89195778	89202701	+	89195778	2	ANTISENSE		none							0	0	0	0	0	8.9842	6.91461	NUC	6.91461	8.9842	NUC		CB	CB	ZBTB7B	0				ZBTB7B
ncRNA_inter_chr5_4786	GM15408	chr5	149818440	149824994	+	149818440	4	INTERGENIC		M	Male Class II						0	2	1	1	4	3.8415	2.68348	NP	3.38444	3.12808	NUC				5930430L01RIK	11650
ncRNA_as_chr8_6760	GM15350	chr8	12828338	12831919	-	12831919	3	ANTISENSE		none							0	0	0	0	0	N/A	N/A	N/A	0.00364246	N/A	CBnPAs				ATP11A	0				ATP11A
ncRNA_inter_chr8_6759	GM15348	chr8	12703973	12719127	-	12719127	5	INTERGENIC		none							0	0	2	0	2	5.36701	5.87954	CBnPAs	6.34476	4.5495	CB		CB		TUBGCP3	31874
ncRNA_inter_chr18_14319	GM15328	chr18	16974341	16982059	+	16974341	3	INTERGENIC		none							0	0	0	0	0	1.17853	0.681302	CB	1.55344	0.849166	CBnPAs				CDH2	6784											Cdh2
ncRNA_as_chr14_11990	GM15217	chr14	46999199	47003281	+	46999199	4	ANTISENSE		none							0	0	0	0	0	N/A	N/A	N/A	0.0257574	N/A	CB				BMP4	0				BMP4
ncRNA_as_chr1_318	GM15179	chr1	75364785	75371590	-	75371590	4	ANTISENSE		none							0	0	0	0	0	N/A	N/A	N/A	0.00612771	N/A	CB				DES	0	SPEG	-282		DES
ncRNA_as_chr7_6464	GM15133	chr7	111455961	111473352	+	111455961	7	ANTISENSE		none							0	0	0	0	0	0.0171028	N/A	CB	N/A	N/A	N/A				TRIM12A	0				TRIM12A
ncRNA_as_chrX_15304	GM15008	chrX	34450829	34451980	+	34450829	4	ANTISENSE		none							0	0	0	0	0	N/A	N/A	N/A	0.264933	N/A	CB				Septin6	0				Septin6
ncRNA_inter_chrX_15372	GM14827	chrX	91687413	91693068	+	91687413	5	INTERGENIC		none							0	0	0	0	0	0.906137	1.68143	CB	1.68143	0.906137	CB		CB		APOO	24983
ncRNA_inter_chrX_15261	GM14634	chrX	12339404	12398618	+	12339404	5	INTERGENIC		none							0	0	0	0	0	0.440551	0.587879	CBnPAs	0.699187	0.334981	CB				MED14	306	MED14	-306
ncRNA_inter_chrX_15211	GM14379	chrX	6953051	6955168	+	6953051	2	INTERGENIC		none							0	0	0	0	0	0.20191	0.066515	NP	0.136649	0.0467972	CB				USP27X	96	USP27X	-96
ncRNA_as_chr2_2081	GM14327	chr2	177631868	177662555	+	177631868	2	ANTISENSE		M							0	1	0	0	1	0.311856	0.196304	CB	0.196304	0.311856	CB		CB		GM14326	8143				GM14326			GM14326
ncRNA_as_chr2_1661	GM14207	chr2	119146935	119151933	-	119151933	4	ANTISENSE		none							0	0	0	0	0	0.310211	0.221429	CB	0.221429	0.310211	CB				DLL4	0				DLL4
ncRNA_as_chr2_1739	GM14023	chr2	129123106	129134835	+	129123106	6	ANTISENSE		none							0	0	0	0	0	1.80855	1.43833	CB	1.43833	1.80855	CB		CB		IL1A	0	CKAP2L	-159		IL1A							Il1a
ncRNA_inter_chr2_1718	GM14005	chr2	128124399	128255343	-	128255343	4	INTERGENIC		none							0	0	0	0	0	0.50895	0.77142	CBnPAs	0.842829	0.455196	CB		CB		BCL2L11	136117											Bcl2l11
ncRNA_as_chr2_1490	GM13944	chr2	77300701	77318995	+	77300701	3	ANTISENSE		none							0	0	1	0	1	N/A	N/A	N/A	0.0149589	N/A	CBnPAs				ZFP385B	0				ZFP385B
ncRNA_inter_chr2_1613	GM13939	chr2	109742553	109753476	-	109753476	5	INTERGENIC		none							0	0	0	0	0	0.0189174	0.0573219	CB	0.0573219	0.0189174	CB				LIN7C	1461
ncRNA_inter_chr2_1559	GM13807	chr2	93243704	93258107	+	93243704	6	INTERGENIC		none							0	0	0	0	0	0.00485969	N/A	NP	0.0157347	N/A	CB				CD82	1152											Cd82
ncRNA_inter_chr1_267	GM13749	chr1	64011301	64015573	+	64011301	2	INTERGENIC		none							0	0	0	0	0	N/A	N/A	N/A	0.00674672	N/A	CBnPAs				KLF7	66674
ncRNA_inter_chr2_1519	GM13710	chr2	84340905	84347030	-	84347030	3	INTERGENIC		none							0	0	0	0	0	0.163738	0.112642	CYTO	0.127321	N/A	NUC				TFPI	23974
ncRNA_inter_chr2_1325	GM13580	chr2	60248682	60250713	+	60248682	4	INTERGENIC		none							0	0	0	0	0	N/A	N/A	N/A	N/A	N/A	N/A				PLA2R1	4887
ncRNA_inter_chr2_1314	GM13546	chr2	58016385	58029474	+	58016385	4	INTERGENIC		none							0	0	0	0	0	N/A	N/A	N/A	0.0205756	N/A	CBnPAs				CYTIP	3853	CYTIP	-3853
ncRNA_inter_chr2_1296	GM13490	chr2	51512486	51587529	-	51587529	7	INTERGENIC		none							0	0	0	0	0	0.085539	N/A	NP	0.0872431	N/A	CBnPAs				TAS2R134	28560
ncRNA_as_chr4_3781	GM13032	chr4	140366908	140373426	+	140366908	3	ANTISENSE		none							0	0	0	0	0	0.044871	0.118032	CBnPAs	0.227642	N/A	NUC				PADI1	0	PADI3	-346		PADI1
ncRNA_as_chr4_3785	GM13031	chr4	140503581	140513817	-	140513817	4	ANTISENSE		none							0	0	0	0	0	0.0176191	N/A	CB	0.00672572	0.0158785	CBnPAs				PADI2	0	SDHB	-3369		PADI2
ncRNA_inter_chr4_3745	GM13003	chr4	136714997	136720981	-	136720981	4	INTERGENIC		none							0	0	0	0	0	0.0233391	N/A	NUC	0.0469152	N/A	CB				ZBTB40	110388
ncRNA_inter_chr4_3270	GM12596	chr4	59272923	59282016	+	59272923	4	INTERGENIC		none							0	0	0	0	0	0.0304542	N/A	NUC	0.0578515	N/A	CBnPAs				UGCG	37219
ncRNA_as_chr3_2725	GM12522	chr3	108182195	108186659	-	108186659	3	ANTISENSE		none							0	0	0	0	0	0.164214	0.151348	CB	0.151348	0.164214	CB				MYBPHL	0	PSRC1	-63		MYBPHL
ncRNA_inter_chr4_3249	GM12505	chr4	55423315	55431714	-	55431714	4	INTERGENIC		none							0	0	0	0	0	N/A	N/A	N/A	N/A	N/A	N/A				RAD23B	18207
ncRNA_inter_chr4_3215	GM12409	chr4	45775249	45777095	-	45777095	3	INTERGENIC		none							0	0	0	0	0	0.0487162	0.0628946	CBnPAs	0.0628946	0.0487162	CBnPAs				ALDH1B1	34799
ncRNA_as_chr11_10053	GM12359	chr11	98659623	98671403	-	98671403	3	ANTISENSE		none							0	0	0	0	0	0.0699794	0.0825184	NUC	0.0825184	0.0699794	NUC				MSL1,CASC3	0				MSL1,CASC3
ncRNA_inter_chr11_9714	GM12216	chr11	53596791	53673062	-	53673062	8	INTERGENIC		F	Female Class II						0	1	2	0	3	17.3214	31.9309	CB	31.9309	17.3214	CB		CB		IRF1	4916
ncRNA_inter_chr11_9643	GM12159	chr11	44916368	44930430	-	44930430	3	INTERGENIC		none							0	0	0	0	0	N/A	N/A	N/A	0.0488833	N/A	CYTO				EBF1	94771
ncRNA_inter_chr11_9442	GM11974	chr11	6424173	6428816	-	6428816	5	INTERGENIC		none							0	0	0	0	0	14.9613	19.5021	NUC	19.5021	14.9613	NUC	NUC	CB	CB	MYO1G	3213
ncRNA_inter_chr11_9432	GM11961	chr11	4520278	4530014	-	4530014	4	INTERGENIC		none							0	0	0	0	0	0.0581261	0.22844	CB	0.22844	0.0581261	CB				ASCC2	7782
ncRNA_inter_chr11_10093	GM11627	chr11	102437713	102440433	-	102440433	3	INTERGENIC		none							0	0	0	0	0	0.11318	0.208749	CB	0.208749	0.11318	CB				GPATCH8	20242
ncRNA_inter_chr11_9929	GM11423	chr11	82592877	82594567	-	82594567	3	INTERGENIC		none							0	0	0	0	0	9.50736	5.48671	NUC	7.17016	7.28532	CB		CB	CB	LIG3	44	LIG3	-44
ncRNA_inter_chrX_15348	GM1141	chrX	69177777	69186210	+	69177777	9	INTERGENIC		none							0	0	0	0	0	0.0859966	1.15422	CB	1.15422	0.0859966	CB				PRRG3	21754
ncRNA_inter_chr4_3318	GM11213	chr4	63257935	63266295	-	63266295	2	INTERGENIC		none							0	0	0	0	0	0.0342457	N/A	NP	0.0232853	N/A	CBnPAs				1700018C11RIK	1830
ncRNA_as_chr17_14013	GM11110	chr17	57231134	57245365	-	57245365	4	ANTISENSE		none							0	0	0	0	0	0.0331921	0.068643	NUC	0.107927	N/A	CB				TNFSF9	0				TNFSF9
ncRNA_as_chr15_12697	GM10872	chr15	76096920	76100280	-	76100280	3	ANTISENSE		M							0	2	0	1	3	1.08185	0.219274	NUC	0.769998	1.07963	CYTO				SPATC1	0				SPATC1
ncRNA_inter_chr15_12743	GM10863	chr15	78996496	79046831	+	78996496	5	INTERGENIC		none							0	0	0	0	0	0.0335889	0.0316474	CBnPAs	0.0404696	0.0140537	CB				SOX10	1577	SOX10	-1577
ncRNA_inter_chr10_8774	GM10825	chr10	22122619	22127276	+	22122619	2	INTERGENIC		none							0	0	0	0	0	1.5799	3.19002	CBnPAs	3.19002	1.5799	CBnPAs			CBNPAS	RAET1A,RAET1C,RAET1D	28675							RAET1A,RAET1C,RAET1D
ncRNA_as_chr2_1560	GM10804	chr2	93292976	93314332	+	93292976	5	ANTISENSE		M	Male Class II						0	1	2	1	4	0.877618	0.122879	CBnPAs	0.266241	0.876862	NUC				CD82	0				CD82							Cd82
ncRNA_as_chr16_13465	GM10791	chr16	84968981	84980023	+	84968981	4	ANTISENSE		none							0	0	0	0	0	0.0385732	0.0637258	CB	0.0637258	0.0385732	CB				APP	0				APP
ncRNA_as_chr13_11278	GM10790	chr13	41938584	42008461	+	41938584	7	ANTISENSE		none							0	0	0	0	0	0.115663	0.0329873	NUC	0.130412	0.0567382	CB				ADTRP	0				ADTRP				ADTRP
ncRNA_inter_chr16_13487	GM10789	chr16	90142482	90147072	+	90142482	1	INTERGENIC		none							0	0	0	0	0	0.00953704	N/A	CBnPAs	N/A	N/A	N/A				SOD1	73915											Sod1
ncRNA_inter_chr10_9025	GM10787	chr10	76474740	76484959	+	76474740	3	INTERGENIC		none							0	0	0	0	0	N/A	N/A	N/A	N/A	N/A	N/A				SLC19A1	10525
ncRNA_inter_chr2_2073	GM10714	chr2	173950539	174009419	-	174009419	4	INTERGENIC		none							0	0	0	0	0	N/A	N/A	N/A	N/A	N/A	N/A				NPEPL1	2337
ncRNA_as_chr9_7909	GM10677	chr9	47607243	47626291	-	47626291	3	ANTISENSE		none							0	0	0	0	0	0.012238	N/A	NP	0.00602696	N/A	CB				CADM1	0				CADM1
ncRNA_inter_chr8_7201	GM10649	chr8	79272986	79424636	-	79424636	2	INTERGENIC		none							0	0	0	0	0	0.548522	0.544935	CBnPAs	0.544935	0.548522	CBnPAs				NR3C2	1771	NR3C2	-1771
ncRNA_inter_chr7_6052	GM10640	chr7	31947377	31955660	+	31947377	4	INTERGENIC		none							0	0	0	0	0	0.00472099	0.0109865	CYTO	0.01387	0.00469033	CBnPAs				GRAMD1A	11309
ncRNA_as_chr8_7281	GM10638	chr8	89269598	89270959	+	89269598	1	ANTISENSE		none							0	0	0	0	0	1.02795	0.765251	CB	1.38717	0.854653	NUC				SIAH1A	0				SIAH1A
ncRNA_as_chr7_6618	GM10584	chr7	139507248	139509974	+	139507248	1	ANTISENSE		none							0	0	0	0	0	0.0275879	0.0126138	NUC	0.0168545	0.0203285	CBnPAs				CHST15	0				CHST15
ncRNA_inter_chr18_14223	GM10556	chr18	4812484	4850957	+	4812484	10	INTERGENIC		M							0	1	0	0	1	0.263806	0.303202	CB	0.303202	0.263806	CB				9430020K01RIK	129618
ncRNA_inter_chr18_14394	GM10549	chr18	33623817	33634364	+	33623817	3	INTERGENIC		none							0	0	0	0	0	1.57295	2.59261	CBnPAs	2.59261	1.57295	CBnPAs			CBNPAS	NREP	135	NREP	-135					NREP	NREP
ncRNA_as_chr1_1023	GM10516	chr1	193957929	193975024	+	193957929	4	ANTISENSE		none							0	0	0	0	0	0.132678	0.0745187	NUC	0.0745187	0.132678	NUC				RCOR3	0				RCOR3
ncRNA_inter_chrX_15344	GM10474	chrX	65920689	65931574	-	65931574	4	INTERGENIC		none							0	0	0	0	0	0.0104258	N/A	CBnPAs	N/A	N/A	N/A				FMR1	142	FMR1	-142
ncRNA_inter_chr12_10672	GM10451	chr12	77545484	77553730	+	77545484	3	INTERGENIC		F							0	1	1	0	2	1.81284	3.00633	CB	3.00633	1.81284	CB				PPP1R36	5007
ncRNA_intra_chr6_5716	GM10400	chr6	141289074	141292908	+	141289074	1	INTRAGENIC		none							0	0	0	0	0	1.06205	1.13039	CBnPAs	1.41133	0.763161	CB		CB	CBNPAS	PDE3A	0					PDE3A
ncRNA_as_chr15_12364	GM10389	chr15	10530048	10541406	+	10530048	3	ANTISENSE		none							0	0	0	0	0	N/A	N/A	N/A	0.0152202	N/A	CBnPAs				RAI14	0				RAI14
ncRNA_inter_chr15_12515	GM10373	chr15	43262489	43308582	-	43308582	3	INTERGENIC		none							0	0	0	0	0	0.0257038	N/A	NP	0.0171474	N/A	CYTO				EMC2	193	EMC2	-193					EMC2
ncRNA_as_chr18_14250	GM10125	chr18	5491499	5592435	-	5592435	7	ANTISENSE		none							0	0	0	0	0	0.110935	0.0741961	CB	0.109545	0.0925048	CBnPAs				ZEB1	0				ZEB1
ncRNA_as_chr19_15188	GM10007	chr19	58370694	58374838	+	58370694	3	ANTISENSE		none							0	0	0	0	0	N/A	N/A	N/A	0.0378931	N/A	CB				GFRA1	0				GFRA1			GFRA1	GFRA1
ncRNA_intra_chr12_10508	GDAP10	chr12	33508981	33511773	+	33508981	1	INTRAGENIC		M							0	1	1	0	2	13.2938	8.89105	CBnPAs	8.89105	13.2938	CBnPAs		CB	CBNPAS	NAMPT	0					NAMPT
ncRNA_as_chr17_13879	G6BOS	chr17	35201382	35202541	+	35201382	1	ANTISENSE		none							0	0	0	0	0	0.0394228	0.0254482	CBnPAs	0.0254482	0.0394228	CBnPAs				G6B	0				G6B
ncRNA_inter_chr18_14541	G630071F17RIK	chr18	60823064	60831278	+	60823064	3	INTERGENIC		none							0	0	0	0	0	0.0245595	N/A	CB	0.0355638	0.01522	CBnPAs				NDST1	14352
ncRNA_as_chrX_15546	G530011O06RIK	chrX	166411355	166421974	-	166421974	4	ANTISENSE		F							0	2	0	0	2	4.55292	4.44487	NP	6.74446	4.21842	CB				MID1	0				MID1
ncRNA_inter_chrX_15403	FTX	chrX	100743178	100819093	-	100819093	15	INTERGENIC		F							0	1	0	0	1	25.4216	33.9422	CBnPAs	33.9422	25.4216	CBnPAs	NUC	CB	CBNPAS	MIR421,MIR374B,MIR374C	0
ncRNA_as_chr4_3205	FRMPD1OS	chr4	45247595	45256862	-	45256862	3	ANTISENSE		none							0	0	0	0	0	0.00647346	N/A	CBnPAs	N/A	N/A	N/A				FRMPD1	0				FRMPD1
ncRNA_inter_chr4_3556	FOXD2OS	chr4	114581894	114593847	+	114581894	4	INTERGENIC		none							0	0	0	0	0	0.718801	0.433773	NP	1.01891	0.504202	CB				FOXD2	392	FOXD2	-392
ncRNA_inter_chrX_15336	FIRRE	chrX	47908921	47988474	-	47988474	24	INTERGENIC		none							0	0	0	0	0	69.0786	61.3642	NP	67.0782	62.5705	CBnPAs	NUC		CBNPAS	OLFR1324	129251
ncRNA_as_chr4_3155	FAM219AOS	chr4	41464470	41466056	+	41464470	3	ANTISENSE		none							0	0	0	0	0	0.00685603	0.0118088	CBnPAs	0.0118088	0.00685603	CBnPAs				FAM219A	0	1110017D15RIK	-105		FAM219A			FAM219A
ncRNA_inter_chr13_11365	FAM120AOS	chr13	49063481	49065274	+	49063481	2	INTERGENIC		none							0	0	1	0	1	19.5377	14.8392	NP	14.8392	19.5377	NP				FAM120A	285	FAM120A	-285
ncRNA_inter_chr12_10510	F730043M19RIK	chr12	33796576	33832451	-	33832451	6	INTERGENIC		none							0	0	0	0	0	0.352677	0.336718	CBnPAs	0.336718	0.352677	CBnPAs				ATXN7L1	100	ATXN7L1	-100
ncRNA_inter_chr12_10620	F730035M05RIK	chr12	71328828	71335152	+	71328828	5	INTERGENIC		none							0	0	0	0	0	0.0888652	0.120585	CBnPAs	0.267232	0.0875856	CB				PYGL	159	PYGL	-159					PYGL
ncRNA_inter_chr11_9645	F630206G17RIK	chr11	45621585	45656380	+	45621585	4	INTERGENIC		none							0	0	0	0	0	N/A	N/A	N/A	0.0442369	N/A	CBnPAs				CLINT1	9086
ncRNA_inter_chr13_11504	F630042J09RIK	chr13	67379350	67384818	+	67379350	4	INTERGENIC		F							0	1	0	0	1	0.234597	0.272058	NP	0.348149	0.218213	NUC				ZFP457	8569
ncRNA_inter_chrX_15378	F630028O10RIK	chrX	93435171	93441454	+	93435171	4	INTERGENIC		none							0	0	0	0	0	2.17492	2.2981	NUC	2.2981	2.17492	NUC	NUC			MIR223	0
ncRNA_as_chr10_9386	F420014N23RIK	chr10	126632305	126639699	+	126632305	4	ANTISENSE		none							0	0	0	0	0	0.695199	0.898893	NUC	0.898893	0.695199	NUC				DTX3,PIP4K2C	0				DTX3,PIP4K2C
ncRNA_as_chr13_11434	ETOHD2	chr13	59871181	59883474	+	59871181	2	ANTISENSE		none							0	0	0	0	0	0.379023	0.203584	NP	0.297777	0.325734	CBnPAs				ZCCHC6	0	ISCA1	-32		ZCCHC6							Zcchc6
ncRNA_inter_chr11_9515	ELDR	chr11	16834554	16851285	-	16851285	6	INTERGENIC		none							0	0	0	0	0	0.181885	0.0847904	NP	0.332337	0.103815	CB				FBXO48	128	FBXO48	-128
ncRNA_as_chr9_8414	E530011L22RIK	chr9	121665758	121669061	-	121669061	1	ANTISENSE		none							0	0	0	0	0	0.0595316	0.0884595	CBnPAs	0.0886159	0.0182213	NUC				NKTR	0	ZFP651	-90		NKTR
ncRNA_inter_chr1_660	E330020D12RIK	chr1	155251316	155261565	-	155261565	4	INTERGENIC		none							0	0	0	0	0	0.478345	0.919973	CB	0.919973	0.478345	CB				SHCBP1L	10774
ncRNA_inter_chr4_3671	E330017L17RIK	chr4	129583470	129586240	+	129583470	3	INTERGENIC		none							0	0	0	0	0	N/A	N/A	N/A	N/A	N/A	N/A				1700003M07RIK	51378
ncRNA_inter_chr16_13456	E330011O21RIK	chr16	78251108	78266186	-	78266186	6	INTERGENIC		M							0	1	0	2	3	0.947379	0.263438	NP	0.331679	0.285541	CYTO				CXADR	35730							CXADR
ncRNA_as_chr11_9937	E230016K23RIK	chr11	83395563	83437195	+	83395563	9	ANTISENSE		none							0	0	0	0	0	0.177114	0.186097	CBnPAs	0.186097	0.177114	CBnPAs				CCL6	0	CCL9	-3426		CCL6			CCL9	CCL6
ncRNA_as_chr8_6751	E230013L22RIK	chr8	11477277	11481579	+	11477277	3	ANTISENSE		none							0	0	2	0	2	0.2924	0.161353	CB	0.186753	0.167883	NUC				RAB20	0				RAB20
ncRNA_as_chr10_9045	E130317F20RIK	chr10	79314122	79317716	-	79317716	1	ANTISENSE		none							0	0	1	0	1	1.10889	0.992501	CB	1.00257	0.947767	CBnPAs		CB		PTBP1	0				PTBP1
ncRNA_as_chr10_8833	E130307A14RIK	chr10	39340865	39451813	-	39451813	7	ANTISENSE		none							0	0	0	0	0	0.485613	0.500932	CB	0.500932	0.485613	CB		CB		TRAF3IP2	0	REV3L	-153		TRAF3IP2
ncRNA_as_chr7_6072	E130304I02RIK	chr7	36587611	36633328	+	36587611	5	ANTISENSE		none							0	0	0	0	0	0.0722496	0.187153	CB	0.187153	0.0722496	CB				ZFP507	0				ZFP507
ncRNA_as_chr2_1855	E130215H24RIK	chr2	150493230	150494668	+	150493230	2	ANTISENSE		none							0	0	0	0	0	0.195323	0.334402	NUC	0.374036	N/A	CBnPAs				ACSS1	0				ACSS1
ncRNA_as_chr6_5616	E130112N10RIK	chr6	125181294	125189952	+	125181294	2	ANTISENSE		none							0	0	0	0	0	0.970798	1.17914	CBnPAs	1.17914	0.970798	CBnPAs		CB	CBNPAS	TAPBPL,CD27,MIR8113	0				TAPBPL,CD27,MIR8113
ncRNA_inter_chr4_3458	E130102H24RIK	chr4	101017064	101028952	-	101028952	2	INTERGENIC		none							0	0	1	0	1	28.1436	16.238	NP	16.238	28.1436	NP	NUC			MIR101A,0610043K17RIK	0
ncRNA_inter_chr2_2026	E130018N17RIK	chr2	167973096	167980131	-	167980131	4	INTERGENIC		none							0	0	0	0	0	0.424822	0.630898	NUC	0.630898	0.424822	NUC				ADNP	26334
ncRNA_inter_chr5_4540	E130006D01RIK	chr5	112163304	112190748	-	112190748	5	INTERGENIC		none							0	0	0	0	0	N/A	N/A	N/A	0.0134576	N/A	CB				MN1	277260						MN1
ncRNA_inter_chr11_10137	E030025P04RIK	chr11	109000605	109005683	-	109005683	3	INTERGENIC		none							0	0	0	0	0	N/A	N/A	N/A	0.0101754	N/A	CBnPAs				RGS9	80986
ncRNA_intra_chr19_14833	E030024N20RIK	chr19	16238588	16244948	+	16238588	1	INTRAGENIC		none							0	0	0	0	0	10.6282	11.3563	CB	11.3563	10.6282	CB	NUC	CB		GNAQ	0					GNAQ
ncRNA_as_chr2_1075	E030013I19RIK	chr2	12222873	12233942	+	12222873	2	ANTISENSE		none							0	0	0	0	0	0.190426	0.284014	NP	0.284014	0.190426	NP				ITGA8	0				ITGA8				ITGA8
ncRNA_as_chr12_10251	DNMT3AOS	chr12	3859293	3862244	-	3862244	4	ANTISENSE		none							0	0	0	0	0	0.0108836	0.00722453	NP	0.0327451	N/A	CB				DNMT3A	0				DNMT3A
ncRNA_as_chr5_4720	DMR	chr5	145118792	145121874	+	145118792	2	ANTISENSE		none							0	0	0	0	0	N/A	N/A	N/A	0.0441386	N/A	CBnPAs				BAIAP2L1	0				BAIAP2L1				BAIAP2L1
ncRNA_inter_chr12_10942	DIO3OS	chr12	111513593	111517389	-	111517389	4	INTERGENIC		F	Female Class II	III					0	4	4	1	9	2.97126	7.59033	CB	7.59033	2.97126	CB		CB		MIR1247	0	DIO3	-51					DIO3
ncRNA_inter_chr11_9982	DGKEOS	chr11	88922065	88929198	+	88922065	4	INTERGENIC		none							0	0	0	0	0	0.0589761	0.016552	NP	0.0644542	0.0248763	NUC				DGKE	4	DGKE	-4
ncRNA_inter_chr5_4278	DANCR	chr5	74489089	74492321	+	74489089	3	INTERGENIC		none							0	0	0	0	0	3.68768	3.62417	NP	3.62417	3.68768	NP	NUC		CB	SNORA26	0							SNORA26
ncRNA_as_chr11_9692	D930048N14RIK	chr11	51464456	51471406	+	51464456	4	ANTISENSE		none							0	0	0	0	0	53.6828	38.5179	CB	38.5179	53.6828	CB	NUC	CB		N4BP3	0				N4BP3
ncRNA_inter_chr7_5989	D930028M14RIK	chr7	25937476	25941649	+	25937476	3	INTERGENIC		none							0	0	0	0	0	0.0454995	0.107827	NP	0.107827	0.0454995	NP				POU2F2	19998
ncRNA_as_chr5_4692	D830046C22RIK	chr5	139853651	139856007	+	139853651	2	ANTISENSE		none							0	0	0	0	0	0.525326	0.236859	NUC	0.250001	0.179619	CBnPAs				3110082I17RIK	0				3110082I17RIK			3110082I17RIK
ncRNA_inter_chr1_477	D830032E09RIK	chr1	109813836	109847524	+	109813836	5	INTERGENIC		M							0	1	0	0	1	0.192512	0.0329939	CBnPAs	0.204072	0.142989	CB				SERPINB8	308282
ncRNA_inter_chr6_4896	D830026I12RIK	chr6	17147751	17155695	+	17147751	3	INTERGENIC		none							0	0	0	0	0	0.337027	0.353021	NP	0.573695	0.286081	CB				CAV2	75490
ncRNA_inter_chr12_10654	D830013O20RIK	chr12	74465062	74510550	-	74510550	4	INTERGENIC		none							0	0	0	0	0	0.00774643	N/A	NUC	0.00617484	N/A	CYTO				SLC38A6	10031
ncRNA_as_chr15_12747	D730005E14RIK	chr15	79719962	79723568	-	79723568	1	ANTISENSE		none							0	0	0	0	0	0.122557	0.120343	CB	0.120343	0.122557	CB				APOBEC3	0				APOBEC3
ncRNA_inter_chr11_9599	D630024D03RIK	chr11	31689088	31724715	-	31724715	5	INTERGENIC		none							0	0	0	0	0	8.94829	10.1501	CBnPAs	10.1501	8.94829	CBnPAs		CB		CPEB4	46225
ncRNA_inter_chr15_12860	D630010B17RIK	chr15	94077633	94086037	+	94077633	4	INTERGENIC		none							0	0	0	0	0	0.0724254	N/A	NP	0.0985422	0.0253703	CB				ADAMTS20	14557
ncRNA_inter_chr5_4769	D5ERTD605E	chr5	148230196	148234790	+	148230196	3	INTERGENIC		none							0	0	0	0	0	0.067852	0.0558142	NP	0.0853593	0.0531819	CYTO				PAN3	7366
ncRNA_as_chr19_14739	D330050I16RIK	chr19	5388336	5390069	+	5388336	1	ANTISENSE		none							0	0	0	0	0	0.633652	0.59256	CB	0.59256	0.633652	CB				SART1	0				SART1
ncRNA_inter_chr2_1642	D330050G23RIK	chr2	116725888	116738527	+	116725888	4	INTERGENIC		none							0	0	0	0	0	0.0618093	0.0312149	CB	0.0735522	N/A	CBnPAs				TMCO5	7653
ncRNA_as_chr17_13738	D330041H03RIK	chr17	24546426	24551458	-	24551458	6	ANTISENSE		none							0	0	0	0	0	0.16165	0.193739	CB	0.193739	0.16165	CB		CB		ABCA3	0	RNPS1	-162		ABCA3			RNPS1
ncRNA_inter_chr2_1202	D330023K18RIK	chr2	31006569	31007811	-	31007811	2	INTERGENIC		none							0	0	0	0	0	1.03143	0.783295	NUC	0.783295	1.03143	NUC				GPR107	25	GPR107	-25
ncRNA_as_chr17_13650	D17ERTD648E	chr17	12055936	12076055	-	12076055	3	ANTISENSE		none							0	0	0	0	0	N/A	N/A	N/A	N/A	N/A	N/A				PARK2	0				PARK2
ncRNA_inter_chr16_13424	D16ERTD519E	chr16	70616670	70625067	+	70616670	3	INTERGENIC		none							0	0	0	0	0	0.105314	0.0789109	CBnPAs	0.0789109	0.105314	CBnPAs				GBE1	46706						GBE1	GBE1	GBE1
ncRNA_as_chr12_10825	D130020L05RIK	chr12	102320661	102327137	+	102320661	4	ANTISENSE		none							0	0	0	0	0	60.2182	50.0478	CYTO	56.2683	51.9737	NUC				SMEK1	0				SMEK1
ncRNA_inter_chr5_4716	D130017N08RIK	chr5	144519223	144529572	+	144519223	2	INTERGENIC		none							0	0	0	0	0	1.85037	2.3842	CB	2.3842	1.85037	CB				USP42	26075
ncRNA_as_chr7_5883	D030047H15RIK	chr7	4077942	4088528	-	4088528	3	ANTISENSE		F							0	1	0	0	1	0.0880469	0.0883962	NUC	0.0883962	0.0880469	NUC				TTYH1	0	LENG8	-130		TTYH1
ncRNA_inter_chr10_8880	D030045P18RIK	chr10	45527510	45571824	+	45527510	3	INTERGENIC		none							0	0	0	0	0	0.073444	0.0741813	CB	0.0741813	0.073444	CB				HACE1	95360
ncRNA_inter_chr1_87	D030040B21RIK	chr1	16647633	16652359	+	16647633	4	INTERGENIC		none							0	0	0	0	0	0.0421828	N/A	NP	0.086091	N/A	CB				TCEB1	688	TCEB1	-688
ncRNA_inter_chr17_13857	CYP4F41-PS	chr17	33087906	33102661	-	33102661	4	INTERGENIC		none							0	0	0	0	0	0.386022	0.666414	NUC	1.67589	0.372118	CB				ZFP472	115	ZFP472	-115
ncRNA_as_chr2_2065	CTCFLOS	chr2	172936285	172963909	+	172936285	7	ANTISENSE		M							0	1	0	0	1	7.05876	8.77229	CB	8.77229	7.05876	CB	NUC	CB		CTCFL	0				CTCFL
ncRNA_inter_chr8_7300	CRNDE	chr8	94849930	94880019	-	94880019	7	INTERGENIC		none							0	0	0	2	2	0.0440653	0.212291	CB	0.212291	0.0440653	CB				IRX5	1676	IRX5	-1676
ncRNA_inter_chr10_9172	CEP83OS	chr10	94136158	94151429	-	94151429	4	INTERGENIC		none							0	0	0	0	0	0.209072	0.148264	NP	0.166602	0.125593	NUC				CEP83	106	CEP83	-106
ncRNA_inter_chr9_8131	C920006O11RIK	chr9	78023710	78026689	+	78023710	4	INTERGENIC		none							0	0	0	0	0	2.12866	3.02497	NP	3.02497	2.12866	NP	NUC			ICK	3795
ncRNA_inter_chr4_3335	C630043F03RIK	chr4	71862278	71867403	+	71862278	1	INTERGENIC		none							0	0	2	0	2	2.15605	2.84687	NUC	2.84687	2.15605	NUC			CB	TLE1	352	TLE1	-352									Tle1
ncRNA_inter_chr1_519	C4BP-PS1	chr1	132566779	132578148	-	132578148	6	INTERGENIC		none							0	0	0	0	0	1.85965	2.00615	CB	2.00615	1.85965	CB		CB	CB	PFKFB2	7472											Pfkfb2
ncRNA_inter_chrX_15340	C430049B03RIK	chrX	50404966	50410367	-	50410367	5	INTERGENIC		none							0	0	0	0	0	2.26754	2.6664	CBnPAs	2.6664	2.26754	CBnPAs				MIR351,MIR503,MIR322	0
ncRNA_inter_chr9_8260	C430002N11RIK	chr9	96665981	96674816	+	96665981	5	INTERGENIC		none							0	0	0	0	0	0.0211674	N/A	CB	N/A	N/A	N/A				E030011O05RIK	12732
ncRNA_inter_chr10_9092	C330046G13RIK	chr10	84009658	84016083	-	84016083	4	INTERGENIC		none							0	0	0	0	0	0.121097	0.0621835	CB	0.0621835	0.121097	CB				CKAP4	13026
ncRNA_inter_chr5_4273	C330024D21RIK	chr5	67855137	67869138	+	67855137	8	INTERGENIC		none							0	0	0	0	0	0.0053345	0.015946	CBnPAs	0.015946	0.0053345	CBnPAs				BEND4	36100
ncRNA_as_chr7_6654	C330022C24RIK	chr7	148023120	148031588	-	148031588	4	ANTISENSE		none							0	0	0	0	0	0.0410243	0.174844	CYTO	0.174844	0.0410243	CYTO				URAH,SCGB1C1	0	ODF3	-2227		URAH,SCGB1C1
ncRNA_inter_chr15_12916	C330013E15RIK	chr15	100443632	100445589	-	100445589	3	INTERGENIC		none							0	0	0	0	0	2.07567	1.41968	NP	2.27859	1.99329	NUC				DAZAP2	504	DAZAP2	-504
ncRNA_inter_chr7_6204	C230091D08RIK	chr7	66563294	66579519	-	66579519	3	INTERGENIC		none							0	0	0	0	0	0.00776491	N/A	NP	0.0251412	0.00729211	CB				UBE3A	1198
ncRNA_as_chr15_12848	C230037L18RIK	chr15	89306683	89315281	+	89306683	5	ANTISENSE		none							0	0	1	0	1	0.322276	0.259079	CB	0.259079	0.322276	CB				ARSA	0				ARSA		ARSA	ARSA
ncRNA_inter_chr1_665	C230024C17RIK	chr1	155568370	155586865	-	155586865	4	INTERGENIC		none							0	0	0	2	2	0.0153608	0.00799976	CB	0.0232285	0.00843016	CBnPAs				RGS16	618	RGS16	-618					RGS16	RGS16
ncRNA_inter_chr5_4211	C130083M11RIK	chr5	52589144	52607899	-	52607899	8	INTERGENIC		none							0	0	0	0	0	0.0112813	0.0210948	CBnPAs	0.0210948	0.0112813	CBnPAs				9230114K14RIK	0
ncRNA_inter_chr2_1630	C130080G10RIK	chr2	113880132	113890384	+	113880132	5	INTERGENIC		none							0	0	0	1	1	0.4841	0.0629846	NP	0.155661	0.0716264	CB				ACTC1	1586	ACTC1	-1586
ncRNA_inter_chr19_14832	C130060C02RIK	chr19	16059565	16085402	+	16059565	3	INTERGENIC		none							0	0	0	0	0	0.138728	0.129939	CB	0.192288	0.0721	CBnPAs				CEP78	87	CEP78	-87
ncRNA_inter_chr11_10105	C130046K22RIK	chr11	103559038	103586887	+	103559038	4	INTERGENIC		none							0	0	0	0	0	1.97507	1.55438	CBnPAs	1.67826	1.85277	CB		CB		GOSR2	15	GOSR2	-15
ncRNA_inter_chr1_375	C130036L24RIK	chr1	88256149	88264815	+	88256149	2	INTERGENIC		none							0	0	0	0	0	0.270772	0.349142	NUC	0.349142	0.270772	NUC				NCL	120	NCL	-120									Ncl
ncRNA_inter_chr5_4539	C130026L21RIK	chr5	112010581	112016173	+	112010581	4	INTERGENIC		none							0	0	0	0	0	0.0360959	N/A	CB	0.0454776	N/A	CBnPAs				MN1	124537						MN1
ncRNA_inter_chr11_9979	C030037D09RIK	chr11	88579790	88590800	+	88579790	6	INTERGENIC		none							0	0	0	2	2	2.27955	2.11106	CB	2.11106	2.27955	CB		CB		MSI2	210	MSI2	-210
ncRNA_inter_chr3_2142	C030034L19RIK	chr3	9403078	9413903	+	9403078	2	INTERGENIC		none							0	0	0	0	0	0.02209	N/A	NUC	0.139323	N/A	CBnPAs				ZFP704	13107
ncRNA_inter_chr17_14045	C030034I22RIK	chr17	69765557	69771729	+	69765557	2	INTERGENIC		none							0	0	0	0	0	0.987484	0.487487	NP	0.487487	0.987484	NP	NUC			A330050F15RIK	16937
ncRNA_inter_chr19_14906	C030016D13RIK	chr19	27504527	27507121	+	27504527	1	INTERGENIC		none							0	0	0	0	0	0.515938	0.216099	NP	0.423815	0.387747	NUC				D19BWG1357E	218	D19BWG1357E	-218
ncRNA_as_chr17_13652	C030013G03RIK	chr17	12659710	12672443	+	12659710	3	ANTISENSE		none							0	0	0	0	0	N/A	N/A	N/A	0.02334	N/A	CBnPAs				SLC22A3	0				SLC22A3			SLC22A3
ncRNA_as_chr11_9955	BCAS3OS2	chr11	85580335	85589182	-	85589182	3	ANTISENSE		none							0	0	0	0	0	0.0926995	0.159766	CBnPAs	0.189645	0.0737152	CYTO				BCAS3	0				BCAS3
ncRNA_as_chr11_9954	BCAS3OS1	chr11	85515702	85533246	-	85533246	6	ANTISENSE		none							0	0	0	0	0	0.0277684	0.0640461	CB	0.0640461	0.0277684	CB				BCAS3	0				BCAS3
ncRNA_as_chr2_2056	BCAS1OS2	chr2	170181861	170205935	+	170181861	8	ANTISENSE		none							0	0	0	0	0	0.00747153	0.0301324	CB	0.0301324	0.00747153	CB				BCAS1	0				BCAS1
ncRNA_inter_chr6_5647	BC064078	chr6	128942922	128957986	+	128942922	3	INTERGENIC		none							0	0	0	0	0	1.32602	2.15183	CYTO	2.15183	1.32602	CYTO				CLEC2F	6144
ncRNA_as_chr17_13869	BC051537	chr17	34220788	34232254	-	34232254	5	ANTISENSE		none							0	0	0	0	0	1.44461	N/A	CB	0.492798	N/A	CBnPAs				H2-OA	0				H2-OA
ncRNA_inter_chr17_13864	BC051226	chr17	34044751	34046334	-	34046334	3	INTERGENIC		none							0	0	0	0	0	3.64146	3.26326	NUC	3.26326	3.64146	NUC		CB	CB	DAXX	56	DAXX	-56									Daxx
ncRNA_inter_chr19_15053	BC037704	chr19	43749668	43751660	+	43749668	1	INTERGENIC		none							0	0	0	0	0	3.20841	2.74186	NUC	2.74186	3.20841	NUC				SLC25A28	298	SLC25A28	-298
ncRNA_as_chr15_12325	BC037032	chr15	3970111	3977406	-	3977406	2	ANTISENSE		none							0	0	0	0	0	0.00908156	0.0129317	NUC	0.0194799	0.00753775	CBnPAs				OXCT1	0				OXCT1				OXCT1
ncRNA_as_chr16_13292	BC031361	chr16	38085150	38089346	-	38089346	1	ANTISENSE		none							0	0	0	0	0	0.2336	0.267611	CBnPAs	0.267611	0.2336	CBnPAs				GSK3B	0				GSK3B
ncRNA_inter_chr8_7107	BC030870	chr8	67608436	67653453	-	67653453	3	INTERGENIC		none							0	0	0	0	0	N/A	N/A	N/A	0.262209	N/A	CBnPAs				APELA	47202
ncRNA_inter_chr10_8458	BC020402	chr10	7398769	7400956	-	7400956	1	INTERGENIC		none							0	0	0	0	0	3.96206	3.52202	NUC	3.52202	3.96206	NUC	NUC			LATS1	51	LATS1	-51					LATS1
ncRNA_inter_chr11_10188	BC018473	chr11	116613481	116620623	+	116613481	4	INTERGENIC		none							0	0	1	0	1	0.710055	N/A	CB	0.0185991	0.451382	NP				ST6GALNAC1	5716
ncRNA_inter_chr11_10155	BC006965	chr11	112525241	112572670	-	112572670	6	INTERGENIC		none							0	0	1	0	1	0.102561	0.0349185	CB	0.138556	N/A	NP				SOX9	70854											Sox9
ncRNA_inter_chr2_1308	BB557941	chr2	56979888	57034165	-	57034165	3	INTERGENIC		none							0	0	0	0	0	N/A	N/A	N/A	N/A	N/A	N/A				4930555B11RIK	77	4930555B11RIK	-77
ncRNA_inter_chr13_11391	BB123696	chr13	52824739	52852574	-	52852574	4	INTERGENIC		none							0	0	0	0	0	0.291484	0.0315169	CB	0.0738446	0.0330251	CBnPAs				AUH	77905
ncRNA_inter_chr12_10945	B930059L03RIK	chr12	111829584	111830889	+	111829584	1	INTERGENIC		none							0	0	0	0	0	1.89619	2.62813	NUC	2.62813	1.89619	NUC	NUC			PPP2R5C	8301
ncRNA_inter_chrX_15233	B630019K06RIK	chrX	8469479	8472090	+	8469479	1	INTERGENIC		none							0	0	0	1	1	0.829761	0.705563	NP	0.705563	0.829761	NP				GM6592	42747
ncRNA_as_chr9_8229	B430319G15RIK	chr9	92433639	92437707	-	92437707	1	ANTISENSE		none							0	0	0	0	0	0.021662	0.00543697	NUC	0.0233713	0.00669613	CBnPAs				PLOD2	0				PLOD2
ncRNA_as_chr18_14615	B430212C06RIK	chr18	67478403	67503757	-	67503757	4	ANTISENSE		none							0	0	0	0	0	0.00287459	N/A	NP	0.00792472	0.0022696	CBnPAs				IMPA2,CIDEA	0				IMPA2,CIDEA				CIDEA
ncRNA_inter_chr4_3793	B330016D10RIK	chr4	141102032	141105910	+	141102032	1	INTERGENIC		none							0	0	0	0	0	4.73688	5.21467	NUC	5.21467	4.73688	NUC	NUC			SPEN	7521
ncRNA_inter_chr6_5289	B230319C09RIK	chr6	83391749	83398316	+	83391749	3	INTERGENIC		none							0	0	1	0	1	0.219547	0.296871	CBnPAs	0.296871	0.219547	CBnPAs				TET3	78	TET3	-78
ncRNA_inter_chr19_15180	B230217O12RIK	chr19	57397687	57435389	-	57435389	3	INTERGENIC		none							0	0	0	0	0	4.62119	4.49611	CBnPAs	4.49611	4.62119	CBnPAs	NUC		CBNPAS	FAM160B1	110	FAM160B1	-110				FAM160B1					Fam160b1
ncRNA_intra_chr1_442	B230216N24RIK	chr1	99927700	99944370	-	99944370	3	INTRAGENIC		none							0	0	0	0	0	0.779516	1.78655	CB	2.49597	0.567321	CBnPAs				PAM	0					PAM
ncRNA_inter_chr10_8683	B230208H11RIK	chr10	12636444	12642925	-	12642925	4	INTERGENIC		none							0	0	0	0	0	0.814057	0.747366	CB	0.747366	0.814057	CB		CB	CB	STX11	16862
ncRNA_inter_chr5_4557	B230112J18RIK	chr5	116762369	116768283	+	116762369	3	INTERGENIC		none							0	0	0	0	0	N/A	N/A	N/A	N/A	N/A	N/A				CCDC60	23376
ncRNA_inter_chr16_13475	B130034C11RIK	chr16	87496296	87505719	+	87496296	3	INTERGENIC		none							0	0	1	0	1	4.51818	6.00052	CB	6.00052	4.51818	CB	NUC			CCT8	183	CCT8	-183
ncRNA_as_chr7_6251	B130024G19RIK	chr7	77509205	77556211	+	77509205	11	ANTISENSE		none							0	0	0	0	0	0.957107	0.849647	CBnPAs	0.849647	0.957107	CBnPAs	NUC			NR2F2	0				NR2F2
ncRNA_inter_chr11_10008	B130006D01RIK	chr11	95584900	95588087	+	95584900	1	INTERGENIC		none							0	0	0	0	0	41.4407	44.4176	CB	44.4176	41.4407	CB	NUC	CB	CB	ZFP652	22294
ncRNA_inter_chr8_6961	AY512931	chr8	46146056	46150772	-	46150772	5	INTERGENIC		F							0	1	0	0	1	0.341506	1.17203	CB	1.17203	0.341506	CB		CB		MTNR1A	3792	MTNR1A	-3792
ncRNA_inter_chrX_15341	AW822252	chrX	51000099	51019755	-	51019755	7	INTERGENIC		none							0	0	0	0	0	0.160561	0.199964	CB	0.199964	0.160561	CB				4933416I08RIK	5591
ncRNA_inter_chr5_4577	AW549542	chr5	120020136	120067970	-	120067970	6	INTERGENIC		none							0	0	0	0	0	15.2724	13.9792	CB	13.9792	15.2724	CB		CB		TBX3	52901
ncRNA_inter_chr19_14803	AW112010	chr19	11118968	11130399	-	11130399	4	INTERGENIC		none							0	0	1	0	1	230.38	302.961	NP	424.19	220.839	CYTO	CYTO	NP	CB	MS4A8A	11562
ncRNA_as_chr8_7087	AW046200	chr8	60130550	60142227	+	60130550	4	ANTISENSE		M							0	1	0	0	1	0.146299	0.186167	CBnPAs	0.186167	0.146299	CBnPAs				GALNT7	0				GALNT7
ncRNA_as_chr4_3572	AV051173	chr4	116357570	116358627	-	116358627	3	ANTISENSE		none							0	0	1	0	1	0.15335	0.148211	NUC	0.305626	0.129589	NP				PRDX1	0				PRDX1			PRDX1				Prdx1
ncRNA_as_chr2_1673	AV039307	chr2	120676392	120692426	+	120676392	4	ANTISENSE		none							0	0	0	0	0	0.440842	0.124631	CB	0.275389	0.0348955	NUC				UBR1	0	TTBK2	-73		UBR1
ncRNA_as_chr11_9900	AU040972	chr11	79295225	79297533	-	79297533	4	ANTISENSE		none							0	0	0	0	0	N/A	N/A	N/A	0.0301859	N/A	CBnPAs				NF1	0				NF1
ncRNA_inter_chr9_8351	AU023762	chr9	113405864	113496270	-	113496270	5	INTERGENIC		none							0	0	0	0	0	N/A	N/A	N/A	0.0553269	N/A	CBnPAs				PDCD6IP	64592
ncRNA_inter_chr15_12512	AU022793	chr15	39794195	39799061	+	39794195	3	INTERGENIC		none							0	0	0	0	0	0.0188707	0.00770157	CBnPAs	0.0516078	N/A	NP				LRP12	18893
ncRNA_inter_chr15_12929	AU021063	chr15	101051678	101052586	+	101051678	3	INTERGENIC		none							0	0	0	0	0	0.0547103	N/A	CBnPAs	N/A	N/A	N/A				GRASP	2052
ncRNA_inter_chrX_15371	AU015836	chrX	91213995	91220809	+	91213995	3	INTERGENIC		none							0	0	0	0	0	0.188331	0.193417	CB	0.193417	0.188331	CB				ZFX	99161
ncRNA_inter_chr4_3923	ATAD3AOS	chr4	155135234	155137932	+	155135234	3	INTERGENIC		none							0	0	0	0	0	0.691178	0.714531	NUC	0.714531	0.691178	NUC				ATAD3A	28	ATAD3A	-28
ncRNA_as_chr11_10103	ARHGAP27OS3	chr11	103206067	103211440	+	103206067	4	ANTISENSE		none							0	0	0	0	0	0.122822	0.0707479	CB	0.105201	0.0494966	CBnPAs				ARHGAP27	0				ARHGAP27
ncRNA_as_chr2_1255	ARHGAP15OS	chr2	43914758	43920844	-	43920844	3	ANTISENSE		none							0	0	0	0	0	0.0212148	N/A	CYTO	0.0494543	N/A	CBnPAs				ARHGAP15	0				ARHGAP15
ncRNA_inter_chr11_9953	APPBP2OS	chr11	85048627	85055805	+	85048627	4	INTERGENIC		none							0	0	0	0	0	2.27003	2.61778	CB	2.61778	2.27003	CB		CB	CB	APPBP2	6	APPBP2	-6
ncRNA_inter_chr1_289	APOL7D	chr1	71699909	71709417	+	71699909	4	INTERGENIC		none							0	0	0	0	0	0.598938	0.736229	CBnPAs	0.736229	0.598938	CBnPAs				FN1	102	FN1	-102									Fn1
ncRNA_inter_chr2_1734	AI847159	chr2	129003884	129006409	-	129006409	3	INTERGENIC		none							0	0	0	0	0	0.0284504	0.0292188	CB	0.0766644	N/A	NP				SLC20A1	18100
ncRNA_as_chr4_3799	AI507597	chr4	141168253	141172215	+	141168253	3	ANTISENSE		none							0	0	0	0	0	0.0609275	0.0622244	CB	0.0622244	0.0609275	CB				TMEM82	0				TMEM82
ncRNA_inter_chr3_2715	AI504432	chr3	106842422	106857240	+	106842422	2	INTERGENIC		none							0	0	1	0	1	0.567788	0.608338	NP	0.608338	0.567788	NP				KCNA3	1376											Kcna3
ncRNA_as_chr12_10673	AI463170	chr12	77647934	77648918	-	77648918	3	ANTISENSE		none							0	0	0	0	0	0.113642	0.186216	NP	0.186216	0.113642	NP				PLEKHG3	0				PLEKHG3
ncRNA_inter_chr4_3243	AI427809	chr4	53274228	53283104	-	53283104	2	INTERGENIC		none							0	0	0	0	0	0.0871543	0.0845645	CYTO	0.0845645	0.0871543	CYTO				4930522O17RIK	10237
ncRNA_inter_chr9_7789	AI414108	chr9	27160270	27165128	+	27160270	1	INTERGENIC		none							0	0	0	0	0	0.0195588	0.0594888	NUC	0.183754	N/A	CB				IGSF9B	17923
ncRNA_inter_chr7_6342	AI314278	chr7	96574816	96580770	+	96574816	2	INTERGENIC		none							0	0	0	0	0	0.406022	0.464531	CB	0.464531	0.406022	CB				FZD4	16197							FZD4
ncRNA_inter_chr13_11686	AI197445	chr13	108259902	108269268	+	108259902	3	INTERGENIC		none							0	0	0	0	0	0.942591	1.35781	CBnPAs	1.35781	0.942591	CBnPAs			CBNPAS	1700006H21RIK	208209
ncRNA_as_chr2_1898	ACSS2OS	chr2	155372776	155382666	-	155382666	4	ANTISENSE		none							0	0	0	0	0	0.00397708	0.00513457	CBnPAs	0.0139102	N/A	NUC				ACSS2	0				ACSS2							Acss2
ncRNA_as_chr5_4648	ABHD11OS	chr5	135487992	135489027	-	135489027	4	ANTISENSE		none							0	0	0	0	0	0.390433	0.60487	NP	0.666205	0.31514	CB			CB	ABHD11	0				ABHD11
ncRNA_inter_chr2_1128	AA543186	chr2	25182970	25188091	-	25188091	2	INTERGENIC		none							0	0	0	0	0	0.950123	0.430789	CB	0.615837	0.637138	NUC				MAN1B1	172	MAN1B1	-172
ncRNA_inter_chr14_12316	AA536875	chr14	123567725	123575398	+	123567725	6	INTERGENIC		none							0	0	0	0	0	0.00946032	N/A	CYTO	0.016109	N/A	CBnPAs				NALCN	100465
ncRNA_as_chr5_4492	A930041C12RIK	chr5	108059269	108062869	-	108062869	3	ANTISENSE		none							0	0	0	0	0	0.0586399	0.0185734	NP	0.0185734	0.0586399	NP				RPAP2	0				RPAP2
ncRNA_inter_chr5_4601	A930024E05RIK	chr5	123439363	123448350	+	123439363	3	INTERGENIC		none							0	0	0	0	0	2.35823	1.46599	CB	1.46599	2.35823	CB				KDM2B	256	KDM2B	-256
ncRNA_as_chr2_1820	A930019D19RIK	chr2	146085022	146092896	+	146085022	4	ANTISENSE		none							0	0	0	0	0	N/A	N/A	N/A	0.159904	N/A	CB				RALGAPA2	0				RALGAPA2							Ralgapa2
ncRNA_as_chr18_14455	A930012L18RIK	chr18	44821319	44835925	+	44821319	5	ANTISENSE		none							0	0	0	0	0	0.021376	0.0149935	NUC	0.0523218	N/A	CB				MCC	0				MCC
ncRNA_inter_chr5_4421	A930011G23RIK	chr5	99726209	100158079	-	100158079	4	INTERGENIC		none							0	0	0	0	0	1.64914	2.76029	CBnPAs	2.76029	1.64914	CBnPAs			CBNPAS	RASGEF1B	44264											Rasgef1b
ncRNA_as_chr19_14928	A930007I19RIK	chr19	29578153	29597582	-	29597582	4	ANTISENSE		none							0	0	2	0	2	2.51867	2.73582	CBnPAs	2.73582	2.51867	CBnPAs	NUC		CBNPAS	RIC1	0				RIC1
ncRNA_inter_chr16_13504	A930006K02RIK	chr16	91465349	91470368	+	91465349	2	INTERGENIC		none							0	0	0	0	0	1.76657	1.66966	CB	1.66966	1.76657	CB				IFNAR1	15092											Ifnar1
ncRNA_as_chr3_2750	A930005H10RIK	chr3	115584445	115591434	-	115591434	3	ANTISENSE		none							0	0	0	0	0	17.766	19.9937	CB	19.9937	17.766	CB		CB	CB	DPH5	0				DPH5
ncRNA_inter_chr2_1103	A930004D18RIK	chr2	17946724	17959368	-	17959368	3	INTERGENIC		none							0	0	0	0	0	0.427173	0.490299	CB	0.49636	0.379273	NUC				SKIDA1	6346
ncRNA_inter_chr16_13115	A930003A15RIK	chr16	19876661	19884367	-	19884367	3	INTERGENIC		none							0	0	0	0	0	N/A	N/A	N/A	N/A	N/A	N/A				KLHL6	62219
ncRNA_inter_chr3_2185	A930001A20RIK	chr3	14971201	15002727	+	14971201	5	INTERGENIC		none							0	0	0	0	0	N/A	N/A	N/A	0.0505241	N/A	CB				CAR2	70432								CAR2
ncRNA_inter_chr10_8823	A830082N09RIK	chr10	33707022	33714861	-	33714861	1	INTERGENIC		none							0	0	0	0	0	1.02039	1.24607	CBnPAs	1.2853	0.851579	CB		CB		RWDD1	1500
ncRNA_as_chr18_14384	A830052D11RIK	chr18	32518255	32537938	-	32537938	3	ANTISENSE		none							0	0	0	0	0	0.0934295	0.279984	CYTO	0.279984	0.0934295	CYTO	CYTO			BIN1	0				BIN1
ncRNA_as_chr3_2406	A730090N16RIK	chr3	65127822	65153351	-	65153351	4	ANTISENSE		none							0	0	0	0	0	0.0413961	0.0238564	NP	0.0750522	0.0270769	CB				KCNAB1	0				KCNAB1
ncRNA_as_chr11_10004	A730090H04RIK	chr11	95006367	95020361	+	95006367	3	ANTISENSE		none							0	0	0	0	0	0.00621477	0.00223704	NP	0.0169967	N/A	CB				DLX4	0				DLX4
ncRNA_inter_chr9_8423	A730085K08RIK	chr9	122291140	122307919	-	122307919	3	INTERGENIC		none							0	0	0	0	0	N/A	N/A	N/A	N/A	N/A	N/A				ABHD5	500							ABHD5
ncRNA_inter_chr7_6528	A730082K24RIK	chr7	122092164	122127481	+	122092164	5	INTERGENIC		none							0	0	0	0	0	0.0212139	N/A	NP	0.0228955	N/A	CB				INSC	98271							INSC
ncRNA_inter_chr9_8004	A730043L09RIK	chr9	62090403	62091907	-	62091907	3	INTERGENIC		none							0	0	0	0	0	0.128893	0.0613779	CB	0.0613779	0.128893	CB				SPESP1	26629
ncRNA_inter_chr2_1736	A730036I17RIK	chr2	129044705	129065297	+	129044705	5	INTERGENIC		none							0	0	0	0	0	1.7282	1.78947	CB	1.78947	1.7282	CB				SLC20A1	7358
ncRNA_inter_chr3_2779	A730020M07RIK	chr3	121337716	121349371	-	121349371	4	INTERGENIC		M		I					0	2	0	0	2	0.180354	N/A	NP	0.10123	0.0544644	CBnPAs				4930432M17RIK	24310
ncRNA_as_chr6_5210	A730020E08RIK	chr6	61125598	61130804	-	61130804	3	ANTISENSE		none							0	0	0	0	0	N/A	N/A	N/A	0.070559	N/A	CBnPAs				CCSER1	0				CCSER1
ncRNA_inter_chr4_3180	A630077J23RIK	chr4	43764731	43772336	+	43764731	4	INTERGENIC		none							0	0	0	0	0	N/A	N/A	N/A	0.0750231	N/A	CBnPAs				OLFR159	10586
ncRNA_inter_chr2_2047	A630075F10RIK	chr2	169886585	169898229	-	169898229	3	INTERGENIC		none							0	0	0	0	0	0.0149584	N/A	NUC	0.0150344	0.014639	CB				ZFP217	35914
ncRNA_as_chr5_3997	A630072M18RIK	chr5	20456584	20464937	+	20456584	1	ANTISENSE		none							0	0	0	0	0	1.11499	1.25336	CB	1.25336	1.11499	CB		CB	CB	RSBN1L	0				RSBN1L
ncRNA_as_chr10_8456	A630066F11RIK	chr10	7383169	7384421	+	7383169	1	ANTISENSE		none							0	0	0	0	0	0.856842	0.794254	NUC	0.794254	0.856842	NUC				PCMT1	0				PCMT1
ncRNA_inter_chr5_4527	A630023P12RIK	chr5	110943918	110954998	+	110943918	9	INTERGENIC		F							0	1	0	0	1	0.0250373	0.0404336	NP	0.0404336	0.0250373	NP				GALNT9	18376
ncRNA_as_chr17_13851	A530088E08RIK	chr17	32539959	32541881	+	32539959	1	ANTISENSE		none							0	0	0	0	0	0.0352516	0.0586003	NP	0.0662201	0.00893309	CBnPAs				RASAL3	0				RASAL3
ncRNA_inter_chr4_3071	A530072M11RIK	chr4	16091114	16193442	+	16091114	7	INTERGENIC		none							0	0	0	0	0	1.9626	2.41831	CB	2.47572	1.44191	NP				RIPK2	470	RIPK2	-470
ncRNA_inter_chr2_2007	A530013C23RIK	chr2	167516259	167522916	+	167516259	2	INTERGENIC		none							0	0	1	0	1	8.69809	6.61006	CBnPAs	6.61006	8.69809	CBnPAs			CBNPAS	CEBPB	328
ncRNA_inter_chr2_1824	A530006G24RIK	chr2	147536429	147543368	+	147536429	3	INTERGENIC		none							0	0	2	0	2	0.0271664	0.0558001	CB	0.0558001	0.0271664	CB				FOXA2	325245											Foxa2
ncRNA_inter_chr19_14801	A430093F15RIK	chr19	10815437	10860533	+	10815437	4	INTERGENIC		none							0	0	0	0	0	0.151734	0.189824	CBnPAs	0.445097	0.0943012	CB				CD5	1974	CD5	-1974
ncRNA_as_chr13_11779	A430090L17RIK	chr13	114914556	114941800	-	114941800	14	ANTISENSE		none							0	0	0	0	0	0.0415629	0.20075	CB	0.20075	0.0415629	CB				ARL15	0				ARL15
ncRNA_inter_chr6_4868	A430035B10RIK	chr6	8457059	8459161	-	8459161	2	INTERGENIC		none							0	0	0	0	0	2.73988	4.07168	NP	4.07168	2.73988	NP			CB	GLCCI1	439	GLCCI1	-439
ncRNA_inter_chr7_6211	A330076H08RIK	chr7	69088787	69127245	-	69127245	4	INTERGENIC		none							0	0	0	0	0	0.079086	0.0749009	CB	0.0749009	0.079086	CB				MIR344G	0
ncRNA_inter_chr8_7537	A330074K22RIK	chr8	122728334	122752130	-	122752130	3	INTERGENIC		none							0	0	0	0	0	0.0352458	0.022456	CBnPAs	0.022456	0.0352458	CBnPAs				FAM92B	26966
ncRNA_inter_chr2_1548	A330069E16RIK	chr2	91077303	91078514	+	91077303	2	INTERGENIC		none							0	0	0	0	0	6.58039	5.30005	CB	7.0892	5.54632	NUC	NUC		CB	DDB2	81	DDB2	-81
ncRNA_inter_chr13_11362	A330048O09RIK	chr13	48367787	48369253	-	48369253	3	INTERGENIC		none							0	0	0	0	0	0.01298	N/A	CB	0.00499249	N/A	CBnPAs				ID4	8383							ID4
ncRNA_inter_chr14_12312	A330035P11RIK	chr14	122497161	122506260	-	122506260	5	INTERGENIC		none							0	0	0	0	0	0.133036	0.0839125	NP	0.120474	0.0885012	CBnPAs				TM9SF2	44	TM9SF2	-44
ncRNA_as_chr1_1040	A330023F24RIK	chr1	196802616	196868285	+	196802616	9	ANTISENSE		none							0	0	0	0	0	17.5023	14.8257	CBnPAs	14.8257	17.5023	CBnPAs	NUC	CB	CBNPAS	MIR29B-2,MIR29C,CD46	0				CD46
ncRNA_as_chr15_12928	A330009N23RIK	chr15	101048687	101055617	-	101055617	3	ANTISENSE		none							0	0	0	0	0	0.282579	0.22994	NP	0.450893	0.281969	NUC				GRASP	0				GRASP
ncRNA_as_chr8_7269	A230103J11RIK	chr8	87577059	87584359	-	87584359	4	ANTISENSE		none							0	0	0	0	0	1.34966	1.04175	CBnPAs	1.04175	1.34966	CBnPAs				TNPO2,FBXW9	0	MIR7070	-1626		TNPO2,FBXW9			FBXW9
ncRNA_as_chr7_6203	A230073K19RIK	chr7	66537249	66544536	-	66544536	1	ANTISENSE		none							0	0	0	0	0	0.0406247	0.0447886	NP	0.0447886	0.0406247	NP				UBE3A	0				UBE3A
ncRNA_as_chrX_15513	A230072E10RIK	chrX	147727613	147778673	-	147778673	7	ANTISENSE		none							0	0	0	0	0	1.79752	1.13038	CBnPAs	1.36512	1.49125	CB				WNK3	0	FAM120C	-93		WNK3
ncRNA_as_chrX_15291	A230072C01RIK	chrX	20536951	20564621	+	20536951	6	ANTISENSE		none							0	0	0	0	0	30.9591	28.765	CB	28.765	30.9591	CB	NUC	CB	CB	UXT	0				UXT
ncRNA_inter_chr7_6210	A230057D06RIK	chr7	68850736	69072460	-	69072460	9	INTERGENIC		none							0	0	0	0	0	0.0503331	N/A	CYTO	0.255308	N/A	CB				MIR344D-3,MIR344E,MIR344H-1,MIR344H-2,MIR344B,MIR344C,MIR344	0
ncRNA_inter_chr13_11432	A230056J06RIK	chr13	59681537	59686584	-	59686584	2	INTERGENIC		none							0	0	0	0	0	0.12512	0.126894	CB	0.126894	0.12512	CB				NAA35	110	NAA35	-110
ncRNA_inter_chr16_13182	A230028O05RIK	chr16	25059725	25073629	+	25059725	5	INTERGENIC		none							0	0	0	0	0	0.0773768	0.128634	CBnPAs	0.128634	0.0773768	CBnPAs				LPP	67062
ncRNA_inter_chr3_2674	A230001M10RIK	chr3	102066328	102092694	+	102066328	4	INTERGENIC		none							0	0	0	0	0	0.165928	0.0412496	CB	0.194192	0.0857902	NP				VANGL1	57713
ncRNA_inter_chr19_14775	9830166K06RIK	chr19	8724649	8737825	-	8737825	6	INTERGENIC		none							0	0	0	0	0	0.652105	N/A	NP	0.305856	0.184114	CB				CHRM1	670	CHRM1	-670
ncRNA_inter_chr3_2884	9830132P13RIK	chr3	127619068	127659870	+	127619068	6	INTERGENIC		none							0	0	0	0	0	0.130504	0.549972	CB	0.549972	0.130504	CB		CB		5730508B09RIK	19828
ncRNA_as_chr5_4196	9630001P10RIK	chr5	46030514	46036708	+	46030514	4	ANTISENSE		none							0	0	0	0	0	N/A	N/A	N/A	0.0314436	N/A	CB				FAM184B	0				FAM184B
ncRNA_as_chr4_3435	9530080O11RIK	chr4	95621507	95634346	-	95634346	2	ANTISENSE		none							0	0	0	0	0	2.69673	2.63843	CB	2.63843	2.69673	CB		CB	CB	HOOK1	0				HOOK1			HOOK1
ncRNA_inter_chrX_15519	9530051G07RIK	chrX	149472172	149507458	+	149472172	4	INTERGENIC		none							0	0	0	0	0	0.149808	0.214321	CBnPAs	0.214321	0.149808	CBnPAs				MAGEH1	67	MAGEH1	-67
ncRNA_as_chr5_4072	9530036O11RIK	chr5	28793524	29045749	+	28793524	7	ANTISENSE		none							0	0	0	0	0	0.0550349	0.00826614	CB	0.0154297	0.0134599	NUC				SHH	0				SHH
ncRNA_inter_chr1_263	9530026F06RIK	chr1	61435276	61452748	+	61435276	5	INTERGENIC		none							0	0	0	0	0	0.0395826	N/A	CYTO	0.0198822	N/A	CBnPAs				PARD3B	232650							PARD3B
ncRNA_inter_chr13_11377	9430083A17RIK	chr13	51189174	51196096	-	51196096	1	INTERGENIC		M							0	1	0	1	2	2.85001	5.62851	CB	5.62851	2.85001	CB	NUC	CB	CB	SPIN1	153	SPIN1	-153
ncRNA_as_chr6_5093	9430018G01RIK	chr6	43392428	43424317	+	43392428	3	ANTISENSE		none							0	0	0	0	0	N/A	N/A	N/A	0.0119581	N/A	CBnPAs				TPK1	0				TPK1
ncRNA_inter_chr2_1925	9430008C03RIK	chr2	158178863	158193869	-	158193869	7	INTERGENIC		none							0	0	0	0	0	64.4073	57.6851	NUC	65.3771	59.5579	CB	NUC	CB		SNHG11	7505						SNHG11
ncRNA_as_chr6_5624	9330179D12RIK	chr6	127099407	127162437	+	127099407	3	ANTISENSE		none							0	0	0	0	0	0.106081	0.0634149	NUC	0.0679462	0.0394151	CB				CCND2	0				CCND2
ncRNA_inter_chr8_7339	9330175E14RIK	chr8	96946808	96959003	-	96959003	4	INTERGENIC		none							0	0	2	0	2	1.17978	1.4939	CBnPAs	1.4939	1.17978	CBnPAs			CBNPAS	HERPUD1	27551
ncRNA_inter_chr8_7621	9330133O14RIK	chr8	124967556	124970376	+	124967556	1	INTERGENIC		none							0	0	0	0	0	0.743021	1.88305	CYTO	1.93152	0.634598	NUC				MVD	235	MVD	-235				MVD		MVD
ncRNA_inter_chr6_5629	9330102E08RIK	chr6	128119718	128136045	-	128136045	4	INTERGENIC		none							0	0	0	1	1	0.310725	0.4435	CBnPAs	0.4435	0.310725	CBnPAs				TSPAN9	26123
ncRNA_as_chr15_12885	9330020H09RIK	chr15	98397755	98401295	+	98397755	2	ANTISENSE		none							0	0	0	0	0	1.17586	0.983733	NUC	0.983733	1.17586	NUC			CB	CCNT1	0				CCNT1
ncRNA_as_chr1_576	9230116N13RIK	chr1	138308493	138312112	-	138312112	3	ANTISENSE		none							0	0	0	0	0	0.217794	0.0889347	NP	0.118933	0.186295	NUC				DDX59	0				DDX59
ncRNA_as_chr10_9332	9230105E05RIK	chr10	119825707	119829849	+	119825707	3	ANTISENSE		none							0	0	0	0	0	0.0194861	0.0894242	NP	0.0941734	N/A	CB				HMGA2	0				HMGA2
ncRNA_inter_chr2_1062	9230102O04RIK	chr2	9804668	9811167	-	9811167	4	INTERGENIC		none							0	0	0	0	0	0.0249194	N/A	CBnPAs	N/A	N/A	N/A				4930412O13RIK	0
ncRNA_inter_chr10_9255	9230102K24RIK	chr10	110037706	110053017	+	110037706	3	INTERGENIC		none							0	0	0	0	0	0.0516067	0.0190151	CB	0.0190151	0.0516067	CB				E2F7	129504
ncRNA_inter_chr5_4261	9130230L23RIK	chr5	66379167	66395524	-	66395524	7	INTERGENIC		none							0	0	0	1	1	0.375662	0.323306	CBnPAs	0.323306	0.375662	CBnPAs				CHRNA9	10443
ncRNA_as_chr7_5991	9130221H12RIK	chr7	26013742	26015283	+	26013742	1	ANTISENSE		none							0	0	0	0	0	1.59618	1.46835	NUC	1.46835	1.59618	NUC				GSK3A	0				GSK3A
ncRNA_inter_chr1_215	9130024F11RIK	chr1	57028313	57032040	+	57028313	2	INTERGENIC		none							0	0	0	1	1	0.0371018	0.0363128	CB	0.0728745	0.0348318	NUC				SATB2	136	SATB2	-136
ncRNA_inter_chr12_10525	9130015A21RIK	chr12	36356963	36379790	-	36379790	5	INTERGENIC		none							0	0	0	0	0	N/A	N/A	N/A	N/A	N/A	N/A				AHR	137303							AHR
ncRNA_inter_chr18_14651	9030625G05RIK	chr18	75132418	75141201	-	75141201	7	INTERGENIC		none							0	0	0	0	0	0.071895	0.0255804	NUC	0.174221	0.0439983	CB				LIPG	11502								LIPG
ncRNA_inter_chr10_8858	9030612E09RIK	chr10	42894505	42896371	+	42894505	1	INTERGENIC		none							0	0	0	0	0	N/A	N/A	N/A	0.0251735	N/A	CB				SOBP	170	SOBP	-170
ncRNA_inter_chr16_13193	9030404E10RIK	chr16	30021928	30039565	-	30039565	4	INTERGENIC		none							0	0	0	0	0	0.0253703	N/A	CB	0.0243178	N/A	NUC				HES1	25878								HES1
ncRNA_as_chr2_1239	9030204H09RIK	chr2	35674710	35678905	+	35674710	3	ANTISENSE		none							0	0	0	0	0	N/A	N/A	N/A	0.00793754	N/A	CB				TTLL11	0				TTLL11
ncRNA_intra_chr19_14934	8430431K14RIK	chr19	31287301	31290886	-	31290886	1	INTRAGENIC		none							0	0	0	0	0	12.8014	24.3308	CB	24.3308	12.8014	CB		CB		PRKG1	0					PRKG1
ncRNA_inter_chr15_12756	8430426J06RIK	chr15	81073084	81082292	-	81082292	2	INTERGENIC		none							0	0	0	0	0	0.139358	0.259332	NP	0.259332	0.139358	NP				MCHR1	3691
ncRNA_inter_chr5_4782	8430423G03RIK	chr5	149761826	149763234	+	149761826	3	INTERGENIC		none							0	0	0	0	0	0.0286955	0.0329781	CB	0.0329781	0.0286955	CB				KATNAL1	21604
ncRNA_as_chr4_3547	8030443G20RIK	chr4	108615448	108644682	-	108644682	6	ANTISENSE		none							0	0	0	0	0	N/A	N/A	N/A	0.0381601	N/A	CBnPAs				RAB3B	0				RAB3B
ncRNA_inter_chr2_1068	8030442B05RIK	chr2	11259993	11320127	-	11320127	3	INTERGENIC		none							0	0	0	0	0	0.0208088	0.0512703	CBnPAs	0.0512703	0.0208088	CBnPAs				GM13293	0
ncRNA_inter_chr5_4213	8030423F21RIK	chr5	52998789	53010250	-	53010250	3	INTERGENIC		none							0	0	0	0	0	0.118525	N/A	CB	0.0315106	N/A	CBnPAs				SEPSECS	24396
ncRNA_inter_chr1_93	6720483E21RIK	chr1	20878731	20880554	-	20880554	4	INTERGENIC		none							0	0	0	0	0	0.128206	0.0773019	NUC	0.294609	0.0764937	NP				PAQR8	149	PAQR8	-149
ncRNA_inter_chr19_15185	6720468P15RIK	chr19	57583054	57587278	+	57583054	4	INTERGENIC		none							0	0	0	0	0	0.0115269	N/A	NP	0.0126846	N/A	CBnPAs				TRUB1	17560
ncRNA_inter_chr2_1462	6430710C18RIK	chr2	72582602	72651774	-	72651774	6	INTERGENIC		M							0	1	0	0	1	0.653003	0.900619	NP	0.900619	0.653003	NP				8430437L04RIK	15078
ncRNA_as_chr13_11648	6430562O15RIK	chr13	100180791	100182781	-	100182781	2	ANTISENSE		none							0	0	0	0	0	0.0192561	0.0292455	NP	0.0292455	0.0192561	NP				MRPS27	0				MRPS27
ncRNA_intra_chr4_3015	6330407A03RIK	chr4	3642111	3643953	+	3642111	1	INTRAGENIC		none							0	0	0	0	0	2.89596	3.5506	CB	3.5506	2.89596	CB		CB	CB	LYN	0					LYN
ncRNA_inter_chr8_7648	6030466F02RIK	chr8	126257858	126263841	+	126257858	4	INTERGENIC		none							0	0	0	0	0	0.153961	0.234786	CB	0.234786	0.153961	CB				RAB4A	66055
ncRNA_inter_chr12_10954	6030440G07RIK	chr12	112232608	112252082	+	112232608	3	INTERGENIC		none							0	0	0	0	0	0.0740522	0.0803237	CB	0.0803237	0.0740522	CB				ANKRD9	15378
ncRNA_intra_chr4_3911	5930403L14RIK	chr4	154004800	154010476	-	154010476	1	INTRAGENIC		M							0	1	0	2	3	0.817694	0.919264	CBnPAs	0.919264	0.817694	CBnPAs				PRDM16	0					PRDM16
ncRNA_inter_chr9_8405	5830454E08RIK	chr9	120486448	120487190	+	120486448	1	INTERGENIC		none							0	0	0	0	0	3.6829	3.25413	NUC	3.25413	3.6829	NUC				RPL14	2679
ncRNA_inter_chr12_10615	5830428M24RIK	chr12	70565774	70576537	-	70576537	5	INTERGENIC		none							0	0	0	0	0	0.163691	N/A	NUC	0.134706	0.0938786	NP				ARF6	88808
ncRNA_as_chr9_8291	5830418P13RIK	chr9	103325908	103363590	+	103325908	6	ANTISENSE		none							0	0	0	0	0	0.0347966	0.0469712	CB	0.0469712	0.0347966	CB				BFSP2	0				BFSP2
ncRNA_inter_chr19_15124	5830416P10RIK	chr19	53515675	53539294	-	53539294	12	INTERGENIC		none							0	0	1	0	1	2.44367	2.85341	CB	2.85341	2.44367	CB		CB		SMNDC1	50613
ncRNA_inter_chr11_9580	5730522E02RIK	chr11	25516846	26112336	-	26112336	6	INTERGENIC		none							0	0	0	0	0	2.92777	3.50629	CBnPAs	3.50629	2.92777	CBnPAs		CB	CBNPAS	MIR6372	0
ncRNA_inter_chr3_2997	5730460C07RIK	chr3	153451401	153455224	-	153455224	3	INTERGENIC		none							0	0	0	0	0	0.00663795	0.00679887	CYTO	0.0104802	N/A	NUC				ASB17	51987
ncRNA_as_chr10_8848	5730435O14RIK	chr10	41287286	41296282	+	41287286	4	ANTISENSE		none							0	0	1	0	1	0.247824	0.261153	CYTO	0.261153	0.247824	CYTO				CCDC162	0				CCDC162			CCDC162
ncRNA_inter_chr5_4790	5730422E09RIK	chr5	149931141	149995808	-	149995808	3	INTERGENIC		none							0	0	0	0	0	0.543874	1.10207	CBnPAs	1.10207	0.543874	CBnPAs			CBNPAS	GM8615	0	USPL1	-328					GM8615
ncRNA_inter_chr10_9183	5730420D15RIK	chr10	94880009	94891274	+	94880009	5	INTERGENIC		F	Female Class I		F	13.2555	-8.94794	CBnPAs	3	3	1	0	7	1.3789	13.2555	CBnPAs	13.2555	1.3789	CBnPAs			CBNPAS	SOCS2	519	SOCS2	-519	YES			SOCS2	SOCS2				Socs2
ncRNA_as_chr19_14779	5730408K05RIK	chr19	8962877	8963264	-	8963264	1	ANTISENSE		none							0	0	0	0	0	6.59097	6.20207	NUC	6.20207	6.59097	NUC	NUC	CB	CB	LBHD1,MIR5136	0	1810009A15RIK	-109		LBHD1			MIR5136
ncRNA_inter_chrX_15412	5530601H04RIK	chrX	102231818	102271083	-	102271083	9	INTERGENIC		none							0	0	0	0	0	44.9035	88.0213	CB	88.0213	44.9035	CB		CB	CB	PBDC1	4012	PBDC1	-4012
ncRNA_inter_chr14_12288	5430440P10RIK	chr14	105826776	105836933	+	105826776	3	INTERGENIC		none							0	0	0	0	0	N/A	N/A	N/A	0.0660757	N/A	CBnPAs				4930449E01RIK	61072
ncRNA_inter_chr15_12337	5430437J10RIK	chr15	5446318	5544983	+	5446318	5	INTERGENIC		none							0	0	0	0	0	0.147444	N/A	NP	0.112802	N/A	NUC				PTGER4	252132
ncRNA_inter_chr13_11571	5430425K12RIK	chr13	81079664	81087858	+	81079664	5	INTERGENIC		none							0	0	0	0	0	N/A	N/A	N/A	N/A	N/A	N/A				9330111N05RIK	15477
ncRNA_as_chr6_5124	5430402O13RIK	chr6	50516586	50547709	+	50516586	4	ANTISENSE		none							0	0	0	0	0	0.681083	0.750177	CB	0.750177	0.681083	CB		CB		MIR6371,4921507P07RIK	0	CYCS	-114		4921507P07RIK
ncRNA_as_chr6_5726	5330439B14RIK	chr6	142563115	142574982	+	142563115	2	ANTISENSE		none							0	0	0	0	0	0.0405645	N/A	NP	0.156158	N/A	CBnPAs				ABCC9	0				ABCC9
ncRNA_inter_chr16_13373	5330426P16RIK	chr16	50719206	50732886	-	50732886	3	INTERGENIC		none							0	0	0	0	0	0.810425	1.27053	NP	1.27053	0.810425	NP				MIR6363	0
ncRNA_inter_chr2_1319	5330411J11RIK	chr2	59220550	59224739	-	59224739	3	INTERGENIC		none							0	0	0	0	0	0.0752307	0.105579	NP	0.183651	0.037426	CB				PKP4	27289
ncRNA_inter_chr12_10973	5033406O09RIK	chr12	113180202	113182693	-	113182693	3	INTERGENIC		M	Male Class I						0	1	3	0	4	22.5497	10.7866	NUC	10.7866	22.5497	NUC				2010107E04RIK	16894
ncRNA_inter_chr5_4220	5033403H07RIK	chr5	53364211	53383969	-	53383969	4	INTERGENIC		none							0	0	2	0	2	137.149	238.868	CB	238.868	137.149	CB	NUC	CB	CB	SLC34A2	56623						SLC34A2	SLC34A2
ncRNA_as_chr3_2324	5031434O11RIK	chr3	51363679	51371038	+	51363679	5	ANTISENSE		none							0	0	0	0	0	0.75002	0.847411	CB	0.847411	0.75002	CB		CB		SETD7	0				SETD7
ncRNA_intra_chr2_1059	5031426D15RIK	chr2	6843748	6849768	-	6849768	1	INTRAGENIC		none							0	0	0	0	0	1.41097	1.56884	CB	1.56884	1.41097	CB		CB	CB	CELF2	0					CELF2
ncRNA_inter_chr2_1992	5031425F14RIK	chr2	166272951	166284270	+	166272951	3	INTERGENIC		none							0	0	0	0	0	0.110595	0.0446145	CB	0.121837	0.0347862	NP				PREX1	107575
ncRNA_inter_chr7_6567	4933440M02RIK	chr7	132475296	132493300	-	132493300	4	INTERGENIC		none							0	0	0	0	0	0.0459436	N/A	CBnPAs	N/A	N/A	N/A				4930571K23RIK	19075
ncRNA_as_chr11_9766	4933439C10RIK	chr11	59319151	59324571	+	59319151	6	ANTISENSE		none							0	0	0	0	0	4.78233	4.52276	CB	4.52276	4.78233	CB	NUC	CB	CB	ZKSCAN17	0				ZKSCAN17
ncRNA_as_chr13_11499	4933433G19RIK	chr13	67097754	67133341	-	67133341	9	ANTISENSE		none							0	0	0	0	0	0.131307	0.0244695	CB	0.0812038	0.0773293	NUC				PTDSS1	0				PTDSS1
ncRNA_inter_chr9_8109	4933433G15RIK	chr9	75257991	75268329	+	75257991	4	INTERGENIC		none							0	0	0	0	0	0.723483	1.50551	CBnPAs	1.50551	0.723483	CBnPAs			CBNPAS	MAPK6	169	MAPK6	-169
ncRNA_inter_chr7_6557	4933432K03RIK	chr7	128730900	128733350	-	128733350	3	INTERGENIC		none							0	0	0	0	0	N/A	N/A	N/A	0.00688944	N/A	CBnPAs				USP31	52185
ncRNA_inter_chr16_13107	4933432I09RIK	chr16	18209779	18213956	-	18213956	3	INTERGENIC		none							0	0	0	0	0	0.0523006	0.046841	NP	0.189116	N/A	CBnPAs				ZDHHC8	6890
ncRNA_as_chr6_5259	4933431G14RIK	chr6	72069440	72074040	-	72074040	4	ANTISENSE		none							0	0	0	0	0	0.0195374	N/A	NP	0.0209298	N/A	CBnPAs				ST3GAL5	0				ST3GAL5				ST3GAL5
ncRNA_as_chr3_2719	4933431E20RIK	chr3	107691768	107699266	-	107699266	3	ANTISENSE		none							0	0	0	0	0	4.17583	4.32825	NUC	4.32825	4.17583	NUC				EPS8L3,GSTM5	0				EPS8L3,GSTM5
ncRNA_as_chr15_12660	4933427E11RIK	chr15	74539591	74540804	+	74539591	1	ANTISENSE		none							0	0	0	0	0	0.0197012	0.0549254	CB	0.0549254	0.0197012	CB				JRK	0				JRK
ncRNA_as_chr18_14311	4933424G05RIK	chr18	15147504	15206496	+	15147504	5	ANTISENSE		none							0	0	0	0	0	0.0226571	0.0134935	NUC	0.0695252	0.00975621	CBnPAs				KCTD1	0				KCTD1
ncRNA_inter_chr9_7828	4933422A05RIK	chr9	35088690	35093008	+	35088690	5	INTERGENIC		none							0	0	0	0	0	0.291599	0.445502	CBnPAs	0.445502	0.291599	CBnPAs				RPUSD4	5149
ncRNA_inter_chr4_3129	4933421O10RIK	chr4	33111886	33118298	-	33118298	2	INTERGENIC		none							0	0	0	0	0	3.20135	3.01951	CB	3.01951	3.20135	CB				UBE2J1	102	UBE2J1	-102
ncRNA_inter_chr1_293	4933417E11RIK	chr1	72005572	72051769	-	72051769	3	INTERGENIC		none							0	0	0	0	0	N/A	N/A	N/A	0.0140245	N/A	NUC				MREG	154038							MREG
ncRNA_as_chr8_7639	4933417D19RIK	chr8	125758991	125766259	+	125758991	3	ANTISENSE		none							0	0	0	0	0	0.205746	0.369	CB	0.369	0.205746	CB				SPATA2L,VPS9D1	0				SPATA2L,VPS9D1				SPATA2L
ncRNA_as_chr8_6860	4933416M07RIK	chr8	28253382	28260178	+	28253382	4	ANTISENSE		none							0	0	0	0	0	0.00369155	0.00451982	CBnPAs	0.00451982	0.00369155	CBnPAs				RAB11FIP1	0				RAB11FIP1
ncRNA_inter_chr14_11905	4933413J09RIK	chr14	27177033	27219942	+	27177033	8	INTERGENIC		none							0	0	0	0	0	0.120542	0.247829	CB	0.247829	0.120542	CB				SLMAP	12719
ncRNA_as_chr10_9296	4933412E12RIK	chr10	116386594	116400338	+	116386594	4	ANTISENSE		none							0	0	0	0	0	0.461092	0.604057	CB	0.604057	0.461092	CB		CB		RAB3IP	0				RAB3IP
ncRNA_inter_chr10_9311	4933411E08RIK	chr10	117362515	117385363	+	117362515	4	INTERGENIC		none							0	0	0	0	0	0.0142741	0.0174768	CBnPAs	0.0174768	0.0142741	CBnPAs				RAP1B	79486
ncRNA_as_chr8_7434	4933408N05RIK	chr8	116865061	116875378	-	116875378	3	ANTISENSE		none							0	0	0	0	0	N/A	N/A	N/A	N/A	N/A	N/A				VAT1L	0				VAT1L
ncRNA_inter_chr1_364	4933407L21RIK	chr1	87819587	87828331	+	87819587	5	INTERGENIC		none							0	0	0	0	0	0.0161086	0.0433602	CB	0.0433602	0.0161086	CB				GPR55	7781											Gpr55
ncRNA_inter_chr10_9012	4933407G14RIK	chr10	74912255	74925849	+	74912255	3	INTERGENIC		none							0	0	0	0	0	0.30357	0.215287	CBnPAs	0.215287	0.30357	CBnPAs			CBNPAS	UPB1	7832
ncRNA_inter_chr7_6524	4933406I18RIK	chr7	121457049	121558675	-	121558675	5	INTERGENIC		none							0	0	1	1	2	2.32985	2.94469	CBnPAs	2.94469	2.32985	CBnPAs		CB		PDE3B	93	PDE3B	-93					PDE3B
ncRNA_inter_chr12_10509	4933406C10RIK	chr12	33604249	33638703	-	33638703	6	INTERGENIC		none							0	0	0	0	0	1.23672	1.72927	CB	1.72927	1.23672	CB				SYPL	107	SYPL	-107
ncRNA_as_chr3_2924	4933401H06RIK	chr3	135496658	135503233	-	135503233	5	ANTISENSE		none							0	0	0	0	0	N/A	N/A	N/A	0.00263156	N/A	NP				SLC39A8	0				SLC39A8
ncRNA_inter_chr17_13688	4933401D09RIK	chr17	15768752	15778066	+	15768752	4	INTERGENIC		none							0	0	0	0	0	N/A	N/A	N/A	0.0568356	N/A	CBnPAs				CHD1	63865											Chd1
ncRNA_inter_chr5_4231	4932441J04RIK	chr5	57961323	58109158	-	58109158	5	INTERGENIC		none							0	0	0	0	0	0.034687	N/A	CB	0.0224433	N/A	CBnPAs				PCDH7	102	PCDH7	-102
ncRNA_as_chr2_1746	4932416H05RIK	chr2	129624105	129627195	-	129627195	1	ANTISENSE		none							0	0	0	0	0	0.0823815	0.0497835	NUC	0.0536488	0.0320727	CYTO				STK35	0				STK35
ncRNA_as_chr3_2409	4931440P22RIK	chr3	65331407	65333336	-	65333336	2	ANTISENSE		none							0	0	1	0	1	1.40433	1.48648	CB	1.48648	1.40433	CB				TIPARP	0				TIPARP
ncRNA_as_chr14_12104	4931440J10RIK	chr14	63379338	63448963	+	63379338	7	ANTISENSE		none							0	0	0	0	0	0.0256358	N/A	CBnPAs	0.021804	N/A	NUC				INTS6	0				INTS6				INTS6
ncRNA_as_chr5_4139	4931431C16RIK	chr5	35923876	35931412	-	35931412	4	ANTISENSE		none							0	0	0	0	0	0.0174831	0.00848094	CBnPAs	0.00848094	0.0174831	CBnPAs				ACOX3	0				ACOX3
ncRNA_inter_chr12_10291	4931412M21	chr12	10453194	10538109	+	10453194	12	INTERGENIC		none							0	0	0	0	0	0.10716	0.363096	CB	0.363096	0.10716	CB				RDH14	50827
ncRNA_inter_chr19_14987	4931408D14RIK	chr19	37328949	37339485	-	37339485	4	INTERGENIC		none							0	0	4	0	4	22.4694	27.4711	CB	27.4711	22.4694	CB		CB		IDE	3746							IDE
ncRNA_intra_chr14_11903	4931406H21RIK	chr14	26406290	26410147	+	26406290	1	INTRAGENIC		M			M	1.09716	11.4968	CB	1	0	0	0	1	2.5561	3.53193	CBnPAs	3.53193	2.5561	CBnPAs		CB	CBNPAS	ZMIZ1	0					ZMIZ1
ncRNA_as_chr12_10616	4931403G20RIK	chr12	70944673	70954658	+	70944673	4	ANTISENSE		none							0	0	0	0	0	0.00703161	0.00403706	CBnPAs	0.00403706	0.00703161	CBnPAs				MAP4K5	0				MAP4K5					MAP4K5	MAP4K5
ncRNA_as_chr19_14904	4931403E22RIK	chr19	26832821	26898397	-	26898397	4	ANTISENSE		none							0	0	2	0	2	0.0345374	0.0319027	CB	0.0319027	0.0345374	CB				SMARCA2	0				SMARCA2			SMARCA2
ncRNA_as_chr2_1670	4931402G19RIK	chr2	120281434	120295103	-	120295103	5	ANTISENSE		none							0	0	0	0	0	0.00235211	0.00575971	CBnPAs	0.00769505	N/A	CYTO				GANC,CAPN3	0				GANC,CAPN3
ncRNA_as_chr6_5052	4930599N23RIK	chr6	39068472	39098311	+	39068472	4	ANTISENSE		none							0	0	0	0	0	0.667209	0.737184	NP	1.57741	0.589331	NUC				KDM7A	0	PARP12	-125		KDM7A
ncRNA_intra_chr1_601	4930596I21RIK	chr1	140872855	140875934	+	140872855	3	INTRAGENIC		none							0	0	0	0	0	6.54463	6.79558	CBnPAs	6.97871	5.45563	CB		CB		DENND1B	0					DENND1B
ncRNA_inter_chr9_8411	4930593C16RIK	chr9	120833573	120839920	-	120839920	3	INTERGENIC		none							0	0	0	0	0	0.0212003	0.0302862	CB	0.0302862	0.0212003	CB				CTNNB1	2598	CTNNB1	-2598									Ctnnb1
ncRNA_inter_chr3_2369	4930593A02RIK	chr3	58496511	58592446	+	58496511	8	INTERGENIC		none							0	0	1	0	1	0.276698	0.190618	CYTO	0.333377	0.0766355	CBnPAs				SIAH2	202	SIAH2	-202
ncRNA_as_chr18_14684	4930592I03RIK	chr18	83087797	83089952	-	83089952	3	ANTISENSE		none							0	0	0	0	0	0.0104796	N/A	CBnPAs	N/A	N/A	N/A				ZFP516	0				ZFP516
ncRNA_as_chr15_12456	4930592A05RIK	chr15	33520969	33583191	-	33583191	6	ANTISENSE		none							0	0	0	0	0	0.0203624	N/A	CYTO	0.0381822	0.00623702	CBnPAs				CPQ	0				CPQ
ncRNA_as_chr2_1685	4930583P06RIK	chr2	124043415	124048094	-	124048094	3	ANTISENSE		none							0	0	0	0	0	N/A	N/A	N/A	N/A	N/A	N/A				SEMA6D	0				SEMA6D
ncRNA_inter_chr7_6539	4930583K01RIK	chr7	125387421	125389065	+	125387421	2	INTERGENIC		none							0	0	0	0	0	0.0804356	0.178716	CB	0.178716	0.0804356	CB				SMG1	271	SMG1	-271
ncRNA_as_chr9_7825	4930581F22RIK	chr9	34924313	34938507	+	34924313	6	ANTISENSE		none							0	0	0	0	0	38.5105	34.2775	CB	34.2775	38.5105	CB	NUC	CB		ST3GAL4,DCPS	0				ST3GAL4,DCPS			ST3GAL4
ncRNA_inter_chr9_8268	4930579K19RIK	chr9	98462086	98464030	-	98464030	1	INTERGENIC		none							0	0	0	0	0	0.0647928	0.0726716	NUC	0.0726716	0.0647928	NUC				COPB2	120	COPB2	-120
ncRNA_as_chr14_12052	4930579G18RIK	chr14	55269348	55273937	+	55269348	6	ANTISENSE		none							0	0	0	0	0	0.0285889	0.00663305	CB	0.0145809	0.00383058	CBnPAs				ACIN1	0				ACIN1
ncRNA_inter_chr18_14372	4930578E11RIK	chr18	29556370	29656070	-	29656070	8	INTERGENIC		none							0	0	0	0	0	0.0229261	0.164817	CB	0.164817	0.0229261	CB				4930527G23RIK	0
ncRNA_inter_chr14_11889	4930572O13RIK	chr14	25959281	25962727	-	25962727	3	INTERGENIC		none							0	0	0	0	0	N/A	N/A	N/A	N/A	N/A	N/A				ZMIZ1	315944
ncRNA_inter_chr18_14289	4930563E18RIK	chr18	10706858	10711830	+	10706858	3	INTERGENIC		none							0	0	0	0	0	0.167246	0.216505	CBnPAs	0.216505	0.167246	CBnPAs				ABHD3	165	ABHD3	-165
ncRNA_as_chr1_729	4930562F07RIK	chr1	162002834	162008116	-	162008116	3	ANTISENSE		none							0	0	1	0	1	0.00668817	0.026285	CB	0.026285	0.00668817	CB				4930523C07RIK	0				4930523C07RIK			4930523C07RIK
ncRNA_inter_chr1_219	4930558J18RIK	chr1	57415127	57434388	-	57434388	4	INTERGENIC		none							0	0	0	0	0	0.00794411	0.00820714	NP	0.0145401	0.00583193	CBnPAs				1700066M21RIK	76	1700066M21RIK	-76
ncRNA_inter_chr15_12365	4930556M19RIK	chr15	10644470	10719878	+	10644470	7	INTERGENIC		none							0	0	0	0	0	59.6745	58.7959	CB	58.7959	59.6745	CB		CB	CB	RAI14	85	RAI14	-85
ncRNA_inter_chr19_15145	4930552P12RIK	chr19	55715079	55776694	-	55776694	4	INTERGENIC		none							0	0	0	0	0	0.225322	0.270518	CB	0.270518	0.225322	CB				VTI1A	13129
ncRNA_as_chr2_1778	4930545L23RIK	chr2	134995309	135041352	-	135041352	6	ANTISENSE		none							0	0	0	0	0	0.00252687	N/A	CBnPAs	0.00468595	N/A	CB				PLCB1	0				PLCB1
ncRNA_inter_chr10_8960	4930545H06RIK	chr10	67781813	67783890	-	67783890	3	INTERGENIC		none							0	0	0	0	0	N/A	N/A	N/A	N/A	N/A	N/A				ARID5B	40340							ARID5B
ncRNA_as_chr16_13370	4930542D17RIK	chr16	50590616	50654279	+	50590616	5	ANTISENSE		none							0	0	0	0	0	0.109246	0.749324	CB	0.749324	0.109246	CB				CCDC54	0				CCDC54
ncRNA_inter_chr16_13290	4930542C21RIK	chr16	38017409	38054612	+	38017409	4	INTERGENIC		none							0	0	0	0	0	0.132652	N/A	NUC	N/A	N/A	N/A				GPR156	9795
ncRNA_inter_chr3_2921	4930539J05RIK	chr3	135099187	135101629	-	135101629	3	INTERGENIC		none							0	0	0	0	0	0.04577	0.0674985	CBnPAs	0.0674985	0.04577	CBnPAs				UBE2D3	94	UBE2D3	-94
ncRNA_as_chr2_1629	4930533B01RIK	chr2	113531210	113548707	-	113548707	6	ANTISENSE		none							0	0	0	0	0	N/A	N/A	N/A	0.154271	N/A	CBnPAs				FMN1	0				FMN1
ncRNA_inter_chr13_11433	4930528D03RIK	chr13	59835011	59838831	+	59835011	3	INTERGENIC		none							0	0	0	0	0	2.0702	1.86663	CB	1.86663	2.0702	CB		CB		SPATA31D1D	1899	SPATA31D1D	-1899
ncRNA_as_chr4_3082	4930528A17RIK	chr4	21773474	21775595	-	21775595	1	ANTISENSE		none							0	0	0	0	0	0.0893869	0.0914083	NUC	0.0914083	0.0893869	NUC				PNISR	0				PNISR							Pnisr
ncRNA_inter_chr14_11978	4930527F14RIK	chr14	46155074	46189454	+	46155074	7	INTERGENIC		F							0	1	0	0	1	4.05367	4.99652	CB	4.99652	4.05367	CB		CB		FERMT2	5335
ncRNA_as_chr13_11521	4930525G20RIK	chr13	67897531	67931922	-	67931922	3	ANTISENSE		none							0	0	0	0	0	0.196135	0.366829	CB	0.366829	0.196135	CB		CB		ZFP273	0				ZFP273
ncRNA_as_chr19_14798	4930524O05RIK	chr19	10720184	10722543	-	10722543	3	ANTISENSE		none							0	0	0	0	0	N/A	N/A	N/A	0.00277039	N/A	CB				VWCE	0				VWCE
ncRNA_as_chr9_8355	4930520O04RIK	chr9	114277415	114286583	+	114277415	4	ANTISENSE		none							0	0	0	0	0	0.0155661	0.0117464	CBnPAs	0.0177824	0.0153858	CB				CRTAP	0	4930525D18RIK	-3671		CRTAP				CRTAP
ncRNA_inter_chr6_5238	4930515G16RIK	chr6	67515228	67515693	-	67515693	1	INTERGENIC		none							0	0	0	0	0	0.00771807	N/A	CYTO	N/A	N/A	N/A				TACSTD2	29413
ncRNA_as_chr8_7348	4930513N10RIK	chr8	98330730	98345628	+	98330730	4	ANTISENSE		none							0	0	0	0	0	0.152414	0.056626	CBnPAs	0.184331	0.0206108	CB				CNOT1	0				CNOT1							Cnot1
ncRNA_as_chr18_14524	4930511M06RIK	chr18	57705015	57712051	-	57712051	4	ANTISENSE		none							0	0	0	0	0	0.0270009	0.117358	CB	0.174059	N/A	CBnPAs				1700011I03RIK	0				1700011I03RIK
ncRNA_inter_chr9_8092	4930509E16RIK	chr9	72366057	72379665	-	72379665	3	INTERGENIC		none							0	0	0	0	0	0.0153646	N/A	CYTO	0.0188661	0.00500131	CB				RFX7	382	RFX7	-382
ncRNA_as_chr10_8937	4930507D05RIK	chr10	61911908	61914101	+	61911908	1	ANTISENSE		none							0	0	0	0	0	0.0179414	0.144164	NUC	0.144164	0.0179414	NUC				SUPV3L1	0				SUPV3L1
ncRNA_inter_chr1_1034	4930503O07RIK	chr1	196038381	196048953	-	196048953	3	INTERGENIC		none							0	0	0	0	0	0.0180322	0.0324563	CB	0.0324563	0.0180322	CB				PLXNA2	397070
ncRNA_inter_chr11_9947	4930502E09RIK	chr11	84642577	84644799	+	84642577	3	INTERGENIC		none							0	0	0	0	0	0.0628657	0.00970572	NUC	0.031182	0.0495129	CB				DHRS11	73	DHRS11	-73
ncRNA_inter_chr2_1596	4930500J02RIK	chr2	104399341	104411586	+	104399341	4	INTERGENIC		none							0	0	0	0	0	N/A	N/A	N/A	0.0328877	N/A	NP				CSTF3	19055							CSTF3
ncRNA_as_chr1_265	4930487H11RIK	chr1	62836814	62842241	-	62842241	3	ANTISENSE		none							0	0	0	0	0	0.0144612	N/A	NP	0.0451213	0.0135806	CB				NRP2	0				NRP2
ncRNA_inter_chr5_4155	4930487D11RIK	chr5	38735628	38740436	+	38735628	3	INTERGENIC		none							0	0	0	0	0	0.0400708	N/A	NP	0.129741	N/A	CB				SLC2A9	76
ncRNA_as_chr1_92	4930486I03RIK	chr1	20346535	20382381	+	20346535	3	ANTISENSE		none							0	0	0	0	0	N/A	N/A	N/A	N/A	N/A	N/A				PKHD1	0				PKHD1
ncRNA_as_chr10_9109	4930486F22RIK	chr10	85558599	85576330	+	85558599	3	ANTISENSE		none							0	0	0	0	0	0.0165317	N/A	NP	N/A	N/A	N/A				SYN3	0				SYN3			SYN3
ncRNA_as_chr10_9023	4930483K19RIK	chr10	76008616	76024971	-	76024971	4	ANTISENSE		M							0	1	0	0	1	0.663747	0.250799	CBnPAs	0.250799	0.663747	CBnPAs				LSS	0	SPATC1L	-46		LSS			LSS	LSS
ncRNA_inter_chr15_12755	4930483J18RIK	chr15	81021283	81023187	+	81021283	2	INTERGENIC		none							0	0	0	0	0	0.121982	0.0267632	CB	0.0293404	0.0529286	CBnPAs				MKL1	97	MKL1	-97
ncRNA_inter_chr3_2994	4930482G09RIK	chr3	152810907	152815072	-	152815072	3	INTERGENIC		none							0	0	0	0	0	0.00987972	0.0382653	CBnPAs	0.0748179	N/A	CB				ST6GALNAC3	50401
ncRNA_inter_chr4_3079	4930480G23RIK	chr4	19906592	19932886	-	19932886	6	INTERGENIC		M							0	1	0	1	2	3.79252	1.93372	NP	1.93372	3.79252	NP				TTPA	2689	TTPA	-2689					TTPA
ncRNA_inter_chr6_5839	4930479D17RIK	chr6	146605740	146613925	+	146605740	3	INTERGENIC		none							0	0	0	0	0	0.0185348	N/A	CYTO	0.0500959	N/A	CB				MED21	6619
ncRNA_as_chr16_13460	4930478L05RIK	chr16	78560561	78565792	+	78560561	3	ANTISENSE		none							0	0	0	0	0	0.0105926	0.0129692	CBnPAs	0.0411715	N/A	CB				D16ERTD472E	0				D16ERTD472E
ncRNA_inter_chr12_10796	4930474N09RIK	chr12	100399487	100401018	-	100401018	2	INTERGENIC		none							0	0	0	0	0	0.0433464	0.0384743	CBnPAs	0.0384743	0.0433464	CBnPAs				FOXN3	32286
ncRNA_inter_chr6_5383	4930471M09RIK	chr6	91380454	91390848	-	91390848	3	INTERGENIC		none							0	0	0	0	0	0.0165377	0.0193214	CBnPAs	0.0572462	N/A	NUC				WNT7A	19092
ncRNA_inter_chr14_12124	4930471C04RIK	chr14	64718132	64723072	-	64723072	4	INTERGENIC		none							0	0	0	0	0	0.0131144	0.0507936	CBnPAs	0.101947	N/A	CB				PRSS52	88	PRSS52	-88
ncRNA_inter_chr17_13576	4930470H14RIK	chr17	4044658	4082995	-	4082995	4	INTERGENIC		none							0	0	0	0	0	41.2078	40.2136	CBnPAs	40.2136	41.2078	CBnPAs	NUC	CB	CBNPAS	4930548J01RIK	36451
ncRNA_inter_chr10_8904	4930467K11RIK	chr10	57198189	57206159	-	57206159	4	INTERGENIC		none							0	0	0	0	0	0.329111	N/A	NP	0.0736597	N/A	CBnPAs				HSF2	32	HSF2	-32					HSF2
ncRNA_inter_chr18_14667	4930465K10RIK	chr18	77952923	77954184	+	77952923	1	INTERGENIC		none							0	0	0	0	0	0.0698207	0.0222423	CBnPAs	0.105914	N/A	CB				8030462N17RIK	175	8030462N17RIK	-175
ncRNA_inter_chr10_9210	4930459C07RIK	chr10	95688841	95711964	+	95688841	6	INTERGENIC		none							0	0	2	1	3	0.655209	0.925391	CYTO	0.925391	0.655209	CYTO				EEA1	180690
ncRNA_as_chr3_2759	4930455H04RIK	chr3	116671185	116687324	+	116671185	3	ANTISENSE		none							0	0	0	0	0	0.09587	0.085539	NP	0.109715	0.0696531	NUC			CBNPAS	PALMD	0				PALMD
ncRNA_inter_chr14_11814	4930455B14RIK	chr14	9498904	9505892	+	9498904	6	INTERGENIC		none							0	0	0	0	0	0.0605583	0.062011	CB	0.062011	0.0605583	CB				4930452B06RIK	101	4930452B06RIK	-101
ncRNA_inter_chr8_6732	4930453L07RIK	chr8	9144669	9149050	+	9144669	3	INTERGENIC		none							0	0	0	0	0	N/A	N/A	N/A	0.0215271	N/A	CBnPAs				4933430N04RIK	12382
ncRNA_inter_chr1_685	4930452N14RIK	chr1	156088651	156104036	-	156104036	4	INTERGENIC		none							0	0	0	0	0	0.0251902	0.0616843	CBnPAs	0.0616843	0.0251902	CBnPAs				4930532M18RIK	0
ncRNA_inter_chr19_15176	4930449E18RIK	chr19	57348450	57351542	+	57348450	3	INTERGENIC		none							0	0	0	0	0	0.0383913	N/A	CYTO	0.079029	N/A	CB				ABLIM1	57929
ncRNA_inter_chr5_4711	4930448H16RIK	chr5	143988671	143996427	+	143988671	5	INTERGENIC		none							0	0	0	0	0	N/A	N/A	N/A	0.0131365	N/A	CBnPAs				ZFP12	415	SPDYB	-1111
ncRNA_as_chr3_2799	4930447N08RIK	chr3	122498009	122504898	-	122504898	4	ANTISENSE		none							0	0	0	0	0	N/A	N/A	N/A	0.00801965	N/A	NP				PDE5A	0				PDE5A
ncRNA_inter_chr10_8744	4930444F02RIK	chr10	18517105	18551736	-	18551736	6	INTERGENIC		none							0	0	0	0	0	0.0457613	0.0788189	CBnPAs	0.0788189	0.0457613	CBnPAs				GM4922	10507
ncRNA_inter_chr2_1534	4930443O20RIK	chr2	84913571	84939358	-	84939358	3	INTERGENIC		none							0	0	0	0	0	0.119035	0.224356	NP	0.224356	0.119035	NP				TNKS1BP1	367							TNKS1BP1
ncRNA_as_chr3_2621	4930442L01RIK	chr3	96633749	96635993	-	96635993	2	ANTISENSE		none							0	0	1	0	1	N/A	N/A	N/A	0.0198897	N/A	CBnPAs				PDZK1	0				PDZK1			PDZK1
ncRNA_inter_chr2_1499	4930440I19RIK	chr2	77889234	78034587	+	77889234	7	INTERGENIC		none							0	0	0	0	0	0.0328321	0.157569	CB	0.157569	0.0328321	CB				GM14461	43117
ncRNA_inter_chr9_7689	4930433N12RIK	chr9	3190269	3199813	-	3199813	5	INTERGENIC		none							0	0	0	0	0	0.00874982	0.00798896	CBnPAs	0.00798896	0.00874982	CBnPAs				ALKBH8	135418
ncRNA_inter_chr5_4192	4930431F12RIK	chr5	45357440	45370044	+	45357440	10	INTERGENIC		none							0	0	0	0	0	N/A	N/A	N/A	0.020124	N/A	CBnPAs				LDB2	166456
ncRNA_inter_chr9_7978	4930430J02RIK	chr9	57238877	57248171	+	57238877	3	INTERGENIC		none							0	0	0	0	0	N/A	N/A	N/A	0.00855551	N/A	CB				PPCDC	12300
ncRNA_inter_chr9_8138	4930429F24RIK	chr9	79641448	79651042	+	79641448	3	INTERGENIC		none							0	0	0	0	0	0.325111	0.378385	CBnPAs	0.449192	0.212034	NUC				TMEM30A	212	TMEM30A	-212
ncRNA_as_chr3_2270	4930429B21RIK	chr3	32264411	32266360	+	32264411	1	ANTISENSE		none							0	0	0	0	0	0.0338158	0.0176059	CB	0.0277274	0.00707581	CBnPAs				ZMAT3	0				ZMAT3
ncRNA_inter_chr9_8370	4930428G15RIK	chr9	115245279	115251042	+	115245279	3	INTERGENIC		none							0	0	0	0	0	0.0440428	0.113761	CBnPAs	0.113761	0.0440428	CBnPAs				STT3B	25741							STT3B
ncRNA_inter_chr2_1107	4930426L09RIK	chr2	18919946	18921431	+	18919946	1	INTERGENIC		none							0	0	0	0	0	0.257362	0.0794673	NUC	0.0794673	0.257362	NUC				PIP4K2A	199	PIP4K2A	-199						PIP4K2A
ncRNA_inter_chr6_5617	4930417O13RIK	chr6	125215543	125223795	+	125215543	4	INTERGENIC		none							0	0	0	0	0	0.0634017	0.0985352	CB	0.0985352	0.0634017	CB				TUBA3A	4497
ncRNA_as_chr19_15070	4930414N06RIK	chr19	45046607	45059040	-	45059040	3	ANTISENSE		none							0	0	0	0	0	N/A	N/A	N/A	N/A	N/A	N/A				FAM178A	0	SEMA4G	-4794		FAM178A
ncRNA_as_chr6_5269	4930414L22RIK	chr6	72388677	72390609	+	72388677	1	ANTISENSE		none							0	0	0	0	0	0.386235	0.423385	NUC	0.423385	0.386235	NUC				MAT2A	0				MAT2A
ncRNA_as_chr7_6560	4930413G21RIK	chr7	130112572	130114175	-	130114175	1	ANTISENSE		none							0	0	1	0	1	0.35135	0.545138	NUC	0.659881	0.251001	NP				RBBP6	0				RBBP6
ncRNA_inter_chr4_3050	4930412C18RIK	chr4	9697235	9750708	+	9697235	5	INTERGENIC		none							0	0	0	0	0	0.778714	0.484278	CYTO	0.484278	0.778714	CYTO				GDF6	20811
ncRNA_as_chr10_8755	4930405J17RIK	chr10	19919053	19921660	-	19921660	3	ANTISENSE		none							0	0	0	0	0	N/A	N/A	N/A	0.0613983	N/A	CBnPAs				MAP7	0				MAP7
ncRNA_inter_chr11_9987	4930405D11RIK	chr11	90666005	90756466	+	90666005	3	INTERGENIC		none							0	0	0	0	0	0.421958	0.601334	CB	0.601334	0.421958	CB				TOM1L1	117091
ncRNA_as_chr2_1912	4930405A21RIK	chr2	156540072	156546645	-	156546645	4	ANTISENSE		none							0	0	0	0	0	0.458046	0.311825	CB	0.391938	0.0632777	NUC				DLGAP4	0				DLGAP4
ncRNA_as_chr16_13492	4930404I05RIK	chr16	91011494	91016748	+	91011494	3	ANTISENSE		none							0	0	0	0	0	0.00582557	N/A	NUC	N/A	N/A	N/A				SYNJ1,PAXBP1	0				SYNJ1,PAXBP1
ncRNA_inter_chr2_2092	4921531C22RIK	chr2	179711558	179716209	+	179711558	3	INTERGENIC		none							0	0	0	0	0	3.02926	3.60892	CB	3.60892	3.02926	CB		CB	CB	TAF4A	208	TAF4A	-208
ncRNA_inter_chr6_5155	4921529L05RIK	chr6	53928685	53967377	+	53928685	4	INTERGENIC		none							0	0	0	0	0	N/A	N/A	N/A	N/A	N/A	N/A				CPVL	19	CPVL	-19
ncRNA_inter_chr13_11384	4921525O09RIK	chr13	52192110	52219529	+	52192110	8	INTERGENIC		none							0	0	0	0	0	0.0263454	0.117894	CB	0.117894	0.0263454	CB				GADD45G	248268							GADD45G
ncRNA_inter_chr10_9333	4921513I03RIK	chr10	120202788	120215942	+	120202788	3	INTERGENIC		none							0	0	0	0	0	0.0224924	N/A	NUC	0.0124122	N/A	NP				MSRB3	2215
ncRNA_inter_chr3_2441	4921511C10RIK	chr3	79016841	79057835	+	79016841	3	INTERGENIC		none							0	0	0	0	0	0.0515078	N/A	CB	0.0639955	N/A	NP				RAPGEF2	67045							RAPGEF2
ncRNA_as_chr2_1567	4921507L20RIK	chr2	93820191	93823732	+	93820191	4	ANTISENSE		none							0	0	0	0	0	N/A	N/A	N/A	N/A	N/A	N/A				ALKBH3	0				ALKBH3
ncRNA_inter_chr5_3995	4921504A21RIK	chr5	18708186	18732373	-	18732373	4	INTERGENIC		none							0	0	0	0	0	N/A	N/A	N/A	0.0618791	N/A	NUC				MAGI2	491	MAGI2	-491
ncRNA_inter_chr18_14219	4833419F23RIK	chr18	4353396	4368943	+	4353396	4	INTERGENIC		none							0	0	1	0	1	0.0904616	0.146334	NP	0.146334	0.0904616	NP				MAP3K8	446	MAP3K8	-446
ncRNA_inter_chr17_14187	4833418N02RIK	chr17	87668475	87682183	-	87682183	6	INTERGENIC		none							0	0	0	0	0	15.0077	10.8143	CBnPAs	10.8143	15.0077	CBnPAs		CB	CBNPAS	TTC7	43	TTC7	-43
ncRNA_inter_chr7_6234	4833412C05RIK	chr7	74929424	74948382	-	74948382	4	INTERGENIC		none							0	0	0	0	0	N/A	N/A	N/A	N/A	N/A	N/A				SYNM	24797
ncRNA_inter_chr5_4055	4831440E17RIK	chr5	25004744	25012383	+	25004744	2	INTERGENIC		none							0	0	0	0	0	4.3332	4.98166	CB	4.98166	4.3332	CB	NUC	CB	CB	KMT2C	144	KMT2C	-144
ncRNA_inter_chr17_13651	4732491K20RIK	chr17	12511719	12529127	+	12511719	3	INTERGENIC		none							0	0	0	0	0	1.09301	0.9959	CYTO	0.9959	1.09301	CYTO				MAP3K4	194	MAP3K4	-194									Map3k4
ncRNA_inter_chr11_10160	4732490B19RIK	chr11	113064629	113070983	-	113070983	4	INTERGENIC		none							0	0	0	0	0	0.0406113	N/A	CB	0.0209991	N/A	NUC				SLC39A11	35186							SLC39A11
ncRNA_as_chr6_5851	4732416N19RIK	chr6	148160810	148184185	+	148160810	2	ANTISENSE		none							0	0	0	0	0	0.323031	0.162422	CBnPAs	0.162422	0.323031	CBnPAs			CBNPAS	ERGIC2,TMTC1	0				ERGIC2,TMTC1
ncRNA_inter_chr16_13190	4632428C04RIK	chr16	29986058	30021656	+	29986058	5	INTERGENIC		F	Female Class I						0	4	4	1	9	2.56394	4.84718	CB	4.84718	2.56394	CB		CB		GM1968	6849
ncRNA_as_chr2_1555	4631405J19RIK	chr2	92868879	92873602	+	92868879	6	ANTISENSE		none							0	0	0	0	0	0.00862257	N/A	CB	0.0228437	0.00469635	CBnPAs				PRDM11	0				PRDM11
ncRNA_inter_chr13_11679	3830408C21RIK	chr13	107812650	107827314	+	107812650	5	INTERGENIC		none							0	0	0	0	0	3.1727	3.29113	CB	3.29113	3.1727	CB				KIF2A	457	KIF2A	-457
ncRNA_inter_chrX_15469	3632454L22RIK	chrX	131556961	131594875	-	131594875	4	INTERGENIC		none							0	0	0	0	0	N/A	N/A	N/A	0.0144349	N/A	CBnPAs				ZMAT1	13214
ncRNA_inter_chr17_13587	3300005D01RIK	chr17	5798657	5803242	+	5798657	3	INTERGENIC		none							0	0	0	0	0	0.0484438	0.0918189	NP	0.157437	N/A	CB				SNX9	38138
ncRNA_as_chr12_10774	3200001D21RIK	chr12	89603758	89615767	-	89615767	3	ANTISENSE		none							0	0	0	0	0	0.137103	0.109694	CBnPAs	0.109694	0.137103	CBnPAs				ADCK1	0				ADCK1
ncRNA_as_chr13_11802	3110070M22RIK	chr13	120276058	120278174	-	120278174	1	ANTISENSE		none							0	0	0	0	0	0.177245	0.18744	CYTO	0.18744	0.177245	CYTO				GM7120	0				GM7120			GM7120
ncRNA_as_chr12_10627	3110056K07RIK	chr12	72092602	72116810	-	72116810	4	ANTISENSE		none							0	0	0	0	0	29.0894	26.5074	NP	26.5074	29.0894	NP	NUC			PSMA3	0	ARID4A	-144		PSMA3
ncRNA_as_chr1_798	3110045C21RIK	chr1	171899529	171902527	+	171899529	3	ANTISENSE		M							0	1	0	0	1	0.809751	1.04277	NP	1.04277	0.809751	NP				DDR2	0	HSD17B7	-194		DDR2			HSD17B7	HSD17B7			Ddr2
ncRNA_inter_chr9_7848	3110039I08RIK	chr9	41184644	41240162	+	41184644	5	INTERGENIC		none							0	0	0	0	0	0.042586	0.0718755	CBnPAs	0.0718755	0.042586	CBnPAs				MIR100	99346
ncRNA_inter_chr12_10937	3110009F21RIK	chr12	111389864	111396283	-	111396283	3	INTERGENIC		none							0	0	0	0	0	N/A	N/A	N/A	0.0468101	N/A	CBnPAs				MIR1247	119975
ncRNA_inter_chr8_7393	3010033K07RIK	chr8	111077152	111108593	-	111108593	2	INTERGENIC		none							0	0	0	2	2	0.0497875	N/A	CB	N/A	N/A	N/A				ZFHX3	129951
ncRNA_as_chrX_15517	3010001F23RIK	chrX	148803115	148851245	+	148803115	5	ANTISENSE		none							0	0	0	0	0	0.10515	0.088341	CBnPAs	0.088341	0.10515	CBnPAs				GPR173	462	GPR173	-462		GPR173
ncRNA_inter_chr2_1906	2900097C17RIK	chr2	156213799	156218784	-	156218784	2	INTERGENIC		none							0	0	0	0	0	58.8143	42.8758	NP	42.8758	58.8143	NP		NP		CNBD2	12426
ncRNA_as_chr9_8348	2900079G21RIK	chr9	112136781	112251429	+	112136781	4	ANTISENSE		none							0	0	0	0	0	0.0172035	N/A	NP	0.105277	N/A	CBnPAs				ARPP21	0				ARPP21
ncRNA_inter_chr7_6310	2900076A07RIK	chr7	88668415	88676629	+	88668415	5	INTERGENIC		none							0	0	0	0	0	5.3975	4.08335	CB	4.08335	5.3975	CB	NUC			MIR1839	0
ncRNA_as_chr1_482	2900060B14RIK	chr1	120355246	120355842	-	120355842	1	ANTISENSE		none							0	0	0	0	0	0.0255476	0.00906731	CB	0.0275226	0.0255318	NUC				CLASP1	0				CLASP1
ncRNA_as_chr18_14657	2900057B20RIK	chr18	76251211	76258125	-	76258125	3	ANTISENSE		none							0	0	0	0	0	N/A	N/A	N/A	N/A	N/A	N/A				ZBTB7C	0				ZBTB7C			ZBTB7C
ncRNA_inter_chr11_10191	2900041M22RIK	chr11	117472561	117474731	+	117472561	2	INTERGENIC		none							0	0	0	0	0	0.0979036	0.107162	NUC	0.107162	0.0979036	NUC				TNRC6C	40872
ncRNA_as_chr1_504	2900009J06RIK	chr1	129650194	129670631	-	129670631	2	ANTISENSE		none							0	0	0	0	0	0.659749	0.465632	CYTO	0.465632	0.659749	CYTO				ACMSD	0	CCNT2	-110		ACMSD			ACMSD	ACMSD
ncRNA_inter_chr17_13747	2810468N07RIK	chr17	25707756	25711988	+	25707756	2	INTERGENIC		none							0	0	0	0	0	0.197047	0.049037	CB	0.110772	0.0898355	NUC				SOX8	126	SOX8	-126
ncRNA_inter_chr6_5673	2810454H06RIK	chr6	134847979	134850803	+	134847979	1	INTERGENIC		none							0	0	0	0	0	1.91466	2.53548	CB	2.53548	1.91466	CB				GPR19	37	GPR19	-37
ncRNA_as_chr1_746	2810442N19RIK	chr1	163935100	163946616	+	163935100	3	ANTISENSE		F							0	1	0	0	1	0.240871	0.202079	NP	0.863326	0.139997	CBnPAs				DNM3	0				DNM3
ncRNA_inter_chr11_10094	2810433D01RIK	chr11	102480821	102485730	-	102485730	4	INTERGENIC		none							0	0	0	0	0	0.14794	N/A	CYTO	0.0821914	0.081404	NUC				FZD2	11450
ncRNA_inter_chr13_11019	2810429I04RIK	chr13	3477549	3491644	+	3477549	5	INTERGENIC		none							0	0	0	0	0	0.0634945	N/A	CYTO	0.0702215	0.0361579	CB				GDI2	45677
ncRNA_inter_chr11_10215	2810410L24RIK	chr11	120043937	120051244	-	120051244	3	INTERGENIC		none							0	0	0	0	0	7.10335	4.01791	CB	4.59278	6.86832	NUC	NUC	CB	CB	SLC38A10	31273
ncRNA_inter_chr1_274	2810408I11RIK	chr1	64726443	64737233	-	64737233	2	INTERGENIC		M	Male Class I	I					0	3	3	1	7	2.16718	0.80165	NP	1.96829	1.75423	CYTO				CCNYL1	686	CCNYL1	-686
ncRNA_inter_chr2_1640	2810405F15RIK	chr2	115898987	115901832	-	115901832	1	INTERGENIC		none							0	0	0	0	0	0.273803	N/A	NUC	0.17975	N/A	CBnPAs				MEIS2	8194
ncRNA_inter_chr12_10257	2810032G03RIK	chr12	5383239	5422938	+	5383239	2	INTERGENIC		none							0	0	0	0	0	0.0380843	0.0388106	CYTO	0.151329	0.0190771	CB				KLHL29	752	KLHL29	-752
ncRNA_inter_chr12_10968	2810029C07RIK	chr12	112810528	112812613	-	112812613	2	INTERGENIC		none							0	0	0	0	0	0.079477	0.0317599	NUC	0.0822408	0.0348377	NP				MARK3	108	MARK3	-108
ncRNA_inter_chr11_10189	2810008D09RIK	chr11	116937684	116940269	+	116937684	3	INTERGENIC		none							0	0	0	0	0	55.5865	39.8632	CB	39.8632	55.5865	CB	NUC	CB	CB	MIR6516	0
ncRNA_inter_chr2_1572	2810002D19RIK	chr2	94246864	94251837	+	94246864	2	INTERGENIC		none							0	0	0	0	0	1.24155	0.730558	CBnPAs	1.43468	0.926848	CYTO				TTC17	19	TTC17	-19
ncRNA_inter_chr11_9814	2810001G20RIK	chr11	63892986	63908044	+	63892986	3	INTERGENIC		none							0	0	0	0	0	0.506621	0.409641	CB	0.502633	0.448114	NUC		CB	CB	COX10	13	COX10	-13
ncRNA_inter_chr14_12107	2700070H01RIK	chr14	63673910	63676986	+	63673910	3	INTERGENIC		none							0	0	0	0	0	0.0362633	N/A	NUC	N/A	N/A	N/A				DEFB42	6468
ncRNA_as_chr3_2125	2700069I18RIK	chr3	5177824	5220823	-	5220823	3	ANTISENSE		none							0	0	0	0	0	0.275326	0.23422	NP	0.374357	0.216762	NUC				ZFHX4	0				ZFHX4
ncRNA_as_chr19_14940	2700046G09RIK	chr19	32462359	32467682	+	32462359	3	ANTISENSE		none							0	0	0	1	1	2.36538	3.38803	CB	3.38803	2.36538	CB	NUC	CB		SGMS1	0				SGMS1
ncRNA_inter_chr18_14588	2700046A07RIK	chr18	62911328	62916001	-	62916001	3	INTERGENIC		none							0	0	0	0	0	0.0974134	0.0256718	NP	0.0256718	0.0974134	NP				SPINK13	10288
ncRNA_inter_chr13_11148	2610307P16RIK	chr13	28551796	28977291	-	28977291	10	INTERGENIC		none							0	0	0	0	0	0.197809	0.212911	CBnPAs	0.224649	0.0606091	CB				MIR6368	0
ncRNA_inter_chr6_5334	2610306M01RIK	chr6	86797277	86799434	-	86799434	1	INTERGENIC		none							0	0	0	0	0	4.41983	5.03199	NUC	5.35028	3.63831	CYTO				AAK1	77	AAK1	-77
ncRNA_inter_chr7_6326	2610206C17RIK	chr7	91838150	91925059	+	91838150	5	INTERGENIC		none							0	0	0	0	0	0.0751619	0.0356068	CBnPAs	0.0443867	0.00993253	NP				ZFAND6	10290
ncRNA_inter_chr9_7870	2610203C20RIK	chr9	41389422	41400901	+	41389422	2	INTERGENIC		none							0	0	1	0	1	3.0566	4.32525	CB	4.32525	3.0566	CB		CB		MIR125B-1	0
ncRNA_inter_chr15_12863	2610037D02RIK	chr15	96020905	96035108	-	96035108	6	INTERGENIC		none							0	0	0	0	0	N/A	N/A	N/A	0.206961	N/A	CB				GM4371	0
ncRNA_inter_chr11_10159	2610035D17RIK	chr11	112905136	113063152	-	113063152	4	INTERGENIC		M		II					0	1	0	0	1	0.265856	0.172752	CB	0.172752	0.265856	CB				SLC39A11	43017							SLC39A11
ncRNA_inter_chr4_3640	2610028E06RIK	chr4	125565095	125599554	-	125599554	6	INTERGENIC		none							0	0	0	0	0	N/A	N/A	N/A	0.0295376	N/A	NP				CSF3R	102349											Csf3r
ncRNA_as_chr11_9956	2610027K06RIK	chr11	85605017	85645890	-	85645890	5	ANTISENSE		none							0	0	0	0	0	0.198174	0.226352	CB	0.226352	0.198174	CB				BCAS3	0	TBX2	-227		BCAS3
ncRNA_as_chr16_13070	2610020C07RIK	chr16	11203476	11225889	+	11203476	3	ANTISENSE		none							0	0	0	0	0	0.0768333	0.0885498	NUC	0.0936985	0.0325338	CB				GSPT1	0	RSL1D1	-92		GSPT1
ncRNA_inter_chr19_14891	2610016A17RIK	chr19	25745624	25746729	-	25746729	2	INTERGENIC		none							0	0	0	0	0	0.0338945	0.0364709	CYTO	0.0364709	0.0338945	CYTO				DMRT2	172	DMRT2	-172
ncRNA_inter_chr2_1880	2500004C02RIK	chr2	153166885	153171628	-	153171628	3	INTERGENIC		none							0	0	0	0	0	0.952892	1.1026	NP	1.12019	0.873745	CB				ASXL1	247	ASXL1	-247
ncRNA_inter_chr4_3141	2410114N07RIK	chr4	34857038	34858730	-	34858730	3	INTERGENIC		F							0	1	0	0	1	0.0630792	N/A	NP	0.064653	N/A	CYTO				CGA	2416
ncRNA_inter_chr1_405	2410088K16RIK	chr1	90651465	90652308	+	90651465	3	INTERGENIC		none							0	0	0	0	0	0.00679297	N/A	CB	N/A	N/A	N/A				ARL4C	52700
ncRNA_as_chr17_14042	2410021H03RIK	chr17	69624702	69626546	-	69626546	3	ANTISENSE		none							0	0	0	0	0	0.00784414	N/A	CB	0.00126884	N/A	CBnPAs				EPB4.1L3	0				EPB4.1L3
ncRNA_inter_chr12_10403	2410018L13RIK	chr12	22990697	23046943	+	22990697	4	INTERGENIC		none							0	0	0	0	0	0.584457	0.0508347	CBnPAs	0.0508347	0.584457	CBnPAs				YWHAQ	1567401
ncRNA_inter_chr14_12172	2410012E07RIK	chr14	71252740	71273761	+	71252740	4	INTERGENIC		none							0	0	0	0	0	0.0227009	N/A	CB	0.0144453	N/A	CBnPAs				GFRA2	16153
ncRNA_as_chr11_9790	2410006H16RIK	chr11	62416282	62418462	+	62416282	5	ANTISENSE		none							0	0	0	0	0	54.9901	39.0753	NUC	39.0753	54.9901	NUC	NUC		CB	SNORD49B,SNORD49A,SNORD65,LRRC75A	0				LRRC75A			SNORD65
ncRNA_inter_chr18_14395	2410004N09RIK	chr18	33954546	33955856	+	33954546	3	INTERGENIC		none							0	0	1	0	1	1.32623	1.12216	NP	1.12216	1.32623	NP	NUC		CB	EPB4.1L4A	125
ncRNA_inter_chr11_10098	2410004I01RIK	chr11	102819614	102825468	-	102825468	3	INTERGENIC		none							0	0	0	0	0	N/A	N/A	N/A	0.0722248	N/A	NP				C1QL1	11840
ncRNA_inter_chr11_10029	2410003L11RIK	chr11	97445828	97485227	+	97445828	5	INTERGENIC		none							0	0	0	0	0	0.153261	0.0219877	NP	0.109779	0.0611794	CB				E130012A19RIK	3474
ncRNA_as_chr15_12523	2310069G16RIK	chr15	44619309	44637375	+	44619309	3	ANTISENSE		F							0	2	0	0	2	0.0978024	0.190934	CYTO	0.190934	0.0978024	CYTO				SYBU	0				SYBU		SYBU	SYBU
ncRNA_as_chr15_12907	2310068J16RIK	chr15	99802598	99803718	-	99803718	1	ANTISENSE		none							0	0	0	0	0	0.404223	0.510312	CB	0.510312	0.404223	CB		CB	CB	LARP4	0				LARP4
ncRNA_inter_chr6_5322	2310040G24RIK	chr6	86433319	86438350	-	86438350	2	INTERGENIC		none							0	0	0	1	1	3.05849	3.557	CYTO	3.557	3.05849	CYTO				C87436	12939
ncRNA_inter_chr10_9177	2310039L15RIK	chr10	94798910	94825850	+	94798910	3	INTERGENIC		none							0	0	0	0	0	0.0229488	N/A	CYTO	0.0362322	N/A	NUC				CRADD	12180
ncRNA_inter_chr5_4424	2310034O05RIK	chr5	100639711	100647073	+	100639711	4	INTERGENIC		F	Female Class II						0	1	2	1	4	0.584444	0.34977	NP	0.762113	0.515839	CB				TMEM150C	50885
ncRNA_inter_chr12_10706	2310015A10RIK	chr12	81214993	81233831	-	81233831	4	INTERGENIC		none							0	0	1	0	1	10.7843	13.1725	CB	13.1725	10.7843	CB	NUC	CB	CB	ZFP36L1	994							ZFP36L1				Zfp36l1
ncRNA_as_chr7_6362	2310010J17RIK	chr7	97272436	97280316	-	97280316	5	ANTISENSE		none							0	0	0	0	0	6.59099	7.3374	CYTO	7.3374	6.59099	CYTO				PICALM	0				PICALM			PICALM
ncRNA_inter_chr8_6854	2310008N11RIK	chr8	27925069	27934895	-	27934895	3	INTERGENIC		none							0	0	0	0	0	0.0559667	0.109306	CB	0.109306	0.0559667	CB				ZFP703	152913
ncRNA_inter_chr2_1891	2310005A03RIK	chr2	154923527	154925815	-	154925815	3	INTERGENIC		none							0	0	0	0	0	0.136551	0.0753407	CB	0.0753407	0.136551	CB				AHCY	23295								AHCY
ncRNA_as_chr2_1962	2310001K24RIK	chr2	163298281	163298739	+	163298281	1	ANTISENSE		none							0	0	0	0	0	0.117379	0.0314776	CBnPAs	0.0505526	0.070344	NUC				FITM2	0				FITM2
ncRNA_inter_chr5_4778	2210417A02RIK	chr5	149551679	149554895	+	149551679	3	INTERGENIC		none							0	0	0	0	0	0.452104	0.712706	CYTO	0.712706	0.452104	CYTO				KATNAL1	128265
ncRNA_inter_chr11_9981	2210409E12RIK	chr11	88833952	88834328	+	88833952	1	INTERGENIC		none							0	0	0	0	0	0.175079	N/A	CB	0.0297786	0.0254884	CBnPAs				COIL	921
ncRNA_inter_chr6_4995	2210408F21RIK	chr6	31170351	31292191	+	31170351	8	INTERGENIC		none							0	0	0	0	0	23.8578	26.492	CB	26.492	23.8578	CB		CB		MKLN1	56637
ncRNA_inter_chr5_4142	2210406O10RIK	chr5	36797658	36807670	-	36807670	2	INTERGENIC		none							0	0	0	0	0	2.73439	2.08807	CBnPAs	2.55405	2.59404	CB		CB		GRPEL1	164	GRPEL1	-164
ncRNA_as_chr12_10655	2210039B01RIK	chr12	74647306	74657254	+	74647306	4	ANTISENSE		none							0	0	0	0	0	2.27592	2.4083	CBnPAs	2.4083	2.27592	CBnPAs	NUC	CB	CBNPAS	TMEM30B	0				TMEM30B
ncRNA_inter_chr8_7175	2010320M18RIK	chr8	73300660	73301645	+	73300660	1	INTERGENIC		none							0	0	0	0	0	9.66561	11.4021	CYTO	11.4021	9.66561	CYTO	CYTO		CB	PIK3R2	50	PIK3R2	-50
ncRNA_as_chr6_5075	2010310C07RIK	chr6	42320670	42330557	+	42320670	4	ANTISENSE		none							0	0	0	0	0	0.0875428	0.130293	CBnPAs	0.130293	0.0875428	CBnPAs				EPHA1	0				EPHA1
ncRNA_as_chr17_14178	2010106C02RIK	chr17	86684507	86686518	-	86686518	3	ANTISENSE		none							0	0	0	0	0	N/A	N/A	N/A	N/A	N/A	N/A				PRKCE	0				PRKCE
ncRNA_as_chr3_2713	2010016I18RIK	chr3	106284904	106288831	-	106288831	2	ANTISENSE		none							0	0	1	0	1	0.122426	0.165965	CBnPAs	0.165965	0.122426	CBnPAs				DENND2D	0				DENND2D
ncRNA_as_chr2_1920	2010009K17RIK	chr2	157896100	157917533	-	157917533	4	ANTISENSE		none							0	0	0	0	0	0.0245375	N/A	CB	N/A	N/A	N/A				RPRD1B	0				RPRD1B
ncRNA_as_chr14_11862	1810062O18RIK	chr14	21365515	21389902	+	21365515	6	ANTISENSE		none							0	0	0	0	0	0.0974432	0.0887788	NP	0.116054	0.0340869	CB				PPP3CB,USP54	0				PPP3CB,USP54							Ppp3cb
ncRNA_inter_chr16_13509	1810053B23RIK	chr16	93343299	93365538	-	93365538	6	INTERGENIC		F	Female Class II	III					0	3	4	1	8	5.70054	1.43785	CYTO	1.43785	5.70054	CYTO	CYTO	CB	CB	MIR802	4427	MIR802	-4427					MIR802
ncRNA_inter_chr6_5384	1810044D09RIK	chr6	91390970	91391749	+	91390970	2	INTERGENIC		none							0	0	0	0	0	2.08129	2.13757	CB	2.13757	2.08129	CB		CB	CB	CHCHD4	22521
ncRNA_as_chr13_11486	1810034E14RIK	chr13	64349665	64373663	+	64349665	3	ANTISENSE		none							0	0	0	0	0	1.19068	0.920372	CBnPAs	1.05501	1.06229	CYTO				CDC14B	0				CDC14B			CDC14B
ncRNA_inter_chr11_10185	1810032O08RIK	chr11	116532974	116537652	+	116532974	6	INTERGENIC		none							0	0	0	0	0	11.4109	12.0342	NUC	12.0342	11.4109	NUC	NUC			SNORD1C,SNORD1B,SNORD1A	0
ncRNA_inter_chr15_12838	1810021B22RIK	chr15	88901572	88906418	-	88906418	4	INTERGENIC		none							0	0	0	0	0	44.3533	56.104	CB	56.104	44.3533	CB		CB	CB	TRABD	76	TRABD	-76					TRABD
ncRNA_as_chr8_7375	1810019D21RIK	chr8	108659300	108662622	+	108659300	5	ANTISENSE		none							0	0	0	0	0	145.238	121.046	CB	121.046	145.238	CB	NUC	CB		ESRP2	0				ESRP2
ncRNA_intra_chr17_13784	1810013A23RIK	chr17	28408653	28410108	+	28408653	3	INTRAGENIC		none							0	0	0	0	0	8.79496	11.0341	CB	11.0341	8.79496	CB		CB		PPARD	0					PPARD				PPARD	PPARD
ncRNA_inter_chr7_6222	1810008I18RIK	chr7	72947798	72954373	+	72947798	4	INTERGENIC		M							0	2	0	0	2	332.029	524.901	CB	524.901	332.029	CB		CB	CB	PCSK6	52649
ncRNA_inter_chr1_443	1810006J02RIK	chr1	100028044	100041232	+	100028044	3	INTERGENIC		none							0	0	0	0	0	0.035239	N/A	NUC	0.0480347	N/A	CBnPAs				PAM	35836
ncRNA_inter_chr9_7696	1700128F08RIK	chr9	8221889	8241987	+	8221889	3	INTERGENIC		none							0	0	0	0	0	N/A	N/A	N/A	0.120587	N/A	CBnPAs				MIR1899	4799
ncRNA_inter_chr5_4264	1700126H18RIK	chr5	66557846	66582574	-	66582574	3	INTERGENIC		none							0	0	0	0	0	N/A	N/A	N/A	0.0538275	N/A	CBnPAs				RBM47	14654
ncRNA_inter_chr3_2226	1700125G22RIK	chr3	27052948	27055941	+	27052948	3	INTERGENIC		none							0	0	0	0	0	N/A	N/A	N/A	N/A	N/A	N/A				ECT2	149	ECT2	-149					ECT2				Ect2
ncRNA_inter_chr6_5298	1700124L16RIK	chr6	83711753	83712502	-	83712502	2	INTERGENIC		none							0	0	0	0	0	0.153247	0.364671	CB	0.364671	0.153247	CB				ANKRD53	138	ANKRD53	-138
ncRNA_intra_chr16_13037	1700123O21RIK	chr16	5975680	5998589	+	5975680	4	INTRAGENIC		none							0	0	0	0	0	0.131573	N/A	CB	0.381052	0.116709	CBnPAs				RBFOX1	0					RBFOX1
ncRNA_inter_chr4_3062	1700123M08RIK	chr4	11893721	11921794	+	11893721	5	INTERGENIC		none							0	0	0	0	0	1.05301	1.35459	CB	1.35459	1.05301	CB		CB		PDP1	125	PDP1	-125
ncRNA_as_chr18_14642	1700120E14RIK	chr18	74655332	74690778	-	74690778	4	ANTISENSE		none							0	0	0	0	0	N/A	N/A	N/A	N/A	N/A	N/A				MYO5B	0				MYO5B
ncRNA_as_chr15_12896	1700120C14RIK	chr15	99082219	99092472	+	99082219	3	ANTISENSE		none							0	0	0	0	0	0.126075	0.0578476	CB	0.0578476	0.126075	CB				MCRS1	0				MCRS1							Mcrs1
ncRNA_as_chr16_13264	1700119H24RIK	chr16	34935146	34942673	-	34942673	3	ANTISENSE		none							0	0	0	0	0	0.30783	0.442708	CB	0.442708	0.30783	CB				MYLK	0				MYLK			MYLK
ncRNA_as_chr3_2517	1700113A16RIK	chr3	87972992	87982540	-	87982540	4	ANTISENSE		none							0	0	0	0	0	2.58325	1.33318	CB	2.28935	2.37517	NUC				MEF2D	0				MEF2D
ncRNA_as_chr5_4310	1700112J05RIK	chr5	77435467	77447888	-	77447888	4	ANTISENSE		none							0	0	0	0	0	N/A	N/A	N/A	N/A	N/A	N/A				ARL9,1700023E05RIK	0				ARL9,1700023E05RIK
ncRNA_inter_chr17_13649	1700110C19RIK	chr17	10517467	10522177	+	10517467	3	INTERGENIC		none							0	0	0	0	0	0.367415	0.834333	CBnPAs	0.834333	0.367415	CBnPAs				B930003M22RIK	3462
ncRNA_as_chr15_12710	1700109K24RIK	chr15	76914828	76926744	+	76914828	3	ANTISENSE		none							0	0	1	0	1	N/A	N/A	N/A	N/A	N/A	N/A				RBFOX2	0				RBFOX2
ncRNA_inter_chr11_9945	1700109G15RIK	chr11	84530478	84533934	-	84533934	3	INTERGENIC		none							0	0	0	0	0	N/A	N/A	N/A	N/A	N/A	N/A				MRM1	92629
ncRNA_as_chr14_12313	1700108J01RIK	chr14	122629127	122632860	-	122632860	2	ANTISENSE		none							0	0	0	0	0	N/A	N/A	N/A	N/A	N/A	N/A				CLYBL	0				CLYBL
ncRNA_inter_chr14_12197	1700108F19RIK	chr14	77077375	77086961	+	77077375	5	INTERGENIC		none							0	0	0	0	0	0.122267	0.0334217	CYTO	0.175813	0.0573257	CB				SERP2	120680
ncRNA_as_chr19_14767	1700105P06RIK	chr19	7457493	7458047	+	7457493	1	ANTISENSE		none							0	0	0	0	0	0.0168178	N/A	NUC	0.0113414	0.0109189	CBnPAs				AI846148	0				AI846148
ncRNA_inter_chr17_13573	1700102H20RIK	chr17	3557824	3559863	+	3557824	3	INTERGENIC		none							0	0	0	0	0	0.265677	0.530706	NP	0.530706	0.265677	NP				TFB1M	112	TFB1M	-112
ncRNA_as_chr6_5661	1700101I11RIK	chr6	129482202	129483302	-	129483302	2	ANTISENSE		none							0	0	1	0	1	0.0454946	0.0177001	NUC	0.0309744	0.0256197	NP				GABARAPL1	0				GABARAPL1
ncRNA_inter_chr13_11534	1700100L14RIK	chr13	70712119	70714982	+	70712119	3	INTERGENIC		none							0	0	0	0	0	N/A	N/A	N/A	N/A	N/A	N/A				ICE1	12585
ncRNA_inter_chr17_13827	1700097N02RIK	chr17	30759386	30763850	-	30763850	4	INTERGENIC		M		I					0	1	0	0	1	0.0882433	0.0719365	CB	0.0719365	0.0882433	CB				DNAH8	31	DNAH8	-31
ncRNA_inter_chr5_4058	1700096K18RIK	chr5	25035836	25037284	+	25035836	1	INTERGENIC		none							0	0	0	0	0	1.92622	0.941705	NP	1.60113	1.48404	CYTO				CCT8L1	11992
ncRNA_inter_chr11_10138	1700096J18RIK	chr11	109208181	109214965	+	109208181	2	INTERGENIC		none							0	0	0	0	0	N/A	N/A	N/A	N/A	N/A	N/A				GM11696	1127
ncRNA_as_chr14_12150	1700092C10RIK	chr14	69781336	69793004	-	69793004	5	ANTISENSE		none							0	0	2	0	2	1.94144	1.24877	CB	1.24877	1.94144	CB				NKX2-6	0				NKX2-6
ncRNA_as_chr18_14428	1700086O06RIK	chr18	38398059	38410219	-	38410219	4	ANTISENSE		none							0	0	0	0	0	1.09548	1.17825	NUC	1.17825	1.09548	NUC	NUC			0610009O20RIK	0				0610009O20RIK
ncRNA_inter_chr2_1189	1700084E18RIK	chr2	30092718	30093151	-	30093151	1	INTERGENIC		none							0	0	0	0	0	0.201245	0.203778	NUC	0.203778	0.201245	NUC				LRRC8A	138	LRRC8A	-138
ncRNA_inter_chr6_5575	1700072O05RIK	chr6	120504814	120524222	+	120504814	4	INTERGENIC		none							0	0	0	0	0	0.00457875	0.0345523	CBnPAs	0.0345523	0.00457875	CBnPAs				CECR5	23498
ncRNA_as_chr17_13922	1700071M16RIK	chr17	43725289	43728458	-	43728458	4	ANTISENSE		none							0	0	0	0	0	0.013855	N/A	CB	N/A	N/A	N/A				PLA2G7	0				PLA2G7				PLA2G7
ncRNA_inter_chr5_4543	1700069L16RIK	chr5	114142433	114174781	-	114174781	3	INTERGENIC		none							0	0	0	0	0	0.0164388	N/A	CBnPAs	0.0649644	N/A	CB				FICD	11010							FICD
ncRNA_inter_chr1_163	1700066B17RIK	chr1	39899273	39904175	-	39904175	5	INTERGENIC		none							0	0	0	0	0	0.0255793	N/A	NP	0.0828206	0.0240218	CB				GM3646	37097
ncRNA_inter_chr12_10821	1700064M15RIK	chr12	100864263	100866184	-	100866184	2	INTERGENIC		none							0	0	0	0	0	N/A	N/A	N/A	N/A	N/A	N/A				EFCAB11	89557
ncRNA_inter_chr9_7847	1700063D05RIK	chr9	41014238	41025710	+	41014238	5	INTERGENIC		none							0	0	0	0	0	0.340783	0.112954	NUC	0.585684	0.269539	CB				UBASH3B	48662
ncRNA_inter_chr3_2760	1700061I17RIK	chr3	116763440	116780683	-	116780683	9	INTERGENIC		F		III					0	2	0	0	2	0.0725738	0.0834049	CB	0.240073	N/A	NUC				PALMD	91571
ncRNA_as_chr2_1922	1700060C20RIK	chr2	158017744	158021470	+	158017744	3	ANTISENSE		none							0	0	0	0	0	N/A	N/A	N/A	0.0239276	N/A	CB				D630003M21RIK	0				D630003M21RIK			D630003M21RIK
ncRNA_inter_chr6_5735	1700060C16RIK	chr6	143541873	143599808	-	143599808	5	INTERGENIC		none							0	0	0	0	0	0.00663497	0.0162473	CBnPAs	0.0162473	0.00663497	CBnPAs				SOX5	177137							SOX5
ncRNA_inter_chr9_8027	1700055C04RIK	chr9	63886272	63889272	-	63889272	3	INTERGENIC		none							0	0	0	0	0	N/A	N/A	N/A	N/A	N/A	N/A				SMAD6	16407
ncRNA_as_chr2_1647	1700054M17RIK	chr2	118130650	118133902	+	118130650	3	ANTISENSE		none							0	0	0	0	0	N/A	N/A	N/A	0.0172655	N/A	CB				GPR176	0				GPR176
ncRNA_inter_chr19_15115	1700054A03RIK	chr19	53150742	53158882	+	53150742	3	INTERGENIC		none							0	0	0	0	0	N/A	N/A	N/A	N/A	N/A	N/A				XPNPEP1	37599
ncRNA_as_chr11_10113	1700052K11RIK	chr11	105035885	105042765	-	105042765	2	ANTISENSE		none							0	0	0	0	0	1.21946	1.28082	CB	1.28082	1.21946	CB				TLK2	0				TLK2
ncRNA_inter_chr12_10714	1700052I22RIK	chr12	82024419	82025434	-	82025434	2	INTERGENIC		none							0	0	0	0	0	0.0228752	N/A	NP	N/A	N/A	N/A				SRSF5	21057							SRSF5
ncRNA_inter_chr11_9861	1700051A21RIK	chr11	72080346	72082058	+	72080346	2	INTERGENIC		none							0	0	0	0	0	0.0368357	N/A	NUC	0.0799279	N/A	CBnPAs				SLC13A5	241	SLC13A5	-241					SLC13A5
ncRNA_inter_chr6_5850	1700049E15RIK	chr6	147638763	147650896	+	147638763	4	INTERGENIC		none							0	0	0	0	0	0.0454301	N/A	NP	0.0992183	N/A	NUC				CCDC91	57630
ncRNA_as_chr16_13506	1700048M11RIK	chr16	92305562	92313194	-	92313194	2	ANTISENSE		none							0	0	0	0	0	0.0996229	0.166637	CBnPAs	0.166637	0.0996229	CBnPAs				SMIM11	0				SMIM11
ncRNA_inter_chr14_11970	1700047E10RIK	chr14	44769272	44790902	-	44790902	3	INTERGENIC		none							0	0	0	0	0	0.0399194	N/A	CB	0.0272352	N/A	CBnPAs				4930503E14RIK	20237
ncRNA_inter_chr3_2926	1700030L20RIK	chr3	136098234	136112313	-	136112313	5	INTERGENIC		none							0	0	0	0	0	N/A	N/A	N/A	N/A	N/A	N/A				BANK1	109225
ncRNA_inter_chr12_10357	1700030C10RIK	chr12	20810253	20821640	-	20821640	2	INTERGENIC		none							0	0	0	0	0	0.10924	0.352532	CB	0.352532	0.10924	CB		CB		ASAP2	295977
ncRNA_inter_chr4_3727	1700029M20RIK	chr4	135182570	135186113	+	135182570	3	INTERGENIC		none							0	0	0	0	0	N/A	N/A	N/A	0.0185344	N/A	CBnPAs				GRHL3	53036
ncRNA_inter_chr10_9087	1700028I16RIK	chr10	82274868	82286987	+	82274868	3	INTERGENIC		none							0	0	0	0	0	0.109598	N/A	NUC	0.228671	0.0915606	NP				TXNRD1	9709											Txnrd1
ncRNA_inter_chr10_8868	1700027J07RIK	chr10	43463082	43488965	+	43463082	5	INTERGENIC		none							0	0	0	0	0	1.14051	1.75802	CB	1.75802	1.14051	CB		CB		QRSL1	105031
ncRNA_as_chr6_5050	1700025N23RIK	chr6	39013878	39017585	-	39017585	4	ANTISENSE		none							0	0	0	0	0	0.0134458	0.0394678	CBnPAs	0.0394678	0.0134458	CBnPAs				TBXAS1	0				TBXAS1				TBXAS1
ncRNA_inter_chr10_9323	1700025F24RIK	chr10	118850500	118863920	+	118850500	4	INTERGENIC		none							0	0	0	0	0	N/A	N/A	N/A	0.070185	N/A	CBnPAs				GRIP1	27170
ncRNA_inter_chr15_12716	1700025B11RIK	chr15	77388670	77392322	-	77392322	4	INTERGENIC		none							0	0	0	0	0	0.0253564	0.0228196	CB	0.0230462	0.0236739	NUC				APOL10B	22266
ncRNA_inter_chr13_11020	1700024F13RIK	chr13	3497296	3500639	+	3497296	3	INTERGENIC		none							0	0	0	0	0	0.00758923	0.0130716	CBnPAs	0.0130716	0.00758923	CBnPAs				GDI2	36682
ncRNA_inter_chr11_10147	1700023C21RIK	chr11	109707192	109709790	+	109707192	3	INTERGENIC		none							0	0	0	0	0	0.0266081	N/A	CB	N/A	N/A	N/A				1700012B07RIK	17833
ncRNA_inter_chr4_3713	1700021N21RIK	chr4	134004680	134006086	-	134006086	3	INTERGENIC		none							0	0	0	0	0	0.106042	N/A	CYTO	N/A	N/A	N/A				STMN1	18149							STMN1
ncRNA_inter_chr1_416	1700020N18RIK	chr1	93301457	93302606	-	93302606	3	INTERGENIC		none							0	0	0	0	0	0.739972	N/A	CYTO	0.0784416	0.248863	CBnPAs				HES6	5454							HES6
ncRNA_as_chr19_14916	1700018L02RIK	chr19	29121973	29123219	+	29121973	1	ANTISENSE		none							0	0	0	2	2	2.8999	6.48927	CB	6.48927	2.8999	CB				AK3	0				AK3
ncRNA_inter_chr1_329	1700016L21RIK	chr1	80424199	80476840	+	80424199	5	INTERGENIC		none							0	0	0	0	0	0.114471	0.131533	CB	0.18115	0.0552322	CBnPAs		CB		DOCK10	20803								DOCK10
ncRNA_as_chr10_8687	1700016L04RIK	chr10	14425415	14478825	+	14425415	6	ANTISENSE		none							0	0	0	0	0	0.014148	0.0326112	CB	0.0534755	N/A	CBnPAs				GJE1	0	VTA1	-121		GJE1
ncRNA_inter_chr13_11027	1700016G22RIK	chr13	5854755	5857338	-	5857338	3	INTERGENIC		none							0	0	0	0	0	0.0891957	N/A	NP	0.192532	N/A	CB				KLF6	3397	KLF6	-3397							KLF6	KLF6	Klf6
ncRNA_inter_chr10_9394	1700012D01RIK	chr10	127104179	127113846	+	127104179	3	INTERGENIC		none							0	0	0	0	0	5.25184	4.2145	CYTO	4.2145	5.25184	CYTO				TMEM194	275	NAB2	-421					NAB2
ncRNA_inter_chr10_9033	1700009J07RIK	chr10	77356165	77358856	+	77356165	2	INTERGENIC		none							0	0	0	0	0	0.012393	0.042404	CBnPAs	0.042404	0.012393	CBnPAs				LRRC3	1464							LRRC3
ncRNA_as_chr1_968	1700007P06RIK	chr1	188949017	188951731	+	188949017	3	ANTISENSE		none							0	0	0	0	0	0.0526704	0.261464	CBnPAs	0.307082	N/A	CB				SPATA17	0				SPATA17
ncRNA_inter_chr3_2363	1700007F19RIK	chr3	57937803	57967729	-	57967729	6	INTERGENIC		F	Female Class I	IV					0	1	2	0	3	5.04166	10.1048	CBnPAs	10.1048	5.04166	CBnPAs		CB	CBNPAS	TSC22D2	251882
ncRNA_intra_chr14_12302	1700006F04RIK	chr14	120148449	120150786	+	120148449	3	INTRAGENIC		none							0	0	0	0	0	N/A	N/A	N/A	N/A	N/A	N/A				HS6ST3	0					HS6ST3
ncRNA_inter_chr7_6531	1700003G18RIK	chr7	123225276	123236663	-	123236663	4	INTERGENIC		none							0	0	0	0	0	0.112066	N/A	NUC	0.312318	0.0390171	CB				1110004F10RIK	231	1110004F10RIK	-231
ncRNA_inter_chr15_12790	1700001L05RIK	chr15	83184107	83197727	-	83197727	6	INTERGENIC		none							0	0	2	0	2	10.2621	8.40511	CBnPAs	8.40511	10.2621	CBnPAs			CBNPAS	ARFGAP3	3431						ARFGAP3	ARFGAP3
ncRNA_inter_chr19_15117	1700001K23RIK	chr19	53323226	53329695	-	53329695	4	INTERGENIC		none							0	0	0	0	0	0.0324996	N/A	NP	0.0552621	N/A	CB				ADD3	1411
ncRNA_inter_chr1_142	1700001G17RIK	chr1	33726669	33727557	+	33726669	1	INTERGENIC		none							0	0	0	0	0	0.234433	0.264288	NUC	0.264288	0.234433	NUC				PRIM2	31	PRIM2	-31									Prim2
ncRNA_as_chr14_12141	1700001G11RIK	chr14	66914166	66915966	-	66915966	3	ANTISENSE		none							0	0	0	0	0	0.00377342	0.00339591	CB	0.00339591	0.00377342	CB				TRIM35	0				TRIM35
ncRNA_as_chr8_7094	1700001D01RIK	chr8	63760319	63767669	-	63767669	5	ANTISENSE		none							0	0	0	0	0	N/A	N/A	N/A	N/A	N/A	N/A				SH3RF1	0				SH3RF1
ncRNA_inter_chr8_7353	1600027J07RIK	chr8	105867778	105871434	-	105871434	3	INTERGENIC		none							0	0	0	0	0	N/A	N/A	N/A	N/A	N/A	N/A				4933400L20RIK	256265
ncRNA_inter_chr5_4198	1600023N17RIK	chr5	46059940	46060947	-	46060947	1	INTERGENIC		none							0	0	0	0	0	0.130063	0.0775373	CB	0.130647	0.0645051	NP				NCAPG	217	NCAPG	-217					NCAPG				Ncapg
ncRNA_inter_chr6_5325	1600020E01RIK	chr6	86476248	86527977	+	86476248	5	INTERGENIC		none							0	0	0	0	0	14.4886	11.9353	NUC	13.138	12.9694	CB	NUC	CB		PCBP1	90	PCBP1	-90					PCBP1
ncRNA_inter_chr7_6496	1600010M07RIK	chr7	117141891	117150160	-	117150160	3	INTERGENIC		none							0	0	0	0	0	0.057594	0.0829251	NP	0.143049	0.0158186	NUC				IPO7	11779							IPO7				Ipo7
ncRNA_inter_chr16_13527	1600002D24RIK	chr16	96052730	96150684	-	96150684	4	INTERGENIC		none							0	0	0	0	0	N/A	N/A	N/A	0.0142902	N/A	NP				PSMG1	50858
ncRNA_as_chr19_14977	1500017E21RIK	chr19	36687082	36764533	-	36764533	5	ANTISENSE		F							0	1	0	0	1	3.4302	4.71044	NP	6.80237	3.11959	CYTO	CYTO	NP		HECTD2	0				HECTD2
ncRNA_inter_chr19_14852	1500015L24RIK	chr19	20479778	20497275	+	20479778	3	INTERGENIC		none							0	0	0	0	0	N/A	N/A	N/A	0.0657267	N/A	NP				ANXA1	14618								ANXA1			Anxa1
ncRNA_inter_chr3_2526	1500004A13RIK	chr3	88625932	88636409	-	88636409	2	INTERGENIC		none							0	0	0	0	0	0.0981696	0.222097	CBnPAs	0.222097	0.0981696	CBnPAs				5830417I10RIK	0	GON4L	-2744
ncRNA_inter_chr6_5675	1190002F15RIK	chr6	134878145	134903464	+	134878145	2	INTERGENIC		none							0	0	0	0	0	0.322465	0.653929	CB	0.653929	0.322465	CB				CDKN1B	2603											Cdkn1b
ncRNA_as_chr13_11164	1110046J04RIK	chr13	34027901	34052050	+	34027901	5	ANTISENSE		none							0	0	0	0	0	0.0662246	0.0712812	NP	0.0989195	0.0372261	NUC				SERPINB6A	0				SERPINB6A
ncRNA_inter_chr17_13876	1110038B12RIK	chr17	35085358	35089548	-	35089548	5	INTERGENIC		none							0	0	0	0	0	15.3937	14.5668	NUC	14.5668	15.3937	NUC	NUC		CB	SNORD52	0
ncRNA_inter_chr9_8028	1110036E04RIK	chr9	63897636	63901907	+	63897636	3	INTERGENIC		none							0	0	0	0	0	0.0443044	N/A	CYTO	0.012594	0.00975496	CBnPAs				SMAD6	27771
ncRNA_inter_chr8_7377	1110028F18RIK	chr8	109111043	109118720	+	109111043	3	INTERGENIC		none							0	0	0	0	0	0.124172	0.127253	CB	0.127253	0.124172	CB				CDH1	8548											Cdh1
ncRNA_intra_chr11_9969	1110028F11RIK	chr11	87513026	87518829	+	87513026	2	INTRAGENIC		none							0	0	0	0	0	36.3674	33.4243	CBnPAs	33.4243	36.3674	CBnPAs		CB	CBNPAS	RNF43	0					RNF43
ncRNA_as_chr17_14173	1110020A21RIK	chr17	85316522	85357050	-	85357050	4	ANTISENSE		none							0	0	1	0	1	0.347325	0.252811	NP	0.374524	0.296695	CYTO				PPM1B	0				PPM1B
ncRNA_inter_chr6_4875	1110019D14RIK	chr6	13821533	13851628	+	13821533	3	INTERGENIC		none							0	0	0	0	0	11.3789	13.9665	CB	13.9665	11.3789	CB		CB		2610001J05RIK	51	2610001J05RIK	-51
ncRNA_inter_chr5_4555	1110006O24RIK	chr5	116079352	116081849	-	116081849	2	INTERGENIC		none							0	0	0	0	0	2.79839	3.05966	CB	3.05966	2.79839	CB		CB	CB	RAB35	147	RAB35	-147
ncRNA_as_chr12_10245	1110002L01RIK	chr12	3403883	3426951	-	3426951	3	ANTISENSE		none							0	0	0	0	0	0.591048	0.47345	CB	0.47345	0.591048	CB		CB		KIF3C,ASXL2	0				KIF3C,ASXL2							Kif3c
ncRNA_as_chr18_14296	1010001N08RIK	chr18	11042035	11052565	-	11052565	6	ANTISENSE		none							0	0	1	0	1	5.08783	6.50677	CBnPAs	6.50677	5.08783	CBnPAs			CBNPAS	GATA6	0				GATA6
ncRNA_as_chr6_5508	0610040F04RIK	chr6	108527030	108610928	-	108610928	7	ANTISENSE		none							0	0	1	0	1	0.421433	0.150903	NUC	1.57722	0.373483	CB				BHLHE40	0				BHLHE40			BHLHE40
ncRNA_inter_chr5_4713	0610040B10RIK	chr5	144090987	144094391	+	144090987	3	INTERGENIC		none							0	0	0	0	0	2.16967	2.44356	NUC	3.37037	1.98976	CB				ZDHHC4	71	ZDHHC4	-71
ncRNA_as_chr2_1970	0610039K10RIK	chr2	163470586	163471536	+	163470586	1	ANTISENSE		none							0	0	0	0	0	0.131344	N/A	CYTO	0.083109	0.0283503	CB				SERINC3	0				SERINC3
ncRNA_as_chr8_7204	0610038B21RIK	chr8	80040955	80042477	+	80040955	1	ANTISENSE		none							0	0	0	0	0	0.289101	0.132977	CBnPAs	0.140843	0.0927352	NP				ARHGAP10	0				ARHGAP10							Arhgap10
ncRNA_inter_chr11_10221	0610009L18RIK	chr11	120209992	120212506	+	120209992	2	INTERGENIC		none							0	0	0	0	0	0.168475	0.227583	CB	0.227583	0.168475	CB				ACTG1	195	ACTG1	-195									Actg1
ncRNA_as_chr7_6166	0610005C13RIK	chr7	52821222	52830546	-	52830546	5	ANTISENSE		none							0	0	0	0	0	58.1905	43.3746	CB	54.7475	50.7196	CYTO	CYTO	CB	CB	HSD17B14,BCAT2	0				HSD17B14,BCAT2
ncRNA_inter_chr15_12594		chr15	60755166	60756184	+	60755166	1	INTERGENIC		F			F	0.144023	-52.3763	CB	1	0	0	0	1	N/A	N/A	N/A	0.144023	N/A	CB				A1BG	2342	A1BG	-2342	YES			A1BG
ncRNA_inter_chr7_6006		chr7	27085745	27087356	-	27087356	1	INTERGENIC		F			F	1.47413	-87.0913	CB	1	3	0	0	4	0.026421	0.310201	CBnPAs	1.47413	N/A	CB				CYP2A4	4855	CYP2A4	-4855	YES			CYP2A4
ncRNA_inter_chr3_2128		chr3	7613844	7615979	+	7613844	1	INTERGENIC		F	Female Class II		F	1.48169	-8.87567	CB	2	3	1	0	6	0.169789	1.48169	CB	1.48169	0.169789	CB	NUC	CB	CB	IL7	418	IL7	-418	YES			IL7	IL7
ncRNA_inter_chr8_7430		chr8	116636516	116655605	-	116655605	5	INTERGENIC		M	Male Class I	I	M	8.6189	2.54884	NUC	1	11	4	2	18	15.3946	6.43671	CB	6.43671	15.3946	CB		CB		NUDT7	1869	NUDT7	-1869	YES			NUDT7	NUDT7
ncRNA_inter_chr16_13138		chr16	21838872	21843165	+	21838872	1	INTERGENIC		F	Female Class I						0	3	1	0	4	4.25207	7.62503	CBnPAs	7.62503	4.25207	CBnPAs		CB	CBNPAS	1300002E11RIK	29761
ncRNA_inter_chr16_13140		chr16	21848013	21851781	+	21848013	1	INTERGENIC		F	Female Class I						0	1	1	0	2	1.71158	2.67196	CBnPAs	2.67196	1.71158	CBnPAs		CB	CBNPAS	1300002E11RIK	38902
ncRNA_inter_chr17_13736		chr17	24349231	24351844	+	24349231	1	INTERGENIC		F			F	4.29044	-3.89596	CB	1	0	0	0	1	1.1001	4.29044	CB	4.29044	1.1001	CB		CB	CB	1600002H07RIK	157							1600002H07RIK	1600002H07RIK
ncRNA_inter_chr1_800		chr1	172243411	172244460	-	172244460	1	INTERGENIC		F	Female Class II						0	1	1	0	2	1.43513	1.38961	CBnPAs	1.38961	1.43513	CBnPAs			CBNPAS	1700015E13RIK	1156
ncRNA_inter_chr6_5556		chr6	117518620	117562669	-	117562669	4	INTERGENIC		F	Female Class II						0	1	1	0	2	35.2052	37.1656	CBnPAs	37.1656	35.2052	CBnPAs	NUC	CB	CBNPAS	1700030F04RIK	66556
ncRNA_inter_chr5_4541		chr5	113055657	113059674	-	113059674	2	INTERGENIC		F							0	2	0	0	2	0.0187543	0.174264	CBnPAs	0.174264	0.0187543	CBnPAs				1700034G24RIK	36642
ncRNA_inter_chr8_6817		chr8	25532021	25535638	-	25535638	1	INTERGENIC		F							0	1	0	0	1	0.006883	0.0711721	NUC	0.0929537	N/A	CB				1810011O10RIK	12450							1810011O10RIK
ncRNA_inter_chr7_6367		chr7	99868821	99876949	-	99876949	1	INTERGENIC		F							0	1	0	0	1	23.2525	51.6083	CB	51.6083	23.2525	CB	NUC	CB		4632427E13RIK	12267
ncRNA_inter_chr8_6743		chr8	10897502	10923613	+	10897502	8	INTERGENIC		F			F	36.8687	-2.08186	CB	1	0	2	1	4	18.2683	36.8687	CB	36.8687	18.2683	CB	NUC	CB	CB	4833411C07RIK	0							4833411C07RIK
ncRNA_as_chr14_12123		chr14	64587804	64590933	+	64587804	2	ANTISENSE		F							0	1	0	0	1	0.00478459	0.0136811	NUC	0.0187387	0.00468243	CB				4930578I06RIK	0				4930578I06RIK
ncRNA_inter_chr16_13428		chr16	76215834	76224748	-	76224748	4	INTERGENIC		F	Female Class I		F	0.937043	-67.4038	CYTO	1	4	1	0	6	0.154509	0.867311	CBnPAs	0.937043	N/A	CYTO				4930578N18RIK	59504
ncRNA_inter_chr2_2089		chr2	178879933	178884826	-	178884826	1	INTERGENIC		F		III	F	1.36096	-4.96202	CB	3	3	0	0	6	0.273876	1.36096	CB	1.36096	0.273876	CB				4930591A17RIK	264815
ncRNA_inter_chr2_2090		chr2	178902415	178903607	-	178903607	1	INTERGENIC		F			F	1.28369	-14.4214	CBnPAs	1	0	0	0	1	0.179039	N/A	NP	1.28369	0.0669322	CBnPAs				4930591A17RIK	246034
ncRNA_inter_chr7_6057		chr7	35091021	35097002	-	35097002	1	INTERGENIC		F							0	1	0	0	1	3.33956	3.22177	CBnPAs	3.22177	3.33956	CBnPAs		CB	CBNPAS	4931406P16RIK	20394
ncRNA_inter_chr2_1430		chr2	68634392	68641131	+	68634392	3	INTERGENIC		F	Female Class II		F	2.66581	-3.70875	CB	1	8	3	0	12	0.731556	2.66581	CB	2.66581	0.731556	CB		CB	CB	4932414N04RIK	47871
ncRNA_inter_chr7_6133		chr7	47418948	47419826	+	47418948	1	INTERGENIC		F							0	1	0	0	1	0.0191571	0.237753	CB	0.237753	0.0191571	CB				4933402C06RIK	510281
ncRNA_inter_chr9_7992		chr9	60880010	60901605	+	60880010	5	INTERGENIC		F			F	1.19724	-4.39476	CBnPAs	1	0	0	0	1	0.376223	1.81438	CB	1.81438	0.376223	CB		CB		4933433G08RIK	49214
ncRNA_inter_chr9_7993		chr9	60901698	60907100	+	60901698	6	INTERGENIC		F	Female Class II		F	2.83458	-4.4119	CBnPAs	1	0	1	2	4	0.972502	1.52039	NP	2.83458	0.606864	CBnPAs				4933433G08RIK	43719
ncRNA_inter_chr9_7991		chr9	60867546	60881525	-	60881525	3	INTERGENIC		F	Female Class II	IV					0	2	3	1	6	69.8749	160.171	CBnPAs	160.171	69.8749	CBnPAs		CB	CBNPAS	4933433G08RIK	69294
ncRNA_inter_chr5_4008		chr5	22063262	22079506	-	22079506	2	INTERGENIC		F	Female Class I		F	0.250595	-4.00289	CB	1	5	1	0	7	0.0642328	0.250595	CB	0.250595	0.0642328	CB		CB		6030443J06RIK	0
ncRNA_inter_chr5_4010		chr5	22081502	22087550	-	22087550	1	INTERGENIC		F	Female Class I						0	2	2	0	4	0.573443	1.4103	CBnPAs	1.4103	0.573443	CBnPAs				6030443J06RIK	17514
ncRNA_inter_chr5_4011		chr5	22089376	22090070	-	22090070	1	INTERGENIC		F							0	1	0	0	1	1.69239	7.37465	CB	7.37465	1.69239	CB		CB	CB	6030443J06RIK	25388
ncRNA_inter_chr5_4013		chr5	22092234	22093757	-	22093757	1	INTERGENIC		F	Female Class I						0	2	1	0	3	0.435979	0.81451	CBnPAs	0.81451	0.435979	CBnPAs			CBNPAS	6030443J06RIK	28246
ncRNA_inter_chr5_4015		chr5	22094251	22095281	-	22095281	1	INTERGENIC		F							0	1	0	0	1	0.12114	0.286776	CBnPAs	0.286776	0.12114	CBnPAs			CBNPAS	6030443J06RIK	30263
ncRNA_as_chr17_13731		chr17	23683155	23693836	+	23683155	1	ANTISENSE		F			F	1.47405	-3.46106	CBnPAs	1	0	0	0	1	0.404871	1.47405	CBnPAs	1.47405	0.404871	CBnPAs			CBNPAS	6330415G19RIK,ZFP213	0				ZFP213
ncRNA_inter_chr6_5254		chr6	72008771	72017426	+	72008771	2	INTERGENIC		F							0	3	0	0	3	0.189582	0.65285	CBnPAs	0.65285	0.189582	CBnPAs				9130221F21RIK	16250
ncRNA_inter_chr15_12587		chr15	60728586	60729822	-	60729822	1	INTERGENIC		F	Female Class I		F	0.613049	-109.275	CBnPAs	1	8	2	0	11	0.0409854	0.0961748	CB	0.613049	N/A	CBnPAs				A1BG	19322						A1BG
ncRNA_inter_chr15_12590		chr15	60734199	60737890	-	60737890	1	INTERGENIC		F	Female Class I		F	1.68859	-395.775	CBnPAs	1	10	2	0	13	N/A	N/A	N/A	1.68859	N/A	CBnPAs			CBNPAS	A1BG	11254						A1BG
ncRNA_inter_chr15_12591		chr15	60738109	60740269	-	60740269	1	INTERGENIC		F	Female Class I		F	1.34014	-170.873	CBnPAs	1	10	2	0	13	0.0295305	0.0831485	CB	1.34014	N/A	CBnPAs			CBNPAS	A1BG	8875						A1BG
ncRNA_inter_chr15_12592		chr15	60740511	60742287	-	60742287	1	INTERGENIC		F	Female Class I		F	0.250015	-88.4553	CBnPAs	1	7	2	0	10	N/A	N/A	N/A	0.250015	N/A	CBnPAs				A1BG	6857						A1BG
ncRNA_inter_chr15_12593		chr15	60743988	60745737	-	60745737	1	INTERGENIC		F	Female Class I		F	0.971688	-137.85	CBnPAs	1	6	2	0	9	N/A	N/A	N/A	0.971688	N/A	CBnPAs				A1BG	3407						A1BG
ncRNA_inter_chr15_12597		chr15	60839944	60842384	+	60839944	1	INTERGENIC		F	Female Class I		F	2.06265	-98.7804	CB	1	4	1	0	6	0.0160387	2.06265	CB	2.06265	0.0160387	CB		CB	CB	A1BG	87120						A1BG
ncRNA_inter_chr15_12596		chr15	60831312	60832583	+	60831312	1	INTERGENIC		F	Female Class I						0	4	1	0	5	0.342417	0.952467	CBnPAs	1.36444	N/A	CB				A1BG	78488						A1BG
ncRNA_inter_chr15_12598		chr15	60842569	60843373	+	60842569	1	INTERGENIC		F							0	4	0	0	4	N/A	N/A	N/A	0.228799	N/A	CBnPAs				A1BG	89745						A1BG
ncRNA_inter_chr15_12599		chr15	60844036	60845330	+	60844036	1	INTERGENIC		F	Female Class I						0	4	1	0	5	N/A	N/A	N/A	0.547045	N/A	CBnPAs				A1BG	91212						A1BG
ncRNA_inter_chr15_12600		chr15	60891255	60892292	+	60891255	1	INTERGENIC		F							0	2	0	0	2	N/A	N/A	N/A	0.318064	N/A	CBnPAs				A1BG	138431						A1BG
ncRNA_inter_chr15_12601		chr15	60902793	60904290	+	60902793	1	INTERGENIC		F							0	2	0	0	2	0.0478095	N/A	NP	0.574127	N/A	CBnPAs				A1BG	149969						A1BG
ncRNA_inter_chr15_12602		chr15	60907452	60908748	+	60907452	1	INTERGENIC		F							0	2	0	0	2	N/A	N/A	N/A	0.324535	N/A	CBnPAs				A1BG	154628						A1BG
ncRNA_as_chr7_6288		chr7	86506389	86510397	-	86510397	2	ANTISENSE		F							0	1	0	0	1	0.026569	0.0529571	NP	0.0924307	0.0232094	CYTO				ABHD2	0				ABHD2		ABHD2		ABHD2
ncRNA_inter_chr19_15165		chr19	57295721	57303125	-	57303125	1	INTERGENIC		F	Female Class II						0	1	1	0	2	0.155731	0.276202	CB	0.276202	0.155731	CB		CB		ABLIM1	5200
ncRNA_inter_chr19_15170		chr19	57317957	57321326	-	57321326	1	INTERGENIC		F	Female Class II						0	2	2	0	4	1.69824	2.55464	CBnPAs	2.55464	1.69824	CBnPAs		CB		ABLIM1	27436
ncRNA_inter_chr19_15171		chr19	57328352	57337182	-	57337182	1	INTERGENIC		F	Female Class II						0	3	2	0	5	2.90427	4.11979	CBnPAs	4.11979	2.90427	CBnPAs		CB	CBNPAS	ABLIM1	37831
ncRNA_inter_chr19_15173		chr19	57337961	57340189	-	57340189	1	INTERGENIC		F	Female Class II						0	1	2	0	3	0.339408	0.548393	CBnPAs	0.548393	0.339408	CBnPAs		CB	CBNPAS	ABLIM1	47440
ncRNA_inter_chr19_15175		chr19	57340271	57350912	-	57350912	1	INTERGENIC		F	Female Class II						0	2	2	0	4	1.64901	2.24061	CBnPAs	2.24061	1.64901	CBnPAs		CB	CBNPAS	ABLIM1	49750
ncRNA_inter_chr19_15177		chr19	57351098	57355576	-	57355576	1	INTERGENIC		F	Female Class II						0	2	1	0	3	3.42253	4.8708	CBnPAs	4.8708	3.42253	CBnPAs		CB	CBNPAS	ABLIM1	60577
ncRNA_inter_chr19_15178		chr19	57355730	57362448	-	57362448	1	INTERGENIC		F	Female Class II						0	2	2	0	4	21.8476	25.8476	CB	25.8476	21.8476	CB	NUC	CB		ABLIM1	65209
ncRNA_intra_chr19_15162		chr19	57272428	57277142	-	57277142	1	INTRAGENIC		F	Female Class II						0	1	2	0	3	0.914474	2.30018	CBnPAs	2.30018	0.914474	CBnPAs		CB	CBNPAS	ABLIM1	0					ABLIM1
ncRNA_inter_chr4_3234		chr4	49464932	49471325	-	49471325	1	INTERGENIC		F	Female Class I						0	1	2	0	3	33.8907	40.7023	CB	40.7023	33.8907	CB	NUC	CB	CB	ACNAT1	952
ncRNA_inter_chr4_3231		chr4	49425381	49426113	-	49426113	1	INTERGENIC		F							0	1	0	0	1	0.02143	N/A	CBnPAs	0.114964	N/A	NP				ACNAT2	4359						ACNAT2
ncRNA_inter_chr2_1289		chr2	47918420	48268563	-	48268563	6	INTERGENIC		F							0	2	0	0	2	2.40705	1.85466	CB	1.85466	2.40705	CB		CB		ACVR2A	401066											Acvr2a
ncRNA_inter_chr15_12704		chr15	76404244	76406588	-	76406588	1	INTERGENIC		F			F	0.472129	-56.7647	CBnPAs	1	0	1	0	2	0.0548658	0.186263	CB	0.472129	N/A	CBnPAs				ADCK5	201	ADCK5	-201					ADCK5	ADCK5
ncRNA_as_chr11_9447		chr11	7050611	7052603	-	7052603	1	ANTISENSE		F	Female Class I		F	0.150473	-34.0734	CBnPAs	3	3	1	0	7	0.0174165	0.129798	NUC	0.150473	0.00322858	CBnPAs				ADCY1	0				ADCY1		ADCY1
ncRNA_inter_chr18_14585		chr18	62339791	62364425	+	62339791	4	INTERGENIC		F	Female Class II	III					0	2	3	0	5	0.109935	0.0358138	CBnPAs	0.217083	0.0736944	CYTO				ADRB2	157	ADRB2	-157
ncRNA_inter_chr9_8205		chr9	89356140	89360149	+	89356140	1	INTERGENIC		F							0	1	0	0	1	0.585405	0.671977	CBnPAs	0.671977	0.585405	CBnPAs		CB		AF529169	124723
ncRNA_as_chr5_4370		chr5	90924134	90944850	-	90944850	5	ANTISENSE		F	Female Class I						0	1	2	1	4	19.9185	33.2848	CB	33.2848	19.9185	CB		CB		AFP	0	AFM	-3125		AFP							Afp
ncRNA_inter_chr1_423		chr1	95019235	95022515	-	95022515	3	INTERGENIC		F	Female Class I	III					0	1	1	0	2	0.0805193	0.161006	CYTO	0.161006	0.0805193	CYTO				AGXT	9302								AGXT
ncRNA_inter_chr11_9780		chr11	61047716	61049773	-	61049773	1	INTERGENIC		F			F	1.40501	-9.26004	CBnPAs	1	5	0	0	6	0.168167	0.124849	CB	1.40501	0.132608	CBnPAs			CBNPAS	ALDH3A2	8481							ALDH3A2
ncRNA_inter_chr11_9779		chr11	61044891	61047551	-	61047551	1	INTERGENIC		F							0	3	0	0	3	0.852557	2.91235	CB	3.2335	0.533955	CBnPAs				ALDH3A2	10703							ALDH3A2
ncRNA_inter_chr12_10768		chr12	88752338	88761957	-	88761957	1	INTERGENIC		F							0	1	0	0	1	3.39956	7.08759	CB	7.08759	3.39956	CB	NUC	CB		ALKBH1	7071
ncRNA_inter_chr15_12439		chr15	27389537	27396159	-	27396159	4	INTERGENIC		F	Female Class II						0	1	4	0	5	10.199	15.1772	CB	15.1772	10.199	CB		CB	CB	ANK	273	ANK	-273
ncRNA_inter_chr13_11768		chr13	112890903	112892465	+	112890903	2	INTERGENIC		F							0	3	0	0	3	7.72817	10.3877	CYTO	10.3877	7.72817	CYTO	CYTO			ANKRD55	186194
ncRNA_inter_chr5_4413		chr5	97338915	97350597	-	97350597	3	INTERGENIC		F							0	1	0	0	1	0.728785	0.548554	CB	0.548554	0.728785	CB				ANXA3	63929								ANXA3
ncRNA_inter_chr1_848		chr1	174825986	174831173	+	174825986	1	INTERGENIC		F			F	10.0189	-2.81869	CBnPAs	1	0	0	0	1	3.33431	10.0189	CBnPAs	10.0189	3.33431	CBnPAs		CB	CBNPAS	APCS	802	APCS	-802
ncRNA_inter_chr1_850		chr1	174832298	174833662	+	174832298	1	INTERGENIC		F			F	5.32819	-3.90616	CBnPAs	1	0	0	0	1	1.2181	5.32819	CBnPAs	5.32819	1.2181	CBnPAs			CBNPAS	APCS	7114
ncRNA_inter_chr1_853		chr1	174849563	174857009	+	174849563	1	INTERGENIC		F			F	9.42374	-3.4713	CBnPAs	1	3	0	0	4	3.78752	10.4634	CB	10.4634	3.78752	CB		CB		APCS	24379
ncRNA_inter_chr1_851		chr1	174834238	174836552	+	174834238	1	INTERGENIC		F							0	1	0	0	1	3.08116	4.5507	CBnPAs	4.5507	3.08116	CBnPAs			CBNPAS	APCS	9054
ncRNA_inter_chr1_852		chr1	174846267	174849175	+	174846267	2	INTERGENIC		F							0	1	0	0	1	0.490627	0.937315	CB	1.15327	0.440431	CBnPAs				APCS	21083
ncRNA_as_chrX_15379		chrX	95512568	95518750	-	95518750	1	ANTISENSE		F							0	1	0	0	1	0.00955068	0.00502308	CYTO	0.083232	0.00851902	CB		CB		AR	83				AR							Ar
ncRNA_inter_chr10_8961		chr10	67783478	67789700	+	67783478	2	INTERGENIC		F							0	1	0	0	1	0.214377	0.235532	NP	0.771431	0.137629	CYTO				ARID5B	42005							ARID5B
ncRNA_inter_chr2_1099		chr2	15090731	15092589	-	15092589	1	INTERGENIC		F							0	1	0	0	1	0.176711	0.406339	NP	0.406339	0.176711	NP				ARL5B	89914							ARL5B
ncRNA_inter_chr17_13787		chr17	28659993	28663400	+	28659993	1	INTERGENIC		F		III					0	2	0	0	2	1.06633	0.718349	NUC	0.718349	1.06633	NUC				ARMC12	4406
ncRNA_as_chr7_6439		chr7	108696383	108791602	+	108696383	5	ANTISENSE		F			F	107.239	-1.89959	CBnPAs	1	0	0	0	1	53.0548	107.239	CBnPAs	107.239	53.0548	CBnPAs	NUC	CB	CBNPAS	ART2A-PS,ART2B	0				ART2A-PS,ART2B
ncRNA_inter_chr4_3441		chr4	98938478	98945242	+	98938478	1	INTERGENIC		F							0	1	0	0	1	8.98162	7.74167	CBnPAs	7.74167	8.98162	CBnPAs		CB	CBNPAS	ATG4C	12001
ncRNA_inter_chr4_3077		chr4	19877849	19879842	+	19877849	2	INTERGENIC		F							0	1	0	0	1	0.179345	0.0786933	NP	0.231684	0.0479105	CB				ATP6V0D2	28137						ATP6V0D2		ATP6V0D2
ncRNA_inter_chr13_11294		chr13	46115226	46133333	+	46115226	4	INTERGENIC		F			F	1.17907	-21.7996	CYTO	1	0	1	0	2	0.543467	0.585694	CBnPAs	1.17907	0.0300987	CYTO				ATXN1	54867											Atxn1
ncRNA_as_chr10_9365		chr10	121868180	121885650	-	121885650	2	ANTISENSE		F							0	1	0	0	1	0.291866	0.286078	NP	0.611259	0.221844	CYTO				AVPR1A	0				AVPR1A			AVPR1A	AVPR1A
ncRNA_inter_chr10_9361		chr10	121793298	121817115	-	121817115	3	INTERGENIC		F	Female Class I						0	1	3	0	4	18.323	31.4557	CB	31.4557	18.323	CB		CB		AVPR1A	68440							AVPR1A	AVPR1A
ncRNA_inter_chr2_1423		chr2	67852123	67852443	+	67852123	1	INTERGENIC		F							0	1	1	0	2	3.48247	6.50145	CBnPAs	6.50145	3.48247	CBnPAs		CB	CBNPAS	B3GALT1	90286
ncRNA_inter_chr2_1424		chr2	67853998	67860427	+	67853998	2	INTERGENIC		F							0	1	1	0	2	19.6302	39.1795	CB	39.1795	19.6302	CB	NUC	CB	CB	B3GALT1	82302
ncRNA_as_chr10_9385		chr10	126586108	126603770	-	126603770	4	ANTISENSE		F	Female Class II						0	3	2	0	5	6.12742	5.48598	CBnPAs	5.48598	6.12742	CBnPAs		CB		B4GALNT1	0				B4GALNT1			B4GALNT1
ncRNA_inter_chr4_3119		chr4	32404580	32414091	+	32404580	1	INTERGENIC		F			F	40.6863	-2.54995	CB	1	0	0	0	1	17.0531	40.6863	CB	40.6863	17.0531	CB	NUC	CB		BACH2	90319							BACH2
ncRNA_inter_chr4_3112		chr4	32339447	32345360	+	32339447	1	INTERGENIC		F							0	1	0	0	1	10.8211	14.8496	CBnPAs	14.8496	10.8211	CBnPAs		CB	CBNPAS	BACH2	159050							BACH2
ncRNA_inter_chr8_7612		chr8	124587392	124592078	-	124592078	3	INTERGENIC		F							0	1	1	0	2	0.169066	0.0902654	CBnPAs	0.470857	0.132955	CYTO				BANP	34233								BANP
ncRNA_inter_chr6_5794		chr6	144564213	144565360	-	144565360	1	INTERGENIC		F		III	F	0.175463	-56.1225	NP	1	2	0	0	3	0.835403	1.99757	CB	1.99757	0.835403	CB	NUC	CB	CB	BCAT1	376995
ncRNA_inter_chr6_5814		chr6	144705318	144706977	-	144706977	1	INTERGENIC		F			F	4.35623	-2.82637	CBnPAs	1	2	0	0	3	1.53592	0.557736	CB	4.35623	1.45923	CBnPAs		CB	CBNPAS	BCAT1	235378
ncRNA_inter_chr6_5795		chr6	144615017	144615847	-	144615847	1	INTERGENIC		F							0	1	0	0	1	0.103794	0.140553	CBnPAs	0.140553	0.103794	CBnPAs			CBNPAS	BCAT1	326508
ncRNA_inter_chr6_5796		chr6	144618754	144620237	-	144620237	1	INTERGENIC		F							0	2	0	0	2	0.902051	1.77648	CBnPAs	1.77648	0.902051	CBnPAs			CBNPAS	BCAT1	322118
ncRNA_inter_chr6_5798		chr6	144636651	144638625	-	144638625	1	INTERGENIC		F							0	4	0	0	4	0.475796	0.754776	CBnPAs	0.754776	0.475796	CBnPAs		CB	CBNPAS	BCAT1	303730
ncRNA_inter_chr6_5799		chr6	144645457	144647149	-	144647149	1	INTERGENIC		F							0	3	0	0	3	3.44322	7.80892	CB	7.80892	3.44322	CB		CB	CB	BCAT1	295206
ncRNA_inter_chr6_5800		chr6	144648562	144649595	-	144649595	1	INTERGENIC		F							0	2	0	0	2	1.08308	1.80658	CBnPAs	1.80658	1.08308	CBnPAs		CB	CBNPAS	BCAT1	292760
ncRNA_inter_chr6_5801		chr6	144649766	144650081	-	144650081	1	INTERGENIC		F							0	1	0	0	1	0.246892	0.210516	CB	0.389273	0.175121	CBnPAs		CB	CBNPAS	BCAT1	292274
ncRNA_inter_chr6_5802		chr6	144651493	144652026	-	144652026	1	INTERGENIC		F							0	1	0	0	1	0.230086	0.491763	CBnPAs	0.491763	0.230086	CBnPAs		CB		BCAT1	290329
ncRNA_inter_chr6_5804		chr6	144659990	144660723	-	144660723	1	INTERGENIC		F							0	2	0	0	2	0.183467	0.428852	CBnPAs	0.428852	0.183467	CBnPAs		CB	CBNPAS	BCAT1	281632
ncRNA_inter_chr6_5805		chr6	144671934	144672799	-	144672799	1	INTERGENIC		F							0	2	0	0	2	0.353944	0.742304	CBnPAs	0.742304	0.353944	CBnPAs			CBNPAS	BCAT1	269556
ncRNA_inter_chr6_5806		chr6	144673043	144674797	-	144674797	1	INTERGENIC		F							0	2	0	0	2	1.39016	3.48924	CB	3.48924	1.39016	CB		CB	CB	BCAT1	267558
ncRNA_inter_chr6_5807		chr6	144676381	144677418	-	144677418	1	INTERGENIC		F							0	3	0	0	3	0.236897	0.498125	CBnPAs	0.498125	0.236897	CBnPAs		CB	CBNPAS	BCAT1	264937
ncRNA_inter_chr6_5808		chr6	144680142	144683242	-	144683242	1	INTERGENIC		F							0	4	0	0	4	1.08512	2.25835	CBnPAs	2.25835	1.08512	CBnPAs		CB	CBNPAS	BCAT1	259113
ncRNA_inter_chr6_5810		chr6	144696386	144697508	-	144697508	1	INTERGENIC		F							0	3	0	0	3	0.772167	1.51256	CB	1.51256	0.772167	CB		CB		BCAT1	244847
ncRNA_inter_chr6_5811		chr6	144697866	144698175	-	144698175	1	INTERGENIC		F							0	2	0	0	2	0.283561	0.471178	CBnPAs	0.471178	0.283561	CBnPAs		CB	CBNPAS	BCAT1	244180
ncRNA_inter_chr6_5813		chr6	144703800	144705266	-	144705266	1	INTERGENIC		F							0	3	0	0	3	1.34758	2.67817	CBnPAs	2.67817	1.34758	CBnPAs		CB	CBNPAS	BCAT1	237089
ncRNA_inter_chr6_5815		chr6	144707126	144709010	-	144709010	1	INTERGENIC		F							0	3	0	0	3	1.41964	3.58366	CBnPAs	3.58366	1.41964	CBnPAs		CB	CBNPAS	BCAT1	233345
ncRNA_inter_chr6_5817		chr6	144709429	144709758	-	144709758	1	INTERGENIC		F							0	1	0	0	1	0.154856	0.304958	CBnPAs	0.304958	0.154856	CBnPAs		CB	CBNPAS	BCAT1	232597
ncRNA_inter_chr6_5822		chr6	144729613	144732753	+	144729613	1	INTERGENIC		F							0	3	0	0	3	0.197814	0.997761	CB	0.997761	0.197814	CB		CB	CB	BCAT1	209602
ncRNA_inter_chr7_6591		chr7	134802838	134805384	-	134805384	1	INTERGENIC		F	Female Class I	IV					0	1	1	0	2	0.606047	1.51291	CBnPAs	1.51291	0.606047	CBnPAs			CBNPAS	BCL7C	43108
ncRNA_inter_chr13_11602		chr13	94309526	94356851	+	94309526	5	INTERGENIC		F		III	F	1.12187	-48.6894	CB	1	3	0	0	4	0.0681908	0.810927	NUC	1.12187	N/A	CB				BHMT	29995							BHMT	BHMT			Bhmt
ncRNA_as_chr15_12918		chr15	100471950	100475061	+	100471950	1	ANTISENSE		F							0	1	0	0	1	0.816944	1.27528	CB	1.27528	0.816944	CB	NUC	CB	CB	BIN2	0				BIN2
ncRNA_inter_chr15_12917		chr15	100467801	100471403	+	100467801	1	INTERGENIC		F							0	1	0	0	1	0.887227	1.22686	CBnPAs	1.22686	0.887227	CBnPAs			CBNPAS	BIN2	110
ncRNA_intra_chr2_1918		chr2	157388245	157391547	-	157391547	1	INTRAGENIC		F							0	1	0	0	1	29.7159	33.8351	CBnPAs	33.8351	29.7159	CBnPAs		CB	CBNPAS	BLCAP,NNAT	0					BLCAP
ncRNA_as_chr9_7778		chr9	23019597	23027643	-	23027643	1	ANTISENSE		F							0	2	0	0	2	0.0253292	0.0415417	CB	0.0454682	0.0115329	CBnPAs				BMPER	0				BMPER		BMPER	BMPER
ncRNA_inter_chr9_7777		chr9	23017085	23019444	-	23019444	1	INTERGENIC		F							0	2	0	0	2	0.025956	N/A	CBnPAs	N/A	N/A	N/A				BMPER	8076						BMPER	BMPER
ncRNA_as_chr5_4799		chr5	151372336	151374139	-	151374139	1	ANTISENSE		F							0	1	0	0	1	2.22726	3.04659	CB	3.04659	2.22726	CB	NUC	CB		BRCA2	0				BRCA2							Brca2
ncRNA_inter_chr4_3768		chr4	138005452	138006755	-	138006755	1	INTERGENIC		F							0	1	0	0	1	0.911549	0.53655	CB	0.53655	0.911549	CB		CB		CAMK2N1	4308	CAMK2N1	-4308									Camk2n1
ncRNA_inter_chr7_6709		chr7	152227680	152237998	+	152227680	1	INTERGENIC		F	Female Class I		F	3.62849	-3.47661	CBnPAs	1	9	1	0	11	0.997914	3.62849	CBnPAs	3.62849	0.997914	CBnPAs			CBNPAS	CCND1	101851						CCND1	CCND1	CCND1			Ccnd1
ncRNA_inter_chr4_3926		chr4	155200744	155201612	+	155200744	1	INTERGENIC		F							0	1	0	0	1	0.822337	0.856346	CBnPAs	0.856346	0.822337	CBnPAs			CBNPAS	CCNL2	2093
ncRNA_inter_chr9_8438		chr9	124055008	124062505	+	124055008	1	INTERGENIC		F							0	1	0	0	1	1.05815	0.882013	CB	1.17976	0.972054	CBnPAs	NUC			CCR5	13087								CCR5
ncRNA_as_chr17_13628		chr17	8449900	8465382	-	8465382	5	ANTISENSE		F							0	2	0	0	2	0.0827818	0.22423	CB	0.22423	0.0827818	CB				CCR6	0				CCR6
ncRNA_inter_chr16_13329		chr16	45409257	45412079	-	45412079	1	INTERGENIC		F							0	1	0	0	1	0.128338	0.143476	NP	0.143476	0.128338	NP				CD200	92
ncRNA_inter_chr1_450		chr1	106444396	106445038	-	106445038	1	INTERGENIC		F			F	0.560741	-11.2112	CB	1	0	0	0	1	0.0453777	0.560741	CB	0.560741	0.0453777	CB		CB		CDH20	220358
ncRNA_inter_chr1_463		chr1	107013017	107024813	+	107013017	3	INTERGENIC		F	Female Class II	III					0	1	1	0	2	0.448404	0.825402	CBnPAs	0.825402	0.448404	CBnPAs			CBNPAS	CDH20	120960
ncRNA_inter_chr2_2085		chr2	178226703	178230962	+	178226703	4	INTERGENIC		F							0	1	0	0	1	0.0376586	0.75802	CBnPAs	1.56791	N/A	NUC				CDH26	4633
ncRNA_inter_chr10_8971		chr10	68865597	68867560	+	68865597	1	INTERGENIC		F							0	1	0	0	1	10.7973	14.8389	CB	14.8389	10.7973	CB	NUC	CB	CB	CDK1	49938							CDK1
ncRNA_inter_chr10_8973		chr10	68875362	68877267	+	68875362	1	INTERGENIC		F							0	1	0	0	1	1.29775	1.73134	CBnPAs	1.73134	1.29775	CBnPAs		CB	CBNPAS	CDK1	59703							CDK1
ncRNA_as_chr8_7307		chr8	95596036	95648058	+	95596036	2	ANTISENSE		F							0	1	0	2	3	0.0293914	N/A	CB	0.0600729	N/A	NUC				CES1B,CES1C	0				CES1B,CES1C			CES1B,CES1C	CES1B
ncRNA_as_chr8_7309		chr8	95600235	95652200	+	95600235	2	ANTISENSE		F							0	1	0	1	2	0.00346884	N/A	CBnPAs	N/A	N/A	N/A				CES1B,CES1C	0				CES1B,CES1C			CES1B,CES1C	CES1B
ncRNA_intra_chr8_7310		chr8	95600770	95652458	-	95652458	2	INTRAGENIC		F	Female Class I						0	2	2	2	6	1.95826	1.34999	CBnPAs	1.34999	1.95826	CBnPAs			CBNPAS	CES1B,CES1C	0					CES1B,CES1C		CES1B,CES1C	CES1B
ncRNA_as_chr8_7315		chr8	95633156	95666192	+	95633156	2	ANTISENSE		F							0	1	0	0	1	N/A	N/A	N/A	N/A	N/A	N/A				CES1C	0				CES1C			CES1C
ncRNA_as_chr8_7326		chr8	95649177	95675109	+	95649177	2	ANTISENSE		F							0	1	0	0	1	N/A	N/A	N/A	N/A	N/A	N/A				CES1C	0				CES1C			CES1C
ncRNA_intra_chr8_7313		chr8	95632493	95665647	-	95665647	2	INTRAGENIC		F	Female Class I						0	1	3	1	5	5.12377	2.04048	NP	3.00657	3.82004	CBnPAs	NUC		CBNPAS	CES1C	0					CES1C		CES1C
ncRNA_intra_chr8_7314		chr8	95632747	95665835	-	95665835	2	INTRAGENIC		F	Female Class I						0	1	2	0	3	27.0786	24.6513	CBnPAs	24.6513	27.0786	CBnPAs	NUC		CBNPAS	CES1C	0					CES1C		CES1C
ncRNA_intra_chr8_7319		chr8	95633618	95666757	-	95666757	2	INTRAGENIC		F	Female Class I						0	1	1	0	2	1.03097	0.966608	CBnPAs	0.966608	1.03097	CBnPAs	NUC		CBNPAS	CES1C	0					CES1C		CES1C
ncRNA_intra_chr8_7323		chr8	95634964	95668066	-	95668066	3	INTRAGENIC		F	Female Class I						0	4	4	0	8	0.934377	0.713276	CBnPAs	0.713276	0.934377	CBnPAs		CB	CBNPAS	CES1C	0					CES1C		CES1C
ncRNA_intra_chr1_618		chr1	141701058	141981577	-	141981577	2	INTRAGENIC		F			F	84.0396	-3.24673	NP	1	0	0	0	1	212.995	429.607	CB	429.607	212.995	CB	NUC	CB		CFHR2	0					CFHR2
ncRNA_inter_chr16_13406		chr16	65665363	65668033	-	65668033	1	INTERGENIC		F	Female Class I						0	1	1	0	2	N/A	N/A	N/A	0.02922	N/A	NUC				CHMP2B	102422
ncRNA_inter_chr2_2112		chr2	180776836	180778077	-	180778077	1	INTERGENIC		F			F	1.11881	-6.70735	CBnPAs	1	0	0	0	1	0.193603	0.0771917	CYTO	1.11881	0.147318	CBnPAs			CBNPAS	CHRNA4	2955						CHRNA4	CHRNA4
ncRNA_inter_chr10_8709		chr10	17378094	17378891	-	17378891	1	INTERGENIC		F			F	0.488236	-13.2964	CBnPAs	1	1	0	0	2	0.0671278	0.0517227	CB	0.488236	0.0270989	CBnPAs				CITED2	64143
ncRNA_inter_chr10_8694		chr10	16589882	16591174	-	16591174	1	INTERGENIC		F	Female Class II						0	1	1	0	2	N/A	N/A	N/A	0.130875	N/A	CBnPAs				CITED2	851860
ncRNA_inter_chr10_8695		chr10	16592932	16594421	-	16594421	1	INTERGENIC		F	Female Class II						0	2	2	0	4	0.0365196	N/A	NUC	0.444818	N/A	CBnPAs				CITED2	848613
ncRNA_inter_chr10_8696		chr10	16594483	16596239	-	16596239	1	INTERGENIC		F	Female Class II						0	1	1	0	2	N/A	N/A	N/A	0.496521	N/A	CBnPAs				CITED2	846795
ncRNA_inter_chr10_8711		chr10	17379522	17398659	+	17379522	4	INTERGENIC		F	Female Class I						0	3	2	0	5	0.0613972	0.112349	NUC	0.294388	0.0542847	NP				CITED2	44375
ncRNA_inter_chr6_5649		chr6	129105631	129110217	+	129105631	1	INTERGENIC		F	Female Class II						0	1	2	0	3	0.0147965	N/A	CYTO	0.0335938	N/A	CBnPAs				CLEC2D	20416							CLEC2D
ncRNA_inter_chr6_5638		chr6	128592095	128595782	-	128595782	4	INTERGENIC		F	Female Class I						0	2	4	0	6	1.99025	2.11056	NP	2.11056	1.99025	NP				CLEC2H	16621						CLEC2H	CLEC2H
ncRNA_inter_chr9_8044		chr9	65136763	65141935	-	65141935	1	INTERGENIC		F			F	11.6447	-2.76072	CB	1	2	0	0	3	4.19736	11.6447	CB	11.6447	4.19736	CB		CB		CLPX	132	CLPX	-132
ncRNA_inter_chr11_9745		chr11	57913679	57914714	+	57913679	1	INTERGENIC		F							0	1	1	0	2	3.17864	2.15016	CB	2.15016	3.17864	CB		CB		CNOT8	2941
ncRNA_inter_chr4_3157		chr4	41595127	41598639	+	41595127	1	INTERGENIC		F	Female Class I		F	1.07154	-3.72278	CBnPAs	1	0	3	0	4	0.576318	0.782838	CB	1.07154	0.257243	CBnPAs		CB		CNTFR	5890							CNTFR
ncRNA_inter_chr2_1882		chr2	153411245	153412989	-	153412989	1	INTERGENIC		F	Female Class I	III					0	3	1	0	4	0.30047	1.68416	CB	1.68416	0.30047	CB				COMMD7	29677
ncRNA_inter_chr15_12830		chr15	88659532	88667927	-	88667927	1	INTERGENIC		F	Female Class II						0	2	2	0	4	0.801909	1.17748	CBnPAs	1.17748	0.801909	CBnPAs		CB	CBNPAS	CRELD2	2422											Creld2
ncRNA_inter_chr5_3972		chr5	9028191	9028841	-	9028841	1	INTERGENIC		F			F	5.63393	-5.42672	CB	1	0	0	0	1	1.02667	5.63393	CB	5.63393	1.02667	CB		CB	CB	CROT	31046
ncRNA_inter_chr4_3641		chr4	125627139	125661511	+	125627139	3	INTERGENIC		F	Female Class II	IV	F	1.68758	-74.0501	CB	1	8	3	0	12	0.836594	1.05091	NUC	2.30276	0.362373	CYTO				CSF3R	40392											Csf3r
ncRNA_as_chr7_6192		chr7	56098307	56117561	+	56098307	2	ANTISENSE		F	Female Class I		F	15.1929	-3.80385	NP	1	1	2	0	4	13.1872	49.5835	CBnPAs	49.5835	13.1872	CBnPAs			CBNPAS	CSRP3	0				CSRP3
ncRNA_inter_chr5_4593		chr5	122308274	122310131	+	122308274	1	INTERGENIC		F							0	1	0	0	1	1.16236	2.96224	CB	2.96224	1.16236	CB		CB	CB	CUX2	94						CUX2	CUX2
ncRNA_inter_chr2_1497		chr2	77863194	77863684	-	77863684	1	INTERGENIC		F							0	1	0	0	1	0.100733	0.0968006	CB	0.0968006	0.100733	CB				CWC22	78782
ncRNA_as_chr19_15090		chr19	46742062	46753522	+	46742062	2	ANTISENSE		F							0	3	0	2	5	0.0483529	0.113036	CBnPAs	0.113036	0.0483529	CBnPAs				CYP17A1	0				CYP17A1		CYP17A1		CYP17A1
ncRNA_inter_chr7_6004		chr7	27077872	27078096	+	27077872	1	INTERGENIC		F							0	1	0	0	1	0.0498793	0.701239	NP	0.701239	0.0498793	NP				CYP2A4	14115						CYP2A4
ncRNA_inter_chr7_6005		chr7	27082889	27083746	-	27083746	1	INTERGENIC		F							0	1	0	0	1	0.0924639	0.0846113	CB	0.308905	0.0694689	CBnPAs				CYP2A4	8465						CYP2A4
ncRNA_inter_chr7_6008		chr7	27617989	27619090	-	27619090	1	INTERGENIC		F	Female Class II						0	4	1	0	5	0.30481	0.682671	CB	0.682671	0.30481	CB		CB		CYP2A5	1268	CYP2A5	-1268					CYP2A5
ncRNA_inter_chr7_5998		chr7	26670803	26677472	-	26677472	2	INTERGENIC		F							0	1	0	0	1	0.764309	0.520713	NUC	1.62703	0.64129	CBnPAs			CBNPAS	CYP2B10	5205							CYP2B10
ncRNA_intra_chr7_6001		chr7	26855254	26965199	+	26855254	2	INTRAGENIC		F	Female Class II		F	25.2581	-83.3059	CBnPAs	1	8	4	0	13	0.29904	25.2581	CBnPAs	25.2581	0.29904	CBnPAs		CB	CBNPAS	CYP2B13,CYP2B9	0					CYP2B13,CYP2B9	CYP2B13,CYP2B9,	CYP2B13				Cyp2b13,Cyp2b9
ncRNA_inter_chr7_6002		chr7	27012557	27013308	+	27012557	1	INTERGENIC		F	Female Class II						0	1	1	0	2	0.0304203	0.0614291	NUC	0.356107	N/A	CBnPAs				CYP2B9	16879						CYP2B9					Cyp2b9
ncRNA_intra_chr19_15014		chr19	40083334	40185159	+	40083334	2	INTRAGENIC		F	Female Class II		F	6.45296	-8.05741	CBnPAs	1	2	2	0	5	0.775458	6.45296	CBnPAs	6.45296	0.775458	CBnPAs	NUC		CBNPAS	CYP2C37,CYP2C54,CYP2C50	0					CYP2C37,CYP2C50	CYP2C37,CYP2C54,CYP2C50	CYP2C37,CYP2C54,CYP2C50	CYP2C37,CYP2C54,CYP2C50			Cyp2c54
ncRNA_intra_chr19_15015		chr19	40084639	40186452	-	40186452	2	INTRAGENIC		F							0	1	0	0	1	N/A	N/A	N/A	N/A	N/A	N/A				CYP2C37,CYP2C54,CYP2C50	0					CYP2C54	CYP2C37,CYP2C54,CYP2C50	CYP2C37,CYP2C54,CYP2C50	CYP2C37,CYP2C54,CYP2C50			Cyp2c54
ncRNA_as_chr19_15005		chr19	39535590	39561982	+	39535590	2	ANTISENSE		F							0	1	0	0	1	0.0313713	0.0170141	CB	0.0672325	N/A	CBnPAs				CYP2C38	0				CYP2C38		CYP2C38	CYP2C38
ncRNA_intra_chr19_15008		chr19	39861396	39935056	-	39935056	2	INTRAGENIC		F	Female Class I		F	1.03449	-753.315	CBnPAs	1	11	2	1	15	0.00911241	0.144955	CB	1.03449	N/A	CBnPAs			CBNPAS	CYP2C40,CYP2C69	0					CYP2C40,CYP2C69	CYP2C40,CYP2C69,	CYP2C40,CYP2C69
ncRNA_as_chr19_15007		chr19	39778300	39933681	+	39778300	2	ANTISENSE		F	Female Class I						0	3	1	2	6	0.0429983	0.0970693	CB	0.0970693	0.0429983	CB				CYP2C68,CYP2C40,CYP2C69	0				CYP2C68,CYP2C40,CYP2C69		CYP2C68,CYP2C40,CYP2C69	CYP2C40,CYP2C69	CYP2C68
ncRNA_inter_chr19_15018		chr19	40266359	40266811	-	40266811	1	INTERGENIC		F							0	1	0	0	1	0.426776	1.74454	CB	1.74454	0.426776	CB				CYP2C70	4584
ncRNA_intra_chr5_4726		chr5	146226308	146341912	-	146341912	2	INTRAGENIC		F	Female Class I		F	4.53807	-210.953	CBnPAs	1	7	1	0	9	N/A	N/A	N/A	4.53807	N/A	CBnPAs			CBNPAS	CYP3A16,CYP3A41A,CYP3A41B	0					CYP3A16,CYP3A41A,CYP3A41B	CYP3A16,CYP3A41A,CYP3A41B	CYP3A16CYP3A41B
ncRNA_intra_chr5_4730		chr5	146229177	146344351	-	146344351	2	INTRAGENIC		F	Female Class I		F	1.27096	-47.9426	CBnPAs	1	6	1	0	8	N/A	N/A	N/A	1.27096	N/A	CBnPAs				CYP3A16,CYP3A41A,CYP3A41B	0					CYP3A16,CYP3A41A,CYP3A41B	CYP3A16,CYP3A41A,CYP3A41B	CYP3A16CYP3A41B
ncRNA_as_chr5_4727		chr5	146226443	146405110	+	146226443	2	ANTISENSE		F							0	1	0	0	1	N/A	N/A	N/A	0.00864866	N/A	CB				CYP3A16,CYP3A41A,CYP3A41B	0				CYP3A16,CYP3A41A,CYP3A41B		CYP3A16,CYP3A41A,CYP3A41B	CYP3A16CYP3A41B
ncRNA_as_chr5_4729		chr5	146228595	146406959	+	146228595	2	ANTISENSE		F							0	1	0	0	1	N/A	N/A	N/A	N/A	N/A	N/A				CYP3A16,CYP3A41A,CYP3A41B	0				CYP3A16,CYP3A41A,CYP3A41B		CYP3A16,CYP3A41A,CYP3A41B	CYP3A16CYP3A41B
ncRNA_intra_chr5_4739		chr5	146389396	146510513	-	146510513	2	INTRAGENIC		F	Female Class I	III	F	1.41362	-129.322	CBnPAs	1	8	2	0	11	N/A	N/A	N/A	1.41362	N/A	CBnPAs			CBNPAS	CYP3A41A,CYP3A41B	43798					CYP3A41A,CYP3A41B	CYP3A41A,CYP3A41B,	CYP3A41B
ncRNA_intra_chr5_4732		chr5	146340359	146612450	-	146612450	2	INTRAGENIC		F	Female Class I		F	0.726236	-182.906	CBnPAs	1	10	2	0	13	N/A	N/A	N/A	0.726236	N/A	CBnPAs			CBNPAS	CYP3A41A,CYP3A41B,CYP3A44	0					CYP3A41A,CYP3A41B,CYP3A44	CYP3A41A,CYP3A41B,CYP3A44	CYP3A41B,CYP3A44
ncRNA_intra_chr5_4740		chr5	146393193	146600990	-	146600990	2	INTRAGENIC		F	Female Class I	III	F	15.918	-549.737	CBnPAs	1	10	2	0	13	0.0983258	0.213685	CB	15.918	N/A	CBnPAs		NP	CBNPAS	CYP3A44	0					CYP3A44	CYP3A44	CYP3A44
ncRNA_intra_chr5_4741		chr5	146402364	146611489	-	146611489	2	INTRAGENIC		F	Female Class I	III	F	11.2773	-481.602	CBnPAs	1	11	2	0	14	0.0471761	0.450409	CB	11.2773	0.0139488	CBnPAs			CBNPAS	CYP3A44	0					CYP3A44	CYP3A44	CYP3A44
ncRNA_as_chr5_4733		chr5	146382913	146588841	+	146382913	3	ANTISENSE		F	Female Class I		F	2.72506	-26.6326	CB	3	4	1	1	9	0.0946496	2.72506	CB	2.72506	0.0946496	CB				CYP3A44	0				CYP3A44		CYP3A44	CYP3A44
ncRNA_as_chr5_4742		chr5	146402701	146611844	+	146402701	3	ANTISENSE		F							0	2	0	1	3	N/A	N/A	N/A	0.0146872	N/A	CBnPAs				CYP3A44	0				CYP3A44		CYP3A44	CYP3A44
ncRNA_as_chr5_4743		chr5	146407843	146617021	+	146407843	3	ANTISENSE		F							0	3	0	0	3	0.0219683	N/A	CYTO	0.303508	N/A	CBnPAs				CYP3A44	0				CYP3A44		CYP3A44	CYP3A44
ncRNA_as_chr5_4744		chr5	146506345	146669520	+	146506345	2	ANTISENSE		F	Female Class II		F	4.1314	-222.313	CBnPAs	1	4	1	0	6	0.102039	N/A	NUC	4.1314	N/A	CBnPAs	NUC			CYP3A44,CYP3A11	0				CYP3A44,CYP3A11		CYP3A44	CYP3A44,CYP3A11
ncRNA_intra_chr5_4738		chr5	146389075	146670818	-	146670818	2	INTRAGENIC		F	Female Class II						0	2	3	0	5	7.51668	5.09658	NP	5.2979	2.34348	CBnPAs	NUC	NP	CBNPAS	CYP3A44,CYP3A11	0					CYP3A44,CYP3A11	CYP3A44	CYP3A44,CYP3A11
ncRNA_inter_chr15_12606		chr15	61285498	61345161	+	61285498	4	INTERGENIC		F	Female Class I	IV					0	1	1	0	2	0.174994	0.115808	CYTO	0.281747	0.0956905	CB				D030024E09RIK	185678
ncRNA_inter_chr6_5626		chr6	127286102	127290106	-	127290106	1	INTERGENIC		F	Female Class I		F	5.99191	-24.7783	CBnPAs	1	5	1	0	7	0.542138	2.52896	CB	5.99191	0.182804	CBnPAs			CBNPAS	D130058E03	28118
ncRNA_inter_chr6_5627		chr6	127290544	127291784	-	127291784	1	INTERGENIC		F	Female Class I		F	2.51013	-18.1322	CBnPAs	1	2	1	0	4	0.228608	0.0875751	CB	2.51013	0.11129	CBnPAs			CBNPAS	D130058E03	32560
ncRNA_inter_chr13_11440		chr13	60602667	60608140	+	60602667	1	INTERGENIC		F	Female Class I						0	1	2	0	3	0.256051	0.801663	CBnPAs	0.966409	0.1293	CB				DAPK1	95168						DAPK1
ncRNA_inter_chr8_7100		chr8	64399625	64401702	-	64401702	1	INTERGENIC		F							0	1	0	0	1	0.186432	0.37218	CB	0.37218	0.186432	CB				DDX60	5182
ncRNA_inter_chr15_12538		chr15	55109405	55112339	-	55112339	3	INTERGENIC		F							0	1	0	0	1	1.03287	1.05562	NP	2.34211	1.00353	CB				DEPTOR	18578
ncRNA_inter_chr11_9963		chr11	86653214	86653692	-	86653692	1	INTERGENIC		F			F	24.1753	-2.57218	CB	1	0	0	0	1	9.50717	24.1753	CB	24.1753	9.50717	CB		CB	CB	DHX40	32053
ncRNA_inter_chr11_9964		chr11	86653999	86656921	-	86656921	1	INTERGENIC		F	Female Class II		F	13.0791	-2.55415	CB	1	3	2	0	6	5.24873	13.0791	CB	13.0791	5.24873	CB		CB	CB	DHX40	32838
ncRNA_inter_chr11_9967		chr11	86666761	86677667	-	86677667	1	INTERGENIC		F	Female Class II		F	46.0356	-2.39405	CBnPAs	1	6	2	0	9	44.8551	92.9999	CB	92.9999	44.8551	CB	NUC	CB		DHX40	45600
ncRNA_inter_chr11_9965		chr11	86663312	86685428	+	86663312	5	INTERGENIC		F	Female Class II						0	1	3	0	4	1.17012	2.06038	CB	2.06038	1.17012	CB				DHX40	42151
ncRNA_inter_chr11_9966		chr11	86663813	86666555	-	86666555	1	INTERGENIC		F	Female Class II						0	4	2	0	6	64.2658	142.471	CB	142.471	64.2658	CB	NUC	CB	CB	DHX40	42652
ncRNA_inter_chr17_14051		chr17	70452421	70454385	+	70452421	1	INTERGENIC		F	Female Class I						0	1	2	0	3	0.567196	1.7758	CBnPAs	1.7758	0.567196	CBnPAs			CBNPAS	DLGAP1	319747						DLGAP1
ncRNA_as_chr16_13512		chr16	93788097	93795122	-	93795122	3	ANTISENSE		F	Female Class II						0	1	1	0	2	0.016371	0.0114267	NUC	0.043355	0.00729222	CYTO				DOPEY2	0				DOPEY2
ncRNA_inter_chr1_775		chr1	166788476	166815278	-	166815278	4	INTERGENIC		F							0	2	0	0	2	12.113	19.2832	CBnPAs	19.2832	12.113	CBnPAs	NUC	CB	CBNPAS	DPT	34080								DPT			Dpt
ncRNA_inter_chr10_9221		chr10	98695575	98723494	+	98695575	6	INTERGENIC		F	Female Class II						0	1	4	0	5	16.609	20.6454	CB	20.6454	16.609	CB	NUC	CB		DUSP6	2371							DUSP6
ncRNA_inter_chr10_9222		chr10	98730134	98733144	-	98733144	2	INTERGENIC		F	Female Class II						0	2	1	0	3	0.252077	0.725354	CB	0.725354	0.252077	CB		CB	CB	DUSP6	12							DUSP6
ncRNA_inter_chrX_15240		chrX	9325108	9333758	+	9325108	1	INTERGENIC		F	Female Class I		F	2.88313	-7.00458	CBnPAs	2	4	1	0	7	0.381274	2.88313	CBnPAs	2.88313	0.381274	CBnPAs	NUC	CB	CBNPAS	DYNLT3	85000
ncRNA_inter_chr6_5687		chr6	136405772	136408580	-	136408580	1	INTERGENIC		F			F	0.682485	-10.761	CBnPAs	1	3	0	0	4	0.313111	0.819108	NP	1.44059	0.202387	CB				E330021D16RIK	41683
ncRNA_inter_chr6_5688		chr6	136408646	136409133	-	136409133	1	INTERGENIC		F							0	1	0	0	1	N/A	N/A	N/A	N/A	N/A	N/A				E330021D16RIK	44557
ncRNA_inter_chr6_5690		chr6	136410054	136410981	-	136410981	1	INTERGENIC		F							0	2	0	0	2	0.0372008	0.19585	CBnPAs	0.19585	0.0372008	CBnPAs				E330021D16RIK	45965
ncRNA_inter_chr10_9208		chr10	95540203	95540442	-	95540442	1	INTERGENIC		F							0	1	0	0	1	N/A	N/A	N/A	0.0117093	N/A	NP				EEA1	32052
ncRNA_as_chr6_5340		chr6	87679755	87710723	-	87710723	5	ANTISENSE		F	Female Class I		F	2.0069	-5.33203	CBnPAs	1	5	1	0	7	0.347359	2.0069	CBnPAs	2.0069	0.347359	CBnPAs		CB	CBNPAS	EFCC1	0				EFCC1
ncRNA_inter_chr11_9513		chr11	16819236	16820752	+	16819236	1	INTERGENIC		F			F	0.850522	-9.09813	CBnPAs	1	0	0	0	1	0.0830897	0.850522	CBnPAs	0.850522	0.0830897	CBnPAs			CBNPAS	EGFR	5327							EGFR	EGFR			Egfr
ncRNA_inter_chr8_7661		chr8	127473383	127480115	+	127473383	1	INTERGENIC		F							0	1	0	0	1	1.28173	1.54691	CBnPAs	2.1185	1.27129	CB		CB		EGLN1	230	EGLN1	-230
ncRNA_inter_chr2_1292		chr2	49306238	49306920	-	49306920	1	INTERGENIC		F							0	1	0	0	1	0.129987	0.0627999	CB	0.140891	0.12909	NUC				EPC2	86	EPC2	-86
ncRNA_inter_chr4_3893		chr4	150253181	150254820	+	150253181	1	INTERGENIC		F							0	1	0	0	1	0.188902	N/A	CB	N/A	N/A	N/A				ERRFI1	10193							ERRFI1	ERRFI1
ncRNA_as_chr10_8448		chr10	5340939	5342709	+	5340939	1	ANTISENSE		F							0	1	0	0	1	0.0433835	N/A	NP	0.0159403	N/A	CYTO				ESR1	0				ESR1		ESR1					Esr1
ncRNA_inter_chr5_4592		chr5	122306202	122307219	-	122307219	1	INTERGENIC		F							0	1	0	0	1	0.197613	0.639298	CBnPAs	0.639298	0.197613	CBnPAs				FAM109A	1595
ncRNA_inter_chr19_15179		chr19	57362860	57389182	-	57389182	1	INTERGENIC		F	Female Class II						0	4	2	0	6	8.99651	12.4065	CBnPAs	12.4065	8.99651	CBnPAs	NUC	CB	CBNPAS	FAM160B1	46317						FAM160B1					Fam160b1
ncRNA_inter_chr4_3177		chr4	43442450	43444983	+	43442450	2	INTERGENIC		F							0	2	0	0	2	0.0942224	0.084234	NUC	0.173243	0.0939093	CB				FAM166B	445	FAM166B	-445
ncRNA_inter_chr9_8073		chr9	70505994	70520648	+	70505994	2	INTERGENIC		F			F	16.0119	-3.21791	CB	1	1	0	0	2	5.1148	16.0119	CB	16.0119	5.1148	CB		CB	CB	FAM63B	1014	FAM63B	-1014
ncRNA_inter_chr8_7558		chr8	122811192	122813747	+	122811192	1	INTERGENIC		F		III					0	1	0	0	1	0.290223	0.378596	CBnPAs	0.378596	0.290223	CBnPAs		CB		FAM92B	109824
ncRNA_inter_chr8_7552		chr8	122800078	122801268	+	122800078	1	INTERGENIC		F							0	1	0	0	1	1.7173	1.60662	CBnPAs	1.60662	1.7173	CBnPAs				FAM92B	98710
ncRNA_inter_chr8_7562		chr8	122821812	122823907	+	122821812	1	INTERGENIC		F							0	1	0	0	1	0.738868	0.838545	CBnPAs	0.838545	0.738868	CBnPAs			CBNPAS	FAM92B	120444
ncRNA_inter_chr8_7565		chr8	122836844	122838403	+	122836844	1	INTERGENIC		F							0	1	0	0	1	1.10654	0.0660944	CB	1.14758	0.921858	CBnPAs			CBNPAS	FAM92B	135476
ncRNA_inter_chr13_11201		chr13	36686166	36691018	-	36691018	1	INTERGENIC		F	Female Class I						0	1	4	2	7	0.878976	2.07144	CBnPAs	2.07144	0.878976	CBnPAs		CB	CBNPAS	FARS2	56703
ncRNA_as_chr13_11420		chr13	56628572	56631046	-	56631046	3	ANTISENSE		F							0	1	0	0	1	0.703756	0.932558	CB	0.932558	0.703756	CB		CB		FBXL21	0				FBXL21
ncRNA_as_chr4_3843		chr4	147520177	147525289	+	147520177	3	ANTISENSE		F			F	0.737396	-3.52456	CB	1	2	0	0	3	0.219238	0.737396	CB	0.737396	0.219238	CB	NUC	CB		FBXO6,MIR7022	0				FBXO6,MIR7022
ncRNA_inter_chr8_6946		chr8	42239276	42259402	+	42239276	4	INTERGENIC		F	Female Class I	IV	F	0.443549	-6.4241	CBnPAs	1	6	1	0	8	0.25881	1.16479	CB	1.16479	0.25881	CB				FGL1	17386											Fgl1
ncRNA_as_chr8_6954		chr8	42278814	42289558	+	42278814	1	ANTISENSE		F							0	1	0	0	1	1.41582	1.6271	NP	3.23149	0.955656	CYTO	CYTO	NP		FGL1	0				FGL1							Fgl1
ncRNA_inter_chr8_6948		chr8	42262948	42265141	+	42262948	1	INTERGENIC		F							0	1	0	0	1	N/A	N/A	N/A	0.0730085	N/A	NUC				FGL1	11647											Fgl1
ncRNA_inter_chr1_754		chr1	164916170	164917613	+	164916170	1	INTERGENIC		F							0	1	0	0	1	N/A	N/A	N/A	0.245113	N/A	NP				FMO3	1549	FMO3	-1549				FMO3	FMO3
ncRNA_inter_chr1_755		chr1	164930723	164933681	+	164930723	1	INTERGENIC		F			F	3.85595	-94.5239	CB	2	3	0	0	5	0.0300799	3.85595	CB	3.85595	0.0300799	CB		CB		FMO3	16102						FMO3	FMO3
ncRNA_inter_chr1_751		chr1	164882589	164883581	+	164882589	1	INTERGENIC		F	Female Class I	III					0	4	1	1	6	N/A	N/A	N/A	0.0483544	N/A	CB				FMO3	350						FMO3	FMO3
ncRNA_as_chr1_752		chr1	164884572	164888451	+	164884572	1	ANTISENSE		F	Female Class I						0	4	1	2	7	0.0424658	0.14641	CB	0.14641	0.0424658	CB				FMO3	0				FMO3		FMO3	FMO3
ncRNA_inter_chr1_290		chr1	71860185	71888434	+	71860185	4	INTERGENIC		F	Female Class I		F	3.31823	-6.84725	CB	2	4	2	0	8	0.493772	3.31823	CB	3.31823	0.493772	CB		CB		FN1	160378											Fn1
ncRNA_as_chr7_6440		chr7	108986870	108995913	+	108986870	2	ANTISENSE		F							0	1	0	0	1	12.057	13.7211	CB	13.7211	12.057	CB	NUC	CB		FOLR2	0	INPPL1	-131		FOLR2
ncRNA_inter_chr2_1827		chr2	147701840	147726971	-	147726971	6	INTERGENIC		F	Female Class I						0	1	4	0	5	6.0021	13.2103	CB	13.2103	6.0021	CB		CB		FOXA2	141642											Foxa2
ncRNA_inter_chr12_10810		chr12	100759923	100764605	-	100764605	1	INTERGENIC		F							0	1	0	0	1	7.1169	7.51983	CBnPAs	7.51983	7.1169	CBnPAs		CB	CBNPAS	FOXN3	71640
ncRNA_as_chr4_3225		chr4	46866989	46891117	+	46866989	5	ANTISENSE		F			F	0.256403	-7.28896	CYTO	1	1	0	0	2	0.0323677	0.256403	CYTO	0.256403	0.0323677	CYTO				GABBR2	0				GABBR2
ncRNA_inter_chr8_6766		chr8	13506181	13518542	+	13506181	2	INTERGENIC		F	Female Class II						0	3	3	0	6	0.35577	0.419269	CBnPAs	0.419269	0.35577	CBnPAs		CB		GAS6	11647							GAS6	GAS6
ncRNA_inter_chr8_6767		chr8	13510154	13518360	-	13518360	2	INTERGENIC		F							0	1	0	0	1	0.217265	0.146297	CB	0.146297	0.217265	CB				GAS6	15620							GAS6	GAS6
ncRNA_inter_chr5_4364		chr5	89907903	89909915	+	89907903	1	INTERGENIC		F							0	1	0	0	1	0.820927	0.930807	CBnPAs	0.930807	0.820927	CBnPAs				GC	20981
ncRNA_inter_chr19_14839		chr19	17393103	17395594	+	17393103	1	INTERGENIC		F							0	1	0	0	1	N/A	N/A	N/A	N/A	N/A	N/A				GCNT1	5037
ncRNA_inter_chrX_15256		chrX	11860780	11915273	+	11860780	3	INTERGENIC		F	Female Class II	III	F	3.79499	-4.53559	CB	1	2	2	0	5	0.861972	3.79499	CB	3.79499	0.861972	CB		CB		GM14635	1632
ncRNA_inter_chrX_15255		chrX	11829405	11831696	+	11829405	1	INTERGENIC		F			F	3.80203	-3.1131	CB	1	0	0	0	1	1.25541	3.80203	CB	3.80203	1.25541	CB	NUC	CB	CB	GM14635	85209
ncRNA_inter_chr16_13049		chr16	10323917	10327942	-	10327942	1	INTERGENIC		F	Female Class II	III	F	8.40196	-3.43473	CBnPAs	1	5	1	2	9	2.36577	8.40196	CBnPAs	8.40196	2.36577	CBnPAs			CBNPAS	GM1600	0						GM1600	GM1600
ncRNA_inter_chr9_8101		chr9	74630992	74643995	-	74643995	2	INTERGENIC		F	Female Class I		F	0.56668	-5.18088	CBnPAs	1	1	4	0	6	0.169879	0.800647	CB	0.800647	0.169879	CB		CB		GM16551	52249							GM16551
ncRNA_inter_chr16_13191		chr16	29986066	29996339	-	29996339	1	INTERGENIC		F							0	2	0	0	2	0.193911	0.126902	CB	0.232446	0.147668	CBnPAs				GM1968	6857
ncRNA_inter_chr10_9223		chr10	98912860	98932132	-	98932132	3	INTERGENIC		F	Female Class II		F	1.93125	-3.20332	CBnPAs	1	10	4	0	15	0.77169	1.63165	CB	1.93125	0.562618	CBnPAs		CB		GM20110	139673
ncRNA_inter_chr10_8820		chr10	33533692	33534989	-	33534989	1	INTERGENIC		F							0	2	0	0	2	0.00922451	0.0375073	CBnPAs	0.0375073	0.00922451	CBnPAs			CBNPAS	GM4794	31772						GM4794	GM4794
ncRNA_inter_chr4_3852		chr4	148087655	148090692	+	148087655	2	INTERGENIC		F							0	1	0	2	3	0.204836	0.095589	NUC	0.403726	0.146392	CYTO				GM572	41975
ncRNA_inter_chr5_4574		chr5	119713779	119720402	-	119720402	2	INTERGENIC		F							0	1	0	0	1	0.49572	0.630372	CBnPAs	0.630372	0.49572	CBnPAs		CB	CBNPAS	GM7538	63753
ncRNA_intra_chr1_350		chr1	85107276	85256885	+	85107276	3	INTRAGENIC		F							0	1	0	0	1	0.224271	0.598743	CBnPAs	0.598743	0.224271	CBnPAs				GM7609,C130026I21RIK	0	A530032D15RIK	-849			GM7609
ncRNA_inter_chr2_1936		chr2	160072222	160078686	+	160072222	1	INTERGENIC		F	Female Class I		F	31.0489	-9.80385	CB	2	3	1	0	6	3.19944	31.0489	CB	31.0489	3.19944	CB		CB		GM826	58451
ncRNA_inter_chr2_1934		chr2	160057380	160070594	-	160070594	1	INTERGENIC		F	Female Class I		F	1.22094	-2.52886	CBnPAs	1	0	4	0	5	0.443066	1.22094	CBnPAs	1.22094	0.443066	CBnPAs			CBNPAS	GM826	66543
ncRNA_inter_chr2_1937		chr2	160078772	160081223	+	160078772	1	INTERGENIC		F	Female Class I						0	2	1	0	3	0.805335	1.89764	CB	1.89764	0.805335	CB				GM826	55914
ncRNA_inter_chr2_1938		chr2	160081574	160085224	+	160081574	1	INTERGENIC		F							0	3	0	0	3	0.263731	0.511515	CBnPAs	0.791693	0.139307	CB		CB		GM826	51913
ncRNA_as_chr4_3537		chr4	108078592	108080895	+	108078592	1	ANTISENSE		F							0	2	0	0	2	0.222043	0.817154	NUC	0.817154	0.222043	NUC	NUC			GPX7	0				GPX7
ncRNA_as_chr9_7843		chr9	40131258	40139886	+	40131258	1	ANTISENSE		F	Female Class II		F	0.263924	-6.09727	CB	1	2	2	0	5	0.0930969	0.242066	CBnPAs	0.263924	0.0446527	CB		CB		GRAMD1B	0				GRAMD1B
ncRNA_inter_chr9_7878		chr9	42313386	42319726	+	42313386	2	INTERGENIC		F	Female Class I		F	2.05652	-3.54734	CBnPAs	1	8	4	0	13	0.530488	2.05652	CBnPAs	2.05652	0.530488	CBnPAs			CBNPAS	GRIK4	8769							GRIK4
ncRNA_inter_chr13_11412		chr13	55539454	55545916	+	55539454	1	INTERGENIC		F	Female Class I						0	1	3	0	4	7.56878	7.79307	CBnPAs	7.79307	7.56878	CBnPAs		CB		GRK6	517
ncRNA_inter_chr11_10091		chr11	102285341	102291512	-	102291512	1	INTERGENIC		F							0	2	0	0	2	2.84524	4.66843	CBnPAs	4.66843	2.84524	CBnPAs		CB		GRN	124	GRN	-124
ncRNA_as_chr10_9015		chr10	75246884	75261214	+	75246884	2	ANTISENSE		F	Female Class II						0	1	1	0	2	0.264836	0.287695	CB	0.400145	0.0689826	CYTO				GSTT1	0	GSTT3	-2726		GSTT1		GSTT3	GSTT1,GSTT3		GSTT1	GSTT1
ncRNA_inter_chr7_6180		chr7	54084505	54085054	-	54085054	1	INTERGENIC		F			F	0.51115	-7.45917	CB	1	0	0	0	1	0.065388	0.51115	CB	0.51115	0.065388	CB		CB	CB	GTF2H1	5336
ncRNA_inter_chr13_11031		chr13	9015434	9023197	-	9023197	1	INTERGENIC		F	Female Class I		F	24.5824	-2.02952	CBnPAs	1	2	4	0	7	32.6261	47.972	CB	47.972	32.6261	CB	NUC	CB		GTPBP4	20177							GTPBP4
ncRNA_inter_chr18_14387		chr18	32720139	32721698	+	32720139	1	INTERGENIC		F	Female Class II						0	1	1	0	2	0.0471444	0.104773	CBnPAs	0.104773	0.0471444	CBnPAs			CBNPAS	GYPC	452	GYPC	-452
ncRNA_inter_chr18_14389		chr18	32734052	32735390	+	32734052	1	INTERGENIC		F							0	1	0	0	1	0.0455796	0.366466	CBnPAs	0.366466	0.0455796	CBnPAs			CBNPAS	GYPC	14365
ncRNA_inter_chr18_14390		chr18	32735872	32738134	+	32735872	1	INTERGENIC		F	Female Class II						0	2	1	0	3	0.0304183	0.0861928	CBnPAs	0.0861928	0.0304183	CBnPAs			CBNPAS	GYPC	16185
ncRNA_inter_chr18_14391		chr18	32743573	32744491	+	32743573	1	INTERGENIC		F							0	1	0	0	1	0.166214	0.189384	CBnPAs	0.189384	0.166214	CBnPAs			CBNPAS	GYPC	23886
ncRNA_inter_chr15_12609		chr15	61984339	61994161	-	61994161	4	INTERGENIC		F	Female Class I		F	23.8982	-3.77441	CB	1	1	4	0	6	6.43474	23.8982	CB	23.8982	6.43474	CB		CB		H2AFY3	54935
ncRNA_inter_chr15_12630		chr15	62550438	62552235	-	62552235	1	INTERGENIC		F			F	0.240979	-10.9049	CB	1	0	0	0	1	0.0212809	0.240979	CB	0.240979	0.0212809	CB				H2AFY3	499433
ncRNA_as_chr17_13905		chr17	36924674	36955053	-	36955053	8	ANTISENSE		F	Female Class I						0	1	1	0	2	2.01835	1.3913	CB	1.3913	2.01835	CB				H2-M10.6	0				H2-M10.6
ncRNA_as_chr7_6048		chr7	31707653	31729453	+	31707653	2	ANTISENSE		F	Female Class II						0	1	1	0	2	0.151525	0.141928	NUC	0.312625	0.0770158	CYTO				HAMP2,HAMP	0				HAMP2,HAMP			HAMP2,HAMP		HAMP	HAMP
ncRNA_as_chr11_10101		chr11	102980920	102982851	-	102982851	1	ANTISENSE		F							0	1	0	0	1	0.362938	0.570319	CBnPAs	0.570319	0.362938	CBnPAs		CB		HEXIM1	0				HEXIM1
ncRNA_inter_chr3_2618		chr3	96326992	96329031	-	96329031	1	INTERGENIC		F							0	1	0	0	1	0.135266	0.104213	CB	0.156587	0.0983509	NUC				HFE2	77	HFE2	-77
ncRNA_inter_chr12_10660		chr12	74980190	74985612	+	74980190	1	INTERGENIC		F							0	1	0	0	1	5.01789	5.95015	CB	5.95015	5.01789	CB		CB		HIF1A	23242							HIF1A				Hif1a
ncRNA_inter_chr9_8147		chr9	83086689	83105441	-	83105441	1	INTERGENIC		F	Female Class II						0	1	4	0	5	34.9631	37.2646	CBnPAs	37.2646	34.9631	CBnPAs		CB	CBNPAS	HMGN3	46476
ncRNA_inter_chr9_8149		chr9	83141507	83142146	-	83142146	1	INTERGENIC		F	Female Class II						0	2	3	0	5	1.36779	1.87259	CBnPAs	1.87259	1.36779	CBnPAs			CBNPAS	HMGN3	101294
ncRNA_inter_chr2_1477		chr2	75446862	75450464	-	75450464	4	INTERGENIC		F	Female Class I						0	2	1	0	3	10.1004	6.40254	CB	6.40254	10.1004	CB	NUC			HNRNPA3	46852
ncRNA_inter_chr17_14121		chr17	80491737	80494709	-	80494709	1	INTERGENIC		F							0	1	0	0	1	0.799699	0.680654	CB	0.680654	0.799699	CB		CB		HNRNPLL	30130
ncRNA_as_chr8_7523		chr8	120217674	120233332	-	120233332	2	ANTISENSE		F			F	0.308331	-14.068	CYTO	1	0	1	0	2	1.86368	2.09953	CB	2.09953	1.86368	CB	NUC	CB	CB	HSD17B2	0				HSD17B2			HSD17B2
ncRNA_inter_chr17_13843		chr17	32042140	32046194	-	32046194	2	INTERGENIC		F			F	19.8971	-4.94748	CYTO	4	4	0	0	8	3.82597	19.8971	CYTO	19.8971	3.82597	CYTO			CB	HSF2BP	35520
ncRNA_inter_chr5_4128		chr5	35255244	35258066	-	35258066	1	INTERGENIC		F							0	1	0	0	1	0.163326	0.571944	CBnPAs	0.571944	0.163326	CBnPAs				HTT	62
ncRNA_inter_chrX_15248		chrX	9385272	9390464	+	9385272	1	INTERGENIC		F			F	15.8069	-7.55433	CB	2	4	0	0	6	2.19051	15.8069	CB	15.8069	2.19051	CB	NUC	CB	CB	HYPM	33609						HYPM	HYPM
ncRNA_inter_chrX_15242		chrX	9339822	9356108	+	9339822	2	INTERGENIC		F	Female Class I		F	1.81594	-12.5184	CBnPAs	1	6	1	0	8	0.136986	1.81594	CBnPAs	1.81594	0.136986	CBnPAs		CB	CBNPAS	HYPM	67965						HYPM	HYPM
ncRNA_inter_chrX_15244		chrX	9364128	9371036	+	9364128	1	INTERGENIC		F			F	1.98024	-5.85132	CBnPAs	1	4	0	0	5	0.316937	1.98024	CBnPAs	1.98024	0.316937	CBnPAs	NUC	CB	CBNPAS	HYPM	53037						HYPM	HYPM
ncRNA_inter_chrX_15247		chrX	9381147	9382118	+	9381147	1	INTERGENIC		F			F	8.69262	-12.5864	CB	1	0	0	0	1	0.722434	8.69262	CB	8.69262	0.722434	CB		CB	CB	HYPM	41955						HYPM	HYPM
ncRNA_inter_chrX_15241		chrX	9338381	9339207	+	9338381	1	INTERGENIC		F							0	1	0	0	1	0.0141558	0.138313	CBnPAs	0.138313	0.0141558	CBnPAs			CBNPAS	HYPM	84866						HYPM	HYPM
ncRNA_inter_chrX_15245		chrX	9376696	9378137	+	9376696	1	INTERGENIC		F							0	1	0	0	1	0.939356	2.11654	CBnPAs	2.11654	0.939356	CBnPAs			CBNPAS	HYPM	45936						HYPM	HYPM
ncRNA_inter_chr9_7994		chr9	61021970	61037231	-	61037231	2	INTERGENIC		F	Female Class II	III					0	2	4	0	6	0.72081	0.572435	NP	0.831616	0.589818	CYTO				I730028E13RIK	28905
ncRNA_inter_chr13_11028		chr13	8902821	8903842	+	8902821	1	INTERGENIC		F			F	2.06444	-39.3002	CB	1	0	0	0	1	0.0862208	0.521308	NUC	2.06444	0.0405812	CB				IDI1	11180							IDI1	IDI1
ncRNA_as_chr16_13500		chr16	91365365	91374112	-	91374112	4	ANTISENSE		F	Female Class II		F	0.257419	-5.60408	CBnPAs	1	0	2	0	3	0.218644	0.227588	NUC	0.257419	0.0387284	CBnPAs				IFNAR2	0				IFNAR2							Ifnar2
ncRNA_as_chr11_9449		chr11	7098239	7101983	-	7101983	2	ANTISENSE		F	Female Class II						0	2	2	1	5	0.0164779	0.0526607	CBnPAs	0.0526607	0.0164779	CBnPAs				IGFBP1	0				IGFBP1		IGFBP1	IGFBP1	IGFBP1
ncRNA_inter_chr1_169		chr1	40278298	40280860	+	40278298	5	INTERGENIC		F							0	1	0	0	1	1.00272	0.980127	CBnPAs	0.980127	1.00272	CBnPAs		CB	CBNPAS	IL1R1	1065						IL1R1
ncRNA_inter_chr3_2129		chr3	7616119	7618440	+	7616119	1	INTERGENIC		F							0	3	0	0	3	N/A	N/A	N/A	0.292936	N/A	CBnPAs			CBNPAS	IL7	2693	IL7	-2693				IL7	IL7
ncRNA_inter_chr3_2137		chr3	7644042	7648437	+	7644042	1	INTERGENIC		F	Female Class I	III					0	2	1	1	4	N/A	N/A	N/A	0.0811779	N/A	CBnPAs				IL7	30616						IL7	IL7
ncRNA_inter_chr3_2132		chr3	7621824	7622846	+	7621824	1	INTERGENIC		F							0	1	0	0	1	0.0376826	N/A	CB	0.0848216	N/A	CBnPAs			CBNPAS	IL7	8398						IL7	IL7
ncRNA_inter_chr3_2134		chr3	7625562	7626746	+	7625562	1	INTERGENIC		F							0	1	0	0	1	0.0168708	0.0529317	NP	0.126291	N/A	CB				IL7	12136						IL7	IL7
ncRNA_inter_chr3_2136		chr3	7628834	7633002	+	7628834	1	INTERGENIC		F							0	2	0	0	2	0.0212885	0.0874537	CB	0.18585	0.0159942	CBnPAs			CBNPAS	IL7	15408						IL7	IL7
ncRNA_inter_chr1_496		chr1	123186298	123200784	-	123200784	3	INTERGENIC		F	Female Class I						0	1	4	0	5	42.0858	73.3797	CBnPAs	73.3797	42.0858	CBnPAs	NUC	CB	CBNPAS	INSIG2	146							INSIG2
ncRNA_inter_chr1_1009		chr1	193487557	193493542	+	193487557	1	INTERGENIC		F	Female Class II						0	3	1	0	4	3.49925	9.48612	CB	9.48612	3.49925	CB	NUC	CB	CB	INTS7	41988
ncRNA_inter_chr5_4779		chr5	149562593	149568799	+	149562593	1	INTERGENIC		F	Female Class II		F	7.9563	-2.86497	CBnPAs	1	0	1	0	2	13.5568	31.974	CB	31.974	13.5568	CB		CB	CB	KATNAL1	114361
ncRNA_inter_chr1_320		chr1	78924339	78924631	-	78924631	1	INTERGENIC		F							0	2	0	0	2	0.0982378	N/A	CB	0.0375003	0.0642177	CBnPAs				KCNE4	107740
ncRNA_inter_chr11_10069		chr11	100600114	100601240	+	100600114	1	INTERGENIC		F			F	0.98939	-3.4093	CB	1	0	0	0	1	0.303786	0.98939	CB	0.98939	0.303786	CB		CB	CB	KCNH4	452
ncRNA_inter_chr11_10154		chr11	111455236	111456765	-	111456765	1	INTERGENIC		F							0	1	0	0	1	0.100487	0.0580696	CB	0.339237	N/A	NP				KCNJ2	517098
ncRNA_as_chr9_7824		chr9	34822215	34826459	-	34826459	3	ANTISENSE		F							0	1	0	0	1	0.122636	0.0829915	CBnPAs	0.0829915	0.122636	CBnPAs				KIRREL3	0				KIRREL3
ncRNA_inter_chr14_12237		chr14	100606501	100607641	-	100607641	2	INTERGENIC		F							0	1	0	0	1	1.40223	1.00276	CBnPAs	1.00276	1.40223	CBnPAs		CB	CBNPAS	KLF12	57487
ncRNA_inter_chr14_12239		chr14	100621695	100666597	+	100621695	4	INTERGENIC		F							0	1	0	0	1	0.252998	0.901851	CB	0.901851	0.252998	CB		CB		KLF12	72681
ncRNA_inter_chr14_12241		chr14	100633087	100634100	-	100634100	1	INTERGENIC		F							0	1	0	0	1	12.9501	12.2185	CBnPAs	12.2185	12.9501	CBnPAs		CB	CBNPAS	KLF12	84073
ncRNA_inter_chr14_12249		chr14	100665666	100682975	-	100682975	2	INTERGENIC		F							0	1	0	0	1	102.152	102.829	CBnPAs	102.829	102.152	CBnPAs	NUC	CB	CBNPAS	KLF12	116652
ncRNA_inter_chr8_7610		chr8	124368448	124370356	+	124368448	1	INTERGENIC		F							0	1	0	1	2	0.627613	0.504043	CB	0.504043	0.627613	CB		CB		KLHDC4	14980
ncRNA_inter_chr1_277		chr1	67123620	67124396	-	67124396	1	INTERGENIC		F							0	1	0	0	1	0.31282	0.322471	NUC	0.322471	0.31282	NUC				LANCL1	38175
ncRNA_inter_chr11_9734		chr11	57775413	57777188	-	57777188	2	INTERGENIC		F							0	2	0	0	2	0.283217	0.533029	NP	0.969814	0.232063	CYTO				LARP1	45378
ncRNA_inter_chrX_15376		chrX	93155810	93165493	-	93165493	6	INTERGENIC		F	Female Class II						0	1	2	0	3	0.926152	0.655046	NP	0.655046	0.926152	NP				LAS1L	3498
ncRNA_as_chr2_1207		chr2	32237524	32247171	+	32237524	1	ANTISENSE		F	Female Class II						0	2	1	0	3	0.0966258	0.129986	CYTO	0.129986	0.0966258	CYTO				LCN2	0	1110008P14RIK	-90		LCN2				LCN2	LCN2	LCN2
ncRNA_as_chr11_9897		chr11	78776953	78786069	+	78776953	2	ANTISENSE		F			F	0.297338	-7.89802	CYTO	1	0	0	0	1	0.117055	0.0431082	NP	0.297338	0.0315033	CYTO				LGALS9	0				LGALS9
ncRNA_inter_chr11_9429		chr11	4150539	4153651	+	4150539	2	INTERGENIC		F		IV					0	2	0	0	2	0.0226332	0.0473097	CYTO	0.0815339	N/A	NUC				LIF	3920											Lif
ncRNA_inter_chr13_11628		chr13	98145811	98152659	+	98145811	4	INTERGENIC		F	Female Class II						0	2	4	0	6	0.630144	0.999934	CYTO	0.999934	0.630144	CYTO				LINCENC1	52266
ncRNA_inter_chr3_2986		chr3	149100122	149101543	-	149101543	1	INTERGENIC		F							0	1	0	0	1	0.0867202	0.43946	CBnPAs	0.43946	0.0867202	CBnPAs			CBNPAS	LPHN2	482524
ncRNA_as_chr4_3230		chr4	49216420	49262626	-	49262626	12	ANTISENSE		F	Female Class II						0	3	2	0	5	0.426959	0.620881	CB	0.620881	0.426959	CB		CB		LPPR1	0				LPPR1		LPPR1	LPPR1
ncRNA_inter_chr6_5404		chr6	94733403	94737634	+	94733403	1	INTERGENIC		F							0	1	0	0	1	0.290661	0.362322	CBnPAs	0.362322	0.290661	CBnPAs				LRIG1	83265
ncRNA_intra_chr15_12675		chr15	74822872	74973429	-	74973429	2	INTRAGENIC		F							0	1	0	0	1	0.957755	2.70266	CB	2.70266	0.957755	CB		CB		LY6A,LY6C1,LY6C2	0					LY6A,LY6C1,LY6C2			LY6A			Ly6a
ncRNA_as_chr15_12677		chr15	74837858	74904181	+	74837858	3	ANTISENSE		F	Female Class I						0	1	1	0	2	22.8263	37.3336	CB	37.3336	22.8263	CB	NUC	CB	CB	LY6C1	0				LY6C1
ncRNA_inter_chr15_12683		chr15	75136413	75143346	-	75143346	3	INTERGENIC		F			F	1.44292	-23.4344	CB	1	1	1	0	3	0.339155	0.267691	NUC	1.44292	0.0420106	CB				LY6F	33750
ncRNA_as_chr15_12682		chr15	75043872	75138141	-	75138141	2	ANTISENSE		F							0	1	0	0	1	0.258752	1.21458	CBnPAs	1.21458	0.258752	CBnPAs				LY6F	0				LY6F
ncRNA_intra_chr15_12681		chr15	75043095	75137742	+	75043095	2	INTRAGENIC		F	Female Class I						0	2	1	0	3	0.0492482	0.0150219	CB	0.0688305	0.0456757	CBnPAs				LY6F	0					LY6F
ncRNA_inter_chr15_12685		chr15	75258521	75275395	+	75258521	2	INTERGENIC		F	Female Class I						0	2	1	0	3	0.847301	2.23962	CBnPAs	2.23962	0.847301	CBnPAs			CBNPAS	LY6H	119780
ncRNA_inter_chr15_12661		chr15	74623291	74627161	+	74623291	1	INTERGENIC		F							0	1	0	0	1	0.374767	1.35023	CB	1.35023	0.374767	CB				LY6K	143
ncRNA_inter_chr13_11215		chr13	37629656	37632694	+	37629656	3	INTERGENIC		F	Female Class II	III					0	2	1	2	5	0.390225	0.624001	CYTO	0.624001	0.390225	CYTO				LY86	118752								LY86
ncRNA_inter_chr8_7511		chr8	118245997	118253910	+	118245997	3	INTERGENIC		F							0	1	0	2	3	1.04529	0.449007	NP	1.1406	0.879305	CB				MAF	15204
ncRNA_inter_chr17_14127		chr17	81147500	81155868	-	81155868	1	INTERGENIC		F							0	1	2	0	3	3.40247	5.97945	CBnPAs	5.97945	3.40247	CBnPAs		CB	CBNPAS	MAP4K3	20136
ncRNA_inter_chr17_14130		chr17	81173241	81183032	-	81183032	1	INTERGENIC		F							0	1	0	0	1	1.95993	3.26581	CB	3.26581	1.95993	CB		CB		MAP4K3	45877
ncRNA_inter_chr12_10681		chr12	78139528	78144828	-	78144828	3	INTERGENIC		F	Female Class I		F	1.45431	-15.8051	CB	1	5	1	0	7	0.148871	0.507156	NP	1.45431	0.0786616	CB				MAX	76294
ncRNA_inter_chr2_1451		chr2	70761171	70777303	+	70761171	2	INTERGENIC		F	Female Class II	III	F	1.42737	-7.98744	CBnPAs	1	3	2	0	6	0.159268	1.42737	CBnPAs	1.65416	0.0789058	CB		CB		METTL8	25317
ncRNA_inter_chr4_3618		chr4	122638526	122644529	+	122638526	1	INTERGENIC		F							0	1	1	0	2	2.6675	4.63325	CB	4.63325	2.6675	CB		CB	CB	MFSD2A	96	MFSD2A	-96					MFSD2A	MFSD2A			Mfsd2a
ncRNA_inter_chr4_3615		chr4	122598503	122603183	-	122603183	1	INTERGENIC		F							0	1	0	0	1	0.0368243	N/A	NP	0.125232	N/A	CB				MFSD2A	20911							MFSD2A	MFSD2A			Mfsd2a
ncRNA_inter_chr4_3617		chr4	122618970	122623484	+	122618970	1	INTERGENIC		F							0	1	0	0	1	0.0227062	N/A	NP	0.167606	0.0213237	CB				MFSD2A	610							MFSD2A	MFSD2A			Mfsd2a
ncRNA_inter_chr4_3619		chr4	122648437	122650329	+	122648437	1	INTERGENIC		F							0	2	0	0	2	0.193835	0.230839	CBnPAs	0.230839	0.193835	CBnPAs			CBNPAS	MFSD2A	10007							MFSD2A	MFSD2A			Mfsd2a
ncRNA_inter_chrX_15547		chrX	166432364	166436630	+	166432364	1	INTERGENIC		F	Female Class II		F	18.1158	-71.1154	CBnPAs	1	5	1	0	7	0.234105	18.1158	CBnPAs	18.1158	0.234105	CBnPAs				MID1	3636
ncRNA_inter_chrX_15548		chrX	166436784	166437626	+	166436784	1	INTERGENIC		F							0	3	0	0	3	0.0299894	0.804417	CBnPAs	0.804417	0.0299894	CBnPAs				MID1	8056
ncRNA_inter_chrX_15549		chrX	166438248	166447046	+	166438248	3	INTERGENIC		F	Female Class II						0	2	2	0	4	1.26109	0.22591	NP	14.6445	0.689178	CBnPAs				MID1	9520
ncRNA_inter_chr19_14944		chr19	32544845	32558949	-	32558949	2	INTERGENIC		F							0	1	2	0	3	13.1383	19.9959	CB	19.9959	13.1383	CB	NUC	CB		MINPP1	1310	MINPP1	-1310
ncRNA_inter_chr18_14605		chr18	65403852	65412376	+	65403852	4	INTERGENIC		F	Female Class I						0	1	2	0	3	1364.76	1616.68	CB	1616.68	1364.76	CB	NUC	CB		MIR122	0							MIR122		MIR122	MIR122
ncRNA_inter_chr18_14606		chr18	65412471	65414165	+	65412471	1	INTERGENIC		F							0	1	0	0	1	0.469565	0.363539	CBnPAs	0.363539	0.469565	CBnPAs			CBNPAS	MIR122	3892							MIR122		MIR122	MIR122
ncRNA_inter_chr12_10938		chr12	111457185	111463359	-	111463359	3	INTERGENIC		F	Female Class II						0	2	3	1	6	0.281455	0.781292	CBnPAs	0.781292	0.281455	CBnPAs				MIR1247	52899
ncRNA_inter_chr3_2769		chr3	118178487	118190604	-	118190604	5	INTERGENIC		F	Female Class II						0	2	1	0	3	0.373295	0.638127	NP	0.638127	0.373295	NP				MIR137	41641
ncRNA_inter_chr11_9627		chr11	43184464	43192268	-	43192268	1	INTERGENIC		F	Female Class II						0	1	1	0	2	1.54564	1.85507	CB	1.85507	1.54564	CB	NUC	CB		MIR146	0
ncRNA_inter_chr14_12291		chr14	115440347	115453505	+	115440347	4	INTERGENIC		F	Female Class I						0	1	1	0	2	5.90839	8.85051	CB	8.85051	5.90839	CB	NUC	CB		MIR17,MIR18,MIR19A,MIR20A,MIR19B-1,MIR17HG,MIR92-1	0							MIR17HG
ncRNA_inter_chr1_595		chr1	139795152	139862058	+	139795152	3	INTERGENIC		F							0	2	0	0	2	13.8629	18.4677	CB	21.1194	13.6301	CBnPAs	NUC	CB		MIR181A-1	974
ncRNA_inter_chr4_3936		chr4	155444889	155451892	-	155451892	1	INTERGENIC		F							0	1	0	0	1	0.752032	2.45197	CBnPAs	2.45197	0.752032	CBnPAs			CBNPAS	MIR200B	15031
ncRNA_inter_chr7_5879		chr7	3198399	3199770	-	3199770	1	INTERGENIC		F			F	1.94667	-4.23838	CB	1	0	0	0	1	0.475501	1.94667	CB	1.94667	0.475501	CB		CB	CB	MIR290A	18857
ncRNA_inter_chr4_3869		chr4	149442549	149446031	+	149442549	2	INTERGENIC		F	Female Class II						0	1	4	2	7	0.701529	0.662618	CB	0.662618	0.701529	CB		CB		MIR34A	0
ncRNA_inter_chrX_15404		chrX	100748577	100755787	+	100748577	1	INTERGENIC		F			F	2.20761	-4.54345	CB	1	0	0	0	1	0.514744	2.20761	CB	2.20761	0.514744	CB		CB		MIR421	12473
ncRNA_inter_chr4_3344		chr4	80895373	80897540	+	80895373	2	INTERGENIC		F	Female Class II						0	1	3	0	4	1.6865	2.11911	NP	2.24127	1.19151	CB			CB	MPDZ	26864
ncRNA_inter_chr2_1606		chr2	106483093	106486928	-	106486928	4	INTERGENIC		F							0	1	0	2	3	0.475888	0.259699	NP	0.359517	N/A	CBnPAs				MPPED2	46688
ncRNA_inter_chr15_12732		chr15	78250751	78251981	+	78250751	1	INTERGENIC		F							0	1	0	0	1	0.0323077	N/A	CBnPAs	0.254059	N/A	CB				MPST	6307
ncRNA_inter_chr7_6188		chr7	55921813	55923039	-	55923039	1	INTERGENIC		F			F	0.144536	-11.9854	CBnPAs	1	0	0	0	1	0.0158162	0.0918666	CB	0.144536	0.00895989	CBnPAs				MRGPRB3	22643
ncRNA_inter_chr7_6189		chr7	55939199	55945069	+	55939199	1	INTERGENIC		F	Female Class I	III					0	2	1	0	3	0.0451065	N/A	CB	0.0574056	N/A	CBnPAs				MRGPRB3	40029
ncRNA_as_chr1_757		chr1	164962598	164997256	+	164962598	2	ANTISENSE		F	Female Class I		F	0.826639	-75.206	CBnPAs	1	8	1	0	10	N/A	N/A	N/A	0.826639	N/A	CBnPAs				MROH9	0				MROH9
ncRNA_inter_chr1_756		chr1	164934808	164935847	+	164934808	1	INTERGENIC		F							0	2	0	0	2	0.0401456	0.398065	CBnPAs	0.398065	0.0401456	CBnPAs				MROH9	18586
ncRNA_inter_chr8_7334		chr8	96706994	96712321	+	96706994	3	INTERGENIC		F	Female Class II						0	1	3	0	4	1.47397	2.24641	CB	2.24641	1.47397	CB				MT1	2768							MT1				Mt1
ncRNA_as_chr8_7332		chr8	96696680	96699837	-	96699837	2	ANTISENSE		F	Female Class II						0	1	2	0	3	0.296033	0.147898	CYTO	0.147898	0.296033	CYTO				MT2	0	MT1	-3152		MT2			MT2,MT1				Mt2,Mt1
ncRNA_inter_chr15_12458		chr15	34081472	34083161	+	34081472	1	INTERGENIC		F							0	1	0	0	1	0.454446	0.542282	CBnPAs	0.542282	0.454446	CBnPAs			CBNPAS	MTDH	9333
ncRNA_inter_chr9_8185		chr9	89205516	89206324	+	89205516	1	INTERGENIC		F			F	29.8876	-3.97546	CB	1	0	0	0	1	7.63112	29.8876	CB	29.8876	7.63112	CB		CB	CB	MTHFS	70454
ncRNA_inter_chr15_12561		chr15	58978485	58995194	+	58978485	1	INTERGENIC		F	Female Class I		F	4.40711	-7.07354	CB	2	4	3	0	9	0.631597	4.40711	CB	4.40711	0.631597	CB		CB		MTSS1	64905
ncRNA_inter_chr15_12563		chr15	59004090	59012171	+	59004090	1	INTERGENIC		F	Female Class I		F	11.4019	-11.0387	CBnPAs	2	3	3	0	8	0.944971	11.4019	CBnPAs	11.4019	0.944971	CBnPAs		CB		MTSS1	90510
ncRNA_inter_chr15_12562		chr15	58997944	59003998	+	58997944	1	INTERGENIC		F	Female Class I		F	14.9854	-7.96538	CBnPAs	1	1	3	0	5	1.74325	14.9854	CBnPAs	14.9854	1.74325	CBnPAs		CB		MTSS1	84364
ncRNA_inter_chr15_12564		chr15	59013120	59020699	+	59013120	1	INTERGENIC		F	Female Class I		F	9.92496	-22.0871	CBnPAs	1	4	4	0	9	0.594166	4.54994	CB	9.92496	0.383914	CBnPAs		CB		MTSS1	99540
ncRNA_inter_chr15_12565		chr15	59020750	59021886	+	59020750	1	INTERGENIC		F			F	0.465802	-72.4619	CBnPAs	1	1	0	0	2	N/A	N/A	N/A	0.465802	N/A	CBnPAs			CBNPAS	MTSS1	107170
ncRNA_inter_chr15_12560		chr15	58971833	58978357	+	58971833	1	INTERGENIC		F	Female Class I						0	1	1	0	2	9.6917	36.3652	CB	36.3652	9.6917	CB		CB		MTSS1	58253
ncRNA_inter_chr4_3291		chr4	60899472	60900364	+	60899472	1	INTERGENIC		F	Female Class I						0	1	1	0	2	N/A	N/A	N/A	0.0420749	N/A	CBnPAs				MUP13	10155							MUP13
ncRNA_inter_chr4_3282		chr4	60153542	60167221	-	60167221	2	INTERGENIC		F	Female Class I						0	2	4	1	7	1.40781	2.27748	CB	2.27748	1.40781	CB		CB		MUP15	813						MUP15
ncRNA_as_chr4_3281		chr4	60094146	60163879	+	60094146	2	ANTISENSE		F			F	0.22692	-11.6435	CBnPAs	1	0	0	0	1	0.016613	0.22692	CBnPAs	0.22692	0.016613	CBnPAs			CBNPAS	MUP15,MUP2	0				MUP15,MUP2		MUP15
ncRNA_inter_chr4_3293		chr4	61185289	61201228	-	61201228	1	INTERGENIC		F	Female Class I	IV					0	3	3	1	7	4.25889	7.47199	CB	7.47199	4.25889	CB	NUC	CB	CB	MUP16	4772						MUP16	MUP16
ncRNA_inter_chr12_10313		chr12	13738664	13740026	+	13738664	1	INTERGENIC		F							0	2	0	0	2	0.356272	0.670628	CB	0.670628	0.356272	CB				NBAS	148048
ncRNA_inter_chr12_10315		chr12	13750373	13751705	+	13750373	1	INTERGENIC		F							0	1	0	0	1	0.0622295	0.0832822	CBnPAs	0.0832822	0.0622295	CBnPAs				NBAS	159757
ncRNA_inter_chr12_10318		chr12	13793522	13795960	+	13793522	1	INTERGENIC		F							0	2	0	0	2	0.38673	1.66064	CBnPAs	1.66064	0.38673	CBnPAs			CBNPAS	NBAS	202906
ncRNA_inter_chr12_10319		chr12	13797771	13799324	+	13797771	1	INTERGENIC		F							0	2	0	0	2	0.11297	0.15196	CB	0.216229	0.0228025	CBnPAs				NBAS	207155
ncRNA_inter_chr12_10321		chr12	13802306	13804128	+	13802306	1	INTERGENIC		F							0	2	0	0	2	0.5924	3.48902	CB	3.48902	0.5924	CB		CB		NBAS	211690
ncRNA_inter_chr5_4197		chr5	46047746	46049673	+	46047746	1	INTERGENIC		F							0	1	0	0	1	N/A	N/A	N/A	N/A	N/A	N/A				NCAPG	11491							NCAPG				Ncapg
ncRNA_inter_chr1_47		chr1	13365004	13368043	-	13368043	1	INTERGENIC		F			F	1.16751	-13.4774	CB	2	3	0	0	5	0.0851553	1.16751	CB	1.16751	0.0851553	CB		CB		NCOA2	841
ncRNA_inter_chr1_73		chr1	13451534	13462641	-	13462641	1	INTERGENIC		F	Female Class I		F	4.73691	-7.19454	CB	2	3	1	0	6	0.656029	4.73691	CB	4.73691	0.656029	CB		CB		NCOA2	87371
ncRNA_inter_chr1_48		chr1	13370507	13371567	-	13371567	1	INTERGENIC		F			F	0.617746	-7.05266	CB	1	0	0	0	1	0.0863803	0.617746	CB	0.617746	0.0863803	CB		CB		NCOA2	6344
ncRNA_inter_chr1_51		chr1	13380039	13381105	-	13381105	1	INTERGENIC		F			F	13.5864	-11.6052	CB	1	0	0	0	1	1.1674	13.5864	CB	13.5864	1.1674	CB		CB	CB	NCOA2	15876
ncRNA_inter_chr1_52		chr1	13383102	13385131	-	13385131	1	INTERGENIC		F			F	0.699833	-10.6438	CBnPAs	1	0	0	0	1	0.174546	0.238858	CB	0.699833	0.0513434	CBnPAs				NCOA2	18939
ncRNA_inter_chr1_54		chr1	13389626	13390884	-	13390884	1	INTERGENIC		F			F	1.03779	-9.8535	CBnPAs	1	1	0	0	2	0.0862916	1.03779	CBnPAs	1.03779	0.0862916	CBnPAs				NCOA2	25463
ncRNA_inter_chr1_58		chr1	13406400	13407586	-	13407586	1	INTERGENIC		F			F	0.634686	-8.77702	CB	1	1	0	0	2	0.0682442	0.295102	CBnPAs	0.634686	0.0676211	CB		CB		NCOA2	42237
ncRNA_inter_chr1_61		chr1	13412933	13414318	-	13414318	1	INTERGENIC		F			F	2.19755	-9.28788	CBnPAs	1	1	0	0	2	0.187089	2.19755	CBnPAs	2.19755	0.187089	CBnPAs			CBNPAS	NCOA2	48770
ncRNA_inter_chr1_66		chr1	13427379	13428719	-	13428719	1	INTERGENIC		F			F	1.16693	-9.06341	CB	1	1	0	0	2	0.127849	1.16693	CB	1.16693	0.127849	CB		CB	CB	NCOA2	63216
ncRNA_inter_chr1_68		chr1	13431926	13433247	-	13433247	1	INTERGENIC		F			F	0.260357	-8.52843	CBnPAs	1	1	0	0	2	0.0253974	0.260357	CBnPAs	0.260357	0.0253974	CBnPAs			CBNPAS	NCOA2	67763
ncRNA_inter_chr1_71		chr1	13439390	13441886	-	13441886	1	INTERGENIC		F			F	0.22365	-5.24032	CBnPAs	1	0	0	0	1	0.0375122	0.22365	CBnPAs	0.22365	0.0375122	CBnPAs			CBNPAS	NCOA2	75227
ncRNA_inter_chr1_72		chr1	13441953	13442729	-	13442729	1	INTERGENIC		F			F	0.522516	-5.39231	CBnPAs	1	0	0	0	1	0.0878112	0.522516	CBnPAs	0.522516	0.0878112	CBnPAs				NCOA2	77790
ncRNA_inter_chr1_57		chr1	13402269	13402714	-	13402714	1	INTERGENIC		F							0	1	0	0	1	0.0222399	N/A	CB	0.078309	0.0057793	CBnPAs				NCOA2	38106
ncRNA_inter_chr1_63		chr1	13422740	13424457	-	13424457	1	INTERGENIC		F							0	1	0	0	1	0.619861	2.68319	CB	2.68319	0.619861	CB				NCOA2	58577
ncRNA_inter_chr1_67		chr1	13429868	13430693	-	13430693	1	INTERGENIC		F							0	1	0	0	1	0.0455688	0.489504	CBnPAs	0.489504	0.0455688	CBnPAs				NCOA2	65705
ncRNA_inter_chr18_14432		chr18	38643264	38647175	+	38643264	5	INTERGENIC		F							0	1	0	0	1	0.451151	1.07705	NP	1.52581	0.350643	CB				NDFIP1	19205
ncRNA_inter_chr15_12956		chr15	103089015	103090227	+	103089015	1	INTERGENIC		F			F	3.47113	-24.735	NP	1	0	0	0	1	0.682827	4.33304	NUC	4.33304	0.682827	NUC	NUC			NFE2	182	NFE2	-182
ncRNA_inter_chr5_4116		chr5	33807939	33813770	+	33807939	3	INTERGENIC		F	Female Class I		F	0.295775	-150.417	CB	2	4	2	0	8	0.0461824	0.077854	NP	0.295775	N/A	CB				NKX1-1	31201
ncRNA_inter_chr5_4114		chr5	33789074	33803527	+	33789074	2	INTERGENIC		F	Female Class I						0	1	1	0	2	0.0386754	0.0740825	CB	0.0740825	0.0386754	CB				NKX1-1	12336
ncRNA_as_chr2_1125		chr2	24945406	24949517	+	24945406	2	ANTISENSE		F							0	1	0	0	1	0.0482371	0.0485295	CBnPAs	0.0485295	0.0482371	CBnPAs				NOXA1	0				NOXA1
ncRNA_inter_chr5_4365		chr5	89924357	89931935	+	89924357	2	INTERGENIC		F	Female Class II						0	2	1	0	3	2.7958	5.234	CB	5.234	2.7958	CB		CB		NPFFR2	24519
ncRNA_as_chr14_11846		chr14	19044396	19047998	+	19044396	2	ANTISENSE		F	Female Class II						0	1	2	0	3	0.0491629	0.0546613	CB	0.220742	0.0392284	CBnPAs				NR1D2	0				NR1D2			NR1D2
ncRNA_inter_chr7_6537		chr7	123690423	123692674	+	123690423	1	INTERGENIC		F							0	1	0	0	1	0.493906	0.104977	NP	0.104977	0.493906	NP				NUCB2	6322
ncRNA_inter_chr1_854		chr1	174918371	174923052	-	174923052	1	INTERGENIC		F							0	1	0	0	1	2.61881	2.70182	CB	2.70182	2.61881	CB		CB	CB	OLFR16	30424
ncRNA_inter_chr18_14590		chr18	64482504	64499809	-	64499809	2	INTERGENIC		F	Female Class II						0	2	1	0	3	9.45674	12.1448	CBnPAs	12.1448	9.45674	CBnPAs		CB	CBNPAS	ONECUT2	209	ONECUT2	-209					ONECUT2
ncRNA_intra_chr18_14591		chr18	64504673	64505535	*	64505535	1	INTRAGENIC		F		II					0	1	0	0	1	3.19984	4.8745	CBnPAs	4.8745	3.19984	CBnPAs		CB	CBNPAS	ONECUT2	0							ONECUT2
ncRNA_inter_chr14_11945		chr14	35417407	35433942	-	35433942	5	INTERGENIC		F	Female Class I						0	1	2	0	3	6.39529	10.5005	CB	11.7346	6.30808	CBnPAs		CB		OPN4	4080
ncRNA_as_chr4_3313		chr4	63017500	63017946	-	63017946	1	ANTISENSE		F	Female Class II						0	1	1	1	3	N/A	N/A	N/A	0.0018816	N/A	NUC				ORM3	0				ORM3		ORM3	ORM3
ncRNA_inter_chr16_13230		chr16	33170527	33171609	+	33170527	1	INTERGENIC		F	Female Class I						0	1	1	0	2	2.0706	3.28644	CBnPAs	3.28644	2.0706	CBnPAs			CBNPAS	OSBPL11	13548
ncRNA_inter_chr16_13231		chr16	33171676	33172609	+	33171676	1	INTERGENIC		F	Female Class I						0	2	1	0	3	0.734073	0.774231	CBnPAs	0.774231	0.734073	CBnPAs			CBNPAS	OSBPL11	12548
ncRNA_inter_chr16_13232		chr16	33180035	33185027	+	33180035	1	INTERGENIC		F	Female Class I						0	3	4	0	7	1.72723	2.10781	CBnPAs	2.5489	1.58473	CB		CB		OSBPL11	130
ncRNA_inter_chr3_2436		chr3	69768068	69768541	+	69768068	1	INTERGENIC		F							0	1	0	0	1	0.575929	0.175225	NP	0.220491	0.455168	NUC				OTOL1	42994
ncRNA_as_chr5_4600		chr5	123171543	123178382	-	123178382	1	ANTISENSE		F							0	1	0	0	1	2.83551	6.12825	CB	6.12825	2.83551	CB		CB		P2RX4	0				P2RX4			P2RX4
ncRNA_inter_chr2_1779		chr2	136249588	136250333	-	136250333	1	INTERGENIC		F							0	1	0	0	1	0.0344689	0.0107752	CB	0.0613657	0.0239163	CBnPAs				PAK7	35886
ncRNA_inter_chr2_1781		chr2	136252182	136254244	-	136254244	1	INTERGENIC		F							0	2	0	0	2	0.446744	0.958557	CB	0.998041	0.431806	NP				PAK7	38480
ncRNA_inter_chr7_6650		chr7	147307783	147310879	+	147307783	1	INTERGENIC		F			F	33.9181	-2.18116	CBnPAs	1	1	0	0	2	14.6166	33.9181	CBnPAs	33.9181	14.6166	CBnPAs			CBNPAS	PAOX	705
ncRNA_inter_chr19_14947		chr19	32628279	32632497	+	32628279	1	INTERGENIC		F	Female Class I						0	4	4	0	8	0.882769	1.39643	CBnPAs	1.99398	0.689247	CYTO		CB		PAPSS2	37708							PAPSS2
ncRNA_inter_chr9_8249		chr9	95469481	95494498	-	95494498	2	INTERGENIC		F	Female Class I		F	7.03549	-3.80302	CB	1	5	4	1	11	1.89555	7.03549	CB	7.03549	1.89555	CB	NUC	CB		PAQR9	6942
ncRNA_inter_chr9_8248		chr9	95437972	95441319	-	95441319	1	INTERGENIC		F							0	1	0	0	1	0.199333	0.851431	CBnPAs	0.851431	0.199333	CBnPAs		CB		PAQR9	18917
ncRNA_as_chr1_264		chr1	62499990	62545943	-	62545943	3	ANTISENSE		F	Female Class II						0	1	1	0	2	0.152756	0.165454	NP	0.377761	0.128729	CYTO				PARD3B	0				PARD3B			PARD3B
ncRNA_as_chr1_300		chr1	72316098	72321392	+	72316098	2	ANTISENSE		F							0	1	0	0	1	0.0372224	0.0430204	CB	0.0808508	N/A	CBnPAs				PECR	0				PECR
ncRNA_inter_chr3_2361		chr3	57925891	57926929	-	57926929	1	INTERGENIC		F			F	1.14844	-5.85558	CBnPAs	1	0	0	0	1	0.163229	1.14844	CBnPAs	1.14844	0.163229	CBnPAs			CBNPAS	PFN2	274213
ncRNA_inter_chr1_209		chr1	54619296	54621667	+	54619296	1	INTERGENIC		F							0	1	0	0	1	0.23382	0.257569	CBnPAs	0.257569	0.23382	CBnPAs				PGAP1	4769	PGAP1	-4769
ncRNA_inter_chr4_3451		chr4	99710275	99712419	-	99712419	1	INTERGENIC		F							0	1	0	0	1	0.0342734	0.0804053	CBnPAs	0.0804053	0.0342734	CBnPAs				PGM2	50377
ncRNA_inter_chr9_7704		chr9	13249867	13266524	+	13249867	1	INTERGENIC		F							0	1	0	0	1	1.88886	2.31817	CB	2.31817	1.88886	CB	NUC	CB		PHXR4	13908
ncRNA_inter_chr9_7708		chr9	13286854	13310670	+	13286854	1	INTERGENIC		F	Female Class II						0	1	1	0	2	1.34911	1.81699	CBnPAs	1.81699	1.34911	CBnPAs		CB	CBNPAS	PHXR4	50895
ncRNA_inter_chr9_8052		chr9	65449581	65455302	-	65455302	1	INTERGENIC		F							0	1	0	0	1	18.7653	20.978	CB	20.978	18.7653	CB	NUC	CB		PIF1	5813
ncRNA_inter_chr11_9887		chr11	77685509	77688124	+	77685509	1	INTERGENIC		F							0	1	0	0	1	0.0425155	0.0620305	CB	0.0671045	0.025102	CBnPAs		CB		PIPOX	5993
ncRNA_inter_chr16_13294		chr16	38433286	38443972	+	38433286	3	INTERGENIC		F	Female Class II	III					0	1	1	0	2	0.219168	0.303444	CYTO	0.303444	0.219168	CYTO				PLA1A	62	PLA1A	-62
ncRNA_inter_chr1_549		chr1	135134221	135135864	+	135134221	1	INTERGENIC		F							0	1	0	0	1	0.761365	0.420263	CB	0.861618	0.681394	CBnPAs		CB		PLEKHA6	6810
ncRNA_inter_chr9_8330		chr9	109024646	109031028	+	109024646	1	INTERGENIC		F							0	1	2	1	4	0.233386	0.228493	CBnPAs	0.228493	0.233386	CBnPAs		CB		PLXNB1	2218							PLXNB1
ncRNA_inter_chr8_6888		chr8	36269598	36270547	+	36269598	1	INTERGENIC		F							0	2	0	0	2	0.0413889	0.0410379	CBnPAs	0.0916643	N/A	NP				PPP1R3B	168248									PPP1R3B	PPP1R3B
ncRNA_inter_chr1_999		chr1	193242793	193243700	-	193243700	1	INTERGENIC		F	Female Class I						0	1	1	0	2	0.157638	0.146287	CBnPAs	0.146287	0.157638	CBnPAs				PPP2R5A	21874
ncRNA_as_chr7_6297		chr7	87456757	87460093	-	87460093	1	ANTISENSE		F							0	1	0	0	1	0.274404	0.30581	CB	0.30581	0.274404	CB		CB		PRC1	0				PRC1			PRC1				Prc1
ncRNA_inter_chr1_984		chr1	192074501	192075275	+	192074501	1	INTERGENIC		F			F	0.749803	-7.44769	CBnPAs	1	0	0	0	1	0.134072	0.116844	CB	0.749803	0.0950647	CBnPAs			CBNPAS	PROX1	79943								PROX1			Prox1
ncRNA_inter_chr1_985		chr1	192075409	192078116	+	192075409	1	INTERGENIC		F			F	3.1222	-5.81846	CBnPAs	1	0	0	0	1	0.520633	3.1222	CBnPAs	3.1222	0.520633	CBnPAs			CBNPAS	PROX1	80851								PROX1			Prox1
ncRNA_inter_chr1_976		chr1	191855998	191863052	-	191863052	2	INTERGENIC		F	Female Class II						0	3	1	0	4	0.193747	0.216235	CBnPAs	0.216235	0.193747	CBnPAs				PROX1	82606								PROX1			Prox1
ncRNA_inter_chr1_977		chr1	191863138	191869285	-	191869285	2	INTERGENIC		F							0	3	0	0	3	1.11702	0.400349	NUC	0.795002	0.667693	NP				PROX1	76373								PROX1			Prox1
ncRNA_inter_chr1_982		chr1	191998436	192003301	-	192003301	1	INTERGENIC		F							0	1	0	0	1	0.308987	0.447502	CB	0.447502	0.308987	CB	NUC			PROX1	3878								PROX1			Prox1
ncRNA_inter_chr2_1077		chr2	12714739	12799422	-	12799422	7	INTERGENIC		F							0	3	0	0	3	4.6564	24.4028	CYTO	24.4028	4.6564	CYTO			CBNPAS	PTER	46246
ncRNA_inter_chr3_3002		chr3	157383424	157400836	-	157400836	3	INTERGENIC		F							0	1	0	0	1	0.128265	0.0830334	CB	0.21869	0.0842763	NUC				PTGER3	75703
ncRNA_inter_chr2_2016		chr2	167678088	167693755	-	167693755	3	INTERGENIC		F							0	1	0	0	1	1.64157	1.83409	CBnPAs	1.83409	1.64157	CBnPAs				PTPN1	64072
ncRNA_inter_chr2_2017		chr2	167679265	167693755	+	167679265	5	INTERGENIC		F							0	2	0	0	2	2.253	3.65964	CBnPAs	3.65964	2.253	CBnPAs		CB		PTPN1	64072
ncRNA_as_chr5_4526		chr5	110703551	110708943	+	110703551	2	ANTISENSE		F	Female Class II						0	1	1	0	2	0.0355076	0.026609	CYTO	0.0587605	N/A	NP				PXMP2	0	PGAM5	-4634		PXMP2
ncRNA_inter_chr12_10621		chr12	71329329	71333013	-	71333013	3	INTERGENIC		F	Female Class I		F	0.468666	-4.93057	CBnPAs	1	0	4	0	5	0.581581	2.1269	CB	2.1269	0.581581	CB	CYTO	CB	CB	PYGL	660							PYGL
ncRNA_inter_chr19_15049		chr19	42555337	42556588	-	42556588	1	INTERGENIC		F							0	1	0	0	1	0.14212	0.194888	CB	0.194888	0.14212	CB				R3HCC1L	36707
ncRNA_inter_chr10_9287		chr10	114708764	114710400	-	114710400	1	INTERGENIC		F			F	0.781536	-9.64863	CBnPAs	1	0	0	0	1	0.0636733	0.781536	CBnPAs	0.781536	0.0636733	CBnPAs				RAB21	16518
ncRNA_inter_chr7_6338		chr7	95534332	95540348	+	95534332	2	INTERGENIC		F	Female Class II						0	1	3	0	4	1.06636	0.799739	CB	0.799739	1.06636	CB		CB		RAB38	38435
ncRNA_as_chr12_10697		chr12	80904127	80915021	-	80915021	2	ANTISENSE		F	Female Class II						0	1	1	1	3	0.01193	0.0157151	CB	0.0157151	0.01193	CB				RAD51B	0				RAD51B				RAD51B
ncRNA_inter_chr1_713		chr1	158943646	158945985	+	158943646	1	INTERGENIC		F							0	1	0	0	1	1.16948	2.034	CB	2.034	1.16948	CB				RALGPS2	73890
ncRNA_as_chr2_1457		chr2	71938314	71995857	-	71995857	2	ANTISENSE		F	Female Class I		F	8.28927	-4.29795	CBnPAs	1	3	2	0	6	1.77843	8.28927	CBnPAs	8.28927	1.77843	CBnPAs	NUC	CB		RAPGEF4	0				RAPGEF4			RAPGEF4	RAPGEF4
ncRNA_inter_chr10_8954		chr10	66559896	66564608	+	66559896	1	INTERGENIC		F							0	1	0	0	1	5.14003	4.53897	CB	5.3067	5.04893	CBnPAs		CB	CBNPAS	REEP3	161	REEP3	-161
ncRNA_inter_chr10_8955		chr10	66571079	66575888	+	66571079	1	INTERGENIC		F							0	2	0	0	2	7.24299	7.90112	CBnPAs	7.90112	7.24299	CBnPAs	NUC	CB	CBNPAS	REEP3	11344
ncRNA_inter_chr1_552		chr1	135243195	135244690	+	135243195	1	INTERGENIC		F	Female Class II						0	3	2	0	5	0.172693	0.234091	CB	0.234091	0.172693	CB				REN2	2453							REN2
ncRNA_inter_chr1_553		chr1	135244827	135246643	+	135244827	1	INTERGENIC		F	Female Class II						0	2	1	0	3	0.170814	0.0529136	CBnPAs	0.0529136	0.170814	CBnPAs				REN2	500							REN2
ncRNA_inter_chr11_9601		chr11	32123435	32124418	-	32124418	1	INTERGENIC		F							0	1	0	0	1	0.323267	0.131912	CB	0.219078	0.132067	CBnPAs		CB		RHBDF1	1143	MPG	-2087						RHBDF1
ncRNA_inter_chr18_14339		chr18	21100985	21103038	-	21103038	1	INTERGENIC		F			F	5.21387	-3.0209	CB	1	0	1	0	2	3.38552	6.77929	NUC	6.77929	3.38552	NUC	NUC	CB	CB	RNF125	88	RNF125	-88						RNF125
ncRNA_inter_chr19_14964		chr19	33169639	33176646	-	33176646	1	INTERGENIC		F	Female Class I		F	1.91874	-3.08379	CBnPAs	1	0	2	0	3	1.15739	1.11267	CB	1.91874	0.563738	CBnPAs		CB	CBNPAS	RNLS	35589							RNLS
ncRNA_inter_chr15_12752		chr15	79884007	79890138	-	79890138	2	INTERGENIC		F	Female Class I	III					0	3	1	0	4	0.0146683	0.017202	NP	0.0604188	0.004794	CB				RPL3	18073							RPL3
ncRNA_inter_chr10_8776		chr10	23391499	23431322	-	23431322	6	INTERGENIC		F	Female Class I						0	3	3	0	6	1.79929	3.71493	CBnPAs	3.71493	1.79929	CBnPAs				RPS12	73667							RPS12
ncRNA_inter_chr7_6025		chr7	29135034	29135573	-	29135573	1	INTERGENIC		F							0	1	0	0	1	1.37853	0.599863	CB	0.599863	1.37853	CB				RPS16	135	RPS16	-135
ncRNA_inter_chr2_1170		chr2	27525231	27530075	-	27530075	1	INTERGENIC		F	Female Class II						0	1	2	0	3	2.87799	3.57892	CBnPAs	3.57892	2.87799	CBnPAs			CBNPAS	RXRA	2646	RXRA	-2646									Rxra
ncRNA_inter_chr3_2743		chr3	115339906	115344473	-	115344473	3	INTERGENIC		F	Female Class II						0	4	4	0	8	0.490955	0.830353	NP	0.830353	0.490955	NP				S1PR1	68878							S1PR1
ncRNA_as_chr8_7290		chr8	91557422	91596447	+	91557422	4	ANTISENSE		F							0	1	0	0	1	74.7932	89.8479	CB	89.8479	74.7932	CB		CB		SALL1	0				SALL1		SALL1		SALL1
ncRNA_inter_chr2_1344		chr2	65423026	65428096	+	65423026	1	INTERGENIC		F	Female Class II						0	1	3	0	4	2.03229	1.85654	CB	1.85654	2.03229	CB				SCN3A	17478
ncRNA_inter_chr12_10286		chr12	8836824	8838030	-	8838030	3	INTERGENIC		F		IV					0	2	0	0	2	0.16012	0.579236	CYTO	0.579236	0.16012	CYTO	CYTO			SDC1	36332
ncRNA_as_chr12_10884		chr12	105492714	105653343	-	105653343	3	ANTISENSE		F	Female Class I		F	0.519101	-6.0056	CYTO	1	1	2	0	4	0.120077	0.233586	NUC	0.519101	0.074031	CYTO				SERPINA3I,SERPINA3J,SERPINA3K,SERPINA3M,SERPINA3N	0				SERPINA3I,SERPINA3J,SERPINA3K,SERPINA3M,SERPINA3N		SERPINA3J	SERPINA3J,SERPINA3K,SERPINA3M,SERPINA3N	SERPINA3K
ncRNA_intra_chr12_10886		chr12	105582898	105635690	+	105582898	3	INTRAGENIC		F	Female Class I						0	1	4	0	5	79.011	64.4941	NP	64.4941	79.011	NP		NP	CBNPAS	SERPINA3K,SERPINA3M	0					SERPINA3K,SERPINA3M		SERPINA3K,SERPINA3M	SERPINA3K
ncRNA_as_chr12_10885		chr12	105580535	105649095	-	105649095	3	ANTISENSE		F							0	1	0	1	2	0.0240222	N/A	CB	0.00788374	N/A	CBnPAs				SERPINA3K,SERPINA3M,SERPINA3N	0				SERPINA3K,SERPINA3M,SERPINA3N			SERPINA3K,SERPINA3M,SERPINA3N	SERPINA3K
ncRNA_as_chr12_10889		chr12	105585635	105634513	-	105634513	2	ANTISENSE		F							0	1	0	0	1	N/A	N/A	N/A	0.00628158	N/A	CBnPAs				SERPINA3M	0				SERPINA3M			SERPINA3M
ncRNA_inter_chr8_7105		chr8	66179646	66307066	-	66307066	5	INTERGENIC		F	Female Class I		F	8.13109	-3.15618	CBnPAs	1	6	4	1	12	2.38546	8.13109	CBnPAs	8.13109	2.38546	CBnPAs		CB	CBNPAS	SGOL2B	96425
ncRNA_inter_chr3_2702		chr3	104434400	104442528	-	104442528	1	INTERGENIC		F	Female Class I						0	1	2	0	3	2.75111	3.41088	CB	3.41088	2.75111	CB	NUC	CB		SLC16A1	59	SLC16A1	-59
ncRNA_as_chr19_14968		chr19	34819189	34823455	+	34819189	1	ANTISENSE		F							0	4	0	0	4	9.01042	11.8075	NUC	12.5819	7.28357	CYTO			CB	SLC16A12	0				SLC16A12			SLC16A12
ncRNA_inter_chr1_341		chr1	84957576	84962740	+	84957576	3	INTERGENIC		F							0	1	0	0	1	0.759666	0.318064	NP	0.737634	0.719759	CBnPAs				SLC16A14	25919
ncRNA_inter_chr19_14771		chr19	7926292	7927170	+	7926292	1	INTERGENIC		F			F	0.704388	-65.8636	CB	1	1	0	0	2	N/A	N/A	N/A	0.704388	N/A	CB		CB		SLC22A27	11709						SLC22A27
ncRNA_inter_chr19_14774		chr19	8336322	8337040	-	8337040	1	INTERGENIC		F							0	1	0	0	1	0.109732	0.984956	CB	1.26038	0.06489	CBnPAs		CB		SLC22A29	42994
ncRNA_inter_chr15_12529		chr15	52015385	52018743	+	52015385	2	INTERGENIC		F		III					0	3	0	1	4	0.0156482	0.0312746	NP	0.0312746	0.0156482	NP				SLC30A8	108365
ncRNA_inter_chr11_10087		chr11	102231161	102243138	-	102243138	6	INTERGENIC		F							0	1	0	0	1	0.558259	0.66503	CBnPAs	0.66503	0.558259	CBnPAs				SLC4A1	4567											Slc4a1
ncRNA_as_chr6_5722		chr6	141674591	141765234	+	141674591	2	ANTISENSE		F							0	1	0	0	1	N/A	N/A	N/A	N/A	N/A	N/A				SLCO1A4	0				SLCO1A4			SLCO1A4	SLCO1A4
ncRNA_inter_chr9_8282		chr9	102900843	102904522	+	102900843	2	INTERGENIC		F	Female Class I		F	6.11709	-2.75743	CBnPAs	1	1	1	0	3	4.72027	10.4454	CB	10.4454	4.72027	CB		CB		SLCO2A1	6297								SLCO2A1
ncRNA_as_chr4_3820		chr4	145039404	145419905	-	145419905	3	ANTISENSE		F			F	0.783131	-110.299	CB	1	0	0	0	1	0.017616	0.044236	NP	0.783131	N/A	CB		CB		SMARCA5-PS,GM13212,GM13242	0				SMARCA5-PS,GM13212,GM13242
ncRNA_inter_chr18_14534		chr18	60598942	60604237	-	60604237	1	INTERGENIC		F	Female Class II	III					0	2	2	1	5	0.0228568	0.00714395	CBnPAs	0.0110389	0.0053743	CB				SMIM3	29608
ncRNA_inter_chr6_5136		chr6	51612113	51614949	-	51614949	1	INTERGENIC		F							0	2	0	0	2	N/A	N/A	N/A	0.50179	N/A	CB		CB		SNX10	71445
ncRNA_inter_chr10_9185		chr10	94894005	94895292	+	94894005	1	INTERGENIC		F			F	0.480315	-62.3848	CB	1	0	0	0	1	0.0206881	N/A	NP	0.480315	N/A	CB		CB		SOCS2	14515						SOCS2	SOCS2				Socs2
ncRNA_inter_chr10_9181		chr10	94861666	94870944	-	94870944	1	INTERGENIC		F	Female Class I						0	1	3	1	5	5.42317	20.7855	CB	20.7855	5.42317	CB	NUC	CB		SOCS2	3180						SOCS2	SOCS2				Socs2
ncRNA_inter_chr6_5771		chr6	144297134	144302808	-	144302808	1	INTERGENIC		F		III	F	75.3087	-3.25887	CBnPAs	1	7	0	0	8	21.8087	75.3087	CBnPAs	75.3087	21.8087	CBnPAs	NUC	CB	CBNPAS	SOX5	139047							SOX5
ncRNA_inter_chr6_5750		chr6	144197166	144200005	-	144200005	1	INTERGENIC		F			F	2.64135	-3.85324	CB	3	4	0	0	7	0.725478	2.64135	CB	2.64135	0.725478	CB	NUC	CB		SOX5	39079							SOX5
ncRNA_inter_chr6_5764		chr6	144251997	144258216	-	144258216	1	INTERGENIC		F			F	23.7676	-6.9535	CB	3	4	0	0	7	3.73513	11.3906	CBnPAs	23.7676	3.36968	CB	NUC	CB		SOX5	93910							SOX5
ncRNA_inter_chr6_5755		chr6	144210809	144212286	-	144212286	1	INTERGENIC		F			F	1.71438	-3.19648	CB	2	3	0	0	5	0.562907	1.71438	CB	1.71438	0.562907	CB		CB	CB	SOX5	52722							SOX5
ncRNA_inter_chr6_5761		chr6	144227722	144230022	-	144230022	1	INTERGENIC		F			F	11.2892	-3.61862	CB	2	3	0	0	5	3.23964	11.2892	CB	11.2892	3.23964	CB		CB		SOX5	69635							SOX5
ncRNA_inter_chr6_5739		chr6	144164436	144169555	-	144169555	1	INTERGENIC		F			F	1.53088	-3.1496	CBnPAs	1	3	0	0	4	0.452425	1.53088	CBnPAs	1.53088	0.452425	CBnPAs		CB	CBNPAS	SOX5	6349							SOX5
ncRNA_inter_chr6_5741		chr6	144170762	144172191	-	144172191	1	INTERGENIC		F			F	1.23353	-3.9152	CBnPAs	1	3	0	0	4	0.293412	1.23353	CBnPAs	1.23353	0.293412	CBnPAs			CBNPAS	SOX5	12675							SOX5
ncRNA_inter_chr6_5742		chr6	144172298	144173789	-	144173789	1	INTERGENIC		F			F	0.765338	-4.00361	CBnPAs	1	2	0	0	3	0.172233	0.765338	CBnPAs	0.765338	0.172233	CBnPAs			CBNPAS	SOX5	14211							SOX5
ncRNA_inter_chr6_5743		chr6	144174165	144174935	-	144174935	1	INTERGENIC		F			F	1.23657	-3.28486	CBnPAs	1	1	0	0	2	0.352086	1.23657	CBnPAs	1.23657	0.352086	CBnPAs			CBNPAS	SOX5	16078							SOX5
ncRNA_inter_chr6_5746		chr6	144180951	144183483	-	144183483	1	INTERGENIC		F			F	0.715816	-2.68795	CBnPAs	1	3	0	0	4	0.250032	0.715816	CBnPAs	0.715816	0.250032	CBnPAs		CB	CBNPAS	SOX5	22864							SOX5
ncRNA_inter_chr6_5748		chr6	144187443	144189474	-	144189474	1	INTERGENIC		F			F	0.486139	-2.98511	CBnPAs	1	3	0	0	4	0.151719	0.486139	CBnPAs	0.486139	0.151719	CBnPAs		CB	CBNPAS	SOX5	29356							SOX5
ncRNA_inter_chr6_5749		chr6	144190798	144193242	-	144193242	1	INTERGENIC		F			F	0.53471	-2.87188	CBnPAs	1	2	0	0	3	0.174251	0.53471	CBnPAs	0.53471	0.174251	CBnPAs		CB	CBNPAS	SOX5	32711							SOX5
ncRNA_inter_chr6_5752		chr6	144200765	144202666	-	144202666	1	INTERGENIC		F			F	15.1641	-3.70626	CBnPAs	1	3	0	0	4	3.83845	15.1641	CBnPAs	15.1641	3.83845	CBnPAs		CB	CBNPAS	SOX5	42678							SOX5
ncRNA_inter_chr6_5753		chr6	144202894	144207576	-	144207576	1	INTERGENIC		F	Female Class II		F	7.18291	-2.57621	CBnPAs	1	4	1	0	6	2.59485	7.18291	CBnPAs	7.18291	2.59485	CBnPAs		CB	CBNPAS	SOX5	44807							SOX5
ncRNA_inter_chr6_5754		chr6	144207959	144210701	-	144210701	1	INTERGENIC		F			F	0.577619	-2.73962	CBnPAs	1	4	0	0	5	0.198106	0.577619	CBnPAs	0.577619	0.198106	CBnPAs		CB	CBNPAS	SOX5	49872							SOX5
ncRNA_inter_chr6_5756		chr6	144212510	144216224	-	144216224	1	INTERGENIC		F			F	2.86806	-2.90312	CBnPAs	1	4	0	0	5	0.92589	2.86806	CBnPAs	2.86806	0.92589	CBnPAs		CB	CBNPAS	SOX5	54423							SOX5
ncRNA_inter_chr6_5757		chr6	144217640	144219055	-	144219055	1	INTERGENIC		F			F	0.848028	-3.18026	CBnPAs	1	3	0	0	4	0.245643	0.848028	CBnPAs	0.848028	0.245643	CBnPAs		CB	CBNPAS	SOX5	59553							SOX5
ncRNA_inter_chr6_5759		chr6	144220458	144221785	-	144221785	1	INTERGENIC		F			F	18.7224	-2.35238	CBnPAs	1	3	0	0	4	7.40168	18.7224	CBnPAs	18.7224	7.40168	CBnPAs			CBNPAS	SOX5	62371							SOX5
ncRNA_inter_chr6_5760		chr6	144221890	144227380	-	144227380	1	INTERGENIC		F			F	8.47189	-3.30862	CBnPAs	1	5	0	0	6	2.40044	8.47189	CBnPAs	8.47189	2.40044	CBnPAs		CB	CBNPAS	SOX5	63803							SOX5
ncRNA_inter_chr6_5762		chr6	144232000	144239697	-	144239697	1	INTERGENIC		F			F	1.44485	-3.06789	CBnPAs	1	6	0	0	7	0.63379	1.24393	CB	1.44485	0.439949	CBnPAs	NUC	CB		SOX5	73913							SOX5
ncRNA_inter_chr6_5763		chr6	144241919	144251560	-	144251560	1	INTERGENIC		F			F	0.888331	-2.96596	CBnPAs	1	7	0	0	8	0.281847	0.888331	CBnPAs	0.888331	0.281847	CBnPAs		CB	CBNPAS	SOX5	83832							SOX5
ncRNA_inter_chr6_5765		chr6	144258289	144268673	-	144268673	1	INTERGENIC		F			F	14.6777	-2.6863	CBnPAs	1	7	0	0	8	5.13814	14.6777	CBnPAs	14.6777	5.13814	CBnPAs		CB	CBNPAS	SOX5	100202							SOX5
ncRNA_inter_chr6_5766		chr6	144269063	144269371	-	144269371	1	INTERGENIC		F			F	5.57861	-6.14951	CBnPAs	1	2	0	0	3	0.840406	5.57861	CBnPAs	5.57861	0.840406	CBnPAs			CBNPAS	SOX5	110976							SOX5
ncRNA_inter_chr6_5768		chr6	144272857	144284234	-	144284234	2	INTERGENIC		F			F	36.2414	-2.87057	CBnPAs	1	6	0	0	7	11.8587	36.2414	CBnPAs	36.2414	11.8587	CBnPAs		CB	CBNPAS	SOX5	114770							SOX5
ncRNA_inter_chr6_5769		chr6	144284344	144292406	-	144292406	1	INTERGENIC		F			F	99.893	-3.11373	CBnPAs	1	6	0	0	7	30.0555	99.893	CBnPAs	99.893	30.0555	CBnPAs		CB	CBNPAS	SOX5	126257							SOX5
ncRNA_inter_chr6_5770		chr6	144293107	144296700	-	144296700	1	INTERGENIC		F			F	4.80694	-3.08008	CBnPAs	1	5	0	0	6	1.47219	4.80694	CBnPAs	4.80694	1.47219	CBnPAs		CB	CBNPAS	SOX5	135020							SOX5
ncRNA_inter_chr6_5774		chr6	144321223	144323218	-	144323218	1	INTERGENIC		F			F	7.38027	-2.6226	CBnPAs	1	2	0	0	3	2.62834	7.38027	CBnPAs	7.38027	2.62834	CBnPAs		CB	CBNPAS	SOX5	163136							SOX5
ncRNA_inter_chr6_5775		chr6	144323383	144323999	-	144323999	1	INTERGENIC		F			F	7.89389	-4.94379	CBnPAs	1	2	0	0	3	1.51785	7.89389	CBnPAs	7.89389	1.51785	CBnPAs			CBNPAS	SOX5	165296							SOX5
ncRNA_inter_chr6_5776		chr6	144324238	144340379	-	144340379	1	INTERGENIC		F			F	61.2547	-2.82862	CBnPAs	1	7	0	0	8	20.4121	61.2547	CBnPAs	61.2547	20.4121	CBnPAs	NUC	CB	CBNPAS	SOX5	166151							SOX5
ncRNA_inter_chr6_5777		chr6	144340479	144378558	-	144378558	1	INTERGENIC		F			F	411.476	-3.08716	CBnPAs	1	8	0	0	9	125.715	411.476	CBnPAs	411.476	125.715	CBnPAs	NUC	CB	CBNPAS	SOX5	182392							SOX5
ncRNA_inter_chr6_5778		chr6	144378671	144380326	-	144380326	1	INTERGENIC		F			F	3.4266	-3.95531	CBnPAs	1	4	0	0	5	0.81018	3.4266	CBnPAs	3.4266	0.81018	CBnPAs		CB	CBNPAS	SOX5	220584							SOX5
ncRNA_inter_chr6_5779		chr6	144380398	144382746	-	144382746	1	INTERGENIC		F			F	6.33961	-2.52667	CBnPAs	1	3	0	0	4	2.35412	6.33961	CBnPAs	6.33961	2.35412	CBnPAs		CB	CBNPAS	SOX5	222311							SOX5
ncRNA_inter_chr6_5782		chr6	144458583	144459675	-	144459675	2	INTERGENIC		F			F	1.18269	-4.18237	CBnPAs	1	3	0	0	4	0.259045	1.18269	CBnPAs	1.18269	0.259045	CBnPAs		CB	CBNPAS	SOX5	300496							SOX5
ncRNA_inter_chr6_5784		chr6	144494658	144496567	-	144496567	1	INTERGENIC		F			F	2.65527	-2.59436	CBnPAs	1	3	0	0	4	0.978906	2.65527	CBnPAs	2.65527	0.978906	CBnPAs		CB	CBNPAS	SOX5	336571							SOX5
ncRNA_inter_chr6_5785		chr6	144507822	144508118	-	144508118	1	INTERGENIC		F			F	1.62972	-3.23752	CBnPAs	1	1	0	0	2	0.463158	1.62972	CBnPAs	1.62972	0.463158	CBnPAs			CBNPAS	SOX5	349735							SOX5
ncRNA_inter_chr6_5786		chr6	144513007	144513597	-	144513597	1	INTERGENIC		F			F	3.27114	-3.33202	CBnPAs	1	2	0	0	3	0.927515	3.27114	CBnPAs	3.27114	0.927515	CBnPAs			CBNPAS	SOX5	354920							SOX5
ncRNA_inter_chr6_5789		chr6	144517866	144518464	-	144518464	1	INTERGENIC		F			F	0.435662	-4.44408	CBnPAs	1	2	0	0	3	0.0893913	0.435662	CBnPAs	0.435662	0.0893913	CBnPAs			CBNPAS	SOX5	359779							SOX5
ncRNA_inter_chr6_5790		chr6	144519740	144520794	-	144520794	1	INTERGENIC		F			F	5.90944	-3.42622	CBnPAs	1	3	0	0	4	1.61653	5.90944	CBnPAs	5.90944	1.61653	CBnPAs		CB	CBNPAS	SOX5	361653							SOX5
ncRNA_inter_chr6_5792		chr6	144525864	144527410	-	144527410	1	INTERGENIC		F			F	3.0857	-2.9069	CBnPAs	1	3	0	0	4	1.00262	3.0857	CBnPAs	3.0857	1.00262	CBnPAs			CBNPAS	SOX5	367777							SOX5
ncRNA_inter_chr6_5793		chr6	144528259	144529620	-	144529620	1	INTERGENIC		F			F	7.90529	-3.15035	CBnPAs	1	2	0	0	3	2.383	7.90529	CBnPAs	7.90529	2.383	CBnPAs		CB	CBNPAS	SOX5	370172							SOX5
ncRNA_inter_chr6_5736		chr6	144160388	144160895	-	144160895	1	INTERGENIC		F							0	1	0	0	1	0.123734	0.323203	CBnPAs	0.323203	0.123734	CBnPAs			CBNPAS	SOX5	2301							SOX5
ncRNA_inter_chr6_5737		chr6	144162779	144163245	-	144163245	1	INTERGENIC		F							0	1	0	0	1	0.43743	1.10236	CBnPAs	1.10236	0.43743	CBnPAs			CBNPAS	SOX5	4692							SOX5
ncRNA_inter_chr6_5738		chr6	144163437	144164178	-	144164178	1	INTERGENIC		F							0	1	0	0	1	0.284003	0.67649	CBnPAs	0.932914	0.242156	CB		CB		SOX5	5350							SOX5
ncRNA_inter_chr6_5744		chr6	144176910	144178483	-	144178483	1	INTERGENIC		F							0	3	0	0	3	1.70279	6.1494	CBnPAs	6.1494	1.70279	CBnPAs			CBNPAS	SOX5	18823							SOX5
ncRNA_inter_chr6_5745		chr6	144178650	144180696	-	144180696	1	INTERGENIC		F	Female Class II						0	3	1	0	4	0.990397	2.7217	CBnPAs	2.7217	0.990397	CBnPAs		CB	CBNPAS	SOX5	20563							SOX5
ncRNA_inter_chr6_5747		chr6	144183566	144184087	-	144184087	1	INTERGENIC		F							0	1	0	0	1	0.0837474	0.200161	CBnPAs	0.200161	0.0837474	CBnPAs			CBNPAS	SOX5	25479							SOX5
ncRNA_inter_chr6_5751		chr6	144200066	144200686	-	144200686	1	INTERGENIC		F							0	2	0	0	2	0.0322844	0.0169087	CB	0.0719592	0.0317667	CBnPAs			CBNPAS	SOX5	41979							SOX5
ncRNA_inter_chr6_5758		chr6	144219493	144219900	-	144219900	1	INTERGENIC		F							0	1	0	0	1	0.0272916	0.0938124	CBnPAs	0.0938124	0.0272916	CBnPAs		CB	CBNPAS	SOX5	61406							SOX5
ncRNA_inter_chr6_5767		chr6	144270979	144272329	-	144272329	1	INTERGENIC		F							0	2	0	0	2	2.48534	5.89255	CBnPAs	5.89255	2.48534	CBnPAs		CB	CBNPAS	SOX5	112892							SOX5
ncRNA_inter_chr6_5780		chr6	144444462	144444764	-	144444764	1	INTERGENIC		F							0	1	0	0	1	0.607247	2.35148	CB	2.35148	0.607247	CB		CB		SOX5	286375							SOX5
ncRNA_inter_chr6_5787		chr6	144514771	144515059	-	144515059	1	INTERGENIC		F							0	1	0	0	1	2.06087	4.84643	CBnPAs	4.84643	2.06087	CBnPAs			CBNPAS	SOX5	356684							SOX5
ncRNA_inter_chr6_5788		chr6	144516889	144517791	-	144517791	1	INTERGENIC		F							0	3	0	0	3	2.87535	7.48964	CBnPAs	7.48964	2.87535	CBnPAs		CB	CBNPAS	SOX5	358802							SOX5
ncRNA_inter_chr6_5791		chr6	144522257	144522649	-	144522649	1	INTERGENIC		F							0	1	0	0	1	0.760327	2.31322	CBnPAs	2.31322	0.760327	CBnPAs			CBNPAS	SOX5	364170							SOX5
ncRNA_inter_chr1_356		chr1	87375955	87381242	-	87381242	2	INTERGENIC		F							0	1	0	0	1	0.626047	0.61392	NP	0.61392	0.626047	NP				SP110	92233
ncRNA_as_chr2_1684		chr2	122632891	122635105	-	122635105	1	ANTISENSE		F	Female Class II						0	1	1	0	2	0.0735232	0.181074	NP	0.181074	0.0735232	NP				SQRDL	0				SQRDL			SQRDL
ncRNA_inter_chr17_14175		chr17	86261485	86327935	-	86327935	5	INTERGENIC		F	Female Class I						0	1	3	1	5	42.0875	46.1604	CB	46.1604	42.0875	CB	NUC	CB		SRBD1	56070
ncRNA_inter_chr12_10715		chr12	82031226	82032540	-	82032540	2	INTERGENIC		F	Female Class I						0	1	3	0	4	0.269909	0.626273	NUC	0.626273	0.269909	NUC				SRSF5	13951							SRSF5
ncRNA_inter_chr17_14006		chr17	56145407	56147691	+	56145407	1	INTERGENIC		F							0	1	0	0	1	0.0664155	0.116859	CB	0.116859	0.0664155	CB			CB	STAP2	379	STAP2	-379
ncRNA_as_chr12_10778		chr12	92948502	92956307	+	92948502	1	ANTISENSE		F							0	1	1	0	2	12.164	14.8881	CB	14.8881	12.164	CB		CB		STON2	0				STON2			STON2
ncRNA_inter_chr8_7000		chr8	48471465	48474196	-	48474196	1	INTERGENIC		F							0	1	0	0	1	0.208676	0.28343	CBnPAs	0.28343	0.208676	CBnPAs		CB	CBNPAS	STOX2	33764
ncRNA_inter_chr8_7001		chr8	48475265	48476194	-	48476194	1	INTERGENIC		F							0	1	0	0	1	2.43421	2.774	CBnPAs	2.774	2.43421	CBnPAs			CBNPAS	STOX2	37564
ncRNA_inter_chr5_4338		chr5	87977272	87980650	-	87980650	1	INTERGENIC		F	Female Class II						0	2	2	0	4	1.51736	3.71841	CB	3.71841	1.51736	CB	NUC	CB	CB	SULT1D1	3025							SULT1D1
ncRNA_intra_chr7_5920		chr7	14385459	14499841	-	14499841	2	INTRAGENIC		F		III	F	0.681497	-198.314	CBnPAs	1	11	0	1	13	0.0238859	0.0687824	CB	0.681497	N/A	CBnPAs			CBNPAS	SULT2A1,SULT2A4	0					SULT2A1,SULT2A4	SULT2A1,SULT2A4,	SULT2A1,SULT2A4
ncRNA_intra_chr7_5919		chr7	14253224	14384718	+	14253224	2	INTRAGENIC		F	Female Class I	III					0	3	1	1	5	N/A	N/A	N/A	0.0138801	N/A	CBnPAs		CB		SULT2A5,SULT2A2,SULT2A1	0					SULT2A5,SULT2A2	SULT2A5,SULT2A2,SULT2A1	SULT2A5,SULT2A2,SULT2A1
ncRNA_inter_chr6_5036		chr6	37933150	37933692	+	37933150	1	INTERGENIC		F							0	1	0	0	1	0.0306045	0.185593	CBnPAs	0.185593	0.0306045	CBnPAs				SVOPL	47
ncRNA_inter_chr10_9281		chr10	114690127	114693537	-	114693537	1	INTERGENIC		F			F	1.16162	-6.80185	CB	1	0	1	0	2	0.179852	1.16162	CB	1.16162	0.179852	CB		CB		TBC1D15	1579
ncRNA_inter_chr10_9284		chr10	114702090	114702373	-	114702373	1	INTERGENIC		F			F	1.52345	-8.54506	CB	1	0	0	0	1	0.170486	1.52345	CB	1.52345	0.170486	CB		CB		TBC1D15	13542
ncRNA_inter_chr17_13994		chr17	51320747	51321996	+	51320747	1	INTERGENIC		F							0	1	0	0	1	0.0364812	0.0175038	CB	0.0372245	0.00921486	NP				TBC1D5	2071	TBC1D5	-2071
ncRNA_inter_chr6_4827		chr6	3926672	3927589	-	3927589	1	INTERGENIC		F			F	5.88366	-2.4151	CBnPAs	1	0	1	0	2	9.83666	20.2067	CB	20.2067	9.83666	CB		CB	CB	TFPI2	8319
ncRNA_inter_chr3_2341		chr3	57174578	57175943	-	57175943	1	INTERGENIC		F							0	2	0	0	2	9.26285	12.3916	CBnPAs	12.3916	9.26285	CBnPAs		CB	CBNPAS	TM4SF4	53389
ncRNA_inter_chr12_10988		chr12	114496939	114497308	+	114496939	1	INTERGENIC		F	Female Class II						0	2	1	2	5	0.037955	N/A	NP	0.0353767	N/A	CBnPAs				TMEM121	69207
ncRNA_inter_chr16_13225		chr16	32689202	32707365	+	32689202	6	INTERGENIC		F	Female Class I						0	1	2	0	3	0.936659	2.42177	CBnPAs	2.42177	0.936659	CBnPAs		CB		TNK2	5624							TNK2
ncRNA_as_chr11_10058		chr11	98924231	98930947	+	98924231	2	ANTISENSE		F							0	1	0	0	1	1.28851	1.9775	CBnPAs	1.9775	1.28851	CBnPAs				TNS4	0				TNS4
ncRNA_inter_chr8_7684		chr8	129407887	129409550	-	129409550	2	INTERGENIC		F							0	1	0	0	1	0.577447	0.912879	CYTO	0.912879	0.577447	CYTO				TOMM20	45014
ncRNA_inter_chr1_74		chr1	13474028	13476952	-	13476952	1	INTERGENIC		F			F	1.51147	-5.93848	CBnPAs	1	2	0	0	3	0.492707	0.911734	CB	1.51147	0.229448	CBnPAs		CB		TRAM1	77822							TRAM1
ncRNA_inter_chr3_2806		chr3	123991867	123992574	-	123992574	1	INTERGENIC		F							0	1	0	0	1	0.585386	1.07766	CBnPAs	1.07766	0.585386	CBnPAs			CBNPAS	TRAM1L1	31381
ncRNA_inter_chr9_8284		chr9	103132817	103139022	+	103132817	1	INTERGENIC		F							0	2	0	0	2	0.248041	0.268477	CBnPAs	0.268477	0.248041	CBnPAs				TRF	202	TRF	-202					TRF
ncRNA_inter_chr6_4907		chr6	21812246	21816860	-	21816860	1	INTERGENIC		F							0	1	0	0	1	0.734818	1.0576	CBnPAs	1.0576	0.734818	CBnPAs			CBNPAS	TSPAN12	9732
ncRNA_inter_chr14_11847		chr14	19185232	19186238	-	19186238	1	INTERGENIC		F			F	2.87648	-12.0276	CB	1	0	0	0	1	0.21628	2.87648	CB	2.87648	0.21628	CB				UBE2E1	20875
ncRNA_inter_chr14_11848		chr14	19388213	19388978	-	19388978	1	INTERGENIC		F			F	3.23708	-3.11356	CB	1	0	0	0	1	1.0823	3.23708	CB	3.23708	1.0823	CB		CB	CB	UBE2E2	17113							UBE2E2
ncRNA_inter_chr1_397		chr1	89933237	89933770	+	89933237	1	INTERGENIC		F	Female Class II		F	1.58064	-3.83262	CBnPAs	1	3	1	0	5	0.392494	1.58064	CBnPAs	1.58064	0.392494	CBnPAs			CBNPAS	UGT1A10	18216							UGT1A10
ncRNA_inter_chr1_399		chr1	89944764	89946707	+	89944764	1	INTERGENIC		F	Female Class II		F	0.473333	-3.58549	CBnPAs	1	3	1	0	5	0.121565	0.473333	CBnPAs	0.473333	0.121565	CBnPAs			CBNPAS	UGT1A10	5279							UGT1A10
ncRNA_inter_chr10_9137		chr10	89199526	89207711	-	89207711	5	INTERGENIC		F	Female Class II						0	2	2	0	4	0.910642	1.711	CB	1.711	0.910642	CB		CB	CB	UHRF1BP1L	25	UHRF1BP1L	-25
ncRNA_inter_chr1_396		chr1	89921721	89922581	-	89922581	1	INTERGENIC		F	Female Class II	IV					0	3	2	1	6	N/A	N/A	N/A	0.0824638	N/A	NP				USP40	16596
ncRNA_inter_chr5_4791		chr5	149990078	149995897	+	149990078	1	INTERGENIC		F							0	1	0	0	1	0.140814	1.02414	CB	1.02414	0.140814	CB				USPL1	239
ncRNA_inter_chr10_8469		chr10	7803057	7809365	-	7809365	2	INTERGENIC		F							0	1	1	0	2	1.38485	1.16026	NP	1.87026	0.628961	CYTO				UST	115186
ncRNA_inter_chr10_8471		chr10	7912189	7915821	-	7915821	4	INTERGENIC		F							0	1	0	0	1	0.0739712	0.0759688	CB	0.0759688	0.0739712	CB				UST	8730
ncRNA_inter_chr17_13948		chr17	46185568	46191561	-	46191561	2	INTERGENIC		F	Female Class I						0	4	1	0	5	N/A	N/A	N/A	0.258232	N/A	CYTO				VEGFA	16243											Vegfa
ncRNA_inter_chr16_13408		chr16	65693153	65694492	+	65693153	1	INTERGENIC		F			F	0.854658	-62.9231	CBnPAs	1	0	0	0	1	0.0514226	N/A	NUC	0.854658	N/A	CBnPAs				VGLL3	121386
ncRNA_inter_chr16_13412		chr16	65717200	65727144	+	65717200	5	INTERGENIC		F			F	0.206435	-18.9306	CB	1	0	0	0	1	0.0675084	0.176529	CBnPAs	0.206435	0.00759914	CB				VGLL3	88734
ncRNA_inter_chr16_13415		chr16	65743898	65754831	+	65743898	2	INTERGENIC		F			F	2.7589	-5.93656	CB	1	0	0	0	1	0.455515	2.7589	CB	2.7589	0.455515	CB				VGLL3	61047
ncRNA_inter_chr3_2653		chr3	100590696	100599450	+	100590696	1	INTERGENIC		F	Female Class I						0	1	4	0	5	11.9005	15.1335	CB	15.1335	11.9005	CB		CB		VTCN1	29932
ncRNA_inter_chr3_2659		chr3	100618507	100619607	+	100618507	1	INTERGENIC		F	Female Class I						0	1	2	0	3	2.95195	2.59729	CBnPAs	2.59729	2.95195	CBnPAs		CB		VTCN1	9775
ncRNA_inter_chr14_11911		chr14	29462842	29517599	+	29462842	5	INTERGENIC		F	Female Class I		F	10.9666	-2.83416	CBnPAs	1	1	4	0	6	3.57255	10.9666	CBnPAs	10.9666	3.57255	CBnPAs				WNT5A	124142							WNT5A
ncRNA_inter_chr8_7445		chr8	118026868	118029510	-	118029510	1	INTERGENIC		F			F	46.3117	-2.66154	CB	1	0	0	0	1	17.8977	46.3117	CB	46.3117	17.8977	CB		CB	CB	WWOX	150257
ncRNA_as_chr1_153		chr1	36831706	36835917	-	36835917	1	ANTISENSE		F	Female Class I						0	1	2	1	4	0.781391	1.99089	CBnPAs	1.99089	0.781391	CBnPAs			CBNPAS	ZAP70	0				ZAP70				ZAP70
ncRNA_inter_chr7_6191		chr7	55973673	55974753	-	55974753	1	INTERGENIC		F			F	3.82121	-4.8906	CBnPAs	1	2	0	0	3	0.723818	3.82121	CBnPAs	3.82121	0.723818	CBnPAs			CBNPAS	ZDHHC13	69620
ncRNA_inter_chr7_6190		chr7	55972593	55973005	-	55973005	1	INTERGENIC		F							0	2	0	0	2	0.405807	1.23386	CBnPAs	1.23386	0.405807	CBnPAs				ZDHHC13	71368
ncRNA_inter_chr8_7394		chr8	111228289	111232274	+	111228289	1	INTERGENIC		F							0	1	0	0	1	14.8329	16.2695	CB	16.2695	14.8329	CB	NUC	CB	CB	ZFHX3	6270
ncRNA_inter_chr4_3138		chr4	34736504	34747951	-	34747951	2	INTERGENIC		F			F	34.3029	-2.58549	CB	2	4	0	0	6	13.5418	34.3029	CB	34.3029	13.5418	CB	NUC	CB		ZFP292	2408							ZFP292
ncRNA_intra_chr13_11505		chr13	67468309	67493577	-	67493577	2	INTRAGENIC		F							0	1	0	0	1	0.0846032	0.0428601	CBnPAs	0.0428601	0.0846032	CBnPAs				ZFP456,ZFP429	0					ZFP456,ZFP429
ncRNA_inter_chr7_5933		chr7	16630006	16631344	-	16631344	1	INTERGENIC		F							0	1	0	0	1	4.41914	5.21448	CBnPAs	5.21448	4.41914	CBnPAs		CB	CBNPAS	ZFP541	25947
ncRNA_inter_chr15_12566		chr15	59024077	59033242	+	59024077	1	INTERGENIC		F	Female Class I		F	3.6886	-10.8037	CBnPAs	1	5	2	0	8	0.308104	3.6886	CBnPAs	3.6886	0.308104	CBnPAs		CB		ZFP572	105261
ncRNA_inter_chr7_6112		chr7	47166895	47167673	-	47167673	1	INTERGENIC		F							0	1	0	0	1	0.0485312	0.0349381	NP	0.192184	0.015316	CBnPAs				ZFP619	371111
ncRNA_inter_chr7_6114		chr7	47185620	47193681	+	47185620	2	INTERGENIC		F	Female Class II						0	1	3	0	4	N/A	N/A	N/A	0.0433795	N/A	NP				ZFP619	389836
ncRNA_inter_chr7_6119		chr7	47302357	47305401	+	47302357	1	INTERGENIC		F							0	1	0	0	1	0.457262	1.58079	CB	1.58079	0.457262	CB				ZFP619	506573
ncRNA_inter_chr7_6121		chr7	47306833	47313849	+	47306833	1	INTERGENIC		F	Female Class I						0	1	1	0	2	0.55443	2.03119	CB	2.63092	0.36341	CBnPAs				ZFP619	511049
ncRNA_inter_chr11_10007		chr11	95574730	95583860	+	95574730	1	INTERGENIC		F							0	1	0	0	1	113.342	127.038	CB	127.038	113.342	CB	NUC	CB	CB	ZFP652	26521
ncRNA_inter_chr17_13696		chr17	17329371	17330043	+	17329371	1	INTERGENIC		F							0	1	0	0	1	0.949714	1.19969	CB	1.19969	0.949714	CB		CB		ZFP97	45530
ncRNA_inter_chr3_2935		chr3	137864645	137871501	-	137871501	2	INTERGENIC		M	Male Class II						0	2	3	2	7	1.8496	1.58693	CB	1.58693	1.8496	CB		CB		0610031O16RIK	2180
ncRNA_inter_chr16_13176		chr16	24184391	24270627	-	24270627	9	INTERGENIC		M	Male Class I						0	4	2	0	6	15.4518	14.4548	CB	14.4548	15.4518	CB	NUC	CB		1110054M08RIK	122015							1110054M08RIK
ncRNA_inter_chr16_13177		chr16	24271005	24296353	-	24296353	6	INTERGENIC		M	Male Class I						0	1	3	0	4	121.715	108.491	CBnPAs	108.491	121.715	CBnPAs		CB	CBNPAS	1110054M08RIK	96289							1110054M08RIK
ncRNA_inter_chr12_10273		chr12	8156547	8157909	-	8157909	1	INTERGENIC		M							0	2	0	0	2	0.381203	0.180257	CBnPAs	0.203427	0.21029	CB				1110057K04RIK	57004
ncRNA_inter_chr12_10274		chr12	8163305	8164790	-	8164790	1	INTERGENIC		M							0	1	0	0	1	0.169226	0.276476	CB	0.276476	0.169226	CB		CB		1110057K04RIK	50123
ncRNA_inter_chr17_13940		chr17	45860250	45863421	-	45863421	2	INTERGENIC		M		II					0	1	0	0	1	0.35805	0.19185	NUC	0.26408	0.346161	CYTO				1600014C23RIK	6392
ncRNA_inter_chr16_13236		chr16	33337527	33342227	+	33337527	1	INTERGENIC		M	Male Class II						0	1	1	0	2	0.487243	0.423368	CBnPAs	0.423368	0.487243	CBnPAs			CBNPAS	1700007L15RIK	37713
ncRNA_inter_chr2_2037		chr2	169060314	169064817	+	169060314	2	INTERGENIC		M	Male Class I						0	2	1	0	3	1.55043	0.389583	CBnPAs	1.49513	1.44294	CB		CB		1700017J07RIK	255909
ncRNA_inter_chr2_2038		chr2	169060314	169063358	-	169063358	1	INTERGENIC		M							0	1	0	0	1	0.0536697	N/A	NUC	0.0914473	0.0149378	CBnPAs				1700017J07RIK	255909
ncRNA_inter_chr2_2039		chr2	169066371	169068088	+	169066371	1	INTERGENIC		M	Male Class I						0	2	1	0	3	0.314814	0.088615	CB	0.312049	0.303044	CBnPAs				1700017J07RIK	261966
ncRNA_inter_chr8_7606		chr8	123942532	123952359	+	123942532	3	INTERGENIC		M	Male Class I	I					0	1	1	0	2	0.693835	0.916959	CB	0.916959	0.693835	CB				1700018B08RIK	102325
ncRNA_as_chr10_8962		chr10	67991440	68003012	+	67991440	2	ANTISENSE		M	Male Class I						0	1	2	1	4	15.6377	17.7726	CYTO	17.7726	15.6377	CYTO	CYTO			1700040L02RIK	0				1700040L02RIK
ncRNA_inter_chr4_3887		chr4	150109358	150123726	-	150123726	6	INTERGENIC		M	Male Class I						0	2	4	0	6	2.46464	1.70059	CB	1.70059	2.46464	CB				1700045H11RIK	78608
ncRNA_intra_chr4_3826		chr4	145588931	145771450	-	145771450	2	INTRAGENIC		M							0	1	0	0	1	1.7812	5.08528	CB	6.08285	1.75597	CBnPAs		CB		1700095A21RIK,GM13247,GM13251	0					GM13247,GM13251
ncRNA_inter_chr12_10910		chr12	107717307	107730496	+	107717307	4	INTERGENIC		M	Male Class II						0	2	1	0	3	6.75393	3.44181	NP	5.17437	6.47082	CYTO				1700121N20RIK	31432
ncRNA_intra_chr9_7936		chr9	50542522	50543330	-	50543330	1	INTRAGENIC		M							0	1	0	0	1	0.0190744	0.0187252	CB	0.0187252	0.0190744	CB				2310030G06RIK	4466					2310030G06RIK
ncRNA_as_chr18_14369		chr18	24629314	24635868	-	24635868	2	ANTISENSE		M							0	1	0	0	1	0.454703	0.639022	CBnPAs	0.639022	0.454703	CBnPAs				2700062C07RIK	0				2700062C07RIK
ncRNA_as_chr7_5921		chr7	14997055	15017267	+	14997055	1	ANTISENSE		M	Male Class I						0	1	1	0	2	1.56017	0.486166	CB	0.486166	1.56017	CB			CB	2810007J24RIK	0				2810007J24RIK			2810007J24RIK
ncRNA_inter_chrX_15430		chrX	120329247	120329735	+	120329247	1	INTERGENIC		M			M	1.42695	59.2378	CBnPAs	1	0	0	0	1	1.48213	N/A	CB	N/A	N/A	N/A				3110007F17RIK	72346
ncRNA_inter_chrX_15431		chrX	120358806	120359331	+	120358806	1	INTERGENIC		M			M	1.02076	51.038	CBnPAs	1	0	0	0	1	1.02076	N/A	CBnPAs	N/A	N/A	N/A			CBNPAS	3110007F17RIK	101905
ncRNA_inter_chrX_15439		chrX	120612987	120834550	+	120612987	2	INTERGENIC		M			M	2.45623	13.5732	CB	1	0	0	0	1	2.45623	0.164788	CB	0.164788	2.45623	CB		CB	CB	3110007F17RIK	356086
ncRNA_inter_chrX_15438		chrX	120610274	120832316	-	120832316	2	INTERGENIC		M							0	1	0	0	1	0.114618	0.154315	CB	0.154315	0.114618	CB				3110007F17RIK	353373
ncRNA_as_chr5_4690		chr5	139841986	139850295	+	139841986	2	ANTISENSE		M							0	3	0	0	3	3.55347	4.75242	CB	4.84416	3.33763	CBnPAs				3110082I17RIK,MIR339	0				3110082I17RIK,MIR339			3110082I17RIK
ncRNA_inter_chr8_6744		chr8	10918238	10940469	-	10940469	6	INTERGENIC		M	Male Class I						0	1	1	2	4	0.563131	0.790118	NUC	2.22432	0.553029	CB		CB		3930402G23RIK	0							3930402G23RIK
ncRNA_inter_chr8_6739		chr8	10841639	10866277	-	10866277	4	INTERGENIC		M	Male Class II						0	3	4	2	9	26.8895	36.3268	CBnPAs	36.3268	26.8895	CBnPAs		CB		4833411C07RIK	33645							4833411C07RIK
ncRNA_inter_chr8_6742		chr8	10895974	10910621	-	10910621	2	INTERGENIC		M							0	1	0	2	3	5.562	10.5115	CYTO	10.5115	5.562	CYTO	CYTO			4833411C07RIK	0							4833411C07RIK
ncRNA_inter_chr13_11778		chr13	114319239	114325085	-	114325085	3	INTERGENIC		M		I					0	2	0	0	2	0.0713207	N/A	NP	0.0515372	0.0571951	CB				4921509O07RIK	26188
ncRNA_inter_chr3_2191		chr3	18521384	18526112	+	18521384	1	INTERGENIC		M							0	3	0	1	4	0.0833668	0.0457811	NP	0.0457811	0.0833668	NP				4930433B08RIK	140908
ncRNA_inter_chr12_10446		chr12	26482430	26484096	+	26482430	1	INTERGENIC		M							0	1	0	0	1	0.316682	N/A	CB	0.364705	N/A	CBnPAs				4930480M12RIK	412036
ncRNA_inter_chrX_15449		chrX	122647432	122647634	-	122647634	1	INTERGENIC		M			M	0.185387	73.9383	CB	1	0	0	0	1	0.185387	N/A	CB	0.0133454	N/A	CBnPAs		CB	CB	4932411N23RIK	699360
ncRNA_inter_chrX_15450		chrX	122649087	122649897	-	122649897	1	INTERGENIC		M			M	0.680643	23.0915	CBnPAs	1	2	0	0	3	0.680643	0.0197635	CBnPAs	0.0197635	0.680643	CBnPAs				4932411N23RIK	697097
ncRNA_inter_chr9_7950		chr9	51739589	51741477	-	51741477	1	INTERGENIC		M							0	1	0	0	1	1.40747	0.876358	CBnPAs	0.876358	1.40747	CBnPAs			CBNPAS	4933407I05RIK	4482
ncRNA_inter_chr9_7989		chr9	60835677	60864986	-	60864986	2	INTERGENIC		M	Male Class II						0	2	3	2	7	6.39336	14.0303	CBnPAs	14.0303	6.39336	CBnPAs		CB	CBNPAS	4933433G08RIK	85833
ncRNA_inter_chr10_9264		chr10	111019131	111048746	+	111019131	7	INTERGENIC		M	Male Class I						0	2	4	0	6	22.4596	36.144	CB	36.144	22.4596	CB		CB		4933440J02RIK	0
ncRNA_inter_chr5_4787		chr5	149819124	149823549	-	149823549	2	INTERGENIC		M							0	1	1	0	2	3.81055	0.87394	CB	2.10558	2.20245	CBnPAs				5930430L01RIK	12334
ncRNA_as_chrX_15318		chrX	36314799	36317468	-	36317468	3	ANTISENSE		M							0	3	0	0	3	0.202109	0.0349763	CB	0.0527833	0.0160743	NUC				6030498E09RIK	0				6030498E09RIK
ncRNA_inter_chr13_11572		chr13	81096790	81100662	-	81100662	1	INTERGENIC		M		II					0	1	0	0	1	1.05954	0.745836	CB	0.745836	1.05954	CB				9330111N05RIK	2673	9330111N05RIK	-2673
ncRNA_as_chr9_7776		chr9	22241814	22248191	-	22248191	1	ANTISENSE		M							0	1	0	0	1	0.0599803	0.109318	CBnPAs	0.22453	0.0103886	CB				9530077C05RIK	0				9530077C05RIK
ncRNA_inter_chrX_15265		chrX	12528831	12530647	-	12530647	1	INTERGENIC		M							0	1	0	0	1	0.268034	0.117916	CB	0.117916	0.268034	CB				AA414768	13165
ncRNA_inter_chr4_3599		chr4	119188663	119191105	-	119191105	1	INTERGENIC		M							0	1	0	0	1	1.09579	0.655067	CB	0.655067	1.09579	CB		CB		AA415398	11818
ncRNA_as_chr13_11489		chr13	64389349	64393242	+	64389349	1	ANTISENSE		M							0	1	0	0	1	3.66501	3.50481	CB	3.50481	3.66501	CB		CB	CB	AAED1	0				AAED1
ncRNA_inter_chr11_10148		chr11	109864550	109869160	-	109869160	1	INTERGENIC		M							0	2	0	0	2	0.971706	1.32018	CB	1.32018	0.971706	CB		CB		ABCA8B	7421
ncRNA_inter_chr3_2786		chr3	121556266	121558206	+	121556266	2	INTERGENIC		M							0	1	0	0	1	0.475977	0.347795	CB	0.347795	0.475977	CB				ABCD3	38134							ABCD3
ncRNA_inter_chr7_6319		chr7	91300833	91310235	-	91310235	1	INTERGENIC		M							0	1	0	0	1	0.0914449	0.0295794	CBnPAs	0.056818	0.06171	CB				ABHD17C	431
ncRNA_as_chr1_252		chr1	60507134	60522048	-	60522048	1	ANTISENSE		M			M	18.5982	2.31908	NUC	1	2	0	0	3	246.205	185.125	CB	185.125	246.205	CB	NUC	CB	CB	ABI2	0				ABI2
ncRNA_as_chr1_251		chr1	60504035	60506869	-	60506869	1	ANTISENSE		M							0	2	0	0	2	10.8541	5.3332	CB	5.3332	10.8541	CB		CB		ABI2	0				ABI2
ncRNA_inter_chr7_6610		chr7	138598831	138601465	+	138598831	1	INTERGENIC		M							0	1	0	0	1	1.50534	0.834787	CB	0.834787	1.50534	CB		CB		ACADSB	9107
ncRNA_as_chr7_6546		chr7	126750520	126764518	-	126764518	4	ANTISENSE		M	Male Class II						0	1	1	0	2	6.52459	4.45781	NP	6.7818	5.2951	CYTO	CYTO			ACSM1	0				ACSM1			ACSM1
ncRNA_inter_chr7_6544		chr7	126668963	126669328	-	126669328	1	INTERGENIC		M							0	1	1	0	2	2.35151	1.60884	CB	2.87595	1.90724	CBnPAs		CB		ACSM5	451	ACSM5	-451
ncRNA_inter_chr8_6942		chr8	41730295	41754993	-	41754993	3	INTERGENIC		M	Male Class II						0	1	3	0	4	1.76976	1.349	CBnPAs	1.349	1.76976	CBnPAs			CBNPAS	ADAM24	5455
ncRNA_inter_chr6_5317		chr6	86107514	86108676	-	86108676	1	INTERGENIC		M							0	1	0	0	1	0.531254	0.302109	CB	0.302109	0.531254	CB				ADD2	33112
ncRNA_inter_chr3_2940		chr3	138018844	138022618	-	138022618	1	INTERGENIC		M	Male Class I	II					0	2	1	0	3	0.304782	0.113886	CBnPAs	0.187718	0.163827	CB				ADH6-PS1	14467						ADH6-PS1	ADH6-PS1
ncRNA_inter_chr3_2941		chr3	138028683	138031115	-	138031115	1	INTERGENIC		M	Male Class I						0	3	2	0	5	0.144104	0.0487998	CBnPAs	0.0544489	0.110377	CB				ADH6-PS1	5970						ADH6-PS1	ADH6-PS1
ncRNA_inter_chr19_15132		chr19	54272968	54398594	+	54272968	13	INTERGENIC		M			M	1.50892	10.1407	NUC	1	0	0	0	1	2.85902	1.65292	CB	2.06335	2.25423	CBnPAs		CB		ADRA2A	149497
ncRNA_inter_chr2_1235		chr2	34956384	34961575	+	34956384	2	INTERGENIC		M	Male Class I						0	1	1	0	2	4.88483	4.0493	CBnPAs	8.206	4.11668	CB				AI182371	180	AI182371	-180
ncRNA_as_chr13_11025		chr13	4242243	4247418	-	4247418	1	ANTISENSE		M	Male Class II						0	1	2	2	5	1.01674	1.57837	CB	1.57837	1.01674	CB				AKR1C19	0	MARCKSL1-PS4	-563		AKR1C19		AKR1C19	AKR1C19	AKR1C19,MARCKSL1-PS4
ncRNA_inter_chr5_4368		chr5	90847596	90889663	-	90889663	2	INTERGENIC		M		II					0	2	0	0	2	1.11903	0.801213	CB	0.801213	1.11903	CB				ALB	252	ALB	-252					ALB	ALB			Alb
ncRNA_inter_chr6_5374		chr6	90462316	90464024	+	90462316	1	INTERGENIC		M							0	1	0	0	1	0.365703	0.185716	CB	0.194055	0.0477132	CBnPAs				ALDH1L1	36818
ncRNA_as_chr19_14711		chr19	3981654	3985274	-	3985274	2	ANTISENSE		M	Male Class I						0	2	2	0	4	1.02107	0.861625	CBnPAs	0.861625	1.02107	CBnPAs			CBNPAS	ALDH3B2	0	ACY3	-1296		ALDH3B2
ncRNA_inter_chr10_8767		chr10	21158517	21167409	-	21167409	3	INTERGENIC		M							0	2	0	0	2	3.69483	1.24829	NP	1.89295	2.96026	CYTO				ALDH8A1	42134											Aldh8a1
ncRNA_inter_chr6_5864		chr6	149163400	149164755	-	149164755	1	INTERGENIC		M			M	0.503478	44.1192	NP	1	4	0	0	5	0.898903	0.0652706	NUC	0.0652706	0.898903	NUC				AMN1	26167
ncRNA_inter_chr3_2733		chr3	112605890	112607323	-	112607323	1	INTERGENIC		M	Male Class I						0	3	2	0	5	0.076857	N/A	NP	0.0118213	0.010019	CBnPAs				AMY2B	343251
ncRNA_inter_chr14_12024		chr14	51701569	51703639	-	51703639	2	INTERGENIC		M	Male Class II						0	1	2	0	3	0.606657	0.473883	NUC	0.473883	0.606657	NUC				ANG,RNASE4	7113							ANG,RNASE4	ANG
ncRNA_inter_chr13_11769		chr13	112979062	112982692	+	112979062	3	INTERGENIC		M		I					0	1	0	0	1	0.695832	0.169109	CBnPAs	0.251961	0.583141	CB				ANKRD55	95967
ncRNA_inter_chr13_11770		chr13	112990084	112991994	+	112990084	1	INTERGENIC		M							0	1	0	0	1	0.390184	0.117833	CBnPAs	0.117833	0.390184	CBnPAs				ANKRD55	86665
ncRNA_inter_chr13_11771		chr13	112992151	112993479	+	112992151	1	INTERGENIC		M							0	1	0	0	1	2.09744	0.46798	CB	0.46798	2.09744	CB				ANKRD55	85180
ncRNA_inter_chr13_11772		chr13	112995222	112996407	+	112995222	1	INTERGENIC		M							0	1	0	0	1	0.357232	0.321915	CB	0.321915	0.357232	CB				ANKRD55	82252
ncRNA_inter_chr19_14851		chr19	20470935	20477432	-	20477432	1	INTERGENIC		M	Male Class II						0	4	1	0	5	7.14846	4.02032	CB	4.02032	7.14846	CB	NUC	CB	CB	ANXA1	5775								ANXA1			Anxa1
ncRNA_as_chr1_221		chr1	58193978	58195927	-	58195927	1	ANTISENSE		M	Male Class I						0	3	1	0	4	0.0090698	0.0214045	CB	0.0214045	0.0090698	CB				AOX3	0				AOX3		AOX3
ncRNA_as_chr1_222		chr1	58253539	58261131	-	58261131	1	ANTISENSE		M	Male Class I						0	4	1	0	5	0.149364	0.023388	CB	0.0424169	0.0146673	CYTO				AOX3	0				AOX3		AOX3
ncRNA_inter_chr12_10260		chr12	7859431	7860586	-	7860586	1	INTERGENIC		M							0	1	0	0	1	0.21412	0.234574	CBnPAs	0.234574	0.21412	CBnPAs				APOB	123897									APOB	APOB	Apob
ncRNA_inter_chr12_10262		chr12	7863004	7866526	-	7866526	1	INTERGENIC		M							0	1	0	0	1	1.2203	1.39865	CBnPAs	1.39865	1.2203	CBnPAs			CBNPAS	APOB	117957									APOB	APOB	Apob
ncRNA_inter_chr9_7811		chr9	31840523	31841757	+	31840523	1	INTERGENIC		M							0	1	0	0	1	1.38338	1.29463	CBnPAs	1.29463	1.38338	CBnPAs			CBNPAS	ARHGAP32	81964
ncRNA_inter_chr4_3779		chr4	139978418	139988036	+	139978418	8	INTERGENIC		M	Male Class II						0	1	4	0	5	27.7793	6.83698	CYTO	6.83698	27.7793	CYTO	CYTO	CB		ARHGEF10L	82364
ncRNA_inter_chr11_10078		chr11	101544179	101554907	+	101544179	2	INTERGENIC		M	Male Class II						0	4	1	0	5	5.73472	4.37983	CBnPAs	4.37983	5.73472	CBnPAs		CB		ARL4D	15034							ARL4D
ncRNA_inter_chr12_10360		chr12	20920790	20927119	-	20927119	1	INTERGENIC		M							0	1	0	0	1	1.72805	0.647507	CBnPAs	0.647507	1.72805	CBnPAs				ASAP2	190498
ncRNA_inter_chr12_10362		chr12	20999145	21002221	+	20999145	1	INTERGENIC		M							0	1	0	0	1	0.10244	N/A	CBnPAs	0.117201	0.0339937	CB				ASAP2	115396
ncRNA_inter_chr12_10363		chr12	21005542	21006832	+	21005542	1	INTERGENIC		M							0	1	0	0	1	0.0903526	0.091655	CBnPAs	0.091655	0.0903526	CBnPAs		CB		ASAP2	110785
ncRNA_inter_chr12_10367		chr12	21030348	21036000	+	21030348	1	INTERGENIC		M							0	1	0	0	1	2.74171	4.01175	CB	4.01175	2.74171	CB		CB		ASAP2	81617
ncRNA_inter_chr12_10368		chr12	21037031	21038941	+	21037031	1	INTERGENIC		M							0	1	0	0	1	0.315056	0.339358	CBnPAs	0.339358	0.315056	CBnPAs			CBNPAS	ASAP2	78676
ncRNA_inter_chr12_10369		chr12	21039285	21042539	+	21039285	1	INTERGENIC		M							0	1	0	0	1	0.836573	1.3214	CBnPAs	1.3214	0.836573	CBnPAs			CBNPAS	ASAP2	75078
ncRNA_inter_chr12_10372		chr12	21050799	21054912	+	21050799	1	INTERGENIC		M							0	1	0	0	1	2.50906	2.88649	CBnPAs	2.88649	2.50906	CBnPAs		CB		ASAP2	62705
ncRNA_intra_chr11_9593		chr11	30880594	30880940	-	30880940	1	INTRAGENIC		M							0	1	1	0	2	0.189228	0.199555	CBnPAs	0.199555	0.189228	CBnPAs			CBNPAS	ASB3,CHAC2	0					CHAC2
ncRNA_intra_chr11_9595		chr11	30884903	30885354	-	30885354	1	INTRAGENIC		M							0	1	0	0	1	8.76816	7.86855	CB	7.86855	8.76816	CB		CB	CB	ASB3,CHAC2	0					CHAC2
ncRNA_inter_chr11_9924		chr11	81788236	81791526	-	81791526	1	INTERGENIC		M							0	1	0	0	1	2.69915	0.605081	CBnPAs	0.605081	2.69915	CBnPAs		CB		ASIC2	6339
ncRNA_inter_chr11_9927		chr11	81798023	81802231	+	81798023	1	INTERGENIC		M							0	1	0	0	1	0.0679216	0.0714899	CB	0.0714899	0.0679216	CB				ASIC2	16126
ncRNA_inter_chr6_5264		chr6	72208867	72223315	-	72223315	2	INTERGENIC		M							0	2	0	0	2	27.0459	23.1654	CB	23.1654	27.0459	CB		CB		ATOH8	23297							ATOH8
ncRNA_as_chr2_1692		chr2	126214526	126215754	+	126214526	1	ANTISENSE		M							0	1	0	0	1	0.152684	N/A	CB	0.012808	0.0908469	NUC				ATP8B4	0				ATP8B4
ncRNA_inter_chr12_10512		chr12	33956691	33963471	+	33956691	1	INTERGENIC		M			M	4.43749	12.3407	CB	1	0	0	0	1	16.8059	16.6769	CBnPAs	16.6769	16.8059	CBnPAs		CB	CBNPAS	ATXN7L1	20670
ncRNA_inter_chr12_10514		chr12	33970383	33979323	+	33970383	1	INTERGENIC		M			M	2.6153	6.23405	CB	1	0	0	0	1	6.50923	5.96766	CBnPAs	5.96766	6.50923	CBnPAs		CB	CBNPAS	ATXN7L1	34362
ncRNA_inter_chr3_2431		chr3	69453363	69460679	-	69460679	3	INTERGENIC		M	Male Class I	I					0	3	2	0	5	0.327515	0.14973	CYTO	0.322064	0.192635	NP			CB	B3GALNT1	50482
ncRNA_inter_chr2_1420		chr2	67828569	67830144	+	67828569	1	INTERGENIC		M	Male Class II		M	2.02627	7.7441	CB	1	6	1	0	8	3.53043	5.85747	CBnPAs	5.85747	3.53043	CBnPAs		CB	CBNPAS	B3GALT1	112585
ncRNA_inter_chr2_1421		chr2	67830798	67833004	+	67830798	1	INTERGENIC		M	Male Class II						0	4	1	0	5	73.597	135.248	CB	135.248	73.597	CB	NUC	CB	CB	B3GALT1	109725
ncRNA_inter_chr2_1425		chr2	67862230	67862950	+	67862230	1	INTERGENIC		M	Male Class II						0	2	1	0	3	21.0083	46.8372	CB	46.8372	21.0083	CB	NUC	CB	CB	B3GALT1	79779
ncRNA_inter_chr2_1426		chr2	67869460	67872438	+	67869460	1	INTERGENIC		M	Male Class II						0	2	1	0	3	16.8592	35.8765	CB	35.8765	16.8592	CB	NUC	CB	CB	B3GALT1	70291
ncRNA_inter_chr8_6881		chr8	35482096	35502413	-	35502413	6	INTERGENIC		M							0	1	0	0	1	0.256569	0.237705	CYTO	0.300496	0.200492	CBnPAs				B930018H19RIK	150061
ncRNA_inter_chr4_3116		chr4	32372806	32386628	+	32372806	1	INTERGENIC		M	Male Class I	I					0	1	1	0	2	9.34873	12.4616	CBnPAs	12.4616	9.34873	CBnPAs		CB	CBNPAS	BACH2	117782							BACH2
ncRNA_inter_chr15_12436		chr15	25415888	25417811	+	25415888	1	INTERGENIC		M			M	1.4765	5.5073	CB	1	2	0	0	3	1.4765	0.270393	CB	0.270393	1.4765	CB	NUC	CB	CB	BASP1	72370							BASP1
ncRNA_inter_chr15_12437		chr15	25418085	25421144	+	25418085	1	INTERGENIC		M	Male Class II		M	0.0638094	6.09994	CBnPAs	1	2	3	0	6	0.0820008	0.0120243	CB	0.0156529	0.0373848	NP				BASP1	74567							BASP1
ncRNA_inter_chr3_2572		chr3	94463085	94475726	+	94463085	2	INTERGENIC		M	Male Class I						0	2	1	0	3	13.3416	12.6768	CB	12.6768	13.3416	CB		CB		BC021767	0	TUFT1	-292
ncRNA_inter_chr2_1803		chr2	145498566	145499918	-	145499918	1	INTERGENIC		M							0	1	0	0	1	0.320548	0.25167	NUC	0.312232	0.267886	CBnPAs				BC039771	27013							BC039771
ncRNA_inter_chr2_1805		chr2	145502217	145502789	+	145502217	1	INTERGENIC		M							0	1	0	0	1	22.7351	22.7118	CB	22.7118	22.7351	CB	NUC	CB	CB	BC039771	24142							BC039771
ncRNA_inter_chr16_13171		chr16	24078049	24090327	+	24078049	1	INTERGENIC		M	Male Class I						0	4	1	0	5	0.324178	0.140328	CB	0.474719	0.048138	CBnPAs				BCL6	89352						BCL6		BCL6
ncRNA_inter_chr16_13173		chr16	24122737	24173858	-	24173858	7	INTERGENIC		M	Male Class I						0	4	1	0	5	7.31443	7.90888	CB	7.90888	7.31443	CB		CB		BCL6	134040						BCL6		BCL6
ncRNA_inter_chr16_13175		chr16	24179552	24183013	-	24183013	1	INTERGENIC		M	Male Class I						0	3	1	0	4	0.23414	0.181264	CBnPAs	0.181264	0.23414	CBnPAs			CBNPAS	BCL6	190855						BCL6		BCL6
ncRNA_inter_chr15_12793		chr15	83356521	83357123	+	83356521	1	INTERGENIC		M							0	1	0	0	1	0.291519	0.300975	CBnPAs	0.300975	0.291519	CBnPAs			CBNPAS	BIK	169
ncRNA_as_chr2_1133		chr2	25561723	25562478	-	25562478	1	ANTISENSE		M							0	1	0	0	1	0.0110096	N/A	CYTO	0.00751619	0.00739109	NUC				BMYC	0				BMYC
ncRNA_inter_chr1_425		chr1	95580986	95581800	-	95581800	1	INTERGENIC		M							0	1	0	0	1	0.311434	0.184506	NUC	0.184506	0.311434	NUC				BOK	471	BOK	-471
ncRNA_inter_chr1_630		chr1	149213748	149238415	+	149213748	5	INTERGENIC		M	Male Class I		M	2.86333	19.592	CBnPAs	1	11	2	0	14	6.73248	0.53739	CB	0.53739	6.73248	CB				BRINP3	464147											Brinp3
ncRNA_inter_chr4_3576		chr4	116793958	116795313	+	116793958	1	INTERGENIC		M	Male Class I						0	2	1	0	3	0.0814624	0.0329586	NP	0.0821605	0.0303463	NUC				BTBD19	0
ncRNA_inter_chr10_8881		chr10	47360243	47361994	+	47360243	1	INTERGENIC		M							0	3	0	0	3	0.0272846	0.0075551	CBnPAs	0.0075551	0.0272846	CBnPAs				C130030K03RIK	1451493
ncRNA_inter_chr10_8882		chr10	47373337	47373951	-	47373951	1	INTERGENIC		M							0	1	0	0	1	0.00875196	N/A	NP	0.00374156	N/A	CB				C130030K03RIK	1439536
ncRNA_as_chr6_5605		chr6	124442202	124443829	-	124443829	2	ANTISENSE		M							0	1	0	0	1	2.18246	1.85747	CYTO	1.85747	2.18246	CYTO				C1RL	0				C1RL
ncRNA_inter_chr13_11103		chr13	23529719	23530049	-	23530049	1	INTERGENIC		M							0	1	0	0	1	1.32495	0.606015	NUC	0.606015	1.32495	NUC				C230035I16RIK	6834
ncRNA_as_chr3_2567		chr3	94162420	94167379	-	94167379	1	ANTISENSE		M							0	1	0	0	1	0.556098	0.347336	CBnPAs	0.347336	0.556098	CBnPAs		CB	CBNPAS	C2CD4D	0				C2CD4D
ncRNA_inter_chr3_2308		chr3	41214628	41230171	-	41230171	2	INTERGENIC		M							0	1	0	0	1	0.546722	0.615445	CB	0.615445	0.546722	CB		CB		C430002E04RIK	61432
ncRNA_inter_chr3_2314		chr3	41257254	41297121	-	41297121	7	INTERGENIC		M							0	1	0	0	1	29.8447	23.7391	CBnPAs	23.7391	29.8447	CBnPAs		CB	CBNPAS	C430002E04RIK	0
ncRNA_inter_chr15_12326		chr15	4756162	4758151	+	4756162	1	INTERGENIC		M							0	3	0	0	3	0.461278	0.151392	CBnPAs	0.151392	0.461278	CBnPAs				C6	2118						C6
ncRNA_inter_chr15_12328		chr15	4771961	4772983	+	4771961	1	INTERGENIC		M							0	1	0	0	1	0.274806	N/A	CB	0.0841834	0.0658561	NUC			CB	C6	17917						C6
ncRNA_inter_chr15_12329		chr15	4779705	4780662	+	4779705	1	INTERGENIC		M							0	1	0	0	1	0.0940373	N/A	NP	0.0167898	0.0143709	CBnPAs				C6	25661						C6
ncRNA_inter_chr5_4407		chr5	94129863	94131917	+	94129863	1	INTERGENIC		M			M	0.14718	45.2168	CB	1	2	0	0	3	0.14718	N/A	CB	0.0181192	0.0582031	CBnPAs				C87414	29375
ncRNA_inter_chr5_4406		chr5	94127894	94129110	+	94127894	1	INTERGENIC		M							0	2	0	0	2	0.72604	0.031339	CB	0.125058	0.469963	NP				C87414	27406
ncRNA_inter_chr5_4409		chr5	94167619	94169301	+	94167619	2	INTERGENIC		M							0	2	0	0	2	0.0327343	N/A	CYTO	0.0164423	0.0190924	CBnPAs				C87414	67131
ncRNA_as_chr4_3496		chr4	104459336	104484098	-	104484098	2	ANTISENSE		M							0	2	0	0	2	0.728125	0.660419	CBnPAs	0.660419	0.728125	CBnPAs		CB	CBNPAS	C8B	0				C8B				C8B
ncRNA_as_chr15_12340		chr15	6425774	6451631	-	6451631	1	ANTISENSE		M	Male Class I						0	4	1	0	5	0.360577	0.138691	NUC	0.308967	0.336388	CB				C9	0				C9		C9	C9				C9
ncRNA_intra_chr3_2595		chr3	95685542	95685775	-	95685775	1	INTRAGENIC		M	Male Class II						0	1	2	1	4	7.32385	0.598941	CBnPAs	0.598941	7.32385	CBnPAs				C920021L13RIK,CIART	0					CIART		CIART
ncRNA_inter_chr13_11023		chr13	3755597	3758043	-	3758043	1	INTERGENIC		M			M	0.777363	8.35532	CB	1	1	0	0	2	0.777363	0.0844337	CB	0.0844337	0.777363	CB		CB		CALML3	44096
ncRNA_inter_chr5_4639		chr5	131328537	131335128	-	131335128	7	INTERGENIC		M	Male Class I						0	4	1	0	5	2.4732	1.06781	CB	1.06781	2.4732	CB		CB		CALN1	12023
ncRNA_intra_chr2_1052		chr2	5244786	5300422	-	5300422	2	INTRAGENIC		M	Male Class I						0	2	2	1	5	0.553672	0.807491	CBnPAs	0.807491	0.553672	CBnPAs			CBNPAS	CAMK1D	0					CAMK1D		CAMK1D	CAMK1D
ncRNA_inter_chr10_9320		chr10	118699450	118731305	+	118699450	3	INTERGENIC		M							0	3	0	0	3	2.29735	2.67588	CBnPAs	2.67588	2.29735	CBnPAs				CAND1	22340
ncRNA_inter_chr3_2159		chr3	14829356	14829709	+	14829356	1	INTERGENIC		M	Male Class I						0	2	1	0	3	N/A	N/A	N/A	0.074406	N/A	CBnPAs				CAR1	20992
ncRNA_inter_chr3_2161		chr3	14830501	14831314	+	14830501	1	INTERGENIC		M	Male Class I						0	4	1	0	5	0.0495129	0.198724	CB	0.661901	0.0274206	CBnPAs				CAR1	22137
ncRNA_inter_chr3_2162		chr3	14831499	14833121	+	14831499	1	INTERGENIC		M	Male Class I						0	4	1	0	5	0.17657	0.156297	CB	1.1238	0.0656586	CBnPAs				CAR1	23135
ncRNA_inter_chr3_2163		chr3	14831824	14833122	-	14833122	1	INTERGENIC		M							0	1	1	0	2	9.04487	6.64042	CB	6.64042	9.04487	CB		CB	CB	CAR1	23460
ncRNA_inter_chr3_2168		chr3	14856872	14862474	-	14862474	1	INTERGENIC		M	Male Class II						0	1	1	0	2	22.0951	10.3341	CB	14.8047	17.3399	NP		CB		CAR3	1064	CAR3	-1064					CAR3	CAR3
ncRNA_inter_chr3_2169		chr3	14862872	14863233	+	14862872	1	INTERGENIC		M	Male Class I						0	1	1	0	2	6.67501	4.83504	CYTO	5.38351	5.31708	CBnPAs		NP	CBNPAS	CAR3	305							CAR3	CAR3
ncRNA_as_chr2_1579		chr2	103294855	103307728	+	103294855	2	ANTISENSE		M							0	1	0	0	1	0.386602	0.158144	NP	0.494731	0.29985	CYTO				CAT	0				CAT
ncRNA_inter_chr12_10493		chr12	32163312	32165644	-	32165644	1	INTERGENIC		M							0	1	0	0	1	0.147294	0.0144735	NUC	0.136926	0.0772969	CBnPAs				CBLL1	4050
ncRNA_inter_chr6_5368		chr6	90378546	90381980	+	90378546	2	INTERGENIC		M							0	2	0	1	3	1.3804	0.61318	CB	0.61318	1.3804	CB		CB		CCDC37	73	CCDC37	-73
ncRNA_inter_chr6_5846		chr6	147593945	147596113	+	147593945	1	INTERGENIC		M	Male Class I						0	3	1	0	4	1.41226	0.444437	CBnPAs	0.444437	1.41226	CBnPAs			CBNPAS	CCDC91	12812
ncRNA_inter_chr6_5848		chr6	147597484	147599569	+	147597484	1	INTERGENIC		M	Male Class I						0	2	1	0	3	3.95484	1.32978	CBnPAs	1.32978	3.95484	CBnPAs			CBNPAS	CCDC91	16351
ncRNA_inter_chr6_5849		chr6	147599861	147602146	+	147599861	1	INTERGENIC		M							0	2	0	0	2	1.76128	0.756225	CBnPAs	0.756225	1.76128	CBnPAs			CBNPAS	CCDC91	18728
ncRNA_as_chr17_13737		chr17	24361944	24366813	+	24361944	2	ANTISENSE		M							0	1	0	0	1	0.0151189	0.0214623	CB	0.0214623	0.0151189	CB				CCNF	0	1600002H07RIK	-4231		CCNF			1600002H07RIK	CCNF, 1600002H07RIK
ncRNA_inter_chr18_14272		chr18	9306592	9312004	-	9312004	1	INTERGENIC		M							0	1	0	0	1	1.57487	1.27243	CB	1.27243	1.57487	CB		CB		CCNY	2038
ncRNA_inter_chr11_10162		chr11	113584002	113587717	+	113584002	2	INTERGENIC		M	Male Class II						0	1	4	0	5	0.994668	0.28377	NUC	0.332571	0.960411	CB				CDC42EP4	447
ncRNA_inter_chr7_5884		chr7	4116605	4118149	+	4116605	1	INTERGENIC		M	Male Class I						0	2	1	0	3	0.592605	0.154983	CB	0.154983	0.592605	CB				CDC42EP5	305	CDC42EP5	-305
ncRNA_inter_chr7_5885		chr7	4118204	4120911	+	4118204	1	INTERGENIC		M	Male Class II						0	2	2	0	4	0.359266	0.348991	CB	0.348991	0.359266	CB				CDC42EP5	1904	CDC42EP5	-1904
ncRNA_inter_chr7_5886		chr7	4121160	4123178	+	4121160	1	INTERGENIC		M							0	2	0	0	2	1.58751	0.469133	CB	0.469133	1.58751	CB		CB		CDC42EP5	4860	CDC42EP5	-4860
ncRNA_as_chr8_7632		chr8	125380649	125383780	-	125383780	4	ANTISENSE		M							0	1	0	0	1	0.176187	0.0956159	NUC	0.130392	0.114271	CB				CDH15	0				CDH15
ncRNA_inter_chr8_7631		chr8	125360810	125367002	-	125367002	1	INTERGENIC		M	Male Class I						0	1	2	1	4	0.0078031	0.0108857	CB	0.0108857	0.0078031	CB				CDH15	5272
ncRNA_inter_chr15_12411		chr15	22810960	22812896	+	22810960	1	INTERGENIC		M							0	1	0	0	1	N/A	N/A	N/A	N/A	N/A	N/A				CDH18	153322
ncRNA_inter_chr15_12417		chr15	22826423	22829509	+	22826423	1	INTERGENIC		M							0	1	0	0	1	0.0356538	0.176991	CBnPAs	0.176991	0.0356538	CBnPAs				CDH18	136709
ncRNA_inter_chr15_12419		chr15	22831508	22832767	+	22831508	1	INTERGENIC		M							0	1	0	0	1	N/A	N/A	N/A	N/A	N/A	N/A				CDH18	133451
ncRNA_inter_chr15_12433		chr15	22925806	22926881	+	22925806	1	INTERGENIC		M							0	1	0	0	1	0.0170529	N/A	NP	N/A	N/A	N/A				CDH18	39337
ncRNA_inter_chr10_8968		chr10	68781586	68783796	-	68783796	1	INTERGENIC		M							0	2	0	0	2	0.263518	0.153343	NUC	0.297229	0.1677	CYTO				CDK1	15587							CDK1
ncRNA_as_chr1_231		chr1	59394977	59411688	-	59411688	4	ANTISENSE		M							0	1	0	0	1	0.38684	0.597977	CB	0.597977	0.38684	CB				CDK15	0				CDK15
ncRNA_inter_chr1_232		chr1	59434540	59437049	-	59437049	1	INTERGENIC		M	Male Class I						0	2	1	0	3	1.66116	0.831705	CB	1.75337	1.62015	CBnPAs			CBNPAS	CDK15	25328
ncRNA_inter_chr1_233		chr1	59437313	59439781	-	59439781	1	INTERGENIC		M							0	1	0	0	1	0.477226	0.631599	CBnPAs	0.631599	0.477226	CBnPAs			CBNPAS	CDK15	28101
ncRNA_inter_chr1_234		chr1	59440012	59441548	-	59441548	2	INTERGENIC		M	Male Class I						0	2	1	0	3	0.394491	0.341794	CB	0.383593	0.374883	CBnPAs		CB		CDK15	30800
ncRNA_inter_chr10_9138		chr10	92535770	92556392	+	92535770	5	INTERGENIC		M	Male Class II	I					0	4	4	0	8	4.4139	3.43902	CB	3.43902	4.4139	CB	NUC	CB	CB	CDK17	67229
ncRNA_inter_chr2_2009		chr2	167594275	167609011	-	167609011	5	INTERGENIC		M							0	3	0	0	3	5.49408	3.98759	CBnPAs	3.98759	5.49408	CBnPAs		CB	CBNPAS	CEBPB	78344
ncRNA_inter_chr2_1689		chr2	125374265	125381513	-	125381513	2	INTERGENIC		M							0	1	0	0	1	0.124893	0.0439757	CBnPAs	0.0439757	0.124893	CBnPAs				CEP152	7311											Cep152
ncRNA_intra_chr8_7321		chr8	95633804	95666948	-	95666948	2	INTRAGENIC		M			M	0.885844	18.8004	CB	1	0	1	1	3	3.47988	3.21669	CBnPAs	3.21669	3.47988	CBnPAs	NUC		CBNPAS	CES1C	0					CES1C		CES1C
ncRNA_as_chr8_7331		chr8	95780407	95803569	+	95780407	1	ANTISENSE		M							0	1	0	0	1	1.20747	0.270467	CB	0.626481	0.187617	CYTO				CES1F	0				CES1F		CES1F
ncRNA_inter_chr8_7330		chr8	95773553	95778366	+	95773553	2	INTERGENIC		M	Male Class II						0	1	2	1	4	0.347406	0.174438	NUC	0.175758	0.276362	NP				CES1F	1769						CES1F
ncRNA_inter_chr8_7361		chr8	107552550	107553526	-	107553526	1	INTERGENIC		M							0	1	0	0	1	0.0443114	0.00910412	NUC	0.0409173	N/A	NP				CES2H	8241
ncRNA_inter_chr8_7362		chr8	107582429	107583016	-	107583016	1	INTERGENIC		M	Male Class I						0	2	2	0	4	N/A	N/A	N/A	0.048171	N/A	NP				CES3A	116							CES3A
ncRNA_inter_chr8_7364		chr8	107604925	107607478	-	107607478	1	INTERGENIC		M	Male Class I						0	3	3	2	8	0.850118	0.801847	NUC	0.852803	0.542669	NP				CES3B	177	CES3B	-177					CES3B	CES3B
ncRNA_as_chr8_7365		chr8	107667666	107671046	-	107671046	1	ANTISENSE		M	Male Class I						0	1	1	0	2	1.25655	0.930336	CBnPAs	0.930336	1.25655	CBnPAs		CB	CBNPAS	CES4A	0				CES4A			CES4A
ncRNA_as_chr8_7366		chr8	107671241	107673350	-	107673350	1	ANTISENSE		M	Male Class I						0	1	1	0	2	0.437963	0.371598	CBnPAs	0.371598	0.437963	CBnPAs				CES4A	0				CES4A			CES4A
ncRNA_as_chr8_7367		chr8	107673937	107677074	-	107677074	1	ANTISENSE		M	Male Class I						0	1	1	0	2	0.462458	0.519187	CB	0.519187	0.462458	CB		CB		CES4A	0				CES4A			CES4A
ncRNA_inter_chr18_14274		chr18	9536366	9563947	-	9563947	4	INTERGENIC		M	Male Class I						0	3	1	0	4	0.0533279	0.0915027	CBnPAs	0.095695	0.0250511	CB				CETN1	54470
ncRNA_inter_chr18_14275		chr18	9575695	9576984	-	9576984	1	INTERGENIC		M							0	1	0	0	1	0.021393	0.0222556	CBnPAs	0.0222556	0.021393	CBnPAs				CETN1	41433
ncRNA_inter_chr18_14276		chr18	9614643	9615519	-	9615519	1	INTERGENIC		M							0	1	0	0	1	N/A	N/A	N/A	0.0430697	N/A	CB				CETN1	2898
ncRNA_inter_chr18_14277		chr18	9626003	9626711	-	9626711	1	INTERGENIC		M							0	1	0	0	1	N/A	N/A	N/A	N/A	N/A	N/A				CETN1	6537
ncRNA_inter_chr18_14278		chr18	9628986	9630511	-	9630511	1	INTERGENIC		M							0	3	0	0	3	0.00517684	0.00286973	CBnPAs	0.00286973	0.00517684	CBnPAs				CETN1	9520
ncRNA_inter_chr18_14279		chr18	9630858	9632225	-	9632225	1	INTERGENIC		M	Male Class I						0	1	1	0	2	0.0133754	N/A	CBnPAs	N/A	N/A	N/A				CETN1	11392
ncRNA_inter_chr18_14280		chr18	9633253	9633888	-	9633888	1	INTERGENIC		M							0	1	0	0	1	N/A	N/A	N/A	N/A	N/A	N/A				CETN1	13787
ncRNA_inter_chr18_14281		chr18	9648813	9649827	-	9649827	1	INTERGENIC		M							0	1	0	0	1	0.0120613	0.0295351	CBnPAs	0.187521	N/A	CB				CETN1	29347
ncRNA_inter_chr18_14282		chr18	9657977	9659818	-	9659818	1	INTERGENIC		M							0	3	0	0	3	0.497602	0.140473	CB	0.140473	0.497602	CB				CETN1	38511
ncRNA_inter_chr8_7346		chr8	97958829	97960217	+	97958829	1	INTERGENIC		M							0	1	0	0	1	0.478516	0.137063	NP	0.204746	0.138175	NUC				CFAP20	61	CFAP20	-61
ncRNA_intra_chr1_619		chr1	141726613	141741387	-	141741387	2	INTRAGENIC		M			M	3.0415	17.9066	CB	1	0	0	0	1	18.2881	11.7354	CBnPAs	11.7354	18.2881	CBnPAs		CB	CBNPAS	CFHR2	0					CFHR2
ncRNA_intra_chr1_621		chr1	141729113	141827282	-	141827282	2	INTRAGENIC		M			M	0.990358	4.44651	CB	1	0	0	0	1	1.96985	1.5104	CBnPAs	1.5104	1.96985	CBnPAs		CB	CBNPAS	CFHR2	0					CFHR2
ncRNA_intra_chr16_13383		chr16	57391224	57391795	-	57391795	1	INTRAGENIC		M	Male Class I		M	2369.34	10.989	CB	1	1	2	0	4	28246.2	21428.5	CBnPAs	21428.5	28246.2	CBnPAs		CB	CBNPAS	CMSS1,FILIP1L	0					CMSS1
ncRNA_inter_chr2_1236		chr2	34957785	34964999	-	34964999	3	INTERGENIC		M	Male Class I						0	2	1	0	3	0.224976	0.173674	CBnPAs	0.173674	0.224976	CBnPAs			CBNPAS	CNTRL	13	CNTRL	-13						CNTRL
ncRNA_inter_chr18_14283		chr18	9664290	9666812	-	9666812	1	INTERGENIC		M	Male Class I						0	3	1	0	4	0.072833	0.0374464	CBnPAs	0.0374464	0.072833	CBnPAs				COLEC12	40834							COLEC12
ncRNA_inter_chr18_14284		chr18	9667006	9668573	-	9668573	1	INTERGENIC		M							0	2	0	0	2	0.0527156	0.0632655	CBnPAs	0.092431	N/A	CB				COLEC12	39073							COLEC12
ncRNA_inter_chr18_14285		chr18	9669335	9670952	-	9670952	1	INTERGENIC		M	Male Class I						0	2	1	0	3	0.047115	0.023794	CB	0.0607781	0.0244868	CBnPAs				COLEC12	36694							COLEC12
ncRNA_inter_chr18_14286		chr18	9671340	9673371	-	9673371	1	INTERGENIC		M	Male Class I						0	3	1	0	4	0.0436477	N/A	CBnPAs	0.157474	N/A	CB				COLEC12	34275							COLEC12
ncRNA_as_chr15_12467		chr15	35861262	35867924	+	35861262	1	ANTISENSE		M							0	2	0	0	2	1.60089	1.94997	CB	1.94997	1.60089	CB		CB	CB	COX6C	0				COX6C
ncRNA_inter_chr1_278		chr1	67155243	67157562	-	67157562	2	INTERGENIC		M							0	1	0	2	3	0.100078	0.1216	CBnPAs	0.1216	0.100078	CBnPAs			CBNPAS	CPS1	12039								CPS1			Cps1
ncRNA_as_chr5_4050		chr5	24262959	24291801	+	24262959	3	ANTISENSE		M							0	1	0	1	2	0.0293945	0.0127273	NUC	0.04846	0.0218929	CYTO				CRYGN	0				CRYGN
ncRNA_as_chr14_12074		chr14	57995744	58005279	+	57995744	4	ANTISENSE		M							0	3	0	0	3	3.49022	2.14863	CYTO	2.14863	3.49022	CYTO				CRYL1	0				CRYL1
ncRNA_as_chr19_15054		chr19	43837675	43851111	-	43851111	3	ANTISENSE		M	Male Class II						0	1	2	0	3	10.6617	6.29437	CB	6.29437	10.6617	CB		CB		CUTC	0				CUTC
ncRNA_inter_chr6_5551		chr6	117191892	117249574	-	117249574	4	INTERGENIC		M	Male Class I/Male Class II	II	M	2.46565	3.75358	NUC	1	7	3	0	11	34.2489	15.1482	CBnPAs	15.1482	34.2489	CBnPAs	NUC	CB	CBNPAS	CXCL12	60507											Cxcl12
ncRNA_inter_chr19_15020		chr19	40269392	40270543	+	40269392	1	INTERGENIC		M							0	1	0	0	1	N/A	N/A	N/A	N/A	N/A	N/A				CYP2C70	7617
ncRNA_inter_chr15_12779		chr15	82536737	82537540	-	82537540	1	INTERGENIC		M	Male Class I		M	26.7521	6.15865	CB	1	1	1	0	3	150.342	169.806	CBnPAs	169.806	150.342	CBnPAs		CB	CBNPAS	CYP2D37-PS	16250
ncRNA_as_chr3_2894		chr3	130991357	130993476	+	130991357	1	ANTISENSE		M							0	2	0	0	2	0.0535214	N/A	NUC	0.0253433	N/A	CB				CYP2U1	0				CYP2U1		CYP2U1
ncRNA_inter_chr4_3560		chr4	115040666	115043919	+	115040666	1	INTERGENIC		M							0	4	0	0	4	0.127299	0.0325881	CB	0.0691265	0.039445	CBnPAs				CYP4A12A	35247						CYP4A12A
ncRNA_inter_chr12_10412		chr12	25370810	25373156	+	25370810	2	INTERGENIC		M	Male Class II						0	1	2	0	3	6.40388	4.71899	CB	4.71899	6.40388	CB	NUC	CB		CYS1	4151	CYS1	-4151
ncRNA_inter_chr12_10454		chr12	28631100	28670626	+	28631100	4	INTERGENIC		M							0	2	1	0	3	16.9272	19.3281	CB	19.3281	16.9272	CB		CB		DCDC2C	452034
ncRNA_inter_chr12_10456		chr12	28670818	28672451	+	28670818	1	INTERGENIC		M							0	1	0	0	1	0.533505	0.335351	CBnPAs	0.335351	0.533505	CBnPAs			CBNPAS	DCDC2C	450209
ncRNA_inter_chr12_10458		chr12	28675616	28694636	+	28675616	4	INTERGENIC		M							0	1	0	0	1	2.21977	1.73708	CBnPAs	1.73708	2.21977	CBnPAs			CBNPAS	DCDC2C	428024
ncRNA_inter_chr12_10461		chr12	28740011	28740810	-	28740810	1	INTERGENIC		M							0	1	0	0	1	0.885176	N/A	CB	0.10106	0.0665412	NP				DCDC2C	381850
ncRNA_inter_chr12_10462		chr12	28741376	28769026	-	28769026	4	INTERGENIC		M							0	3	1	0	4	0.702576	0.0851905	CBnPAs	0.185242	0.302341	NP				DCDC2C	353634
ncRNA_inter_chr15_12505		chr15	39572776	39574962	-	39574962	1	INTERGENIC		M							0	1	0	0	1	1.60208	1.59533	CB	1.59533	1.60208	CB		CB		DCSTAMP	2514	DCSTAMP	-2514
ncRNA_as_chr15_12507		chr15	39586700	39588043	-	39588043	1	ANTISENSE		M							0	2	0	0	2	8.2997	4.59438	CB	6.8663	7.61996	CBnPAs		CB		DCSTAMP	0				DCSTAMP
ncRNA_as_chr15_12508		chr15	39592443	39593065	-	39593065	1	ANTISENSE		M							0	1	0	0	1	100.77	80.318	CB	80.318	100.77	CB	NUC	CB	CB	DCSTAMP	0				DCSTAMP
ncRNA_inter_chr15_12504		chr15	39567636	39568539	-	39568539	1	INTERGENIC		M							0	1	0	0	1	0.848894	1.1051	CBnPAs	1.1051	0.848894	CBnPAs				DCSTAMP	8937
ncRNA_inter_chr9_7898		chr9	44460885	44461875	-	44461875	1	INTERGENIC		M	Male Class I						0	1	1	0	2	N/A	N/A	N/A	0.191824	N/A	CBnPAs				DDX6	12072
ncRNA_inter_chr9_7934		chr9	50467946	50470779	+	50467946	1	INTERGENIC		M							0	1	0	0	1	2.46612	2.6411	CB	2.6411	2.46612	CB		CB		DLAT	62	DLAT	-62
ncRNA_inter_chr17_14026		chr17	65111801	65116133	+	65111801	1	INTERGENIC		M							0	1	1	0	2	2.6496	2.50002	CB	2.50002	2.6496	CB	NUC	CB		DREH	318
ncRNA_inter_chr8_7518		chr8	118871442	118876701	-	118876701	3	INTERGENIC		M	Male Class II						0	1	4	0	5	0.32928	0.0908419	NUC	0.102165	0.241046	CB				DYNLRB2	152214
ncRNA_inter_chr10_9313		chr10	118154860	118202725	-	118202725	6	INTERGENIC		M	Male Class I	I					0	3	1	0	4	2.04944	1.96707	CBnPAs	3.24315	1.78193	CB				DYRK2	93680
ncRNA_inter_chr19_14853		chr19	20483579	20631095	-	20631095	10	INTERGENIC		M	Male Class II						0	2	2	2	6	5.05209	4.32507	CBnPAs	4.32507	5.05209	CBnPAs			CBNPAS	E030003E18RIK,C730002L08RIK	0							C730002L08RIK
ncRNA_inter_chr12_10516		chr12	34053246	34061480	-	34061480	1	INTERGENIC		M							0	1	0	0	1	0.130438	0.249315	CB	0.249315	0.130438	CB		CB		EFCAB10	18239
ncRNA_inter_chr12_10517		chr12	34056128	34057214	+	34056128	1	INTERGENIC		M							0	1	0	0	1	7.11323	6.15554	CB	6.15554	7.11323	CB	NUC	CB		EFCAB10	22505
ncRNA_inter_chr3_2543		chr3	89108230	89110608	+	89108230	1	INTERGENIC		M	Male Class II						0	1	1	0	2	2.35865	1.73529	CBnPAs	1.73529	2.35865	CBnPAs	NUC	CB	CBNPAS	EFNA3	8265
ncRNA_inter_chr11_9506		chr11	16536059	16536689	-	16536689	1	INTERGENIC		M							0	2	0	0	2	6.2334	2.40974	CB	2.40974	6.2334	CB		CB	CB	EGFR	115517							EGFR	EGFR			Egfr
ncRNA_inter_chr11_9507		chr11	16549689	16550702	-	16550702	1	INTERGENIC		M	Male Class I						0	4	1	0	5	2.01162	1.14072	CBnPAs	1.14072	2.01162	CBnPAs				EGFR	101504							EGFR	EGFR			Egfr
ncRNA_inter_chr18_14478		chr18	46788310	46818555	+	46788310	3	INTERGENIC		M	Male Class I						0	2	1	0	3	4.11173	5.09166	CB	5.09166	4.11173	CB		CB	CB	EIF1A	18432
ncRNA_as_chr2_1578		chr2	103268410	103270681	-	103270681	1	ANTISENSE		M							0	3	0	0	3	2.28694	1.10483	CBnPAs	1.10483	2.28694	CBnPAs			CBNPAS	ELF5	0				ELF5
ncRNA_inter_chr17_13926		chr17	44198529	44199410	-	44199410	1	INTERGENIC		M	Male Class I		M	1.81235	16.0864	CBnPAs	1	3	1	0	5	1.81235	0.102762	CBnPAs	0.102762	1.81235	CBnPAs				ENPP5	16385
ncRNA_inter_chr17_13928		chr17	44207407	44208693	-	44208693	1	INTERGENIC		M	Male Class I		M	1.614	21.4027	CB	1	5	3	0	9	1.614	0.065748	CB	0.0904704	0.868805	CBnPAs		CB		ENPP5	7102
ncRNA_inter_chr8_6982		chr8	48003633	48004196	+	48003633	1	INTERGENIC		M			M	0.513379	5.44801	CBnPAs	1	3	0	0	4	0.513379	0.0871181	CBnPAs	0.0871181	0.513379	CBnPAs			CBNPAS	ENPP6	68083
ncRNA_inter_chr8_6983		chr8	48004812	48005877	+	48004812	1	INTERGENIC		M			M	1.24868	5.57825	CBnPAs	1	5	0	0	6	1.24868	0.237317	CBnPAs	0.237317	1.24868	CBnPAs			CBNPAS	ENPP6	66402
ncRNA_inter_chr8_6984		chr8	48008330	48015606	+	48008330	1	INTERGENIC		M	Male Class I/Male Class II		M	4.4685	6.74806	CBnPAs	1	11	3	1	16	4.4685	0.669079	CBnPAs	0.669079	4.4685	CBnPAs		CB	CBNPAS	ENPP6	56673
ncRNA_inter_chr8_6985		chr8	48019668	48022216	+	48019668	1	INTERGENIC		M			M	0.194869	6.62374	CBnPAs	1	4	0	0	5	0.224344	0.0610997	CB	0.0610997	0.224344	CB		CB		ENPP6	50063
ncRNA_inter_chr8_6986		chr8	48024272	48027167	+	48024272	1	INTERGENIC		M			M	0.330485	30.991	CBnPAs	1	5	0	0	6	0.330485	0.00766614	CBnPAs	0.00766614	0.330485	CBnPAs				ENPP6	45112
ncRNA_inter_chr8_6988		chr8	48032127	48032842	+	48032127	1	INTERGENIC		M			M	0.221964	14.0028	CBnPAs	1	0	0	0	1	0.221964	0.0106102	CBnPAs	0.0106102	0.221964	CBnPAs				ENPP6	39437
ncRNA_inter_chr8_6989		chr8	48036606	48037691	+	48036606	1	INTERGENIC		M							0	3	0	0	3	0.546139	0.066887	CB	0.225487	0.266275	NP				ENPP6	34588
ncRNA_inter_chr4_3251		chr4	57068776	57069697	-	57069697	1	INTERGENIC		M							0	1	0	0	1	0.330465	0.229795	CB	0.670062	0.283851	CBnPAs				EPB4.1L4B	4901								EPB4.1L4B
ncRNA_inter_chr6_5568		chr6	119506510	119510573	-	119510573	1	INTERGENIC		M	Male Class I						0	1	1	0	2	3.72893	1.08556	CB	1.1451	1.56236	CBnPAs		CB		ERC1	10241
ncRNA_inter_chr6_5248		chr6	71129262	71147479	-	71147479	3	INTERGENIC		M	Male Class I						0	3	1	0	4	0.618575	0.838907	CBnPAs	0.838907	0.618575	CBnPAs			CBNPAS	FABP1	2403	FABP1	-2403
ncRNA_as_chr6_5250		chr6	71147788	71155731	-	71155731	2	ANTISENSE		M	Male Class I						0	1	2	1	4	0.847517	3.44152	CYTO	3.44152	0.847517	CYTO	CYTO			FABP1	0				FABP1
ncRNA_inter_chr6_5249		chr6	71133739	71149387	+	71133739	4	INTERGENIC		M							0	1	0	0	1	2.15352	1.89973	CBnPAs	3.1499	1.15265	NP				FABP1	495
ncRNA_inter_chr11_9631		chr11	43447620	43451527	-	43451527	1	INTERGENIC		M	Male Class I						0	3	1	1	5	0.182574	0.238799	CB	0.238799	0.182574	CB				FABP6	32557
ncRNA_inter_chr17_13743		chr17	24983973	24985621	+	24983973	1	INTERGENIC		M							0	1	0	0	1	2.65073	11.596	CBnPAs	11.596	2.65073	CBnPAs			CBNPAS	FAHD1	220
ncRNA_inter_chr1_115		chr1	24114905	24143452	+	24114905	2	INTERGENIC		M	Male Class I						0	1	3	0	4	0.202577	0.210611	NP	0.299626	0.091698	CYTO				FAM135A	7726											Fam135a
ncRNA_inter_chr13_11139		chr13	24640314	24640692	+	24640314	1	INTERGENIC		M							0	1	0	0	1	1.83828	0.886599	CB	0.886599	1.83828	CB		CB		FAM65B	33366							FAM65B
ncRNA_inter_chr13_11140		chr13	24640992	24642136	+	24640992	1	INTERGENIC		M	Male Class II						0	2	1	0	3	3.12156	2.51523	CBnPAs	2.51523	3.12156	CBnPAs		CB		FAM65B	31922							FAM65B
ncRNA_inter_chr13_11141		chr13	24642195	24656399	+	24642195	1	INTERGENIC		M	Male Class II						0	4	2	0	6	95.3672	47.8792	CB	48.7355	79.1535	CBnPAs	NUC	CB		FAM65B	17659							FAM65B
ncRNA_inter_chr2_1902		chr2	155653085	155654762	+	155653085	1	INTERGENIC		M							0	1	0	0	1	0.0514789	0.111097	CBnPAs	0.111097	0.0514789	CBnPAs				FAM83C	157
ncRNA_inter_chr8_7538		chr8	122754647	122763274	+	122754647	1	INTERGENIC		M			M	4.31473	4.10105	CB	1	0	0	0	1	6.75401	6.09833	CBnPAs	6.09833	6.75401	CBnPAs		CB	CBNPAS	FAM92B	53279
ncRNA_inter_chr8_7543		chr8	122778922	122779757	+	122778922	1	INTERGENIC		M			M	0.498919	70.3283	CB	1	0	0	0	1	0.498919	N/A	CB	0.409993	0.390885	CBnPAs		CB	CBNPAS	FAM92B	77554
ncRNA_inter_chr8_7544		chr8	122780687	122786516	+	122780687	1	INTERGENIC		M			M	1.28044	9.28832	CB	1	1	0	0	2	1.59556	1.3782	CBnPAs	1.3782	1.59556	CBnPAs		CB	CBNPAS	FAM92B	79319
ncRNA_inter_chr13_11198		chr13	36671529	36673336	+	36671529	1	INTERGENIC		M							0	1	0	0	1	0.241404	0.248768	CBnPAs	0.248768	0.241404	CBnPAs			CBNPAS	FARS2	42066
ncRNA_inter_chr4_3795		chr4	141115472	141116949	-	141116949	1	INTERGENIC		M							0	1	0	0	1	1.11169	0.240029	CBnPAs	0.294942	0.304157	NP				FBLIM1	15028
ncRNA_inter_chr4_3796		chr4	141120251	141122295	-	141122295	1	INTERGENIC		M	Male Class I						0	1	1	0	2	0.152	0.148707	CB	0.148707	0.152	CB				FBLIM1	9682
ncRNA_inter_chr14_11820		chr14	12084552	12086583	-	12086583	1	INTERGENIC		M			M	0.509569	42.7682	CBnPAs	1	4	0	0	5	0.509569	0.00817045	CBnPAs	0.0231106	0.343354	CB				FHIT	90007							FHIT				Fhit
ncRNA_inter_chr14_11823		chr14	12099553	12100644	-	12100644	1	INTERGENIC		M			M	4.24084	180.463	CB	1	2	0	0	3	4.24084	N/A	CB	0.234242	1.16839	CBnPAs				FHIT	105008							FHIT				Fhit
ncRNA_inter_chr14_11824		chr14	12110256	12111460	-	12111460	1	INTERGENIC		M			M	1.48497	16.9517	CBnPAs	1	4	0	0	5	1.48497	0.0720959	CBnPAs	0.0783843	N/A	NP				FHIT	115711							FHIT				Fhit
ncRNA_inter_chr14_11826		chr14	12127226	12130478	-	12130478	1	INTERGENIC		M	Male Class I		M	6.90152	22.029	CB	1	6	1	0	8	20.0283	5.78284	CBnPAs	5.78284	20.0283	CBnPAs		CB	CBNPAS	FHIT	132681							FHIT				Fhit
ncRNA_inter_chr14_11827		chr14	12139792	12142095	-	12142095	1	INTERGENIC		M			M	38.5185	3.4915	CB	1	6	0	0	7	38.5185	10.556	CB	10.556	38.5185	CB		CB	CB	FHIT	145247							FHIT				Fhit
ncRNA_inter_chr14_11817		chr14	12003745	12005087	-	12005087	1	INTERGENIC		M							0	1	0	0	1	0.13029	N/A	CB	0.0712656	0.0421072	CBnPAs				FHIT	9200							FHIT				Fhit
ncRNA_inter_chr14_11821		chr14	12096339	12096923	-	12096923	1	INTERGENIC		M							0	2	0	0	2	0.187528	N/A	CBnPAs	N/A	N/A	N/A				FHIT	101794							FHIT				Fhit
ncRNA_inter_chr14_11822		chr14	12097800	12098374	-	12098374	1	INTERGENIC		M							0	1	0	0	1	0.356549	0.0183401	CBnPAs	0.0259381	0.169438	CB				FHIT	103255							FHIT				Fhit
ncRNA_inter_chr14_11825		chr14	12125493	12126779	-	12126779	1	INTERGENIC		M	Male Class I						0	3	1	0	4	2.37702	0.421964	CBnPAs	0.421964	2.37702	CBnPAs				FHIT	130948							FHIT				Fhit
ncRNA_inter_chr2_1963		chr2	163305308	163308887	-	163308887	1	INTERGENIC		M							0	4	0	0	4	2.9879	1.15494	CB	1.15494	2.9879	CB		CB		FITM2	6944
ncRNA_inter_chr12_10595		chr12	58616309	58625846	+	58616309	2	INTERGENIC		M	Male Class I						0	1	1	0	2	2.4421	3.86414	CB	3.86414	2.4421	CB		CB		FOXA1	15773									FOXA1	FOXA1
ncRNA_inter_chr6_5443		chr6	99456797	99462217	-	99462217	1	INTERGENIC		M	Male Class II		M	4.20687	7.43002	CB	1	0	1	0	2	17.5422	17.4532	CBnPAs	17.4532	17.5422	CBnPAs		CB	CBNPAS	FOXP1	71459
ncRNA_as_chr16_13287		chr16	37824439	37830467	-	37830467	1	ANTISENSE		M							0	1	0	0	1	0.0776948	0.176106	CBnPAs	0.176106	0.0776948	CBnPAs				FSTL1	0				FSTL1				FSTL1
ncRNA_inter_chr7_6163		chr7	52715365	52716812	+	52715365	1	INTERGENIC		M							0	1	0	0	1	0.0562171	0.010307	CBnPAs	0.0607068	0.0143418	NUC				FTL1	110	FTL1	-110
ncRNA_inter_chr13_11318		chr13	47678071	47680148	-	47680148	1	INTERGENIC		M							0	1	0	0	1	0.13961	0.333414	CBnPAs	0.333414	0.13961	CBnPAs				G630093K05RIK	325656
ncRNA_inter_chr7_6374		chr7	104219216	104229355	+	104219216	1	INTERGENIC		M							0	1	0	0	1	23.0376	15.6579	CB	15.6579	23.0376	CB	NUC	CB		GAB2	906
ncRNA_inter_chr18_14341		chr18	21277381	21281058	-	21281058	1	INTERGENIC		M			M	8.7274	2.81933	CBnPAs	1	4	0	0	5	9.42889	3.60433	CB	3.60433	9.42889	CB		CB		GAREM	4785						GAREM	GAREM
ncRNA_inter_chr16_13421		chr16	70573953	70576202	+	70573953	1	INTERGENIC		M							0	1	0	0	1	0.932435	0.744154	CBnPAs	0.744154	0.932435	CBnPAs				GBE1	3989						GBE1	GBE1	GBE1
ncRNA_inter_chr5_4352		chr5	89771035	89776830	+	89771035	1	INTERGENIC		M	Male Class I						0	2	2	0	4	0.292773	0.41714	CB	0.41714	0.292773	CB		CB		GC	69706
ncRNA_inter_chr5_4357		chr5	89790526	89791600	+	89790526	1	INTERGENIC		M							0	1	0	0	1	0.0267255	0.0330753	CBnPAs	0.0330753	0.0267255	CBnPAs				GC	54936
ncRNA_inter_chr9_8119		chr9	77596546	77598670	-	77598670	1	INTERGENIC		M							0	2	0	0	2	0.379593	0.0507293	NP	0.243958	0.225708	CBnPAs				GCLC	3672	GCLC	-3672
ncRNA_inter_chr9_8121		chr9	77648492	77655635	+	77648492	2	INTERGENIC		M							0	1	0	0	1	0.741078	0.288908	CB	0.288908	0.741078	CB	NUC	CB		GCLC	6197
ncRNA_inter_chr3_2793		chr3	121927139	121927344	-	121927344	1	INTERGENIC		M							0	2	0	0	2	0.100139	N/A	CBnPAs	N/A	N/A	N/A				GCLM	21131
ncRNA_inter_chr15_12324		chr15	3533622	3534847	-	3534847	1	INTERGENIC		M							0	1	0	0	1	0.207326	0.0863139	CB	0.0863139	0.207326	CB				GHR	271											Ghr
ncRNA_as_chr10_8460		chr10	7498997	7502517	+	7498997	4	ANTISENSE		M			M	0.548777	4.86321	CYTO	1	5	0	0	6	0.6558	0.356973	NUC	0.356973	0.6558	NUC	NUC	CB		GINM1	0				GINM1			GINM1
ncRNA_inter_chr10_8461		chr10	7504142	7505432	*	7505432	1	INTERGENIC		M							0	1	0	0	1	0.0485502	N/A	CB	0.0313068	N/A	CBnPAs				GINM1	3428							GINM1
ncRNA_inter_chr7_5927		chr7	16612175	16614575	-	16614575	1	INTERGENIC		M			M	0.983675	7.06651	CB	1	0	0	0	1	2.19589	2.31615	CBnPAs	2.31615	2.19589	CBnPAs		CB	CBNPAS	GLTSCR1	27332
ncRNA_inter_chr8_7420		chr8	115658174	115664099	-	115664099	3	INTERGENIC		M	Male Class I	I					0	2	1	0	3	2.79398	2.38828	CB	3.34575	1.98683	NP				GM10280	40942
ncRNA_inter_chr11_10000		chr11	94592454	94592991	-	94592991	1	INTERGENIC		M							0	1	0	0	1	0.00788404	0.0149082	CBnPAs	0.0149082	0.00788404	CBnPAs				GM11545	23459
ncRNA_inter_chr11_10001		chr11	94593586	94594067	-	94594067	1	INTERGENIC		M							0	1	0	0	1	N/A	N/A	N/A	0.0528752	N/A	CBnPAs				GM11545	22383
ncRNA_inter_chr11_9445		chr11	6735635	6740228	+	6735635	2	INTERGENIC		M	Male Class I						0	1	1	2	4	0.190091	0.242224	CBnPAs	0.242224	0.190091	CBnPAs				GM11981	115596
ncRNA_inter_chr11_9446		chr11	6740307	6745780	+	6740307	1	INTERGENIC		M	Male Class I						0	2	1	1	4	0.567758	0.372367	CB	0.372367	0.567758	CB				GM11981	120268
ncRNA_inter_chr4_3255		chr4	57173514	57177093	+	57173514	3	INTERGENIC		M	Male Class I						0	2	3	0	5	0.39137	0.159855	NP	0.333966	0.37968	CYTO	CYTO			GM12530	7850
ncRNA_inter_chr2_1066		chr2	11250932	11252595	-	11252595	1	INTERGENIC		M	Male Class I						0	2	1	0	3	0.437202	0.316555	CB	0.334481	0.172668	NUC				GM13293	8521
ncRNA_inter_chr2_1067		chr2	11253599	11254874	-	11254874	1	INTERGENIC		M	Male Class I						0	1	1	0	2	0.164131	0.0649097	CBnPAs	0.0649097	0.164131	CBnPAs				GM13293	6242
ncRNA_inter_chr2_1069		chr2	11276504	11277599	+	11276504	1	INTERGENIC		M							0	2	0	0	2	0.0452306	N/A	NP	0.0290201	0.0142744	CBnPAs				GM13293	10772
ncRNA_inter_chr2_2080		chr2	177547554	177549230	-	177549230	1	INTERGENIC		M							0	1	0	0	1	0.463538	0.354623	CB	0.354623	0.463538	CB		CB	CB	GM14325	14466							GM14325
ncRNA_inter_chr3_2446		chr3	79088927	79089558	-	79089558	1	INTERGENIC		M			M	1.63205	22.2068	CB	1	0	0	0	1	4.39809	3.89053	CBnPAs	3.89053	4.39809	CBnPAs		CB	CBNPAS	GM17359	59740
ncRNA_inter_chr12_10424		chr12	25949327	25949953	+	25949327	1	INTERGENIC		M							0	1	0	0	1	0.163863	0.0196852	CBnPAs	0.0196852	0.163863	CBnPAs				GM17746	132189
ncRNA_inter_chr12_10426		chr12	25951895	25953168	+	25951895	1	INTERGENIC		M	Male Class II						0	1	2	0	3	0.137131	0.0637539	CBnPAs	0.0637539	0.137131	CBnPAs				GM17746	134757
ncRNA_inter_chr12_10427		chr12	25953779	25954357	+	25953779	1	INTERGENIC		M							0	1	0	0	1	0.394641	0.175001	CBnPAs	0.495817	0.385989	CB				GM17746	136641
ncRNA_inter_chr12_10429		chr12	25957767	25960554	+	25957767	1	INTERGENIC		M	Male Class II						0	2	2	0	4	0.369516	0.202677	CBnPAs	0.202677	0.369516	CBnPAs		CB		GM17746	140629
ncRNA_inter_chr12_10439		chr12	26000517	26066082	+	26000517	3	INTERGENIC		M	Male Class II						0	2	2	0	4	1.73033	1.06807	CB	1.44147	1.72748	CBnPAs		CB		GM17746	183379
ncRNA_inter_chr17_13986		chr17	49386388	49452285	-	49452285	8	INTERGENIC		M	Male Class II		M	35.8578	2.37707	CBnPAs	1	7	2	0	10	48.838	24.4456	CB	24.4456	48.838	CB		CB		GM17830	0
ncRNA_inter_chr17_13983		chr17	49378270	49380920	-	49380920	2	INTERGENIC		M							0	2	0	0	2	2.29144	1.0489	CB	1.0489	2.29144	CB				GM17830	62884
ncRNA_inter_chr17_13987		chr17	49403954	49419277	+	49403954	1	INTERGENIC		M	Male Class II						0	1	2	0	3	0.429917	1.0952	CBnPAs	1.0952	0.429917	CBnPAs				GM17830	24527
ncRNA_inter_chr14_11988		chr14	46636596	46647216	+	46636596	2	INTERGENIC		M	Male Class II	I					0	1	3	0	4	0.07782	0.0977447	CBnPAs	0.0977447	0.07782	CBnPAs			CBNPAS	GM1821	56486
ncRNA_inter_chr7_5922		chr7	15550326	15672489	-	15672489	2	INTERGENIC		M	Male Class I		M	0.631268	53.5965	NP	1	3	1	0	5	0.631268	0.00588487	NP	0.0861133	0.393017	CB				GM4745	298982
ncRNA_inter_chr1_610		chr1	141529903	141550679	-	141550679	2	INTERGENIC		M	Male Class II						0	2	2	0	4	0.280866	0.540355	CBnPAs	0.540355	0.280866	CBnPAs		CB		GM4788	43817
ncRNA_intra_chr18_14533		chr18	60401132	60545161	+	60401132	2	INTRAGENIC		M							0	1	0	0	1	16.2247	13.0728	CBnPAs	13.0728	16.2247	CBnPAs		CB	CBNPAS	GM4951,GM4841,F830016B08RIK,IIGP1	0					GM4951,F830016B08RIK,IIGP1		GM4951F830016B08RIK,IIGP1
ncRNA_inter_chr15_12392		chr15	22749089	22749853	+	22749089	1	INTERGENIC		M							0	1	0	0	1	N/A	N/A	N/A	N/A	N/A	N/A				GM5803	104351
ncRNA_inter_chr15_12396		chr15	22754777	22757197	+	22754777	1	INTERGENIC		M							0	1	0	0	1	0.0269366	N/A	CYTO	0.0434587	N/A	NUC				GM5803	110039
ncRNA_inter_chr15_12401		chr15	22775843	22777039	+	22775843	1	INTERGENIC		M							0	1	0	0	1	N/A	N/A	N/A	N/A	N/A	N/A				GM5803	131105
ncRNA_inter_chr15_12402		chr15	22777093	22780961	+	22777093	1	INTERGENIC		M							0	1	0	0	1	0.0698293	N/A	CB	N/A	N/A	N/A				GM5803	132355
ncRNA_inter_chr15_12405		chr15	22792293	22794366	+	22792293	1	INTERGENIC		M							0	1	0	0	1	0.0183045	N/A	CBnPAs	N/A	N/A	N/A				GM5803	147555
ncRNA_inter_chr7_5981		chr7	25623510	25625138	-	25625138	1	INTERGENIC		M	Male Class I		M	0.637803	16.2791	CBnPAs	1	2	1	0	4	0.637803	0.0264127	CBnPAs	0.126011	0.0729599	CB				GM5893	0
ncRNA_inter_chrX_15231		chrX	8457388	8458329	-	8458329	1	INTERGENIC		M							0	1	0	0	1	0.534657	0.36587	CBnPAs	0.36587	0.534657	CBnPAs			CBNPAS	GM6592	30656
ncRNA_as_chr14_12080		chr14	59864403	59867406	+	59864403	1	ANTISENSE		M							0	1	0	0	1	0.20066	0.049182	CB	0.196404	0.199491	CBnPAs				GM6904	0				GM6904
ncRNA_inter_chr4_3904		chr4	152269503	152270690	+	152269503	1	INTERGENIC		M							0	4	0	0	4	0.144872	0.10212	CBnPAs	0.10212	0.144872	CBnPAs				GM833	194473
ncRNA_inter_chr4_3905		chr4	152272235	152275538	+	152272235	1	INTERGENIC		M							0	3	0	0	3	0.270033	0.338986	CBnPAs	0.338986	0.270033	CBnPAs				GM833	197205
ncRNA_inter_chr5_4700		chr5	141232145	141233778	-	141233778	1	INTERGENIC		M			M	2.262	18.7635	CB	1	0	0	0	1	3.82687	3.5257	CBnPAs	3.5257	3.82687	CBnPAs		CB	CBNPAS	GNA12	2120
ncRNA_inter_chr6_4828		chr6	3933291	3934140	-	3934140	1	INTERGENIC		M							0	1	0	0	1	6.49099	7.82576	CBnPAs	7.82576	6.49099	CBnPAs		CB	CBNPAS	GNGT1	9872
ncRNA_inter_chr19_15136		chr19	55125417	55133681	-	55133681	1	INTERGENIC		M	Male Class I						0	1	2	0	3	16.8472	19.6514	CB	19.6514	16.8472	CB	NUC	CB		GPAM	10543							GPAM
ncRNA_inter_chr19_15137		chr19	55133786	55136371	-	55136371	1	INTERGENIC		M							0	1	0	0	1	2.30561	2.53276	CB	2.53276	2.30561	CB		CB		GPAM	7853							GPAM
ncRNA_inter_chr12_10688		chr12	79307517	79315507	+	79307517	4	INTERGENIC		M		I					0	1	0	0	1	0.462796	0.174943	CB	0.827777	0.328591	CBnPAs				GPHN	12135
ncRNA_inter_chr17_14014		chr17	57372939	57374292	+	57372939	1	INTERGENIC		M			M	6.74417	7.04393	CB	1	0	0	0	1	13.3669	14.5914	CBnPAs	14.5914	13.3669	CBnPAs		CB	CBNPAS	GPR108	46
ncRNA_inter_chr4_3203		chr4	44979964	44992707	-	44992707	2	INTERGENIC		M	Male Class I						0	2	1	0	3	0.245358	0.201657	CYTO	0.201657	0.245358	CYTO				GRHPR	1576	GRHPR	-1576					GRHPR				Grhpr
ncRNA_inter_chr9_8132		chr9	78202536	78203181	-	78203181	1	INTERGENIC		M							0	1	0	0	1	0.0462813	0.0200992	NUC	0.0200992	0.0462813	NUC				GSTA2	7585						GSTA2
ncRNA_inter_chr3_2722		chr3	107821617	107822514	-	107822514	1	INTERGENIC		M							0	1	0	0	1	0.551811	0.303832	CBnPAs	0.303832	0.551811	CBnPAs			CBNPAS	GSTM1	727						GSTM1	GSTM1		GSTM1	GSTM1
ncRNA_inter_chr13_11030		chr13	8965089	8971711	+	8965089	1	INTERGENIC		M							0	1	0	0	1	0.219738	N/A	NUC	0.0780372	0.15197	CB				GTPBP4	13							GTPBP4
ncRNA_inter_chr15_12611		chr15	62097098	62099011	+	62097098	1	INTERGENIC		M							0	1	0	0	1	0.329159	0.673746	CB	0.673746	0.329159	CB		CB	CB	H2AFY3	46093
ncRNA_inter_chr17_13889		chr17	35613610	35613868	+	35613610	1	INTERGENIC		M							0	1	0	0	1	20.9366	38.9402	CB	38.9402	20.9366	CB	NUC	CB	CB	H2-Q10	2103							H2-Q10
ncRNA_inter_chr2_1233		chr2	34918906	34924404	+	34918906	2	INTERGENIC		M	Male Class I		M	11.7313	3.15534	NP	1	7	1	0	9	13.2278	6.11101	NUC	6.11101	13.2278	NUC				HC	1946	HC	-1946
ncRNA_inter_chr2_1232		chr2	34917566	34924259	-	34924259	3	INTERGENIC		M	Male Class I	II	M	15.3738	3.72033	NUC	1	10	1	0	12	26.0471	16.7244	CYTO	16.7244	26.0471	CYTO	CYTO			HC	606
ncRNA_as_chr2_1694		chr2	126420306	126423112	+	126420306	1	ANTISENSE		M	Male Class II						0	2	1	0	3	5.83341	9.39332	CB	9.39332	5.83341	CB	NUC	CB		HDC	0				HDC
ncRNA_inter_chr8_6971		chr8	47448494	47453777	+	47448494	3	INTERGENIC		M	Male Class II	I					0	3	1	1	5	0.52425	0.213795	NP	0.437331	0.444426	CYTO	CYTO			HELT	68470
ncRNA_inter_chr13_11118		chr13	23814951	23816329	-	23816329	1	INTERGENIC		M							0	1	0	0	1	0.380211	0.250663	CBnPAs	0.250663	0.380211	CBnPAs				HFE	12272									HFE	HFE	Hfe
ncRNA_inter_chr19_14990		chr19	37515507	37523989	+	37515507	3	INTERGENIC		M	Male Class I						0	4	2	0	6	21.8702	25.4228	CBnPAs	25.4228	21.8702	CBnPAs		CB	CBNPAS	HHEX	287
ncRNA_inter_chr13_11122		chr13	23822573	23830128	+	23822573	1	INTERGENIC		M		I					0	1	2	0	3	0.307838	0.39202	CBnPAs	0.39202	0.307838	CBnPAs				HIST1H1C	548
ncRNA_as_chr9_8142		chr9	82994249	83023485	+	82994249	8	ANTISENSE		M	Male Class I						0	4	2	0	6	23.597	25.5327	CB	25.5327	23.597	CB				HMGN3	0				HMGN3
ncRNA_inter_chr10_9399		chr10	127399286	127401376	+	127399286	1	INTERGENIC		M							0	1	0	0	1	6.29456	5.00033	CB	5.00033	6.29456	CB		CB	CB	HSD17B6	26616							HSD17B6				Hsd17b6
ncRNA_inter_chr3_2640		chr3	98541945	98542629	-	98542629	1	INTERGENIC		M							0	2	0	0	2	5.49458	2.64492	CBnPAs	2.64492	5.49458	CBnPAs		CB	CBNPAS	HSD3B3	2770							HSD3B3	HSD3B3
ncRNA_inter_chr3_2638		chr3	98402149	98404708	-	98404708	1	INTERGENIC		M							0	2	0	0	2	0.0264324	0.0215077	CBnPAs	0.0215077	0.0264324	CBnPAs				HSD3B5	17851						HSD3B5	HSD3B5
ncRNA_as_chr17_13877		chr17	35116060	35118895	-	35118895	1	ANTISENSE		M							0	1	0	0	1	0.0997405	0.20074	CB	0.20074	0.0997405	CB		CB		HSPA1L,LSM2	0				HSPA1L,LSM2
ncRNA_inter_chr10_9123		chr10	87183022	87186868	+	87183022	2	INTERGENIC		M	Male Class I						0	2	1	0	3	0.943735	0.884364	CB	0.884364	0.943735	CB				IGF1	134933							IGF1		IGF1	IGF1	Igf1
ncRNA_inter_chr7_5972		chr7	20515505	20516010	-	20516010	1	INTERGENIC		M							0	1	0	0	1	N/A	N/A	N/A	N/A	N/A	N/A				IGSF23	6644
ncRNA_inter_chr3_2662		chr3	101299033	101303048	-	101303048	1	INTERGENIC		M							0	1	0	0	1	1.00265	0.789282	CBnPAs	0.789282	1.00265	CBnPAs			CBNPAS	IGSF3	32051
ncRNA_inter_chr3_2666		chr3	101312507	101320568	+	101312507	3	INTERGENIC		M							0	1	0	0	1	0.167864	0.293295	CB	0.293295	0.167864	CB				IGSF3	45525
ncRNA_inter_chr10_9414		chr10	128083223	128089223	+	128083223	1	INTERGENIC		M	Male Class I						0	1	2	0	3	0.53494	0.903112	CB	0.903112	0.53494	CB				IKZF4	175	IKZF4	-175					IKZF4
ncRNA_inter_chr1_172		chr1	40280912	40281856	-	40281856	1	INTERGENIC		M							0	1	0	0	1	0.0507155	0.0266733	CYTO	0.0411157	N/A	NUC				IL1R1	69	IL1R1	-69				IL1R1
ncRNA_as_chr2_1073		chr2	11604129	11617654	-	11617654	4	ANTISENSE		M	Male Class I						0	2	1	0	3	2.38674	2.62454	CB	2.62454	2.38674	CB		CB	CB	IL2RA	0				IL2RA
ncRNA_inter_chr13_11070		chr13	16142889	16212907	+	16142889	4	INTERGENIC		M	Male Class I						0	2	4	0	6	1.00952	2.17081	CB	2.17081	1.00952	CB				INHBA	23846											Inhba
ncRNA_inter_chr8_6714		chr8	3046659	3051466	+	3046659	1	INTERGENIC		M							0	1	0	0	1	0.658206	0.356255	CBnPAs	0.356255	0.658206	CBnPAs				INSR	99456									INSR	INSR	Insr
ncRNA_inter_chr6_5378		chr6	90602741	90606285	-	90606285	1	INTERGENIC		M							0	1	0	0	1	2.96742	2.48774	CB	2.48774	2.96742	CB		CB		IQSEC1	3307
ncRNA_inter_chr8_6981		chr8	47970407	47976374	+	47970407	1	INTERGENIC		M	Male Class I		M	6.82143	5.98689	CBnPAs	1	7	1	0	9	6.82143	1.15869	CBnPAs	1.15869	6.82143	CBnPAs		CB	CBNPAS	IRF2	37596											Irf2
ncRNA_inter_chr8_6980		chr8	47968284	47968955	+	47968284	1	INTERGENIC		M							0	2	0	0	2	0.289537	0.0587125	CBnPAs	0.0587125	0.289537	CBnPAs			CBNPAS	IRF2	35473											Irf2
ncRNA_inter_chr8_7672		chr8	129117537	129119736	-	129119736	1	INTERGENIC		M							0	1	2	0	3	2.59926	4.14018	CBnPAs	4.14018	2.59926	CBnPAs			CBNPAS	IRF2BP2	202							IRF2BP2
ncRNA_inter_chr12_10754		chr12	88231010	88233510	-	88233510	2	INTERGENIC		M							0	1	0	0	1	0.261061	0.220914	CBnPAs	0.394232	0.164691	NP				IRF2BPL	5247
ncRNA_as_chr13_11784		chr13	115622273	115626172	+	115622273	1	ANTISENSE		M							0	1	0	0	1	0.510974	0.602026	CBnPAs	0.602026	0.510974	CBnPAs			CBNPAS	ITGA2	0				ITGA2
ncRNA_as_chr13_11787		chr13	115638849	115642066	+	115638849	1	ANTISENSE		M							0	1	0	0	1	0.179231	0.144079	CBnPAs	0.36201	0.116366	NP				ITGA2	0				ITGA2
ncRNA_as_chr16_13529		chr16	96644643	96647705	+	96644643	1	ANTISENSE		M							0	1	0	0	1	8.88885	7.15129	CBnPAs	7.15129	8.88885	CBnPAs		CB	CBNPAS	ITGB2L	0				ITGB2L
ncRNA_inter_chr14_12178		chr14	73744781	73748778	-	73748778	1	INTERGENIC		M	Male Class II						0	1	2	0	3	13.4755	17.1378	CB	17.1378	13.4755	CB	NUC	CB	CB	ITM2B	13261
ncRNA_inter_chr16_13250		chr16	34542864	34546341	-	34546341	1	INTERGENIC		M							0	1	0	0	1	1.13248	1.40012	CBnPAs	1.40012	1.13248	CBnPAs		CB	CBNPAS	KALRN	28752
ncRNA_inter_chr8_6810		chr8	23959517	23969529	-	23969529	1	INTERGENIC		M							0	1	0	0	1	2.93561	2.05181	CB	2.64303	2.59754	CBnPAs		CB		KAT6A	482	KAT6A	-482
ncRNA_inter_chr17_14151		chr17	83954992	83966838	-	83966838	8	INTERGENIC		M							0	4	0	0	4	3.48255	2.90248	CB	2.90248	3.48255	CB	NUC			KCNG3	18459
ncRNA_intra_chr11_9610		chr11	33654764	33855712	-	33855712	2	INTRAGENIC		M	Male Class I						0	1	3	0	4	0.119117	0.215436	CBnPAs	0.215436	0.119117	CBnPAs				KCNIP1	0					KCNIP1
ncRNA_inter_chr14_11858		chr14	21031722	21045732	-	21045732	3	INTERGENIC		M	Male Class I						0	4	1	0	5	15.9658	12.907	CB	12.907	15.9658	CB		CB		KCNK5	30719							KCNK5	KCNK5
ncRNA_as_chr18_14310		chr18	15128129	15133772	+	15128129	3	ANTISENSE		M							0	2	0	0	2	0.494453	0.210339	CBnPAs	0.210339	0.494453	CBnPAs				KCTD1	0				KCTD1
ncRNA_as_chr19_14823		chr19	12770294	12793390	-	12793390	1	ANTISENSE		M	Male Class I						0	3	1	2	6	0.178199	0.0807635	CB	0.0807635	0.178199	CB				KEG1	0				KEG1		KEG1
ncRNA_as_chr8_7342		chr8	97662035	97672700	+	97662035	3	ANTISENSE		M							0	1	0	0	1	2.42845	3.13763	CB	3.13763	2.42845	CB		CB		KIFC3	0				KIFC3				KIFC3
ncRNA_inter_chr14_12244		chr14	100642327	100645949	-	100645949	1	INTERGENIC		M			M	11.3934	3.17315	CB	1	0	0	0	1	24.0061	23.672	CBnPAs	23.672	24.0061	CBnPAs		CB	CBNPAS	KLF12	93313
ncRNA_inter_chr14_12245		chr14	100646272	100647890	-	100647890	1	INTERGENIC		M			M	2.50195	8.41041	CB	1	0	0	0	1	8.92751	9.6406	CBnPAs	9.6406	8.92751	CBnPAs		CB	CBNPAS	KLF12	97258
ncRNA_inter_chr14_12246		chr14	100655424	100658400	-	100658400	1	INTERGENIC		M			M	4.27624	10.5238	CB	1	0	0	0	1	10.4352	10.5596	CBnPAs	10.5596	10.4352	CBnPAs		CB	CBNPAS	KLF12	106410
ncRNA_inter_chr14_12248		chr14	100659486	100665118	-	100665118	1	INTERGENIC		M			M	37.9439	5.61175	CB	1	2	0	0	3	110.246	121.08	CBnPAs	121.08	110.246	CBnPAs		CB	CBNPAS	KLF12	110472
ncRNA_inter_chr6_5369		chr6	90406976	90409128	-	90409128	1	INTERGENIC		M	Male Class II						0	1	1	1	3	0.663871	0.234147	CB	0.375739	0.262234	CBnPAs		CB		KLF15	3492	KLF15	-3492						KLF15
ncRNA_inter_chr6_5370		chr6	90409186	90412529	-	90412529	2	INTERGENIC		M	Male Class II						0	1	2	1	4	1.64932	0.902668	CB	1.00832	1.23463	CBnPAs		CB		KLF15	91	KLF15	-91						KLF15
ncRNA_inter_chr19_14874		chr19	23135639	23148162	-	23148162	2	INTERGENIC		M	Male Class I						0	4	1	0	5	0.495217	0.0409085	NP	0.651384	0.435945	CB				KLF9	67554							KLF9
ncRNA_inter_chr6_5594		chr6	122207245	122214088	-	122214088	1	INTERGENIC		M							0	1	0	0	1	0.0907192	0.0374582	NP	0.230707	0.0251902	CBnPAs				KLRG1	6531
ncRNA_inter_chr15_12936		chr15	101836770	101844507	+	101836770	3	INTERGENIC		M		I					0	1	0	0	1	0.0937289	0.0933472	NP	0.215401	N/A	CYTO				KRT8	1998	KRT8	-1998						KRT8
ncRNA_inter_chr15_12937		chr15	101840036	101847422	-	101847422	2	INTERGENIC		M							0	2	0	0	2	2.22821	1.20199	CB	1.20199	2.22821	CB	NUC			KRT8	5264								KRT8
ncRNA_inter_chr14_12200		chr14	77216584	77234226	+	77216584	4	INTERGENIC		M	Male Class I						0	2	2	0	4	1.72203	1.54578	CB	1.54578	1.72203	CB		CB		LACC1	189782							LACC1
ncRNA_inter_chr11_9738		chr11	57882032	57883058	-	57883058	1	INTERGENIC		M							0	2	0	0	2	25.5762	21.1829	CB	21.1829	25.5762	CB		CB		LARP1	6499
ncRNA_inter_chr3_2302		chr3	40821337	40822665	+	40821337	1	INTERGENIC		M			M	2.47941	19.7615	CB	1	0	0	0	1	12.0378	8.30806	CBnPAs	8.30806	12.0378	CBnPAs		CB	CBNPAS	LARP1B	39623							LARP1B
ncRNA_inter_chr7_6183		chr7	54091483	54094455	+	54091483	1	INTERGENIC		M							0	1	0	0	1	0.0126837	0.0310592	CBnPAs	0.0498807	N/A	NUC				LDHA	6719
ncRNA_inter_chr3_2410		chr3	65665105	65681830	-	65681830	3	INTERGENIC		M							0	1	0	1	2	2.33746	0.283608	CBnPAs	0.283608	2.33746	CBnPAs		CB	CBNPAS	LEKR1	30022
ncRNA_inter_chr15_12904		chr15	99706011	99723053	-	99723053	6	INTERGENIC		M	Male Class II						0	1	2	0	3	21.5596	23.4865	CB	23.4865	21.5596	CB	NUC	CB		LIMA1	125							LIMA1
ncRNA_as_chr10_9240		chr10	106701875	106730753	-	106730753	4	ANTISENSE		M							0	1	0	0	1	10.2982	8.5298	NP	9.14759	8.31508	CBnPAs			CBNPAS	LIN7A	0				LIN7A
ncRNA_inter_chr10_9242		chr10	106868947	106870390	+	106868947	1	INTERGENIC		M							0	1	0	0	1	0.455409	0.692457	CB	0.692457	0.455409	CB				LIN7A	6749
ncRNA_inter_chr10_9244		chr10	106879206	106880428	+	106879206	1	INTERGENIC		M							0	1	0	0	1	0.0808126	0.0580052	CBnPAs	0.0580052	0.0808126	CBnPAs				LIN7A	17008
ncRNA_inter_chr8_7280		chr8	89139473	89146963	+	89139473	2	INTERGENIC		M	Male Class I						0	4	3	1	8	11.7384	8.41291	CBnPAs	8.41291	11.7384	CBnPAs		CB		LONP2	979
ncRNA_inter_chr6_5406		chr6	94763009	94764845	-	94764845	2	INTERGENIC		M		I					0	1	0	0	1	0.162114	0.247059	NUC	0.384963	0.0794535	CYTO				LRIG1	112871
ncRNA_inter_chr6_5402		chr6	94667778	94669997	+	94667778	2	INTERGENIC		M	Male Class II	II					0	1	2	0	3	0.593984	0.609718	CBnPAs	0.609718	0.593984	CBnPAs			CBNPAS	LRIG1	17640
ncRNA_inter_chr13_11128		chr13	24098231	24101638	-	24101638	1	INTERGENIC		M							0	3	0	0	3	1.76872	1.64193	CBnPAs	1.64193	1.76872	CBnPAs		CB	CBNPAS	LRRC16A	2715
ncRNA_inter_chr4_3339		chr4	80622776	80623807	+	80622776	1	INTERGENIC		M							0	1	0	0	1	3.18982	2.40787	CB	2.40787	3.18982	CB		CB	CB	LURAP1L	22572
ncRNA_inter_chr4_3342		chr4	80627613	80628960	+	80627613	1	INTERGENIC		M							0	1	0	0	1	0.146838	0.192591	CBnPAs	0.192591	0.146838	CBnPAs				LURAP1L	27409
ncRNA_inter_chr15_12678		chr15	74892546	74921029	+	74892546	2	INTERGENIC		M							0	1	0	0	1	1.06824	3.26107	CBnPAs	3.26107	1.06824	CBnPAs		CB		LY6C1	13280
ncRNA_inter_chr13_11219		chr13	37686996	37690838	-	37690838	2	INTERGENIC		M	Male Class I						0	1	1	0	2	1.71961	0.711624	NP	0.711826	1.06451	CBnPAs				LY86	176092								LY86
ncRNA_as_chr4_3125		chr4	32885579	32887867	-	32887867	1	ANTISENSE		M							0	3	0	0	3	0.503813	0.356023	CBnPAs	0.356023	0.503813	CBnPAs			CBNPAS	LYRM2	0				LYRM2
ncRNA_inter_chr18_14218		chr18	4195179	4199243	+	4195179	1	INTERGENIC		M							0	1	0	0	1	0.135137	0.293685	CB	0.293685	0.135137	CB				LYZL1	12946
ncRNA_inter_chr8_7506		chr8	118221251	118222091	-	118222091	1	INTERGENIC		M			M	0.546157	69.7911	CB	1	0	0	0	1	1.78366	2.82893	CBnPAs	2.82893	1.78366	CBnPAs			CBNPAS	MAF	5062
ncRNA_inter_chr16_13479		chr16	87610708	87614394	+	87610708	1	INTERGENIC		M	Male Class II						0	1	4	0	5	0.506135	0.471789	NP	0.471789	0.506135	NP				MAP3K7CL	15128
ncRNA_inter_chr13_11665		chr13	104304956	104309541	-	104309541	1	INTERGENIC		M			M	4.63194	5.81923	CB	2	4	0	0	6	4.63194	0.78228	CB	0.78228	4.63194	CB		CB		MAST4	180385
ncRNA_inter_chr13_11666		chr13	104326003	104326712	-	104326712	1	INTERGENIC		M			M	0.505023	51.0275	CBnPAs	1	0	0	0	1	0.505023	N/A	CBnPAs	N/A	N/A	N/A				MAST4	201432
ncRNA_as_chr13_11149		chr13	30316826	30327239	-	30327239	5	ANTISENSE		M	Male Class I						0	2	2	0	4	0.5443	0.734651	NP	0.734651	0.5443	NP				MBOAT1	0				MBOAT1
ncRNA_inter_chr2_1050		chr2	4933958	4937307	-	4937307	1	INTERGENIC		M							0	1	0	0	1	8.50499	11.0269	CB	11.0269	8.50499	CB	NUC	CB	CB	MCM10	122						MCM10	MCM10	MCM10
[truncated: 13,561 more rows]

## Sheet: S4B_Group Descriptions
Table S4B – Summary of Group Flags used in Table S4A (column I) to describe sex-biased lncRNAs of interest. Identification of 3 groups of interesting sex-biased lncRNAs: Robust, “Missing”, and newly discovered sex-biased lncRNAs. The 49 robustly sex-biased lncRNAs (Group 1) are sex-biased in 2 or more subcellular fractions in this study and 5 or more of the other 11 sex-biased data sets in Table …
Group #	Name	# lncRNAs	Criteria	Interesting notes
1	Robustly Sex-Biased	49	Sex-biased in >2 of the G174-G178 data sets and >5 prior liver RNA-seq comparisons	42 are Hypox responsive, 40 have a max FPKM in any compartment > 2, 41 have max |FC| > 4, 1 is Divergent to ECI3 (lnc11189 -> responsive in 4/5 and 10/11 data sets) [11 AS (5 to SB PCGs) and 5 INTRA (all to sex-biased genes)]
2	Sex-Biased genes "Missing" in G174-G175	95	Not Sex-biased in datasets G174-G178 but is Sex-biased in >5 prior comparisons	76 are Hypox responsive, 31 are classified by their postnatal developmental class, 57 have max FPKM in G174/G178 > 2, 6 are Divergent (2 to sex-biased genes) [10 AS (1 to sex-biased PCG) and 2 INTRA (not sex-biased)]. 51 of 95) showed an average sex-difference less than 4-fold in the prior samples, suggesting their sex difference is less robust or is subject to biological variation.
3	Sex-Biased genes "New" in G174-G175	33	Sex-biased in >2 of datasets G174-G178 data sets and Sex-biased in <2 prior comparisons	10 are Hypox responsive, 29 have max FPKM in any compartment >2, 24 have max |FC|> 4 and 29 have max FC seen in CB or CBnPAs [6 AS (1 sex-biased) and 2 INTRA (1 sex-biased)]

## Sheet: S4C_Additional SB Data Sets (1)
Table S4C – Additional (prior) data sets showing sex-biased and Ezh1/Ezh2 double knockout responsive lncRNAs. Differential expression of four male vs female data sets and two Ezh1/2 double knockouts ('DKO') vs control data sets, 1 in male liver and 1 in female liver. Responsiveness and sex-bias were determined by a fold change greater than 2 and an edgeR-adjusted p-value < 0.05. The six compariso…
	Significantly Responsive (|FC|>2, p < 0.05) (Responsive = 1)							503:Floxed_Male_G97_M1M2M3_ExonCollapsed/Floxed_Female_G97_M4M5M6_ExonCollapsed					507:Ezh1/Ezh2_DKO_Male_G97_M7M8M9_ExonCollapsed/Floxed_Male_G97_M1M2M3_ExonCollapsed					511:Ezh1/Ezh2_DKO_Female_G97_M10M11M12_ExonCollapsed/Floxed_Female_G97_M4M5M6_ExonCollapsed					453:Male_Nuclear_RiboMinus_G140M8M9/Female_Nuclear_RiboMinus_G140M10-G137M7					454:Male_Cytoplasmic_RiboMinus_G139M10M11/Female_Cytoplasmic_RiboMinus_G139M12M13					455:Male_Total_RiboMinus_G139M7M8/Female_Total_RiboMinus_G141M8-G139M9
Probe ID	503:FS	507:FS	511:FS	453:FS	454:FS	455:FS	Total (max = 6)	Ratio	Fold Change	Female FPKM	Male FPKM	FDR	Ratio	Fold Change	Control FPKM	Hypox FPKM	FDR	Ratio	Fold Change	Control FPKM	Hypox FPKM	FDR	Ratio	Fold Change	Female FPKM	Male FPKM	FDR	Ratio	Fold Change	Female FPKM	Male FPKM	FDR	Ratio	Fold Change	Female FPKM	Male FPKM	FDR
ncRNA_inter_chr8_7423	1	1	1	1	1	1	6	5.58853	5.58853	0.159824	0.884823	4.25229e-17	0.446316	-2.24056	0.884823	0.445551	3.17634e-05	0.237454	-4.21135	0.159824	0.0411613	1.80619e-07	13.1738	13.1738	0.565176	7.14279	7.62457e-77	6.63058	6.63058	0.102804	0.728014	1.01365e-24	7.52185	7.52185	0.207594	1.59318	2.16452e-47
ncRNA_inter_chr8_7430	1	1	1	1	1	1	6	4.04609	4.04609	0.396417	1.59171	4.48905e-25	0.452507	-2.20991	1.59171	0.810172	2.47369e-08	0.355137	-2.81582	0.396417	0.153391	3.69168e-12	8.94118	8.94118	0.807188	6.92508	1.11371e-61	4.46669	4.46669	0.296271	1.32927	7.22087e-29	5.9312	5.9312	0.393282	2.36479	1.98515e-50
ncRNA_as_chr4_3300	1	1	0	1	1	1	5	223.485	223.485	0	0.369669	5.16442e-19	0.0142097	-70.3742	0.369669	0.00343045	2.43697e-21	1	-1	0	0	1	77.9508	77.9508	0.024176	1.89722	1.23355e-47	15.6553	15.6553	0.00610795	0.146715	0.00119569	46.833	46.833	0.0112662	0.525428	2.58527e-15
ncRNA_as_chr5_4745	1	0	1	1	1	1	5	0.00903329	-110.702	0.190412	0	1.94543e-06	3.54933	3.54933	0	0.00443802	1	3.76212	3.76212	0.190412	0.793505	0.00434158	0.000263783	-3790.99	4.16988	0	6.7358e-99	0.00434124	-230.349	0.38095	0	5.80918e-12	0.00219558	-455.461	0.6366	0	1.90715e-24
ncRNA_as_chr7_6007	1	1	0	1	1	1	5	0.0448962	-22.2736	0.66607	0.030531	2.67922e-18	5.30465	5.30465	0.030531	0.175703	8.25517e-05	1.24661	1.24661	0.66607	0.896171	0.963977	0.0132574	-75.4294	0.56157	0.0065147	6.54695e-31	0.0118004	-84.7426	0.104447	0	0.000279625	0.0284592	-35.138	0.186818	0.00422592	2.46991e-08
ncRNA_inter_chr10_8829	1	1	0	1	1	1	5	2.93006	2.93006	0.0875318	0.261876	0.0163527	0.340334	-2.93829	0.261876	0.106045	0.0222855	0.450465	-2.21993	0.0875318	0.0456563	0.907321	6.33401	6.33401	0.0341281	0.217182	0.000241833	3.10177	3.10177	0.28107	0.809672	0.000308322	4.11495	4.11495	0.205568	0.869649	2.66808e-08
ncRNA_inter_chr10_9351	1	0	1	1	1	1	5	10.2982	10.2982	0.293024	3.02298	7.37217e-31	0.761115	-1.31386	3.02298	2.56526	0.469501	4.90673	4.90673	0.293024	1.59943	1.8098e-22	7.91452	7.91452	0.0503431	0.396937	1.5443e-08	5.93354	5.93354	0.0606797	0.426419	0.000515115	15.6543	15.6543	0.0290689	0.461037	1.03857e-09
ncRNA_inter_chr11_9925	0	1	1	1	1	1	5	2.78144	2.78144	0.0331725	0.0919576	0.171955	2.62949	2.62949	0.0919576	0.281589	0.00160642	5.06089	5.06089	0.0331725	0.183313	0.000963102	6.52829	6.52829	0.475517	2.99678	4.83898e-19	6.6103	6.6103	0.0573637	0.399637	1.56891e-06	5.30006	5.30006	0.191988	1.01943	2.33175e-09
ncRNA_inter_chr13_11669	1	1	0	1	1	1	5	9.83309	9.83309	0.00653057	0.0694344	7.89044e-05	0.278308	-3.59314	0.0694344	0.0219355	0.0101906	0.107897	-9.26806	0.00653057	0	1	9.57389	9.57389	0.0409809	0.379067	1.03972e-22	3.78515	3.78515	0.0323029	0.12121	0.00686331	3.82952	3.82952	0.0433332	0.162517	0.00835771
ncRNA_inter_chr14_12201	1	1	0	1	1	1	5	5.91283	5.91283	0.0429289	0.259367	3.85543e-09	0.355339	-2.81421	0.259367	0.106509	0.000279937	0.482114	-2.0742	0.0429289	0.0228618	0.854407	2.91272	2.91272	0.211052	0.589613	1.34499e-08	2.60579	2.60579	0.0841245	0.224418	0.0203637	2.07232	2.07232	0.129911	0.270757	0.0304237
ncRNA_inter_chr15_12684	1	1	0	1	1	1	5	0.0865523	-11.5537	4.80291	0.405842	1.28864e-70	2.03508	2.03508	0.405842	0.950359	0.00902078	0.695569	-1.43767	4.80291	3.65768	0.112972	0.271605	-3.68181	12.9066	3.34072	2.14415e-09	0.189487	-5.27742	9.76535	1.87502	2.68275e-40	0.198578	-5.03581	11.5667	2.33201	8.21786e-25
ncRNA_inter_chr19_14770	1	0	1	1	1	1	5	0.071259	-14.0333	0.734397	0.0492794	7.60099e-11	2.57807	2.57807	0.0492794	0.14268	0.682292	0.438194	-2.2821	0.734397	0.344675	0.0211859	0.00351249	-284.699	0.85452	0	6.51401e-16	0.0190973	-52.3635	0.253937	0	0.0250073	0.0129594	-77.1641	0.290666	0	0.000593853
ncRNA_inter_chr2_1156	1	1	0	1	1	1	5	5.72321	5.72321	0.0136656	0.0791406	2.17312e-07	0.341829	-2.92544	0.0791406	0.0274299	0.000610065	1.34824	1.34824	0.0136656	0.019176	1	5.22925	5.22925	0.213162	1.07386	1.31122e-16	3.30631	3.30631	0.0552413	0.179371	1.75626e-05	3.27523	3.27523	0.106691	0.3604	9.78202e-05
ncRNA_inter_chr2_1432	1	1	0	1	1	1	5	0.291734	-3.42778	0.230767	0.0676734	2.76688e-10	0.282244	-3.54304	0.0676734	0.0212175	0.00122146	0.931342	-1.07372	0.230767	0.233785	1	0.320631	-3.11885	0.435286	0.135853	0.000539569	0.157176	-6.3623	0.146237	0.0229955	1.91251e-07	0.342865	-2.9166	0.196479	0.0682711	0.0112559
ncRNA_inter_chr2_1782	1	1	0	1	1	1	5	0.369616	-2.70551	0.219437	0.0816036	8.7684e-08	2.61574	2.61574	0.0816036	0.238088	1.64259e-09	0.976793	-1.02376	0.219437	0.235671	1	0.360016	-2.77765	2.00613	0.691082	1.59552e-12	0.278516	-3.59046	0.483451	0.138282	1.38114e-16	0.324611	-3.08061	0.784201	0.256681	6.44301e-17
ncRNA_inter_chr3_2504	1	1	0	1	1	1	5	2.41557	2.41557	0.121702	0.290163	8.08533e-06	0.291993	-3.42474	0.290163	0.0949072	7.54775e-11	0.547737	-1.82569	0.121702	0.0712741	0.168422	5.88839	5.88839	0.230285	1.30878	3.09215e-21	3.66239	3.66239	0.0463629	0.177309	3.13347e-05	4.63176	4.63176	0.101346	0.473896	9.10196e-13
ncRNA_inter_chr3_2915	1	1	0	1	1	1	5	0.0533122	-18.7574	11.2137	0.57356	4.90341e-28	2.59496	2.59496	0.57356	1.69684	0.0410761	1.45226	1.45226	11.2137	17.8559	0.127597	0.0519515	-19.2487	2.26583	0.0930169	8.39918e-08	0.038261	-26.1363	56.0075	2.17445	9.83495e-99	0.0371598	-26.9108	45.1781	1.69551	1.02989e-80
ncRNA_inter_chr3_2937	1	0	1	1	1	1	5	0.0564984	-17.6996	0.105776	0.0044648	5.06818e-08	0.154952	-6.45363	0.0044648	0	1	0.161034	-6.20987	0.105776	0.0194041	0.00013011	0.0303806	-32.9157	1.36657	0.0400846	4.17274e-29	0.0374447	-26.7061	0.211857	0.00719011	1.27488e-10	0.0091926	-108.783	0.475595	0.00389758	1.7105e-22
ncRNA_inter_chr3_2942	1	1	0	1	1	1	5	8.43026	8.43026	0.893495	7.50012	3.42742e-22	0.434782	-2.3	7.50012	3.74345	0.000297762	1.10267	1.10267	0.893495	1.04407	1	13.0332	13.0332	0.474469	6.01508	3.20163e-30	57.1478	57.1478	0	0.534733	0.00798899	9.22069	9.22069	0.10456	1.07114	0.000165094
ncRNA_inter_chr3_2988	1	1	0	1	1	1	5	23.0367	23.0367	0.000992019	0.0278886	1.05307e-06	2.9121	2.9121	0.0278886	0.0947884	0.00291416	1.6444	1.6444	0.000992019	0.00198747	1	309.859	309.859	0.00153878	0.520826	9.97413e-43	22.7802	22.7802	0.00405309	0.0758251	1.27191e-09	51.5796	51.5796	0.00272991	0.158355	1.5736e-12
ncRNA_inter_chr4_3468	1	1	0	1	1	1	5	26.6785	26.6785	0.0691045	1.89644	9.66953e-72	0.102732	-9.73407	1.89644	0.218557	8.40862e-52	0.145874	-6.85524	0.0691045	0.00890772	0.0530648	32.9788	32.9788	0.155984	4.97424	1.35107e-70	35.8199	35.8199	0.0280187	1.15107	2.94544e-24	29.21	29.21	0.0549606	1.58232	1.61796e-33
ncRNA_inter_chr5_4763	0	1	1	1	1	1	5	0.452777	-2.20859	0.060973	0.0252842	0.64171	4.77857	4.77857	0.0252842	0.148696	0.000737005	4.29068	4.29068	0.060973	0.29146	2.43939e-05	0.246777	-4.05225	2.14888	0.506363	3.98712e-09	0.142002	-7.04215	0.467253	0.0698688	7.12372e-06	0.323072	-3.09528	0.56429	0.182637	0.0144648
ncRNA_inter_chr6_5137	1	1	0	1	1	1	5	0.0214852	-46.5437	0.0198299	0	0.00108286	31.4841	31.4841	0	0.0130372	0.0228213	1.11239	1.11238	0.0198299	0.0242824	1	0.277528	-3.60324	0.337474	0.0880322	1.54551e-11	0.23882	-4.18725	0.130347	0.0314431	4.60854e-06	0.328268	-3.04629	0.158791	0.0535687	5.48982e-05
ncRNA_inter_chr6_5316	1	1	0	1	1	1	5	3.59513	3.59513	0.0617795	0.225613	0.000841474	0.223189	-4.48052	0.225613	0.0543122	2.7661e-05	0.590175	-1.69441	0.0617795	0.0404939	1	4.28391	4.28392	0.0747698	0.316525	5.21796e-05	10.298	10.298	0.0207521	0.176227	0.00405939	3.60222	3.60222	0.0597159	0.211979	0.0158277
ncRNA_inter_chr7_6113	0	1	1	1	1	1	5	0.382387	-2.61515	0.241886	0.0902034	0.185551	0.0290324	-34.4443	0.0902034	0.00212543	0.00136676	0.0218988	-45.6646	0.241886	0.004555	1.48011e-24	0.246299	-4.06011	3.83729	0.902821	2.21083e-19	0.294678	-3.39354	1.02194	0.308556	1.09849e-13	0.259642	-3.85145	1.44006	0.376437	1.70991e-22
ncRNA_inter_chr7_6509	1	0	1	1	1	1	5	11.3355	11.3355	0.0124147	0.145306	3.19118e-05	1.40338	1.40338	0.145306	0.23694	0.860234	7.23946	7.23946	0.0124147	0.102666	1.19513e-05	4.18353	4.18353	0.226112	0.916891	1.4362e-06	3.03978	3.03978	0.0497351	0.159661	0.0163817	3.99055	3.99055	0.091578	0.365241	1.73438e-05
ncRNA_inter_chr8_6741	0	1	1	1	1	1	5	1.14025	1.14025	1.23755	1.40056	1	2.96238	2.96238	1.40056	4.6188	6.0792e-11	2.96812	2.96812	1.23755	4.00162	7.38849e-10	2.6461	2.6461	0.283252	0.724611	1.52401e-05	2.49746	2.49746	0.115956	0.317572	0.00199612	2.65853	2.65853	0.148322	0.400516	2.24752e-05
ncRNA_inter_chr8_6984	1	1	0	1	1	1	5	101.182	101.182	0	0.139934	3.63801e-09	0.235909	-4.23893	0.139934	0.0406806	0.00164176	3.5852	3.5852	0	0.00390405	1	21.4191	21.4191	0.0506682	1.0678	2.06417e-27	95.211	95.211	0	0.133118	4.65257e-05	26.4098	26.4098	0.00727196	0.245026	5.60573e-09
ncRNA_inter_chr9_7809	1	1	0	1	1	1	5	2.38243	2.38243	0.0359237	0.0848411	0.0164568	0.400648	-2.49595	0.0848411	0.0370354	0.0124255	0.436876	-2.28898	0.0359237	0.0170191	0.0792404	2.59155	2.59155	0.389447	0.969832	3.09944e-09	2.46786	2.46786	0.0387025	0.0981624	0.00659257	2.36037	2.36037	0.111683	0.262738	0.000310743
ncRNA_inter_chrx_15394	1	1	0	1	1	1	5	0.00565833	-176.731	55.728	0.309591	1.34028e-83	0.26472	-3.77758	0.309591	0.0900628	0.00136676	1.00669	1.00669	55.728	61.3071	1	0.000916831	-1090.71	220.95	0.192166	0	0.00117302	-852.5	12.1335	0.0140065	0	0.000451487	-2214.9	80.5969	0.0362306	0
ncRNA_intra_chr19_15008	1	0	1	1	1	1	5	0.0404228	-24.7385	1.08963	0.0316446	4.11334e-06	3.81734	3.81734	0.0316446	0.198804	1	0.0734655	-13.6118	1.08963	0.0671996	2.99734e-05	0.0838688	-11.9234	14.5169	1.19221	9.38309e-34	0.0518334	-19.2926	1.92273	0.0844113	3.46722e-07	0.0253442	-39.4568	3.86252	0.0846208	5.32646e-18
ncRNA_intra_chr7_5920	1	0	1	1	1	1	5	0.0180328	-55.4544	0.905993	0	0.00094395	24.4032	24.4032	0	0.428937	0.0759906	13.3293	13.3293	0.905993	13.3437	4.88686e-24	0.000926947	-1078.81	11.2578	0	4.73441e-40	0.0161888	-61.7709	1.04475	0	0.00854138	0.00380864	-262.561	3.41112	0	1.23061e-12
ncRNA_as_chr1_782	1	0	0	1	1	1	4	0.0801709	-12.4733	0.0415986	0.00268534	0.0118932	0.937632	-1.06652	0.00268534	0.00322563	1	2.15711	2.15711	0.0415986	0.0965157	0.21103	0.156642	-6.38398	0.450193	0.0683508	2.28889e-11	0.0676314	-14.786	0.066814	0.00325934	0.00293926	0.203057	-4.92472	0.134801	0.0265793	0.00178429
ncRNA_as_chr19_15090	1	1	1	0	0	1	4	0.23154	-4.3189	1.13045	0.261005	3.02072e-22	4.26771	4.26771	0.261005	1.25431	1.05532e-18	2.23249	2.23249	1.13045	2.74269	3.31698e-15	0.804078	-1.24366	0.0516159	0.0393111	1	0.771909	-1.29549	0.0209209	0.0162135	1	0.0223999	-44.6431	0.0547974	0	0.0463951
ncRNA_as_chr3_2800	1	0	0	1	1	1	4	5.60826	5.60826	0.0487061	0.283029	0.0192884	0.401133	-2.49294	0.283029	0.126957	0.262058	0.665164	-1.50339	0.0487061	0.0301305	1	6.35961	6.35961	0.0923036	0.578459	3.99379e-05	78.05	78.05	0	0.426174	0.000528406	18.414	18.414	0.0326413	0.670289	7.91228e-07
ncRNA_as_chr5_4731	0	0	1	1	1	1	4	0.149331	-6.69654	0.00868707	0	1	1	1	0	0	1	8.44845	8.44845	0.00868707	0.0895644	0.00602944	0.00278389	-359.209	1.79575	0.00341112	3.45905e-42	0.00628379	-159.14	0.239073	0	2.2982e-08	0.00271096	-368.873	0.442405	0	4.0298e-19
ncRNA_as_chr8_7521	1	0	0	1	1	1	4	2.54698	2.54698	0.113594	0.288616	0.00181251	0.754318	-1.3257	0.288616	0.247982	0.923019	0.637387	-1.56891	0.113594	0.0772328	0.329143	2.4518	2.4518	1.93293	4.55205	2.27179e-10	2.37496	2.37496	0.327268	0.790549	2.93299e-08	2.42025	2.42025	0.539089	1.32262	5.33542e-10
ncRNA_inter_chr1_630	1	0	0	1	1	1	4	6.56589	6.56589	0.0117854	0.087123	0.0219149	0.310541	-3.22019	0.087123	0.0299149	0.157531	0.387157	-2.58293	0.0117854	0.00370639	1	546.574	546.574	0	0.449669	1.2343e-25	204.76	204.76	0	0.282851	7.69657e-11	256.437	256.437	0	0.286771	4.47571e-13
ncRNA_inter_chr1_676	0	1	1	1	0	1	4	1.27603	1.27603	0.00589904	0.00818587	1	10.0328	10.0328	0.00818587	0.0937474	6.75221e-05	13.2959	13.2959	0.00589904	0.101992	1.30848e-05	4.66404	4.66404	0.104334	0.467787	1.29043e-12	6.22708	6.22708	0.0103175	0.0661891	0.138545	3.72353	3.72353	0.0387665	0.149837	0.00329751
ncRNA_inter_chr10_9223	1	0	0	1	1	1	4	0.243562	-4.10573	0.0894861	0.0213046	1.45324e-05	1.31089	1.31089	0.0213046	0.0333993	1	1.08557	1.08557	0.0894861	0.109381	1	0.286543	-3.48988	0.2867	0.0812507	4.21815e-05	0.238012	-4.20148	0.0752992	0.0167764	0.00808836	0.219081	-4.56452	0.140918	0.0309829	2.1491e-06
ncRNA_inter_chr13_11227	1	0	0	1	1	1	4	2.21852	2.21852	0.105141	0.236418	0.0062133	0.553513	-1.80664	0.236418	0.14972	0.0652874	0.59206	-1.68902	0.105141	0.068482	0.554249	2.43969	2.43969	0.687464	1.61699	1.40112e-07	2.32854	2.32854	0.366352	0.900036	0.000438458	2.2501	2.2501	0.413446	0.941079	0.000839942
ncRNA_inter_chr16_13510	1	1	0	1	0	1	4	0.228075	-4.38453	1.0486	0.240103	6.22194e-11	3.50657	3.50657	0.240103	0.929561	3.91642e-07	1.23301	1.23301	1.0486	1.41316	0.766642	0.373684	-2.67606	2.18935	0.768541	2.02488e-06	0.503416	-1.98643	0.252437	0.139757	0.9711	0.374193	-2.67242	0.993393	0.3755	0.000416061
ncRNA_inter_chr18_14656	1	0	0	1	1	1	4	4.70364	4.70364	0.0368209	0.177234	5.99828e-05	1.17166	1.17166	0.177234	0.244311	1	1.83706	1.83706	0.0368209	0.0736156	0.85659	3.47611	3.47611	0.115182	0.387169	5.75606e-07	4.1637	4.1637	0.171019	0.828189	2.37737e-07	2.79813	2.79813	0.165869	0.483107	8.87042e-05
ncRNA_inter_chr5_4329	1	0	0	1	1	1	4	9.81924	9.81924	0.0318853	0.328212	0.0273216	0.50967	-1.96206	0.328212	0.191705	0.973253	0.942374	-1.06115	0.0318853	0.0316657	1	4.5857	4.5857	3.27842	14.3904	3.30803e-20	2.71406	2.71406	0.373837	1.13042	3.27328e-05	2.9808	2.9808	0.921752	2.75273	2.61822e-12
ncRNA_inter_chr5_4764	0	1	0	1	1	1	4	0.485468	-2.05987	0.125139	0.0593823	0.124685	2.312	2.312	0.0593823	0.154627	0.0201148	1.82578	1.82578	0.125139	0.24914	0.0632572	0.250449	-3.99283	3.29254	0.789705	1.40874e-13	0.259764	-3.84964	0.553368	0.150975	3.50936e-05	0.18608	-5.37402	0.876892	0.161836	4.25443e-09
ncRNA_inter_chr5_4819	1	0	0	1	1	1	4	2.12805	2.12805	0.895225	1.89976	2.0379e-11	0.685782	-1.45819	1.89976	1.45741	0.00107192	0.632091	-1.58205	0.895225	0.622517	0.000495611	2.78867	2.78867	0.807759	2.16025	4.30311e-05	2.02134	2.02134	0.269426	0.567959	4.83798e-05	2.19951	2.19951	0.384383	0.846901	2.32883e-05
ncRNA_inter_chr7_6709	1	0	0	1	1	1	4	0.131786	-7.58806	0.0833413	0.0105514	0.00107316	0.494829	-2.0209	0.0105514	0.00456885	1	0.87669	-1.14065	0.0833413	0.0803577	1	0.226052	-4.42375	0.566546	0.121676	1.28002e-06	0.0134047	-74.6005	0.0684786	0	0.0017803	0.229867	-4.35034	0.184592	0.0429217	0.000550254
ncRNA_inter_chr8_6990	1	0	0	1	1	1	4	7.97671	7.97671	0.0125711	0.109271	0.00259015	0.688975	-1.45143	0.109271	0.082016	1	0.107988	-9.2603	0.0125711	0	1	104.761	104.761	0.00349636	0.450368	2.75759e-20	81.3414	81.3414	0	0.117638	0.000376692	30.9669	30.9669	0.00376909	0.167353	2.00141e-07
ncRNA_inter_chr8_7105	0	1	0	1	1	1	4	1.04584	1.04584	0.0217934	0.021384	1	2.40129	2.40129	0.021384	0.0601429	0.0361639	1.54885	1.54885	0.0217934	0.0362433	1	0.125894	-7.94319	1.38647	0.166832	2.90021e-34	0.184658	-5.41541	0.195742	0.0355375	2.48034e-09	0.188149	-5.31493	0.413306	0.0779952	3.74587e-15
ncRNA_inter_chr9_8249	1	1	0	1	0	1	4	0.242885	-4.11717	0.0477651	0.0114613	0.000670873	3.14931	3.14931	0.0114613	0.0404682	0.0181144	1.16407	1.16407	0.0477651	0.0602218	1	0.396749	-2.52049	0.659765	0.25169	0.00290002	0.456443	-2.19085	0.0927566	0.0406617	0.0683084	0.41642	-2.40142	0.235922	0.0995053	0.0215198
ncRNA_intra_chr5_4728	1	0	0	1	1	1	4	0.0125475	-79.6971	0.18488	0	0.000509374	1	1	0	0	1	1.80287	1.80287	0.18488	0.35369	0.802695	0.00107127	-933.468	12.7204	0.0103145	6.2272e-53	0.00141224	-708.096	1.64146	0	3.6667e-36	0.00303073	-329.953	3.28557	0.00881787	5.67364e-54
ncRNA_intra_chr5_4735	0	0	1	1	1	1	4	0.106803	-9.36302	0.436255	0	1	1	1	0	0	1	6.80556	6.80556	0.436255	3.79999	0.00417575	0.0115701	-86.4297	15.6796	0.163215	5.01299e-15	0.0105817	-94.5026	5.284	0	9.46993e-05	0.00783059	-127.704	5.51607	0	3.94606e-07
ncRNA_intra_chr5_4736	0	0	1	1	1	1	4	1	1	0	0	1	3.54933	3.54933	0	0.101576	1	55.3367	55.3367	0	2.46985	8.85317e-05	0.0009787	-1021.76	25.7058	0	4.23645e-25	0.00661441	-151.185	6.40015	0	3.704e-07	0.00334898	-298.598	9.37213	0	1.62153e-14
ncRNA_intra_chr5_4741	1	0	0	1	1	1	4	0.0136557	-73.2293	0.246553	0	0.000774888	1	1	0	0	1	1.65871	1.65871	0.246553	0.438765	0.931147	0.00230184	-434.435	16.2899	0.0301002	1.0147e-51	0.00181494	-550.982	1.88237	0	5.49993e-26	0.000694408	-1440.08	3.82674	0	1.22515e-34
ncRNA_as_chr1_752	1	1	1	0	0	0	3	0.00605468	-165.161	12.5029	0.0714697	2.40551e-169	4.98293	4.98293	0.0714697	0.401457	0.00214063	0.489038	-2.04483	12.5029	6.6656	7.10004e-07	0.116777	-8.56334	0.0126518	0	1	0.17229	-5.80416	0.0167033	0	1	0.0841381	-11.8852	0.0225006	0	1
ncRNA_as_chr1_757	0	0	0	1	1	1	3	0.108549	-9.21239	0.118036	0.00850972	0.123474	0.263254	-3.79861	0.00850972	0	1	0.445901	-2.24265	0.118036	0.0577804	1	0.00446067	-224.182	0.543299	0	1.63752e-12	0.0139491	-71.6895	0.292039	0	0.00191192	0.0124213	-80.5068	0.241851	0	0.000371233
ncRNA_as_chr10_8460	0	0	0	1	1	1	3	2.39517	2.39517	0.109986	0.259019	0.126223	0.627419	-1.59383	0.259019	0.174777	0.626054	1.28873	1.28873	0.109986	0.14986	1	3.35997	3.35997	0.467307	1.49621	0.0181846	4.25756	4.25756	0.12934	0.59455	0.000491436	4.75002	4.75002	0.178827	0.903253	6.35007e-06
ncRNA_as_chr11_10170	0	0	0	1	1	1	3	0.488788	-2.04588	0.0618407	0.0303795	1	1.03013	1.03013	0.0303795	0.0335484	1	1.85122	1.85122	0.0618407	0.122469	0.722739	0.31942	-3.13068	4.42492	1.3631	2.17784e-09	0.314209	-3.18259	0.652792	0.210799	6.9356e-06	0.359158	-2.78429	1.46721	0.529709	1.74583e-07
ncRNA_as_chr15_12506	1	0	0	1	0	1	3	4.34387	4.34387	0.052005	0.230669	0.0306852	0.63197	-1.58235	0.230669	0.154761	0.888023	2.84147	2.84147	0.052005	0.159776	0.472304	2.28021	2.28021	0.825619	1.82081	6.52906e-05	3.65768	3.65768	0.051125	0.243727	0.296482	3.29508	3.29508	0.140574	0.484312	0.0123287
ncRNA_as_chr15_12584	0	0	0	1	1	1	3	0.789142	-1.2672	0.0533175	0.0405975	1	1.35182	1.35182	0.0405975	0.0636626	1	1.7341	1.7341	0.0533175	0.0957495	1	0.170516	-5.86457	0.100628	0.0150232	0.0322458	0.0952175	-10.5023	0.231884	0.0217237	0.000182808	0.128311	-7.79355	0.237206	0.0290847	0.000207336
ncRNA_as_chr15_12679	0	0	0	1	1	1	3	0.464574	-2.15251	0.0508413	0.0235623	1	0.703051	-1.42237	0.0235623	0.0161321	1	0.493228	-2.02746	0.0508413	0.0278123	1	0.400043	-2.49973	2.34055	0.899177	3.42954e-07	0.338362	-2.95542	0.408822	0.145546	0.0223466	0.398812	-2.50745	0.799374	0.319418	0.000567317
ncRNA_as_chr15_12817	0	0	0	1	1	1	3	1.57736	1.57736	0.058424	0.0946826	1	0.581979	-1.71827	0.0946826	0.062699	0.704543	1.18556	1.18556	0.058424	0.0771637	1	2.96863	2.96863	3.56923	10.1585	4.2102e-16	2.19712	2.19712	0.399704	0.920299	0.000160864	2.80472	2.80472	0.92969	2.62983	5.80305e-16
ncRNA_as_chr15_12818	0	0	0	1	1	1	3	3.50714	3.50714	0	0.00320914	1	2.29156	2.29156	0.00320914	0.0096525	1	1	-1	0	0	1	4.03245	4.03245	1.28844	4.97605	1.05087e-20	3.24045	3.24045	0.113023	0.404156	7.42802e-05	3.43081	3.43081	0.389415	1.33577	8.90138e-14
ncRNA_as_chr15_12874	1	1	1	0	0	0	3	2.34432	2.34432	0.30571	0.71266	2.03162e-05	0.376812	-2.65384	0.71266	0.296252	4.45026e-07	0.4379	-2.28363	0.30571	0.148041	0.00344056	1.94566	1.94566	0.581757	1.08551	0.00322862	2.3025	2.3025	0.100868	0.248239	0.120816	2.26022	2.26022	0.191617	0.425769	0.0529436
ncRNA_as_chr15_12957	0	0	0	1	1	1	3	0.417697	-2.39408	0.113923	0.0427911	0.634286	0.578745	-1.72788	0.0427911	0.0290147	1	0.526421	-1.89962	0.113923	0.0598755	1	0.137379	-7.27911	0.157195	0.0191459	0.0320873	0.0209002	-47.8465	0.1814	0	0.043577	0.0164009	-60.9724	0.168294	0	0.0146475
ncRNA_as_chr16_13310	0	1	1	0	1	0	3	1.13823	1.13823	0.622623	0.698015	1	0.453104	-2.207	0.698015	0.342725	0.000193766	0.222225	-4.49994	0.622623	0.146186	1.99088e-11	2.21779	2.21779	0.0611488	0.131179	0.442887	2.1507	2.1507	0.421525	0.944265	0.0195362	1.38682	1.38682	0.423758	0.581278	1
ncRNA_as_chr19_15007	1	1	1	0	0	0	3	0.0542097	-18.4469	1.13599	0.0608794	2.91572e-13	7.16756	7.16756	0.0608794	0.505397	0.0389886	0.414953	-2.40991	1.13599	0.509746	0.000877263	0.20909	-4.78262	0.0021173	0	1	1	1	0	0	1	0.833271	-1.20009	0.00751247	0.0060147	1
ncRNA_as_chr2_1343	0	0	1	1	0	1	3	0.810768	-1.2334	0.450032	0.366038	1	2.21568	2.21568	0.366038	0.902518	0.139765	2.20592	2.20592	0.450032	1.08632	0.00385062	0.441641	-2.26428	1.02075	0.424028	0.0389666	0.423926	-2.3589	0.161359	0.0682421	0.226399	0.351091	-2.84827	0.34423	0.120671	0.00667636
ncRNA_as_chr4_3297	1	0	1	0	0	1	3	3.42542	3.42542	0.895375	3.04227	3.15789e-11	0.736956	-1.35693	3.04227	2.56446	0.876799	0.27933	-3.58	0.895375	0.282087	8.42052e-05	2.17329	2.17329	0.0339327	0.070237	1	2.24269	2.24269	0.10784	0.269342	0.543438	3.43753	3.43753	0.129269	0.434391	0.00872033
ncRNA_as_chr7_6302	0	0	0	1	1	1	3	2.11903	2.11903	0.0356565	0.0748274	0.190669	0.607503	-1.64608	0.0748274	0.0487022	0.527476	1.50832	1.50832	0.0356565	0.0571611	1	3.2352	3.2352	0.879187	2.73355	1.19417e-12	2.42231	2.42231	0.160146	0.430372	0.000809111	3.02053	3.02053	0.32308	0.976989	1.9067e-12
ncRNA_as_chr8_7307	1	1	1	0	0	0	3	0.449823	-2.2231	6.44073	2.8751	1.76412e-05	0.482298	-2.07341	2.8751	1.54037	0.00604884	0.380087	-2.63098	6.44073	2.65084	6.38937e-07	5.26959	5.26959	0	0.0397466	1	1	1	0	0	1	1	1	0	0	1
ncRNA_as_chr9_8401	0	0	0	1	1	1	3	4.30672	4.30672	0.00484563	0.0239483	0.384313	1.6918	1.6918	0.0239483	0.0431191	1	2.93153	2.93153	0.00484563	0.0167068	0.922185	3.58897	3.58897	0.260085	0.891897	7.38217e-13	3.82662	3.82662	0.0845578	0.322627	5.64735e-06	2.87154	2.87154	0.152571	0.440895	1.429e-05
ncRNA_inter_chr1_278	1	1	1	0	0	0	3	2.54294	2.54294	2.40913	6.09027	0.00506759	0.172009	-5.81366	6.09027	1.14854	6.09777e-07	0.32392	-3.08719	2.40913	0.869518	6.4185e-09	1.0168	1.0168	2.05892	2.00603	1	1.0418	1.0418	0.22574	0.279327	1	0.793187	-1.26074	0.596917	0.461191	1
ncRNA_inter_chr1_307	1	0	0	0	1	1	3	0.158966	-6.29067	0.144381	0.0212306	0.00569764	2.94591	2.94591	0.0212306	0.0675582	0.464259	1.78666	1.78666	0.144381	0.282637	0.283973	0.46511	-2.15003	0.0503191	0.0235917	1	0.0485768	-20.586	0.180816	0.00783835	0.00151885	0.0863021	-11.5872	0.186303	0.0152717	0.00297812
ncRNA_inter_chr1_398	0	0	0	1	1	1	3	0.147906	-6.76106	0.0293612	0	1	1	1	0	0	1	0.152187	-6.57086	0.0293612	0	1	0.163192	-6.12774	3.29582	0.513157	1.62039e-06	0.0734547	-13.6138	0.287972	0.0177188	0.043577	0.130115	-7.6855	0.789645	0.101389	9.5628e-05
ncRNA_inter_chr1_678	0	1	1	1	0	0	3	1.45472	1.45472	0.0452537	0.0662322	1	3.72487	3.72487	0.0662322	0.268043	5.41746e-05	3.36751	3.36751	0.0452537	0.167272	0.00399533	6.41441	6.41441	0.0405665	0.252141	2.01672e-07	3.8794	3.8794	0.00473014	0.0265378	1	2.27298	2.27298	0.0278606	0.0688973	1
ncRNA_inter_chr1_838	0	0	0	1	1	1	3	0.549666	-1.81929	0.0284041	0.0160184	0.717576	0.916321	-1.09132	0.0160184	0.0168667	1	1.29558	1.29558	0.0284041	0.0405936	1	0.489136	-2.04442	1.49881	0.70628	7.78159e-06	0.399933	-2.50042	0.328956	0.135218	2.49059e-07	0.496549	-2.0139	0.526425	0.262167	4.61722e-05
ncRNA_inter_chr10_8697	0	0	0	1	1	1	3	0.0806809	-12.3945	0.00402145	0	0.805333	11.2316	11.2316	0	0.00397742	0.682814	4.18548	4.18548	0.00402145	0.0198529	0.0931143	0.214809	-4.65531	0.911531	0.190556	1.47063e-07	0.264891	-3.77514	0.10345	0.0281622	5.65611e-05	0.267278	-3.74143	0.228003	0.0602536	0.00172252
ncRNA_inter_chr10_8821	0	0	0	1	1	1	3	1	1	0	0	1	3.54557	3.54557	0	0.00527708	1	3.5852	3.5852	0	0.00715971	1	0.0029937	-334.035	0.545296	0	6.12454e-12	0.0211492	-47.2831	0.11477	0	0.0422743	0.0140782	-71.0316	0.150662	0	0.00203928
ncRNA_inter_chr10_8999	0	0	0	1	1	1	3	1.8588	1.8588	0.791488	1.46074	1.45513e-07	0.960407	-1.04123	1.46074	1.60006	1	0.636791	-1.57037	0.791488	0.546715	0.00814274	3.0175	3.0175	1.59468	4.62289	3.11725e-11	2.83817	2.83817	0.546159	1.62499	5.03945e-11	3.09631	3.09632	0.71482	2.20528	1.7199e-10
ncRNA_inter_chr10_9224	0	0	0	1	1	1	3	0.233655	-4.27982	0.0433412	0.00972091	0.0662806	0.751308	-1.33101	0.00972091	0.00835643	1	0.939887	-1.06396	0.0433412	0.0444275	1	0.244996	-4.08171	0.728005	0.172298	5.66405e-16	0.440209	-2.27165	0.214642	0.0923723	0.0244004	0.275167	-3.63415	0.337879	0.0916013	1.42098e-07
ncRNA_inter_chr10_9349	0	0	0	1	1	1	3	2.9517	2.9517	0.035608	0.103217	0.366002	0.95549	-1.04658	0.103217	0.111838	1	1.38699	1.38699	0.035608	0.0559535	1	6.39467	6.39467	0.219947	1.36262	1.64369e-20	3.7907	3.7907	0.068329	0.259836	0.0406029	11.3075	11.3075	0.0505135	0.626377	8.30869e-14
ncRNA_inter_chr11_9434	0	0	0	1	1	1	3	1.6437	1.6437	0.407662	0.668454	0.0128458	0.820294	-1.21907	0.668454	0.618002	0.83992	0.634762	-1.57539	0.407662	0.283517	0.00879762	3.03074	3.03074	0.748715	2.17456	3.24791e-14	2.47341	2.47341	0.182969	0.466176	4.80002e-06	2.29484	2.29484	0.356031	0.831958	1.29462e-07
ncRNA_inter_chr11_9511	0	0	0	1	1	1	3	1	1	0	0	1	1	1	0	0	1	1	-1	0	0	1	4.09959	4.09959	0.639664	2.51093	1.82609e-08	3.95061	3.95061	1.0196	4.14812	3.80807e-12	4.05479	4.05479	0.68325	2.80664	1.76333e-11
ncRNA_inter_chr11_9631	1	0	1	1	0	0	3	0.0221735	-45.0988	0.114174	0	0.0476025	1	1	0	0	1	0.0228375	-43.7877	0.114174	0	0.0387595	3.03112	3.03112	0.239127	0.706566	0.031292	0.980234	-1.02016	0.116532	0.117723	1	1.45302	1.45302	0.138092	0.199149	1
ncRNA_inter_chr11_9967	0	0	0	1	1	1	3	1.11535	1.11535	0.0197257	0.0201575	1	0.33392	-2.99473	0.0201575	0.00796868	0.786611	0.30368	-3.29294	0.0197257	0.00582739	0.95855	0.297211	-3.36462	3.34015	0.955475	4.20222e-08	0.389912	-2.56468	0.275599	0.102228	0.0328982	0.309782	-3.22808	0.742943	0.232739	1.25866e-06
ncRNA_inter_chr12_10423	0	0	0	1	1	1	3	3.55147	3.55147	0.0130129	0.0462122	0.0748354	0.524699	-1.90586	0.0462122	0.0283509	0.592597	0.540383	-1.85054	0.0130129	0.00758003	1	9.07067	9.07067	0.0604011	0.525931	3.25484e-31	6.40578	6.40578	0.00685056	0.0481191	0.0136618	11.2954	11.2954	0.0128733	0.155032	5.58695e-14
ncRNA_inter_chr12_10562	0	0	0	1	1	1	3	1	1	0	0	1	1	1	0	0	1	1	-1	0	0	1	3.65514	3.65514	0.170189	0.60574	7.53744e-08	4.89236	4.89236	0.0249658	0.138353	0.0317916	2.9128	2.9128	0.0848655	0.249707	0.0083175
ncRNA_inter_chr12_10938	1	1	0	1	0	0	3	0.213041	-4.69393	0.178853	0.0356868	0.0175606	6.66647	6.66647	0.0356868	0.28213	0.000146902	1.92302	1.92302	0.178853	0.396889	0.194519	0.160238	-6.24073	0.251318	0.0329528	0.00240417	0.191685	-5.21689	0.103175	0.0207878	0.407173	1.96938	1.96938	0.0691599	0.141142	1
ncRNA_inter_chr12_10988	1	1	1	0	0	0	3	0.449766	-2.22338	9.55068	4.33363	0.00837016	4.87488	4.87488	4.33363	23.1933	4.13511e-09	2.72202	2.72202	9.55068	28.4202	9.93539e-08	1	1	0	0	1	1	1	0	0	1	1	1	0	0	1
ncRNA_inter_chr13_11189	0	0	0	1	1	1	3	0.0321472	-31.1069	0.0337287	0	0.168318	1	1	0	0	1	0.365776	-2.73391	0.0337287	0.0125247	1	0.00546399	-183.016	0.699906	0.00344149	7.29965e-33	0.0127776	-78.2617	0.0977777	0	0.00127873	0.00381972	-261.799	0.240333	0	6.49954e-14
ncRNA_inter_chr13_11437	0	0	0	1	1	1	3	0.723515	-1.38214	0.0130239	0.00909749	1	2.40173	2.40173	0.00909749	0.0282426	0.697303	0.417567	-2.39483	0.0130239	0.00499342	1	0.196226	-5.09617	2.05352	0.39172	1.27252e-18	0.174482	-5.73127	0.278317	0.0479681	3.47285e-08	0.183749	-5.4422	0.62806	0.117235	2.30184e-13
ncRNA_inter_chr13_11438	0	0	0	1	1	1	3	1.56079	1.56079	0.00698475	0.0107554	1	1.30837	1.30837	0.0107554	0.0161498	1	1.6434	1.6434	0.00698475	0.0123653	1	0.223135	-4.48159	1.2442	0.272665	4.28168e-10	0.19928	-5.01808	0.194471	0.0398869	0.0481685	0.162846	-6.14078	0.401308	0.063628	7.56807e-06
ncRNA_inter_chr13_11670	0	0	0	1	1	1	3	11.0369	11.0369	0	0.0125009	0.805333	0.0818763	-12.2135	0.0125009	0	0.680476	1	-1	0	0	1	3.12717	3.12717	0.239877	0.720899	8.91732e-10	3.76944	3.76944	0.125598	0.473642	1.98534e-06	3.75716	3.75716	0.143742	0.556769	3.43167e-07
ncRNA_inter_chr14_11826	0	0	0	1	1	1	3	1	1	0	0	1	5.87592	5.87592	0	0.0128739	1	1	-1	0	0	1	8.48439	8.48439	0.498989	4.07626	2.61965e-12	7.61409	7.61409	0.0229222	0.245256	0.0147759	6.96426	6.96426	0.12849	0.916507	1.46226e-09
ncRNA_inter_chr14_11827	0	0	0	1	1	1	3	1	1	0	0	1	1	1	0	0	1	1	-1	0	0	1	9.04667	9.04667	0.490932	4.28143	5.12801e-24	67.7213	67.7213	0	0.300882	0.0015076	10.7433	10.7433	0.130874	1.31122	3.73214e-11
ncRNA_inter_chr15_12529	0	0	1	0	1	1	3	0.571544	-1.74965	0.0908013	0.0526793	1	2.43724	2.43724	0.0526793	0.142872	0.61309	8.45505	8.45505	0.0908013	0.870563	2.83656e-10	0.259845	-3.84845	0.0475852	0.00899272	1	0.0162714	-61.4576	0.241298	0	0.00820263	0.0143479	-69.6968	0.21644	0	0.00197245
ncRNA_inter_chr15_12586	0	0	0	1	1	1	3	0.0825854	-12.1087	0.051244	0	0.976143	1	1	0	0	1	2.4551	2.4551	0.051244	0.154994	0.745905	0.00237751	-420.607	1.2775	0	6.43783e-13	0.0124887	-80.0727	0.416849	0	0.0107211	0.0049102	-203.658	0.766153	0	5.05763e-10
ncRNA_inter_chr15_12590	0	0	0	1	1	1	3	0.239634	-4.17304	0.0370242	0.00777962	1	0.261927	-3.81785	0.00777962	0	1	2.33368	2.33368	0.0370242	0.100971	0.90762	0.00231729	-431.538	3.97215	0.00628175	4.84345e-42	0.00605594	-165.127	0.47273	0	1.0933e-08	0.00205522	-486.566	1.07482	0	3.41483e-24
ncRNA_inter_chr15_12591	0	0	0	1	1	1	3	0.0554303	-18.0407	0.0784695	0	0.366002	1	1	0	0	1	1.82087	1.82087	0.0784695	0.159967	1	0.000982273	-1018.05	3.05778	0	2.9707e-27	0.00843633	-118.535	0.512256	0	1.40981e-05	0.00331969	-301.233	1.12751	0	5.43164e-14
ncRNA_inter_chr16_12998	0	0	0	1	1	1	3	0.812805	-1.23031	0.00435708	0.0033284	1	0.103698	-9.64336	0.0033284	0.000299312	0.0756001	1.50206	1.50206	0.00435708	0.00720089	1	0.262463	-3.81006	0.447015	0.11233	9.39171e-16	0.163477	-6.11706	0.0527652	0.00827659	8.88548e-07	0.278632	-3.58896	0.120772	0.0340513	5.98274e-07
ncRNA_inter_chr16_13049	1	1	1	0	0	0	3	0.323875	-3.08761	0.400257	0.123697	0.000736173	5.22483	5.22483	0.123697	0.736599	5.79129e-09	2.97946	2.97946	0.400257	1.32022	1.86907e-07	1.03184	1.03184	0.677599	0.680451	1	0.491007	-2.03663	0.369121	0.182551	0.379674	0.954599	-1.04756	0.321302	0.300488	1
ncRNA_inter_chr16_13170	0	0	0	1	1	1	3	1	1	0	0	1	3.5502	3.5502	0	0.0017994	1	1	-1	0	0	1	5.03086	5.03086	2.05047	9.92675	8.50226e-20	5.33157	5.33157	1.40872	7.60862	5.58918e-50	5.57898	5.57897	1.42063	8.02292	2.05471e-39
ncRNA_inter_chr16_13190	0	1	0	1	0	1	3	0.758815	-1.31784	0.11437	0.0850665	1	2.52936	2.52936	0.0850665	0.252969	0.00142165	1.50961	1.50961	0.11437	0.186666	0.464188	0.281888	-3.54751	1.24481	0.336109	1.75542e-13	0.686116	-1.45748	0.200711	0.145608	0.965338	0.418999	-2.38664	0.510618	0.217881	8.45555e-05
ncRNA_inter_chr17_13924	0	0	0	1	1	1	3	1	1	0	0	1	1	1	0	0	1	1	-1	0	0	1	9.9482	9.9482	0.34393	3.29944	2.31766e-39	109.481	109.481	0	0.284588	5.75274e-06	11.8156	11.8156	0.0908741	1.1116	4.84413e-19
ncRNA_inter_chr17_13925	0	0	0	1	1	1	3	1	1	0	0	1	1	1	0	0	1	1	-1	0	0	1	12.2117	12.2117	0.469744	5.54216	7.43116e-43	7.92949	7.92949	0.0443492	0.363209	0.0271222	14.0597	14.0597	0.120659	1.71556	2.49753e-18
ncRNA_inter_chr17_13927	0	0	0	1	1	1	3	1	1	0	0	1	1	1	0	0	1	1	-1	0	0	1	8.28374	8.28374	0.636568	5.08371	6.33871e-24	13.2264	13.2264	0.0349562	0.417066	0.0159744	5.73917	5.73917	0.226894	1.39674	4.9677e-06
ncRNA_inter_chr17_13986	0	0	0	1	1	1	3	0.52341	-1.91055	0.00262964	0.00112846	1	0.262802	-3.80515	0.00112846	0	1	0.944924	-1.05829	0.00262964	0.00239636	1	4.4806	4.4806	0.74513	3.20938	2.39866e-10	2.90555	2.90555	0.211021	0.635949	7.02517e-10	3.76411	3.76411	0.30584	1.15297	9.52801e-13
ncRNA_inter_chr19_14853	0	1	1	1	0	0	3	1.02725	1.02725	0.175281	0.176393	1	0.212	-4.71697	0.176393	0.0412011	3.25693e-09	0.255828	-3.90887	0.175281	0.0498811	2.12822e-06	2.25975	2.25975	0.524537	1.14302	1.27388e-05	1.56058	1.56058	0.227157	0.351796	0.382605	1.72396	1.72396	0.277106	0.483236	0.115105
ncRNA_inter_chr19_14873	0	0	0	1	1	1	3	1	1	0	0	1	1	1	0	0	1	1	-1	0	0	1	66.0445	66.0445	0.0781774	4.99963	7.46071e-89	65.4669	65.4669	0.0196907	1.34321	4.44046e-58	45.8061	45.8061	0.0444351	1.96454	1.24928e-65
ncRNA_inter_chr2_1077	0	0	0	1	1	1	3	1	1	0	0	1	3.58889	3.58889	0	0.00104518	1	1	-1	0	0	1	0.226298	-4.41895	2.65875	0.578476	1.59043e-09	0.264003	-3.78784	1.80817	0.480713	1.9827e-24	0.276836	-3.61224	1.9348	0.541786	1.75946e-18
ncRNA_inter_chr2_1157	0	0	0	1	1	1	3	1	1	0	0	1	1	1	0	0	1	1	-1	0	0	1	3.24818	3.24818	0.548688	1.70756	6.68073e-14	3.22141	3.22141	0.107078	0.363499	4.25835e-07	3.17625	3.17625	0.215259	0.683992	8.19395e-11
ncRNA_inter_chr2_1232	0	0	0	1	1	1	3	4.13528	4.13528	0.0298291	0.135155	0.0671676	0.597536	-1.67354	0.135155	0.0896848	0.838007	0.298399	-3.35122	0.0298291	0.00716218	1	13.2614	13.2614	0.0761339	0.993328	2.13135e-20	27.8317	27.8317	0.115006	3.23375	5.89385e-19	15.1782	15.1782	0.169319	2.71525	4.13819e-23
ncRNA_inter_chr2_1233	0	0	0	1	1	1	3	1.25133	1.25133	0.090617	0.113534	1	0.508761	-1.96556	0.113534	0.0640544	0.515148	1.00024	1.00024	0.090617	0.0949699	1	2.90744	2.90744	0.555122	1.56717	1.35386e-05	4.98175	4.98175	0.35646	1.81415	1.35734e-06	4.27025	4.27025	0.435688	1.88819	8.558e-09
ncRNA_inter_chr2_1430	1	0	0	1	0	1	3	0.140531	-7.11587	0.0889475	0.011126	0.0119703	1.74312	1.74312	0.011126	0.0250092	1	0.638027	-1.56733	0.0889475	0.0655243	1	0.212637	-4.70284	0.43016	0.0901523	3.47319e-07	0.156162	-6.40361	0.0690155	0.0108534	0.181437	0.203057	-4.92472	0.213922	0.0421799	0.00178429
ncRNA_inter_chr2_1471	0	0	0	1	1	1	3	2.75443	2.75443	0.0509584	0.144851	0.615065	0.836438	-1.19555	0.144851	0.133696	1	0.226813	-4.40891	0.0509584	0.011885	0.451114	5.05626	5.05626	0.34854	1.69571	3.55438e-19	2.63796	2.63796	0.119592	0.301112	0.0311786	3.62507	3.62507	0.200393	0.72939	3.95985e-09
ncRNA_inter_chr3_2165	0	0	0	1	1	1	3	1.15696	1.15696	0.0117587	0.0144237	1	0.92165	-1.08501	0.0144237	0.0162856	1	0.944686	-1.05855	0.0117587	0.0117662	1	4.64242	4.64242	2.27359	10.1429	2.2202e-20	3.1997	3.1997	0.209492	0.636009	3.0134e-05	5.17171	5.17171	0.501861	2.62626	1.74988e-13
ncRNA_inter_chr3_2166	0	0	0	1	1	1	3	1.15108	1.15108	0.223558	0.256662	1	0.627386	-1.59392	0.256662	0.186496	0.194996	0.607226	-1.64683	0.223558	0.15089	0.0638607	5.12737	5.12737	1.33145	6.55931	9.09732e-31	4.61999	4.61999	0.140222	0.605321	1.50488e-10	5.57575	5.57575	0.298892	1.68861	4.26079e-17
ncRNA_inter_chr3_2639	1	0	0	1	1	0	3	23.1438	23.1438	0.0649374	2.17958	7.48811e-07	0.446564	-2.23932	2.17958	1.08167	0.110162	1.64507	1.64507	0.0649374	0.150972	1	17.9681	17.9681	0.0583004	1.26193	0.00114855	67.7971	67.7971	0	1.65477	0.00155038	7.63324	7.63324	0.144521	1.20689	0.119836
ncRNA_inter_chr3_2935	0	1	1	1	0	0	3	1.00635	1.00635	0.247101	0.244339	1	0.222087	-4.50273	0.244339	0.069	0.00105227	0.109441	-9.13733	0.247101	0.0269463	0.000912597	2.70366	2.70366	0.210251	0.541102	0.00210908	1.31623	1.31623	0.211195	0.283886	1	2.09387	2.09387	0.163727	0.331583	0.367902
ncRNA_inter_chr4_3294	1	1	1	0	0	0	3	0.250219	-3.99649	0.88623	0.219759	1.17949e-05	10.9147	10.9147	0.219759	2.72551	1.2612e-37	2.49604	2.49604	0.88623	2.4174	0.000921977	1.27028	1.27028	0.262573	0.32104	1	2.75306	2.75306	0.0205764	0.0449994	1	2.57631	2.57631	0.0487129	0.124332	0.129574
ncRNA_inter_chr4_3295	1	1	1	0	0	0	3	0.357106	-2.80029	2.63228	0.931236	0.00570064	6.1638	6.1638	0.931236	6.53763	3.98528e-19	2.02521	2.02521	2.63228	5.83617	0.0141744	1.83784	1.83784	0.1488	0.266042	0.810633	3.03265	3.03265	0.0461766	0.112998	1	2.58166	2.58166	0.0650268	0.170238	0.784767
ncRNA_inter_chr4_3641	0	0	0	1	1	1	3	0.193717	-5.16216	0.0563171	0.00724711	0.811112	2.96168	2.96168	0.00724711	0.0370608	1	1.82835	1.82835	0.0563171	0.116335	1	0.0990803	-10.0928	0.462533	0.0417822	6.0286e-07	0.0826939	-12.0928	0.343322	0.0233415	0.00106412	0.116483	-8.58496	0.317393	0.0379585	0.00114661
ncRNA_inter_chr4_3869	0	1	1	1	0	0	3	0.558473	-1.7906	0.141028	0.0756836	0.998282	4.55524	4.55524	0.0756836	0.412821	0.000125343	3.85662	3.85662	0.141028	0.603459	0.00991135	0.296469	-3.37303	0.335053	0.0935607	0.0174748	0.282019	-3.54586	0.0744366	0.0226906	1	0.672376	-1.48726	0.111309	0.0780625	1
ncRNA_inter_chr4_3885	1	0	0	1	0	1	3	2.46034	2.46034	0.165666	0.410824	0.000800351	0.71116	-1.40615	0.410824	0.31635	0.457181	0.621281	-1.60958	0.165666	0.113942	0.689097	4.45946	4.45946	0.11832	0.507249	3.07829e-06	2.48348	2.48348	0.0182177	0.0459934	1	4.56671	4.56671	0.0372929	0.175098	0.0227359
ncRNA_inter_chr5_4115	0	0	0	1	1	1	3	1	1	0	0	1	1	1	0	0	1	1	-1	0	0	1	0.0346588	-28.8527	4.20291	0.13937	2.14903e-15	0.0346729	-28.841	0.727881	0.0238216	4.43461e-14	0.0433817	-23.0512	1.5314	0.0668812	5.10523e-12
ncRNA_inter_chr5_4786	0	0	1	1	1	0	3	0.668652	-1.49555	0.45254	0.295292	0.271915	0.990555	-1.00954	0.295292	0.331895	1	0.442632	-2.25921	0.45254	0.224723	0.00167692	2.38337	2.38337	0.696018	1.59824	1.55413e-06	2.36105	2.36105	0.252278	0.630395	0.00231248	1.98545	1.98545	0.416664	0.832459	0.00520161
ncRNA_inter_chr6_5023	0	0	0	1	1	1	3	1	1	0	0	1	1	1	0	0	1	1	-1	0	0	1	3.91356	3.91356	0.398907	1.50785	3.51876e-13	2.76902	2.76902	0.105772	0.296363	0.00072944	3.39058	3.39058	0.189077	0.656499	4.62494e-09
ncRNA_inter_chr6_5138	0	0	0	1	1	1	3	1	1	0	0	1	1	1	0	0	1	1	-1	0	0	1	0.112258	-8.90803	4.44455	0.478202	8.03426e-31	0.0819617	-12.2008	0.71952	0.058086	2.73305e-26	0.0598838	-16.699	1.84415	0.111725	6.23998e-38
ncRNA_inter_chr6_5253	0	0	0	1	1	1	3	0.0655861	-15.2471	0.029819	0	0.544125	3.54557	3.54557	0	0.00425858	1	1.63726	1.63726	0.029819	0.0525706	1	0.0597297	-16.7421	1.16414	0.0703144	7.46962e-18	0.0612028	-16.3391	0.26829	0.0141801	9.26659e-06	0.0774922	-12.9045	0.400831	0.0293877	5.56649e-09
ncRNA_inter_chr6_5318	1	0	0	1	0	1	3	5.28189	5.28189	0.0124229	0.0699784	0.0187433	0.371331	-2.69302	0.0699784	0.0291311	0.417196	0.514451	-1.94382	0.0124229	0.00691242	1	3.2303	3.2303	0.167419	0.525199	1.15698e-07	2.5259	2.5259	0.0377537	0.0945807	0.460923	3.35583	3.35583	0.0680266	0.234124	0.000742275
ncRNA_inter_chr6_5368	1	1	0	1	0	0	3	2.89789	2.89789	0.18746	0.554892	0.0329372	0.30819	-3.24475	0.554892	0.178694	0.00923293	0.521687	-1.91686	0.18746	0.110256	0.661024	4.00122	4.00122	0.0858331	0.327612	0.00353503	1.1538	1.1538	0.0217077	0.0334414	1	1.05466	1.05466	0.0585339	0.0651549	1
ncRNA_inter_chr6_5595	0	0	0	1	1	1	3	1	1	0	0	1	1	1	0	0	1	1	-1	0	0	1	3.23237	3.23237	1.12334	3.49173	7.32129e-16	2.65501	2.65501	0.126799	0.364984	0.010979	2.1962	2.1962	0.337027	0.753988	0.000618095
ncRNA_inter_chr6_5626	0	0	0	1	1	1	3	0.104611	-9.55926	0.0224958	0	1	1	1	0	0	1	2.02127	2.02127	0.0224958	0.0486718	1	0.05098	-19.6155	0.570688	0.0269047	5.19907e-14	0.0191957	-52.0951	0.129892	0	0.0244137	0.0451223	-22.162	0.247697	0.00872619	1.42542e-05
ncRNA_inter_chr6_5760	0	0	0	1	1	1	3	0.0801862	-12.471	0.0226479	0	0.837092	1	1	0	0	1	0.0827622	-12.0828	0.0226479	0	0.766551	0.402591	-2.48391	3.3393	1.28106	6.68596e-07	0.148613	-6.72889	0.311379	0.0469399	3.0134e-05	0.407121	-2.45627	0.585338	0.237332	0.00415567
ncRNA_inter_chr6_5762	0	0	0	1	1	1	3	1	1	0	0	1	6.43345	6.43345	0	0.00896372	1	3.5852	3.5852	0	0.00369054	1	0.365797	-2.73376	3.68424	1.28509	1.15582e-10	0.311767	-3.20752	0.309058	0.101338	0.00223301	0.493007	-2.02837	0.606184	0.297369	0.00831636
ncRNA_inter_chr6_5763	0	0	0	1	1	1	3	0.151334	-6.60791	0.00567075	0	1	6.10021	6.10021	0	0.00629619	1	0.948087	-1.05476	0.00567075	0.00582485	1	0.386124	-2.58984	4.06534	1.49969	6.52039e-11	0.277334	-3.60576	0.326574	0.0917531	1.65261e-05	0.488882	-2.04548	0.669164	0.330052	0.00126126
ncRNA_inter_chr6_5765	0	0	0	1	1	1	3	0.229761	-4.35235	0.0143629	0.00218704	1	2.27414	2.27414	0.00218704	0.00706331	1	0.2429	-4.11693	0.0143629	0.00338465	1	0.456538	-2.1904	3.9139	1.71233	1.23112e-08	0.410299	-2.43725	0.296197	0.125472	0.00513862	0.382034	-2.61757	0.640121	0.245604	0.000408721
ncRNA_inter_chr6_5768	0	0	0	1	1	1	3	0.52459	-1.90625	0.00505267	0.00256748	1	0.926192	-1.07969	0.00256748	0.00187177	1	1.34588	1.34588	0.00505267	0.0081624	1	0.428759	-2.33231	4.14516	1.6983	1.63736e-08	0.354038	-2.82455	0.392883	0.143859	2.68051e-05	0.477091	-2.09604	0.682221	0.326524	0.000129413
ncRNA_inter_chr6_5769	0	0	0	1	1	1	3	0.634825	-1.57524	0.0101719	0.00637911	1	0.151528	-6.59942	0.00637911	0	1	0.395242	-2.53009	0.0101719	0.00435937	1	0.450566	-2.21943	4.19991	1.80944	4.09618e-08	0.220213	-4.54105	0.45725	0.100649	7.47071e-08	0.447874	-2.23277	0.68277	0.311415	0.000351045
ncRNA_inter_chr6_5770	0	0	0	1	1	1	3	3.50682	3.50682	0	0.00631954	1	0.26344	-3.79593	0.00631954	0	1	1	-1	0	0	1	0.389429	-2.56786	4.46466	1.65097	9.86801e-08	0.23977	-4.17067	0.330986	0.080462	0.0154711	0.449252	-2.22592	0.741931	0.33081	0.0290747
ncRNA_inter_chr6_5771	0	0	0	1	1	1	3	0.260209	-3.84306	0.00481739	0	1	3.54908	3.54908	0	0.00461789	1	0.959198	-1.04254	0.00481739	0.00619376	1	0.41493	-2.41004	4.88901	1.93345	4.8886e-08	0.193316	-5.17288	0.508871	0.0945624	4.02209e-07	0.439037	-2.27771	0.829752	0.368082	0.000417826
ncRNA_inter_chr6_5772	0	0	0	1	1	1	3	0.055432	-18.0401	0.0112364	0	0.36014	5.88118	5.88118	0	0.00276373	1	0.35299	-2.83294	0.0112364	0.00415119	1	0.411293	-2.43136	4.83137	1.90138	2.8101e-10	0.321493	-3.11049	0.410154	0.133136	1.04767e-07	0.467667	-2.13828	0.795386	0.374922	6.1326e-07
ncRNA_inter_chr6_5776	0	0	0	1	1	1	3	0.168861	-5.92205	0.0123989	0.00177936	0.637177	3.63959	3.63959	0.00177936	0.0090065	0.980199	0.431682	-2.31652	0.0123989	0.00523931	1	0.439595	-2.27482	5.24468	2.20479	9.15184e-08	0.373213	-2.67944	0.446565	0.168349	2.39231e-07	0.449545	-2.22447	0.924466	0.419111	1.02254e-08
ncRNA_inter_chr6_5777	0	0	0	1	1	1	3	0.731609	-1.36685	0.0080912	0.00604348	1	0.905339	-1.10456	0.00604348	0.00550219	1	1.52042	1.52042	0.0080912	0.0139991	1	0.443113	-2.25676	5.07859	2.15426	1.40327e-07	0.342959	-2.9158	0.400181	0.141059	2.4481e-13	0.493121	-2.0279	0.920259	0.457863	2.36439e-08
ncRNA_inter_chr6_5798	0	0	0	1	1	1	3	1	1	0	0	1	1	1	0	0	1	1	-1	0	0	1	0.360138	-2.77671	2.7241	0.954412	0.000552993	0.130551	-7.65985	0.315093	0.0370391	0.0426252	0.211024	-4.7388	0.542484	0.11332	0.00642079
ncRNA_inter_chr6_5803	0	0	0	1	1	1	3	3.50764	3.50764	0	0.00533002	1	0.93365	-1.07107	0.00533002	0.00534391	1	1	-1	0	0	1	0.311908	-3.20607	3.20159	0.95486	1.08689e-11	0.152347	-6.56397	0.297422	0.0447505	0.000143288	0.230171	-4.34459	0.556172	0.129786	3.00388e-06
ncRNA_inter_chr6_5808	0	0	0	1	1	1	3	0.259358	-3.85568	0.0102305	0	1	1	1	0	0	1	0.952908	-1.04942	0.0102305	0.00916148	1	0.349655	-2.85996	3.55766	1.19903	6.59843e-09	0.1836	-5.44663	0.58114	0.105602	0.000110618	0.386188	-2.58941	0.823239	0.313396	0.0113542
ncRNA_inter_chr6_5809	0	0	0	1	1	1	3	1	1	0	0	1	3.54907	3.54907	0	0.00486116	1	1	-1	0	0	1	0.390398	-2.56149	2.89873	1.08555	3.4445e-08	0.157289	-6.35774	0.406412	0.0613799	7.57034e-06	0.425652	-2.34934	0.601624	0.255072	0.0179522
ncRNA_inter_chr6_5812	0	0	0	1	1	1	3	3.50682	3.50682	0	0.00665858	1	0.931906	-1.07307	0.00665858	0.0061388	1	1	-1	0	0	1	0.254313	-3.93216	4.35787	1.07803	7.37938e-11	0.16837	-5.93931	0.386743	0.0633328	0.000589519	0.436798	-2.28939	0.712746	0.312303	0.0192209
ncRNA_inter_chr6_5819	0	0	0	1	1	1	3	0.485293	-2.06061	0.0340302	0.0147053	1	1.28413	1.28413	0.0147053	0.0189098	1	0.944363	-1.05891	0.0340302	0.0358417	1	0.305683	-3.27136	4.70414	1.38574	5.78097e-12	0.284523	-3.51466	0.539016	0.141585	0.0118664	0.314678	-3.17785	0.951625	0.299629	4.51934e-05
ncRNA_inter_chr6_5820	0	0	0	1	1	1	3	3.50682	3.50682	0	0.0055695	1	0.93191	-1.07307	0.0055695	0.00513473	1	3.58519	3.58519	0	0.00680565	1	0.290579	-3.4414	4.4766	1.2481	5.51224e-13	0.244163	-4.09562	0.432341	0.09824	0.00434499	0.402445	-2.48481	0.817396	0.329782	0.00716202
ncRNA_inter_chr6_5821	0	0	0	1	1	1	3	0.260209	-3.84306	0.00450538	0	1	8.77568	8.77568	0	0.0156904	1	1.64385	1.64385	0.00450538	0.00925564	1	0.304425	-3.28489	4.7981	1.40679	9.5349e-12	0.366215	-2.73063	0.405399	0.14184	0.00794966	0.341989	-2.92407	1.05375	0.364179	1.30603e-06
ncRNA_inter_chr6_5862	0	0	0	1	1	1	3	1	1	0	0	1	5.8811	5.8811	0	0.0297647	1	1	-1	0	0	1	69.4434	69.4434	0.0348891	2.64797	1.11487e-27	85.2527	85.2527	0	0.621463	0.000148027	282.006	282.006	0	1.66853	1.49735e-15
ncRNA_inter_chr6_5863	0	0	0	1	1	1	3	1	1	0	0	1	1	1	0	0	1	1	-1	0	0	1	316.767	316.767	0	1.5045	5.69623e-17	89.1202	89.1202	0	0.699223	0.000107291	152.252	152.252	0	0.950093	4.81274e-08
ncRNA_inter_chr7_6087	1	1	1	0	0	0	3	2.80266	2.80266	0.480821	1.35009	3.79966e-15	0.32406	-3.08585	1.35009	0.494333	8.11052e-15	0.356618	-2.80412	0.480821	0.188425	5.90641e-08	1.15347	1.15347	0.0776883	0.0862428	1	8.90333	8.90333	0.00336762	0.0462529	0.109622	1.00531	1.00531	0.0298687	0.0305359	1
ncRNA_inter_chr7_6115	0	0	0	1	1	1	3	1	1	0	0	1	1	1	0	0	1	1	-1	0	0	1	0.216877	-4.6109	5.12391	1.0564	6.36606e-19	0.192327	-5.19947	0.493999	0.0980822	0.00589387	0.178461	-5.60345	1.34414	0.238416	1.11368e-06
ncRNA_inter_chr7_6220	0	0	0	1	1	1	3	1.93203	1.93203	0.116011	0.229408	0.112415	0.64784	-1.54359	0.229408	0.163377	0.369084	0.693061	-1.44287	0.116011	0.0881046	1	2.74822	2.74822	0.644371	1.70716	0.000148296	3.07488	3.07488	0.217196	0.699438	6.02925e-06	2.75387	2.75387	0.336289	0.915795	4.52779e-05
ncRNA_inter_chr7_6679	0	1	1	0	0	1	3	0.74693	-1.33881	1.57335	1.16516	0.58262	3.68343	3.68343	1.16516	4.75094	1.183e-13	38.2452	38.2452	1.57335	65.6803	3.66753e-49	0.209087	-4.78271	0.00940563	0	1	0.337004	-2.96732	0.312207	0.0985271	0.417051	0.108561	-9.2114	0.280124	0.0285177	0.0101024
ncRNA_inter_chr8_6739	0	1	1	1	0	0	3	1.39086	1.39086	0.0980378	0.134467	0.82199	2.02302	2.02302	0.134467	0.305977	1.88613e-05	2.30469	2.30469	0.0980378	0.247599	0.0155092	2.05288	2.05288	0.178426	0.354732	0.00122818	1.85274	1.85274	0.0438903	0.0872107	0.344203	1.62191	1.62191	0.0741164	0.122318	0.380827
ncRNA_inter_chr8_6981	0	0	0	1	1	1	3	3.86566	3.86566	0.0106316	0.0420851	0.629085	0.390446	-2.56117	0.0420851	0.0194619	0.909803	0.152239	-6.56864	0.0106316	0	1	13.9372	13.9372	0.111215	1.51316	1.9033e-21	7.82262	7.82262	0.0187414	0.198513	0.000866384	6.43544	6.43544	0.0523027	0.333117	0.000241771
ncRNA_inter_chr8_7286	0	0	0	1	1	1	3	0.283122	-3.53204	0.0277855	0.00628328	1	0.262861	-3.8043	0.00628328	0	1	2.243	2.243	0.0277855	0.0760779	0.936116	0.115403	-8.66527	0.425085	0.0498313	0.000190859	0.0729999	-13.6987	0.15621	0.00838025	0.0447811	0.0446037	-22.4196	0.234043	0.0095322	0.000631841
ncRNA_inter_chr8_7364	1	1	1	0	0	0	3	2.49331	2.49331	1.10719	2.7667	7.23354e-05	0.448718	-2.22857	2.7667	1.38481	0.000117632	0.302616	-3.30452	1.10719	0.360992	3.89567e-06	1.57047	1.57047	0.163587	0.244339	1	1.48363	1.48363	0.134518	0.195126	1	0.88628	-1.12831	0.211302	0.185259	1
ncRNA_inter_chr8_7429	0	0	0	1	1	1	3	13.8264	13.8264	0	0.0178043	0.614133	0.235069	-4.25406	0.0178043	0.00435568	1	1	-1	0	0	1	31.3527	31.3527	0.0527384	1.61084	3.1249e-59	5.94696	5.94696	0.0141205	0.11306	0.0176096	10.8217	10.8217	0.0307251	0.339313	1.06182e-11
ncRNA_inter_chrx_15242	0	0	0	1	1	1	3	1	1	0	0	1	1	1	0	0	1	3.58519	3.58519	0	0.001752	1	0.0748405	-13.3617	0.446771	0.0316009	5.50581e-31	0.108415	-9.22382	0.0428701	0.0046179	0.0131621	0.109339	-9.14589	0.111886	0.0116251	5.26104e-07
ncRNA_inter_chrx_15547	0	0	0	1	1	1	3	0.884094	-1.1311	0.0818613	0.0721137	1	1.21718	1.21718	0.0721137	0.106937	1	1.40105	1.40105	0.0818613	0.131558	1	0.0283724	-35.2455	1.89119	0.0505053	0.000118496	0.029906	-33.4381	0.336189	0.0089736	0.00104758	0.0227438	-43.968	0.472348	0.00929317	0.0014197
ncRNA_intra_chr12_10871	0	0	0	1	1	1	3	1.46647	1.46647	20.1392	29.261	0.0019505	0.683498	-1.46306	29.261	22.4626	0.00532627	0.687483	-1.45458	20.1392	15.0611	0.000386812	2.6072	2.6072	9.29748	23.2259	1.12037e-09	2.63676	2.63676	2.84714	7.98926	4.80002e-06	2.34879	2.34879	4.36158	10.5502	0.000803868
ncRNA_intra_chr15_12674	0	0	0	1	1	1	3	1	1	0	0	1	1	1	0	0	1	6.17042	6.17042	0	0.00882478	1	0.333777	-2.99601	1.94135	0.619143	4.75963e-10	0.123457	-8.09997	0.236251	0.029345	0.000204065	0.399728	-2.5017	0.340321	0.136059	0.0114762
ncRNA_intra_chr19_15009	0	0	0	1	1	1	3	0.394726	-2.5334	0.589249	0.209108	1	0.929729	-1.07558	0.209108	0.242831	1	0.0677156	-14.7676	0.589249	0	0.473666	0.0239612	-41.7342	65.9455	1.56848	7.79139e-51	0.0347016	-28.8171	5.05652	0.153161	9.66909e-07	0.0504107	-19.8371	14.9843	0.71779	2.13837e-15
ncRNA_intra_chr4_3911	0	1	1	0	0	1	3	0.888014	-1.12611	0.03109	0.0283876	1	6.58937	6.58937	0.0283876	0.207081	5.18122e-05	6.94497	6.94497	0.03109	0.241928	9.54283e-06	0.798073	-1.25302	0.060593	0.0434924	1	2.83745	2.83745	0.0131347	0.0509389	1	5.4933	5.4933	0.021435	0.12194	0.0410064
ncRNA_intra_chr5_4726	0	0	0	1	1	1	3	1	1	0	0	1	1	1	0	0	1	1	-1	0	0	1	0.00130164	-768.264	8.65506	0	4.18027e-16	0.0150854	-66.2892	1.19291	0	0.00479715	0.0077632	-128.813	1.77752	0	3.5264e-06
ncRNA_intra_chr5_4730	0	0	0	1	1	1	3	0.259742	-3.84998	0.165827	0	1	1	1	0	0	1	3.02488	3.02488	0.165827	0.718536	1	0.000953984	-1048.24	38.6596	0	9.24294e-26	0.0141762	-70.5408	3.95951	0	0.00265897	0.00704623	-141.92	6.41869	0	2.48244e-06
ncRNA_intra_chr5_4732	0	0	0	1	1	1	3	0.0673745	-14.8424	0.859706	0	0.751886	1	1	0	0	1	2.52407	2.52407	0.859706	2.64628	0.523423	0.00105684	-946.219	38.6236	0	3.32696e-26	0.0101369	-98.6499	6.30911	0	4.74814e-05	0.00469382	-213.046	10.815	0	2.48674e-10
[truncated: 15,385 more rows]

## Sheet: S4D_Additional SB Data Sets (2)
Table S4D – Additional (prior) data sets showing sex-biased and hypophysectomy (Hypox) responsive lncRNAs. Differential expression of 7 male vs female data sets and 4 Hypox vs control data sets, 2 in male liver and 2 in female liver. Responsiveness and sex-bias were determined by a fold-change greater than 2 and an edgeR-adjusted p-value <0.05. The 11 comparisons on this sheet are as follows: 2 d…
[truncated: 15,561 more rows]
[truncated: 18 more columns]
