# Supplementary material for: Global analysis of expression, maturation and subcellular localization of mouse liver transcriptome identifies novel sex-biased and TCPOBOP-responsive long non-coding RNAs
Source: BMC Genomics. 2021 Mar 24;22:212. doi: 10.1186/s12864-021-07478-5 (PMC7992343; doi:10.1186/s12864-021-07478-5)
Supplement: Supplementary file 5 — Additional file 5. Table S5. [file 12864_2021_7478_MOESM5_ESM.xlsx]

## Sheet: S5A_Integrated TCPO Resp. Lncs
Table S5A – Integration of TCPOBOP-responsiveness expression data from this study and prior other studies. All 15,558 liver lncRNAs, with chromosome, start and stop positions, strand, TSS location, number of exons and class are shown (columns C-I). LncRNAs are characterized by their group flag (described in Table S5B), and by their responsiveness to TCPOBOP (direction and number of responsive dat…
										Summary of Responsiveness to TCPOBOP and other Xenobiotics (Compartment Data from this Study in Table S3B, Additional Data Sets in Table S5C)									TCPOBOP Responsiveness in the Compartment with the Max FPKM (compartment must be significantly responsive with p < 0.05) (Male and Female Liver)				Compartments Exhibiting Significant TCPOBOP Responsiveness in this Study p < 0.05 (no FC or FPKM filter applied) in both Male and Female Liver (Responsive = 1)													Compartment with the Highest Expression in TCPOBOP Treated Liver and the Corresponding Expression in Vehicle Liver			Compartment with the Highest Expression in Vehicle Liver and the Corresponding Expression in TCPOBOP Treated Liver			Location Bias (G174-G178: Vehicle & TCPO Treated Male and Female Liver; Calculated via normalized EC reads)			Nearest, Divergent, Antisense & Intragenic Genes: Presence on List of Interesting Liver Functions or Responses
Gene	LncRNAs with RefSeq ID	Chr	Start	End	Strand	TSS	# Exons	Class	Group Flag (see Table S5B)	Direction of TCPOBOP Response for 10 Compartments in this Study (G174-G178)	Number of TCPOBOP Responsive Compartments (FDR < 0.05) in G174-G178 (Max=10)	Direction of TCPOBOP Response for 5 Additional Data Sets (G95 & G123)	Number of TCPOBOP Responsive Data Sets (|FC|>2, FDR < 0.05) from G123 & G95 (Max = 5)	Number of Phenobarbital Responsive Data Sets (|FC|>2, FDR < 0.05) from GSE77729 (Max = 3)	Number of Acetaminophen Responsive Data Sets (|FC|>2, FDR<0.05) from GSE111828 (Max = 5)	Number of TCPOBOP & Citgo Responsive Data Sets in mCAR and hCar Transgenic Mice (|FC|>2, FDR<0.05) from GSE98666 (Max = 4)	Number of WY14643 & Fenofibrate Responsive Data Sets in mPPAR and hPPAR Transgenic Mice (|FC|>2, FDR<0.05) from G134 (Max = 4)	Total Number of Responsive Data Sets (Max = 31)	TCPOBOP Response	Max FPKM	Fold Change	Compartment	CYTO - M	NUC - M	NP - M	CB - M	CBnPAs - M	CYTO - F	NUC - F	NP - F	CB - F	CBnPAs - F	Total in M (Max = 5)	Total in F (Max = 5)	Combined Total (Max = 10)	TCPO Liver	Vehicle Liver	Compartment	Vehicle Liver	TCPO Liver	Compartment	Cytoplasmic vs Nuclear Bias	Nucleoplasmic vs Chromatin Bound Bias	Chromatin Bound vs Chromatin Bound non-PolyA Selected Bias	Closest RefSeq Gene (Using the Bedtools closest feature, which gives the nearest gene and the distance in base pairs)	Distance	Divergent Gene (TSS within 5kb, Opposite strands, Non-Overlapping)	Distance	51 Divergent TCPOBOP-Responsive Pairs
ncRNA_inter_chr12_10942	DIO3OS	chr12	111513593	111517389	-	111517389	4	INTERGENIC	1	DOWN	8	DOWN	2	0	0	3	2	15	DOWN	7.59033	-20.7332	CB - Female	0	1	1	1	0	1	1	1	1	1	3	5	8	0.375359	7.59033	CB - Female	7.59033	0.375359	CB - Female		CB		MIR1247	0	DIO3	-51	YES
ncRNA_inter_chr5_4577	AW549542	chr5	120020136	120067970	-	120067970	6	INTERGENIC	1	DOWN	5	DOWN	2	2	5	3	1	18	DOWN	15.2724	-4.21548	CB - Male	0	1	1	1	1	0	0	1	0	0	4	1	5	8.20901	13.9792	CB - Female	15.2724	4.03013	CB - Male		CB		TBX3	52901
ncRNA_inter_chr7_6524	4933406I18RIK	chr7	121457049	121558675	-	121558675	5	INTERGENIC	1	UP	10	UP	2	2	0	3	0	17	UP	14.1527	8.75768	CB - Female	1	1	1	1	1	1	1	1	1	1	5	5	10	14.1527	1.49532	CB - Female	2.94469	12.0032	CBnPAs - Female		CB		PDE3B	93	PDE3B	-93	YES
ncRNA_inter_chr16_13509	1810053B23RIK	chr16	93343299	93365538	-	93365538	6	INTERGENIC	1	UP	6	UP	4	2	2	3	0	17	UP	11.0698	28.7464	CB - Female	0	0	0	1	1	0	1	1	1	1	2	4	6	11.0698	0.341423	CB - Female	5.70054	8.4694	Cyto - Male	CYTO	CB	CB	MIR802	4427	MIR802	-4427	YES
ncRNA_as_chr19_14977	1500017E21RIK	chr19	36687082	36764533	-	36764533	5	ANTISENSE	1	DOWN	8	DOWN	3	2	3	3	3	22	DOWN	6.80237	-14.7346	Cyto - Female	0	0	1	1	1	1	1	1	1	1	3	5	8	1.12789	3.4302	NP - Male	6.80237	0.488497	Cyto - Female	CYTO	NP		HECTD2	0
ncRNA_inter_chr14_12026		chr14	51707750	51710710	-	51710710	1	INTERGENIC	1	DOWN	7	DOWN	3	2	0	2	0	14	DOWN	3.01393	-11.054	Nuc - Female	0	0	1	1	1	1	1	1	1	0	3	4	7	0.766574	2.22979	Cyto - Male	3.01393	0.298341	Nuc - Female				ANG,RNASE4	42	ANG,RNASE4	-42	YES
ncRNA_as_chr9_7767		chr9	21794032	21803353	+	21794032	5	ANTISENSE	1	DOWN	8	DOWN	3	2	2	3	2	20	DOWN	6.90853	-3.84363	CBnPAs - Male	1	1	0	0	1	1	1	1	1	1	3	5	8	1.66692	6.90853	CBnPAs - Male	6.90853	1.66692	CBnPAs - Male				CCDC151	0	RGL3	-136	YES
ncRNA_inter_chr4_3156		chr4	41587567	41594619	+	41587567	4	INTERGENIC	1	DOWN	7	DOWN	2	2	0	3	0	14	DOWN	22.5863	-5.52548	CB - Female	0	0	1	1	0	1	1	1	1	1	2	5	7	4.69588	11.6441	CB - Male	22.5863	4.24585	CB - Female	NUC	CB		ENHO	233	ENHO	-233	YES
ncRNA_inter_chr19_15190		chr19	58533310	58541401	+	58533310	2	INTERGENIC	1	UP	4	UP	2	0	1	1	0	8	UP	2.2262	5.26969	CB - Male	0	0	1	1	1	0	0	0	0	1	3	1	4	2.2262	0.369929	CB - Male	0.534241	1.8673	CB - Female				GFRA1	3423	GFRA1	-3423	YES
ncRNA_as_chr10_9015		chr10	75246884	75261214	+	75246884	2	ANTISENSE	1	UP	3	UP	4	0	0	1	0	8	UP	1.44315	3.50811	Cyto - Female	1	0	0	0	0	1	1	0	0	0	1	2	3	1.44315	0.400145	Cyto - Female	0.400145	1.44315	Cyto - Female				GSTT1	0	GSTT3	-2726	YES
ncRNA_inter_chr14_12154		chr14	69903173	69905029	+	69903173	1	INTERGENIC	1	UP	4	UP	2	0	0	3	1	10	UP	6.30406	4.00033	Nuc - Female	0	1	0	0	0	1	1	0	1	0	1	3	4	6.30406	1.38596	Nuc - Female	2.04633	5.05613	Nuc - Male		CB	CB	SLC25A37	14	SLC25A37	-14	YES
ncRNA_inter_chr9_7809		chr9	31728913	31813013	-	31813013	5	INTERGENIC	1	DOWN	5	DOWN	2	0	1	0	3	11	DOWN	28.2735	-4.98051	CB - Female	0	0	1	1	1	0	0	1	1	0	3	2	5	7.19804	21.4309	CBnPAs - Female	28.2735	5.95151	CB - Female		CB		BARX2	8044
ncRNA_as_chr15_12817		chr15	85637875	85645221	+	85637875	1	ANTISENSE	1	DOWN	3	DOWN	2	0	4	3	0	12	DOWN	93.7912	-1.93419	CBnPAs - Male	0	0	1	1	1	0	0	0	0	0	3	0	3	45.1891	93.7912	CBnPAs - Male	93.7912	45.1891	CBnPAs - Male	NUC	CB	CBNPAS	CDPF1,PKDREJ	0
ncRNA_as_chr7_6065		chr7	35906832	35915906	-	35915906	3	ANTISENSE	1	DOWN	7	DOWN	2	0	4	2	4	19	DOWN	78.3398	-4.14133	CB - Male	1	1	1	1	0	1	1	0	0	1	4	3	7	20.2315	78.3398	CB - Male	78.3398	20.2315	CB - Male	NUC	CB		CEBPA	0
ncRNA_inter_chr6_5551		chr6	117191892	117249574	-	117249574	4	INTERGENIC	1	DOWN	7	DOWN	2	2	2	2	2	17	DOWN	34.2489	-4.43661	CBnPAs - Male	0	1	1	1	1	0	0	1	1	1	4	3	7	7.14963	34.2489	CBnPAs - Male	34.2489	7.14963	CBnPAs - Male	NUC	CB	CBNPAS	CXCL12	60507
ncRNA_inter_chr13_11385		chr13	52275518	52290577	+	52275518	5	INTERGENIC	1	DOWN	4	DOWN	2	0	0	1	1	8	DOWN	4.40367	-12.4633	CB - Female	0	0	0	1	1	0	1	0	1	0	2	2	4	0.72834	1.66942	CBnPAs - Female	4.40367	0.361046	CB - Female	NUC	CB		DIRAS2	309167
ncRNA_inter_chr13_11031		chr13	9015434	9023197	-	9023197	1	INTERGENIC	1	DOWN	5	DOWN	2	0	0	2	0	9	DOWN	47.972	-15.7838	CB - Female	0	0	0	1	0	0	1	1	1	1	1	4	5	13.872	32.6261	CB - Male	47.972	3.15082	CB - Female	NUC	CB		GTPBP4	20177
ncRNA_as_chr19_14976		chr19	36642005	36647898	-	36647898	3	ANTISENSE	1	DOWN	8	DOWN	3	2	0	2	0	15	DOWN	1.34613	-45.5061	CB - Female	1	1	1	1	0	1	1	1	1	0	4	4	8	0.0471486	0.6147	CB - Male	1.34613	0.0312595	CB - Female		CB	CB	HECTD2	0
ncRNA_inter_chr19_14873		chr19	23135639	23148147	+	23135639	5	INTERGENIC	1	DOWN	8	DOWN	2	2	3	2	1	18	DOWN	80.0355	-4.17767	CB - Male	0	1	1	1	1	1	1	1	1	0	4	4	8	21.5874	80.0355	CB - Male	80.0355	21.5874	CB - Male		CB	CB	KLF9	67569
ncRNA_inter_chr1_47		chr1	13365004	13368043	-	13368043	1	INTERGENIC	1	DOWN	4	DOWN	2	0	0	0	0	6	DOWN	1.16751	-12.3864	CB - Female	0	0	0	0	0	0	1	1	1	1	0	4	4	0.0926317	1.16751	CB - Female	1.16751	0.0926317	CB - Female		CB		NCOA2	841
ncRNA_inter_chr1_51		chr1	13380039	13381105	-	13381105	1	INTERGENIC	1	DOWN	3	DOWN	2	0	0	0	0	5	DOWN	13.5864	-14.2205	CB - Female	0	0	0	0	0	0	1	1	1	0	0	3	3	1.03168	13.5864	CB - Female	13.5864	1.03168	CB - Female		CB	CB	NCOA2	15876
ncRNA_inter_chr1_56		chr1	13398373	13400077	-	13400077	1	INTERGENIC	1	DOWN	3	DOWN	2	0	0	0	0	5	DOWN	1.12001	-8.8896	CB - Female	0	0	0	0	0	0	1	1	1	0	0	3	3	0.134741	1.12001	CB - Female	1.12001	0.134741	CB - Female		CB	CB	NCOA2	34210
ncRNA_inter_chr1_73		chr1	13451534	13462641	-	13462641	1	INTERGENIC	1	DOWN	3	DOWN	2	0	0	0	0	5	DOWN	4.73691	-8.13221	CB - Female	0	0	0	0	0	0	1	0	1	1	0	3	3	0.772315	4.04811	CBnPAs - Female	4.73691	0.605364	CB - Female		CB		NCOA2	87371
ncRNA_as_chr19_15130		chr19	53957494	53972846	-	53972846	3	ANTISENSE	1	DOWN	6	DOWN	2	0	0	1	2	11	DOWN	16.5773	-4.72136	CB - Male	0	1	1	1	1	0	1	0	1	0	4	2	6	5.50048	14.3518	CB - Female	16.5773	3.92027	CB - Male	NUC	CB		PDCD4	0
ncRNA_inter_chr1_987		chr1	192082475	192091408	+	192082475	1	INTERGENIC	1	DOWN	3	DOWN	2	0	0	2	0	7	DOWN	36.8869	-3.25998	CB - Female	0	0	0	0	0	0	1	0	1	1	0	3	3	12.3853	36.8869	CB - Female	36.8869	12.3853	CB - Female	NUC	CB		PROX1	87917
ncRNA_as_chr5_4694		chr5	140298332	140303003	+	140298332	2	ANTISENSE	1	DOWN	3	DOWN	2	2	2	0	1	10	DOWN	3.06742	-4.04618	CBnPAs - Female	0	0	0	0	1	0	1	0	0	1	1	2	3	0.677412	3.06742	CBnPAs - Female	3.06742	0.677412	CBnPAs - Female			CBNPAS	PSMG3	0
ncRNA_inter_chr9_8000		chr9	61703532	61721691	-	61721691	4	INTERGENIC	1	DOWN	8	DOWN	3	0	0	0	0	11	DOWN	0.875587	-5.93417	CBnPAs - Male	1	1	1	0	1	1	1	1	1	0	4	4	8	0.250006	0.925553	CB - Male	0.925553	0.250006	CB - Male				RPLP1	39399
ncRNA_inter_chr8_7606		chr8	123942532	123952359	+	123942532	3	INTERGENIC	1	UP	10	UP	2	2	2	3	0	19	UP	12.9332	190.515	Cyto - Female	1	1	1	1	1	1	1	1	1	1	5	5	10	12.9332	0.0450724	Cyto - Female	0.916959	12.2012	CB - Female				1700018B08RIK	102325
ncRNA_as_chr1_782		chr1	167423093	167433788	-	167433788	1	ANTISENSE	1	UP	5	UP	4	0	0	1	0	10	UP	11.4162	2.82081	CB - Female	0	1	0	1	1	0	0	0	1	1	3	2	5	11.4162	3.83171	CB - Female	4.43483	10.6787	CBnPAs - Female		CB		ADCY10	0
ncRNA_inter_chr3_2937		chr3	137923913	137940476	+	137923913	2	INTERGENIC	1	UP	7	UP	2	3	1	2	0	15	UP	3.85515	5.67034	CBnPAs - Female	0	1	0	1	1	0	1	1	1	1	3	4	7	3.85515	0.76106	CBnPAs - Female	0.76106	3.85515	CBnPAs - Female				ADH1	133
ncRNA_inter_chr19_14855		chr19	20756677	20757965	-	20757965	1	INTERGENIC	1	UP	3	UP	2	0	0	0	0	5	UP	0.288903	65.4922	NP - Female	0	0	0	0	0	0	1	1	1	0	0	3	3	0.288903	N/A	NP - Female	0.0723405	0.250341	CBnPAs - Male				ALDH1A7	9478
ncRNA_inter_chr10_8767		chr10	21158517	21167409	-	21167409	3	INTERGENIC	1	UP	4	UP	3	2	3	3	0	15	UP	12.1987	6.12136	Cyto - Female	0	0	0	0	0	1	1	1	1	0	0	4	4	15.5789	2.96026	Cyto - Male	3.69483	12.4188	NP - Male				ALDH8A1	42134
ncRNA_as_chr6_5335		chr6	87163554	87210980	+	87163554	6	ANTISENSE	1	UP	10	UP	5	2	0	2	0	19	UP	12.7605	138.51	CBnPAs - Female	1	1	1	1	1	1	1	1	1	1	5	5	10	12.7605	0.10207	CBnPAs - Female	0.10207	12.7605	CBnPAs - Female	NUC	CB	CBNPAS	ANTXR1	0
ncRNA_as_chr6_5336		chr6	87229435	87236893	+	87229435	2	ANTISENSE	1	UP	7	UP	2	1	0	2	0	12	UP	1.66323	5.95739	CB - Female	0	1	1	0	1	0	1	1	1	1	3	4	7	1.66323	0.265097	CB - Female	0.289365	1.03328	CB - Male		CB		ANTXR1	0
ncRNA_inter_chr4_3779		chr4	139978418	139988036	+	139978418	8	INTERGENIC	1	UP	8	UP	3	2	0	3	2	18	UP	74.5315	10.2629	CB - Male	0	1	1	1	1	0	1	1	1	1	4	4	8	74.5315	6.50355	CB - Male	27.7793	43.4063	Cyto - Male	CYTO	CB		ARHGEF10L	82364
ncRNA_inter_chr2_1098		chr2	15058307	15063721	+	15058307	1	INTERGENIC	1	UP	4	UP	3	0	0	1	0	8	UP	14.0847	3.59902	CB - Female	0	0	0	1	1	0	0	0	1	1	2	2	4	14.0847	3.68553	CB - Female	3.68553	14.0847	CB - Female	NUC	CB		ARL5B	57490
ncRNA_inter_chr11_9433		chr11	4591799	4592571	+	4591799	1	INTERGENIC	1	UP	6	UP	2	0	0	2	0	10	UP	4.36362	43.0094	CB - Female	0	0	0	1	1	1	1	0	1	1	2	4	6	4.36362	0.0825925	CB - Female	0.0825925	4.36362	CB - Female		CB		ASCC2	8412
ncRNA_inter_chr13_11294		chr13	46115226	46133333	+	46115226	4	INTERGENIC	1	UP	6	UP	2	2	0	3	0	13	UP	5.759	4.87409	Cyto - Female	1	0	0	1	0	1	1	0	1	1	2	4	6	5.759	1.17907	Cyto - Female	1.17907	5.759	Cyto - Female				ATXN1	54867
ncRNA_inter_chr6_5824		chr6	144889053	144892074	-	144892074	1	INTERGENIC	1	UP	9	UP	4	0	0	2	0	15	UP	4.76954	9.35139	CB - Female	1	0	1	1	1	1	1	1	1	1	4	5	9	4.76954	0.459842	CB - Female	0.459842	4.76954	CB - Female				BCAT1	50281
ncRNA_inter_chr15_12792		chr15	83355067	83356231	+	83355067	1	INTERGENIC	1	UP	4	UP	2	0	0	3	0	9	UP	1.11084	5.82054	CBnPAs - Male	0	1	0	0	1	0	0	0	1	1	2	2	4	1.11084	0.193972	CBnPAs - Male	0.193972	1.11084	CBnPAs - Male	NUC			BIK	1061
ncRNA_as_chr7_6302		chr7	87591545	87608643	+	87591545	5	ANTISENSE	1	UP	5	UP	5	0	3	3	3	19	UP	16.077	7.83974	CB - Female	0	0	0	0	0	1	1	1	1	1	0	5	5	16.077	1.8708	CB - Female	4.97296	9.33951	CB - Male	NUC	CB		BLM	0
ncRNA_intra_chr8_7313		chr8	95632493	95665647	-	95665647	2	INTRAGENIC_SENSE	1	UP	5	UP	5	0	0	2	0	12	UP	8.9718	3.32853	CBnPAs - Female	0	0	0	0	1	0	1	1	1	1	1	4	5	8.9718	3.00657	CBnPAs - Female	5.12377	4.93594	NP - Male	NUC		CBNPAS	CES1C	0
ncRNA_intra_chr8_7314		chr8	95632747	95665835	-	95665835	2	INTRAGENIC_SENSE	1	UP	3	UP	5	0	0	0	0	8	UP	74.7826	3.36822	CBnPAs - Female	0	0	0	0	0	1	1	0	0	1	0	3	3	74.7826	24.6513	CBnPAs - Female	27.0786	44.9616	CBnPAs - Male	NUC		CBNPAS	CES1C	0
ncRNA_intra_chr8_7319		chr8	95633618	95666757	-	95666757	2	INTRAGENIC_SENSE	1	UP	3	UP	4	0	0	1	0	8	UP	2.64455	3.06983	CBnPAs - Female	0	0	0	0	0	0	1	1	0	1	0	3	3	2.64455	0.966608	CBnPAs - Female	1.03097	1.48667	CBnPAs - Male	NUC		CBNPAS	CES1C	0
ncRNA_intra_chr8_7321		chr8	95633804	95666948	-	95666948	2	INTRAGENIC_SENSE	1	UP	4	UP	5	0	0	1	0	10	UP	10.1806	3.48984	CBnPAs - Female	0	0	0	0	0	0	1	1	1	1	0	4	4	10.1806	3.21669	CBnPAs - Female	3.47988	5.30844	CBnPAs - Male	NUC		CBNPAS	CES1C	0
ncRNA_intra_chr8_7322		chr8	95634042	95667133	-	95667133	2	INTRAGENIC_SENSE	1	UP	5	UP	5	1	0	1	0	12	UP	10.8535	3.45372	CBnPAs - Female	0	0	0	0	0	1	1	1	1	1	0	5	5	10.8535	3.45278	CBnPAs - Female	3.71017	5.37475	CBnPAs - Male	NUC		CBNPAS	CES1C	0
ncRNA_intra_chr8_7323		chr8	95634964	95668066	-	95668066	3	INTRAGENIC_SENSE	1	UP	4	UP	4	0	0	4	0	12	UP	2.71745	4.26824	CBnPAs - Female	0	0	0	0	1	1	1	0	0	1	1	3	4	2.71745	0.713276	CBnPAs - Female	0.934377	2.67169	CBnPAs - Male		CB	CBNPAS	CES1C	0
ncRNA_as_chr8_7359		chr8	107200568	107265225	-	107265225	2	ANTISENSE	1	UP	7	UP	4	1	0	2	0	14	UP	4.63619	42.5764	Cyto - Female	1	1	1	0	0	1	1	1	1	0	3	4	7	4.63619	0.0853178	Cyto - Female	0.204176	2.19253	Nuc - Male	CYTO		CB	CES2A	0
ncRNA_inter_chr18_14690		chr18	85059910	85065747	+	85059910	1	INTERGENIC	1	UP	6	UP	5	0	0	3	0	14	UP	6.43892	6.52476	CB - Male	0	0	0	1	1	0	1	1	1	1	2	4	6	6.43892	0.881088	CB - Male	1.49898	6.3503	CB - Female	NUC	CB		CYB5A	10656
ncRNA_inter_chr7_5998		chr7	26670803	26677472	-	26677472	2	INTERGENIC	1	UP	10	UP	5	2	0	4	0	21	UP	189.077	137.615	NP - Female	1	1	1	1	1	1	1	1	1	1	5	5	10	189.077	1.24025	NP - Female	1.62703	188.351	CBnPAs - Female			CBNPAS	CYP2B10	5205
ncRNA_as_chr7_5999		chr7	26693288	26995060	-	26995060	2	ANTISENSE	1	UP	6	UP	4	2	0	4	0	16	UP	0.911069	23.7811	Cyto - Female	1	1	1	1	0	1	1	0	0	0	4	2	6	2.99697	1.99544	CB - Female	1.99544	2.99697	CB - Female	CYTO	CB	CB	CYP2B10,CYP2B13,CYP2B9	0
ncRNA_inter_chr19_15004		chr19	39360460	39361422	+	39360460	1	INTERGENIC	1	UP	10	UP	5	2	0	2	0	19	UP	46.3741	180.703	CB - Female	1	1	1	1	1	1	1	1	1	1	5	5	10	46.3741	0.237817	CB - Female	1.07101	35.3714	CB - Male	NUC	CB	CB	CYP2C29	153
ncRNA_intra_chr19_15011		chr19	40074047	40170291	+	40074047	2	INTRAGENIC_SENSE	1	UP	10	UP	5	1	0	3	0	19	UP	5.73303	11.2677	CBnPAs - Female	1	1	1	1	1	1	1	1	1	1	5	5	10	5.73303	0.590961	CBnPAs - Female	0.590961	5.73303	CBnPAs - Female			CBNPAS	CYP2C37,CYP2C54,CYP2C50	0
ncRNA_intra_chr19_15014		chr19	40083334	40185159	+	40083334	2	INTRAGENIC_SENSE	1	UP	5	UP	5	0	0	2	0	12	UP	33.2052	5.54176	CBnPAs - Female	0	0	0	1	1	0	0	1	1	1	2	3	5	33.2052	6.45296	CBnPAs - Female	6.45296	33.2052	CBnPAs - Female	NUC		CBNPAS	CYP2C37,CYP2C54,CYP2C50	0
ncRNA_intra_chr5_4734		chr5	146384760	146669283	-	146669283	2	INTRAGENIC_SENSE	1	UP	7	UP	4	1	0	1	1	14	UP	54.3393	3.15224	CB - Female	0	1	1	1	1	0	1	0	1	1	4	3	7	54.3393	16.0042	CB - Female	25.1363	43.8316	NP - Female	NUC		CBNPAS	CYP3A44,CYP3A11	0
ncRNA_intra_chr5_4738		chr5	146389075	146670818	-	146670818	2	INTRAGENIC_SENSE	1	UP	10	UP	5	2	0	3	2	22	UP	91.5372	16.5642	NP - Female	1	1	1	1	1	1	1	1	1	1	5	5	10	91.5372	5.09658	NP - Female	7.51668	75.4308	NP - Male	NUC	NP	CBNPAS	CYP3A44,CYP3A11	0
ncRNA_as_chr16_13512		chr16	93788097	93795122	-	93795122	3	ANTISENSE	1	UP	10	UP	5	2	0	3	0	20	UP	0.800546	18.2838	Cyto - Female	1	1	1	1	1	1	1	1	1	1	5	5	10	0.800546	0.043355	Cyto - Female	0.043355	0.800546	Cyto - Female				DOPEY2	0
ncRNA_inter_chr19_14853		chr19	20483579	20631095	-	20631095	10	INTERGENIC	1	UP	8	UP	4	2	0	1	2	17	UP	24.2537	5.10394	CBnPAs - Male	1	0	1	1	1	0	1	1	1	1	4	4	8	24.2537	5.05209	CBnPAs - Male	5.05209	24.2537	CBnPAs - Male			CBNPAS	E030003E18RIK,C730002L08RIK	0
ncRNA_inter_chr6_5248		chr6	71129262	71147479	-	71147479	3	INTERGENIC	1	UP	3	UP	2	1	0	0	1	7	UP	1.81407	2.36234	CBnPAs - Female	1	0	1	0	0	0	0	0	0	1	2	1	3	1.81407	0.838907	CBnPAs - Female	0.838907	1.81407	CBnPAs - Female			CBNPAS	FABP1	2403	FABP1	-2403
ncRNA_inter_chr8_7605		chr8	123434029	123445110	-	123445110	4	INTERGENIC	1	UP	5	UP	2	0	1	2	1	11	UP	0.355675	7.52151	CB - Female	1	0	0	0	0	1	1	1	1	0	1	4	5	0.355675	0.0411735	CB - Female	0.0941531	0.0824302	Nuc - Male				FENDRR	133672
ncRNA_inter_chr4_3425		chr4	95062892	95069528	+	95062892	3	INTERGENIC	1	UP	9	UP	2	1	0	2	0	14	UP	0.262458	9.81737	Nuc - Male	1	1	1	1	1	1	1	1	0	1	5	4	9	0.262458	0.0241216	Nuc - Male	0.0241216	0.262458	Nuc - Male				FGGY	154670
ncRNA_as_chr10_8460		chr10	7498997	7502517	+	7498997	4	ANTISENSE	1	UP	10	UP	5	2	4	3	4	28	UP	57.5697	143.731	Nuc - Female	1	1	1	1	1	1	1	1	1	1	5	5	10	57.5697	0.356973	Nuc - Female	0.6558	47.924	Nuc - Male	NUC	CB		GINM1	0
ncRNA_as_chr12_10896		chr12	106271138	106278552	-	106278552	2	ANTISENSE	1	UP	10	UP	2	2	0	2	2	18	UP	16.7243	118.617	CB - Male	1	1	1	1	1	1	1	1	1	1	5	5	10	16.7243	0.124404	CB - Male	0.126699	9.19156	CB - Female		CB		GLRX5	0
ncRNA_inter_chr6_5131		chr6	51350970	51367334	-	51367334	2	INTERGENIC	1	UP	6	UP	2	0	0	1	0	9	UP	5.2487	23.4011	NP - Female	0	0	0	0	1	1	1	1	1	1	1	5	6	5.2487	0.205056	NP - Female	0.650746	1.60879	Nuc - Male				GM6559	8181
ncRNA_inter_chr3_2722		chr3	107821617	107822514	-	107822514	1	INTERGENIC	1	UP	4	UP	2	2	0	3	0	11	UP	5.12291	9.3771	CBnPAs - Male	0	1	1	0	1	0	0	0	0	1	3	1	4	5.12291	0.551811	CBnPAs - Male	0.551811	5.12291	CBnPAs - Male			CBNPAS	GSTM1	727
ncRNA_inter_chr1_401		chr1	90174937	90177765	+	90174937	1	INTERGENIC	1	UP	3	UP	4	1	0	1	0	9	UP	4.38881	9.5759	NP - Female	0	0	0	0	1	0	0	1	1	0	1	2	3	4.38881	0.421931	NP - Female	0.662635	1.85827	NP - Male	NUC			HJURP	784	HJURP	-784
ncRNA_inter_chr3_2137		chr3	7644042	7648437	+	7644042	1	INTERGENIC	1	UP	4	UP	2	0	0	2	0	8	UP	1.47985	17.6526	CB - Female	0	0	0	0	0	0	1	1	1	1	0	4	4	1.47985	0.0735962	CB - Female	0.0811779	1.3474	CBnPAs - Female				IL7	30616
ncRNA_inter_chr1_496		chr1	123186298	123200784	-	123200784	3	INTERGENIC	1	UP	3	UP	3	0	1	1	1	9	UP	167.696	2.60169	CBnPAs - Female	0	0	0	0	0	0	1	0	1	1	0	3	3	167.696	73.3797	CBnPAs - Female	73.3797	167.696	CBnPAs - Female	NUC	CB	CBNPAS	INSIG2	146
ncRNA_inter_chr6_5595		chr6	122207345	122214016	+	122207345	3	INTERGENIC	1	UP	5	UP	2	2	0	2	0	11	UP	83.974	2.86196	CB - Male	0	1	0	1	1	0	0	0	1	1	3	2	5	83.974	26.0176	CB - Male	26.0176	83.974	CB - Male	NUC	CB		KLRG1	6603
ncRNA_inter_chr17_14130		chr17	81173241	81183032	-	81183032	1	INTERGENIC	1	UP	9	UP	2	1	3	2	0	17	UP	16.3451	4.60711	CB - Female	0	1	1	1	1	1	1	1	1	1	4	5	9	16.3451	3.26581	CB - Female	3.26581	16.3451	CB - Female		CB		MAP4K3	45877
ncRNA_inter_chr16_13508		chr16	93330151	93331745	-	93331745	1	INTERGENIC	1	UP	7	UP	2	0	0	3	0	12	UP	2.03695	27.8255	CB - Female	0	1	0	1	1	0	1	1	1	1	3	4	7	2.03695	0.0612123	CB - Female	0.0612123	2.03695	CB - Female	NUC	CB		MIR802	38220
ncRNA_inter_chr16_13510		chr16	93368514	93371903	+	93368514	2	INTERGENIC	1	UP	8	UP	4	0	0	3	0	15	UP	62.1377	4.92013	Nuc - Female	1	0	0	1	1	1	1	1	1	1	3	5	8	62.1377	11.635	Nuc - Female	11.635	62.1377	Nuc - Female	NUC	CB		MIR802	0
ncRNA_inter_chr4_3282		chr4	60153542	60167221	-	60167221	2	INTERGENIC	1	UP	5	UP	3	2	0	0	3	13	UP	3.40876	2.16655	CB - Male	1	0	0	1	1	0	1	0	0	1	3	2	5	5.94347	2.27748	CB - Female	2.27748	5.94347	CB - Female		CB		MUP15	813
ncRNA_inter_chr5_4499		chr5	108797050	108803651	+	108797050	4	INTERGENIC	1	UP	9	UP	4	3	0	1	0	17	UP	11.262	429.808	CB - Male	1	1	1	1	1	0	1	1	1	1	5	4	9	11.262	0.0181216	CB - Male	0.0727544	5.46007	Nuc - Male				PDE6B	13741
ncRNA_inter_chr5_4316		chr5	78119134	78121232	+	78119134	2	INTERGENIC	1	UP	4	UP	2	0	0	0	0	6	UP	8.26117	58.2418	CB - Female	0	0	0	1	0	0	1	1	1	0	1	3	4	8.26117	0.0930164	CB - Female	0.499284	6.73998	NP - Female	NUC		CB	PEA15B	178362
ncRNA_inter_chr9_8301		chr9	106165907	106179897	+	106165907	5	INTERGENIC	1	UP	10	UP	5	0	4	2	2	23	UP	13.2288	8.03769	CB - Female	1	1	1	1	1	1	1	1	1	1	5	5	10	13.2288	1.55929	CB - Female	1.55929	13.2288	CB - Female		CB		POC1A	3495
ncRNA_inter_chr9_8302		chr9	106170469	106172002	-	106172002	2	INTERGENIC	1	UP	4	UP	2	0	0	0	0	6	UP	0.896811	9.37314	Cyto - Female	1	0	0	0	0	1	1	1	0	0	1	3	4	0.896811	0.0820676	Cyto - Female	0.0908121	0.854943	Cyto - Male	CYTO			POC1A	11390
ncRNA_as_chr5_4655		chr5	136150706	136166245	-	136166245	2	ANTISENSE	1	UP	3	UP	5	0	0	3	1	12	UP	2.03261	4.16395	CB - Female	0	0	0	0	1	0	0	0	1	1	1	2	3	2.03261	0.450859	CB - Female	0.450859	2.03261	CB - Female		CB	CB	POR	0
ncRNA_inter_chr8_6896		chr8	36467573	36478552	-	36478552	6	INTERGENIC	1	UP	7	UP	4	3	0	1	3	18	UP	6.73501	7.44668	CBnPAs - Male	1	1	1	1	1	0	1	0	0	1	5	2	7	6.73501	0.947607	CBnPAs - Male	1.71669	6.17127	CBnPAs - Female			CBNPAS	PPP1R3B	16383
ncRNA_as_chr10_8927		chr10	60766921	60775604	-	60775604	3	ANTISENSE	1	UP	3	UP	3	0	0	1	2	9	UP	1.41616	2.11692	CBnPAs - Female	0	1	0	0	1	0	0	0	0	1	2	1	3	1.71474	0.893143	CB - Female	0.893143	1.71474	CB - Female	NUC	CB		PRF1	0
ncRNA_inter_chr7_6522		chr7	121450714	121452395	-	121452395	1	INTERGENIC	1	UP	7	UP	2	0	0	3	0	12	UP	1.78573	11.0618	CB - Female	0	0	1	1	1	0	1	1	1	1	3	4	7	1.78573	0.14829	CB - Female	0.14829	1.78573	CB - Female		CB		PSMA1	31085
ncRNA_inter_chr7_6523		chr7	121454483	121456784	-	121456784	1	INTERGENIC	1	UP	7	UP	2	0	0	2	0	11	UP	8.9494	6.63143	CB - Female	0	1	1	1	1	0	1	0	1	1	4	3	7	8.9494	1.23965	CB - Female	1.23965	8.9494	CB - Female	NUC	CB		PSMA1	34854
ncRNA_inter_chr2_2017		chr2	167679265	167693755	+	167679265	5	INTERGENIC	1	UP	3	UP	3	0	1	1	2	10	UP	9.17217	2.85499	CBnPAs - Female	0	0	0	0	0	0	1	0	1	1	0	3	3	9.17217	3.65964	CBnPAs - Female	3.65964	9.17217	CBnPAs - Female		CB		PTPN1	64072
ncRNA_inter_chr12_10621		chr12	71329329	71333013	-	71333013	3	INTERGENIC	1	UP	10	UP	5	2	0	3	0	20	UP	39.9509	18.0153	CB - Female	1	1	1	1	1	1	1	1	1	1	5	5	10	39.9509	2.1269	CB - Female	2.1269	39.9509	CB - Female	CYTO	CB	CB	PYGL	660
ncRNA_as_chr16_13511		chr16	93591490	93598966	+	93591490	2	ANTISENSE	1	UP	7	UP	4	0	1	0	0	12	UP	75.0574	2.35485	CB - Female	1	1	0	1	1	1	0	0	1	1	4	3	7	75.0574	30.2187	CB - Female	30.2187	75.0574	CB - Female	NUC	CB		SETD4	0
ncRNA_as_chr11_9709		chr11	53265822	53272816	-	53272816	2	ANTISENSE	1	UP	8	UP	5	0	0	2	0	15	UP	8.2005	4.54168	CB - Female	0	1	1	1	1	1	1	0	1	1	4	4	8	8.2005	1.66832	CB - Female	1.66832	8.2005	CB - Female	NUC	CB		SHROOM1	0
ncRNA_inter_chr12_10715		chr12	82031226	82032540	-	82032540	2	INTERGENIC	1	UP	9	UP	4	1	1	3	0	18	UP	2.2684	3.27088	Nuc - Female	1	1	1	1	1	1	1	0	1	1	5	4	9	2.2684	0.626273	Nuc - Female	0.626273	2.2684	Nuc - Female				SRSF5	13951
ncRNA_inter_chr5_4338		chr5	87977272	87980650	-	87980650	1	INTERGENIC	1	UP	5	UP	4	0	0	1	2	12	UP	4.57676	2.69144	CB - Male	0	0	1	1	1	0	1	0	0	1	3	2	5	7.54737	3.71841	CB - Female	3.71841	7.54737	CB - Female	NUC	CB	CB	SULT1D1	3025
ncRNA_intra_chr7_5920		chr7	14385459	14499841	-	14499841	2	INTRAGENIC_SENSE	1	UP	4	UP	2	0	0	2	0	8	UP	3.17529	5.18918	CBnPAs - Female	0	0	0	0	0	0	1	1	1	1	0	4	4	3.17529	0.681497	CBnPAs - Female	0.681497	3.17529	CBnPAs - Female			CBNPAS	SULT2A1,SULT2A4	0
ncRNA_inter_chr1_931		chr1	182909526	182911796	-	182911796	2	INTERGENIC	1	UP	10	UP	5	1	2	4	0	22	UP	22.3014	6.98642	Nuc - Male	1	1	1	1	1	1	1	1	1	1	5	5	10	22.3014	2.91055	Nuc - Male	2.91055	22.3014	Nuc - Male	NUC			TMEM63A	4292
ncRNA_inter_chr16_13225		chr16	32689202	32707365	+	32689202	6	INTERGENIC	1	UP	10	UP	4	2	0	2	2	20	UP	15.6305	7.53222	CBnPAs - Female	1	1	1	1	1	1	1	1	1	1	5	5	10	15.6305	2.42177	CBnPAs - Female	2.42177	15.6305	CBnPAs - Female		CB		TNK2	5624
ncRNA_inter_chr15_12834		chr15	88720213	88722338	-	88722338	2	INTERGENIC	1	UP	10	UP	5	0	2	3	3	23	UP	21.02	18.6756	CB - Female	1	1	1	1	1	1	1	1	1	1	5	5	10	21.02	1.02235	CB - Female	1.02235	21.02	CB - Female		CB	CB	TTLL8	21990
ncRNA_inter_chr15_12835		chr15	88726315	88735267	+	88726315	3	INTERGENIC	1	UP	7	UP	2	0	0	1	3	13	UP	3.2593	14.7329	CBnPAs - Female	0	1	1	0	1	1	1	1	0	1	3	4	7	3.2593	0.224705	CBnPAs - Female	0.312301	2.90113	CBnPAs - Male			CBNPAS	TTLL8	9061
ncRNA_inter_chr15_12836		chr15	88727358	88735008	-	88735008	1	INTERGENIC	1	UP	7	UP	4	0	2	2	2	17	UP	2.44946	5.66312	CB - Female	0	0	0	1	1	1	1	1	1	1	2	5	7	2.44946	0.38816	CB - Female	0.38816	2.44946	CB - Female		CB		TTLL8	9320
ncRNA_as_chr9_8401		chr9	119928822	119941010	+	119928822	2	ANTISENSE	1	UP	6	UP	3	2	0	3	2	16	UP	1.14209	7.19563	Cyto - Female	0	1	1	0	0	1	1	1	1	0	2	4	6	1.63151	0.917906	CBnPAs - Female	0.917906	1.63151	CBnPAs - Female			CBNPAS	XIRP1	0
ncRNA_inter_chr1_678		chr1	155984836	155992717	+	155984836	1	INTERGENIC	1	UP	3	UP	2	1	1	3	0	10	UP	5.63125	3.59478	CBnPAs - Male	0	0	0	0	1	0	0	0	1	1	1	2	3	5.63125	1.63939	CBnPAs - Male	1.78466	4.23831	CBnPAs - Female			CBNPAS	ZFP648	55600
ncRNA_inter_chr4_3178	RMRP	chr4	43505657	43505931	-	43505931	1	INTERGENIC	2		0	MIXED	2	1	0	0	0	3					0	0	0	0	0	0	0	0	0	0	0	0	0	47.5173	38.3225	CBnPAs - Female	38.3225	47.5173	CBnPAs - Female	NUC	CB	CBNPAS	CCDC107	306	CCDC107	-306
ncRNA_inter_chr11_10188	BC018473	chr11	116613481	116620623	+	116613481	4	INTERGENIC	2		0	DOWN	2	0	0	0	0	2					0	0	0	0	0	0	0	0	0	0	0	0	0	1.4372	1.17203	CB - Female	1.17203	1.4372	CB - Female				ST6GALNAC1	5716
ncRNA_inter_chr8_6961	AY512931	chr8	46146056	46150772	-	46150772	5	INTERGENIC	2		0	UP	3	1	0	4	0	8					0	0	0	0	0	0	0	0	0	0	0	0	0	0.548058	0.586789	NP - Female	0.937043	0.463442	Cyto - Female		CB		MTNR1A	3792	MTNR1A	-3792
ncRNA_inter_chr5_4192	4930431F12RIK	chr5	45357440	45370044	+	45357440	10	INTERGENIC	2		0	UP	2	0	0	0	0	2					0	0	0	0	0	0	0	0	0	0	0	0	0	0.157787	0.0487393	Nuc - Female	0.0604188	0.0398025	CB - Female				LDB2	166456
ncRNA_inter_chr8_6816		chr8	25522895	25527626	+	25522895	4	INTERGENIC	2		0	DOWN	2	1	1	1	0	5					0	0	0	0	0	0	0	0	0	0	0	0	0	1.1185	0.0472997	CB - Female	0.0472997	1.1185	CB - Female				1810011O10RIK	20462
ncRNA_inter_chr16_13428		chr16	76215834	76224748	-	76224748	4	INTERGENIC	2		0	UP	2	0	0	1	0	3					0	0	0	0	0	0	0	0	0	0	0	0	0	1.39408	0.534062	CB - Female	0.534062	1.39408	CB - Female				4930578N18RIK	59504
ncRNA_inter_chr9_7993		chr9	60901698	60907100	+	60901698	6	INTERGENIC	2		0	DOWN	2	0	0	0	2	4					0	0	0	0	0	0	0	0	0	0	0	0	0	1.51344	0.710055	CB - Male	0.710055	1.51344	CB - Male				4933433G08RIK	43719
ncRNA_inter_chr6_5253		chr6	72007066	72016856	-	72016856	2	INTERGENIC	2		0	UP	2	0	0	1	0	3					0	0	0	0	0	0	0	0	0	0	0	0	0	9.86551	21.6743	CB - Female	21.6743	9.86551	CB - Female	NUC	CB		9130221F21RIK	14545
ncRNA_as_chr11_10151		chr11	110034774	110044529	+	110034774	2	ANTISENSE	2		0	DOWN	2	0	0	0	0	2					0	0	0	0	0	0	0	0	0	0	0	0	0	0.752943	0.638883	CBnPAs - Female	0.638883	0.752943	CBnPAs - Female				ABCA6	0
ncRNA_inter_chr6_5316		chr6	86100028	86106273	-	86106273	2	INTERGENIC	2		0	DOWN	3	2	0	1	3	9					0	0	0	0	0	0	0	0	0	0	0	0	0	0.491727	0.220768	CB - Male	0.274262	0.4361	CB - Female				ADD2	25626
ncRNA_inter_chr8_6757		chr8	11726132	11727947	-	11727947	1	INTERGENIC	2		0	UP	2	1	0	2	0	5					0	0	0	0	0	0	0	0	0	0	0	0	0	0.30456	0.223637	CB - Male	0.43698	0.173021	CB - Female		CB		ARHGEF7	158	ARHGEF7	-158
ncRNA_inter_chr2_1099		chr2	15090731	15092589	-	15092589	1	INTERGENIC	2		0	UP	2	0	0	1	0	3					0	0	0	0	0	0	0	0	0	0	0	0	0	0.0732055	N/A	NP - Female	N/A	N/A	N/A				ARL5B	89914
ncRNA_intra_chr11_9594		chr11	30881509	30881748	-	30881748	1	INTRAGENIC_SENSE	2		0	UP	2	0	0	0	0	2					0	0	0	0	0	0	0	0	0	0	0	0	0	2.76762	2.37909	CBnPAs - Male	2.37909	2.76762	CBnPAs - Male			CBNPAS	ASB3,CHAC2	0
ncRNA_as_chr4_3235		chr4	49499017	49524563	+	49499017	5	ANTISENSE	2		0	DOWN	2	3	1	1	0	7					0	0	0	0	0	0	0	0	0	0	0	0	0	38.5908	37.4161	CB - Female	52.7398	31.4395	Cyto - Male		CB	CB	BAAT	0
ncRNA_inter_chr1_631		chr1	149314281	149316144	-	149316144	1	INTERGENIC	2		0	UP	2	0	0	0	0	2					0	0	0	0	0	0	0	0	0	0	0	0	0	0.827562	0.626847	CB - Female	0.909704	0.312666	CB - Male				BRINP3	564680
ncRNA_as_chr3_2567		chr3	94162420	94167379	-	94167379	1	ANTISENSE	2		0	UP	2	0	0	0	0	2					0	0	0	0	0	0	0	0	0	0	0	0	0	1.765	0.671574	CB - Female	0.671574	1.765	CB - Female		CB	CBNPAS	C2CD4D	0
ncRNA_intra_chr8_7317		chr8	95633425	95666476	-	95666476	2	INTRAGENIC_SENSE	2		0	UP	5	0	0	0	0	5					0	0	0	0	0	0	0	0	0	0	0	0	0	0.0181848	0.0112306	CB - Female	0.0283473	0.0134474	CBnPAs - Female				CES1C	0
ncRNA_intra_chr8_7327		chr8	95649709	95674750	-	95674750	2	INTRAGENIC_SENSE	2		0	UP	2	0	0	1	0	3					0	0	0	0	0	0	0	0	0	0	0	0	0	0.0285396	N/A	CBnPAs - Female	0.00465896	0.0181934	CBnPAs - Male				CES1C	0
ncRNA_inter_chr19_15097		chr19	48139947	48153940	+	48139947	4	INTERGENIC	2		0	UP	2	2	0	0	1	5					0	0	0	0	0	0	0	0	0	0	0	0	0	0.0943211	0.176529	CBnPAs - Female	0.206435	0.0264893	CB - Female				CFAP58	30079
ncRNA_as_chr1_483		chr1	120499322	120503551	-	120503551	1	ANTISENSE	2		0	UP	3	0	0	1	0	4					0	0	0	0	0	0	0	0	0	0	0	0	0	1.06601	1.98944	CB - Female	2.83458	0.985875	CBnPAs - Female	NUC	CB		CLASP1	0
ncRNA_inter_chr2_1491		chr2	77707714	77713104	-	77713104	2	INTERGENIC	2		0	MIXED	2	0	0	0	0	2					0	0	0	0	0	0	0	0	0	0	0	0	0	9.80672	6.99083	CB - Male	6.99083	9.80672	CB - Male				CWC22	20606
ncRNA_inter_chr2_1498		chr2	77864457	77865055	-	77865055	1	INTERGENIC	2		0	MIXED	2	0	0	0	0	2					0	0	0	0	0	0	0	0	0	0	0	0	0	0.0428251	N/A	CBnPAs - Male	0.0937607	0.035902	CB - Female				CWC22	80045
ncRNA_inter_chr19_15002		chr19	39076641	39077162	+	39076641	1	INTERGENIC	2		0	UP	5	0	0	0	0	5					0	0	0	0	0	0	0	0	0	0	0	0	0	1.98243	0.406339	NP - Female	0.406339	1.98243	NP - Female				CYP2C55	4347
ncRNA_inter_chr15_12774		chr15	82485699	82486874	+	82485699	1	INTERGENIC	2		0	UP	2	0	0	1	0	3					0	0	0	0	0	0	0	0	0	0	0	0	0	1.56551	14.6445	CBnPAs - Female	14.6445	1.56551	CBnPAs - Female			CBNPAS	CYP2D13	13225
ncRNA_as_chr3_2968		chr3	145312294	145340709	+	145312294	3	ANTISENSE	2		0	DOWN	2	0	0	1	0	3					0	0	0	0	0	0	0	0	0	0	0	0	0	0.466567	0.0449947	CB - Female	0.374067	0.409067	CB - Male				CYR61	0
ncRNA_inter_chr12_10459		chr12	28703195	28703996	+	28703195	1	INTERGENIC	2		0	UP	2	0	0	1	0	3					0	0	0	0	0	0	0	0	0	0	0	0	0	0.842196	0.556098	CBnPAs - Male	0.556098	0.842196	CBnPAs - Male				DCDC2C	418664
ncRNA_inter_chr1_775		chr1	166788476	166815278	-	166815278	4	INTERGENIC	2		0	UP	2	0	0	1	1	4					0	0	0	0	0	0	0	0	0	0	0	0	0	28.003	19.2832	CBnPAs - Female	19.2832	28.003	CBnPAs - Female	NUC	CB	CBNPAS	DPT	34080
ncRNA_inter_chr15_12824		chr15	87157036	87166495	+	87157036	3	INTERGENIC	2		0	DOWN	2	0	0	0	0	2					0	0	0	0	0	0	0	0	0	0	0	0	0	4.94698	5.31361	CBnPAs - Female	5.31361	4.94698	CBnPAs - Female			CBNPAS	FAM19A5	208234
ncRNA_inter_chr2_1963		chr2	163305308	163308887	-	163308887	1	INTERGENIC	2		0	DOWN	2	0	0	0	0	2					0	0	0	0	0	0	0	0	0	0	0	0	0	1.54475	0.987679	CBnPAs - Male	1.31642	0.444994	CBnPAs - Female		CB		FITM2	6944
ncRNA_inter_chr5_4674		chr5	138404945	138409108	-	138409108	1	INTERGENIC	2		0	UP	2	0	0	1	0	3					0	0	0	0	0	0	0	0	0	0	0	0	0	10.7645	5.70836	CB - Female	5.77415	8.5193	CB - Male		CB		GJC3	759
ncRNA_inter_chr11_9996		chr11	94574287	94576111	-	94576111	1	INTERGENIC	2		0	MIXED	2	0	0	0	0	2					0	0	0	0	0	0	0	0	0	0	0	0	0	0.0744674	0.0432253	CBnPAs - Female	0.0798025	0.0652234	NP - Male				GM11541	8475
ncRNA_inter_chr4_3184		chr4	44122728	44124848	+	44122728	1	INTERGENIC	2		0	UP	2	0	0	0	0	2					0	0	0	0	0	0	0	0	0	0	0	0	0	2.34528	0.710155	CBnPAs - Female	0.710155	2.34528	CBnPAs - Female				GM12504	9917
ncRNA_inter_chr9_8103		chr9	74687110	74695760	-	74695760	1	INTERGENIC	2		0	MIXED	2	2	0	1	0	5					0	0	0	0	0	0	0	0	0	0	0	0	0	4.91003	12.5883	CBnPAs - Female	16.6174	4.5581	CB - Female		CB		GM16551	484	GM16551	-484
ncRNA_as_chr15_12959		chr15	103139984	103142536	+	103139984	1	ANTISENSE	2		0	UP	2	0	0	2	0	4					0	0	0	0	0	0	0	0	0	0	0	0	0	1.14513	0.921023	CB - Female	0.921023	1.14513	CB - Female		CB		GPR84	0
ncRNA_inter_chr15_12609		chr15	61984339	61994161	-	61994161	4	INTERGENIC	2		0	UP	2	2	2	0	1	7					0	0	0	0	0	0	0	0	0	0	0	0	0	16.4589	23.8982	CB - Female	23.8982	16.4589	CB - Female		CB		H2AFY3	54935
ncRNA_as_chr9_8142		chr9	82994249	83023485	+	82994249	8	ANTISENSE	2		0	MIXED	2	1	0	1	0	4					0	0	0	0	0	0	0	0	0	0	0	0	0	26.837	23.597	CB - Male	25.5327	15.4707	CB - Female				HMGN3	0
ncRNA_inter_chr9_8147		chr9	83086689	83105441	-	83105441	1	INTERGENIC	2		0	DOWN	2	0	0	0	0	2					0	0	0	0	0	0	0	0	0	0	0	0	0	33.0009	37.2646	CBnPAs - Female	37.2646	33.0009	CBnPAs - Female		CB	CBNPAS	HMGN3	46476
ncRNA_inter_chr5_4137		chr5	35758843	35761466	-	35761466	1	INTERGENIC	2		0	UP	2	0	0	0	0	2					0	0	0	0	0	0	0	0	0	0	0	0	0	1.24888	0.692087	NP - Female	0.692087	1.24888	NP - Female		CB		HMX1	23323
ncRNA_inter_chr12_10979		chr12	113804530	113809828	+	113804530	1	INTERGENIC	2		0	UP	2	0	0	0	0	2					0	0	0	0	0	0	0	0	0	0	0	0	0	5.40174	2.93724	CB - Female	3.13818	3.03314	CBnPAs - Male		CB		INF2	17167
ncRNA_inter_chr14_12250		chr14	100811660	100831440	+	100811660	4	INTERGENIC	2		0	UP	2	0	0	0	0	2					0	0	0	0	0	0	0	0	0	0	0	0	0	15.6548	9.71336	CB - Male	10.6983	12.7988	CB - Female		CB		KLF12	262646
ncRNA_inter_chr2_1923		chr2	158130968	158131860	+	158130968	1	INTERGENIC	2		0	DOWN	3	0	0	0	0	3					0	0	0	0	0	0	0	0	0	0	0	0	0	0.717733	0.830353	NP - Female	0.830353	0.717733	NP - Female				LBP	369
ncRNA_inter_chr19_15030		chr19	41548064	41549461	-	41549461	1	INTERGENIC	2		0	UP	2	0	0	0	0	2					0	0	0	0	0	0	0	0	0	0	0	0	0	0.234582	0.564926	CB - Male	0.564926	0.234582	CB - Male				LCOR	74668
ncRNA_inter_chr3_2988		chr3	149225040	149327724	-	149327724	6	INTERGENIC	2		0	DOWN	2	0	0	2	1	5					0	0	0	0	0	0	0	0	0	0	0	0	0	8.11968	26.6184	CB - Male	26.6184	8.11968	CB - Male		CB		LPHN2	607442
ncRNA_inter_chr7_6511		chr7	119352092	119355696	+	119352092	1	INTERGENIC	2		0	UP	4	0	0	2	0	6					0	0	0	0	0	0	0	0	0	0	0	0	0	1.7816	0.913903	CB - Female	0.913903	1.7816	CB - Female				MICAL2	13654
ncRNA_inter_chrX_15549		chrX	166438248	166447046	+	166438248	3	INTERGENIC	2		0	DOWN	2	1	0	0	0	3					0	0	0	0	0	0	0	0	0	0	0	0	0	1.91968	1.67186	CBnPAs - Male	1.79171	1.73701	CBnPAs - Female				MID1	9520
ncRNA_inter_chr5_4197		chr5	46047746	46049673	+	46047746	1	INTERGENIC	2		0	MIXED	2	0	0	0	0	2					0	0	0	0	0	0	0	0	0	0	0	0	0	0.0444225	0.0819055	CBnPAs - Female	0.0819055	0.0444225	CBnPAs - Female				NCAPG	11491
ncRNA_inter_chr9_8249		chr9	95469481	95494498	-	95494498	2	INTERGENIC	2		0	UP	3	2	0	2	0	7					0	0	0	0	0	0	0	0	0	0	0	0	0	9.2158	7.03549	CB - Female	7.03549	9.2158	CB - Female	NUC	CB		PAQR9	6942
ncRNA_inter_chr10_9254		chr10	107884370	107890353	+	107884370	3	INTERGENIC	2		0	MIXED	2	0	0	1	3	6					0	0	0	0	0	0	0	0	0	0	0	0	0	1.55086	2.9879	CB - Male	2.9879	1.55086	CB - Male				PAWR	32924
ncRNA_as_chr9_8050		chr9	65437662	65438990	-	65438990	1	ANTISENSE	2		0	DOWN	2	0	0	0	0	2					0	0	0	0	0	0	0	0	0	0	0	0	0	0.042568	N/A	CB - Female	0.020124	0.0368469	CBnPAs - Female				PIF1	0
ncRNA_inter_chr7_6534		chr7	123477731	123480772	+	123477731	1	INTERGENIC	2		0	UP	2	0	0	1	0	3					0	0	0	0	0	0	0	0	0	0	0	0	0	4.92653	2.06542	CBnPAs - Male	2.64548	3.21866	CBnPAs - Female			CBNPAS	PIK3C2A	18
ncRNA_inter_chr4_3052		chr4	10881695	10901253	-	10901253	4	INTERGENIC	2		0	UP	4	2	0	4	0	10					0	0	0	0	0	0	0	0	0	0	0	0	0	1.46886	2.13771	CB - Male	2.13771	1.46886	CB - Male				PLEKHF2	14556
ncRNA_inter_chr8_6894		chr8	36462686	36465296	-	36465296	2	INTERGENIC	2		0	UP	4	2	0	1	0	7					0	0	0	0	0	0	0	0	0	0	0	0	0	2.30469	0.246582	CB - Male	0.638571	1.10216	CB - Female				PPP1R3B	11496
ncRNA_inter_chr2_2016		chr2	167678088	167693755	-	167693755	3	INTERGENIC	2		0	UP	2	0	3	2	2	9					0	0	0	0	0	0	0	0	0	0	0	0	0	2.93984	1.83409	CBnPAs - Female	1.83409	2.93984	CBnPAs - Female				PTPN1	64072
ncRNA_as_chr2_1965		chr2	163311851	163318146	-	163318146	1	ANTISENSE	2		0	DOWN	3	3	0	2	0	8					0	0	0	0	0	0	0	0	0	0	0	0	0	1.05034	0.235644	CB - Female	1.11805	0.497508	CB - Male	NUC	CB		R3HDML	0
ncRNA_as_chr2_1457		chr2	71938314	71995857	-	71995857	2	ANTISENSE	2		0	UP	3	2	4	2	1	12					0	0	0	0	0	0	0	0	0	0	0	0	0	6.4022	8.28927	CBnPAs - Female	8.28927	6.4022	CBnPAs - Female	NUC	CB		RAPGEF4	0
ncRNA_inter_chr5_4654		chr5	136126021	136131968	+	136126021	2	INTERGENIC	2		0	UP	5	0	2	2	3	12					0	0	0	0	0	0	0	0	0	0	0	0	0	0.72992	0.0420996	NP - Female	0.418371	0.647226	CBnPAs - Female				RHBDD2	3776
ncRNA_inter_chr15_12752		chr15	79884007	79890138	-	79890138	2	INTERGENIC	2		0	UP	2	1	0	2	0	5					0	0	0	0	0	0	0	0	0	0	0	0	0	0.132575	0.0220168	CB - Male	0.224966	0.123372	CB - Female				RPL3	18073
ncRNA_as_chr17_13834		chr17	31391803	31401840	+	31391803	4	ANTISENSE	2		0	UP	2	0	0	0	0	2					0	0	0	0	0	0	0	0	0	0	0	0	0	8.28698	1.57379	CB - Female	1.66022	2.83606	CB - Male				RSPH1	0
ncRNA_inter_chr3_2743		chr3	115339906	115344473	-	115344473	3	INTERGENIC	2		0	DOWN	2	0	3	1	0	6					0	0	0	0	0	0	0	0	0	0	0	0	0	1.31759	0.286674	CBnPAs - Female	0.538194	1.05804	CBnPAs - Male				S1PR1	68878
ncRNA_as_chr13_11596		chr13	93474252	93476897	-	93476897	4	ANTISENSE	2		0	UP	2	2	1	1	1	7					0	0	0	0	0	0	0	0	0	0	0	0	0	3.57437	2.14655	Cyto - Male	2.14655	3.57437	Cyto - Male	CYTO			SERINC5	0
ncRNA_inter_chr6_5137		chr6	51617109	51660247	-	51660247	7	INTERGENIC	2		0	UP	2	1	0	1	0	4					0	0	0	0	0	0	0	0	0	0	0	0	0	3.11045	3.88108	CBnPAs - Female	3.88108	3.11045	CBnPAs - Female			CBNPAS	SNX10	76441
ncRNA_inter_chr6_5138		chr6	51650981	51660996	+	51650981	2	INTERGENIC	2		0	UP	4	1	0	1	0	6					0	0	0	0	0	0	0	0	0	0	0	0	0	12.568	13.6663	CBnPAs - Female	13.6663	12.568	CBnPAs - Female	NUC		CBNPAS	SNX10	110313
ncRNA_inter_chr11_10195		chr11	117834484	117836086	+	117834484	2	INTERGENIC	2		0	DOWN	2	0	0	0	0	2					0	0	0	0	0	0	0	0	0	0	0	0	0	1.89339	0.86429	CB - Male	0.86429	1.89339	CB - Male				SOCS3	3805	SOCS3	-3805
ncRNA_inter_chr11_9914		chr11	79804087	79805822	+	79804087	1	INTERGENIC	2		0	DOWN	2	0	0	0	0	2					0	0	0	0	0	0	0	0	0	0	0	0	0	0.0896448	N/A	Cyto - Male	0.0759688	0.0581785	CB - Female				SUZ12	786
ncRNA_as_chr12_10974		chr12	113303002	113347931	-	113347931	3	ANTISENSE	2		0	DOWN	2	0	0	0	0	2					0	0	0	0	0	0	0	0	0	0	0	0	0	5.16687	9.41925	CB - Male	14.8009	4.73513	CB - Female		CB		TDRD9,ASPG,MIR3073A,MIR3073B	0
ncRNA_inter_chr6_5118		chr6	48775271	48783592	-	48783592	2	INTERGENIC	2		0	UP	2	2	0	2	2	8					0	0	0	0	0	0	0	0	0	0	0	0	0	0.00461627	N/A	CBnPAs - Female	N/A	N/A	N/A			CBNPAS	TMEM176B	219
ncRNA_inter_chr5_4330		chr5	87399341	87401473	+	87399341	1	INTERGENIC	2		0	UP	2	1	0	0	0	3					0	0	0	0	0	0	0	0	0	0	0	0	0	1.96712	1.20442	NP - Male	1.20442	1.96712	NP - Male			CBNPAS	UGT2B35	28412
ncRNA_inter_chr10_8471		chr10	7912189	7915821	-	7915821	4	INTERGENIC	2		0	UP	2	2	0	3	2	9					0	0	0	0	0	0	0	0	0	0	0	0	0	0.0339422	0.0244645	Cyto - Male	0.112454	0.0295411	Nuc - Female				UST	8730
ncRNA_inter_chr16_13412		chr16	65717200	65727144	+	65717200	5	INTERGENIC	2		0	DOWN	2	2	0	2	0	6					0	0	0	0	0	0	0	0	0	0	0	0	0	0.438608	0.0353817	CBnPAs - Male	0.156394	0.328455	CBnPAs - Female				VGLL3	88734
ncRNA_inter_chr7_6113		chr7	47169884	47233613	-	47233613	7	INTERGENIC	2		0	DOWN	2	2	0	0	4	8					0	0	0	0	0	0	0	0	0	0	0	0	0	5.92476	9.72602	CBnPAs - Female	9.72602	5.92476	CBnPAs - Female				ZFP619	374100
ncRNA_inter_chr12_10895	SNHG10	chr12	106268827	106270521	-	106270521	2	INTERGENIC	3	UP	4	UP	1	0	0	1	0	6	UP	18.3164	8.19553	CB - Male	0	1	1	1	0	0	0	0	1	0	3	1	4	18.3164	1.9654	CB - Male	16.3738	15.1346	CBnPAs - Male	NUC	CB	CBNPAS	MIR3069,SCARNA13	0	GLRX5	-378	YES
ncRNA_as_chr19_14777	SNHG1	chr19	8797756	8801781	+	8797756	10	ANTISENSE	3	UP	3	UP	1	0	1	0	0	5	UP	2.85831	2.00721	CB - Male	0	0	0	1	1	0	0	0	1	0	2	1	3	2.85831	1.281	CB - Male	1.52755	2.43356	Nuc - Male	NUC	CB	CB	SLC3A2,SNORD22	0
ncRNA_inter_chr9_8275	GM5627	chr9	102641978	102659015	+	102641978	5	INTERGENIC	3	DOWN	2		0	0	0	0	0	2	DOWN	1.41619	-7.60552	Nuc - Female	0	0	0	0	0	1	1	0	0	0	0	2	2	0.417408	1.30129	CBnPAs - Female	1.41619	0.177311	Nuc - Female				AMOTL2	6232
ncRNA_as_chr9_8082	GM32511	chr9	71010401	71056173	+	71010401	9	ANTISENSE	3	DOWN	2		0	0	1	1	0	4	DOWN	2.56286	-2.31837	CB - Male	0	0	0	1	0	1	0	0	0	0	1	1	2	2.36497	4.12349	CBnPAs - Female	4.12349	2.36497	CBnPAs - Female		CB	CBNPAS	AQP9	0
ncRNA_as_chr3_2544	GM15417	chr3	89195778	89202701	+	89195778	2	ANTISENSE	3	DOWN	2		0	0	0	0	0	2	DOWN	6.91461	-2.15966	Nuc - Female	0	0	1	0	0	0	1	0	0	0	1	1	2	5.98317	6.73185	CB - Male	8.9842	5.4953	Nuc - Male		CB	CB	ZBTB7B	0
ncRNA_inter_chr4_3468	GM12718	chr4	103055088	103169173	+	103055088	4	INTERGENIC	3	UP	2	MIXED	2	2	2	1	3	12	UP	45.3024	2.16464	CBnPAs - Male	1	0	0	0	1	0	0	0	0	0	2	0	2	45.3024	22.2996	CBnPAs - Male	22.2996	45.3024	CBnPAs - Male				OMA1	16056
ncRNA_as_chr2_1560	GM10804	chr2	93292976	93314332	+	93292976	5	ANTISENSE	3	DOWN	2		0	0	4	3	3	12	DOWN	0.877618	-9.47585	CBnPAs - Male	0	1	0	0	1	0	0	0	0	0	2	0	2	0.140803	0.185666	CB - Female	0.877618	0.0755494	CBnPAs - Male				CD82	0
ncRNA_inter_chr18_14223	GM10556	chr18	4812484	4850957	+	4812484	10	INTERGENIC	3	DOWN	3	DOWN	1	0	0	2	1	7	DOWN	0.303202	-3.65138	CB - Female	0	0	0	0	0	0	1	1	1	0	0	3	3	0.137427	0.263806	CB - Male	0.303202	0.0883425	CB - Female				9430020K01RIK	129618
ncRNA_as_chr1_733	GAS5	chr1	162964319	162970697	+	162964319	12	ANTISENSE	3	UP	5		0	0	0	0	0	5	UP	48.8813	2.02486	CB - Male	0	0	0	1	1	0	1	0	1	1	2	3	5	48.8813	21.6659	CB - Male	38.5425	38.3139	NP - Male	NUC		CB	ZBTB37,SNORD47	0
ncRNA_inter_chr5_4278	DANCR	chr5	74489089	74492321	+	74489089	3	INTERGENIC	3	UP	4		0	0	0	0	0	4	UP	7.39567	2.07024	Nuc - Male	0	1	0	1	1	0	0	0	1	0	3	1	4	9.2089	3.62417	NP - Female	3.68768	5.35712	NP - Male	NUC		CB	SNORA26	0
ncRNA_as_chr11_9692	D930048N14RIK	chr11	51464456	51471406	+	51464456	4	ANTISENSE	3	DOWN	3		0	0	3	0	0	6	DOWN	53.6828	-2.12507	CB - Male	0	1	0	1	1	0	0	0	0	0	3	0	3	31.7153	38.5179	CB - Female	53.6828	28.5862	CB - Male	NUC	CB		N4BP3	0
ncRNA_as_chr2_2065	CTCFLOS	chr2	172936285	172963909	+	172936285	7	ANTISENSE	3	DOWN	4		0	1	3	2	2	12	DOWN	8.77229	-2.71731	CB - Female	0	0	0	1	1	0	1	0	1	0	2	2	4	3.33795	8.77229	CB - Female	8.77229	3.33795	CB - Female	NUC	CB		CTCFL	0
ncRNA_inter_chr8_6741	B930025P03RIK	chr8	10869829	10895190	-	10895190	8	INTERGENIC	3	DOWN	5	DOWN	1	0	4	2	1	13	DOWN	11.1908	-3.87867	CBnPAs - Female	0	0	1	0	0	1	1	0	1	1	1	4	5	3.29463	7.97275	CB - Male	11.1908	2.61078	CBnPAs - Female				4833411C07RIK	4732	4833411C07RIK	-4732	YES
ncRNA_inter_chr13_11377	9430083A17RIK	chr13	51189174	51196096	-	51196096	1	INTERGENIC	3	DOWN	2		0	0	0	1	0	3	DOWN	5.62851	-2.66051	CB - Female	0	0	0	1	0	0	0	0	1	0	1	1	2	2.2016	5.62851	CB - Female	5.62851	2.2016	CB - Female	NUC	CB	CB	SPIN1	153	SPIN1	-153
ncRNA_as_chr10_8848	5730435O14RIK	chr10	41287286	41296282	+	41287286	4	ANTISENSE	3	DOWN	2		0	1	0	1	2	6	DOWN	0.223066	-4.43595	Nuc - Female	0	0	0	0	0	0	1	0	1	0	0	2	2	0.145634	0.247824	Cyto - Male	0.261153	0.0545632	Cyto - Female				CCDC162	0
ncRNA_inter_chr10_9183	5730420D15RIK	chr10	94880009	94891274	+	94880009	5	INTERGENIC	3	DOWN	2	UP	1	0	3	1	0	7	DOWN	13.2555	-3.69729	CBnPAs - Female	0	0	0	0	1	0	0	0	0	1	1	1	2	3.42725	5.68178	NP - Female	13.2555	3.2113	CBnPAs - Female			CBNPAS	SOCS2	519	SOCS2	-519	YES
ncRNA_as_chr19_14779	5730408K05RIK	chr19	8962877	8963264	-	8963264	1	ANTISENSE	3	UP	3	UP	1	0	0	0	0	4	UP	12.8516	1.83047	Nuc - Male	0	1	0	1	0	0	0	0	1	0	2	1	3	12.8516	6.59097	Nuc - Male	6.59097	12.8516	Nuc - Male	NUC	CB	CB	LBHD1,MIR5136	0	1810009A15RIK	-109
ncRNA_inter_chr19_14987	4931408D14RIK	chr19	37328949	37339485	-	37339485	4	INTERGENIC	3	DOWN	2	DOWN	1	2	0	1	0	6	DOWN	27.4711	-2.50053	CB - Female	0	0	0	0	0	0	1	0	1	0	0	2	2	18.6985	22.4694	CB - Male	27.4711	11.6143	CB - Female		CB		IDE	3746
ncRNA_as_chr19_14740	4930481A15RIK	chr19	5406815	5422847	+	5406815	5	ANTISENSE	3	DOWN	5		0	0	0	0	0	5	DOWN	2.49452	-19.9394	Cyto - Female	0	0	0	0	0	1	1	1	1	1	0	5	5	0.321128	1.7206	CB - Female	2.49452	0.130555	Cyto - Female				DRAP1	0
ncRNA_inter_chr17_13576	4930470H14RIK	chr17	4044658	4082995	-	4082995	4	INTERGENIC	3	UP	2		0	0	0	1	1	4	UP	77.172	2.0129	CBnPAs - Male	0	0	0	0	1	0	0	0	0	1	1	1	2	77.172	41.2078	CBnPAs - Male	41.2078	77.172	CBnPAs - Male	NUC	CB	CBNPAS	4930548J01RIK	36451
ncRNA_inter_chr10_9210	4930459C07RIK	chr10	95688841	95711964	+	95688841	6	INTERGENIC	3	DOWN	2		0	2	0	0	2	6	DOWN	0.551268	-3.58316	Nuc - Female	0	0	0	1	0	0	1	0	0	0	1	1	2	0.519241	0.655209	Cyto - Male	0.925391	0.350736	Cyto - Female				EEA1	180690
ncRNA_inter_chr16_13190	4632428C04RIK	chr16	29986058	30021656	+	29986058	5	INTERGENIC	3	UP	3	UP	1	1	0	1	2	8	UP	18.1764	3.70528	CB - Female	0	0	0	0	0	1	0	0	1	1	0	3	3	18.1764	4.84718	CB - Female	4.84718	18.1764	CB - Female		CB		GM1968	6849
ncRNA_as_chr11_9790	2410006H16RIK	chr11	62416282	62418462	+	62416282	5	ANTISENSE	3	UP	2	UP	1	2	1	0	0	6	UP	51.312	2.14607	CB - Male	0	0	0	1	0	0	0	0	1	0	1	1	2	70.2163	54.9901	Nuc - Male	54.9901	70.2163	Nuc - Male	NUC		CB	SNORD49B,SNORD49A,SNORD65,LRRC75A	0
ncRNA_inter_chr11_10185	1810032O08RIK	chr11	116532974	116537652	+	116532974	6	INTERGENIC	3	UP	2	UP	2	0	1	0	0	5	UP	14.5544	2.98057	CB - Female	0	0	0	0	0	0	0	0	1	1	0	2	2	18.1244	11.4109	Nuc - Male	12.0342	16.0191	Nuc - Female	NUC			SNORD1C,SNORD1B,SNORD1A	0
ncRNA_as_chr19_14916	1700018L02RIK	chr19	29121973	29123219	+	29121973	1	ANTISENSE	3	DOWN	5		0	2	0	2	4	13	DOWN	6.48927	-4.17801	CB - Female	0	0	0	1	1	0	1	0	1	1	2	3	5	1.70725	6.48927	CB - Female	6.48927	1.70725	CB - Female				AK3	0
ncRNA_inter_chr17_13876	1110038B12RIK	chr17	35085358	35089548	-	35089548	5	INTERGENIC	3	UP	4	UP	1	0	0	0	0	5	UP	31.8782	1.97591	Nuc - Male	0	1	0	1	1	0	0	0	1	0	3	1	4	31.8782	15.3937	Nuc - Male	15.3937	31.8782	Nuc - Male	NUC		CB	SNORD52	0
ncRNA_as_chr17_13954		chr17	46867080	46880132	+	46867080	3	ANTISENSE	3	DOWN	2		0	0	2	2	1	7	DOWN	4.7454	-3.03028	CB - Female	0	0	0	0	0	0	1	0	1	0	0	2	2	1.92323	3.79596	CB - Male	4.7454	1.63937	CB - Female				CNPY3	0	GNMT	-967	YES
ncRNA_inter_chr13_11189		chr13	35055917	35067304	+	35055917	3	INTERGENIC	3	DOWN	2		0	0	0	0	0	2	DOWN	1.98634	-3.36048	CB - Female	0	0	0	0	0	0	0	0	1	1	0	2	2	0.610912	1.98634	CB - Female	1.98634	0.610912	CB - Female				ECI3	240	ECI3	-240	YES
ncRNA_inter_chr13_11163		chr13	31647966	31650025	-	31650025	1	INTERGENIC	3	DOWN	2	DOWN	1	0	0	0	0	3	DOWN	4.37129	-6.05776	Nuc - Female	0	1	0	0	0	0	1	0	0	0	1	1	2	1.11431	4.18206	Nuc - Male	4.37129	0.778571	Nuc - Female				FOXQ1	14	FOXQ1	-14	YES
ncRNA_inter_chr10_9414		chr10	128083223	128089223	+	128083223	1	INTERGENIC	3	DOWN	2		0	1	0	0	0	3	DOWN	0.903112	-18.2723	CB - Female	0	0	0	0	0	0	1	0	1	0	0	2	2	0.140348	0.53494	CB - Male	0.903112	0.0549816	CB - Female				IKZF4	175	IKZF4	-175	YES
ncRNA_inter_chr3_2550		chr3	89717226	89718700	+	89717226	1	INTERGENIC	3	DOWN	2	DOWN	1	0	0	1	0	4	DOWN	3.05783	-3.87738	CB - Female	0	0	0	0	0	0	1	0	1	0	0	2	2	1.29163	2.84014	CB - Male	3.05783	0.845063	CB - Female		CB		IL6RA	143	IL6RA	-143	YES
ncRNA_inter_chr11_9694		chr11	51671340	51673304	+	51671340	1	INTERGENIC	3	DOWN	2		0	0	0	0	0	2	DOWN	1.27948	-5.78535	CB - Male	0	1	0	1	0	0	0	0	0	0	2	0	2	0.325299	1.15025	CB - Female	1.27948	0.23679	CB - Male		CB		JADE2	358	JADE2	-358	YES
ncRNA_inter_chr15_12903		chr15	99705955	99740079	+	99705955	3	INTERGENIC	3	DOWN	2		0	0	0	1	0	3	DOWN	32.0861	-2.27294	CBnPAs - Male	0	0	0	1	1	0	0	0	0	0	2	0	2	13.095	32.0861	CBnPAs - Male	32.0861	13.095	CBnPAs - Male		CB	CBNPAS	LIMA1	69	LIMA1	-69	YES
ncRNA_inter_chr4_3350		chr4	82152371	82193259	+	82152371	3	INTERGENIC	3	DOWN	5		0	1	1	1	0	8	DOWN	74.3679	-2.05419	CB - Male	0	1	1	1	1	0	1	0	0	0	4	1	5	46.1507	78.1467	CB - Female	78.1467	46.1507	CB - Female	NUC	CB		NFIB	689	NFIB	-689	YES
ncRNA_inter_chr8_7430		chr8	116636516	116655605	-	116655605	5	INTERGENIC	3	DOWN	8	DOWN	1	2	4	1	3	19	DOWN	15.3946	-3.31954	CB - Male	0	1	1	1	1	1	1	1	1	0	4	4	8	5.28267	15.3946	CB - Male	15.3946	5.28267	CB - Male		CB		NUDT7	1869	NUDT7	-1869	YES
ncRNA_inter_chr9_8105		chr9	74701790	74709541	-	74709541	1	INTERGENIC	3	DOWN	3	UP	1	1	0	2	0	7	DOWN	8.03514	-6.02024	CBnPAs - Male	0	0	0	1	1	0	0	0	1	0	2	1	3	5.84858	16.0994	CBnPAs - Female	16.0994	5.84858	CBnPAs - Female		CB	CBNPAS	ONECUT1	187	ONECUT1	-187	YES
ncRNA_inter_chr14_12297		chr14	119105509	119106813	+	119105509	1	INTERGENIC	3	UP	2	UP	1	2	0	3	1	9	UP	6.70809	3.9823	Nuc - Female	0	0	0	0	0	0	1	1	0	0	0	2	2	6.70809	1.56492	Nuc - Female	1.83472	3.71632	CB - Male	NUC	CB		ABCC4	69	ABCC4	-69	YES
ncRNA_inter_chr11_9635		chr11	43717086	43718813	+	43717086	1	INTERGENIC	3	UP	2	UP	2	0	0	0	0	4	UP	0.478701	7.56292	CB - Female	0	0	0	0	0	0	0	0	1	1	0	2	2	0.478701	0.0565938	CB - Female	0.10052	0.23747	CB - Male		CB		ADRA1B	2348	ADRA1B	-2348	YES
ncRNA_as_chr5_4662		chr5	136725125	136728079	+	136725125	1	ANTISENSE	3	UP	2	UP	2	0	0	0	0	4	UP	0.181151	6.16322	CB - Female	0	0	0	1	0	0	0	0	1	0	1	1	2	0.181151	0.0262218	CB - Female	0.0561151	0.0552524	NP - Male				CUX1	0	SH2B2	-4316	YES
ncRNA_inter_chr8_7169		chr8	73156632	73162242	+	73156632	4	INTERGENIC	3	UP	2	UP	1	2	0	2	1	8	UP	0.325327	16.0687	CB - Female	0	1	0	0	0	0	0	0	1	0	1	1	2	0.325327	0.0168788	CB - Female	0.0407407	0.221549	CB - Male				GDF15	1099	GDF15	-1099	YES
ncRNA_inter_chr3_2128		chr3	7613844	7615979	+	7613844	1	INTERGENIC	3	UP	3		0	0	0	0	0	3	UP	13.2985	8.60219	CB - Female	0	0	0	0	0	0	1	0	1	1	0	3	3	13.2985	1.48169	CB - Female	1.48169	13.2985	CB - Female	NUC	CB	CB	IL7	418	IL7	-418	YES
ncRNA_inter_chr6_5154		chr6	53019245	53020995	+	53019245	1	INTERGENIC	3	UP	2	UP	1	0	0	1	0	4	UP	4.74732	10.0344	NP - Female	0	0	0	0	0	0	1	1	0	0	0	2	2	5.6743	1.43542	CB - Female	1.43542	5.6743	CB - Female				JAZF1	628	JAZF1	-628	YES
ncRNA_inter_chr11_9875		chr11	75272352	75274513	-	75274513	1	INTERGENIC	3	UP	2		0	0	0	0	0	2	UP	0.318057	3.7915	CBnPAs - Male	0	0	0	0	1	0	0	0	0	1	1	1	2	0.318057	0.08941	CBnPAs - Male	0.11244	0.106459	CB - Female			CBNPAS	MIR22HG	528	MIR22HG	-528	YES
ncRNA_inter_chr16_13176		chr16	24184391	24270627	-	24270627	9	INTERGENIC	3	DOWN	2	DOWN	1	0	1	1	2	7	DOWN	14.4548	-2.17163	CB - Female	0	0	0	0	0	0	1	0	1	0	0	2	2	9.47201	15.4518	CB - Male	15.4518	9.47201	CB - Male	NUC	CB		1110054M08RIK	122015
ncRNA_inter_chr16_13177		chr16	24271005	24296353	-	24296353	6	INTERGENIC	3	DOWN	3	DOWN	1	2	0	1	2	9	DOWN	58.2164	-1.69481	Nuc - Male	0	1	0	0	0	1	1	0	0	0	1	2	3	90.2827	116.613	CB - Male	121.715	85.7095	CBnPAs - Male		CB	CBNPAS	1110054M08RIK	96289
ncRNA_inter_chr9_8409		chr9	120807548	120810271	+	120807548	1	INTERGENIC	3	DOWN	2		0	0	0	0	0	2	DOWN	2.00999	-4.70789	CB - Female	0	0	0	1	0	0	0	0	1	0	1	1	2	0.449221	2.00999	CB - Female	2.00999	0.449221	CB - Female				1700020M21RIK	12621
ncRNA_inter_chr6_5556		chr6	117518620	117562669	-	117562669	4	INTERGENIC	3	DOWN	4		0	0	0	1	1	6	DOWN	35.2052	-1.86486	CBnPAs - Male	0	1	0	1	1	0	1	0	0	0	3	1	4	25.8027	37.1656	CBnPAs - Female	37.1656	25.8027	CBnPAs - Female	NUC	CB	CBNPAS	1700030F04RIK	66556
ncRNA_inter_chr12_10910		chr12	107717307	107730496	+	107717307	4	INTERGENIC	3	DOWN	2	DOWN	1	0	4	1	2	10	DOWN	6.27239	-3.03569	CBnPAs - Male	0	1	0	0	1	0	0	0	0	0	2	0	2	2.66759	6.47082	Cyto - Male	6.75393	2.27375	NP - Male				1700121N20RIK	31432
ncRNA_as_chr9_7949		chr9	51121118	51190603	+	51121118	4	ANTISENSE	3	DOWN	2		0	2	0	1	0	5	DOWN	1.40963	-2.97482	CB - Female	0	0	0	0	0	0	1	0	1	0	0	2	2	0.503618	1.40963	CB - Female	1.40963	0.503618	CB - Female		CB		1810046K07RIK	0
ncRNA_inter_chr6_5650		chr6	129152999	129188500	-	129188500	8	INTERGENIC	3	DOWN	2		0	2	1	1	1	7	DOWN	7.74279	-1.84759	Nuc - Female	0	0	0	0	0	1	1	0	0	0	0	2	2	19.8739	23.5114	CB - Male	30.8079	18.1854	CB - Female		CB		2310001H17RIK	0
ncRNA_as_chr7_5921		chr7	14997055	15017267	+	14997055	1	ANTISENSE	3	DOWN	2	DOWN	1	2	3	1	0	9	DOWN	1.56017	-3.74319	CB - Male	0	0	1	1	0	0	0	0	0	0	2	0	2	0.45566	1.56017	CB - Male	1.56017	0.45566	CB - Male			CB	2810007J24RIK	0
ncRNA_inter_chr5_4052		chr5	24606688	24615934	+	24606688	6	INTERGENIC	3	DOWN	2		0	0	0	0	0	2	DOWN	0.22589	-2.187	Nuc - Female	0	0	1	0	0	0	1	0	0	0	1	1	2	1.81466	2.36402	CB - Female	2.36402	1.81466	CB - Female	NUC	CB	CB	2900005J15RIK	0	PRKAG2	-229
ncRNA_inter_chr8_6744		chr8	10918238	10940469	-	10940469	6	INTERGENIC	3	DOWN	3	DOWN	1	2	2	3	3	14	DOWN	2.22432	-6.25984	CB - Female	0	0	0	0	0	1	1	0	1	0	0	3	3	0.500004	0.889295	CBnPAs - Female	2.22432	0.378361	CB - Female		CB		3930402G23RIK	0
ncRNA_inter_chr8_6739		chr8	10841639	10866277	-	10866277	4	INTERGENIC	3	DOWN	4		0	2	1	2	0	9	DOWN	36.3268	-2.66716	CBnPAs - Female	0	0	0	0	0	1	1	0	1	1	0	4	4	15.2721	26.8895	CBnPAs - Male	36.3268	12.1397	CBnPAs - Female		CB		4833411C07RIK	33645
ncRNA_inter_chr8_6742		chr8	10895974	10910621	-	10910621	2	INTERGENIC	3	DOWN	2		0	0	2	2	1	7	DOWN	10.5115	-3.12928	Cyto - Female	0	0	0	0	0	1	0	0	1	0	0	2	2	3.55111	10.5115	Cyto - Female	10.5115	3.55111	Cyto - Female	CYTO			4833411C07RIK	0
ncRNA_inter_chr8_6743		chr8	10897502	10923613	+	10897502	8	INTERGENIC	3	DOWN	3		0	0	0	1	3	7	DOWN	36.8687	-2.3375	CB - Female	0	0	0	0	0	1	1	0	1	0	0	3	3	16.7298	36.8687	CB - Female	36.8687	16.7298	CB - Female	NUC	CB	CB	4833411C07RIK	0
ncRNA_inter_chr16_13309		chr16	42876078	42881620	+	42876078	1	INTERGENIC	3	DOWN	2		0	0	0	0	0	2	DOWN	14.3971	-2.62852	Nuc - Female	0	0	1	0	0	0	1	0	0	0	1	1	2	39.9454	42.8116	CB - Male	42.8116	39.9454	CB - Male	NUC	CB	CB	4932412D23RIK	204	4932412D23RIK	-204
ncRNA_inter_chr10_9263		chr10	111011181	111018947	-	111018947	1	INTERGENIC	3	DOWN	4		0	1	0	1	0	6	DOWN	10.2594	-4.4043	CB - Female	0	0	0	0	0	0	1	1	1	1	0	4	4	2.46619	10.2594	CB - Female	10.2594	2.46619	CB - Female	NUC	CB	CB	4933440J02RIK	4828
ncRNA_inter_chr10_9264		chr10	111019131	111048746	+	111019131	7	INTERGENIC	3	DOWN	6		0	2	0	1	2	11	DOWN	36.144	-4.77174	CB - Female	0	0	0	1	0	1	1	1	1	1	1	5	6	10.4177	22.4596	CB - Male	36.144	8.31087	CB - Female		CB		4933440J02RIK	0
ncRNA_inter_chr5_4008		chr5	22063262	22079506	-	22079506	2	INTERGENIC	3	DOWN	3		0	2	0	1	0	6	DOWN	0.250595	-6.44344	CB - Female	0	0	0	0	0	0	1	1	1	0	0	3	3	0.0408346	0.250595	CB - Female	0.250595	0.0408346	CB - Female		CB		6030443J06RIK	0
ncRNA_inter_chr2_1594		chr2	103969173	103978057	+	103969173	2	INTERGENIC	3	DOWN	3	DOWN	1	0	0	2	2	8	DOWN	15.7361	-4.68121	CB - Female	0	0	0	1	1	0	0	0	1	0	2	1	3	3.66184	15.7361	CB - Female	15.7361	3.66184	CB - Female		CB		A930018P22RIK	4271
ncRNA_as_chr1_252		chr1	60507134	60522048	-	60522048	1	ANTISENSE	3	DOWN	2		0	1	0	0	0	3	DOWN	25.6032	-3.11052	NP - Male	0	1	1	0	0	0	0	0	0	0	2	0	2	159.594	246.205	CB - Male	246.205	159.594	CB - Male	NUC	CB	CB	ABI2	0
ncRNA_as_chr9_8419		chr9	121816050	121817747	-	121817747	1	ANTISENSE	3	DOWN	3	DOWN	1	0	1	1	0	6	DOWN	0.598072	-7.74065	CB - Female	0	0	0	1	0	0	1	0	1	0	1	2	3	0.127853	0.301606	CBnPAs - Female	0.598072	0.0792769	CB - Female				ACKR2	0
ncRNA_inter_chr9_8417		chr9	121798503	121802180	-	121802180	1	INTERGENIC	3	DOWN	2	DOWN	1	1	0	1	0	5	DOWN	2.12423	-5.95351	CB - Male	0	0	0	1	1	0	0	0	0	0	2	0	2	1.04699	2.77715	CB - Female	2.77715	1.04699	CB - Female		CB		ACKR2	5293
ncRNA_inter_chr8_6944		chr8	41744821	41746983	+	41744821	2	INTERGENIC	3	DOWN	2	DOWN	1	0	1	0	0	4	DOWN	1.99968	-9.82897	CB - Female	0	0	0	0	0	0	1	0	1	0	0	2	2	0.950161	2.16465	CB - Male	2.16465	0.950161	CB - Male				ADAM24	13465
ncRNA_inter_chr19_15132		chr19	54272968	54398594	+	54272968	13	INTERGENIC	3	DOWN	3		0	0	0	1	2	6	DOWN	2.85902	-4.23899	CB - Male	0	1	0	1	1	0	0	0	0	0	3	0	3	1.70347	2.06335	CBnPAs - Female	2.85902	0.763947	CB - Male		CB		ADRA2A	149497
ncRNA_inter_chr15_12875		chr15	96992139	97004625	+	96992139	3	INTERGENIC	3	DOWN	2		0	0	1	0	2	5	DOWN	5.72967	-3.67522	Cyto - Female	0	0	0	0	0	1	1	0	0	0	0	2	2	1.63668	5.72967	Cyto - Female	5.72967	1.63668	Cyto - Female				AMIGO2	69880
ncRNA_inter_chr15_12439		chr15	27389537	27396159	-	27396159	4	INTERGENIC	3	DOWN	5	DOWN	1	0	0	1	0	7	DOWN	15.1772	-3.68316	CB - Female	0	0	1	1	0	0	1	1	1	0	2	3	5	4.37276	15.1772	CB - Female	15.1772	4.37276	CB - Female		CB	CB	ANK	273	ANK	-273
ncRNA_inter_chr9_7819		chr9	31892516	31895512	+	31892516	1	INTERGENIC	3	DOWN	2	DOWN	1	0	0	0	0	3	DOWN	1.79209	-2.73798	CB - Male	0	0	1	1	0	0	0	0	0	0	2	0	2	1.50778	2.30108	CB - Female	2.30108	1.50778	CB - Female	NUC	CB	CB	ARHGAP32	28209
ncRNA_inter_chr12_10561		chr12	53498951	53554875	-	53554875	2	INTERGENIC	3	DOWN	3		0	0	0	2	0	5	DOWN	10.4279	-2.05209	CB - Male	0	0	0	1	0	0	0	0	1	1	1	2	3	5.59632	10.4279	CB - Male	10.4279	5.59632	CB - Male		CB		ARHGAP5	62189
ncRNA_inter_chr2_1302		chr2	52234136	52245828	+	52234136	6	INTERGENIC	3	DOWN	4		0	0	1	0	3	8	DOWN	8.87331	-1.93318	CB - Female	0	0	0	0	0	1	1	0	1	1	0	4	4	4.83047	8.87331	CB - Female	8.87331	4.83047	CB - Female		CB		ARL5A	7643
ncRNA_inter_chr11_9925		chr11	81791814	81833489	-	81833489	9	INTERGENIC	3	DOWN	4	DOWN	1	0	1	1	1	8	DOWN	45.3676	-2.17823	CB - Male	0	1	1	1	1	0	0	0	0	0	4	0	4	23.3299	45.3676	CB - Male	45.3676	23.3299	CB - Male	NUC	CB		ASIC2	9917
ncRNA_as_chr6_5261		chr6	72177726	72184502	+	72177726	3	ANTISENSE	3	DOWN	5		0	1	0	0	0	6	DOWN	15.2351	-2.59403	CBnPAs - Female	0	0	0	0	0	1	1	1	1	1	0	5	5	9.48963	10.2449	CBnPAs - Male	15.2351	5.18062	CBnPAs - Female		CB	CBNPAS	ATOH8	0
ncRNA_inter_chr10_9361		chr10	121793298	121817115	-	121817115	3	INTERGENIC	3	DOWN	4		0	0	0	2	0	6	DOWN	31.4557	-4.11915	CB - Female	0	0	0	1	0	0	1	0	1	1	1	3	4	7.937	31.4557	CB - Female	31.4557	7.937	CB - Female		CB		AVPR1A	68440
ncRNA_inter_chr10_9362		chr10	121862309	121863019	+	121862309	1	INTERGENIC	3	DOWN	3		0	0	0	1	0	4	DOWN	15.7815	-2.71471	CBnPAs - Female	0	0	0	0	1	0	0	0	1	1	1	2	3	5.21941	15.7815	CBnPAs - Female	15.7815	5.21941	CBnPAs - Female		CB	CBNPAS	AVPR1A	22536
ncRNA_inter_chr10_9366		chr10	121869816	121870293	+	121869816	1	INTERGENIC	3	DOWN	5	DOWN	1	1	0	1	0	8	DOWN	1.70051	-6.41535	CB - Female	0	0	1	1	0	0	1	1	1	0	2	3	5	0.281017	1.53501	NP - Female	1.70051	0.271167	CB - Female				AVPR1A	15262
ncRNA_inter_chr2_1421		chr2	67830798	67833004	+	67830798	1	INTERGENIC	3	DOWN	2		0	1	0	0	0	3	DOWN	6.65968	-4.40339	Nuc - Female	0	0	1	0	0	0	1	0	0	0	1	1	2	64.7641	73.597	CB - Male	135.248	54.8271	CB - Female	NUC	CB	CB	B3GALT1	109725
ncRNA_inter_chr2_1422		chr2	67833076	67840328	+	67833076	2	INTERGENIC	3	DOWN	3		0	0	0	1	0	4	DOWN	118.845	-2.73136	CB - Female	0	0	1	0	0	0	1	0	1	0	1	2	3	53.2281	72.7119	CB - Male	118.845	45.7232	CB - Female	NUC	CB		B3GALT1	102401
ncRNA_inter_chr2_1424		chr2	67853998	67860427	+	67853998	2	INTERGENIC	3	DOWN	3		0	0	0	1	0	4	DOWN	39.1795	-2.40949	CB - Female	0	0	1	0	0	0	1	0	1	0	1	2	3	20.5817	19.6302	CB - Male	39.1795	17.0086	CB - Female	NUC	CB	CB	B3GALT1	82302
ncRNA_inter_chr2_1425		chr2	67862230	67862950	+	67862230	1	INTERGENIC	3	DOWN	3	DOWN	1	0	0	0	0	4	DOWN	46.8372	-3.17786	CB - Female	0	0	1	0	0	0	1	0	1	0	1	2	3	20.2225	21.0083	CB - Male	46.8372	15.3608	CB - Female	NUC	CB	CB	B3GALT1	79779
ncRNA_inter_chr2_1426		chr2	67869460	67872438	+	67869460	1	INTERGENIC	3	DOWN	2	DOWN	1	0	0	1	0	4	DOWN	35.8765	-2.35521	CB - Female	0	0	0	0	0	0	1	0	1	0	0	2	2	19.1017	16.8592	CB - Male	35.8765	15.8413	CB - Female	NUC	CB	CB	B3GALT1	70291
ncRNA_as_chr10_9385		chr10	126586108	126603770	-	126603770	4	ANTISENSE	3	DOWN	4	DOWN	1	0	0	1	0	6	DOWN	6.12742	-3.35394	CBnPAs - Male	0	1	1	1	1	0	0	0	0	0	4	0	4	4.14062	4.08515	CB - Female	6.12742	1.70899	CBnPAs - Male		CB		B4GALNT1	0
ncRNA_inter_chr11_10218		chr11	120086372	120093564	-	120093564	2	INTERGENIC	3	DOWN	3		0	0	0	0	0	3	DOWN	121.538	-2.25825	CB - Male	0	1	0	1	1	0	0	0	0	0	3	0	3	59.8148	121.538	CB - Male	121.538	59.8148	CB - Male	NUC	CB		BAHCC1	697	BAHCC1	-697
ncRNA_inter_chr16_13170		chr16	24076567	24098742	-	24098742	5	INTERGENIC	3	DOWN	5	DOWN	1	2	4	2	3	17	DOWN	13.445	-4.15352	CBnPAs - Female	0	0	0	0	0	1	1	1	1	1	0	5	5	8.71112	31.6199	NP - Male	31.6199	8.71112	NP - Male			CBNPAS	BCL6	87870
ncRNA_inter_chr1_636		chr1	152964885	152968405	-	152968405	1	INTERGENIC	3	DOWN	3		0	0	0	0	0	3	DOWN	11.1406	-8.00092	CBnPAs - Male	0	0	1	1	1	0	0	0	0	0	3	0	3	1.75686	3.23533	CBnPAs - Female	11.1406	1.27247	CBnPAs - Male			CBNPAS	C730036E19RIK	16759
ncRNA_inter_chr11_10202		chr11	118947696	118953147	-	118953147	2	INTERGENIC	3	DOWN	2		0	0	1	2	0	5	DOWN	2.25038	-3.0411	CBnPAs - Female	0	0	0	0	1	0	0	0	0	1	1	1	2	0.71427	1.91091	CBnPAs - Male	2.25038	0.66569	CBnPAs - Female			CBNPAS	CBX4	146
ncRNA_as_chr10_8847		chr10	41272741	41280437	+	41272741	4	ANTISENSE	3	DOWN	4		0	0	1	1	2	8	DOWN	13.9794	-2.95915	CB - Female	0	0	1	1	0	0	1	0	1	0	2	2	4	5.0042	13.9794	CB - Female	13.9794	5.0042	CB - Female		CB		CCDC162	0
ncRNA_inter_chr2_2085		chr2	178226703	178230962	+	178226703	4	INTERGENIC	3	DOWN	4		0	0	0	0	2	6	DOWN	1.56791	-226.356	Nuc - Female	0	0	0	0	0	0	1	1	1	1	0	4	4	0.0503874	1.21935	CB - Female	1.56791	N/A	Nuc - Female				CDH26	4633
ncRNA_as_chr15_12920		chr15	100505061	100518964	+	100505061	3	ANTISENSE	3	DOWN	6	DOWN	1	3	0	2	0	12	DOWN	23.5903	-5.30938	CB - Male	0	1	0	1	0	1	1	0	1	1	2	4	6	5.74582	20.8286	CB - Female	23.5903	5.10522	CB - Male		CB		CELA1	0
ncRNA_inter_chr6_5638		chr6	128592095	128595782	-	128595782	4	INTERGENIC	3	DOWN	2	DOWN	1	0	1	2	0	6	DOWN	1.99025	-4.13128	NP - Male	0	0	1	0	1	0	0	0	0	0	2	0	2	1.5041	2.01401	CB - Female	2.11056	1.31398	NP - Female				CLEC2H	16621
ncRNA_inter_chr4_3157		chr4	41595127	41598639	+	41595127	1	INTERGENIC	3	DOWN	2	DOWN	1	2	0	1	0	6	DOWN	1.07154	-3.15412	CBnPAs - Female	0	0	0	0	0	0	0	1	0	1	0	2	2	0.304155	0.782838	CB - Female	1.07154	0.289209	CBnPAs - Female		CB		CNTFR	5890
ncRNA_inter_chr2_1882		chr2	153411245	153412989	-	153412989	1	INTERGENIC	3	DOWN	4		0	0	0	1	0	5	DOWN	1.68416	-8.89679	CB - Female	0	0	0	0	0	1	1	1	1	0	0	4	4	0.187943	1.68416	CB - Female	1.68416	0.187943	CB - Female				COMMD7	29677
ncRNA_as_chr15_12957		chr15	103116797	103120774	-	103120774	4	ANTISENSE	3	DOWN	3		0	0	0	1	0	4	DOWN	0.830002	-5.57778	CB - Female	0	0	0	0	0	1	1	0	1	0	0	3	3	0.16333	0.830002	CB - Female	0.830002	0.16333	CB - Female				COPZ1	0
ncRNA_as_chr10_9176		chr10	94781094	94787730	+	94781094	2	ANTISENSE	3	DOWN	2		0	0	0	0	0	2	DOWN	1.08043	-2.76431	CB - Female	0	0	0	0	0	0	1	0	1	0	0	2	2	0.41334	1.08043	CB - Female	1.08043	0.41334	CB - Female		CB	CB	CRADD	0
ncRNA_inter_chr1_838		chr1	174580606	174627437	+	174580606	4	INTERGENIC	3	DOWN	2		0	0	0	1	1	4	DOWN	12.3391	-1.99374	CBnPAs - Male	0	0	0	0	1	0	0	0	1	0	1	1	2	10.5553	21.524	CBnPAs - Female	21.524	10.5553	CBnPAs - Female		CB	CBNPAS	CRP	750
ncRNA_as_chr18_14408		chr18	35985177	35991888	-	35991888	2	ANTISENSE	3	DOWN	3		0	0	0	2	0	5	DOWN	11.6293	-2.2084	CB - Female	0	0	0	0	0	0	1	0	1	1	0	3	3	6.31667	12.1895	CB - Male	12.1895	6.31667	CB - Male		CB		CXXC5	0
ncRNA_as_chr19_15010		chr19	39878641	39953673	+	39878641	2	ANTISENSE	3	DOWN	3		0	0	0	0	0	3	DOWN	0.374786	-12.2814	CB - Female	0	0	0	0	0	0	1	1	1	0	0	3	3	0.0307016	0.374786	CB - Female	0.374786	0.0307016	CB - Female			CB	CYP2C40,CYP2C69	0
ncRNA_intra_chr19_15008		chr19	39861396	39935056	-	39935056	2	INTRAGENIC_SENSE	3	DOWN	2	DOWN	1	0	0	0	0	3	DOWN	0.198524	-20.4912	NP - Female	0	0	0	0	0	0	0	1	1	0	0	2	2	0.278765	1.03449	CBnPAs - Female	1.03449	0.278765	CBnPAs - Female			CBNPAS	CYP2C40,CYP2C69	0
ncRNA_as_chr5_4731		chr5	146229281	146407659	+	146229281	2	ANTISENSE	3	DOWN	3	DOWN	1	0	0	0	0	4	DOWN	8.59654	-133.715	CB - Female	0	0	0	0	0	0	1	1	1	0	0	3	3	1.55102	6.56366	CBnPAs - Female	8.59654	0.0531107	CB - Female		CB	CBNPAS	CYP3A16,CYP3A41A,CYP3A41B	0
ncRNA_as_chr5_4745		chr5	146525947	146612187	+	146525947	2	ANTISENSE	3	DOWN	4	DOWN	1	0	0	0	0	5	DOWN	17.2561	-7.67001	CBnPAs - Female	0	0	0	0	0	0	1	1	1	1	0	4	4	2.04386	17.2561	CBnPAs - Female	17.2561	2.04386	CBnPAs - Female	NUC			CYP3A44	0
ncRNA_as_chr6_5038		chr6	38078483	38080728	+	38078483	1	ANTISENSE	3	DOWN	3	DOWN	1	0	0	1	0	5	DOWN	0.438471	-9.65126	CB - Female	0	0	0	0	0	0	1	1	1	0	0	3	3	0.0651753	0.158334	CBnPAs - Female	0.438471	0.0454035	CB - Female				D630045J12RIK	0	ATP6V0A4	-3898
ncRNA_inter_chr11_9963		chr11	86653214	86653692	-	86653692	1	INTERGENIC	3	DOWN	3		0	0	0	0	0	3	DOWN	24.1753	-3.10148	CB - Female	0	0	0	1	1	0	0	0	1	0	2	1	3	8.16687	24.1753	CB - Female	24.1753	8.16687	CB - Female		CB	CB	DHX40	32053
ncRNA_inter_chr11_9964		chr11	86653999	86656921	-	86656921	1	INTERGENIC	3	DOWN	3		0	0	0	0	0	3	DOWN	13.0791	-3.35021	CB - Female	0	0	0	1	1	0	0	0	1	0	2	1	3	4.12554	13.0791	CB - Female	13.0791	4.12554	CB - Female		CB	CB	DHX40	32838
ncRNA_inter_chr11_9966		chr11	86663813	86666555	-	86666555	1	INTERGENIC	3	DOWN	7		0	0	0	0	0	7	DOWN	142.471	-2.31747	CB - Female	0	1	1	1	1	0	1	0	1	1	4	3	7	63.5046	142.471	CB - Female	142.471	63.5046	CB - Female	NUC	CB	CB	DHX40	42652
ncRNA_inter_chr11_9967		chr11	86666761	86677667	-	86677667	1	INTERGENIC	3	DOWN	6		0	0	0	0	0	6	DOWN	92.9999	-2.92668	CB - Female	0	0	1	1	1	0	0	1	1	1	3	3	6	33.0931	92.9999	CB - Female	92.9999	33.0931	CB - Female	NUC	CB		DHX40	45600
ncRNA_inter_chr16_13211		chr16	31570610	31580528	+	31570610	2	INTERGENIC	3	DOWN	5	DOWN	1	0	0	0	0	6	DOWN	2.49495	-6.24276	CB - Male	0	0	0	1	0	0	1	1	1	1	1	4	5	0.451956	2.49495	CB - Male	2.49495	0.451956	CB - Male				DLG1	83001
ncRNA_inter_chr10_9202		chr10	95318068	95336765	+	95318068	1	INTERGENIC	3	DOWN	3		0	1	0	1	0	5	DOWN	58.8775	-2.18903	CB - Female	0	0	0	1	0	0	1	0	1	0	1	2	3	28.3903	58.8775	CB - Female	58.8775	28.3903	CB - Female	NUC	CB		EEA1	66532
ncRNA_inter_chr13_11557		chr13	75840132	75844761	-	75844761	1	INTERGENIC	3	DOWN	2		0	0	0	0	0	2	DOWN	7.2255	-2.01909	CB - Female	0	0	0	0	0	0	1	0	1	0	0	2	2	4.16816	5.96014	CB - Male	7.2255	3.80744	CB - Female		CB	CB	ELL2	171	ELL2	-171
ncRNA_inter_chr1_755		chr1	164930723	164933681	+	164930723	1	INTERGENIC	3	DOWN	2		0	0	0	0	0	2	DOWN	3.85595	-16.0514	CB - Female	0	0	0	0	0	0	0	0	1	1	0	2	2	0.254853	3.85595	CB - Female	3.85595	0.254853	CB - Female		CB		FMO3	16102
ncRNA_inter_chr1_290		chr1	71860185	71888434	+	71860185	4	INTERGENIC	3	DOWN	2	MIXED	3	0	2	1	0	8	DOWN	3.31823	-4.0579	CB - Female	0	0	0	0	0	0	1	0	1	0	0	2	2	0.875135	3.31823	CB - Female	3.31823	0.875135	CB - Female		CB		FN1	160378
ncRNA_inter_chr2_1827		chr2	147701840	147726971	-	147726971	6	INTERGENIC	3	DOWN	2	UP	1	0	0	0	0	3	DOWN	11.6377	-2.84429	CBnPAs - Female	0	0	0	0	0	0	1	0	0	1	0	2	2	13.9976	6.0021	CB - Male	13.2103	5.37154	CB - Female		CB		FOXA2	141642
ncRNA_inter_chr18_14293		chr18	10993500	11011464	-	11011464	4	INTERGENIC	3	DOWN	2	DOWN	2	0	0	1	0	5	DOWN	0.673715	-3.7093	CB - Male	0	0	0	1	0	0	0	1	0	0	1	1	2	0.445878	1.01151	CBnPAs - Female	1.01151	0.445878	CBnPAs - Female		CB		GATA6	41044
ncRNA_inter_chr18_14294		chr18	11022509	11034552	+	11022509	1	INTERGENIC	3	DOWN	4		0	0	0	1	1	6	DOWN	39.1177	-2.25961	CB - Female	0	0	1	1	1	0	0	0	1	0	3	1	4	18.657	39.1177	CB - Female	39.1177	18.657	CB - Female		CB		GATA6	17956
ncRNA_inter_chr4_3651		chr4	127199638	127210284	+	127199638	4	INTERGENIC	3	DOWN	2	DOWN	1	1	4	2	4	14	DOWN	2.49296	-23.9605	NP - Female	0	0	0	0	0	1	0	1	0	0	0	2	2	0.232667	2.50629	CB - Female	2.50629	0.232667	CB - Female				GJB5	164231
ncRNA_as_chr4_3932		chr4	155391127	155405747	-	155405747	5	ANTISENSE	3	DOWN	2		0	0	0	0	0	2	DOWN	1.15184	-2.06654	Nuc - Female	0	0	1	0	0	0	1	0	0	0	1	1	2	1.25526	2.13849	CBnPAs - Female	2.13849	1.25526	CBnPAs - Female	NUC	CB	CBNPAS	GM10560,TNFRSF18	0
ncRNA_inter_chr16_13049		chr16	10323917	10327942	-	10327942	1	INTERGENIC	3	DOWN	4		0	0	2	0	3	9	DOWN	5.09454	-5.04553	CB - Female	0	0	1	0	1	0	1	0	1	0	2	2	4	2.84759	8.40196	CBnPAs - Female	8.40196	2.84759	CBnPAs - Female			CBNPAS	GM1600	0
ncRNA_inter_chr9_8101		chr9	74630992	74643995	-	74643995	2	INTERGENIC	3	DOWN	2		0	1	0	2	0	5	DOWN	0.800647	-4.79291	CB - Female	0	0	0	0	0	0	1	0	1	0	0	2	2	0.186948	0.56668	CBnPAs - Female	0.800647	0.184269	CB - Female		CB		GM16551	52249
ncRNA_inter_chr9_8104		chr9	74688204	74707524	+	74688204	4	INTERGENIC	3	DOWN	5	UP	1	2	1	3	1	13	DOWN	3.27962	-3.4373	NP - Female	0	0	0	0	1	1	1	1	1	0	1	4	5	1.21918	2.08144	NP - Male	3.27962	1.02386	NP - Female				GM16551	0
ncRNA_inter_chr17_13986		chr17	49386388	49452285	-	49452285	8	INTERGENIC	3	DOWN	6		0	2	0	0	0	8	DOWN	48.838	-2.60159	CB - Male	0	0	0	1	1	0	1	1	1	1	2	4	6	20.6191	48.838	CB - Male	48.838	20.6191	CB - Male		CB		GM17830	0
ncRNA_inter_chr5_4180		chr5	43421413	43444203	+	43421413	2	INTERGENIC	3	DOWN	2		0	0	0	1	0	3	DOWN	3.14852	-2.31586	CBnPAs - Female	0	0	0	0	0	0	0	1	0	1	0	2	2	1.96233	2.72912	CB - Male	4.24647	1.8978	CB - Female		CB		GM7854	98722
ncRNA_inter_chr19_15136		chr19	55125417	55133681	-	55133681	1	INTERGENIC	3	DOWN	2	UP	1	0	0	1	0	4	DOWN	19.6514	-2.52154	CB - Female	0	0	0	0	0	0	1	0	1	0	0	2	2	28.8674	16.8472	CB - Male	19.6514	8.44625	CB - Female	NUC	CB		GPAM	10543
ncRNA_as_chr9_7843		chr9	40131258	40139886	+	40131258	1	ANTISENSE	3	DOWN	2	DOWN	1	0	0	0	0	3	DOWN	0.263924	-7.04728	CB - Female	0	0	0	0	0	0	0	0	1	1	0	2	2	0.0719218	0.242066	CBnPAs - Female	0.263924	0.0399289	CB - Female		CB		GRAMD1B	0
ncRNA_inter_chr15_12633		chr15	62555702	62575557	-	62575557	2	INTERGENIC	3	DOWN	2		0	0	0	1	0	3	DOWN	3.52765	-6.1394	NP - Female	0	0	0	0	0	0	1	1	0	0	0	2	2	3.14497	7.50371	CBnPAs - Female	7.50371	3.14497	CBnPAs - Female				H2AFY3	504697
ncRNA_inter_chr1_928		chr1	182744096	182753102	+	182744096	1	INTERGENIC	3	DOWN	3		0	0	0	0	0	3	DOWN	9.63	-2.63931	CB - Male	0	0	1	1	1	0	0	0	0	0	3	0	3	7.60434	11.8469	CB - Female	11.8469	7.60434	CB - Female	NUC	CB	CB	H3F3A	363	H3F3A	-363
ncRNA_as_chr17_13744		chr17	24989902	25016986	-	25016986	5	ANTISENSE	3	DOWN	3		0	0	1	1	0	5	DOWN	17.1246	-2.21415	CB - Female	0	0	0	0	0	0	1	1	1	0	0	3	3	9.23724	18.0134	CBnPAs - Female	18.0134	9.23724	CBnPAs - Female		CB	CBNPAS	HAGH,IGFALS	0
ncRNA_inter_chr12_10659		chr12	74975120	74979967	+	74975120	1	INTERGENIC	3	DOWN	2		0	0	0	1	0	3	DOWN	13.5138	-2.01236	CB - Female	0	0	1	0	0	0	0	0	1	0	1	1	2	7.15026	13.5138	CB - Female	13.5138	7.15026	CB - Female		CB	CB	HIF1A	28887
ncRNA_inter_chr2_1477		chr2	75446862	75450464	-	75450464	4	INTERGENIC	3	DOWN	5	DOWN	1	0	0	0	0	6	DOWN	10.1004	-16.5534	CB - Male	0	1	1	1	1	0	1	0	0	0	4	1	5	2.35215	6.40254	CB - Female	10.1004	0.674504	CB - Male	NUC			HNRNPA3	46852
ncRNA_inter_chr3_2640		chr3	98541945	98542629	-	98542629	1	INTERGENIC	3	DOWN	2		0	0	0	2	0	4	DOWN	5.49458	-3.33437	CBnPAs - Male	0	0	0	1	1	0	0	0	0	0	2	0	2	1.51477	5.49458	CBnPAs - Male	5.49458	1.51477	CBnPAs - Male		CB	CBNPAS	HSD3B3	2770
ncRNA_inter_chr3_2663		chr3	101303277	101311603	-	101311603	4	INTERGENIC	3	DOWN	7		0	0	0	1	1	9	DOWN	2.92398	-2.22764	CBnPAs - Male	0	1	0	1	1	0	1	1	1	1	3	4	7	1.22692	2.92398	CBnPAs - Male	2.92398	1.22692	CBnPAs - Male		CB	CBNPAS	IGSF3	36295
ncRNA_inter_chr8_7180		chr8	73345499	73347859	-	73347859	2	INTERGENIC	3	DOWN	2	DOWN	1	0	0	0	0	3	DOWN	0.782376	-19.3768	CB - Male	0	1	0	1	0	0	0	0	0	0	2	0	2	0.119242	0.323006	CB - Female	0.782376	0.0368999	CB - Male				IL12RB1	178
ncRNA_inter_chr13_11070		chr13	16142889	16212907	+	16142889	4	INTERGENIC	3	DOWN	2	UP	1	2	0	0	0	5	DOWN	2.17081	-9.12378	CB - Female	0	0	0	0	0	0	0	1	1	0	0	2	2	0.577692	1.00952	CB - Male	2.17081	0.234794	CB - Female				INHBA	23846
ncRNA_as_chr10_9389		chr10	126807479	126811972	+	126807479	1	ANTISENSE	3	DOWN	2		0	0	2	2	0	6	DOWN	2.40767	-2.35655	Nuc - Female	0	0	0	0	0	1	1	0	0	0	0	2	2	5.06921	8.41943	CB - Female	8.41943	5.06921	CB - Female	NUC	CB	CB	INHBC	0
ncRNA_inter_chr5_4066		chr5	28358668	28386965	-	28386965	2	INTERGENIC	3	DOWN	2		0	1	0	1	3	7	DOWN	1.65486	-2.45347	Nuc - Female	0	0	0	0	0	1	1	0	0	0	0	2	2	2.39229	2.81572	CBnPAs - Male	3.12307	2.34888	CB - Male		CB		INSIG1	10987
ncRNA_inter_chr8_7675		chr8	129183932	129190169	+	129183932	1	INTERGENIC	3	DOWN	2		0	0	1	0	0	3	DOWN	25.8181	-3.07777	CB - Female	0	0	0	0	0	0	1	0	1	0	0	2	2	8.84836	25.8181	CB - Female	25.8181	8.84836	CB - Female	NUC	CB	CB	IRF2BP2	66597
ncRNA_inter_chr5_4779		chr5	149562593	149568799	+	149562593	1	INTERGENIC	3	DOWN	2		0	0	0	1	0	3	DOWN	31.974	-2.57509	CB - Female	0	0	0	0	0	0	0	0	1	1	0	2	2	13.3192	31.974	CB - Female	31.974	13.3192	CB - Female		CB	CB	KATNAL1	114361
ncRNA_inter_chr14_11858		chr14	21031722	21045732	-	21045732	3	INTERGENIC	3	DOWN	3		0	0	0	1	0	4	DOWN	15.9658	-2.50472	CB - Male	0	0	0	1	0	0	0	1	1	0	1	2	3	6.94204	15.9658	CB - Male	15.9658	6.94204	CB - Male		CB		KCNK5	30719
ncRNA_inter_chr14_12201		chr14	77226342	77237556	-	77237556	3	INTERGENIC	3	DOWN	2	DOWN	1	2	3	1	0	9	DOWN	6.54309	-5.14751	CB - Male	0	0	0	1	1	0	0	0	0	0	2	0	2	1.38955	6.54309	CB - Male	6.54309	1.38955	CB - Male				LACC1	186452
ncRNA_inter_chr11_9992		chr11	94135697	94152232	+	94135697	5	INTERGENIC	3	DOWN	3		0	1	2	0	3	9	DOWN	0.564994	-3.58337	CBnPAs - Male	0	0	1	1	1	0	0	0	0	0	3	0	3	0.226156	0.420081	CBnPAs - Female	0.564994	0.142879	CBnPAs - Male				LUC7L3	221
ncRNA_intra_chr15_12674		chr15	74822413	74997675	-	74997675	3	INTRAGENIC_SENSE	3	DOWN	2		0	0	0	0	0	2	DOWN	3.27032	-11.8761	CBnPAs - Male	0	0	0	1	1	0	0	0	0	0	2	0	2	8.32286	11.7366	CBnPAs - Female	11.7366	8.32286	CBnPAs - Female			CBNPAS	LY6A,LY6C1,LY6C2	0
ncRNA_as_chr15_12677		chr15	74837858	74904181	+	74837858	3	ANTISENSE	3	DOWN	3		0	0	0	1	0	4	DOWN	22.8263	-3.08985	CB - Male	0	1	0	1	1	0	0	0	0	0	3	0	3	26.7747	37.3336	CB - Female	37.3336	26.7747	CB - Female	NUC	CB	CB	LY6C1	0
ncRNA_as_chr15_12679		chr15	74989124	75046673	-	75046673	4	ANTISENSE	3	DOWN	2		0	0	0	0	0	2	DOWN	1.15925	-4.05197	CBnPAs - Male	0	0	1	0	1	0	0	0	0	0	2	0	2	1.77741	2.51982	CBnPAs - Female	2.62445	1.66057	CB - Female				LY6C2	46746
ncRNA_inter_chr10_9418		chr10	128408076	128416770	+	128408076	2	INTERGENIC	3	DOWN	2	DOWN	1	1	3	2	3	12	DOWN	3.10159	-3.18339	Nuc - Female	0	0	0	0	0	1	1	0	0	0	0	2	2	4.06967	1.91144	CB - Male	6.52583	2.9942	CBnPAs - Female			CBNPAS	METTL7B	10033
ncRNA_inter_chr18_14605		chr18	65403852	65412376	+	65403852	4	INTERGENIC	3	DOWN	2		0	2	3	2	0	9	DOWN	461.009	-2.303	Nuc - Female	0	0	1	0	0	0	1	0	0	0	1	1	2	1479.13	1364.76	CB - Male	1616.68	1193.51	CB - Female	NUC	CB		MIR122	0
ncRNA_inter_chr12_10938		chr12	111457185	111463359	-	111463359	3	INTERGENIC	3	DOWN	3	DOWN	1	0	0	3	1	8	DOWN	0.781292	-16.3007	CBnPAs - Female	0	0	0	0	0	1	0	1	0	1	0	3	3	0.039788	0.781292	CBnPAs - Female	0.781292	0.039788	CBnPAs - Female				MIR1247	52899
ncRNA_inter_chr11_9910		chr11	79559064	79567104	+	79559064	2	INTERGENIC	3	DOWN	2		0	0	1	1	0	4	DOWN	0.867241	-2.90879	NP - Female	0	0	0	0	0	1	0	1	0	0	0	2	2	1.70347	2.37207	CB - Male	2.47907	1.33759	CBnPAs - Female	NUC	CB	CBNPAS	MIR365-2	19052
ncRNA_inter_chr15_12813		chr15	85476210	85501354	+	85476210	2	INTERGENIC	3	DOWN	6		0	0	0	2	0	8	DOWN	10.6157	-2.02021	CB - Female	0	0	1	1	1	0	1	1	1	0	3	3	6	5.63974	10.6157	CB - Female	10.6157	5.63974	CB - Female	NUC	CB		MIRLET7BHG	32849
ncRNA_inter_chr15_12815		chr15	85539098	85549428	-	85549428	3	INTERGENIC	3	DOWN	4	DOWN	1	1	0	2	0	8	DOWN	0.729261	-3.69654	CB - Female	0	1	0	0	1	0	1	0	1	0	2	2	4	0.200147	0.729261	CB - Female	0.729261	0.200147	CB - Female				MIRLET7BHG	1145
ncRNA_inter_chr6_5610		chr6	124873662	124875747	-	124875747	1	INTERGENIC	3	DOWN	3	DOWN	1	0	0	1	0	5	DOWN	3.17036	-3.10761	CB - Female	0	1	0	1	0	0	0	0	1	0	2	1	3	1.08859	3.17036	CB - Female	3.17036	1.08859	CB - Female	NUC	CB	CB	MLF2	5659
ncRNA_inter_chr1_292		chr1	71937681	71985205	-	71985205	5	INTERGENIC	3	DOWN	9		0	0	2	2	0	13	DOWN	88.5524	-3.86227	CB - Female	0	1	1	1	1	1	1	1	1	1	4	5	9	24.1145	88.5524	CB - Female	88.5524	24.1145	CB - Female				MREG	220602
ncRNA_inter_chr9_8178		chr9	89142952	89157671	+	89142952	1	INTERGENIC	3	DOWN	2		0	0	0	0	0	2	DOWN	4.53007	-2.25097	CB - Female	0	0	0	1	0	0	0	0	1	0	1	1	2	4.16348	7.11274	CBnPAs - Female	7.11274	4.16348	CBnPAs - Female	NUC	CB	CBNPAS	MTHFS	7890
ncRNA_inter_chr9_8179		chr9	89158258	89166785	+	89158258	1	INTERGENIC	3	DOWN	2		0	0	0	1	0	3	DOWN	12.0786	-2.0637	CB - Female	0	0	0	0	0	0	1	0	1	0	0	2	2	16.4518	27.2458	CBnPAs - Female	27.2458	16.4518	CBnPAs - Female		CB	CBNPAS	MTHFS	23196
ncRNA_inter_chr6_5023		chr6	35798121	35814315	-	35814315	3	INTERGENIC	3	DOWN	3		0	2	0	0	0	5	DOWN	5.02026	-16.1291	CBnPAs - Female	0	0	0	0	0	0	1	0	1	1	0	3	3	1.05385	4.19372	CBnPAs - Male	5.02026	0.278537	CBnPAs - Female				MTPN	308234
ncRNA_inter_chr15_12560		chr15	58971833	58978357	+	58971833	1	INTERGENIC	3	DOWN	4		0	1	0	0	0	5	DOWN	36.3652	-11.6058	CB - Female	0	0	0	1	0	0	1	1	1	0	1	3	4	3.82086	14.4689	CBnPAs - Female	36.3652	3.32462	CB - Female		CB		MTSS1	58253
ncRNA_inter_chr15_12561		chr15	58978485	58995194	+	58978485	1	INTERGENIC	3	DOWN	3		0	0	0	0	0	3	DOWN	4.40711	-18.4102	CB - Female	0	0	0	1	1	0	0	0	1	0	2	1	3	0.930827	3.37771	CBnPAs - Female	4.40711	0.255745	CB - Female		CB		MTSS1	64905
ncRNA_as_chr4_3292		chr4	60966348	61183113	+	60966348	2	ANTISENSE	3	DOWN	2		0	0	0	0	0	2	DOWN	0.379291	-6.90258	CBnPAs - Male	0	0	0	1	1	0	0	0	0	0	2	0	2	0.589871	0.681035	CBnPAs - Female	0.681035	0.589871	CBnPAs - Female			CBNPAS	MUP16	0	MUP14	-1319
ncRNA_inter_chr16_13471		chr16	86817141	86935843	+	86817141	6	INTERGENIC	3	DOWN	4		0	0	1	1	0	6	DOWN	3.54598	-2.44722	CB - Female	0	0	0	1	1	0	1	0	1	0	2	2	4	1.54438	3.54598	CB - Female	3.54598	1.54438	CB - Female		CB		N6AMT1	418587
ncRNA_inter_chr1_48		chr1	13370507	13371567	-	13371567	1	INTERGENIC	3	DOWN	2		0	0	0	0	0	2	DOWN	0.617746	-8.68562	CB - Female	0	0	0	0	0	0	1	0	1	0	0	2	2	0.0747444	0.617746	CB - Female	0.617746	0.0747444	CB - Female		CB		NCOA2	6344
ncRNA_inter_chr1_53		chr1	13385641	13388927	-	13388927	1	INTERGENIC	3	DOWN	2	DOWN	2	0	0	0	0	4	DOWN	2.04677	-14.4368	CB - Female	0	0	0	0	0	0	0	0	1	1	0	2	2	0.277303	1.22665	CBnPAs - Female	2.04677	0.135082	CB - Female		CB		NCOA2	21478
ncRNA_inter_chr1_55		chr1	13392710	13394493	-	13394493	1	INTERGENIC	3	DOWN	4		0	0	0	0	0	4	DOWN	4.07217	-12.5061	CB - Female	0	0	0	1	0	0	1	0	1	1	1	3	4	0.351909	4.07217	CB - Female	4.07217	0.351909	CB - Female		CB	CB	NCOA2	28547
ncRNA_inter_chr1_58		chr1	13406400	13407586	-	13407586	1	INTERGENIC	3	DOWN	2		0	0	0	0	0	2	DOWN	0.634686	-19.2266	CB - Female	0	0	0	0	0	0	0	0	1	1	0	2	2	0.0444253	0.295102	CBnPAs - Female	0.634686	0.028255	CB - Female		CB		NCOA2	42237
ncRNA_inter_chr1_62		chr1	13416539	13419688	-	13419688	1	INTERGENIC	3	DOWN	2	DOWN	1	0	0	0	0	3	DOWN	2.25512	-7.35029	CB - Female	0	0	0	0	0	0	0	0	1	1	0	2	2	0.324822	2.25512	CB - Female	2.25512	0.324822	CB - Female		CB		NCOA2	52376
ncRNA_inter_chr1_63		chr1	13422740	13424457	-	13424457	1	INTERGENIC	3	DOWN	2	DOWN	1	0	0	0	0	3	DOWN	2.68319	-7.08556	CB - Female	0	0	0	0	0	0	0	0	1	1	0	2	2	0.377803	2.68319	CB - Female	2.68319	0.377803	CB - Female				NCOA2	58577
ncRNA_as_chr1_539		chr1	134486838	134492439	+	134486838	1	ANTISENSE	3	DOWN	2		0	0	0	1	0	3	DOWN	26.1568	-3.29571	CBnPAs - Male	0	0	0	0	1	0	0	0	0	1	1	1	2	9.00036	25.699	CBnPAs - Female	26.1568	7.39092	CBnPAs - Male		CB	CBNPAS	NFASC	0
ncRNA_inter_chr2_1479		chr2	75542834	75549094	+	75542834	2	INTERGENIC	3	DOWN	2		0	0	0	0	0	2	DOWN	1.51313	-3.54705	Nuc - Male	0	1	1	0	0	0	0	0	0	0	2	0	2	0.77796	0.855245	CBnPAs - Female	1.51313	0.435263	Nuc - Male				NFE2L2	137	NFE2L2	-137
ncRNA_inter_chr5_4115		chr5	33789074	33802388	-	33802388	3	INTERGENIC	3	DOWN	5	UP	1	0	0	0	0	6	DOWN	22.5286	-4.27745	CBnPAs - Female	0	0	0	0	0	1	1	1	1	1	0	5	5	4.76905	22.5286	CBnPAs - Female	22.5286	4.76905	CBnPAs - Female		CB		NKX1-1	12336
ncRNA_inter_chr17_14206		chr17	91814085	91823311	+	91814085	1	INTERGENIC	3	DOWN	2		0	0	0	0	0	2	DOWN	13.8861	-3.20578	CB - Female	0	0	0	0	0	0	0	1	1	0	0	2	2	11.7904	7.58488	CBnPAs - Male	13.8861	4.73096	CB - Female	NUC	CB	CBNPAS	NRXN1	321944
ncRNA_inter_chr8_7423		chr8	116533748	116620445	-	116620445	10	INTERGENIC	3	DOWN	3	DOWN	1	2	4	1	3	14	DOWN	18.1654	-2.03786	CBnPAs - Male	0	0	0	0	1	1	0	0	1	0	1	2	3	16.0273	25.3217	CB - Male	25.3217	16.0273	CB - Male		CB		NUDT7	37029
ncRNA_as_chr18_14302		chr18	13021106	13031259	+	13021106	3	ANTISENSE	3	DOWN	4	DOWN	1	0	0	0	0	5	DOWN	7.01625	-2.20221	CB - Female	0	0	0	1	0	0	1	0	1	1	1	3	4	3.39617	7.01625	CB - Female	7.01625	3.39617	CB - Female	NUC	CB		OSBPL1A	0
ncRNA_inter_chr2_1782		chr2	136254309	136306403	-	136306403	4	INTERGENIC	3	DOWN	5		0	0	1	2	3	11	DOWN	53.3064	-3.53739	CB - Male	0	0	1	1	1	1	1	0	0	0	3	2	5	49.8673	86.3089	CB - Female	86.3089	49.8673	CB - Female		CB		PAK7	40607
ncRNA_inter_chr3_2898		chr3	131139305	131139910	-	131139910	1	INTERGENIC	3	DOWN	2		0	0	0	0	0	2	DOWN	1.38754	-2.67027	CBnPAs - Male	0	0	0	0	1	0	1	0	0	0	1	1	2	1.05642	1.86335	CBnPAs - Female	1.86335	1.05642	CBnPAs - Female			CBNPAS	PAPSS1	87822
ncRNA_inter_chr6_5323		chr6	86447930	86455100	+	86447930	2	INTERGENIC	3	DOWN	3		0	0	0	1	0	4	DOWN	35.3891	-2.6927	CB - Female	0	0	0	1	0	0	0	0	1	1	1	2	3	14.1447	35.3891	CB - Female	35.3891	14.1447	CB - Female	NUC	CB	CB	PCBP1	19391
ncRNA_inter_chrX_15297		chrX	34073989	34137925	+	34073989	2	INTERGENIC	3	DOWN	2		0	1	0	3	0	6	DOWN	23.0805	-4.66125	CB - Male	0	0	0	1	1	0	0	0	0	0	2	0	2	7.4717	3.78855	CB - Female	23.0805	5.45468	CB - Male		CB		PGRMC1	295
ncRNA_inter_chr11_9888		chr11	77793496	77796060	-	77796060	1	INTERGENIC	3	DOWN	2		0	0	0	0	0	2	DOWN	0.565741	-2.03779	CB - Female	0	0	0	0	0	0	1	0	1	0	0	2	2	0.331181	0.592918	CB - Male	0.592918	0.331181	CB - Male	NUC	CB	CB	PHF12	258	PHF12	-258
ncRNA_inter_chr9_8052		chr9	65449581	65455302	-	65455302	1	INTERGENIC	3	DOWN	2		0	0	0	0	0	2	DOWN	18.7653	-2.75306	CB - Male	0	0	0	1	1	0	0	0	0	0	2	0	2	12.6707	20.978	CB - Female	20.978	12.6707	CB - Female	NUC	CB		PIF1	5813
ncRNA_as_chr15_12818		chr15	85652073	85660217	+	85652073	1	ANTISENSE	3	DOWN	2	DOWN	1	0	3	1	0	7	DOWN	48.9391	-1.90601	CBnPAs - Male	0	0	0	0	1	0	1	0	0	0	1	1	2	23.8728	48.9391	CBnPAs - Male	48.9391	23.8728	CBnPAs - Male	NUC	CB	CBNPAS	PKDREJ	0
ncRNA_inter_chr16_13342		chr16	45914050	45919703	-	45919703	1	INTERGENIC	3	DOWN	2		0	0	0	1	0	3	DOWN	15.1215	-3.14811	CB - Male	0	0	0	1	0	0	0	0	1	0	1	1	2	21.9655	38.7197	CBnPAs - Female	42.6559	21.7787	CBnPAs - Male		CB	CBNPAS	PLCXD2	39671
ncRNA_inter_chr16_13346		chr16	45936067	45942753	-	45942753	1	INTERGENIC	3	DOWN	4		0	1	0	2	0	7	DOWN	49.8048	-1.83791	CBnPAs - Male	0	1	1	0	1	0	1	0	0	0	3	1	4	72.8502	89.4502	CB - Female	96.629	58.3061	CB - Male	NUC	CB		PLCXD2	16621
ncRNA_inter_chr1_546		chr1	135125454	135129968	+	135125454	1	INTERGENIC	3	DOWN	2		0	0	0	0	0	2	DOWN	4.47547	-2.22076	CBnPAs - Male	0	0	0	0	1	0	0	0	0	1	1	1	2	1.85785	4.47547	CBnPAs - Male	4.47547	1.85785	CBnPAs - Male		CB		PLEKHA6	12706
ncRNA_inter_chr13_11752		chr13	111246355	111322767	+	111246355	4	INTERGENIC	3	DOWN	2		0	0	0	0	0	2	DOWN	28.2281	-2.51817	CBnPAs - Female	0	0	0	0	0	0	0	0	1	1	0	2	2	13.0691	26.0352	CBnPAs - Male	28.2281	9.85331	CBnPAs - Female		CB		PLK2	55305
ncRNA_inter_chr19_14979		chr19	36834981	36837046	-	36837046	1	INTERGENIC	3	DOWN	2	DOWN	2	0	0	0	0	4	DOWN	12.3633	-3.72571	CB - Female	0	0	0	0	0	0	0	0	1	1	0	2	2	5.3925	13.2311	CB - Male	13.2311	5.3925	CB - Male		CB		PPP1R3C	23888
ncRNA_inter_chr9_7939		chr9	50664025	50664577	+	50664025	1	INTERGENIC	3	DOWN	3		0	0	0	0	0	3	DOWN	10.7367	-2.87825	CB - Female	0	0	0	1	0	0	1	0	1	0	1	2	3	4.11843	10.6339	CB - Male	10.7367	3.92801	CB - Female	NUC	CB	CB	PPP2R1B	452
ncRNA_inter_chr1_557		chr1	135837074	135849908	+	135837074	1	INTERGENIC	3	DOWN	6		0	0	1	2	0	9	DOWN	61.2297	-3.35046	CB - Male	0	0	1	1	1	0	1	1	1	0	3	3	6	20.4454	61.2297	CB - Male	61.2297	20.4454	CB - Male		CB		PRELP	19097
ncRNA_as_chr1_978		chr1	191868809	191945757	+	191868809	6	ANTISENSE	3	DOWN	2	DOWN	1	0	0	0	0	3	DOWN	2.13308	-3.23688	CB - Female	0	0	0	0	0	0	0	0	1	1	0	2	2	1.00972	1.89628	CB - Male	2.13308	0.694227	CB - Female		CB		PROX1	0
ncRNA_as_chr10_9007		chr10	74505395	74516497	-	74516497	3	ANTISENSE	3	DOWN	2		0	0	0	3	1	6	DOWN	3.34149	-2.57578	CBnPAs - Male	0	0	0	0	1	0	1	0	0	0	1	1	2	1.96421	4.65782	CBnPAs - Female	4.65782	1.96421	CBnPAs - Female			CBNPAS	RAB36	0
ncRNA_as_chr9_8053		chr9	65455353	65478502	-	65478502	1	ANTISENSE	3	DOWN	2		0	0	0	1	0	3	DOWN	26.3887	-2.10989	CB - Male	0	0	0	1	0	0	1	0	0	0	1	1	2	20.6378	34.4184	CB - Female	34.4184	20.6378	CB - Female	NUC	CB		RBPMS2	0
ncRNA_inter_chr1_1019		chr1	193781777	193782892	+	193781777	1	INTERGENIC	3	DOWN	3		0	0	0	1	0	4	DOWN	32.4145	-3.02179	CB - Female	0	0	0	1	0	0	0	0	1	1	1	2	3	12.5382	30.4646	CB - Male	32.4145	11.2862	CB - Female	NUC	CB	CB	RD3	18359
ncRNA_inter_chr18_14551		chr18	60916532	60924660	+	60916532	1	INTERGENIC	3	DOWN	2		0	0	0	1	0	3	DOWN	2.31109	-2.98218	CB - Male	0	0	0	1	0	0	0	0	0	1	1	1	2	0.895366	2.29034	CB - Female	2.31109	0.867339	CB - Male		CB		RPS14	9590
ncRNA_inter_chr3_2747		chr3	115398340	115402772	-	115402772	1	INTERGENIC	3	DOWN	2		0	0	0	1	0	3	DOWN	47.158	-2.39887	CB - Female	0	0	0	0	0	0	1	0	1	0	0	2	2	41.3104	43.5108	CB - Male	47.158	20.7125	CB - Female	NUC	CB	CB	S1PR1	10579
ncRNA_inter_chr10_8474		chr10	8641747	8642640	-	8642640	1	INTERGENIC	3	DOWN	2		0	0	0	0	0	2	DOWN	24.9611	-2.73209	CB - Female	0	0	0	0	0	0	1	0	1	0	0	2	2	9.71584	24.9611	CB - Female	24.9611	9.71584	CB - Female	NUC	CB	CB	SASH1	35880
ncRNA_as_chr2_1343		chr2	65391852	65419227	+	65391852	7	ANTISENSE	3	DOWN	2	DOWN	1	2	2	3	2	12	DOWN	0.471603	-5.11941	CBnPAs - Male	0	0	0	0	1	0	1	0	0	0	1	1	2	0.272933	0.222497	CB - Female	0.625191	0.217532	CBnPAs - Female			CBNPAS	SCN3A	0
ncRNA_inter_chr2_1344		chr2	65423026	65428096	+	65423026	1	INTERGENIC	3	DOWN	3		0	0	0	1	0	4	DOWN	2.03229	-19.2252	CB - Male	0	1	0	1	0	0	0	0	1	0	2	1	3	0.339557	1.85654	CB - Female	2.03229	0.105376	CB - Male				SCN3A	17478
ncRNA_as_chr8_7521		chr8	120194330	120217109	+	120194330	8	ANTISENSE	3	DOWN	2	UP	1	1	1	2	4	11	DOWN	28.1473	-2.09385	CB - Female	0	0	0	0	0	0	1	0	1	0	0	2	2	31.0008	13.2285	CB - Male	28.1473	14.0648	CB - Female				SDR42E1	0
ncRNA_inter_chr15_12319		chr15	3195254	3208922	+	3195254	4	INTERGENIC	3	DOWN	5	DOWN	1	0	2	0	3	11	DOWN	4.54095	-2.3451	CBnPAs - Female	0	0	0	1	1	0	0	1	1	1	2	3	5	2.11067	4.49742	CBnPAs - Male	4.54095	1.70397	CBnPAs - Female			CBNPAS	SEPP1	11845
ncRNA_intra_chr12_10883		chr12	105372136	105582307	+	105372136	2	INTRAGENIC_SENSE	3	DOWN	3		0	2	0	0	0	5	DOWN	22.4914	-2.76307	CBnPAs - Female	0	0	0	0	0	0	1	0	1	1	0	3	3	12.4728	37.5308	NP - Male	37.5308	12.4728	NP - Male	NUC		CBNPAS	SERPINA3B,SERPINA3C,SERPINA3F,SERPINA3G,SERPINA3H,SERPINA3I,SERPINA3J,SERPINA3K	0
ncRNA_intra_chr12_10888		chr12	105585227	105634106	+	105585227	2	INTRAGENIC_SENSE	3	DOWN	4		0	1	1	1	3	10	DOWN	37.8455	-3.7969	NP - Female	0	0	0	0	0	1	1	1	1	0	0	4	4	25.7727	40.8143	NP - Male	40.8143	25.7727	NP - Male		NP	CBNPAS	SERPINA3M	0
ncRNA_as_chr15_12705		chr15	76447159	76452377	+	76447159	1	ANTISENSE	3	DOWN	3		0	0	0	0	0	3	DOWN	4.97274	-2.46556	CB - Female	0	0	1	0	0	0	1	0	1	0	1	2	3	2.15529	3.17312	CB - Male	4.97274	2.13891	CB - Female	NUC	CB	CB	SLC39A4	0
ncRNA_as_chr3_2778		chr3	121234335	121242336	+	121234335	4	ANTISENSE	3	DOWN	4		0	0	1	0	2	7	DOWN	5.52025	-3.09478	CB - Male	0	1	1	1	1	0	0	0	0	0	4	0	4	2.93949	5.39868	CBnPAs - Female	5.52025	1.98999	CB - Male	NUC		CBNPAS	SLC44A3	0
ncRNA_inter_chr5_4774		chr5	148707269	148707800	-	148707800	1	INTERGENIC	3	DOWN	2		0	0	0	0	0	2	DOWN	3.85065	-2.99947	CB - Female	0	0	0	0	0	0	0	1	1	0	0	2	2	2.55348	4.61454	CB - Male	4.61454	2.55348	CB - Male	NUC	CB	CB	SLC46A3	892
ncRNA_inter_chr5_4775		chr5	148708018	148710373	-	148710373	1	INTERGENIC	3	DOWN	3	DOWN	1	0	0	1	0	5	DOWN	2.84235	-5.94525	NP - Female	0	0	1	0	0	0	1	1	0	0	1	2	3	3.03075	6.06839	CB - Male	6.06839	3.03075	CB - Male	NUC	CB		SLC46A3	1641
ncRNA_inter_chr7_6070		chr7	35958037	35966412	+	35958037	1	INTERGENIC	3	DOWN	4	DOWN	1	1	0	2	1	9	DOWN	0.24376	-3.47187	CB - Male	0	0	0	1	1	0	1	0	0	1	2	2	4	0.0780684	0.24376	CB - Male	0.24376	0.0780684	CB - Male		CB		SLC7A10	4992
ncRNA_inter_chr1_31		chr1	8341555	8345023	-	8345023	1	INTERGENIC	3	DOWN	2	DOWN	1	0	0	0	0	3	DOWN	0.595541	-4.25342	CB - Male	0	0	1	1	0	0	0	0	0	0	2	0	2	0.267801	0.639858	CB - Female	0.639858	0.267801	CB - Female				SNTG1	4797
ncRNA_inter_chr10_9181		chr10	94861666	94870944	-	94870944	1	INTERGENIC	3	DOWN	7	UP	1	0	0	1	0	9	DOWN	20.7855	-6.51517	CB - Female	0	0	0	1	1	1	1	1	1	1	2	5	7	3.48233	20.7855	CB - Female	20.7855	3.48233	CB - Female	NUC	CB		SOCS2	3180
ncRNA_as_chr11_9990		chr11	93987286	94023710	-	94023710	6	ANTISENSE	3	DOWN	3		0	0	3	1	0	7	DOWN	57.9011	-2.30161	CB - Female	0	0	0	0	0	0	1	0	1	1	0	3	3	26.6882	44.7647	CB - Male	57.9011	26.6485	CB - Female	NUC	CB		SPAG9	0
ncRNA_inter_chr18_14589		chr18	64438011	64466799	-	64466799	1	INTERGENIC	3	DOWN	3	DOWN	1	0	0	0	0	4	DOWN	11.9782	-2.58788	CB - Male	0	0	0	1	0	0	1	0	1	0	1	2	3	20.0675	25.9811	CBnPAs - Female	25.9811	20.0675	CBnPAs - Female	NUC	CB	CBNPAS	ST8SIA3OS	1178
ncRNA_inter_chr2_1990		chr2	166019192	166029083	+	166019192	6	INTERGENIC	3	DOWN	8	DOWN	1	0	0	2	1	12	DOWN	1.05549	-4.49346	CBnPAs - Female	0	1	0	1	1	1	1	1	1	1	3	5	8	0.206244	1.05549	CBnPAs - Female	1.05549	0.206244	CBnPAs - Female			CBNPAS	SULF2	38010
ncRNA_as_chrX_15212		chrX	7228046	7229077	-	7229077	1	ANTISENSE	3	DOWN	4		0	0	0	0	0	4	DOWN	3.24868	-2.60869	CB - Female	0	1	1	1	0	0	0	0	1	0	3	1	4	1.32516	3.24868	CB - Female	3.24868	1.32516	CB - Female		CB	CB	SYP	0
ncRNA_as_chr14_12219		chr14	87812103	87819364	-	87819364	2	ANTISENSE	3	DOWN	3		0	0	0	1	0	4	DOWN	10.8165	-1.88696	CB - Female	0	0	1	0	0	0	1	0	1	0	1	2	3	6.20185	10.8165	CB - Female	10.8165	6.20185	CB - Female	NUC	CB	CB	TDRD3	0
ncRNA_inter_chr16_13050		chr16	10349611	10353865	+	10349611	4	INTERGENIC	3	DOWN	2	DOWN	1	0	0	0	0	3	DOWN	4.02647	-3.76037	Nuc - Female	0	0	1	0	0	0	1	0	0	0	1	1	2	2.74195	4.25836	CB - Female	4.25836	2.74195	CB - Female				TEKT5	4180
ncRNA_inter_chr3_2915		chr3	133452176	133496100	-	133496100	3	INTERGENIC	3	DOWN	4		0	0	0	0	0	4	DOWN	7.23532	-3.53369	Cyto - Female	0	0	0	0	0	1	1	1	1	0	0	4	4	2.19115	7.23532	Cyto - Female	7.23532	2.19115	Cyto - Female		NP		TET2	244823
ncRNA_as_chr3_2878		chr3	127491550	127492921	-	127492921	1	ANTISENSE	3	DOWN	4	DOWN	1	0	3	0	0	8	DOWN	1.29023	-3.37474	Nuc - Female	0	0	1	0	0	1	1	1	0	0	1	3	4	0.459224	0.933686	Nuc - Male	1.29023	0.416537	Nuc - Female				TIFA	0
ncRNA_inter_chr11_9650		chr11	46474089	46479965	-	46479965	2	INTERGENIC	3	DOWN	2		0	1	0	0	0	3	DOWN	1.5236	-9.2854	Nuc - Female	0	0	0	0	0	1	1	0	0	0	0	2	2	1.27783	1.61218	CB - Male	2.98635	0.973071	CBnPAs - Female				TIMD2	2497
ncRNA_inter_chr3_2338		chr3	57106727	57108919	-	57108919	1	INTERGENIC	3	DOWN	2		0	0	0	0	0	2	DOWN	26.021	-2.56977	CB - Female	0	0	0	1	0	0	0	0	1	0	1	1	2	11.1879	26.021	CB - Female	26.021	11.1879	CB - Female		CB	CB	TM4SF1	887
ncRNA_inter_chr17_13600		chr17	6453383	6476302	-	6476302	5	INTERGENIC	3	DOWN	2		0	0	0	0	0	2	DOWN	11.1543	-3.65144	CB - Male	0	1	0	1	0	0	0	0	0	0	2	0	2	8.41534	17.2704	CB - Female	17.2704	8.41534	CB - Female	NUC	CB		TMEM181B-PS	3242
ncRNA_inter_chr8_7682		chr8	129336532	129401056	-	129401056	7	INTERGENIC	3	DOWN	2		0	1	0	1	0	4	DOWN	6.14339	-2.02927	CB - Female	0	0	0	0	0	0	1	0	1	0	0	2	2	3.23837	6.14339	CB - Female	6.14339	3.23837	CB - Female		CB		TOMM20	53508
ncRNA_inter_chr1_74		chr1	13474028	13476952	-	13476952	1	INTERGENIC	3	DOWN	3		0	0	0	0	0	3	DOWN	1.51147	-3.43703	CBnPAs - Female	0	0	0	1	0	0	0	0	1	1	1	2	3	0.385618	1.51147	CBnPAs - Female	1.51147	0.385618	CBnPAs - Female		CB		TRAM1	77822
ncRNA_inter_chr18_14328		chr18	20808488	20815704	+	20808488	1	INTERGENIC	3	DOWN	6		0	1	0	1	0	8	DOWN	174.722	-2.77404	CB - Male	0	1	1	1	1	0	1	0	1	0	4	2	6	70.7863	174.722	CB - Male	174.722	70.7863	CB - Male	NUC	CB	CB	TTR	8047
ncRNA_inter_chr18_14330		chr18	20818952	20822451	+	20818952	1	INTERGENIC	3	DOWN	3		0	0	0	0	0	3	DOWN	3.4096	-3.29279	CB - Male	0	0	0	1	0	0	1	0	1	0	1	2	3	1.1571	3.4096	CB - Male	3.4096	1.1571	CB - Male		CB		TTR	1300
ncRNA_as_chr6_5586		chr6	121205673	121220600	-	121220600	1	ANTISENSE	3	DOWN	2		0	0	0	0	0	2	DOWN	28.2061	-1.94996	CB - Male	0	0	1	1	0	0	0	0	0	0	2	0	2	23.0782	33.1744	CB - Female	33.1744	23.0782	CB - Female	NUC	CB	CB	USP18	0
ncRNA_as_chr15_12466		chr15	35805513	35815341	-	35815341	2	ANTISENSE	3	DOWN	3		0	0	0	2	0	5	DOWN	4.8517	-2.6384	CB - Male	0	1	1	1	0	0	0	0	0	0	3	0	3	4.25465	4.72242	CB - Female	4.8517	2.04699	CB - Male	NUC	CB		VPS13B	0
ncRNA_inter_chr2_1217		chr2	33297921	33298648	-	33298648	1	INTERGENIC	3	DOWN	2		0	0	0	0	0	2	DOWN	21.1552	-3.31509	CB - Female	0	0	0	0	0	0	1	0	1	0	0	2	2	9.45862	9.44298	CB - Male	21.1552	6.73267	CB - Female	NUC	CB	CB	ZBTB43	7160
ncRNA_as_chr7_5911		chr7	13585497	13591096	+	13585497	1	ANTISENSE	3	DOWN	2		0	0	2	2	1	7	DOWN	174.597	-2.56115	CB - Female	0	0	0	0	0	0	1	0	1	0	0	2	2	82.8085	149.611	CB - Male	174.597	72.1293	CB - Female	NUC	CB		ZBTB45	0	SLC27A5	-1957
ncRNA_inter_chr7_5913		chr7	13595611	13597304	+	13595611	1	INTERGENIC	3	DOWN	2	DOWN	1	0	0	1	0	4	DOWN	9.06939	-3.32171	CB - Female	0	0	0	0	0	0	0	0	1	1	0	2	2	3.56022	7.37625	CB - Male	9.06939	2.92133	CB - Female	NUC	CB	CB	ZBTB45	463	ZBTB45	-463
ncRNA_inter_chr7_5914		chr7	13597423	13600800	+	13597423	1	INTERGENIC	3	DOWN	2	DOWN	1	0	0	1	0	4	DOWN	42.6316	-2.63916	CB - Female	0	0	0	0	0	0	1	0	1	0	0	2	2	17.5243	42.6316	CB - Female	42.6316	17.5243	CB - Female	NUC	CB	CB	ZBTB45	2275	ZBTB45	-2275
ncRNA_as_chr7_5912		chr7	13591691	13592354	+	13591691	1	ANTISENSE	3	DOWN	2		0	0	0	1	0	3	DOWN	1.11185	-2.13535	CB - Male	0	0	0	1	0	0	0	0	1	0	1	1	2	0.708578	1.34907	CBnPAs - Female	1.34907	0.708578	CBnPAs - Female	NUC	CB	CBNPAS	ZBTB45	0
ncRNA_inter_chr4_3138		chr4	34736504	34747951	-	34747951	2	INTERGENIC	3	DOWN	3		0	0	0	1	0	4	DOWN	34.3029	-1.97699	CB - Female	0	0	0	0	1	0	1	0	1	0	1	2	3	18.1506	34.3029	CB - Female	34.3029	18.1506	CB - Female	NUC	CB		ZFP292	2408
ncRNA_inter_chr17_14162		chr17	84530330	84555606	-	84555606	7	INTERGENIC	3	DOWN	2	DOWN	1	1	0	0	2	6	DOWN	27.9437	-2.16286	Nuc - Female	0	0	0	0	0	1	1	0	0	0	0	2	2	30.8175	25.8739	CB - Male	31.168	28.3827	CB - Female		CB		ZFP36L2	27663
ncRNA_inter_chr14_11892		chr14	26153070	26154688	-	26154688	1	INTERGENIC	3	DOWN	2		0	0	0	0	0	2	DOWN	8.57341	-2.80046	CB - Female	0	0	0	0	0	0	1	0	1	0	0	2	2	3.31202	8.57341	CB - Female	8.57341	3.31202	CB - Female		CB	CB	ZMIZ1	123983
ncRNA_inter_chrX_15250		chrX	9439776	9440671	+	9439776	1	INTERGENIC	3	UP	2		0	0	0	0	0	2	UP	0.726163	11.391	CBnPAs - Female	0	0	0	0	1	0	0	0	0	1	1	1	2	0.726163	0.0801193	CBnPAs - Female	0.0801193	0.726163	CBnPAs - Female			CBNPAS	4930557A04RIK	12399
ncRNA_inter_chr19_15165		chr19	57295721	57303125	-	57303125	1	INTERGENIC	3	UP	3		0	0	0	0	0	3	UP	0.646868	3.06817	CBnPAs - Female	0	0	0	0	1	0	0	0	1	1	1	2	3	0.646868	0.234105	CBnPAs - Female	0.276202	0.610097	CB - Female		CB		ABLIM1	5200
ncRNA_inter_chr19_15169		chr19	57316516	57317081	-	57317081	1	INTERGENIC	3	UP	2	UP	1	0	0	0	0	3	UP	1.16627	2.9102	CBnPAs - Female	0	0	0	0	1	0	0	0	0	1	1	1	2	1.16627	0.441809	CBnPAs - Female	0.441809	1.16627	CBnPAs - Female			CBNPAS	ABLIM1	25995
ncRNA_inter_chr19_15171		chr19	57328352	57337182	-	57337182	1	INTERGENIC	3	UP	3	UP	1	0	0	0	0	4	UP	13.5203	3.6573	CBnPAs - Female	0	0	0	0	1	0	0	0	1	1	1	2	3	13.5203	4.11979	CBnPAs - Female	4.11979	13.5203	CBnPAs - Female		CB	CBNPAS	ABLIM1	37831
ncRNA_inter_chr19_15175		chr19	57340271	57350912	-	57350912	1	INTERGENIC	3	UP	3	UP	1	0	0	0	0	4	UP	6.20052	3.08632	CBnPAs - Female	0	0	0	0	1	0	0	0	1	1	1	2	3	6.20052	2.24061	CBnPAs - Female	2.24061	6.20052	CBnPAs - Female		CB	CBNPAS	ABLIM1	49750
ncRNA_inter_chr19_15177		chr19	57351098	57355576	-	57355576	1	INTERGENIC	3	UP	2	UP	1	0	0	0	0	3	UP	15.3958	3.52035	CBnPAs - Female	0	0	0	0	1	0	0	0	0	1	1	1	2	15.3958	4.8708	CBnPAs - Female	4.8708	15.3958	CBnPAs - Female		CB	CBNPAS	ABLIM1	60577
ncRNA_inter_chr19_15178		chr19	57355730	57362448	-	57362448	1	INTERGENIC	3	UP	3		0	0	0	0	0	3	UP	69.6444	2.45287	CB - Female	0	0	0	0	1	0	0	0	1	1	1	2	3	69.6444	25.8476	CB - Female	25.8476	69.6444	CB - Female	NUC	CB		ABLIM1	65209
ncRNA_intra_chr19_15162		chr19	57272428	57277142	-	57277142	1	INTRAGENIC_SENSE	3	UP	2		0	0	0	0	0	2	UP	4.60094	2.2139	CBnPAs - Female	0	0	0	0	1	0	0	0	0	1	1	1	2	4.60094	2.30018	CBnPAs - Female	2.30018	4.60094	CBnPAs - Female		CB	CBNPAS	ABLIM1	0
ncRNA_inter_chr19_14856		chr19	20762272	20763303	-	20763303	1	INTERGENIC	3	UP	2	UP	1	0	0	0	0	3	UP	1.8615	6.05701	CBnPAs - Female	0	0	0	0	1	0	0	0	0	1	1	1	2	1.8615	0.320687	CBnPAs - Female	0.320687	1.8615	CBnPAs - Female		CB		ALDH1A7	4140
ncRNA_inter_chr19_14851		chr19	20470935	20477432	-	20477432	1	INTERGENIC	3	UP	2	UP	2	1	0	1	0	6	UP	21.7082	2.78367	CB - Male	0	0	0	1	1	0	0	0	0	0	2	0	2	21.7082	7.14846	CB - Male	7.14846	21.7082	CB - Male	NUC	CB	CB	ANXA1	5775
ncRNA_inter_chr6_5809		chr6	144690873	144696263	-	144696263	1	INTERGENIC	3	UP	3		0	0	0	0	0	3	UP	70.1118	2.31213	CB - Female	0	0	0	0	1	0	0	0	1	1	1	2	3	70.1118	28.4431	CB - Female	36.2294	66.5833	CBnPAs - Female		CB	CBNPAS	BCAT1	246092
ncRNA_inter_chr6_5812		chr6	144699405	144702815	-	144702815	1	INTERGENIC	3	UP	3		0	0	0	0	0	3	UP	5.58456	1.92643	CBnPAs - Female	0	0	0	0	1	0	0	0	1	1	1	2	3	5.58456	3.22235	CBnPAs - Female	3.22235	5.58456	CBnPAs - Female		CB	CBNPAS	BCAT1	239540
ncRNA_inter_chr6_5818		chr6	144710566	144714270	-	144714270	1	INTERGENIC	3	UP	2		0	0	0	0	0	2	UP	42.8455	2.1581	CBnPAs - Female	0	0	0	0	1	0	0	0	0	1	1	1	2	42.8455	22.0549	CBnPAs - Female	22.0549	42.8455	CBnPAs - Female		CB	CBNPAS	BCAT1	228085
ncRNA_inter_chr6_5820		chr6	144719364	144723441	-	144723441	1	INTERGENIC	3	UP	2		0	0	0	0	0	2	UP	13.0702	2.13779	CBnPAs - Female	0	0	0	0	1	0	0	0	0	1	1	1	2	13.0702	6.81518	CBnPAs - Female	6.81518	13.0702	CBnPAs - Female	NUC	CB	CBNPAS	BCAT1	218914
ncRNA_inter_chr6_5821		chr6	144723590	144729657	-	144729657	1	INTERGENIC	3	UP	2		0	0	0	0	0	2	UP	9.3805	2.01791	CBnPAs - Female	0	0	0	0	1	0	0	0	0	1	1	1	2	9.3805	5.18305	CBnPAs - Female	5.18305	9.3805	CBnPAs - Female		CB	CBNPAS	BCAT1	212698
ncRNA_inter_chr15_12793		chr15	83356521	83357123	+	83356521	1	INTERGENIC	3	UP	2	UP	2	0	0	1	0	5	UP	1.91329	6.93112	CBnPAs - Male	0	0	0	0	1	0	0	0	0	1	1	1	2	1.91329	0.291519	CBnPAs - Male	0.300975	1.08117	CBnPAs - Female			CBNPAS	BIK	169
ncRNA_inter_chr3_2161		chr3	14830501	14831314	+	14830501	1	INTERGENIC	3	UP	2		0	0	0	0	0	2	UP	3.24709	46.5885	CB - Male	0	0	0	1	1	0	0	0	0	0	2	0	2	3.24709	0.0495129	CB - Male	0.661901	1.31816	CBnPAs - Female				CAR1	22137
ncRNA_inter_chr3_2165		chr3	14838666	14845797	+	14838666	1	INTERGENIC	3	UP	2	MIXED	2	0	0	0	0	4	UP	25.98	53.2598	CBnPAs - Male	0	0	0	1	1	0	0	0	0	0	2	0	2	25.98	0.528559	CBnPAs - Male	6.56675	10.3201	CBnPAs - Female		CB	CBNPAS	CAR3	17741
ncRNA_inter_chr3_2166		chr3	14848502	14861733	+	14848502	1	INTERGENIC	3	UP	2	DOWN	1	1	0	0	0	4	UP	36.1778	76.9888	CBnPAs - Male	0	0	0	1	1	0	0	0	0	0	2	0	2	36.1778	0.496541	CBnPAs - Male	7.3957	16.6746	CBnPAs - Female		CB		CAR3	1805
ncRNA_as_chr3_2955		chr3	142383374	142386175	-	142386175	1	ANTISENSE	3	UP	2		0	0	0	0	0	2	UP	0.347265	6.29086	CB - Female	0	0	0	0	0	0	1	0	1	0	0	2	2	0.347265	0.0477602	CB - Female	0.0970339	0.346392	Cyto - Female			CB	CCBL2	0
ncRNA_as_chr19_15054		chr19	43837675	43851111	-	43851111	3	ANTISENSE	3	UP	2	UP	2	0	0	3	0	7	UP	24.9889	3.70682	CB - Female	0	0	0	0	0	0	0	0	1	1	0	2	2	30.1484	10.6617	CB - Male	10.6617	30.1484	CB - Male		CB		CUTC	0
ncRNA_intra_chr15_12771		chr15	82225447	82276814	-	82276814	2	INTRAGENIC_SENSE	3	UP	5	UP	1	0	3	0	1	10	UP	174.915	2.14709	CB - Male	0	1	1	1	1	0	0	0	0	1	4	1	5	174.915	74.1515	CB - Male	81.7185	128.153	CB - Female		CB		CYP2D10	0
ncRNA_inter_chr5_4748		chr5	146840653	146843371	+	146840653	1	INTERGENIC	3	UP	2		0	0	0	0	0	2	UP	1.19018	4.47211	CBnPAs - Male	0	0	0	0	1	0	0	0	0	1	1	1	2	1.19018	0.282937	CBnPAs - Male	0.282937	1.19018	CBnPAs - Male			CBNPAS	CYP3A25	19460
ncRNA_inter_chr5_4750		chr5	146879751	146881080	-	146881080	1	INTERGENIC	3	UP	2	UP	1	0	0	2	0	5	UP	2.058	3.85516	CBnPAs - Male	0	0	0	0	1	0	0	0	0	1	1	1	2	2.058	0.57856	CBnPAs - Male	0.57856	2.058	CBnPAs - Male			CBNPAS	CYP3A59	9754
ncRNA_inter_chr5_4751		chr5	146881217	146881740	-	146881740	1	INTERGENIC	3	UP	2		0	0	0	1	0	3	UP	5.02295	3.90565	CBnPAs - Female	0	0	0	0	1	0	0	0	0	1	1	1	2	5.02295	1.3675	CBnPAs - Female	1.3675	5.02295	CBnPAs - Female			CBNPAS	CYP3A59	9094
ncRNA_inter_chr15_12606		chr15	61285498	61345161	+	61285498	4	INTERGENIC	3	UP	3	UP	1	2	2	2	3	13	UP	2.18504	33.6936	NP - Female	0	0	0	0	0	1	0	1	0	1	0	3	3	2.18504	0.0685711	NP - Female	0.281747	1.7338	CB - Female				D030024E09RIK	185678
ncRNA_inter_chr12_10454		chr12	28631100	28670626	+	28631100	4	INTERGENIC	3	UP	4	UP	1	1	1	3	2	12	UP	51.3856	2.48764	CB - Female	0	0	0	0	0	0	1	1	1	1	0	4	4	51.3856	19.3281	CB - Female	19.3281	51.3856	CB - Female		CB		DCDC2C	452034
ncRNA_inter_chr12_10458		chr12	28675616	28694636	+	28675616	4	INTERGENIC	3	UP	2		0	0	0	1	0	3	UP	7.46188	4.87373	CBnPAs - Female	0	0	0	0	0	0	0	0	1	1	0	2	2	7.46188	1.73708	CBnPAs - Female	2.21977	2.04585	CBnPAs - Male			CBNPAS	DCDC2C	428024
ncRNA_inter_chr14_12058		chr14	56077390	56087373	-	56087373	4	INTERGENIC	3	UP	7	UP	1	0	0	2	4	14	UP	0.423636	16.5655	CB - Male	0	1	1	1	1	0	1	0	1	1	4	3	7	0.46062	0.1114	NP - Female	0.1114	0.46062	NP - Female				DHRS4	10222
ncRNA_as_chr9_8393		chr9	119051969	119056820	-	119056820	1	ANTISENSE	3	UP	3	UP	1	0	2	1	3	10	UP	2.91962	2.25289	CBnPAs - Female	0	0	0	1	0	0	0	0	1	1	1	2	3	2.91962	1.45454	CBnPAs - Female	1.45454	2.91962	CBnPAs - Female	NUC	CB	CBNPAS	DLEC1	0
ncRNA_inter_chr10_9222		chr10	98730134	98733144	-	98733144	2	INTERGENIC	3	UP	3	UP	1	0	1	1	0	6	UP	2.99548	3.85127	CB - Female	0	0	0	1	0	1	0	0	1	0	1	2	3	2.99548	0.725354	CB - Female	0.725354	2.99548	CB - Female		CB	CB	DUSP6	12
ncRNA_inter_chrX_15240		chrX	9325108	9333758	+	9325108	1	INTERGENIC	3	UP	4	UP	1	0	0	0	0	5	UP	9.23927	3.64014	CBnPAs - Female	0	0	0	1	1	0	0	0	1	1	2	2	4	9.23927	2.88313	CBnPAs - Female	2.88313	9.23927	CBnPAs - Female	NUC	CB	CBNPAS	DYNLT3	85000
ncRNA_inter_chr7_6343		chr7	97187445	97197569	-	97197569	5	INTERGENIC	3	UP	2	UP	2	0	0	2	0	6	UP	1.28869	45.1341	Nuc - Female	0	0	1	0	0	0	1	0	0	0	1	1	2	1.28869	N/A	Nuc - Female	0.141537	0.782766	CBnPAs - Female				E230029C05RIK	0
ncRNA_inter_chr3_2543		chr3	89108230	89110608	+	89108230	1	INTERGENIC	3	UP	3	UP	1	1	0	1	0	6	UP	5.55723	2.54298	CBnPAs - Male	0	1	0	0	1	0	0	0	0	1	2	1	3	5.55723	2.35865	CBnPAs - Male	2.35865	5.55723	CBnPAs - Male	NUC	CB	CBNPAS	EFNA3	8265
ncRNA_as_chr6_5250		chr6	71147788	71155731	-	71155731	2	ANTISENSE	3	UP	2		0	2	5	0	4	13	UP	3.96339	4.96889	Cyto - Male	1	0	0	0	0	0	1	0	0	0	1	1	2	5.76101	3.44152	Cyto - Female	3.44152	5.76101	Cyto - Female	CYTO			FABP1	0
ncRNA_inter_chr19_15179		chr19	57362860	57389182	-	57389182	1	INTERGENIC	3	UP	3	UP	1	0	0	1	0	5	UP	37.621	3.39775	CBnPAs - Female	0	0	0	0	1	0	0	0	1	1	1	2	3	37.621	12.4065	CBnPAs - Female	12.4065	37.621	CBnPAs - Female	NUC	CB	CBNPAS	FAM160B1	46317
ncRNA_inter_chr18_14691		chr18	85075936	85077900	+	85075936	1	INTERGENIC	3	UP	2	UP	4	0	0	0	0	6	UP	1.87899	5.63504	NP - Female	0	0	0	0	0	0	0	1	0	1	0	2	2	1.87899	0.250673	NP - Female	0.424865	1.17815	CB - Female				FBXO15	26517
ncRNA_inter_chr19_14790		chr19	10042836	10046231	+	10042836	2	INTERGENIC	3	UP	2	UP	1	0	0	3	0	6	UP	3.09207	27.4489	Cyto - Male	1	1	0	0	0	0	0	0	0	0	2	0	2	3.09207	0.132552	Cyto - Male	0.698954	2.21502	Cyto - Female				FTH1	8859
ncRNA_inter_chr13_11284		chr13	43406517	43407523	+	43406517	1	INTERGENIC	3	UP	2		0	1	0	2	0	5	UP	0.385719	5.10991	CB - Male	0	1	0	1	0	0	0	0	0	0	2	0	2	0.443984	0.1321	Cyto - Male	0.180844	0.261621	Cyto - Female				GFOD1	6977
ncRNA_inter_chr10_8461		chr10	7504142	7505432	*	7505432	1	INTERGENIC	3	UP	2	UP	5	0	0	1	0	8	UP	0.295128	46.8746	CB - Female	0	0	0	0	1	0	0	0	1	0	1	1	2	0.368656	0.0485502	CB - Male	0.0485502	0.368656	CB - Male				GINM1	3428
ncRNA_inter_chr4_3183		chr4	44117156	44122323	+	44117156	3	INTERGENIC	3	UP	2	UP	3	0	0	0	0	5	UP	1.324	5.43986	CBnPAs - Female	0	0	0	0	1	0	0	0	0	1	1	1	2	1.324	0.253183	CBnPAs - Female	0.308873	1.24518	CBnPAs - Male			CBNPAS	GM12504	12442
ncRNA_inter_chr1_590		chr1	138558619	138587455	+	138558619	10	INTERGENIC	3	UP	2	UP	1	0	1	1	0	5	UP	0.585766	2.30318	CBnPAs - Female	0	0	0	0	1	0	0	0	0	1	1	1	2	2.046	1.20822	CB - Female	1.20822	2.046	CB - Female	NUC	CB		GM19705	0
ncRNA_intra_chr1_604		chr1	141494229	141647906	-	141647906	2	INTRAGENIC_SENSE	3	UP	2	UP	2	0	0	0	2	6	UP	1.88037	6.18617	CBnPAs - Female	0	0	0	0	1	0	0	0	0	1	1	1	2	4.49329	1.37249	CB - Female	1.37249	4.49329	CB - Female		CB		GM4788	0
ncRNA_as_chr1_103		chr1	21230445	21255024	-	21255024	2	ANTISENSE	3	UP	2		0	0	1	0	0	3	UP	7.22742	6.4798	Cyto - Male	1	0	0	0	0	0	1	0	0	0	1	1	2	13.4747	4.91028	Cyto - Female	4.91028	13.4747	Cyto - Female	CYTO			GSTA3	0
ncRNA_inter_chrX_15241		chrX	9338381	9339207	+	9338381	1	INTERGENIC	3	UP	2		0	0	0	0	0	2	UP	0.676339	5.45513	CBnPAs - Female	0	0	0	0	1	0	0	0	0	1	1	1	2	0.676339	0.138313	CBnPAs - Female	0.138313	0.676339	CBnPAs - Female			CBNPAS	HYPM	84866
ncRNA_inter_chrX_15242		chrX	9339822	9356108	+	9339822	2	INTERGENIC	3	UP	4		0	0	0	0	0	4	UP	4.51635	2.7934	CBnPAs - Female	0	0	0	1	1	0	0	0	1	1	2	2	4	4.51635	1.81594	CBnPAs - Female	1.81594	4.51635	CBnPAs - Female		CB	CBNPAS	HYPM	67965
ncRNA_inter_chrX_15243		chrX	9359746	9363525	+	9359746	1	INTERGENIC	3	UP	4		0	0	0	0	0	4	UP	30.973	3.32081	CB - Female	0	0	0	1	1	0	0	0	1	1	2	2	4	30.973	8.43699	CB - Female	8.43699	30.973	CB - Female	NUC	CB	CB	HYPM	60548
ncRNA_inter_chrX_15244		chrX	9364128	9371036	+	9364128	1	INTERGENIC	3	UP	2		0	0	0	0	0	2	UP	7.64273	4.36075	CBnPAs - Female	0	0	0	0	1	0	0	0	0	1	1	1	2	7.64273	1.98024	CBnPAs - Female	1.98024	7.64273	CBnPAs - Female	NUC	CB	CBNPAS	HYPM	53037
ncRNA_inter_chrX_15246		chrX	9378393	9379790	+	9378393	1	INTERGENIC	3	UP	4		0	0	0	0	0	4	UP	21.9491	5.65506	CB - Female	0	0	0	1	1	0	0	0	1	1	2	2	4	21.9491	3.56521	CB - Female	3.56521	21.9491	CB - Female		CB	CB	HYPM	44283
ncRNA_inter_chrX_15247		chrX	9381147	9382118	+	9381147	1	INTERGENIC	3	UP	4		0	0	0	0	0	4	UP	63.1652	6.66371	CB - Female	0	0	0	1	1	0	0	0	1	1	2	2	4	63.1652	8.69262	CB - Female	8.69262	63.1652	CB - Female		CB	CB	HYPM	41955
ncRNA_inter_chrX_15248		chrX	9385272	9390464	+	9385272	1	INTERGENIC	3	UP	6	UP	1	0	0	0	0	7	UP	123.59	7.04871	CB - Female	0	1	0	1	1	0	1	0	1	1	3	3	6	123.59	15.8069	CB - Female	15.8069	123.59	CB - Female	NUC	CB	CB	HYPM	33609
ncRNA_inter_chr19_14967		chr19	34727180	34738066	-	34738066	1	INTERGENIC	3	UP	2	UP	1	0	1	2	0	6	UP	10.595	1.90921	CBnPAs - Male	0	0	0	0	1	0	0	0	0	1	1	1	2	10.595	5.97883	CBnPAs - Male	6.12724	9.51659	CB - Male	NUC	CB	CBNPAS	IFIT1	2682
ncRNA_inter_chr3_2300		chr3	40789489	40793643	+	40789489	1	INTERGENIC	3	UP	2		0	0	0	0	0	2	UP	15.2908	2.41639	CBnPAs - Female	0	0	0	0	0	0	0	0	1	1	0	2	2	15.2908	7.11132	CBnPAs - Female	8.29251	12.4797	CBnPAs - Male		CB	CBNPAS	LARP1B	7775
ncRNA_inter_chr3_2301		chr3	40808749	40817384	+	40808749	1	INTERGENIC	3	UP	2		0	0	0	1	0	3	UP	12.8584	2.48975	CBnPAs - Female	0	0	0	0	0	0	0	0	1	1	0	2	2	12.8584	5.81562	CBnPAs - Female	6.99652	10.1404	CBnPAs - Male	NUC	CB	CBNPAS	LARP1B	27035
ncRNA_inter_chr5_4322		chr5	82360006	82383040	+	82360006	3	INTERGENIC	3	UP	3	UP	1	0	0	1	0	5	UP	1.04578	96.0395	CB - Male	0	0	1	1	1	0	0	0	0	0	3	0	3	2.52836	0.0655927	NP - Female	0.0655927	2.52836	NP - Female				LPHN3	135252
ncRNA_inter_chr5_4695		chr5	140482037	140482585	-	140482585	1	INTERGENIC	3	UP	2		0	0	0	0	0	2	UP	1.75379	21.2328	CBnPAs - Female	0	0	0	0	1	0	0	0	0	1	1	1	2	1.75379	0.0657694	CBnPAs - Female	0.185092	1.23168	CBnPAs - Male			CBNPAS	MAD1L1	2058
ncRNA_inter_chr8_7511		chr8	118245997	118253910	+	118245997	3	INTERGENIC	3	UP	3	UP	1	0	1	3	2	10	UP	2.69674	2.88348	CBnPAs - Female	0	0	0	0	1	0	1	0	0	1	1	2	3	2.69674	1.08147	CBnPAs - Female	1.1406	2.22913	CB - Female				MAF	15204
ncRNA_inter_chr17_14132		chr17	81183084	81184661	-	81184661	3	INTERGENIC	3	UP	7	UP	1	0	3	2	0	13	UP	2.06332	6.37715	Cyto - Female	1	0	1	1	0	1	1	1	0	1	3	4	7	2.06332	0.307708	Cyto - Female	0.307708	2.06332	Cyto - Female	CYTO			MAP4K3	55720
ncRNA_inter_chr7_6509		chr7	119330731	119347888	+	119330731	4	INTERGENIC	3	UP	2	UP	2	1	1	1	0	7	UP	4.00218	3.19039	CBnPAs - Female	0	0	0	0	0	0	0	1	0	1	0	2	2	4.44821	3.38426	CBnPAs - Male	3.38426	4.44821	CBnPAs - Male		CB		MICAL2	21462
ncRNA_inter_chr13_11099		chr13	22011087	22011379	+	22011087	1	INTERGENIC	3	UP	2		0	0	0	0	0	2	UP	6.21795	6.26792	CBnPAs - Male	0	0	0	0	1	0	0	0	0	1	1	1	2	6.21795	1.01791	CBnPAs - Male	1.01791	6.21795	CBnPAs - Male		CB	CBNPAS	MIR1983	22170
ncRNA_inter_chr1_294		chr1	72272647	72273751	+	72272647	1	INTERGENIC	3	UP	2		0	0	0	0	0	2	UP	34.8665	3.74043	CBnPAs - Male	0	0	0	0	1	0	0	0	0	1	1	1	2	34.8665	9.88579	CBnPAs - Male	9.88579	34.8665	CBnPAs - Male			CBNPAS	MREG	13767
ncRNA_inter_chr5_4438		chr5	102132617	102136876	+	102132617	3	INTERGENIC	3	UP	2		0	0	0	0	1	3	UP	1.53157	6.23516	Nuc - Female	0	0	0	0	0	0	1	0	1	0	0	2	2	1.53157	0.207156	Nuc - Female	0.809915	0.197841	NP - Male				NKX6-1	38888
ncRNA_inter_chr4_3673		chr4	129783835	129784588	+	129783835	1	INTERGENIC	3	UP	3	UP	1	0	0	1	0	5	UP	1.6733	8.6939	NP - Male	0	0	1	0	1	0	0	0	0	1	2	1	3	1.6733	0.184693	NP - Male	0.184693	1.6733	NP - Male		NP	CBNPAS	PEF1	212
ncRNA_inter_chr3_2303		chr3	40828491	40832871	+	40828491	1	INTERGENIC	3	UP	2	UP	2	0	0	0	0	4	UP	13.1249	2.5788	CBnPAs - Female	0	0	0	0	0	0	0	0	1	1	0	2	2	13.1249	5.71737	CBnPAs - Female	7.00656	9.93831	CBnPAs - Male	NUC	CB	CBNPAS	PGRMC2	37377
ncRNA_inter_chr16_13349		chr16	45945001	45959234	+	45945001	4	INTERGENIC	3	UP	3	UP	1	1	0	0	1	6	UP	33.9371	2.38143	CB - Female	0	0	0	0	1	0	0	0	1	1	1	2	3	33.9371	13.3131	CB - Female	22.2264	32.5955	CB - Male		CB		PLCXD2	140
ncRNA_inter_chr10_8451		chr10	6626882	6628356	-	6628356	1	INTERGENIC	3	UP	3		0	1	0	0	0	4	UP	1.30042	7.06919	NP - Female	0	0	0	0	0	0	0	1	1	1	0	3	3	1.37187	0.367571	Nuc - Female	0.413189	0.459367	Nuc - Male	NUC			PLEKHG1	20719
ncRNA_inter_chr16_12998		chr16	5532806	5775873	+	5532806	4	INTERGENIC	3	UP	4	UP	1	0	0	3	1	9	UP	177.239	8.88912	CBnPAs - Female	0	0	0	0	1	0	1	0	1	1	1	3	4	177.239	21.8031	CBnPAs - Female	21.8031	177.239	CBnPAs - Female		CB	CBNPAS	RBFOX1	109013
ncRNA_inter_chr16_13016		chr16	5813541	5814502	+	5813541	1	INTERGENIC	3	UP	2		0	0	0	0	0	2	UP	1.23319	5.36598	CB - Female	0	0	0	0	0	0	0	0	1	1	0	2	2	1.23319	0.210002	CB - Female	0.264647	0.978477	CBnPAs - Female		CB		RBFOX1	70384
ncRNA_intra_chr12_10870		chr12	105065468	105101705	-	105101705	2	INTRAGENIC_SENSE	3	UP	2	UP	1	0	0	1	1	5	UP	21.2427	2.62177	CBnPAs - Female	0	0	0	0	1	0	0	0	0	1	1	1	2	21.2427	8.8186	CBnPAs - Female	9.94865	21.0858	CBnPAs - Male		CB	CBNPAS	SERPINA1A	0
ncRNA_intra_chr12_10865		chr12	105011566	105066180	-	105066180	2	INTRAGENIC_SENSE	3	UP	2		0	0	0	0	0	2	UP	7.82174	2.36723	CBnPAs - Female	0	0	0	0	1	0	0	0	0	1	1	1	2	7.82174	3.62344	CBnPAs - Female	3.69456	6.66627	CBnPAs - Male			CBNPAS	SERPINA1D	0
ncRNA_inter_chr17_13841		chr17	31999077	32001583	-	32001583	3	INTERGENIC	3	UP	2	UP	1	0	0	2	1	6	UP	2.49074	7.62954	CB - Female	0	0	0	1	0	0	0	0	1	0	1	1	2	2.49074	0.285853	CB - Female	0.394228	0.182722	NP - Male		CB		SIK1	6341
ncRNA_inter_chr17_13842		chr17	32004088	32008050	-	32008050	4	INTERGENIC	3	UP	3	UP	1	0	1	1	1	7	UP	2.06826	9.12019	NP - Female	0	0	0	1	1	0	0	1	0	0	2	1	3	2.06826	0.222347	NP - Female	0.556881	1.18571	Cyto - Female				SIK1	11352
ncRNA_intra_chr14_12153		chr14	69874969	69876174	-	69876174	1	INTRAGENIC_SENSE	3	UP	3		0	0	0	0	0	3	UP	3.58353	4.09155	CBnPAs - Female	0	0	0	0	1	0	0	0	1	1	1	2	3	3.58353	0.928722	CBnPAs - Female	1.45684	3.15293	CBnPAs - Male		CB	CBNPAS	SLC25A37	0
ncRNA_inter_chr6_5720		chr6	141660959	141662315	+	141660959	1	INTERGENIC	3	UP	2		0	0	0	0	0	2	UP	2.85738	10.2866	CB - Male	0	0	0	1	1	0	0	0	0	0	2	0	2	2.85738	0.235289	CB - Male	1.07969	2.22967	CB - Female		CB		SLCO1B2	25804
ncRNA_inter_chr6_5721		chr6	141662548	141663899	+	141662548	1	INTERGENIC	3	UP	2	UP	1	0	0	0	0	3	UP	10.5063	12.0045	CB - Male	0	0	0	1	1	0	0	0	0	0	2	0	2	10.5063	0.788814	CB - Male	1.86191	6.50987	CB - Female		CB	CB	SLCO1B2	27393
ncRNA_inter_chr6_5739		chr6	144164436	144169555	-	144169555	1	INTERGENIC	3	UP	2		0	0	0	0	0	2	UP	2.62421	1.92684	CBnPAs - Female	0	0	0	0	1	0	0	0	0	1	1	1	2	2.62421	1.53088	CBnPAs - Female	1.53088	2.62421	CBnPAs - Female		CB	CBNPAS	SOX5	6349
ncRNA_inter_chr6_5745		chr6	144178650	144180696	-	144180696	1	INTERGENIC	3	UP	2		0	0	0	0	0	2	UP	5.05242	2.06491	CBnPAs - Female	0	0	0	0	1	0	0	0	0	1	1	1	2	5.05242	2.7217	CBnPAs - Female	2.7217	5.05242	CBnPAs - Female		CB	CBNPAS	SOX5	20563
ncRNA_inter_chr6_5746		chr6	144180951	144183483	-	144183483	1	INTERGENIC	3	UP	2		0	0	0	0	0	2	UP	1.17521	1.83241	CBnPAs - Female	0	0	0	0	1	0	0	0	0	1	1	1	2	1.17521	0.715816	CBnPAs - Female	0.715816	1.17521	CBnPAs - Female		CB	CBNPAS	SOX5	22864
ncRNA_inter_chr6_5749		chr6	144190798	144193242	-	144193242	1	INTERGENIC	3	UP	2		0	0	0	0	0	2	UP	0.869384	1.80071	CBnPAs - Female	0	0	0	0	1	0	0	0	0	1	1	1	2	0.869384	0.53471	CBnPAs - Female	0.53471	0.869384	CBnPAs - Female		CB	CBNPAS	SOX5	32711
ncRNA_inter_chr6_5750		chr6	144197166	144200005	-	144200005	1	INTERGENIC	3	UP	2		0	0	0	0	0	2	UP	1.60381	1.79106	CBnPAs - Female	0	0	0	0	1	0	0	0	0	1	1	1	2	2.78766	2.64135	CB - Female	2.64135	2.78766	CB - Female	NUC	CB		SOX5	39079
ncRNA_inter_chr6_5753		chr6	144202894	144207576	-	144207576	1	INTERGENIC	3	UP	2		0	0	0	0	0	2	UP	12.8635	2.01528	CBnPAs - Female	0	0	0	0	1	0	0	0	0	1	1	1	2	12.8635	7.18291	CBnPAs - Female	7.18291	12.8635	CBnPAs - Female		CB	CBNPAS	SOX5	44807
ncRNA_inter_chr6_5760		chr6	144221890	144227380	-	144227380	1	INTERGENIC	3	UP	2		0	0	0	0	0	2	UP	13.8201	1.82636	CBnPAs - Female	0	0	0	0	1	0	0	0	0	1	1	1	2	13.8201	8.47189	CBnPAs - Female	8.47189	13.8201	CBnPAs - Female		CB	CBNPAS	SOX5	63803
ncRNA_inter_chr6_5761		chr6	144227722	144230022	-	144230022	1	INTERGENIC	3	UP	2		0	0	0	0	0	2	UP	13.0295	2.12138	CBnPAs - Female	0	0	0	0	1	0	0	0	0	1	1	1	2	14.7903	11.2892	CB - Female	11.2892	14.7903	CB - Female		CB		SOX5	69635
ncRNA_inter_chr6_5762		chr6	144232000	144239697	-	144239697	1	INTERGENIC	3	UP	3		0	0	0	0	0	3	UP	2.56654	1.92623	CB - Female	0	0	0	0	1	0	0	0	1	1	1	2	3	2.56654	1.24393	CB - Female	1.44485	2.11402	CBnPAs - Female	NUC	CB		SOX5	73913
ncRNA_inter_chr6_5763		chr6	144241919	144251560	-	144251560	1	INTERGENIC	3	UP	2		0	0	0	0	0	2	UP	1.41041	1.77681	CBnPAs - Female	0	0	0	0	1	0	0	0	0	1	1	1	2	1.41041	0.888331	CBnPAs - Female	0.888331	1.41041	CBnPAs - Female		CB	CBNPAS	SOX5	83832
ncRNA_inter_chr6_5764		chr6	144251997	144258216	-	144258216	1	INTERGENIC	3	UP	2		0	0	0	0	0	2	UP	19.3856	1.91624	CBnPAs - Female	0	0	0	0	1	0	0	0	0	1	1	1	2	31.2002	23.7676	CB - Female	23.7676	31.2002	CB - Female	NUC	CB		SOX5	93910
ncRNA_inter_chr6_5765		chr6	144258289	144268673	-	144268673	1	INTERGENIC	3	UP	2		0	0	0	0	0	2	UP	24.2728	1.85446	CBnPAs - Female	0	0	0	0	0	0	0	0	1	1	0	2	2	24.2728	14.6777	CBnPAs - Female	14.6777	24.2728	CBnPAs - Female		CB	CBNPAS	SOX5	100202
ncRNA_inter_chr6_5767		chr6	144270979	144272329	-	144272329	1	INTERGENIC	3	UP	2		0	0	0	0	0	2	UP	9.76823	1.86202	CBnPAs - Female	0	0	0	0	1	0	0	0	0	1	1	1	2	9.76823	5.89255	CBnPAs - Female	5.89255	9.76823	CBnPAs - Female		CB	CBNPAS	SOX5	112892
ncRNA_inter_chr6_5768		chr6	144272857	144284234	-	144284234	2	INTERGENIC	3	UP	2		0	0	0	0	0	2	UP	59.3621	1.84169	CBnPAs - Female	0	0	0	0	1	0	0	0	0	1	1	1	2	59.3621	36.2414	CBnPAs - Female	36.2414	59.3621	CBnPAs - Female		CB	CBNPAS	SOX5	114770
ncRNA_inter_chr6_5769		chr6	144284344	144292406	-	144292406	1	INTERGENIC	3	UP	2		0	0	0	0	0	2	UP	155.937	1.76018	CBnPAs - Female	0	0	0	0	1	0	0	0	0	1	1	1	2	155.937	99.893	CBnPAs - Female	99.893	155.937	CBnPAs - Female		CB	CBNPAS	SOX5	126257
ncRNA_inter_chr6_5770		chr6	144293107	144296700	-	144296700	1	INTERGENIC	3	UP	2		0	0	0	0	0	2	UP	8.75989	2.02499	CBnPAs - Female	0	0	0	0	1	0	0	0	0	1	1	1	2	8.75989	4.80694	CBnPAs - Female	4.80694	8.75989	CBnPAs - Female		CB	CBNPAS	SOX5	135020
ncRNA_inter_chr6_5771		chr6	144297134	144302808	-	144302808	1	INTERGENIC	3	UP	3		0	0	0	0	0	3	UP	122.939	1.82756	CBnPAs - Female	0	0	0	0	1	0	0	0	1	1	1	2	3	122.939	75.3087	CBnPAs - Female	75.3087	122.939	CBnPAs - Female	NUC	CB	CBNPAS	SOX5	139047
ncRNA_inter_chr6_5772		chr6	144303239	144318391	-	144318391	1	INTERGENIC	3	UP	2		0	0	0	0	0	2	UP	157.585	1.97114	CBnPAs - Female	0	0	0	0	1	0	0	0	0	1	1	1	2	157.585	89.6612	CBnPAs - Female	89.6612	157.585	CBnPAs - Female	NUC	CB	CBNPAS	SOX5	145152
ncRNA_inter_chr17_14175		chr17	86261485	86327935	-	86327935	5	INTERGENIC	3	UP	2	UP	1	1	2	0	0	6	UP	97.0814	1.9505	CB - Female	0	0	0	0	0	0	0	0	1	1	0	2	2	97.0814	46.1604	CB - Female	46.1604	97.0814	CB - Female	NUC	CB		SRBD1	56070
ncRNA_inter_chr1_525		chr1	133177986	133181827	+	133177986	1	INTERGENIC	3	UP	2		0	0	0	0	0	2	UP	11.1939	2.07912	CB - Female	0	0	0	0	1	0	0	0	1	0	1	1	2	11.2862	5.64058	CB - Male	5.64058	11.2862	CB - Male		CB	CB	SRGAP2	1
ncRNA_intra_chr7_5919		chr7	14253224	14384718	+	14253224	2	INTRAGENIC_SENSE	3	UP	2		0	0	0	0	0	2	UP	0.605365	78.3168	CB - Female	0	0	0	0	0	0	0	0	1	1	0	2	2	0.605365	N/A	CB - Female	0.0138801	0.237154	CBnPAs - Female		CB		SULT2A5,SULT2A2,SULT2A1	0
ncRNA_inter_chrX_15252		chrX	9586672	9588246	+	9586672	1	INTERGENIC	3	UP	2		0	1	0	1	0	4	UP	0.544161	8.9443	NP - Female	0	0	0	0	0	0	0	1	0	1	0	2	2	0.544161	0.0571324	NP - Female	0.108487	0.201551	Nuc - Female				SYTL5	10683
ncRNA_as_chr11_9684		chr11	49945273	49953395	-	49953395	3	ANTISENSE	3	UP	3	UP	1	0	0	1	2	7	UP	2.05924	2.18406	CBnPAs - Female	0	0	0	0	0	0	1	1	0	1	0	3	3	2.05924	1.04854	CBnPAs - Female	1.34258	1.85652	CBnPAs - Male	NUC	CB	CBNPAS	TBC1D9B	0
ncRNA_inter_chr9_7995		chr9	61187374	61198713	+	61187374	2	INTERGENIC	3	UP	3	UP	1	1	1	2	0	8	UP	1.37672	10.897	Cyto - Male	1	1	1	0	0	0	0	0	0	0	3	0	3	1.37672	0.128964	Cyto - Male	0.354219	0.406801	Cyto - Female				TLE3	21460
ncRNA_inter_chr1_941		chr1	184908656	184910770	+	184908656	1	INTERGENIC	3	UP	2		0	0	2	2	3	9	UP	5.94814	4.07261	CB - Female	0	0	0	0	1	0	0	0	1	0	1	1	2	5.94814	1.37156	CB - Female	1.96394	4.34289	CB - Male				TLR5	2482
ncRNA_inter_chr7_6390		chr7	105534816	105539533	+	105534816	1	INTERGENIC	3	UP	2	UP	1	0	0	0	0	3	UP	2.24164	11.3197	CBnPAs - Male	0	0	0	1	1	0	0	0	0	0	2	0	2	2.24164	0.198934	CBnPAs - Male	0.198934	2.24164	CBnPAs - Male			CBNPAS	TSKU	24979
ncRNA_inter_chr7_6391		chr7	105534850	105543356	-	105543356	4	INTERGENIC	3	UP	2	UP	2	0	0	0	0	4	UP	2.17882	14.3013	CB - Male	0	0	0	1	1	0	0	0	0	0	2	0	2	2.17882	0.0969361	CB - Male	0.17472	2.04621	CBnPAs - Male				TSKU	25013
ncRNA_inter_chr4_3549		chr4	109074801	109079635	-	109079635	7	INTERGENIC	3	UP	2	UP	1	2	0	2	0	7	UP	17.1291	4.28219	CB - Female	0	0	0	0	0	0	0	0	1	1	0	2	2	17.1291	3.72984	CB - Female	7.40239	14.9079	CB - Male				TTC39A	70	TTC39A	-70
ncRNA_inter_chr2_1156		chr2	27419019	27444664	-	27444664	4	INTERGENIC	3	UP	5		0	0	0	0	2	7	UP	8.14482	9.19724	CBnPAs - Male	1	1	1	1	1	0	0	0	0	0	5	0	5	8.14482	0.962208	CBnPAs - Male	3.78449	4.83492	CBnPAs - Female		CB	CBNPAS	WDR5	26965
ncRNA_inter_chr2_1268		chr2	44810162	44811041	+	44810162	1	INTERGENIC	3	UP	2		0	0	0	0	0	2	UP	1.68705	10.7277	CBnPAs - Female	0	0	0	0	1	0	0	0	0	1	1	1	2	1.68705	0.139789	CBnPAs - Female	0.139789	1.68705	CBnPAs - Female			CBNPAS	ZEB2	27991
ncRNA_inter_chr13_11100		chr13	22026803	22027433	-	22027433	1	INTERGENIC	3	UP	2	UP	2	0	0	0	0	4	UP	0.677617	84.6127	CB - Male	0	1	0	1	0	0	0	0	0	0	2	0	2	0.677617	N/A	CB - Male	0.117896	0.216322	CB - Female		CB		ZFP184	9530
ncRNA_inter_chr7_6085		chr7	37934407	37948061	-	37948061	1	INTERGENIC	3	UP	2	UP	1	0	0	1	0	4	UP	138.686	1.77725	CBnPAs - Female	0	0	0	0	0	0	0	0	1	1	0	2	2	138.686	88.0578	CBnPAs - Female	92.5385	125.662	CBnPAs - Male	NUC	CB	CBNPAS	ZFP536	316067
ncRNA_as_chr13_11520	ZFP85OS	chr13	67830177	67859381	+	67830177	3	ANTISENSE			0		0	0	0	0	0	0					0	0	0	0	0	0	0	0	0	0	0	0	0	0.161449	0.222187	NP - Female	0.222187	0.161449	NP - Female				ZFP85	0	ZFP65	-68
ncRNA_inter_chr11_10006	ZFP652OS	chr11	95558216	95574068	-	95574068	4	INTERGENIC			0		0	0	0	0	0	0					0	0	0	0	0	0	0	0	0	0	0	0	0	0.954731	0.605394	Nuc - Male	0.839506	0.497251	CB - Male				PHB	16130
ncRNA_as_chr14_12055	ZFHX2OS	chr14	55691928	55710814	+	55691928	3	ANTISENSE			0		0	0	0	0	0	0					0	0	0	0	0	0	0	0	0	0	0	0	0	0.0494617	0.105014	CBnPAs - Female	0.105014	0.0494617	CBnPAs - Female				ZFHX2	0
ncRNA_inter_chrX_15394	XIST	chrX	100655410	100678927	-	100678927	10	INTERGENIC		UP	1		0	0	1	0	1	3	UP	4.33199	3.50531	CBnPAs - Male	0	0	0	0	1	0	0	0	0	0	1	0	1	1736.08	1604.44	CBnPAs - Female	1604.44	1736.08	CBnPAs - Female	NUC	CB	CBNPAS	TSIX	0
ncRNA_inter_chr2_1601	WT1OS	chr2	104916695	104966667	-	104966667	7	INTERGENIC			0		0	0	0	0	0	0					0	0	0	0	0	0	0	0	0	0	0	0	0	0.116603	0.0337368	CB - Female	0.105853	0.0490787	CBnPAs - Female				WT1	19	WT1	-19
ncRNA_as_chr5_4647	WBSCR25	chr5	135463303	135477220	-	135477220	5	ANTISENSE			0		0	0	0	0	0	0					0	0	0	0	0	0	0	0	0	0	0	0	0	0.183855	0.220845	CB - Male	0.220845	0.183855	CB - Male				CLDN3	0
ncRNA_inter_chr7_6144	VMN2R-PS60	chr7	49685475	49685739	-	49685739	1	INTERGENIC			0		0	0	0	0	0	0					0	0	0	0	0	0	0	0	0	0	0	0	0	0.0492919	N/A	Nuc - Male	N/A	N/A	N/A				4933421I07RIK	15093
ncRNA_inter_chr18_14423	VAULTRC5	chr18	36961417	36961761	+	36961417	1	INTERGENIC			0		0	2	1	0	0	3					0	0	0	0	0	0	0	0	0	0	0	0	0	0.453361	0.0380954	Cyto - Male	0.348078	0.384357	Nuc - Male				ZMAT2	2104
ncRNA_as_chr2_2119	UCKL1OS	chr2	181313185	181319820	+	181313185	3	ANTISENSE			0		0	0	0	0	0	0					0	0	0	0	0	0	0	0	0	0	0	0	0	0.102349	0.0230567	NP - Female	0.0956941	N/A	Nuc - Male				UCKL1,ZNF512B	0
ncRNA_inter_chr5_4387	U90926	chr5	92638921	92644434	-	92644434	5	INTERGENIC			0		0	0	0	0	0	0					0	0	0	0	0	0	0	0	0	0	0	0	0	N/A	N/A	N/A	N/A	N/A	N/A				USO1	7101
ncRNA_inter_chr11_9425	TUG1	chr11	3536479	3548995	-	3548995	4	INTERGENIC			0		0	0	0	0	0	0					0	0	0	0	0	0	0	0	0	0	0	0	0	21.1231	17.2141	NP - Female	20.8341	19.239	NP - Male			CBNPAS	MORC2A	502	MORC2A	-502
ncRNA_inter_chr17_13801	TRP53COR1	chr17	29194419	29216071	-	29216071	2	INTERGENIC			0		0	0	0	0	0	0					0	0	0	0	0	0	0	0	0	0	0	0	0	0.149069	0.125074	CB - Male	0.281536	0.1019	CBnPAs - Female				CDKN1A	11860
ncRNA_as_chr16_13224	TNK2OS	chr16	32665309	32668283	-	32668283	3	ANTISENSE			0		0	0	0	0	0	0					0	0	0	0	0	0	0	0	0	0	0	0	0	0.161317	0.0418097	CBnPAs - Female	0.14678	0.097371	CBnPAs - Male				TNK2	0
ncRNA_inter_chr10_9312	TMEVPG1	chr10	117939091	117993581	-	117993581	5	INTERGENIC			0		0	0	0	0	0	0					0	0	0	0	0	0	0	0	0	0	0	0	0	0.0302658	N/A	Nuc - Female	0.160604	0.026659	CB - Female				IFNG	56144
ncRNA_as_chr4_3806	TMEM51OS1	chr4	141640193	141644174	+	141640193	5	ANTISENSE			0		0	0	0	0	0	0					0	0	0	0	0	0	0	0	0	0	0	0	0	15.2212	13.4047	CB - Female	13.4047	15.2212	CB - Female	NUC	CB	CB	TMEM51	0
ncRNA_inter_chr5_4579	TBX3OS2	chr5	120135097	120141227	-	120141227	3	INTERGENIC			0		0	0	0	0	0	0					0	0	0	0	0	0	0	0	0	0	0	0	0	0.166645	0.137905	Nuc - Male	0.137905	0.166645	Nuc - Male				TBX3	365
ncRNA_intra_chr15_12782	TBRG3	chr15	82720913	82728891	-	82728891	1	INTRAGENIC_SENSE			0		0	0	0	0	0	0					0	0	0	0	0	0	0	0	0	0	0	0	0	26.7008	25.8682	CBnPAs - Female	25.8682	26.7008	CBnPAs - Female		CB	CBNPAS	TCF20	0
ncRNA_as_chr17_13821	TBC1D22BOS	chr17	29715761	29733250	-	29733250	4	ANTISENSE			0		0	0	0	0	0	0					0	0	0	0	0	0	0	0	0	0	0	0	0	0.0109016	0.0119079	CBnPAs - Female	0.0119079	0.0109016	CBnPAs - Female				TBC1D22B,MIR7667	0
ncRNA_inter_chr2_1093	STAMOS	chr2	13991077	13995561	-	13995561	2	INTERGENIC			0		0	0	0	0	0	0					0	0	0	0	0	0	0	0	0	0	0	0	0	0.117711	0.178247	Cyto - Male	0.21776	0.097463	Cyto - Female				STAM	178	STAM	-178
ncRNA_inter_chr7_5877	SPEER9-PS1	chr7	3128146	3144993	+	3128146	4	INTERGENIC			0		0	0	0	0	0	0					0	0	0	0	0	0	0	0	0	0	0	0	0	0.0180693	N/A	CB - Female	0.063604	N/A	NP - Female				AU018091	9667
ncRNA_inter_chr6_5797	SOX5OS3	chr6	144621388	144642352	+	144621388	3	INTERGENIC			0		0	0	1	0	0	1					0	0	0	0	0	0	0	0	0	0	0	0	0	0.168569	0.128144	CBnPAs - Female	0.128144	0.168569	CBnPAs - Female				BCAT1	300003
ncRNA_intra_chr2_1796	SNORD17	chr2	144091718	144091938	-	144091938	1	INTRAGENIC_SENSE		UP	1	UP	1	0	0	0	0	2	UP	1.77885	6.41057	Nuc - Female	0	0	0	0	0	0	1	0	0	0	0	1	1	216.759	271.355	CBnPAs - Male	271.355	216.759	CBnPAs - Male	NUC	CB	CBNPAS	SNX5	0	MGME1	-4702
ncRNA_inter_chr17_13740	SNHG9	chr17	24856476	24856910	-	24856910	2	INTERGENIC			0		0	0	0	0	0	0					0	0	0	0	0	0	0	0	0	0	0	0	0	0.593724	0.404369	CB - Male	0.418897	0.198703	Nuc - Male				SNORA78	0	RPS2	-98
ncRNA_as_chr3_2803	SNHG8	chr3	123209403	123211255	-	123211255	3	ANTISENSE			0		0	0	0	0	0	0					0	0	0	0	0	0	0	0	0	0	0	0	0	11.9721	9.82257	Nuc - Male	9.82257	11.9721	Nuc - Male		CB	CB	PRSS12,SNORA24	0
ncRNA_as_chr2_1145	SNHG7	chr2	26491950	26495789	-	26495789	4	ANTISENSE			0		0	0	0	0	0	0					0	0	0	0	0	0	0	0	0	0	0	0	0	6.55277	6.06988	CB - Female	6.06988	6.55277	CB - Female	NUC	CB	CB	FAM69B,SNORA43,SNORA17	0
ncRNA_inter_chr9_8169	SNHG5	chr9	88413833	88417766	-	88417766	6	INTERGENIC			0		0	0	1	0	0	1					0	0	0	0	0	0	0	0	0	0	0	0	0	12.6095	7.7501	NP - Female	9.87601	11.6477	NP - Male	NUC		CB	ZFP949	25092
ncRNA_inter_chr15_12453	SNHG18	chr15	32170323	32174417	-	32174417	2	INTERGENIC			0		0	0	0	0	0	0					0	0	0	0	0	0	0	0	0	0	0	0	0	1.8673	1.515	Nuc - Male	2.07737	1.79681	Cyto - Female				SNORD123	0	SEMA5A	-151
ncRNA_inter_chr4_3683	SNHG12	chr4	131864087	131867404	+	131864087	5	INTERGENIC			0		0	0	1	0	0	1					0	0	0	0	0	0	0	0	0	0	0	0	0	22.5537	16.124	Nuc - Male	16.124	22.5537	Nuc - Male	NUC	CB	CB	SNORA16A,SNORA44,SNORA61,SNORD99	0
ncRNA_inter_chr4_3241	SMC2OS	chr4	52443156	52451836	-	52451836	2	INTERGENIC			0		0	0	0	0	0	0					0	0	0	0	0	0	0	0	0	0	0	0	0	0.0364908	N/A	CB - Male	0.116696	N/A	Nuc - Male				SMC2	257	SMC2	-257
ncRNA_as_chr11_9930	SLFN5OS	chr11	82755843	82774183	-	82774183	3	ANTISENSE			0		0	0	0	0	0	0					0	0	0	0	0	0	0	0	0	0	0	0	0	0.0168241	N/A	Nuc - Male	0.00899745	N/A	CB - Female				UNC45B,SLFN5	0
ncRNA_inter_chr11_9726	SLC36A1OS	chr11	55005221	55011184	-	55011184	3	INTERGENIC		DOWN	1		0	1	0	1	0	3	DOWN	3.31738	-6.86788	CB - Female	0	0	0	0	0	0	0	0	1	0	0	1	1	0.500979	3.31738	CB - Female	3.31738	0.500979	CB - Female		CB		SLC36A2	6643
ncRNA_inter_chr9_8394	SLC22A13B-PS	chr9	119129576	119142864	-	119142864	7	INTERGENIC			0		0	0	0	1	0	1					0	0	0	0	0	0	0	0	0	0	0	0	0	6.78138	7.19756	CB - Male	7.19756	6.78138	CB - Male	NUC	CB		OXSR1	4687
ncRNA_intra_chr1_393	SCARNA6	chr1	89681146	89681393	+	89681146	1	INTRAGENIC_SENSE		DOWN	1		0	0	0	0	0	1	DOWN	1.78053	-2.21759	CB - Female	0	0	0	0	0	0	0	0	1	0	0	1	1	2.98799	4.44622	CBnPAs - Male	4.44622	2.98799	CBnPAs - Male		CB	CBNPAS	ATG16L1	0
ncRNA_inter_chr9_8029	SCARLETLTR	chr9	63928568	63936478	+	63928568	3	INTERGENIC			0		0	0	0	0	0	0					0	0	0	0	0	0	0	0	0	0	0	0	0	0.0199917	0.0274098	Nuc - Male	0.0367671	0.0147401	CB - Female				LCTL	28476
ncRNA_as_chr11_10210	RPTOROS	chr11	119682125	119695679	-	119695679	4	ANTISENSE			0		0	2	1	0	0	3					0	0	0	0	0	0	0	0	0	0	0	0	0	0.0246713	N/A	NP - Male	0.0609415	0.0115145	CB - Female				RPTOR	0
ncRNA_inter_chr8_6718	RPRL3	chr8	3803125	3803361	-	3803361	1	INTERGENIC			0		0	0	0	0	0	0					0	0	0	0	0	0	0	0	0	0	0	0	0	0.0214894	N/A	CBnPAs - Female	N/A	N/A	N/A				CD209E	44612
ncRNA_inter_chr3_2209	RPRL2	chr3	22150292	22150529	+	22150292	1	INTERGENIC			0		0	0	0	0	0	0					0	0	0	0	0	0	0	0	0	0	0	0	0	N/A	N/A	N/A	0.0256692	N/A	CB - Male				TBL1XR1	34777
ncRNA_inter_chr14_12016	RPPH1	chr14	51427122	51427446	-	51427446	1	INTERGENIC			0	UP	1	0	0	2	0	3					0	0	0	0	0	0	0	0	0	0	0	0	0	4.64605	3.94689	CBnPAs - Male	4.64505	3.7792	CBnPAs - Female			CBNPAS	PARP2	175	PARP2	-175
ncRNA_inter_chr17_13909	RN45S	chr17	39979940	39985776	+	39979940	7	INTERGENIC			0		0	2	0	0	0	2					0	0	0	0	0	0	0	0	0	0	0	0	0	98695.5	93222.5	CBnPAs - Male	93222.5	98695.5	CBnPAs - Male				ESP38	101689
ncRNA_inter_chr18_14506	REDRUM	chr18	54581936	54622263	+	54581936	4	INTERGENIC			0		0	0	0	0	0	0					0	0	0	0	0	0	0	0	0	0	0	0	0	0.863629	0.330734	CB - Female	0.502799	0.360806	CBnPAs - Female		CB		9330117O12RIK	149135
ncRNA_as_chrX_15224	RBM3OS	chrX	7722553	7725089	+	7722553	3	ANTISENSE			0		0	0	0	0	0	0					0	0	0	0	0	0	0	0	0	0	0	0	0	0.297626	0.228171	CBnPAs - Female	0.404958	0.0423777	Nuc - Female				RBM3	0
ncRNA_inter_chr5_4710	RBAKDN	chr5	143926458	143927430	-	143927430	3	INTERGENIC			0		0	0	0	0	0	0					0	0	0	0	0	0	0	0	0	0	0	0	0	0.0133755	0.0227106	CBnPAs - Female	0.0227106	0.0133755	CBnPAs - Female				RBAK	6435
ncRNA_inter_chr17_13739	RAB26OS	chr17	24665196	24665689	+	24665196	2	INTERGENIC		UP	1		0	0	0	0	0	1	UP	13.5166	2.33227	CB - Male	0	0	0	1	0	0	0	0	0	0	1	0	1	13.5166	5.3313	CB - Male	7.0694	10.2369	Nuc - Male	NUC	CB	CB	RAB26	310
ncRNA_as_chr11_9903	RAB11FIP4OS2	chr11	79483875	79488588	-	79488588	3	ANTISENSE			0		0	0	0	0	0	0					0	0	0	0	0	0	0	0	0	0	0	0	0	N/A	N/A	N/A	0.0132856	N/A	Nuc - Female				RAB11FIP4	0
ncRNA_as_chr12_10241	RAB10OS	chr12	3235791	3250374	+	3235791	7	ANTISENSE			0		0	0	1	0	0	1					0	0	0	0	0	0	0	0	0	0	0	0	0	9.18772	6.38632	CB - Female	8.4537	5.35134	Nuc - Male		CB		RAB10	0
ncRNA_inter_chr15_12608	PVT1	chr15	61869542	62093516	+	61869542	11	INTERGENIC		UP	1		0	0	0	1	0	2	UP	7.65768	2.06361	CBnPAs - Male	0	0	0	0	1	0	0	0	0	0	1	0	1	7.65768	3.95466	CBnPAs - Male	4.95981	6.76722	CBnPAs - Female		CB	CBNPAS	H2AFY3	0
ncRNA_as_chr5_4051	PRKAG2OS1	chr5	24406608	24412934	+	24406608	7	ANTISENSE			0		0	0	0	0	0	0					0	0	0	0	0	0	0	0	0	0	0	0	0	0.165066	0.181989	CB - Female	0.181989	0.165066	CB - Female		CB		PRKAG2	0
ncRNA_as_chr6_5003	PLXNA4OS1	chr6	32461141	32465576	+	32461141	2	ANTISENSE			0		0	0	0	0	0	0					0	0	0	0	0	0	0	0	0	0	0	0	0	0.220568	0.2015	Nuc - Female	0.606685	0.128518	Nuc - Male				PLXNA4	0
ncRNA_as_chr9_7931	PLET1OS	chr9	50295319	50316099	-	50316099	3	ANTISENSE			0		0	1	0	0	0	1					0	0	0	0	0	0	0	0	0	0	0	0	0	2.61161	3.01886	CB - Female	3.01886	2.61161	CB - Female		CB	CB	PLET1	0
ncRNA_inter_chr12_10712	PLEKHD1OS	chr12	81787362	81793453	-	81793453	2	INTERGENIC			0		0	0	0	0	0	0					0	0	0	0	0	0	0	0	0	0	0	0	0	0.0104566	0.0114217	CBnPAs - Female	0.0315502	N/A	CB - Male				PLEKHD1	135	PLEKHD1	-135
ncRNA_inter_chr10_8925	PLDI	chr10	60390974	60400880	-	60400880	3	INTERGENIC			0		0	0	0	0	0	0					0	0	0	0	0	0	0	0	0	0	0	0	0	0.004801	0.00873454	CBnPAs - Female	0.00975968	N/A	Nuc - Male				MIR6408	5114
ncRNA_as_chr5_4613	PITPNM2OS1	chr5	124679734	124687311	+	124679734	6	ANTISENSE		UP	1		0	0	0	1	0	2	UP	0.827368	8.88724	CBnPAs - Male	0	0	0	0	1	0	0	0	0	0	1	0	1	0.827368	0.0901165	CBnPAs - Male	0.121249	0.554834	CBnPAs - Female				PITPNM2	0
ncRNA_as_chr3_2691	PHTF1OS	chr3	103768459	103772239	-	103772239	1	ANTISENSE			0		0	0	0	0	0	0					0	0	0	0	0	0	0	0	0	0	0	0	0	1.34596	0.337361	NP - Female	1.28905	0.966856	CB - Male				RSBN1,PHTF1	0
ncRNA_as_chr7_5898	PEG3OS	chr7	6659471	6660335	+	6659471	1	ANTISENSE			0		0	0	0	0	0	0					0	0	0	0	0	0	0	0	0	0	0	0	0	0.0206359	N/A	CB - Female	0.00648305	0.0116615	Nuc - Female				PEG3	0
ncRNA_intra_chr15_12652	PEG13	chr15	72636030	72640754	-	72640754	1	INTRAGENIC_SENSE			0		0	0	0	0	0	0					0	0	0	0	0	0	0	0	0	0	0	0	0	13.5131	7.85774	Nuc - Female	11.1006	10.7201	CBnPAs - Male			CBNPAS	TRAPPC9	0
ncRNA_inter_chr17_13847	PDXK-PS	chr17	32213028	32228368	-	32228368	9	INTERGENIC			0		0	0	0	0	0	0					0	0	0	0	0	0	0	0	0	0	0	0	0	0.240523	0.351251	CB - Female	0.351251	0.240523	CB - Female				RRP1B	13222
ncRNA_inter_chr1_176	PANTR1	chr1	42705045	42751703	-	42751703	4	INTERGENIC			0		0	0	0	0	0	0					0	0	0	0	0	0	0	0	0	0	0	0	0	N/A	N/A	N/A	0.00636614	N/A	CBnPAs - Female				POU3F3	2288	POU3F3	-2288
ncRNA_as_chr2_2074	NESPAS	chr2	174091760	174120937	-	174120937	5	ANTISENSE			0		0	0	0	0	0	0					0	0	0	0	0	0	0	0	0	0	0	0	0	0.173195	0.109844	CBnPAs - Female	0.299539	0.16183	CB - Female		CB		MIR296,MIR298,GNAS	0
ncRNA_inter_chr19_14746	NEAT1	chr19	5824552	5845906	-	5845906	7	INTERGENIC		DOWN	1		0	0	3	0	3	7	DOWN	271.941	-2.22156	Nuc - Female	0	0	0	0	0	0	1	0	0	0	0	1	1	4798.68	9334.07	CBnPAs - Male	9334.07	4798.68	CBnPAs - Male	NUC	CB	CBNPAS	FRMD8	5068
ncRNA_inter_chr7_6674	NCTC1	chr7	149730514	149744503	-	149744503	3	INTERGENIC			0		0	0	0	0	0	0					0	0	0	0	0	0	0	0	0	0	0	0	0	0.0399908	0.0727559	CBnPAs - Female	0.0727559	0.0399908	CBnPAs - Female				MRPL23	3868
ncRNA_as_chr7_6160	MTAG2	chr7	52621533	52623318	+	52621533	2	ANTISENSE			0		0	0	0	0	0	0					0	0	0	0	0	0	0	0	0	0	0	0	0	0.0608597	0.0337457	CB - Female	0.0337457	0.0608597	CB - Female		CB		PPFIA3,LIN7B	0
ncRNA_inter_chr6_4996	MKLN1OS	chr6	31316885	31348773	-	31348773	3	INTERGENIC			0		0	0	0	0	2	2					0	0	0	0	0	0	0	0	0	0	0	0	0	0.308179	0.400576	CB - Female	0.400576	0.308179	CB - Female		CB	CB	MKLN1	55	MKLN1	-55
ncRNA_inter_chr5_4081	MIR6362	chr5	30115551	30297028	+	30115551	3	INTERGENIC			0		0	0	0	0	0	0					0	0	0	0	0	0	0	0	0	0	0	0	0	0.312277	0.315362	CB - Female	0.633041	0.255911	CB - Male		CB		DNAJB6	2534
ncRNA_as_chr2_1801	MIR6240	chr2	145076789	145209256	-	145209256	3	ANTISENSE			0		0	0	0	0	0	0					0	0	0	0	0	0	0	0	0	0	0	0	0	N/A	N/A	N/A	N/A	N/A	N/A				SLC24A3	0
ncRNA_inter_chr18_14558	MIR143HG	chr18	61805017	61825192	-	61825192	5	INTERGENIC			0		0	0	0	0	0	0					0	0	0	0	0	0	0	0	0	0	0	0	0	42.3075	57.0573	CB - Female	57.0573	42.3075	CB - Female	NUC	CB		MIR145A,MIR143	0
ncRNA_inter_chr12_10922	MEG3	chr12	110779088	110827825	+	110779088	10	INTERGENIC			0		0	2	0	1	2	5					0	0	0	0	0	0	0	0	0	0	0	0	0	32.4714	34.3685	CB - Female	39.3147	18.9544	CB - Male	NUC	CB		MIR1906-1,MIR1906-2,MIR770,MIR673,MIR493,MIR337,MIR3544,MIR540,MIR665,MIR3070A,MIR3070B	0
ncRNA_inter_chr11_9770	MED9OS	chr11	59760394	59761649	-	59761649	2	INTERGENIC			0		0	0	0	0	0	0					0	0	0	0	0	0	0	0	0	0	0	0	0	0.0887224	N/A	Cyto - Female	0.0373654	0.0196583	CBnPAs - Female				MED9	67	MED9	-67
ncRNA_as_chr3_2283	MCCC1OS	chr3	35898835	35907750	+	35898835	3	ANTISENSE			0		0	0	0	0	0	0					0	0	0	0	0	0	0	0	0	0	0	0	0	0.242341	0.125437	NP - Male	0.160104	0.108517	CBnPAs - Male				MCCC1,CCDC144B	0
ncRNA_inter_chr3_2242	MANNR	chr3	29789939	29823113	+	29789939	2	INTERGENIC			0		0	0	0	0	0	0					0	0	0	0	0	0	0	0	0	0	0	0	0	0.137368	N/A	CB - Male	0.148376	N/A	CBnPAs - Male				MECOM	27105
ncRNA_as_chr9_7976	MAN2C1OS	chr9	56977789	56979097	-	56979097	2	ANTISENSE			0		0	0	0	1	1	2					0	0	0	0	0	0	0	0	0	0	0	0	0	0.0465397	0.0564083	Nuc - Male	0.0564083	0.0465397	Nuc - Male				MAN2C1	0
ncRNA_intra_chrX_15500	MAGEB16-PS1	chrX	140987301	140990782	-	140990782	1	INTRAGENIC_SENSE			0		0	0	0	0	0	0					0	0	0	0	0	0	0	0	0	0	0	0	0	0.0251173	N/A	CB - Female	N/A	N/A	N/A				TRPC5	0
ncRNA_intra_chr17_13672	LOC106740	chr17	15084741	15085828	-	15085828	1	INTRAGENIC_SENSE			0		0	0	0	0	0	0					0	0	0	0	0	0	0	0	0	0	0	0	0	3.54154	1.81244	NP - Female	3.58273	2.53878	NP - Male	NUC			PHF10	0
ncRNA_inter_chr3_2809	LOC100862268	chr3	126864223	126871208	+	126864223	4	INTERGENIC			0		0	0	0	0	0	0					0	0	0	0	0	0	0	0	0	0	0	0	0	0.130022	0.0717339	CB - Female	0.0717339	0.130022	CB - Female				ANK2	162854
ncRNA_as_chr11_10140	LOC100503496	chr11	109301392	109314673	+	109301392	2	ANTISENSE			0		0	0	0	0	0	0					0	0	0	0	0	0	0	0	0	0	0	0	0	0.0594209	0.0471206	CBnPAs - Female	0.0651157	0.0466267	CBnPAs - Male			CBNPAS	SLC16A6	0
ncRNA_inter_chr6_4994	LINCPINT	chr6	31043437	31170609	-	31170609	6	INTERGENIC			0		0	0	0	0	0	0					0	0	0	0	0	0	0	0	0	0	0	0	0	51.563	40.4572	CBnPAs - Male	40.4572	51.563	CBnPAs - Male		CB	CBNPAS	MIR29B-1	30345
ncRNA_inter_chr11_9944	LHX1OS	chr11	84339162	84349333	+	84339162	4	INTERGENIC			0		0	0	0	0	0	0					0	0	0	0	0	0	0	0	0	0	0	0	0	0.0515121	N/A	Nuc - Female	0.0248153	0.0157867	CB - Female				LHX1	127	LHX1	-127
ncRNA_as_chr4_3438	KANK4OS	chr4	98460459	98465728	+	98460459	3	ANTISENSE			0		0	0	0	0	0	0					0	0	0	0	0	0	0	0	0	0	0	0	0	0.0140523	N/A	CBnPAs - Male	0.0446333	0.0039456	CBnPAs - Female				KANK4	0
ncRNA_inter_chr7_6206	IPW	chr7	66874528	66934248	-	66934248	6	INTERGENIC			0		0	0	0	0	0	0					0	0	0	0	0	0	0	0	0	0	0	0	0	0.117376	0.0376668	CBnPAs - Male	0.0376668	0.117376	CBnPAs - Male				SNORD116,SNORD116L1,SNORD116L2	0
ncRNA_as_chr2_1744	IL1BOS	chr2	129195638	129201469	+	129195638	3	ANTISENSE			0		0	0	0	0	0	0					0	0	0	0	0	0	0	0	0	0	0	0	0	0.0463532	0.0143476	NP - Female	0.0294493	0.0248484	Nuc - Female				IL1B	0
ncRNA_as_chr7_6684	IGF2OS	chr7	149845598	149856261	+	149845598	4	ANTISENSE			0		0	0	0	0	0	0					0	0	0	0	0	0	0	0	0	0	0	0	0	0.161212	0.376415	CB - Female	0.376415	0.161212	CB - Female				IGF2	0	MIR483	-4698
ncRNA_inter_chr15_12921	I730030J21RIK	chr15	100560936	100563168	-	100563168	4	INTERGENIC			0		0	0	0	0	0	0					0	0	0	0	0	0	0	0	0	0	0	0	0	0.0310989	0.0100534	NP - Female	0.0286418	0.00627683	CB - Female				GALNT6	1130
ncRNA_as_chr6_5149	HOXA11OS	chr6	52195242	52199768	+	52195242	5	ANTISENSE			0		0	0	0	0	0	0					0	0	0	0	0	0	0	0	0	0	0	0	0	0.113665	0.0276821	CB - Male	0.215759	0.0667595	CB - Female				HOXA11	0	HOXA10	-4390
ncRNA_as_chr2_1966	HNF4AOS	chr2	163319540	163367471	-	163367471	4	ANTISENSE			0		0	0	0	0	0	0					0	0	0	0	0	0	0	0	0	0	0	0	0	28.855	26.3221	CB - Female	36.835	28.3219	CB - Male	NUC	CB		R3HDML	0
ncRNA_as_chr1_883	HMGA2-PS1	chr1	178764755	178766264	-	178766264	1	ANTISENSE			0		0	0	0	0	0	0					0	0	0	0	0	0	0	0	0	0	0	0	0	3.54947	3.37757	Nuc - Female	3.38432	2.65304	Nuc - Male				SDCCAG8	0
ncRNA_as_chr10_8936	HK1OS	chr10	61803355	61812614	+	61803355	2	ANTISENSE			0		0	0	0	0	0	0					0	0	0	0	0	0	0	0	0	0	0	0	0	0.0598485	0.0121482	CBnPAs - Female	0.0678701	N/A	Nuc - Male				HK1	0
ncRNA_as_chr15_12549	HAS2OS	chr15	56521499	56526015	+	56521499	4	ANTISENSE			0		0	0	0	0	0	0					0	0	0	0	0	0	0	0	0	0	0	0	0	0.0456201	0.0135874	CB - Male	0.0295285	0.0447265	CB - Female				HAS2	0
ncRNA_inter_chr6_5145	HALR1	chr6	52052948	52063683	+	52052948	3	INTERGENIC			0		0	0	0	0	0	0					0	0	0	0	0	0	0	0	0	0	0	0	0	0.0216617	0.0207777	CBnPAs - Female	0.0289797	N/A	NP - Male				HOXA1	41683
ncRNA_inter_chr7_6679	H19	chr7	149761436	149764051	-	149764051	6	INTERGENIC			0		0	2	2	2	2	8					0	0	0	0	0	0	0	0	0	0	0	0	0	3.23944	3.5024	Cyto - Male	3.5024	3.23944	Cyto - Male				MIR675	0
ncRNA_as_chr6_5518	GT_ROSA_26SOR	chr6	113017423	113027238	-	113027238	3	ANTISENSE			0		0	0	0	0	0	0					0	0	0	0	0	0	0	0	0	0	0	0	0	176.872	122.406	NP - Female	163.862	130.322	NP - Male	NUC		CB	THUMPD3	0	SETD5	-395
ncRNA_as_chr16_13076	GM9961	chr16	11901457	11930687	+	11901457	3	ANTISENSE			0		0	0	0	0	0	0					0	0	0	0	0	0	0	0	0	0	0	0	0	0.0185759	N/A	CBnPAs - Female	0.0070027	N/A	Cyto - Male				CPPED1	0
ncRNA_inter_chr5_4366	GM9958	chr5	90795567	90798687	+	90795567	2	INTERGENIC			0		0	0	0	0	2	2					0	0	0	0	0	0	0	0	0	0	0	0	0	4.26846	3.00566	NP - Female	5.29967	3.63086	NP - Male	NUC			ANKRD17	357	ANKRD17	-357
ncRNA_as_chr15_12537	GM9920	chr15	54931472	54945137	-	54945137	5	ANTISENSE			0		0	0	0	0	0	0					0	0	0	0	0	0	0	0	0	0	0	0	0	0.145226	0.179083	NP - Female	0.306426	0.053624	NP - Male				DEPTOR	0
ncRNA_as_chr5_4086	GM9899	chr5	30876360	30890992	-	30890992	4	ANTISENSE			0		0	0	0	0	0	0					0	0	0	0	0	0	0	0	0	0	0	0	0	0.131704	0.0283246	CB - Male	0.114761	0.0601774	CB - Female				KCNK3	0
ncRNA_inter_chr13_11608	GM9776	chr13	95125866	95128885	-	95128885	1	INTERGENIC			0		0	0	0	0	0	0					0	0	0	0	0	0	0	0	0	0	0	0	0	4.293	3.53009	CB - Male	4.57263	3.70311	NP - Male				AP3B1	30	AP3B1	-30
ncRNA_inter_chrX_15402	GM9159	chrX	100740839	100747992	+	100740839	1	INTERGENIC			0		0	0	0	0	0	0					0	0	0	0	0	0	0	0	0	0	0	0	0	4.2196	4.51789	CB - Female	4.51789	4.2196	CB - Female		CB		MIR421	20268
ncRNA_inter_chr3_2597	GM9054	chr3	95787942	95791238	+	95787942	3	INTERGENIC			0		0	1	0	0	0	1					0	0	0	0	0	0	0	0	0	0	0	0	0	0.237149	0.0757641	Cyto - Female	0.309412	0.135759	CBnPAs - Female				PLEKHO1	1525
ncRNA_inter_chr7_6474	GM8979	chr7	113219245	113222662	-	113222662	1	INTERGENIC			0		0	0	0	0	0	0					0	0	0	0	0	0	0	0	0	0	0	0	0	0.0287403	0.0230579	NP - Female	0.0230579	0.0287403	NP - Female				GM8989	0
ncRNA_inter_chr9_7918	GM8884	chr9	48262445	48262828	+	48262445	1	INTERGENIC			0		0	0	0	0	0	0					0	0	0	0	0	0	0	0	0	0	0	0	0	0.0162647	N/A	CBnPAs - Female	N/A	N/A	N/A				REXO2	13791
ncRNA_inter_chr1_291	GM8883	chr1	71934464	71942513	+	71934464	5	INTERGENIC			0		0	0	0	0	0	0					0	0	0	0	0	0	0	0	0	0	0	0	0	138.519	197.959	Cyto - Female	197.959	138.519	Cyto - Female	CYTO			FN1	234657
ncRNA_inter_chr6_5366	GM839	chr6	89161165	89166173	-	89166173	3	INTERGENIC			0		0	0	0	0	0	0					0	0	0	0	0	0	0	0	0	0	0	0	0	0.29015	0.481148	NP - Female	0.481148	0.29015	NP - Female				PLXNA1	100135
ncRNA_inter_chr12_10538	GM7008	chr12	40949951	40955770	+	40949951	3	INTERGENIC			0		0	0	0	0	0	0					0	0	0	0	0	0	0	0	0	0	0	0	0	0.0589402	N/A	NP - Female	0.0548683	0.0205241	Cyto - Female				IFRD1	176	IFRD1	-176
ncRNA_inter_chr3_2438	GM6634	chr3	70576301	70611213	-	70611213	4	INTERGENIC			0		0	0	0	0	0	0					0	0	0	0	0	0	0	0	0	0	0	0	0	0.0340912	0.0107223	CB - Male	0.0197426	0.00619705	Cyto - Female				OTOL1	743672
ncRNA_inter_chr6_5853	GM6313	chr6	148555308	148562831	-	148562831	3	INTERGENIC			0		0	0	1	0	0	1					0	0	0	0	0	0	0	0	0	0	0	0	0	0.0625355	N/A	CB - Male	0.0413512	0.025238	CBnPAs - Female				IPO8	156375
ncRNA_as_chr4_3146	GM6297	chr4	40667187	40669874	-	40669874	3	ANTISENSE			0		0	0	0	0	0	0					0	0	0	0	0	0	0	0	0	0	0	0	0	0.578488	0.534624	CB - Female	0.643115	0.433141	CB - Male	NUC			DNAJA1	0	MIR207	-76
ncRNA_as_chr18_14297	GM6277	chr18	11979597	11997886	-	11997886	4	ANTISENSE			0		0	0	0	0	0	0					0	0	0	0	0	0	0	0	0	0	0	0	0	0.519208	0.764647	Nuc - Female	0.764647	0.519208	Nuc - Female				CABLES1	0
ncRNA_inter_chr8_6906	GM6213	chr8	40383334	40453622	+	40383334	4	INTERGENIC			0		0	0	0	0	0	0					0	0	0	0	0	0	0	0	0	0	0	0	0	0.109834	0.0225032	CB - Female	0.0661026	0.0321605	CB - Male				TUSC3	132867
ncRNA_inter_chr4_3345	GM5860	chr4	81711284	81748711	+	81711284	3	INTERGENIC			0		0	0	0	0	0	0					0	0	0	0	0	0	0	0	0	0	0	0	0	0.906325	1.15244	CB - Female	1.15244	0.906325	CB - Female		CB	CB	NFIB	187366
ncRNA_inter_chr6_5344	GM5577	chr6	87931677	87934174	+	87931677	2	INTERGENIC			0		0	0	0	0	0	0					0	0	0	0	0	0	0	0	0	0	0	0	0	0.0371473	0.0284871	CB - Male	0.0284871	0.0371473	CB - Male				H1FX	202	H1FX	-202
ncRNA_inter_chr3_2710	GM5547	chr3	105618485	105620277	+	105618485	3	INTERGENIC			0		0	1	0	0	0	1					0	0	0	0	0	0	0	0	0	0	0	0	0	1.00731	0.946337	CB - Female	0.946337	1.00731	CB - Female				RAP1A	14187
ncRNA_inter_chr16_13357	GM5485	chr16	48399566	48412529	-	48412529	4	INTERGENIC			0		0	0	0	2	0	2					0	0	0	0	0	0	0	0	0	0	0	0	0	0.0310896	0.0132006	CB - Female	0.0132006	0.0310896	CB - Female				MORC1	18821
ncRNA_inter_chr15_12435	GM5468	chr15	25343947	25382173	+	25343947	2	INTERGENIC			0		0	0	0	0	0	0					0	0	0	0	0	0	0	0	0	0	0	0	0	0.0719993	0.0539074	Nuc - Female	0.0539074	0.0719993	Nuc - Female				BASP1	429	BASP1	-429
ncRNA_inter_chr11_10016	GM53	chr11	96112974	96125798	+	96112974	3	INTERGENIC			0		0	0	0	0	0	0					0	0	0	0	0	0	0	0	0	0	0	0	0	0.118883	N/A	CB - Male	0.0415924	N/A	CB - Female				MIR196A-1	680
ncRNA_as_chr5_4078	GM5129	chr5	30061874	30062476	-	30062476	1	ANTISENSE			0		0	0	0	0	0	0					0	0	0	0	0	0	0	0	0	0	0	0	0	0.066846	0.0333334	Nuc - Male	0.0639904	0.0196428	Nuc - Female				DNAJB6	0
ncRNA_inter_chr9_7990	GM5122	chr9	60864876	60867604	+	60864876	3	INTERGENIC			0		0	0	0	0	0	0					0	0	0	0	0	0	0	0	0	0	0	0	0	0.0573613	N/A	CBnPAs - Female	0.0509511	N/A	CB - Male				4933433G08RIK	83215
ncRNA_inter_chr17_13679	GM5091	chr17	15368549	15377747	-	15377747	5	INTERGENIC			0		0	0	0	0	0	0					0	0	0	0	0	0	0	0	0	0	0	0	0	0.153784	N/A	CB - Female	0.189768	0.0579107	CBnPAs - Female				GM10510	110030
ncRNA_inter_chr14_12220	GM5088	chr14	90296031	90299254	+	90296031	1	INTERGENIC			0		0	0	0	0	0	0					0	0	0	0	0	0	0	0	0	0	0	0	0	N/A	N/A	N/A	0.164927	N/A	CB - Male				4930474H20RIK	227444
ncRNA_inter_chr13_11631	GM5086	chr13	98329955	98353949	+	98329955	3	INTERGENIC			0		0	0	0	0	0	0					0	0	0	0	0	0	0	0	0	0	0	0	0	0.273379	0.108461	CB - Female	0.136446	0.0867948	CB - Male				LINCENC1	62337
ncRNA_inter_chr5_4084	GM4961	chr5	30419480	30424226	+	30419480	2	INTERGENIC			0		0	0	0	0	0	0					0	0	0	0	0	0	0	0	0	0	0	0	0	0.404299	0.321273	Cyto - Female	0.321273	0.404299	Cyto - Female				3110082J24RIK	5898
ncRNA_inter_chr8_7211	GM4890	chr8	81818965	81834376	+	81818965	4	INTERGENIC			0		0	0	0	0	1	1					0	0	0	0	0	0	0	0	0	0	0	0	0	2.42113	1.51658	CB - Female	1.51658	2.42113	CB - Female		CB		MMAA	111	MMAA	-111
ncRNA_inter_chr16_13369	GM4827	chr16	50019771	50072965	-	50072965	4	INTERGENIC			0		0	0	0	0	0	0					0	0	0	0	0	0	0	0	0	0	0	0	0	0.0203816	N/A	CB - Male	N/A	N/A	N/A				GM6936	22184
ncRNA_inter_chr7_5979	GM4598	chr7	25446313	25448128	+	25446313	2	INTERGENIC			0		0	0	0	0	0	0					0	0	0	0	0	0	0	0	0	0	0	0	0	0.00729935	N/A	Nuc - Female	0.00639527	0.0031648	CBnPAs - Male				TEX101	4903
ncRNA_inter_chr17_14074	GM4566	chr17	71682541	71691144	-	71691144	3	INTERGENIC			0		0	0	0	0	0	0					0	0	0	0	0	0	0	0	0	0	0	0	0	0.0262052	N/A	Nuc - Male	0.0528268	N/A	Nuc - Female				SMCHD1	2690
ncRNA_inter_chr10_9356	GM4489	chr10	121556753	121568896	+	121556753	3	INTERGENIC			0		0	0	0	0	0	0					0	0	0	0	0	0	0	0	0	0	0	0	0	0.0197912	0.0120087	CBnPAs - Female	0.0175728	N/A	CB - Male				TMEM5	22596
ncRNA_inter_chr3_2580	GM4349	chr3	95231271	95235007	+	95231271	3	INTERGENIC			0		0	0	0	1	0	1					0	0	0	0	0	0	0	0	0	0	0	0	0	2.19519	2.08413	CBnPAs - Male	2.08413	2.19519	CBnPAs - Male			CBNPAS	ARNT	3305
ncRNA_inter_chr7_6603	GM4265	chr7	137105679	137122183	+	137105679	4	INTERGENIC			0		0	0	0	0	0	0					0	0	0	0	0	0	0	0	0	0	0	0	0	0.0835231	0.1156	CB - Female	0.1156	0.0835231	CB - Female				FGFR2	183782
ncRNA_inter_chr16_13062	GM4262	chr16	11008991	11015277	+	11008991	3	INTERGENIC			0		0	0	0	1	0	1					0	0	0	0	0	0	0	0	0	0	0	0	0	0.438828	0.630134	CBnPAs - Female	0.833893	0.311368	CB - Female				LITAF	15778
ncRNA_inter_chr18_14452	GM4013	chr18	42434034	42434851	-	42434851	2	INTERGENIC			0		0	0	0	0	0	0					0	0	0	0	0	0	0	0	0	0	0	0	0	0.628347	0.78504	Cyto - Male	0.839597	0.494972	Cyto - Female				RBM27	156	RBM27	-156
ncRNA_inter_chr5_4238	GM3716	chr5	64984924	65012344	-	65012344	4	INTERGENIC			0		0	0	0	0	0	0					0	0	0	0	0	0	0	0	0	0	0	0	0	0.194044	0.241801	CB - Female	0.241801	0.194044	CB - Female				C030018K13RIK	109720
ncRNA_as_chr2_1112	GM3230	chr2	19577433	19579777	-	19579777	1	ANTISENSE			0		0	0	0	0	0	0					0	0	0	0	0	0	0	0	0	0	0	0	0	4.39997	5.14704	CB - Male	5.14704	4.39997	CB - Male		CB	CB	OTUD1	0
ncRNA_as_chr10_8953	GM31763	chr10	66467823	66504074	+	66467823	7	ANTISENSE			0		0	0	0	0	0	0					0	0	0	0	0	0	0	0	0	0	0	0	0	0.0713768	N/A	NP - Female	0.0872578	N/A	NP - Male				REEP3	0
ncRNA_as_chr16_13145	GM30505	chr16	22875056	22894459	-	22894459	4	ANTISENSE		UP	1	UP	1	0	1	1	2	6	UP	0.806197	2.80318	Cyto - Male	1	0	0	0	0	0	0	0	0	0	1	0	1	1.2428	0.814572	Cyto - Female	0.814572	1.2428	Cyto - Female	CYTO			DNAJB11,AHSG	0
ncRNA_inter_chr3_2912	GM29811	chr3	132505166	132541560	-	132541560	4	INTERGENIC			0		0	0	0	0	0	0					0	0	0	0	0	0	0	0	0	0	0	0	0	N/A	N/A	N/A	0.0993118	N/A	CBnPAs - Female				TBCK	515
ncRNA_inter_chr13_11390	GM2848	chr13	52665249	52668594	-	52668594	4	INTERGENIC			0		0	0	1	0	0	1					0	0	0	0	0	0	0	0	0	0	0	0	0	1.66362	1.7551	CB - Female	1.7551	1.66362	CB - Female		CB		SYK	10212
ncRNA_inter_chr8_7283	GM2694	chr8	89996711	90049453	+	89996711	4	INTERGENIC			0		0	0	0	0	0	0					0	0	0	0	0	0	0	0	0	0	0	0	0	0.0636321	N/A	CB - Female	0.0143826	N/A	CBnPAs - Female				CBLN1	221	CBLN1	-221
ncRNA_as_chr6_5294	GM21284	chr6	83518033	83538120	+	83518033	9	ANTISENSE			0		0	0	0	0	0	0					0	0	0	0	0	0	0	0	0	0	0	0	0	0.0350644	0.0282454	CB - Female	0.0282454	0.0350644	CB - Female				STAMBP	0
ncRNA_as_chr7_6295	GM21057	chr7	87207596	87220143	-	87220143	3	ANTISENSE			0		0	0	0	0	0	0					0	0	0	0	0	0	0	0	0	0	0	0	0	0.00589179	N/A	CBnPAs - Female	0.00523223	N/A	NP - Female				ZFP710	0
ncRNA_inter_chr3_2287	GM20755	chr3	37797735	37891650	+	37797735	4	INTERGENIC			0		0	0	0	0	0	0					0	0	0	0	0	0	0	0	0	0	0	0	0	0.0035231	0.00479139	CBnPAs - Female	0.00832654	N/A	CB - Female				GM5148	174454
ncRNA_inter_chr1_476	GM20753	chr1	108049202	108068101	-	108068101	3	INTERGENIC			0		0	0	0	0	0	0					0	0	0	0	0	0	0	0	0	0	0	0	0	0.131442	0.154393	Nuc - Male	0.154393	0.131442	Nuc - Male				PHLPP1	345	PHLPP1	-345
ncRNA_inter_chr18_14557	GM20748	chr18	61799282	61809191	+	61799282	4	INTERGENIC			0		0	0	0	0	0	0					0	0	0	0	0	0	0	0	0	0	0	0	0	0.948918	0.903502	CB - Female	0.903502	0.948918	CB - Female			CB	MIR145A,MIR143	0
ncRNA_inter_chr7_6312	GM20744	chr7	89215273	89226644	+	89215273	4	INTERGENIC			0		0	0	0	0	0	0					0	0	0	0	0	0	0	0	0	0	0	0	0	0.119885	0.0681384	CBnPAs - Female	0.0681384	0.119885	CBnPAs - Female				BNC1	78089
ncRNA_inter_chr1_776	GM20743	chr1	166792321	166802231	+	166792321	5	INTERGENIC			0		0	0	0	0	0	0					0	0	0	0	0	0	0	0	0	0	0	0	0	0.0111901	N/A	CB - Female	0.0262291	0.00341812	CBnPAs - Female				DPT	37925
ncRNA_inter_chr15_12635	GM20740	chr15	63245952	63311163	-	63311163	6	INTERGENIC			0		0	0	0	0	0	0					0	0	0	0	0	0	0	0	0	0	0	0	0	0.0214966	N/A	CB - Male	N/A	N/A	N/A				GSDMC	296363
ncRNA_inter_chr8_7622	GM20735	chr8	124969168	124975222	-	124975222	3	INTERGENIC			0		0	0	0	0	0	0					0	0	0	0	0	0	0	0	0	0	0	0	0	0.0427218	N/A	Nuc - Female	0.0606476	0.0166016	CB - Male				MVD	1847
ncRNA_inter_chr12_10716	GM20337	chr12	82042284	82046429	-	82046429	3	INTERGENIC			0		0	0	0	0	0	0					0	0	0	0	0	0	0	0	0	0	0	0	0	1.39274	1.33408	Cyto - Female	1.33408	1.39274	Cyto - Female				SRSF5	62	SRSF5	-62
ncRNA_as_chr15_12783	GM20324	chr15	82729235	82736249	+	82729235	4	ANTISENSE			0		0	0	0	0	0	0					0	0	0	0	0	0	0	0	0	0	0	0	0	0.459828	0.506459	Nuc - Male	0.626845	0.39749	CBnPAs - Male				TCF20	0
ncRNA_inter_chr12_10452	GM20187	chr12	27775102	27799860	-	27799860	3	INTERGENIC			0		0	0	0	1	0	1					0	0	0	0	0	0	0	0	0	0	0	0	0	0.107823	N/A	Nuc - Male	0.0571142	N/A	CB - Female				GM9866	25801
ncRNA_inter_chr10_8697	GM20125	chr10	16596749	16815588	-	16815588	13	INTERGENIC		UP	1	DOWN	2	0	0	0	0	3	UP	2.20423	23.9179	CBnPAs - Male	0	0	0	0	1	0	0	0	0	0	1	0	1	6.34382	10.8159	CBnPAs - Female	10.8159	6.34382	CBnPAs - Female				CITED2	627446
ncRNA_as_chr7_6031	GM19897	chr7	29559918	29566533	-	29566533	4	ANTISENSE			0		0	0	0	0	0	0					0	0	0	0	0	0	0	0	0	0	0	0	0	0.015456	0.00579087	Nuc - Male	0.0353272	0.0129937	CB - Male				SIRT2	0
ncRNA_inter_chr6_5502	GM19757	chr6	105431260	105442662	-	105442662	3	INTERGENIC			0	UP	1	2	0	0	0	3					0	0	0	0	0	0	0	0	0	0	0	0	0	8.41592	5.41877	CB - Female	6.4097	7.40685	CB - Male	NUC	CB	CB	CNTN4	185077
ncRNA_as_chr3_2552	GM19710	chr3	89802682	89805247	+	89802682	4	ANTISENSE			0		0	0	0	0	0	0					0	0	0	0	0	0	0	0	0	0	0	0	0	0.0633781	0.0547133	CBnPAs - Female	0.0547133	0.0633781	CBnPAs - Female				UBAP2L	0	HAX1	-45
ncRNA_inter_chr17_14141	GM19689	chr17	83432932	83477565	-	83477565	4	INTERGENIC			0		0	0	0	0	0	0					0	0	0	0	0	0	0	0	0	0	0	0	0	0.0938975	N/A	CBnPAs - Female	0.0682762	N/A	CBnPAs - Male				PKDCC	137058
ncRNA_inter_chr6_5364	GM1965	chr6	89090999	89096010	+	89090999	3	INTERGENIC			0		0	0	0	0	0	0					0	0	0	0	0	0	0	0	0	0	0	0	0	0.0718961	0.0932753	CB - Female	0.0932753	0.0718961	CB - Female				4933427D06RIK	30969
ncRNA_inter_chr5_4379	GM19619	chr5	91668809	91712186	-	91712186	6	INTERGENIC			0		0	2	2	1	4	9					0	0	0	0	0	0	0	0	0	0	0	0	0	0.824658	0.826833	NP - Male	0.830053	0.578846	CBnPAs - Male				BTC	74101
ncRNA_as_chr19_15091	GM19557	chr19	47587472	47592113	+	47587472	3	ANTISENSE			0		0	0	0	0	0	0					0	0	0	0	0	0	0	0	0	0	0	0	0	0.609728	0.656359	Nuc - Male	0.67771	0.286782	CB - Male				OBFC1	0
ncRNA_as_chr16_13310	GM19522	chr16	42881895	42912250	-	42912250	4	ANTISENSE			0		0	2	0	0	2	4					0	0	0	0	0	0	0	0	0	0	0	0	0	0.983507	0.443859	Cyto - Female	0.443859	0.983507	Cyto - Female				ZBTB20	0
ncRNA_inter_chr15_12573	GM19510	chr15	59619972	59626514	-	59626514	4	INTERGENIC			0		0	1	1	0	0	2					0	0	0	0	0	0	0	0	0	0	0	0	0	0.0322971	0.0541203	CBnPAs - Female	0.0541203	0.0322971	CBnPAs - Female				TRIB1	131319
ncRNA_as_chr18_14502	GM19466	chr18	53807805	53865072	+	53807805	3	ANTISENSE			0		0	0	0	0	0	0					0	0	0	0	0	0	0	0	0	0	0	0	0	0.00186339	N/A	CB - Male	0.00328575	0.00150405	CBnPAs - Female				CEP120	0
ncRNA_inter_chr6_5684	GM19434	chr6	135138498	135144977	+	135138498	5	INTERGENIC			0	UP	1	0	0	0	0	1					0	0	0	0	0	0	0	0	0	0	0	0	0	0.0725641	0.078709	CB - Female	0.078709	0.0725641	CB - Female				8430419L09RIK	3028
ncRNA_inter_chr8_7396	GM1943	chr8	111863700	111864808	-	111864808	1	INTERGENIC			0		0	0	0	0	0	0					0	0	0	0	0	0	0	0	0	0	0	0	0	8.23989	8.52848	Cyto - Male	9.67116	7.14459	Cyto - Female				D030068K23RIK	86162
ncRNA_inter_chr15_12366	GM19276	chr15	10758806	10762468	+	10758806	3	INTERGENIC			0		0	0	0	0	0	0					0	0	0	0	0	0	0	0	0	0	0	0	0	0.013578	N/A	CB - Male	0.0330111	N/A	CB - Female				RAI14	114421
ncRNA_as_chr17_13745	GM17801	chr17	25411069	25412473	+	25411069	1	ANTISENSE			0		0	0	0	0	0	0					0	0	0	0	0	0	0	0	0	0	0	0	0	0.049046	0.0115033	CB - Female	0.0502834	0.0184508	CB - Male				UBE2I	0
ncRNA_inter_chr10_9030	GM17769	chr10	76881121	76883684	+	76881121	1	INTERGENIC			0		0	0	0	0	0	0					0	0	0	0	0	0	0	0	0	0	0	0	0	0.217804	0.19264	CBnPAs - Female	0.19264	0.217804	CBnPAs - Female			CBNPAS	ADARB1	104	ADARB1	-104
ncRNA_inter_chr2_1104	GM17762	chr2	17948876	17952204	+	17948876	2	INTERGENIC			0		0	1	0	0	0	1					0	0	0	0	0	0	0	0	0	0	0	0	0	0.736451	1.34848	Nuc - Female	1.34848	0.736451	Nuc - Female				SKIDA1	13510
ncRNA_intra_chr7_6475	GM17757; GM18853	chr7	113329257	113333613	-	113333613	1	INTRAGENIC_SENSE			0		0	0	0	0	0	0					0	0	0	0	0	0	0	0	0	0	0	0	0	0.0508578	0.0325216	CBnPAs - Female	0.0527974	N/A	CBnPAs - Male				GM8989	107880
ncRNA_inter_chr10_9142	GM17745	chr10	92798977	92811624	+	92798977	3	INTERGENIC			0		0	0	0	0	0	0					0	0	0	0	0	0	0	0	0	0	0	0	0	0.182672	0.129939	CB - Female	0.264572	N/A	NP - Male				ELK3	25074
ncRNA_inter_chr1_45	GM17644	chr1	12657644	12663171	+	12657644	3	INTERGENIC			0		0	0	0	0	0	0					0	0	0	0	0	0	0	0	0	0	0	0	0	124.862	108.358	CBnPAs - Female	108.358	124.862	CBnPAs - Female	NUC	CB	CBNPAS	SULF1	19340
ncRNA_inter_chr10_8899	GM16998	chr10	53795688	53800887	+	53795688	3	INTERGENIC		DOWN	1		0	0	0	0	0	1	DOWN	2.60435	-4.00345	NP - Male	0	0	1	0	0	0	0	0	0	0	1	0	1	2.10641	1.32432	CB - Female	2.60435	0.662754	NP - Male				MAN1A	87	MAN1A	-87	YES
ncRNA_as_chr7_6385	GM16938	chr7	105325400	105339061	+	105325400	5	ANTISENSE			0		0	1	0	0	1	2					0	0	0	0	0	0	0	0	0	0	0	0	0	0.170206	0.148793	CB - Female	0.21487	0.0993458	CBnPAs - Male				CAPN5	0
ncRNA_as_chr1_1039	GM16897	chr1	196781953	196803153	-	196803153	5	ANTISENSE			0		0	0	0	0	0	0					0	0	0	0	0	0	0	0	0	0	0	0	0	0.0550419	0.00921484	Cyto - Male	0.12224	0.011553	CB - Male				CD34	0
ncRNA_as_chr1_164	GM16894	chr1	40133057	40142696	-	40142696	4	ANTISENSE			0		0	0	0	0	0	0					0	0	0	0	0	0	0	0	0	0	0	0	0	0.0668218	0.221895	CB - Female	0.221895	0.0668218	CB - Female				IL1R2	0
ncRNA_inter_chr1_591	GM16880	chr1	138589378	138622557	+	138589378	6	INTERGENIC			0	UP	1	0	2	1	1	5					0	0	0	0	0	0	0	0	0	0	0	0	0	9.6997	5.24164	CB - Female	7.77005	9.42135	CBnPAs - Female	NUC	CB	CBNPAS	GM19705	1997
ncRNA_as_chr16_12993	GM16861	chr16	4935164	4939585	-	4939585	3	ANTISENSE			0		0	0	0	0	0	0					0	0	0	0	0	0	0	0	0	0	0	0	0	0.324249	0.0943449	CB - Male	0.346514	0.188711	CBnPAs - Female				MGRN1,NUDT16L1	0
ncRNA_as_chr9_7764	GM16853	chr9	21209686	21216164	-	21216164	5	ANTISENSE			0		0	0	0	0	0	0					0	0	0	0	0	0	0	0	0	0	0	0	0	0.00852625	0.00189136	CB - Female	0.00529567	0.00115931	Nuc - Female				ILF3	0	QTRT1	-117
ncRNA_as_chr9_7702	GM16833	chr9	9236288	9260885	+	9236288	4	ANTISENSE			0		0	0	0	0	0	0					0	0	0	0	0	0	0	0	0	0	0	0	0	0.053066	0.0203734	CBnPAs - Female	0.0266857	N/A	CB - Male				ARHGAP42	0
ncRNA_as_chr2_2057	GM16796	chr2	170324857	170337427	-	170337427	3	ANTISENSE			0		0	0	0	0	0	0					0	0	0	0	0	0	0	0	0	0	0	0	0	0.0224972	0.0210715	CBnPAs - Male	0.0210715	0.0224972	CBnPAs - Male				PFDN4	0
ncRNA_as_chr17_14005	GM16712	chr17	56094194	56098824	-	56098824	3	ANTISENSE			0		0	0	0	0	0	0					0	0	0	0	0	0	0	0	0	0	0	0	0	0.112025	0.0570176	Nuc - Female	0.0659656	0.0398467	NP - Male				EBI3,CCDC94	0
ncRNA_as_chr17_13630	GM16702	chr17	8571910	8582333	-	8582333	3	ANTISENSE			0		0	0	0	0	0	0					0	0	0	0	0	0	0	0	0	0	0	0	0	0.114268	0.166144	CB - Female	0.166144	0.114268	CB - Female		CB		T2	0
ncRNA_inter_chr1_793	GM16701	chr1	168904154	168929861	-	168929861	3	INTERGENIC			0		0	0	0	0	0	0					0	0	0	0	0	0	0	0	0	0	0	0	0	0.0295542	N/A	Nuc - Male	0.0114441	0.0102926	Nuc - Female				FAM78B	1687	FAM78B	-1687
ncRNA_inter_chr14_12160	GM16677	chr14	69947764	69955194	-	69955194	3	INTERGENIC			0		0	0	0	0	0	0					0	0	0	0	0	0	0	0	0	0	0	0	0	0.0122726	N/A	Cyto - Male	0.0130017	N/A	Nuc - Female				ENTPD4	14	ENTPD4	-14
ncRNA_as_chr14_12035	GM16617	chr14	52606064	52608504	-	52608504	3	ANTISENSE			0		0	0	0	0	0	0					0	0	0	0	0	0	0	0	0	0	0	0	0	0.0901346	0.111362	CB - Male	0.295401	0.0342348	CB - Female				ARHGEF40	0
ncRNA_inter_chr15_12745	GM16576	chr15	79573128	79587824	+	79573128	4	INTERGENIC			0		0	0	0	0	0	0					0	0	0	0	0	0	0	0	0	0	0	0	0	2.01378	2.58204	CBnPAs - Female	2.58204	2.01378	CBnPAs - Female		CB		SUN2	163	SUN2	-163
ncRNA_as_chr1_762	GM16548	chr1	166078707	166082348	-	166082348	3	ANTISENSE		DOWN	1		0	2	1	1	2	7	DOWN	4.47991	-2.38486	Nuc - Female	0	0	0	0	0	0	1	0	0	0	0	1	1	4.14884	4.79159	Cyto - Male	6.05369	3.19519	Cyto - Female				SELP,F5	0
ncRNA_inter_chr3_2985	GM1653	chr3	148937701	148942944	+	148937701	3	INTERGENIC			0		0	0	0	0	0	0					0	0	0	0	0	0	0	0	0	0	0	0	0	0.846321	0.282289	Nuc - Female	0.303047	0.580618	NP - Female				LPHN2	320103
ncRNA_intra_chr2_1247	GM16523	chr2	39013006	39017755	-	39017755	1	INTRAGENIC_SENSE		UP	1		0	0	0	0	0	1	UP	0.749966	2.36787	CBnPAs - Male	0	0	0	0	1	0	0	0	0	0	1	0	1	1.32057	0.746213	CB - Male	0.746213	1.32057	CB - Male		CB		SCAI	0
ncRNA_as_chr7_6502	GM16336	chr7	118048499	118049365	+	118048499	3	ANTISENSE			0		0	0	0	0	0	0					0	0	0	0	0	0	0	0	0	0	0	0	0	N/A	N/A	N/A	N/A	N/A	N/A				MRVI1	0
ncRNA_as_chr3_2978	GM16325	chr3	146304896	146314679	+	146304896	4	ANTISENSE			0		0	0	0	0	0	0					0	0	0	0	0	0	0	0	0	0	0	0	0	0.05465	0.0554059	CB - Female	0.0653809	0.0498516	CBnPAs - Female				4930503B20RIK	0
ncRNA_inter_chr2_1455	GM1631	chr2	71557474	71569023	+	71557474	4	INTERGENIC			0		0	0	0	0	0	0					0	0	0	0	0	0	0	0	0	0	0	0	0	N/A	N/A	N/A	N/A	N/A	N/A				ITGA6	55973
ncRNA_as_chr15_12509	GM16291	chr15	39627978	39644944	+	39627978	3	ANTISENSE			0		0	0	0	0	0	0					0	0	0	0	0	0	0	0	0	0	0	0	0	0.019368	0.010351	CBnPAs - Female	0.010351	0.019368	CBnPAs - Female				DPYS	0
ncRNA_inter_chr4_3772	GM16287	chr4	138731322	138736570	-	138736570	3	INTERGENIC			0		0	0	0	0	0	0					0	0	0	0	0	0	0	0	0	0	0	0	0	0.103574	0.0735814	CB - Female	0.0735814	0.103574	CB - Female				CAPZB	12244
ncRNA_as_chr7_6236	GM16157	chr7	75410545	75421480	-	75421480	4	ANTISENSE			0		0	1	0	0	0	1					0	0	0	0	0	0	0	0	0	0	0	0	0	15.9742	13.3312	CB - Female	13.3312	15.9742	CB - Female		CB	CB	FAM169B	0
ncRNA_inter_chr5_4578	GM16063	chr5	120075106	120084471	+	120075106	4	INTERGENIC		DOWN	1	DOWN	2	1	4	1	2	11	DOWN	0.630375	-65.9541	CBnPAs - Male	0	0	0	0	1	0	0	0	0	0	1	0	1	0.890479	1.73119	CB - Female	1.90609	0.45927	CB - Male		CB		TBX3	36400
ncRNA_as_chr11_9767	GM16062	chr11	59623582	59633600	+	59623582	2	ANTISENSE			0		0	0	0	0	0	0					0	0	0	0	0	0	0	0	0	0	0	0	0	1.32044	1.35194	Nuc - Male	1.35194	1.32044	Nuc - Male			CB	COPS3	0	FLCN	-42
ncRNA_as_chr6_5646	GM15987	chr6	128893932	128925047	-	128925047	3	ANTISENSE			0		0	0	0	0	0	0					0	0	0	0	0	0	0	0	0	0	0	0	0	0.77874	0.437964	CB - Female	0.579759	0.42613	CB - Male		CB		CLEC2G	0
ncRNA_as_chr10_9334	GM15910	chr10	120294685	120300384	+	120294685	3	ANTISENSE			0		0	0	0	0	0	0					0	0	0	0	0	0	0	0	0	0	0	0	0	0.21996	0.106082	CB - Female	0.106082	0.21996	CB - Female				MSRB3	0
ncRNA_inter_chr13_11186	GM15908	chr13	34744792	34758643	+	34744792	4	INTERGENIC			0		0	0	0	0	0	0					0	0	0	0	0	0	0	0	0	0	0	0	0	0.0220208	0.0170398	CBnPAs - Female	0.0245695	0.00497508	CB - Female				PXDC1	243	PXDC1	-243
ncRNA_as_chr7_6304	GM15880	chr7	87776172	87789270	+	87776172	5	ANTISENSE			0		0	0	0	0	0	0					0	0	0	0	0	0	0	0	0	0	0	0	0	0.00835528	N/A	Nuc - Female	0.011153	0.00149094	Cyto - Male				CRTC3	0
ncRNA_as_chr16_13313	GM15713	chr16	43410631	43420309	-	43420309	5	ANTISENSE			0		0	0	0	0	0	0					0	0	0	0	0	0	0	0	0	0	0	0	0	0.00389236	0.0102616	CBnPAs - Female	0.0102616	0.00389236	CBnPAs - Female				ZBTB20	0
ncRNA_inter_chr6_5826	GM15706	chr6	145198815	145200478	+	145198815	2	INTERGENIC			0		0	0	0	0	0	0					0	0	0	0	0	0	0	0	0	0	0	0	0	4.38002	5.18528	CB - Female	6.17026	2.99731	Nuc - Female				KRAS	65	KRAS	-65
ncRNA_inter_chr11_9980	GM15698	chr11	88825981	88828231	-	88828231	2	INTERGENIC			0		0	1	0	0	0	1					0	0	0	0	0	0	0	0	0	0	0	0	0	3.07207	2.32942	Cyto - Male	3.38663	0.946642	NP - Male				COIL	7018
ncRNA_inter_chr10_9236	GM15663	chr10	105011607	105020926	+	105011607	3	INTERGENIC			0		0	0	0	1	4	5					0	0	0	0	0	0	0	0	0	0	0	0	0	0.409205	0.340095	CBnPAs - Female	0.399882	0.397153	NP - Male				TMTC2	73	TMTC2	-73
ncRNA_inter_chr5_4786	GM15408	chr5	149818440	149824994	+	149818440	4	INTERGENIC			0		0	0	1	0	0	1					0	0	0	0	0	0	0	0	0	0	0	0	0	4.81177	2.44298	CB - Female	3.8415	3.32472	NP - Male				5930430L01RIK	11650
ncRNA_as_chr8_6760	GM15350	chr8	12828338	12831919	-	12831919	3	ANTISENSE			0		0	0	0	0	0	0					0	0	0	0	0	0	0	0	0	0	0	0	0	0.00467915	N/A	Nuc - Female	0.00364246	N/A	CBnPAs - Female				ATP11A	0
ncRNA_inter_chr8_6759	GM15348	chr8	12703973	12719127	-	12719127	5	INTERGENIC			0	DOWN	1	2	1	4	0	8					0	0	0	0	0	0	0	0	0	0	0	0	0	4.17989	6.34476	CB - Female	6.34476	4.17989	CB - Female		CB		TUBGCP3	31874
ncRNA_inter_chr18_14319	GM15328	chr18	16974341	16982059	+	16974341	3	INTERGENIC			0		0	0	0	0	0	0					0	0	0	0	0	0	0	0	0	0	0	0	0	1.36638	0.849166	CBnPAs - Male	1.55344	1.22614	CBnPAs - Female				CDH2	6784
ncRNA_as_chr14_11990	GM15217	chr14	46999199	47003281	+	46999199	4	ANTISENSE			0		0	0	0	0	0	0					0	0	0	0	0	0	0	0	0	0	0	0	0	0.0184056	N/A	CB - Male	0.0257574	N/A	CB - Female				BMP4	0
ncRNA_as_chr1_318	GM15179	chr1	75364785	75371590	-	75371590	4	ANTISENSE			0		0	0	0	0	0	0					0	0	0	0	0	0	0	0	0	0	0	0	0	0.0175148	N/A	CB - Male	0.00612771	0.0128588	CB - Female				DES	0	SPEG	-282
ncRNA_as_chr7_6464	GM15133	chr7	111455961	111473352	+	111455961	7	ANTISENSE			0		0	0	0	0	0	0					0	0	0	0	0	0	0	0	0	0	0	0	0	N/A	N/A	N/A	0.0171028	N/A	CB - Male				TRIM12A	0
ncRNA_as_chrX_15304	GM15008	chrX	34450829	34451980	+	34450829	4	ANTISENSE			0		0	0	0	0	0	0					0	0	0	0	0	0	0	0	0	0	0	0	0	0.103033	N/A	CB - Male	0.264933	N/A	CB - Female				Septin6	0
ncRNA_inter_chrX_15372	GM14827	chrX	91687413	91693068	+	91687413	5	INTERGENIC			0		0	0	0	0	0	0					0	0	0	0	0	0	0	0	0	0	0	0	0	1.21582	1.68143	CB - Female	1.68143	1.21582	CB - Female		CB		APOO	24983
ncRNA_inter_chrX_15261	GM14634	chrX	12339404	12398618	+	12339404	5	INTERGENIC			0		0	0	0	0	0	0					0	0	0	0	0	0	0	0	0	0	0	0	0	0.691177	0.699187	CB - Female	0.699187	0.691177	CB - Female				MED14	306	MED14	-306
ncRNA_inter_chrX_15211	GM14379	chrX	6953051	6955168	+	6953051	2	INTERGENIC			0		0	0	0	0	0	0					0	0	0	0	0	0	0	0	0	0	0	0	0	0.247532	0.0478241	Nuc - Female	0.20191	0.120994	NP - Male				USP27X	96	USP27X	-96
ncRNA_as_chr2_2081	GM14327	chr2	177631868	177662555	+	177631868	2	ANTISENSE			0		0	0	0	0	0	0					0	0	0	0	0	0	0	0	0	0	0	0	0	0.283233	0.196304	CB - Female	0.311856	0.162461	CB - Male		CB		GM14326	8143
ncRNA_as_chr2_1661	GM14207	chr2	119146935	119151933	-	119151933	4	ANTISENSE			0		0	0	1	0	0	1					0	0	0	0	0	0	0	0	0	0	0	0	0	0.225976	0.186537	Nuc - Male	0.310211	0.162625	CB - Male				DLL4	0
ncRNA_as_chr2_1739	GM14023	chr2	129123106	129134835	+	129123106	6	ANTISENSE			0		0	0	0	0	0	0					0	0	0	0	0	0	0	0	0	0	0	0	0	1.93037	1.43833	CB - Female	1.80855	1.13259	CB - Male		CB		IL1A	0	CKAP2L	-159
ncRNA_inter_chr2_1718	GM14005	chr2	128124399	128255343	-	128255343	4	INTERGENIC			0		0	0	0	0	0	0					0	0	0	0	0	0	0	0	0	0	0	0	0	0.996422	0.842829	CB - Female	0.842829	0.996422	CB - Female		CB		BCL2L11	136117
ncRNA_as_chr2_1490	GM13944	chr2	77300701	77318995	+	77300701	3	ANTISENSE			0		0	0	0	0	0	0					0	0	0	0	0	0	0	0	0	0	0	0	0	0.00825401	0.0149589	CBnPAs - Female	0.0149589	0.00825401	CBnPAs - Female				ZFP385B	0
ncRNA_inter_chr2_1613	GM13939	chr2	109742553	109753476	-	109753476	5	INTERGENIC			0		0	0	0	0	0	0					0	0	0	0	0	0	0	0	0	0	0	0	0	0.0405765	0.0573219	CB - Female	0.0573219	0.0405765	CB - Female				LIN7C	1461
ncRNA_inter_chr2_1559	GM13807	chr2	93243704	93258107	+	93243704	6	INTERGENIC			0		0	0	0	0	0	0					0	0	0	0	0	0	0	0	0	0	0	0	0	0.0383428	0.0157347	CB - Female	0.0157347	0.0383428	CB - Female				CD82	1152
ncRNA_inter_chr1_267	GM13749	chr1	64011301	64015573	+	64011301	2	INTERGENIC			0		0	0	0	0	0	0					0	0	0	0	0	0	0	0	0	0	0	0	0	0.00820111	N/A	CB - Female	0.00674672	0.00741677	CBnPAs - Female				KLF7	66674
ncRNA_inter_chr2_1519	GM13710	chr2	84340905	84347030	-	84347030	3	INTERGENIC			0		0	0	0	0	0	0					0	0	0	0	0	0	0	0	0	0	0	0	0	0.265954	0.0956272	CB - Female	0.163738	N/A	Cyto - Male				TFPI	23974
ncRNA_inter_chr2_1325	GM13580	chr2	60248682	60250713	+	60248682	4	INTERGENIC			0		0	0	0	0	0	0					0	0	0	0	0	0	0	0	0	0	0	0	0	0.0148854	N/A	Cyto - Male	N/A	N/A	N/A				PLA2R1	4887
ncRNA_inter_chr2_1314	GM13546	chr2	58016385	58029474	+	58016385	4	INTERGENIC			0		0	0	0	0	0	0					0	0	0	0	0	0	0	0	0	0	0	0	0	N/A	N/A	N/A	0.0205756	N/A	CBnPAs - Female				CYTIP	3853	CYTIP	-3853
ncRNA_inter_chr2_1296	GM13490	chr2	51512486	51587529	-	51587529	7	INTERGENIC			0		0	0	0	0	0	0					0	0	0	0	0	0	0	0	0	0	0	0	0	0.104791	N/A	CB - Male	0.0872431	N/A	CBnPAs - Female				TAS2R134	28560
ncRNA_as_chr4_3781	GM13032	chr4	140366908	140373426	+	140366908	3	ANTISENSE			0		0	0	0	0	0	0					0	0	0	0	0	0	0	0	0	0	0	0	0	0.0566176	0.118032	CBnPAs - Female	0.227642	N/A	Nuc - Female				PADI1	0	PADI3	-346
ncRNA_as_chr4_3785	GM13031	chr4	140503581	140513817	-	140513817	4	ANTISENSE			0		0	0	0	0	0	0					0	0	0	0	0	0	0	0	0	0	0	0	0	0.00624321	0.0158785	CBnPAs - Male	0.0176191	N/A	CB - Male				PADI2	0	SDHB	-3369
ncRNA_inter_chr4_3745	GM13003	chr4	136714997	136720981	-	136720981	4	INTERGENIC			0		0	0	0	0	0	0					0	0	0	0	0	0	0	0	0	0	0	0	0	0.0378991	0.0147785	CBnPAs - Female	0.0469152	N/A	CB - Female				ZBTB40	110388
ncRNA_inter_chr4_3270	GM12596	chr4	59272923	59282016	+	59272923	4	INTERGENIC			0		0	0	0	0	0	0					0	0	0	0	0	0	0	0	0	0	0	0	0	0.070627	0.0307825	CB - Female	0.0578515	0.021199	CBnPAs - Female				UGCG	37219
ncRNA_as_chr3_2725	GM12522	chr3	108182195	108186659	-	108186659	3	ANTISENSE			0		0	0	0	0	0	0					0	0	0	0	0	0	0	0	0	0	0	0	0	0.183426	0.151348	CB - Female	0.164214	0.0156556	CB - Male				MYBPHL	0	PSRC1	-63
ncRNA_inter_chr4_3249	GM12505	chr4	55423315	55431714	-	55431714	4	INTERGENIC			0		0	0	0	0	0	0					0	0	0	0	0	0	0	0	0	0	0	0	0	0.0143012	N/A	CBnPAs - Female	N/A	N/A	N/A				RAD23B	18207
ncRNA_inter_chr4_3215	GM12409	chr4	45775249	45777095	-	45777095	3	INTERGENIC			0		0	0	0	0	0	0					0	0	0	0	0	0	0	0	0	0	0	0	0	0.125084	N/A	NP - Female	0.0628946	N/A	CBnPAs - Female				ALDH1B1	34799
ncRNA_as_chr11_10053	GM12359	chr11	98659623	98671403	-	98671403	3	ANTISENSE			0		0	0	0	1	0	1					0	0	0	0	0	0	0	0	0	0	0	0	0	0.113959	0.0699794	Nuc - Male	0.0825184	0.0977057	Nuc - Female				MSL1,CASC3	0
ncRNA_inter_chr11_9714	GM12216	chr11	53596791	53673062	-	53673062	8	INTERGENIC		DOWN	1		0	0	0	0	0	1	DOWN	10.6716	-2.16404	Nuc - Female	0	0	0	0	0	0	1	0	0	0	0	1	1	18.2099	31.9309	CB - Female	31.9309	18.2099	CB - Female		CB		IRF1	4916
ncRNA_inter_chr11_9643	GM12159	chr11	44916368	44930430	-	44930430	3	INTERGENIC			0		0	0	0	0	0	0					0	0	0	0	0	0	0	0	0	0	0	0	0	0.0880684	0.0421062	CB - Female	0.0488833	0.0190332	Cyto - Female				EBF1	94771
ncRNA_inter_chr11_9442	GM11974	chr11	6424173	6428816	-	6428816	5	INTERGENIC		UP	1	UP	1	0	1	1	0	4	UP	31.0158	1.9775	Nuc - Male	0	1	0	0	0	0	0	0	0	0	1	0	1	31.0158	14.9613	Nuc - Male	19.5021	19.6652	Nuc - Female	NUC	CB	CB	MYO1G	3213
ncRNA_inter_chr11_9432	GM11961	chr11	4520278	4530014	-	4530014	4	INTERGENIC			0		0	0	0	0	0	0					0	0	0	0	0	0	0	0	0	0	0	0	0	0.128622	N/A	NP - Female	0.22844	0.0782395	CB - Female				ASCC2	7782
ncRNA_inter_chr11_10093	GM11627	chr11	102437713	102440433	-	102440433	3	INTERGENIC			0		0	0	0	1	0	1					0	0	0	0	0	0	0	0	0	0	0	0	0	0.195036	0.208749	CB - Female	0.208749	0.195036	CB - Female				GPATCH8	20242
ncRNA_inter_chr11_9929	GM11423	chr11	82592877	82594567	-	82594567	3	INTERGENIC			0		0	0	0	0	0	0					0	0	0	0	0	0	0	0	0	0	0	0	0	10.4411	7.17016	CB - Female	9.50736	8.02221	Nuc - Male		CB	CB	LIG3	44	LIG3	-44
ncRNA_inter_chrX_15348	GM1141	chrX	69177777	69186210	+	69177777	9	INTERGENIC			0		0	0	0	0	0	0					0	0	0	0	0	0	0	0	0	0	0	0	0	1.18024	1.15422	CB - Female	1.15422	1.18024	CB - Female				PRRG3	21754
ncRNA_inter_chr4_3318	GM11213	chr4	63257935	63266295	-	63266295	2	INTERGENIC			0		0	0	0	0	0	0					0	0	0	0	0	0	0	0	0	0	0	0	0	0.0213176	0.0232853	CBnPAs - Female	0.0342457	N/A	NP - Male				1700018C11RIK	1830
ncRNA_as_chr17_14013	GM11110	chr17	57231134	57245365	-	57245365	4	ANTISENSE			0		0	0	0	0	0	0					0	0	0	0	0	0	0	0	0	0	0	0	0	0.0671433	0.0331921	Nuc - Male	0.107927	0.0274989	CB - Female				TNFSF9	0
ncRNA_as_chr15_12697	GM10872	chr15	76096920	76100280	-	76100280	3	ANTISENSE			0	UP	1	2	1	1	2	7					0	0	0	0	0	0	0	0	0	0	0	0	0	1.58324	0.914343	NP - Male	1.08185	1.14567	Nuc - Male				SPATC1	0
ncRNA_inter_chr15_12743	GM10863	chr15	78996496	79046831	+	78996496	5	INTERGENIC			0		0	0	0	0	0	0					0	0	0	0	0	0	0	0	0	0	0	0	0	0.0330094	0.0316474	CBnPAs - Female	0.0404696	0.00548248	CB - Female				SOX10	1577	SOX10	-1577
ncRNA_inter_chr10_8774	GM10825	chr10	22122619	22127276	+	22122619	2	INTERGENIC			0		0	0	0	0	0	0					0	0	0	0	0	0	0	0	0	0	0	0	0	1.94818	3.19002	CBnPAs - Female	3.19002	1.94818	CBnPAs - Female			CBNPAS	RAET1A,RAET1C,RAET1D	28675
ncRNA_as_chr16_13465	GM10791	chr16	84968981	84980023	+	84968981	4	ANTISENSE			0		0	0	0	0	0	0					0	0	0	0	0	0	0	0	0	0	0	0	0	0.0401334	0.0637258	CB - Female	0.0637258	0.0401334	CB - Female				APP	0
ncRNA_as_chr13_11278	GM10790	chr13	41938584	42008461	+	41938584	7	ANTISENSE			0		0	0	0	1	4	5					0	0	0	0	0	0	0	0	0	0	0	0	0	0.122402	0.0329873	Nuc - Female	0.130412	0.0684164	CB - Female				ADTRP	0
ncRNA_inter_chr16_13487	GM10789	chr16	90142482	90147072	+	90142482	1	INTERGENIC			0		0	0	0	0	0	0					0	0	0	0	0	0	0	0	0	0	0	0	0	0.0315282	N/A	Nuc - Male	0.00953704	0.0124142	CBnPAs - Male				SOD1	73915
ncRNA_inter_chr10_9025	GM10787	chr10	76474740	76484959	+	76474740	3	INTERGENIC			0		0	0	0	0	0	0					0	0	0	0	0	0	0	0	0	0	0	0	0	0.21494	N/A	CBnPAs - Female	N/A	N/A	N/A				SLC19A1	10525
ncRNA_inter_chr2_2073	GM10714	chr2	173950539	174009419	-	174009419	4	INTERGENIC			0		0	0	0	0	0	0					0	0	0	0	0	0	0	0	0	0	0	0	0	0.00324655	N/A	CBnPAs - Female	N/A	N/A	N/A				NPEPL1	2337
ncRNA_as_chr9_7909	GM10677	chr9	47607243	47626291	-	47626291	3	ANTISENSE			0		0	0	0	0	0	0					0	0	0	0	0	0	0	0	0	0	0	0	0	0.0311976	N/A	CB - Male	0.012238	0.00648511	NP - Male				CADM1	0
ncRNA_inter_chr8_7201	GM10649	chr8	79272986	79424636	-	79424636	2	INTERGENIC			0		0	0	0	0	0	0					0	0	0	0	0	0	0	0	0	0	0	0	0	0.239007	0.248339	Nuc - Male	0.548522	0.0843172	CBnPAs - Male				NR3C2	1771	NR3C2	-1771
ncRNA_inter_chr7_6052	GM10640	chr7	31947377	31955660	+	31947377	4	INTERGENIC			0		0	0	0	0	0	0					0	0	0	0	0	0	0	0	0	0	0	0	0	0.0114525	0.01387	CBnPAs - Female	0.01387	0.0114525	CBnPAs - Female				GRAMD1A	11309
ncRNA_as_chr8_7281	GM10638	chr8	89269598	89270959	+	89269598	1	ANTISENSE			0		0	0	0	0	1	1					0	0	0	0	0	0	0	0	0	0	0	0	0	0.767206	0.512517	NP - Female	1.38717	0.584205	Nuc - Female				SIAH1A	0
ncRNA_as_chr7_6618	GM10584	chr7	139507248	139509974	+	139507248	1	ANTISENSE			0		0	0	0	0	0	0					0	0	0	0	0	0	0	0	0	0	0	0	0	0.0518005	0.0126138	Nuc - Female	0.0275879	0.0240601	Nuc - Male				CHST15	0
ncRNA_inter_chr18_14394	GM10549	chr18	33623817	33634364	+	33623817	3	INTERGENIC			0		0	0	1	2	0	3					0	0	0	0	0	0	0	0	0	0	0	0	0	1.43562	2.59261	CBnPAs - Female	2.59261	1.43562	CBnPAs - Female			CBNPAS	NREP	135	NREP	-135
ncRNA_as_chr1_1023	GM10516	chr1	193957929	193975024	+	193957929	4	ANTISENSE			0		0	0	0	0	0	0					0	0	0	0	0	0	0	0	0	0	0	0	0	0.0853645	0.0734089	CBnPAs - Female	0.132678	0.0419512	Nuc - Male				RCOR3	0
ncRNA_inter_chrX_15344	GM10474	chrX	65920689	65931574	-	65931574	4	INTERGENIC			0		0	0	0	0	0	0					0	0	0	0	0	0	0	0	0	0	0	0	0	0.0570271	N/A	Nuc - Female	0.0104258	N/A	CBnPAs - Male				FMR1	142	FMR1	-142
ncRNA_inter_chr12_10672	GM10451	chr12	77545484	77553730	+	77545484	3	INTERGENIC			0	UP	1	2	0	1	2	6					0	0	0	0	0	0	0	0	0	0	0	0	0	4.38664	3.00633	CB - Female	3.00633	4.38664	CB - Female				PPP1R36	5007
ncRNA_intra_chr6_5716	GM10400	chr6	141289074	141292908	+	141289074	1	INTRAGENIC_SENSE			0		0	0	0	0	0	0					0	0	0	0	0	0	0	0	0	0	0	0	0	1.64814	1.13039	CBnPAs - Female	1.41133	0.942203	CB - Female		CB	CBNPAS	PDE3A	0
ncRNA_as_chr15_12364	GM10389	chr15	10530048	10541406	+	10530048	3	ANTISENSE			0		0	0	0	0	0	0					0	0	0	0	0	0	0	0	0	0	0	0	0	0.0557362	0.0152202	CBnPAs - Female	0.0152202	0.0557362	CBnPAs - Female				RAI14	0
ncRNA_inter_chr15_12515	GM10373	chr15	43262489	43308582	-	43308582	3	INTERGENIC			0		0	0	0	0	0	0					0	0	0	0	0	0	0	0	0	0	0	0	0	0.0152148	0.0079859	CBnPAs - Female	0.0257038	N/A	NP - Male				EMC2	193	EMC2	-193
ncRNA_as_chr18_14250	GM10125	chr18	5491499	5592435	-	5592435	7	ANTISENSE			0		0	0	0	0	0	0					0	0	0	0	0	0	0	0	0	0	0	0	0	0.0914096	0.109545	CBnPAs - Female	0.110935	0.0880238	CB - Male				ZEB1	0
ncRNA_as_chr19_15188	GM10007	chr19	58370694	58374838	+	58370694	3	ANTISENSE			0		0	0	0	0	0	0					0	0	0	0	0	0	0	0	0	0	0	0	0	0.0516777	0.0221209	Cyto - Female	0.0378931	N/A	CB - Female				GFRA1	0
ncRNA_intra_chr12_10508	GDAP10	chr12	33508981	33511773	+	33508981	1	INTRAGENIC_SENSE		DOWN	1	UP	1	0	0	0	1	3	DOWN	11.1513	-2.19571	CB - Male	0	0	0	1	0	0	0	0	0	0	1	0	1	7.73621	13.2938	CBnPAs - Male	13.2938	7.73621	CBnPAs - Male		CB	CBNPAS	NAMPT	0
ncRNA_as_chr17_13879	G6BOS	chr17	35201382	35202541	+	35201382	1	ANTISENSE			0		0	0	0	0	0	0					0	0	0	0	0	0	0	0	0	0	0	0	0	0.0142044	0.0254482	CBnPAs - Female	0.0394228	N/A	CBnPAs - Male				G6B	0
ncRNA_inter_chr18_14541	G630071F17RIK	chr18	60823064	60831278	+	60823064	3	INTERGENIC			0		0	0	0	0	0	0					0	0	0	0	0	0	0	0	0	0	0	0	0	0.0219533	0.0245595	CB - Male	0.0355638	0.0162793	CBnPAs - Female				NDST1	14352
ncRNA_as_chrX_15546	G530011O06RIK	chrX	166411355	166421974	-	166421974	4	ANTISENSE			0		0	0	2	0	0	2					0	0	0	0	0	0	0	0	0	0	0	0	0	6.98741	6.74446	CB - Female	6.74446	6.98741	CB - Female				MID1	0
ncRNA_inter_chrX_15403	FTX	chrX	100743178	100819093	-	100819093	15	INTERGENIC			0		0	0	0	0	0	0					0	0	0	0	0	0	0	0	0	0	0	0	0	31.7099	33.9422	CBnPAs - Female	33.9422	31.7099	CBnPAs - Female	NUC	CB	CBNPAS	MIR421,MIR374B,MIR374C	0
ncRNA_as_chr4_3205	FRMPD1OS	chr4	45247595	45256862	-	45256862	3	ANTISENSE			0		0	0	0	0	0	0					0	0	0	0	0	0	0	0	0	0	0	0	0	N/A	N/A	N/A	0.00647346	N/A	CBnPAs - Male				FRMPD1	0
ncRNA_inter_chr4_3556	FOXD2OS	chr4	114581894	114593847	+	114581894	4	INTERGENIC			0		0	0	0	1	0	1					0	0	0	0	0	0	0	0	0	0	0	0	0	1.07222	1.01891	CB - Female	1.01891	1.07222	CB - Female				FOXD2	392	FOXD2	-392
ncRNA_inter_chrX_15336	FIRRE	chrX	47908921	47988474	-	47988474	24	INTERGENIC			0		0	0	0	0	1	1					0	0	0	0	0	0	0	0	0	0	0	0	0	81.3066	57.8346	CB - Female	69.0786	71.9359	NP - Male	NUC		CBNPAS	OLFR1324	129251
ncRNA_as_chr4_3155	FAM219AOS	chr4	41464470	41466056	+	41464470	3	ANTISENSE			0		0	0	0	0	0	0					0	0	0	0	0	0	0	0	0	0	0	0	0	0.00692389	N/A	Cyto - Female	0.0118088	N/A	CBnPAs - Female				FAM219A	0	1110017D15RIK	-105
ncRNA_inter_chr13_11365	FAM120AOS	chr13	49063481	49065274	+	49063481	2	INTERGENIC			0		0	0	0	0	0	0					0	0	0	0	0	0	0	0	0	0	0	0	0	16.8674	14.8392	NP - Female	19.5377	14.6926	NP - Male				FAM120A	285	FAM120A	-285
ncRNA_inter_chr12_10510	F730043M19RIK	chr12	33796576	33832451	-	33832451	6	INTERGENIC			0		0	0	0	0	0	0					0	0	0	0	0	0	0	0	0	0	0	0	0	0.410561	N/A	CB - Female	0.352677	0.190227	CBnPAs - Male				ATXN7L1	100	ATXN7L1	-100
ncRNA_inter_chr12_10620	F730035M05RIK	chr12	71328828	71335152	+	71328828	5	INTERGENIC			0		0	0	1	0	0	1					0	0	0	0	0	0	0	0	0	0	0	0	0	0.24259	0.0875856	CB - Male	0.267232	0.187792	CB - Female				PYGL	159	PYGL	-159
ncRNA_inter_chr11_9645	F630206G17RIK	chr11	45621585	45656380	+	45621585	4	INTERGENIC			0		0	0	0	0	0	0					0	0	0	0	0	0	0	0	0	0	0	0	0	0.0597017	0.0442369	CBnPAs - Female	0.0442369	0.0597017	CBnPAs - Female				CLINT1	9086
ncRNA_inter_chr13_11504	F630042J09RIK	chr13	67379350	67384818	+	67379350	4	INTERGENIC			0		0	0	0	0	0	0					0	0	0	0	0	0	0	0	0	0	0	0	0	0.363675	0.272058	NP - Female	0.348149	0.265309	Nuc - Female				ZFP457	8569
ncRNA_inter_chrX_15378	F630028O10RIK	chrX	93435171	93441454	+	93435171	4	INTERGENIC			0		0	0	0	0	0	0					0	0	0	0	0	0	0	0	0	0	0	0	0	3.23199	2.2981	Nuc - Female	2.2981	3.23199	Nuc - Female	NUC			MIR223	0
ncRNA_as_chr10_9386	F420014N23RIK	chr10	126632305	126639699	+	126632305	4	ANTISENSE			0		0	0	0	0	0	0					0	0	0	0	0	0	0	0	0	0	0	0	0	0.802725	0.898893	Nuc - Female	0.898893	0.802725	Nuc - Female				DTX3,PIP4K2C	0
ncRNA_as_chr13_11434	ETOHD2	chr13	59871181	59883474	+	59871181	2	ANTISENSE			0		0	0	0	0	0	0					0	0	0	0	0	0	0	0	0	0	0	0	0	0.515381	0.325734	CBnPAs - Male	0.379023	0.435496	NP - Male				ZCCHC6	0	ISCA1	-32
ncRNA_inter_chr11_9515	ELDR	chr11	16834554	16851285	-	16851285	6	INTERGENIC			0		0	0	1	1	0	2					0	0	0	0	0	0	0	0	0	0	0	0	0	0.609951	0.332337	CB - Female	0.332337	0.609951	CB - Female				FBXO48	128	FBXO48	-128
ncRNA_as_chr9_8414	E530011L22RIK	chr9	121665758	121669061	-	121669061	1	ANTISENSE			0		0	0	0	0	0	0					0	0	0	0	0	0	0	0	0	0	0	0	0	0.0710846	0.058988	CB - Male	0.0886159	0.040838	Nuc - Female				NKTR	0	ZFP651	-90
ncRNA_inter_chr1_660	E330020D12RIK	chr1	155251316	155261565	-	155261565	4	INTERGENIC			0		0	0	1	0	0	1					0	0	0	0	0	0	0	0	0	0	0	0	0	1.05736	0.919973	CB - Female	0.919973	1.05736	CB - Female				SHCBP1L	10774
ncRNA_inter_chr4_3671	E330017L17RIK	chr4	129583470	129586240	+	129583470	3	INTERGENIC			0		0	0	0	0	0	0					0	0	0	0	0	0	0	0	0	0	0	0	0	0.0680762	N/A	CB - Male	N/A	N/A	N/A				1700003M07RIK	51378
ncRNA_inter_chr16_13456	E330011O21RIK	chr16	78251108	78266186	-	78266186	6	INTERGENIC			0		0	0	1	1	0	2					0	0	0	0	0	0	0	0	0	0	0	0	0	0.831578	0.301329	CB - Female	0.947379	0.785001	NP - Male				CXADR	35730
ncRNA_as_chr11_9937	E230016K23RIK	chr11	83395563	83437195	+	83395563	9	ANTISENSE			0		0	0	0	1	0	1					0	0	0	0	0	0	0	0	0	0	0	0	0	0.254695	N/A	Nuc - Female	0.186097	0.154634	CBnPAs - Female				CCL6	0	CCL9	-3426
ncRNA_as_chr8_6751	E230013L22RIK	chr8	11477277	11481579	+	11477277	3	ANTISENSE			0		0	0	0	0	0	0					0	0	0	0	0	0	0	0	0	0	0	0	0	0.166948	0.2924	CB - Male	0.2924	0.166948	CB - Male				RAB20	0
ncRNA_as_chr10_9045	E130317F20RIK	chr10	79314122	79317716	-	79317716	1	ANTISENSE			0		0	0	1	0	0	1					0	0	0	0	0	0	0	0	0	0	0	0	0	1.06558	0.947767	CBnPAs - Male	1.10889	0.701408	CB - Male		CB		PTBP1	0
ncRNA_as_chr10_8833	E130307A14RIK	chr10	39340865	39451813	-	39451813	7	ANTISENSE			0		0	0	0	0	0	0					0	0	0	0	0	0	0	0	0	0	0	0	0	0.687898	0.500932	CB - Female	0.500932	0.687898	CB - Female		CB		TRAF3IP2	0	REV3L	-153
ncRNA_as_chr7_6072	E130304I02RIK	chr7	36587611	36633328	+	36587611	5	ANTISENSE			0		0	0	0	1	0	1					0	0	0	0	0	0	0	0	0	0	0	0	0	0.0717356	0.187153	CB - Female	0.187153	0.0717356	CB - Female				ZFP507	0
ncRNA_as_chr2_1855	E130215H24RIK	chr2	150493230	150494668	+	150493230	2	ANTISENSE			0		0	0	0	0	0	0					0	0	0	0	0	0	0	0	0	0	0	0	0	0.216867	0.374036	CBnPAs - Female	0.374036	0.216867	CBnPAs - Female				ACSS1	0
ncRNA_as_chr6_5616	E130112N10RIK	chr6	125181294	125189952	+	125181294	2	ANTISENSE			0		0	0	0	0	0	0					0	0	0	0	0	0	0	0	0	0	0	0	0	1.15319	1.17914	CBnPAs - Female	1.17914	1.15319	CBnPAs - Female		CB	CBNPAS	TAPBPL,CD27,MIR8113	0
ncRNA_inter_chr4_3458	E130102H24RIK	chr4	101017064	101028952	-	101028952	2	INTERGENIC			0		0	0	0	0	0	0					0	0	0	0	0	0	0	0	0	0	0	0	0	28.2926	16.238	NP - Female	28.1436	19.912	NP - Male	NUC			MIR101A,0610043K17RIK	0
ncRNA_inter_chr2_2026	E130018N17RIK	chr2	167973096	167980131	-	167980131	4	INTERGENIC			0		0	1	0	1	0	2					0	0	0	0	0	0	0	0	0	0	0	0	0	0.349276	0.630898	Nuc - Female	0.630898	0.349276	Nuc - Female				ADNP	26334
ncRNA_inter_chr5_4540	E130006D01RIK	chr5	112163304	112190748	-	112190748	5	INTERGENIC			0		0	0	0	0	0	0					0	0	0	0	0	0	0	0	0	0	0	0	0	0.0102479	0.0134576	CB - Female	0.0134576	0.0102479	CB - Female				MN1	277260
ncRNA_inter_chr11_10137	E030025P04RIK	chr11	109000605	109005683	-	109005683	3	INTERGENIC			0		0	0	0	0	0	0					0	0	0	0	0	0	0	0	0	0	0	0	0	0.0174552	0.0101754	CBnPAs - Female	0.0101754	0.0174552	CBnPAs - Female				RGS9	80986
ncRNA_intra_chr19_14833	E030024N20RIK	chr19	16238588	16244948	+	16238588	1	INTRAGENIC_SENSE			0		0	0	0	0	0	0					0	0	0	0	0	0	0	0	0	0	0	0	0	10.0198	11.3563	CB - Female	11.3563	10.0198	CB - Female	NUC	CB		GNAQ	0
ncRNA_as_chr2_1075	E030013I19RIK	chr2	12222873	12233942	+	12222873	2	ANTISENSE			0		0	0	0	1	0	1					0	0	0	0	0	0	0	0	0	0	0	0	0	0.205999	0.190426	NP - Male	0.284014	0.101782	NP - Female				ITGA8	0
ncRNA_as_chr12_10251	DNMT3AOS	chr12	3859293	3862244	-	3862244	4	ANTISENSE			0		0	0	1	0	0	1					0	0	0	0	0	0	0	0	0	0	0	0	0	0.0083936	N/A	CB - Male	0.0327451	N/A	CB - Female				DNMT3A	0
ncRNA_as_chr5_4720	DMR	chr5	145118792	145121874	+	145118792	2	ANTISENSE			0		0	0	0	0	0	0					0	0	0	0	0	0	0	0	0	0	0	0	0	0.0646698	0.0441386	CBnPAs - Female	0.0441386	0.0646698	CBnPAs - Female				BAIAP2L1	0
ncRNA_inter_chr11_9982	DGKEOS	chr11	88922065	88929198	+	88922065	4	INTERGENIC			0		0	0	0	0	0	0					0	0	0	0	0	0	0	0	0	0	0	0	0	0.044003	0.0117085	CB - Male	0.0644542	0.009468	Nuc - Female				DGKE	4	DGKE	-4
ncRNA_inter_chr7_5989	D930028M14RIK	chr7	25937476	25941649	+	25937476	3	INTERGENIC			0		0	0	0	0	0	0					0	0	0	0	0	0	0	0	0	0	0	0	0	0.0658031	N/A	Nuc - Male	0.107827	0.0272529	NP - Female				POU2F2	19998
ncRNA_as_chr5_4692	D830046C22RIK	chr5	139853651	139856007	+	139853651	2	ANTISENSE			0		0	0	0	0	0	0					0	0	0	0	0	0	0	0	0	0	0	0	0	0.286992	0.525326	Nuc - Male	0.525326	0.286992	Nuc - Male				3110082I17RIK	0
ncRNA_inter_chr1_477	D830032E09RIK	chr1	109813836	109847524	+	109813836	5	INTERGENIC			0		0	0	0	0	0	0					0	0	0	0	0	0	0	0	0	0	0	0	0	0.216581	0.134227	NP - Male	0.204072	N/A	CB - Female				SERPINB8	308282
ncRNA_inter_chr6_4896	D830026I12RIK	chr6	17147751	17155695	+	17147751	3	INTERGENIC			0		0	0	0	0	0	0					0	0	0	0	0	0	0	0	0	0	0	0	0	0.164842	0.286081	CB - Male	0.573695	0.146444	CB - Female				CAV2	75490
ncRNA_inter_chr12_10654	D830013O20RIK	chr12	74465062	74510550	-	74510550	4	INTERGENIC			0		0	0	0	0	0	0					0	0	0	0	0	0	0	0	0	0	0	0	0	0.0172061	N/A	NP - Female	0.00774643	0.0101894	Nuc - Male				SLC38A6	10031
ncRNA_as_chr15_12747	D730005E14RIK	chr15	79719962	79723568	-	79723568	1	ANTISENSE			0		0	0	0	0	0	0					0	0	0	0	0	0	0	0	0	0	0	0	0	0.0888371	0.120343	CB - Female	0.122557	0.0166786	CB - Male				APOBEC3	0
ncRNA_inter_chr11_9599	D630024D03RIK	chr11	31689088	31724715	-	31724715	5	INTERGENIC		DOWN	1	DOWN	1	0	4	0	0	6	DOWN	10.1501	-2.05152	CBnPAs - Female	0	0	0	0	0	0	0	0	0	1	0	1	1	5.64047	7.26616	CB - Male	10.1501	4.33983	CBnPAs - Female		CB		CPEB4	46225
ncRNA_inter_chr15_12860	D630010B17RIK	chr15	94077633	94086037	+	94077633	4	INTERGENIC			0		0	0	0	0	0	0					0	0	0	0	0	0	0	0	0	0	0	0	0	0.0694821	0.0253703	CB - Male	0.0985422	0.0377723	CB - Female				ADAMTS20	14557
ncRNA_inter_chr5_4769	D5ERTD605E	chr5	148230196	148234790	+	148230196	3	INTERGENIC			0		0	0	0	0	0	0					0	0	0	0	0	0	0	0	0	0	0	0	0	0.10756	0.0558142	NP - Female	0.0853593	0.052523	Cyto - Female				PAN3	7366
ncRNA_as_chr19_14739	D330050I16RIK	chr19	5388336	5390069	+	5388336	1	ANTISENSE			0		0	0	0	0	0	0					0	0	0	0	0	0	0	0	0	0	0	0	0	0.47713	0.59256	CB - Female	0.633652	0.454749	CB - Male				SART1	0
ncRNA_inter_chr2_1642	D330050G23RIK	chr2	116725888	116738527	+	116725888	4	INTERGENIC			0		0	0	0	0	0	0					0	0	0	0	0	0	0	0	0	0	0	0	0	0.0911951	0.0618093	CB - Male	0.0735522	0.0314626	CBnPAs - Female				TMCO5	7653
ncRNA_as_chr17_13738	D330041H03RIK	chr17	24546426	24551458	-	24551458	6	ANTISENSE			0		0	0	0	2	1	3					0	0	0	0	0	0	0	0	0	0	0	0	0	0.378233	0.193739	CB - Female	0.193739	0.378233	CB - Female		CB		ABCA3	0	RNPS1	-162
ncRNA_inter_chr2_1202	D330023K18RIK	chr2	31006569	31007811	-	31007811	2	INTERGENIC			0		0	0	0	0	0	0					0	0	0	0	0	0	0	0	0	0	0	0	0	0.713525	0.783295	Nuc - Female	1.03143	0.70827	Nuc - Male				GPR107	25	GPR107	-25
ncRNA_as_chr17_13650	D17ERTD648E	chr17	12055936	12076055	-	12076055	3	ANTISENSE			0		0	0	0	0	0	0					0	0	0	0	0	0	0	0	0	0	0	0	0	0.0524891	N/A	CBnPAs - Female	N/A	N/A	N/A				PARK2	0
ncRNA_inter_chr16_13424	D16ERTD519E	chr16	70616670	70625067	+	70616670	3	INTERGENIC			0		0	0	0	0	0	0					0	0	0	0	0	0	0	0	0	0	0	0	0	0.227963	N/A	NP - Male	0.105314	0.177546	CBnPAs - Male				GBE1	46706
ncRNA_as_chr12_10825	D130020L05RIK	chr12	102320661	102327137	+	102320661	4	ANTISENSE			0		0	0	0	0	1	1					0	0	0	0	0	0	0	0	0	0	0	0	0	47.8425	56.2683	Nuc - Female	60.2182	41.9541	Cyto - Male				SMEK1	0
ncRNA_inter_chr5_4716	D130017N08RIK	chr5	144519223	144529572	+	144519223	2	INTERGENIC			0		0	0	0	0	0	0					0	0	0	0	0	0	0	0	0	0	0	0	0	2.14101	2.3842	CB - Female	2.3842	2.14101	CB - Female				USP42	26075
ncRNA_as_chr7_5883	D030047H15RIK	chr7	4077942	4088528	-	4088528	3	ANTISENSE			0		0	0	0	0	0	0					0	0	0	0	0	0	0	0	0	0	0	0	0	0.114248	0.0880469	Nuc - Male	0.0883962	0.0561583	Nuc - Female				TTYH1	0	LENG8	-130
ncRNA_inter_chr10_8880	D030045P18RIK	chr10	45527510	45571824	+	45527510	3	INTERGENIC			0		0	0	0	0	0	0					0	0	0	0	0	0	0	0	0	0	0	0	0	0.0450469	N/A	NP - Male	0.0741813	N/A	CB - Female				HACE1	95360
ncRNA_inter_chr1_87	D030040B21RIK	chr1	16647633	16652359	+	16647633	4	INTERGENIC			0		0	0	0	0	0	0					0	0	0	0	0	0	0	0	0	0	0	0	0	0.0612432	0.086091	CB - Female	0.086091	0.0612432	CB - Female				TCEB1	688	TCEB1	-688
ncRNA_inter_chr17_13857	CYP4F41-PS	chr17	33087906	33102661	-	33102661	4	INTERGENIC			0	DOWN	1	1	0	1	0	3					0	0	0	0	0	0	0	0	0	0	0	0	0	0.764375	1.67589	CB - Female	1.67589	0.764375	CB - Female				ZFP472	115	ZFP472	-115
ncRNA_inter_chr8_7300	CRNDE	chr8	94849930	94880019	-	94880019	7	INTERGENIC			0		0	0	0	0	0	0					0	0	0	0	0	0	0	0	0	0	0	0	0	0.0844179	0.212291	CB - Female	0.212291	0.0844179	CB - Female				IRX5	1676	IRX5	-1676
ncRNA_inter_chr10_9172	CEP83OS	chr10	94136158	94151429	-	94151429	4	INTERGENIC			0		0	0	0	0	0	0					0	0	0	0	0	0	0	0	0	0	0	0	0	0.280339	0.209072	NP - Male	0.209072	0.280339	NP - Male				CEP83	106	CEP83	-106
ncRNA_inter_chr9_8131	C920006O11RIK	chr9	78023710	78026689	+	78023710	4	INTERGENIC			0		0	0	0	0	0	0					0	0	0	0	0	0	0	0	0	0	0	0	0	3.07288	2.11194	CB - Male	3.02497	2.05899	NP - Female	NUC			ICK	3795
ncRNA_inter_chr10_8999	C730027H18RIK	chr10	70625939	70644797	-	70644797	9	INTERGENIC			0	UP	1	0	0	2	0	3					0	0	0	0	0	0	0	0	0	0	0	0	0	44.7876	31.7057	CB - Male	31.7057	44.7876	CB - Male		CB		BICC1	3558
ncRNA_inter_chr4_3335	C630043F03RIK	chr4	71862278	71867403	+	71862278	1	INTERGENIC			0		0	0	0	1	0	1					0	0	0	0	0	0	0	0	0	0	0	0	0	2.95395	2.17577	CB - Female	2.84687	2.33705	Nuc - Female			CB	TLE1	352	TLE1	-352
ncRNA_inter_chr1_519	C4BP-PS1	chr1	132566779	132578148	-	132578148	6	INTERGENIC			0		0	0	0	0	1	1					0	0	0	0	0	0	0	0	0	0	0	0	0	2.6422	2.00615	CB - Female	2.00615	2.6422	CB - Female		CB	CB	PFKFB2	7472
ncRNA_inter_chrX_15340	C430049B03RIK	chrX	50404966	50410367	-	50410367	5	INTERGENIC			0		0	0	0	0	0	0					0	0	0	0	0	0	0	0	0	0	0	0	0	2.59238	2.6664	CBnPAs - Female	2.6664	2.59238	CBnPAs - Female				MIR351,MIR503,MIR322	0
ncRNA_inter_chr9_8260	C430002N11RIK	chr9	96665981	96674816	+	96665981	5	INTERGENIC			0		0	0	0	0	0	0					0	0	0	0	0	0	0	0	0	0	0	0	0	0.0196878	N/A	Nuc - Female	0.0211674	N/A	CB - Male				E030011O05RIK	12732
ncRNA_inter_chr10_9092	C330046G13RIK	chr10	84009658	84016083	-	84016083	4	INTERGENIC			0		0	0	0	0	0	0					0	0	0	0	0	0	0	0	0	0	0	0	0	0.22386	0.0621835	CB - Female	0.121097	0.0444347	CB - Male				CKAP4	13026
ncRNA_inter_chr5_4273	C330024D21RIK	chr5	67855137	67869138	+	67855137	8	INTERGENIC			0		0	1	0	4	0	5					0	0	0	0	0	0	0	0	0	0	0	0	0	0.0110381	0.015946	CBnPAs - Female	0.015946	0.0110381	CBnPAs - Female				BEND4	36100
ncRNA_as_chr7_6654	C330022C24RIK	chr7	148023120	148031588	-	148031588	4	ANTISENSE			0		0	0	0	0	0	0					0	0	0	0	0	0	0	0	0	0	0	0	0	0.213056	0.0410243	Cyto - Male	0.174844	0.172282	Cyto - Female				URAH,SCGB1C1	0	ODF3	-2227
ncRNA_inter_chr15_12916	C330013E15RIK	chr15	100443632	100445589	-	100445589	3	INTERGENIC			0		0	0	0	0	0	0					0	0	0	0	0	0	0	0	0	0	0	0	0	2.05904	1.99329	Nuc - Male	2.27859	1.67046	Nuc - Female				DAZAP2	504	DAZAP2	-504
ncRNA_inter_chr7_6204	C230091D08RIK	chr7	66563294	66579519	-	66579519	3	INTERGENIC			0		0	0	0	0	0	0					0	0	0	0	0	0	0	0	0	0	0	0	0	0.0456118	0.0251412	CB - Female	0.0251412	0.0456118	CB - Female				UBE3A	1198
ncRNA_as_chr15_12848	C230037L18RIK	chr15	89306683	89315281	+	89306683	5	ANTISENSE			0		0	1	0	0	0	1					0	0	0	0	0	0	0	0	0	0	0	0	0	0.193973	0.322276	CB - Male	0.322276	0.193973	CB - Male				ARSA	0
ncRNA_inter_chr1_665	C230024C17RIK	chr1	155568370	155586865	-	155586865	4	INTERGENIC			0		0	0	0	1	0	1					0	0	0	0	0	0	0	0	0	0	0	0	0	0.00533045	0.00799976	CB - Female	0.0232285	0.00277023	CBnPAs - Female				RGS16	618	RGS16	-618
ncRNA_inter_chr5_4211	C130083M11RIK	chr5	52589144	52607899	-	52607899	8	INTERGENIC			0		0	0	0	0	0	0					0	0	0	0	0	0	0	0	0	0	0	0	0	0.0412456	0.00953856	CB - Male	0.0210948	0.00786082	CBnPAs - Female				9230114K14RIK	0
ncRNA_inter_chr2_1630	C130080G10RIK	chr2	113880132	113890384	+	113880132	5	INTERGENIC			0		0	1	0	3	0	4					0	0	0	0	0	0	0	0	0	0	0	0	0	0.947783	0.155661	CB - Female	0.4841	0.0702375	NP - Male				ACTC1	1586	ACTC1	-1586
ncRNA_inter_chr19_14832	C130060C02RIK	chr19	16059565	16085402	+	16059565	3	INTERGENIC			0		0	0	0	0	0	0					0	0	0	0	0	0	0	0	0	0	0	0	0	0.130896	0.129939	CB - Female	0.192288	0.0235387	CBnPAs - Female				CEP78	87	CEP78	-87
ncRNA_inter_chr11_10105	C130046K22RIK	chr11	103559038	103586887	+	103559038	4	INTERGENIC			0		0	2	0	0	0	2					0	0	0	0	0	0	0	0	0	0	0	0	0	2.55204	1.85277	CB - Male	1.97507	1.64719	CBnPAs - Male		CB		GOSR2	15	GOSR2	-15
ncRNA_inter_chr1_375	C130036L24RIK	chr1	88256149	88264815	+	88256149	2	INTERGENIC			0		0	0	0	0	0	0					0	0	0	0	0	0	0	0	0	0	0	0	0	0.294538	0.270772	Nuc - Male	0.349142	0.204205	Nuc - Female				NCL	120	NCL	-120
ncRNA_inter_chr5_4539	C130026L21RIK	chr5	112010581	112016173	+	112010581	4	INTERGENIC			0		0	0	0	0	0	0					0	0	0	0	0	0	0	0	0	0	0	0	0	0.0592853	0.0360959	CB - Male	0.0454776	0.0451289	CBnPAs - Female				MN1	124537
ncRNA_inter_chr11_9979	C030037D09RIK	chr11	88579790	88590800	+	88579790	6	INTERGENIC		DOWN	1		0	0	1	0	0	2	DOWN	1.5855	-2.37331	CBnPAs - Male	0	0	0	0	1	0	0	0	0	0	1	0	1	1.22882	2.11106	CB - Female	2.27955	0.746815	CB - Male		CB		MSI2	210	MSI2	-210
ncRNA_inter_chr3_2142	C030034L19RIK	chr3	9403078	9413903	+	9403078	2	INTERGENIC			0		0	0	0	0	0	0					0	0	0	0	0	0	0	0	0	0	0	0	0	0.0938498	0.0222021	CB - Female	0.139323	0.0628382	CBnPAs - Female				ZFP704	13107
ncRNA_inter_chr17_14045	C030034I22RIK	chr17	69765557	69771729	+	69765557	2	INTERGENIC			0		0	0	0	0	0	0					0	0	0	0	0	0	0	0	0	0	0	0	0	0.761682	0.487487	NP - Female	0.987484	0.579524	NP - Male	NUC			A330050F15RIK	16937
ncRNA_inter_chr19_14906	C030016D13RIK	chr19	27504527	27507121	+	27504527	1	INTERGENIC			0		0	0	0	0	0	0					0	0	0	0	0	0	0	0	0	0	0	0	0	0.603487	0.515938	NP - Male	0.515938	0.603487	NP - Male				D19BWG1357E	218	D19BWG1357E	-218
ncRNA_as_chr17_13652	C030013G03RIK	chr17	12659710	12672443	+	12659710	3	ANTISENSE			0		0	0	0	0	0	0					0	0	0	0	0	0	0	0	0	0	0	0	0	0.025658	0.02334	CBnPAs - Female	0.02334	0.025658	CBnPAs - Female				SLC22A3	0
ncRNA_as_chr11_9955	BCAS3OS2	chr11	85580335	85589182	-	85589182	3	ANTISENSE			0		0	2	0	0	0	2					0	0	0	0	0	0	0	0	0	0	0	0	0	0.235414	0.0734978	Nuc - Female	0.189645	0.14405	Cyto - Female				BCAS3	0
ncRNA_as_chr11_9954	BCAS3OS1	chr11	85515702	85533246	-	85533246	6	ANTISENSE			0		0	0	0	0	0	0					0	0	0	0	0	0	0	0	0	0	0	0	0	0.0577517	0.0640461	CB - Female	0.0640461	0.0577517	CB - Female				BCAS3	0
ncRNA_as_chr2_2056	BCAS1OS2	chr2	170181861	170205935	+	170181861	8	ANTISENSE			0		0	0	0	0	0	0					0	0	0	0	0	0	0	0	0	0	0	0	0	0.0296364	0.0301324	CB - Female	0.0301324	0.0296364	CB - Female				BCAS1	0
ncRNA_inter_chr6_5647	BC064078	chr6	128942922	128957986	+	128942922	3	INTERGENIC			0		0	0	0	0	0	0					0	0	0	0	0	0	0	0	0	0	0	0	0	1.32432	1.28635	NP - Female	2.15183	1.31403	Cyto - Female				CLEC2F	6144
ncRNA_as_chr17_13869	BC051537	chr17	34220788	34232254	-	34232254	5	ANTISENSE			0		0	0	0	0	0	0					0	0	0	0	0	0	0	0	0	0	0	0	0	0.420483	N/A	CB - Female	1.44461	N/A	CB - Male				H2-OA	0
ncRNA_inter_chr17_13864	BC051226	chr17	34044751	34046334	-	34046334	3	INTERGENIC			0		0	0	0	0	0	0					0	0	0	0	0	0	0	0	0	0	0	0	0	3.49715	3.64146	Nuc - Male	3.64146	3.49715	Nuc - Male		CB	CB	DAXX	56	DAXX	-56
ncRNA_inter_chr19_15053	BC037704	chr19	43749668	43751660	+	43749668	1	INTERGENIC			0		0	0	0	0	0	0					0	0	0	0	0	0	0	0	0	0	0	0	0	2.39057	2.74186	Nuc - Female	3.20841	2.07362	Nuc - Male				SLC25A28	298	SLC25A28	-298
ncRNA_as_chr15_12325	BC037032	chr15	3970111	3977406	-	3977406	2	ANTISENSE			0		0	0	0	0	0	0					0	0	0	0	0	0	0	0	0	0	0	0	0	0.018536	0.0194799	CBnPAs - Female	0.0194799	0.018536	CBnPAs - Female				OXCT1	0
ncRNA_as_chr16_13292	BC031361	chr16	38085150	38089346	-	38089346	1	ANTISENSE			0		0	0	0	0	0	0					0	0	0	0	0	0	0	0	0	0	0	0	0	0.315478	0.2336	CBnPAs - Male	0.267611	0.276929	CBnPAs - Female				GSK3B	0
ncRNA_inter_chr8_7107	BC030870	chr8	67608436	67653453	-	67653453	3	INTERGENIC			0		0	0	0	0	0	0					0	0	0	0	0	0	0	0	0	0	0	0	0	0.256651	N/A	CBnPAs - Male	0.262209	0.108094	CBnPAs - Female				APELA	47202
ncRNA_inter_chr10_8458	BC020402	chr10	7398769	7400956	-	7400956	1	INTERGENIC			0		0	0	0	0	0	0					0	0	0	0	0	0	0	0	0	0	0	0	0	4.82563	3.96206	Nuc - Male	3.96206	4.82563	Nuc - Male	NUC			LATS1	51	LATS1	-51
ncRNA_inter_chr11_10155	BC006965	chr11	112525241	112572670	-	112572670	6	INTERGENIC			0		0	0	0	0	0	0					0	0	0	0	0	0	0	0	0	0	0	0	0	0.123898	0.0349185	CB - Female	0.138556	0.0271451	NP - Female				SOX9	70854
ncRNA_inter_chr2_1308	BB557941	chr2	56979888	57034165	-	57034165	3	INTERGENIC			0		0	0	0	0	0	0					0	0	0	0	0	0	0	0	0	0	0	0	0	0.196293	N/A	CB - Female	N/A	N/A	N/A				4930555B11RIK	77	4930555B11RIK	-77
ncRNA_inter_chr13_11391	BB123696	chr13	52824739	52852574	-	52852574	4	INTERGENIC			0		0	0	0	0	0	0					0	0	0	0	0	0	0	0	0	0	0	0	0	0.0809598	0.0315169	CB - Female	0.291484	0.0671821	CB - Male				AUH	77905
ncRNA_inter_chr12_10945	B930059L03RIK	chr12	111829584	111830889	+	111829584	1	INTERGENIC		DOWN	1		0	0	0	0	0	1	DOWN	2.62813	-2.54979	Nuc - Female	0	0	0	0	0	0	1	0	0	0	0	1	1	2.18021	1.61626	CB - Male	2.62813	1.12945	Nuc - Female	NUC			PPP2R5C	8301
ncRNA_inter_chrX_15233	B630019K06RIK	chrX	8469479	8472090	+	8469479	1	INTERGENIC			0		0	0	0	0	0	0					0	0	0	0	0	0	0	0	0	0	0	0	0	0.707293	0.389967	Nuc - Male	0.829761	0.334339	NP - Male				GM6592	42747
ncRNA_as_chr9_8229	B430319G15RIK	chr9	92433639	92437707	-	92437707	1	ANTISENSE			0		0	0	0	0	0	0					0	0	0	0	0	0	0	0	0	0	0	0	0	0.0137329	0.019992	CB - Male	0.0233713	0.00496019	CBnPAs - Female				PLOD2	0
ncRNA_as_chr18_14615	B430212C06RIK	chr18	67478403	67503757	-	67503757	4	ANTISENSE			0		0	0	0	0	1	1					0	0	0	0	0	0	0	0	0	0	0	0	0	0.0134465	0.00620489	CB - Female	0.00792472	0.0057275	CBnPAs - Female				IMPA2,CIDEA	0
ncRNA_inter_chr4_3793	B330016D10RIK	chr4	141102032	141105910	+	141102032	1	INTERGENIC			0		0	0	0	1	0	1					0	0	0	0	0	0	0	0	0	0	0	0	0	4.06541	4.73688	Nuc - Male	5.21467	3.10001	Nuc - Female	NUC			SPEN	7521
ncRNA_inter_chr6_5289	B230319C09RIK	chr6	83391749	83398316	+	83391749	3	INTERGENIC			0		0	0	0	0	0	0					0	0	0	0	0	0	0	0	0	0	0	0	0	0.17819	0.296871	CBnPAs - Female	0.296871	0.17819	CBnPAs - Female				TET3	78	TET3	-78
ncRNA_inter_chr19_15180	B230217O12RIK	chr19	57397687	57435389	-	57435389	3	INTERGENIC			0		0	0	1	0	0	1					0	0	0	0	0	0	0	0	0	0	0	0	0	5.484	4.62119	CBnPAs - Male	4.62119	5.484	CBnPAs - Male	NUC		CBNPAS	FAM160B1	110	FAM160B1	-110
ncRNA_intra_chr1_442	B230216N24RIK	chr1	99927700	99944370	-	99944370	3	INTRAGENIC_SENSE			0		0	0	0	0	0	0					0	0	0	0	0	0	0	0	0	0	0	0	0	2.99397	1.78655	CB - Female	2.49597	1.80786	CBnPAs - Female				PAM	0
ncRNA_inter_chr10_8683	B230208H11RIK	chr10	12636444	12642925	-	12642925	4	INTERGENIC			0		0	0	0	0	0	0					0	0	0	0	0	0	0	0	0	0	0	0	0	1.59865	0.747366	CB - Female	0.814057	0.953614	CB - Male		CB	CB	STX11	16862
ncRNA_inter_chr5_4557	B230112J18RIK	chr5	116762369	116768283	+	116762369	3	INTERGENIC			0		0	0	0	0	0	0					0	0	0	0	0	0	0	0	0	0	0	0	0	0.0107501	N/A	CBnPAs - Female	N/A	N/A	N/A				CCDC60	23376
ncRNA_inter_chr16_13475	B130034C11RIK	chr16	87496296	87505719	+	87496296	3	INTERGENIC			0		0	0	0	0	1	1					0	0	0	0	0	0	0	0	0	0	0	0	0	7.0697	6.00052	CB - Female	6.00052	7.0697	CB - Female	NUC			CCT8	183	CCT8	-183
ncRNA_as_chr7_6251	B130024G19RIK	chr7	77509205	77556211	+	77509205	11	ANTISENSE			0		0	0	0	0	0	0					0	0	0	0	0	0	0	0	0	0	0	0	0	0.955516	0.619401	CB - Female	0.957107	0.623842	CBnPAs - Male	NUC			NR2F2	0
ncRNA_inter_chr11_10008	B130006D01RIK	chr11	95584900	95588087	+	95584900	1	INTERGENIC			0		0	0	0	0	0	0					0	0	0	0	0	0	0	0	0	0	0	0	0	43.7426	44.4176	CB - Female	44.4176	43.7426	CB - Female	NUC	CB	CB	ZFP652	22294
ncRNA_inter_chrX_15341	AW822252	chrX	51000099	51019755	-	51019755	7	INTERGENIC			0		0	0	0	0	0	0					0	0	0	0	0	0	0	0	0	0	0	0	0	0.433995	0.199964	CB - Female	0.199964	0.433995	CB - Female				4933416I08RIK	5591
ncRNA_inter_chr19_14803	AW112010	chr19	11118968	11130399	-	11130399	4	INTERGENIC			0		0	0	1	0	2	3					0	0	0	0	0	0	0	0	0	0	0	0	0	378.87	302.961	NP - Female	424.19	345.739	Cyto - Female	CYTO	NP	CB	MS4A8A	11562
ncRNA_as_chr8_7087	AW046200	chr8	60130550	60142227	+	60130550	4	ANTISENSE			0		0	0	0	0	0	0					0	0	0	0	0	0	0	0	0	0	0	0	0	0.185001	0.0816409	CB - Male	0.186167	0.129038	CBnPAs - Female				GALNT7	0
ncRNA_as_chr4_3572	AV051173	chr4	116357570	116358627	-	116358627	3	ANTISENSE			0		0	0	0	0	0	0					0	0	0	0	0	0	0	0	0	0	0	0	0	0.278568	0.0568643	CB - Female	0.305626	0.135613	NP - Female				PRDX1	0
ncRNA_as_chr2_1673	AV039307	chr2	120676392	120692426	+	120676392	4	ANTISENSE			0		0	0	0	0	0	0					0	0	0	0	0	0	0	0	0	0	0	0	0	0.306222	0.124631	CB - Female	0.440842	0.171936	CB - Male				UBR1	0	TTBK2	-73
ncRNA_as_chr11_9900	AU040972	chr11	79295225	79297533	-	79297533	4	ANTISENSE			0		0	0	0	0	0	0					0	0	0	0	0	0	0	0	0	0	0	0	0	0.0165919	0.0301859	CBnPAs - Female	0.0301859	0.0165919	CBnPAs - Female				NF1	0
ncRNA_inter_chr9_8351	AU023762	chr9	113405864	113496270	-	113496270	5	INTERGENIC			0		0	0	0	0	0	0					0	0	0	0	0	0	0	0	0	0	0	0	0	0.0995573	N/A	CB - Female	0.0553269	N/A	CBnPAs - Female				PDCD6IP	64592
ncRNA_inter_chr15_12512	AU022793	chr15	39794195	39799061	+	39794195	3	INTERGENIC			0		0	0	1	0	0	1					0	0	0	0	0	0	0	0	0	0	0	0	0	0.0262108	0.00770157	CBnPAs - Female	0.0516078	0.0160869	NP - Female				LRP12	18893
ncRNA_inter_chr15_12929	AU021063	chr15	101051678	101052586	+	101051678	3	INTERGENIC			0		0	0	0	0	0	0					0	0	0	0	0	0	0	0	0	0	0	0	0	0.0172077	N/A	Cyto - Female	0.0547103	N/A	CBnPAs - Male				GRASP	2052
ncRNA_inter_chrX_15371	AU015836	chrX	91213995	91220809	+	91213995	3	INTERGENIC			0		0	0	0	1	0	1					0	0	0	0	0	0	0	0	0	0	0	0	0	0.183697	0.193417	CB - Female	0.193417	0.183697	CB - Female				ZFX	99161
ncRNA_inter_chr4_3923	ATAD3AOS	chr4	155135234	155137932	+	155135234	3	INTERGENIC			0		0	0	0	0	0	0					0	0	0	0	0	0	0	0	0	0	0	0	0	1.08909	0.714531	Nuc - Female	0.714531	1.08909	Nuc - Female				ATAD3A	28	ATAD3A	-28
ncRNA_as_chr11_10103	ARHGAP27OS3	chr11	103206067	103211440	+	103206067	4	ANTISENSE			0		0	0	0	0	0	0					0	0	0	0	0	0	0	0	0	0	0	0	0	0.14822	0.0707479	CB - Female	0.122822	0.0666366	CB - Male				ARHGAP27	0
ncRNA_as_chr2_1255	ARHGAP15OS	chr2	43914758	43920844	-	43920844	3	ANTISENSE			0		0	0	0	0	0	0					0	0	0	0	0	0	0	0	0	0	0	0	0	0.0245885	N/A	NP - Female	0.0494543	N/A	CBnPAs - Female				ARHGAP15	0
ncRNA_inter_chr11_9953	APPBP2OS	chr11	85048627	85055805	+	85048627	4	INTERGENIC			0		0	0	0	0	0	0					0	0	0	0	0	0	0	0	0	0	0	0	0	2.14023	2.61778	CB - Female	2.61778	2.14023	CB - Female		CB	CB	APPBP2	6	APPBP2	-6
ncRNA_inter_chr1_289	APOL7D	chr1	71699909	71709417	+	71699909	4	INTERGENIC			0		0	0	0	0	0	0					0	0	0	0	0	0	0	0	0	0	0	0	0	0.429046	0.250987	CB - Male	0.736229	0.231208	CBnPAs - Female				FN1	102	FN1	-102
ncRNA_inter_chr2_1734	AI847159	chr2	129003884	129006409	-	129006409	3	INTERGENIC			0		0	0	0	0	0	0					0	0	0	0	0	0	0	0	0	0	0	0	0	0.0576757	0.0766644	NP - Female	0.0766644	0.0576757	NP - Female				SLC20A1	18100
ncRNA_as_chr4_3799	AI507597	chr4	141168253	141172215	+	141168253	3	ANTISENSE			0		0	0	0	0	0	0					0	0	0	0	0	0	0	0	0	0	0	0	0	0.107684	0.0609275	CB - Male	0.0622244	0.071373	CB - Female				TMEM82	0
ncRNA_inter_chr3_2715	AI504432	chr3	106842422	106857240	+	106842422	2	INTERGENIC			0		0	0	0	0	0	0					0	0	0	0	0	0	0	0	0	0	0	0	0	0.874264	0.608338	NP - Female	0.608338	0.874264	NP - Female				KCNA3	1376
ncRNA_as_chr12_10673	AI463170	chr12	77647934	77648918	-	77648918	3	ANTISENSE			0		0	0	2	1	1	4					0	0	0	0	0	0	0	0	0	0	0	0	0	0.133851	0.186216	NP - Female	0.186216	0.133851	NP - Female				PLEKHG3	0
ncRNA_inter_chr4_3243	AI427809	chr4	53274228	53283104	-	53283104	2	INTERGENIC			0		0	0	0	0	0	0					0	0	0	0	0	0	0	0	0	0	0	0	0	0.0547093	0.0821087	NP - Male	0.0871543	0.022708	Cyto - Male				4930522O17RIK	10237
ncRNA_inter_chr9_7789	AI414108	chr9	27160270	27165128	+	27160270	1	INTERGENIC			0		0	0	0	0	0	0					0	0	0	0	0	0	0	0	0	0	0	0	0	0.124995	0.183754	CB - Female	0.183754	0.124995	CB - Female				IGSF9B	17923
ncRNA_inter_chr7_6342	AI314278	chr7	96574816	96580770	+	96574816	2	INTERGENIC		UP	1		0	2	0	2	0	5	UP	0.989233	10.5529	Cyto - Female	0	0	0	0	0	1	0	0	0	0	0	1	1	1.18728	0.464531	CB - Female	0.464531	1.18728	CB - Female				FZD4	16197
ncRNA_inter_chr13_11686	AI197445	chr13	108259902	108269268	+	108259902	3	INTERGENIC			0		0	0	0	0	0	0					0	0	0	0	0	0	0	0	0	0	0	0	0	1.17424	1.35781	CBnPAs - Female	1.35781	1.17424	CBnPAs - Female			CBNPAS	1700006H21RIK	208209
ncRNA_as_chr2_1898	ACSS2OS	chr2	155372776	155382666	-	155382666	4	ANTISENSE			0		0	0	0	0	0	0					0	0	0	0	0	0	0	0	0	0	0	0	0	0.020468	0.0139102	Nuc - Female	0.0139102	0.020468	Nuc - Female				ACSS2	0
ncRNA_as_chr5_4648	ABHD11OS	chr5	135487992	135489027	-	135489027	4	ANTISENSE			0		0	0	1	0	0	1					0	0	0	0	0	0	0	0	0	0	0	0	0	0.669095	0.631807	Nuc - Female	0.666205	0.496126	CB - Female			CB	ABHD11	0
ncRNA_inter_chr2_1128	AA543186	chr2	25182970	25188091	-	25188091	2	INTERGENIC			0		0	0	0	0	0	0					0	0	0	0	0	0	0	0	0	0	0	0	0	0.770799	0.950123	CB - Male	0.950123	0.770799	CB - Male				MAN1B1	172	MAN1B1	-172
ncRNA_inter_chr14_12316	AA536875	chr14	123567725	123575398	+	123567725	6	INTERGENIC			0		0	0	0	0	0	0					0	0	0	0	0	0	0	0	0	0	0	0	0	0.0136666	N/A	CB - Male	0.016109	N/A	CBnPAs - Female				NALCN	100465
ncRNA_as_chr5_4492	A930041C12RIK	chr5	108059269	108062869	-	108062869	3	ANTISENSE			0		0	0	0	0	0	0					0	0	0	0	0	0	0	0	0	0	0	0	0	0.018807	N/A	CBnPAs - Female	0.0586399	0.018338	NP - Male				RPAP2	0
ncRNA_inter_chr5_4601	A930024E05RIK	chr5	123439363	123448350	+	123439363	3	INTERGENIC			0		0	0	1	0	0	1					0	0	0	0	0	0	0	0	0	0	0	0	0	2.49653	2.35823	CB - Male	2.35823	2.49653	CB - Male				KDM2B	256	KDM2B	-256
ncRNA_as_chr2_1820	A930019D19RIK	chr2	146085022	146092896	+	146085022	4	ANTISENSE			0		0	0	0	0	0	0					0	0	0	0	0	0	0	0	0	0	0	0	0	0.0447639	N/A	Nuc - Female	0.159904	N/A	CB - Female				RALGAPA2	0
ncRNA_as_chr18_14455	A930012L18RIK	chr18	44821319	44835925	+	44821319	5	ANTISENSE			0		0	0	0	1	0	1					0	0	0	0	0	0	0	0	0	0	0	0	0	0.0094123	0.00997708	CBnPAs - Female	0.0523218	0.00436933	CB - Female				MCC	0
ncRNA_inter_chr5_4421	A930011G23RIK	chr5	99726209	100158079	-	100158079	4	INTERGENIC			0		0	0	0	0	0	0					0	0	0	0	0	0	0	0	0	0	0	0	0	3.30424	2.76029	CBnPAs - Female	2.76029	3.30424	CBnPAs - Female			CBNPAS	RASGEF1B	44264
ncRNA_as_chr19_14928	A930007I19RIK	chr19	29578153	29597582	-	29597582	4	ANTISENSE			0		0	0	0	0	0	0					0	0	0	0	0	0	0	0	0	0	0	0	0	2.96073	2.51867	CBnPAs - Male	2.73582	2.82918	CBnPAs - Female	NUC		CBNPAS	RIC1	0
ncRNA_inter_chr16_13504	A930006K02RIK	chr16	91465349	91470368	+	91465349	2	INTERGENIC			0		0	0	0	0	0	0					0	0	0	0	0	0	0	0	0	0	0	0	0	1.15115	1.66966	CB - Female	1.76657	0.971131	CB - Male				IFNAR1	15092
ncRNA_as_chr3_2750	A930005H10RIK	chr3	115584445	115591434	-	115591434	3	ANTISENSE			0		0	0	0	0	0	0					0	0	0	0	0	0	0	0	0	0	0	0	0	21.4265	19.9937	CB - Female	19.9937	21.4265	CB - Female		CB	CB	DPH5	0
ncRNA_inter_chr2_1103	A930004D18RIK	chr2	17946724	17959368	-	17959368	3	INTERGENIC			0		0	0	0	0	0	0					0	0	0	0	0	0	0	0	0	0	0	0	0	0.41863	0.423186	NP - Female	0.49636	0.417953	Nuc - Female				SKIDA1	6346
ncRNA_inter_chr16_13115	A930003A15RIK	chr16	19876661	19884367	-	19884367	3	INTERGENIC			0		0	0	0	0	0	0					0	0	0	0	0	0	0	0	0	0	0	0	0	0.0890104	N/A	CB - Female	N/A	N/A	N/A				KLHL6	62219
ncRNA_inter_chr3_2185	A930001A20RIK	chr3	14971201	15002727	+	14971201	5	INTERGENIC			0		0	0	0	1	0	1					0	0	0	0	0	0	0	0	0	0	0	0	0	0.0386924	0.0505241	CB - Female	0.0505241	0.0386924	CB - Female				CAR2	70432
ncRNA_inter_chr10_8823	A830082N09RIK	chr10	33707022	33714861	-	33714861	1	INTERGENIC			0		0	0	0	0	0	0					0	0	0	0	0	0	0	0	0	0	0	0	0	1.33853	1.24607	CBnPAs - Female	1.2853	1.16353	CB - Female		CB		RWDD1	1500
ncRNA_as_chr18_14384	A830052D11RIK	chr18	32518255	32537938	-	32537938	3	ANTISENSE		UP	1		0	1	0	0	3	5	UP	0.185179	6.38149	CB - Female	0	0	0	0	0	0	0	0	1	0	0	1	1	0.386466	0.279984	Cyto - Female	0.279984	0.386466	Cyto - Female	CYTO			BIN1	0
ncRNA_as_chr3_2406	A730090N16RIK	chr3	65127822	65153351	-	65153351	4	ANTISENSE			0		0	0	0	0	0	0					0	0	0	0	0	0	0	0	0	0	0	0	0	0.0560401	0.0750522	CB - Female	0.0750522	0.0560401	CB - Female				KCNAB1	0
ncRNA_as_chr11_10004	A730090H04RIK	chr11	95006367	95020361	+	95006367	3	ANTISENSE			0		0	1	0	0	0	1					0	0	0	0	0	0	0	0	0	0	0	0	0	0.010237	0.00654587	Nuc - Female	0.0169967	N/A	CB - Female				DLX4	0
ncRNA_inter_chr9_8423	A730085K08RIK	chr9	122291140	122307919	-	122307919	3	INTERGENIC			0		0	0	0	0	0	0					0	0	0	0	0	0	0	0	0	0	0	0	0	N/A	N/A	N/A	N/A	N/A	N/A				ABHD5	500
ncRNA_inter_chr7_6528	A730082K24RIK	chr7	122092164	122127481	+	122092164	5	INTERGENIC			0		0	0	0	0	0	0					0	0	0	0	0	0	0	0	0	0	0	0	0	0.0528219	N/A	CBnPAs - Female	0.0228955	N/A	CB - Female				INSC	98271
ncRNA_inter_chr9_8004	A730043L09RIK	chr9	62090403	62091907	-	62091907	3	INTERGENIC			0		0	0	0	0	0	0					0	0	0	0	0	0	0	0	0	0	0	0	0	0.0585397	N/A	CBnPAs - Female	0.128893	N/A	CB - Male				SPESP1	26629
ncRNA_inter_chr2_1736	A730036I17RIK	chr2	129044705	129065297	+	129044705	5	INTERGENIC			0	UP	1	0	0	0	0	1					0	0	0	0	0	0	0	0	0	0	0	0	0	2.34309	1.78947	CB - Female	1.78947	2.34309	CB - Female				SLC20A1	7358
ncRNA_inter_chr3_2779	A730020M07RIK	chr3	121337716	121349371	-	121349371	4	INTERGENIC			0		0	0	0	0	2	2					0	0	0	0	0	0	0	0	0	0	0	0	0	0.548137	0.150974	CB - Male	0.180354	0.0869975	NP - Male				4930432M17RIK	24310
ncRNA_as_chr6_5210	A730020E08RIK	chr6	61125598	61130804	-	61130804	3	ANTISENSE			0		0	0	0	0	0	0					0	0	0	0	0	0	0	0	0	0	0	0	0	0.0517866	N/A	Nuc - Female	0.070559	0.0193916	CBnPAs - Female				CCSER1	0
ncRNA_inter_chr4_3180	A630077J23RIK	chr4	43764731	43772336	+	43764731	4	INTERGENIC			0		0	0	0	0	0	0					0	0	0	0	0	0	0	0	0	0	0	0	0	0.0565488	0.0564655	CB - Female	0.0750231	0.0150034	CBnPAs - Female				OLFR159	10586
ncRNA_inter_chr2_2047	A630075F10RIK	chr2	169886585	169898229	-	169898229	3	INTERGENIC			0		0	0	0	0	0	0					0	0	0	0	0	0	0	0	0	0	0	0	0	0.0703135	0.0150344	CB - Female	0.0150344	0.0703135	CB - Female				ZFP217	35914
ncRNA_as_chr5_3997	A630072M18RIK	chr5	20456584	20464937	+	20456584	1	ANTISENSE			0		0	0	0	0	0	0					0	0	0	0	0	0	0	0	0	0	0	0	0	1.34122	1.25336	CB - Female	1.25336	1.34122	CB - Female		CB	CB	RSBN1L	0
ncRNA_as_chr10_8456	A630066F11RIK	chr10	7383169	7384421	+	7383169	1	ANTISENSE			0		0	0	0	0	0	0					0	0	0	0	0	0	0	0	0	0	0	0	0	0.684442	0.794254	Nuc - Female	0.856842	0.598655	Nuc - Male				PCMT1	0
ncRNA_inter_chr5_4527	A630023P12RIK	chr5	110943918	110954998	+	110943918	9	INTERGENIC			0		0	0	0	0	0	0					0	0	0	0	0	0	0	0	0	0	0	0	0	0.04684	0.0295843	CBnPAs - Female	0.0404336	0.0356284	NP - Female				GALNT9	18376
ncRNA_as_chr17_13851	A530088E08RIK	chr17	32539959	32541881	+	32539959	1	ANTISENSE			0		0	0	0	0	0	0					0	0	0	0	0	0	0	0	0	0	0	0	0	0.174255	0.0521807	CB - Female	0.0662201	0.0188865	CBnPAs - Female				RASAL3	0
ncRNA_inter_chr4_3071	A530072M11RIK	chr4	16091114	16193442	+	16091114	7	INTERGENIC			0		0	0	0	0	0	0					0	0	0	0	0	0	0	0	0	0	0	0	0	2.77058	2.47572	NP - Female	2.47572	2.77058	NP - Female				RIPK2	470	RIPK2	-470
ncRNA_inter_chr2_2007	A530013C23RIK	chr2	167516259	167522916	+	167516259	2	INTERGENIC		UP	1		0	0	0	0	0	1	UP	12.0796	2.06706	CBnPAs - Female	0	0	0	0	0	0	0	0	0	1	0	1	1	12.0796	6.61006	CBnPAs - Female	8.69809	11.2618	CBnPAs - Male			CBNPAS	CEBPB	328
ncRNA_inter_chr2_1824	A530006G24RIK	chr2	147536429	147543368	+	147536429	3	INTERGENIC			0		0	0	0	0	0	0					0	0	0	0	0	0	0	0	0	0	0	0	0	0.143173	0.0558001	CB - Female	0.0558001	0.143173	CB - Female				FOXA2	325245
ncRNA_inter_chr19_14801	A430093F15RIK	chr19	10815437	10860533	+	10815437	4	INTERGENIC			0		0	0	0	0	0	0					0	0	0	0	0	0	0	0	0	0	0	0	0	0.352353	0.0943012	CB - Male	0.445097	0.326808	CB - Female				CD5	1974	CD5	-1974
ncRNA_as_chr13_11779	A430090L17RIK	chr13	114914556	114941800	-	114941800	14	ANTISENSE			0		0	0	0	0	0	0					0	0	0	0	0	0	0	0	0	0	0	0	0	0.317205	0.20075	CB - Female	0.20075	0.317205	CB - Female				ARL15	0
ncRNA_inter_chr6_4868	A430035B10RIK	chr6	8457059	8459161	-	8459161	2	INTERGENIC			0		0	0	0	1	0	1					0	0	0	0	0	0	0	0	0	0	0	0	0	3.32027	2.71021	CB - Male	4.07168	1.59098	NP - Female			CB	GLCCI1	439	GLCCI1	-439
ncRNA_inter_chr7_6211	A330076H08RIK	chr7	69088787	69127245	-	69127245	4	INTERGENIC			0		0	0	0	0	0	0					0	0	0	0	0	0	0	0	0	0	0	0	0	0.0487999	0.0749009	CB - Female	0.079086	0.0192386	CB - Male				MIR344G	0
ncRNA_inter_chr8_7537	A330074K22RIK	chr8	122728334	122752130	-	122752130	3	INTERGENIC			0		0	2	0	0	0	2					0	0	0	0	0	0	0	0	0	0	0	0	0	0.0307433	0.022456	CBnPAs - Female	0.0352458	0.01099	CBnPAs - Male				FAM92B	26966
ncRNA_inter_chr2_1548	A330069E16RIK	chr2	91077303	91078514	+	91077303	2	INTERGENIC			0		0	0	0	0	1	1					0	0	0	0	0	0	0	0	0	0	0	0	0	10.6727	5.54632	Nuc - Male	7.0892	5.10365	Nuc - Female	NUC		CB	DDB2	81	DDB2	-81
ncRNA_inter_chr13_11362	A330048O09RIK	chr13	48367787	48369253	-	48369253	3	INTERGENIC			0		0	0	0	0	0	0					0	0	0	0	0	0	0	0	0	0	0	0	0	0.00421145	0.00409791	Nuc - Female	0.01298	N/A	CB - Male				ID4	8383
ncRNA_inter_chr14_12312	A330035P11RIK	chr14	122497161	122506260	-	122506260	5	INTERGENIC			0		0	0	0	0	0	0					0	0	0	0	0	0	0	0	0	0	0	0	0	0.166429	0.120474	CBnPAs - Female	0.133036	0.141651	NP - Male				TM9SF2	44	TM9SF2	-44
ncRNA_as_chr1_1040	A330023F24RIK	chr1	196802616	196868285	+	196802616	9	ANTISENSE			0		0	0	0	2	0	2					0	0	0	0	0	0	0	0	0	0	0	0	0	15.9644	17.5023	CBnPAs - Male	17.5023	15.9644	CBnPAs - Male	NUC	CB	CBNPAS	MIR29B-2,MIR29C,CD46	0
ncRNA_as_chr15_12928	A330009N23RIK	chr15	101048687	101055617	-	101055617	3	ANTISENSE			0		0	0	0	0	0	0					0	0	0	0	0	0	0	0	0	0	0	0	0	0.344602	0.450893	Nuc - Female	0.450893	0.344602	Nuc - Female				GRASP	0
ncRNA_as_chr8_7269	A230103J11RIK	chr8	87577059	87584359	-	87584359	4	ANTISENSE			0		0	0	0	0	0	0					0	0	0	0	0	0	0	0	0	0	0	0	0	1.6901	0.545139	Nuc - Male	1.34966	0.622604	CBnPAs - Male				TNPO2,FBXW9	0	MIR7070	-1626
ncRNA_as_chr7_6203	A230073K19RIK	chr7	66537249	66544536	-	66544536	1	ANTISENSE			0		0	0	0	0	0	0					0	0	0	0	0	0	0	0	0	0	0	0	0	0.0282091	0.0447886	NP - Female	0.0447886	0.0282091	NP - Female				UBE3A	0
ncRNA_as_chrX_15513	A230072E10RIK	chrX	147727613	147778673	-	147778673	7	ANTISENSE			0		0	0	0	0	0	0					0	0	0	0	0	0	0	0	0	0	0	0	0	2.19327	1.79752	CBnPAs - Male	1.79752	2.19327	CBnPAs - Male				WNK3	0	FAM120C	-93
ncRNA_as_chrX_15291	A230072C01RIK	chrX	20536951	20564621	+	20536951	6	ANTISENSE			0		0	0	0	0	0	0					0	0	0	0	0	0	0	0	0	0	0	0	0	36.3188	28.765	CB - Female	30.9591	27.7722	CB - Male	NUC	CB	CB	UXT	0
ncRNA_inter_chr7_6210	A230057D06RIK	chr7	68850736	69072460	-	69072460	9	INTERGENIC			0		0	0	0	0	0	0					0	0	0	0	0	0	0	0	0	0	0	0	0	0.0917435	0.16994	CBnPAs - Female	0.255308	N/A	CB - Female				MIR344D-3,MIR344E,MIR344H-1,MIR344H-2,MIR344B,MIR344C,MIR344	0
ncRNA_inter_chr13_11432	A230056J06RIK	chr13	59681537	59686584	-	59686584	2	INTERGENIC			0		0	0	0	0	0	0					0	0	0	0	0	0	0	0	0	0	0	0	0	0.216947	0.126894	CB - Female	0.126894	0.216947	CB - Female				NAA35	110	NAA35	-110
ncRNA_inter_chr16_13182	A230028O05RIK	chr16	25059725	25073629	+	25059725	5	INTERGENIC			0		0	0	0	0	0	0					0	0	0	0	0	0	0	0	0	0	0	0	0	0.0348697	0.0393436	Nuc - Male	0.128634	0.0236462	CBnPAs - Female				LPP	67062
ncRNA_inter_chr3_2674	A230001M10RIK	chr3	102066328	102092694	+	102066328	4	INTERGENIC			0		0	0	0	0	0	0					0	0	0	0	0	0	0	0	0	0	0	0	0	0.140565	0.0857902	NP - Male	0.194192	0.12794	NP - Female				VANGL1	57713
ncRNA_as_chr15_12584	9930014A18RIK	chr15	60654520	60662955	+	60654520	4	ANTISENSE			0		0	0	0	0	0	0					0	0	0	0	0	0	0	0	0	0	0	0	0	0.826864	0.62613	Nuc - Female	0.993592	0.435339	NP - Female				FAM84B	0
ncRNA_inter_chr19_14775	9830166K06RIK	chr19	8724649	8737825	-	8737825	6	INTERGENIC			0		0	0	0	0	0	0					0	0	0	0	0	0	0	0	0	0	0	0	0	0.671346	0.305856	CB - Female	0.652105	N/A	NP - Male				CHRM1	670	CHRM1	-670
ncRNA_inter_chr3_2884	9830132P13RIK	chr3	127619068	127659870	+	127619068	6	INTERGENIC			0		0	0	0	0	0	0					0	0	0	0	0	0	0	0	0	0	0	0	0	0.708274	0.549972	CB - Female	0.549972	0.708274	CB - Female		CB		5730508B09RIK	19828
ncRNA_as_chr5_4196	9630001P10RIK	chr5	46030514	46036708	+	46030514	4	ANTISENSE			0		0	0	0	0	0	0					0	0	0	0	0	0	0	0	0	0	0	0	0	0.043431	0.0208293	CBnPAs - Female	0.0314436	0.0404221	CB - Female				FAM184B	0
ncRNA_as_chr4_3435	9530080O11RIK	chr4	95621507	95634346	-	95634346	2	ANTISENSE			0		0	0	0	0	1	1					0	0	0	0	0	0	0	0	0	0	0	0	0	2.56999	2.63843	CB - Female	2.69673	2.5668	CB - Male		CB	CB	HOOK1	0
ncRNA_inter_chrX_15519	9530051G07RIK	chrX	149472172	149507458	+	149472172	4	INTERGENIC			0		0	0	0	0	0	0					0	0	0	0	0	0	0	0	0	0	0	0	0	0.205978	0.0535987	CB - Male	0.214321	0.19842	CBnPAs - Female				MAGEH1	67	MAGEH1	-67
ncRNA_as_chr5_4072	9530036O11RIK	chr5	28793524	29045749	+	28793524	7	ANTISENSE			0		0	0	0	0	0	0					0	0	0	0	0	0	0	0	0	0	0	0	0	0.0496754	0.00826614	CB - Female	0.0550349	0.0132545	CB - Male				SHH	0
ncRNA_inter_chr1_263	9530026F06RIK	chr1	61435276	61452748	+	61435276	5	INTERGENIC			0		0	0	0	0	0	0					0	0	0	0	0	0	0	0	0	0	0	0	0	0.120141	0.0198822	CBnPAs - Female	0.0395826	N/A	Cyto - Male				PARD3B	232650
ncRNA_as_chr6_5093	9430018G01RIK	chr6	43392428	43424317	+	43392428	3	ANTISENSE			0		0	0	0	0	0	0					0	0	0	0	0	0	0	0	0	0	0	0	0	0.0666805	N/A	CB - Female	0.0119581	0.0131457	CBnPAs - Female				TPK1	0
ncRNA_inter_chr2_1925	9430008C03RIK	chr2	158178863	158193869	-	158193869	7	INTERGENIC			0		0	0	0	0	0	0					0	0	0	0	0	0	0	0	0	0	0	0	0	72.9285	65.3771	CB - Female	65.3771	72.9285	CB - Female	NUC	CB		SNHG11	7505
ncRNA_as_chr6_5624	9330179D12RIK	chr6	127099407	127162437	+	127099407	3	ANTISENSE			0		0	0	0	0	0	0					0	0	0	0	0	0	0	0	0	0	0	0	0	0.121534	0.0394151	CB - Male	0.106081	N/A	Nuc - Male				CCND2	0
ncRNA_inter_chr8_7339	9330175E14RIK	chr8	96946808	96959003	-	96959003	4	INTERGENIC			0		0	0	0	1	0	1					0	0	0	0	0	0	0	0	0	0	0	0	0	1.43914	1.17978	CBnPAs - Male	1.4939	1.35955	CBnPAs - Female			CBNPAS	HERPUD1	27551
ncRNA_inter_chr8_7621	9330133O14RIK	chr8	124967556	124970376	+	124967556	1	INTERGENIC			0		0	0	1	0	0	1					0	0	0	0	0	0	0	0	0	0	0	0	0	1.25586	1.93152	Nuc - Female	1.93152	1.25586	Nuc - Female				MVD	235	MVD	-235
ncRNA_inter_chr6_5629	9330102E08RIK	chr6	128119718	128136045	-	128136045	4	INTERGENIC			0		0	0	0	0	1	1					0	0	0	0	0	0	0	0	0	0	0	0	0	0.352584	0.171668	Nuc - Male	0.4435	0.287855	CBnPAs - Female				TSPAN9	26123
ncRNA_as_chr15_12885	9330020H09RIK	chr15	98397755	98401295	+	98397755	2	ANTISENSE			0		0	0	0	0	0	0					0	0	0	0	0	0	0	0	0	0	0	0	0	0.9806	0.835676	CB - Female	1.17586	0.852451	Nuc - Male			CB	CCNT1	0
ncRNA_as_chr1_576	9230116N13RIK	chr1	138308493	138312112	-	138312112	3	ANTISENSE			0		0	0	0	0	0	0					0	0	0	0	0	0	0	0	0	0	0	0	0	0.140052	0.118933	Nuc - Female	0.217794	0.127423	NP - Male				DDX59	0
ncRNA_as_chr10_9332	9230105E05RIK	chr10	119825707	119829849	+	119825707	3	ANTISENSE			0		0	0	0	0	0	0					0	0	0	0	0	0	0	0	0	0	0	0	0	0.15089	0.0941734	CB - Female	0.0941734	0.15089	CB - Female				HMGA2	0
ncRNA_inter_chr2_1062	9230102O04RIK	chr2	9804668	9811167	-	9811167	4	INTERGENIC			0		0	0	0	0	0	0					0	0	0	0	0	0	0	0	0	0	0	0	0	0.0298638	0.0249194	CBnPAs - Male	0.0249194	0.0298638	CBnPAs - Male				4930412O13RIK	0
ncRNA_inter_chr10_9255	9230102K24RIK	chr10	110037706	110053017	+	110037706	3	INTERGENIC			0		0	0	0	0	0	0					0	0	0	0	0	0	0	0	0	0	0	0	0	0.0385894	N/A	Cyto - Male	0.0516067	N/A	CB - Male				E2F7	129504
ncRNA_inter_chr5_4261	9130230L23RIK	chr5	66379167	66395524	-	66395524	7	INTERGENIC			0		0	0	0	0	0	0					0	0	0	0	0	0	0	0	0	0	0	0	0	0.691196	0.0992449	CB - Female	0.375662	0.439893	CBnPAs - Male				CHRNA9	10443
ncRNA_as_chr7_5991	9130221H12RIK	chr7	26013742	26015283	+	26013742	1	ANTISENSE			0		0	0	0	0	0	0					0	0	0	0	0	0	0	0	0	0	0	0	0	1.34065	1.59618	Nuc - Male	1.59618	1.34065	Nuc - Male				GSK3A	0
ncRNA_inter_chr1_215	9130024F11RIK	chr1	57028313	57032040	+	57028313	2	INTERGENIC			0		0	0	0	0	0	0					0	0	0	0	0	0	0	0	0	0	0	0	0	0.125048	0.0363128	CB - Female	0.0728745	0.0309308	Nuc - Female				SATB2	136	SATB2	-136
ncRNA_inter_chr12_10525	9130015A21RIK	chr12	36356963	36379790	-	36379790	5	INTERGENIC			0		0	2	2	0	0	4					0	0	0	0	0	0	0	0	0	0	0	0	0	0.0982831	N/A	NP - Female	N/A	N/A	N/A				AHR	137303
ncRNA_inter_chr18_14651	9030625G05RIK	chr18	75132418	75141201	-	75141201	7	INTERGENIC			0		0	0	0	0	0	0					0	0	0	0	0	0	0	0	0	0	0	0	0	0.247307	0.174221	CB - Female	0.174221	0.247307	CB - Female				LIPG	11502
ncRNA_inter_chr15_12684	9030619P08RIK	chr15	75245949	75262384	-	75262384	4	INTERGENIC			0	UP	1	2	0	1	1	5					0	0	0	0	0	0	0	0	0	0	0	0	0	32.9772	40.9656	Nuc - Female	41.8553	24.1227	Cyto - Female				LY6H	132791
ncRNA_inter_chr10_8858	9030612E09RIK	chr10	42894505	42896371	+	42894505	1	INTERGENIC			0		0	0	0	0	0	0					0	0	0	0	0	0	0	0	0	0	0	0	0	0.0248033	N/A	NP - Female	0.0251735	N/A	CB - Female				SOBP	170	SOBP	-170
ncRNA_inter_chr16_13193	9030404E10RIK	chr16	30021928	30039565	-	30039565	4	INTERGENIC			0		0	0	0	1	0	1					0	0	0	0	0	0	0	0	0	0	0	0	0	0.077942	0.0140502	CBnPAs - Male	0.0253703	N/A	CB - Male				HES1	25878
ncRNA_as_chr2_1239	9030204H09RIK	chr2	35674710	35678905	+	35674710	3	ANTISENSE			0		0	0	0	0	0	0					0	0	0	0	0	0	0	0	0	0	0	0	0	0.0489918	0.00793754	CB - Female	0.00793754	0.0489918	CB - Female				TTLL11	0
ncRNA_intra_chr19_14934	8430431K14RIK	chr19	31287301	31290886	-	31290886	1	INTRAGENIC_SENSE		DOWN	1		0	0	0	0	0	1	DOWN	24.3308	-4.5873	CB - Female	0	0	0	0	0	0	0	0	1	0	0	1	1	11.6398	12.8014	CB - Male	24.3308	5.77083	CB - Female		CB		PRKG1	0
ncRNA_inter_chr15_12756	8430426J06RIK	chr15	81073084	81082292	-	81082292	2	INTERGENIC			0		0	0	0	0	0	0					0	0	0	0	0	0	0	0	0	0	0	0	0	0.131666	0.139358	NP - Male	0.259332	N/A	NP - Female				MCHR1	3691
ncRNA_inter_chr5_4782	8430423G03RIK	chr5	149761826	149763234	+	149761826	3	INTERGENIC			0		0	0	0	0	0	0					0	0	0	0	0	0	0	0	0	0	0	0	0	0.235653	0.0286955	CB - Male	0.0329781	0.233194	CB - Female				KATNAL1	21604
ncRNA_as_chr4_3547	8030443G20RIK	chr4	108615448	108644682	-	108644682	6	ANTISENSE			0		0	0	0	0	0	0					0	0	0	0	0	0	0	0	0	0	0	0	0	N/A	N/A	N/A	0.0381601	N/A	CBnPAs - Female				RAB3B	0
ncRNA_inter_chr2_1068	8030442B05RIK	chr2	11259993	11320127	-	11320127	3	INTERGENIC			0		0	0	0	0	0	0					0	0	0	0	0	0	0	0	0	0	0	0	0	0.0365657	0.0512703	CBnPAs - Female	0.0512703	0.0365657	CBnPAs - Female				GM13293	0
ncRNA_inter_chr5_4213	8030423F21RIK	chr5	52998789	53010250	-	53010250	3	INTERGENIC			0		0	0	0	0	0	0					0	0	0	0	0	0	0	0	0	0	0	0	0	0.335343	N/A	CB - Female	0.118525	0.055268	CB - Male				SEPSECS	24396
ncRNA_inter_chr1_93	6720483E21RIK	chr1	20878731	20880554	-	20880554	4	INTERGENIC			0		0	0	0	0	0	0					0	0	0	0	0	0	0	0	0	0	0	0	0	0.151549	0.0764937	NP - Male	0.294609	0.0941009	NP - Female				PAQR8	149	PAQR8	-149
ncRNA_inter_chr19_15185	6720468P15RIK	chr19	57583054	57587278	+	57583054	4	INTERGENIC			0		0	0	0	0	0	0					0	0	0	0	0	0	0	0	0	0	0	0	0	0.0118615	N/A	CBnPAs - Male	0.0126846	N/A	CBnPAs - Female				TRUB1	17560
ncRNA_inter_chr2_1462	6430710C18RIK	chr2	72582602	72651774	-	72651774	6	INTERGENIC			0		0	0	0	0	0	0					0	0	0	0	0	0	0	0	0	0	0	0	0	0.630863	0.653707	CB - Female	0.900619	0.381681	NP - Female				8430437L04RIK	15078
ncRNA_as_chr13_11648	6430562O15RIK	chr13	100180791	100182781	-	100182781	2	ANTISENSE			0		0	0	0	0	0	0					0	0	0	0	0	0	0	0	0	0	0	0	0	0.0363228	N/A	Nuc - Male	0.0292455	N/A	NP - Female				MRPS27	0
ncRNA_intra_chr4_3015	6330407A03RIK	chr4	3642111	3643953	+	3642111	1	INTRAGENIC_SENSE			0		0	0	0	0	0	0					0	0	0	0	0	0	0	0	0	0	0	0	0	3.60625	3.5506	CB - Female	3.5506	3.60625	CB - Female		CB	CB	LYN	0
ncRNA_inter_chr8_7648	6030466F02RIK	chr8	126257858	126263841	+	126257858	4	INTERGENIC			0		0	0	0	0	0	0					0	0	0	0	0	0	0	0	0	0	0	0	0	0.181061	0.153961	CB - Male	0.234786	0.0872111	CB - Female				RAB4A	66055
ncRNA_inter_chr12_10954	6030440G07RIK	chr12	112232608	112252082	+	112232608	3	INTERGENIC			0		0	0	0	0	0	0					0	0	0	0	0	0	0	0	0	0	0	0	0	0.176348	0.0803237	CB - Female	0.0803237	0.176348	CB - Female				ANKRD9	15378
ncRNA_inter_chr1_307	6030407O03RIK	chr1	73662207	73911040	-	73911040	9	INTERGENIC			0		0	1	0	0	0	1					0	0	0	0	0	0	0	0	0	0	0	0	0	1.12156	1.18648	CB - Female	1.18648	1.12156	CB - Female				MIR6351	0
ncRNA_intra_chr4_3911	5930403L14RIK	chr4	154004800	154010476	-	154010476	1	INTRAGENIC_SENSE			0		0	0	0	1	0	1					0	0	0	0	0	0	0	0	0	0	0	0	0	0.598006	0.484868	CB - Male	0.919264	0.300172	CBnPAs - Female				PRDM16	0
ncRNA_inter_chr9_8405	5830454E08RIK	chr9	120486448	120487190	+	120486448	1	INTERGENIC			0		0	0	0	2	0	2					0	0	0	0	0	0	0	0	0	0	0	0	0	2.54796	3.25413	Nuc - Female	3.6829	2.13498	Nuc - Male				RPL14	2679
ncRNA_inter_chr12_10615	5830428M24RIK	chr12	70565774	70576537	-	70576537	5	INTERGENIC			0		0	0	0	0	0	0					0	0	0	0	0	0	0	0	0	0	0	0	0	0.140198	0.111024	CB - Female	0.163691	N/A	Nuc - Male				ARF6	88808
ncRNA_as_chr9_8291	5830418P13RIK	chr9	103325908	103363590	+	103325908	6	ANTISENSE			0		0	0	0	0	0	0					0	0	0	0	0	0	0	0	0	0	0	0	0	0.0625963	0.0469712	CB - Female	0.0469712	0.0625963	CB - Female				BFSP2	0
ncRNA_inter_chr19_15124	5830416P10RIK	chr19	53515675	53539294	-	53539294	12	INTERGENIC			0		0	0	0	0	0	0					0	0	0	0	0	0	0	0	0	0	0	0	0	4.09405	2.85341	CB - Female	2.85341	4.09405	CB - Female		CB		SMNDC1	50613
ncRNA_inter_chr11_9580	5730522E02RIK	chr11	25516846	26112336	-	26112336	6	INTERGENIC			0		0	0	0	0	0	0					0	0	0	0	0	0	0	0	0	0	0	0	0	3.74386	2.92777	CBnPAs - Male	3.50629	3.64269	CBnPAs - Female		CB	CBNPAS	MIR6372	0
ncRNA_inter_chr3_2997	5730460C07RIK	chr3	153451401	153455224	-	153455224	3	INTERGENIC			0		0	0	0	0	0	0					0	0	0	0	0	0	0	0	0	0	0	0	0	0.00713871	0.0104802	Nuc - Female	0.0104802	0.00713871	Nuc - Female				ASB17	51987
ncRNA_inter_chr5_4790	5730422E09RIK	chr5	149931141	149995808	-	149995808	3	INTERGENIC			0		0	0	0	0	0	0					0	0	0	0	0	0	0	0	0	0	0	0	0	1.10709	1.10207	CBnPAs - Female	1.10207	1.10709	CBnPAs - Female			CBNPAS	GM8615	0	USPL1	-328
ncRNA_inter_chrX_15412	5530601H04RIK	chrX	102231818	102271083	-	102271083	9	INTERGENIC			0		0	0	0	0	0	0					0	0	0	0	0	0	0	0	0	0	0	0	0	80.2185	88.0213	CB - Female	88.0213	80.2185	CB - Female		CB	CB	PBDC1	4012	PBDC1	-4012
ncRNA_inter_chr14_12288	5430440P10RIK	chr14	105826776	105836933	+	105826776	3	INTERGENIC			0		0	0	0	0	0	0					0	0	0	0	0	0	0	0	0	0	0	0	0	0.0120984	0.0660757	CBnPAs - Female	0.0660757	0.0120984	CBnPAs - Female				4930449E01RIK	61072
ncRNA_inter_chr15_12337	5430437J10RIK	chr15	5446318	5544983	+	5446318	5	INTERGENIC			0		0	0	0	0	0	0					0	0	0	0	0	0	0	0	0	0	0	0	0	0.328976	N/A	CB - Female	0.147444	0.255809	NP - Male				PTGER4	252132
ncRNA_inter_chr13_11571	5430425K12RIK	chr13	81079664	81087858	+	81079664	5	INTERGENIC			0		0	0	0	0	0	0					0	0	0	0	0	0	0	0	0	0	0	0	0	0.0632144	N/A	CBnPAs - Female	N/A	N/A	N/A				9330111N05RIK	15477
ncRNA_as_chr6_5124	5430402O13RIK	chr6	50516586	50547709	+	50516586	4	ANTISENSE			0		0	0	0	0	1	1					0	0	0	0	0	0	0	0	0	0	0	0	0	0.615383	0.681083	CB - Male	0.750177	0.577773	CB - Female		CB		MIR6371,4921507P07RIK	0	CYCS	-114
ncRNA_as_chr6_5726	5330439B14RIK	chr6	142563115	142574982	+	142563115	2	ANTISENSE			0		0	0	0	2	0	2					0	0	0	0	0	0	0	0	0	0	0	0	0	0.413043	N/A	Cyto - Male	0.156158	0.106085	CBnPAs - Female				ABCC9	0
ncRNA_inter_chr16_13373	5330426P16RIK	chr16	50719206	50732886	-	50732886	3	INTERGENIC			0		0	0	1	0	0	1					0	0	0	0	0	0	0	0	0	0	0	0	0	1.57445	1.27053	NP - Female	1.27053	1.57445	NP - Female				MIR6363	0
ncRNA_inter_chr2_1319	5330411J11RIK	chr2	59220550	59224739	-	59224739	3	INTERGENIC			0		0	0	0	0	0	0					0	0	0	0	0	0	0	0	0	0	0	0	0	0.248173	0.183651	CB - Female	0.183651	0.248173	CB - Female				PKP4	27289
ncRNA_inter_chr12_10973	5033406O09RIK	chr12	113180202	113182693	-	113182693	3	INTERGENIC			0		0	0	0	0	0	0					0	0	0	0	0	0	0	0	0	0	0	0	0	12.9237	10.7866	Nuc - Female	22.5497	12.2694	Nuc - Male				2010107E04RIK	16894
ncRNA_inter_chr5_4220	5033403H07RIK	chr5	53364211	53383969	-	53383969	4	INTERGENIC			0		0	2	0	0	0	2					0	0	0	0	0	0	0	0	0	0	0	0	0	184.813	238.868	CB - Female	238.868	184.813	CB - Female	NUC	CB	CB	SLC34A2	56623
ncRNA_as_chr3_2324	5031434O11RIK	chr3	51363679	51371038	+	51363679	5	ANTISENSE			0		0	0	0	0	0	0					0	0	0	0	0	0	0	0	0	0	0	0	0	0.873815	0.847411	CB - Female	0.847411	0.873815	CB - Female		CB		SETD7	0
ncRNA_intra_chr2_1059	5031426D15RIK	chr2	6843748	6849768	-	6849768	1	INTRAGENIC_SENSE			0		0	0	0	0	0	0					0	0	0	0	0	0	0	0	0	0	0	0	0	1.03193	1.56884	CB - Female	1.56884	1.03193	CB - Female		CB	CB	CELF2	0
ncRNA_inter_chr2_1992	5031425F14RIK	chr2	166272951	166284270	+	166272951	3	INTERGENIC			0		0	0	0	0	0	0					0	0	0	0	0	0	0	0	0	0	0	0	0	0.129163	0.0558713	Nuc - Female	0.121837	0.0895543	NP - Female				PREX1	107575
ncRNA_inter_chr7_6567	4933440M02RIK	chr7	132475296	132493300	-	132493300	4	INTERGENIC			0		0	0	0	0	0	0					0	0	0	0	0	0	0	0	0	0	0	0	0	0.144892	N/A	CBnPAs - Female	0.0459436	N/A	CBnPAs - Male				4930571K23RIK	19075
ncRNA_as_chr11_9766	4933439C10RIK	chr11	59319151	59324571	+	59319151	6	ANTISENSE			0		0	1	0	0	0	1					0	0	0	0	0	0	0	0	0	0	0	0	0	4.05478	4.52276	CB - Female	4.78233	3.22824	CB - Male	NUC	CB	CB	ZKSCAN17	0
ncRNA_as_chr13_11499	4933433G19RIK	chr13	67097754	67133341	-	67133341	9	ANTISENSE			0		0	0	2	0	0	2					0	0	0	0	0	0	0	0	0	0	0	0	0	0.11488	0.0630394	NP - Female	0.131307	0.109432	CB - Male				PTDSS1	0
ncRNA_inter_chr9_8109	4933433G15RIK	chr9	75257991	75268329	+	75257991	4	INTERGENIC			0		0	0	0	0	0	0					0	0	0	0	0	0	0	0	0	0	0	0	0	0.735942	1.50551	CBnPAs - Female	1.50551	0.735942	CBnPAs - Female			CBNPAS	MAPK6	169	MAPK6	-169
ncRNA_inter_chr7_6557	4933432K03RIK	chr7	128730900	128733350	-	128733350	3	INTERGENIC			0		0	0	0	0	0	0					0	0	0	0	0	0	0	0	0	0	0	0	0	0.00598156	0.00688944	CBnPAs - Female	0.00688944	0.00598156	CBnPAs - Female				USP31	52185
ncRNA_inter_chr16_13107	4933432I09RIK	chr16	18209779	18213956	-	18213956	3	INTERGENIC			0		0	0	0	0	0	0					0	0	0	0	0	0	0	0	0	0	0	0	0	0.108833	N/A	CB - Male	0.189116	0.021199	CBnPAs - Female				ZDHHC8	6890
ncRNA_as_chr6_5259	4933431G14RIK	chr6	72069440	72074040	-	72074040	4	ANTISENSE			0		0	0	0	0	0	0					0	0	0	0	0	0	0	0	0	0	0	0	0	0.0495219	0.0166107	CB - Female	0.0209298	0.0057521	CBnPAs - Female				ST3GAL5	0
ncRNA_as_chr3_2719	4933431E20RIK	chr3	107691768	107699266	-	107699266	3	ANTISENSE			0		0	0	0	0	0	0					0	0	0	0	0	0	0	0	0	0	0	0	0	5.47776	3.33167	NP - Female	4.32825	5.36081	Nuc - Female				EPS8L3,GSTM5	0
ncRNA_as_chr15_12660	4933427E11RIK	chr15	74539591	74540804	+	74539591	1	ANTISENSE			0		0	0	0	0	0	0					0	0	0	0	0	0	0	0	0	0	0	0	0	0.0282131	0.0197012	CB - Male	0.0549254	0.00400542	CB - Female				JRK	0
ncRNA_as_chr18_14311	4933424G05RIK	chr18	15147504	15206496	+	15147504	5	ANTISENSE			0		0	0	0	0	0	0					0	0	0	0	0	0	0	0	0	0	0	0	0	0.0557155	0.0695252	CBnPAs - Female	0.0695252	0.0557155	CBnPAs - Female				KCTD1	0
ncRNA_inter_chr9_7828	4933422A05RIK	chr9	35088690	35093008	+	35088690	5	INTERGENIC			0		0	0	0	0	0	0					0	0	0	0	0	0	0	0	0	0	0	0	0	0.383657	0.291599	CBnPAs - Male	0.445502	0.192688	CBnPAs - Female				RPUSD4	5149
ncRNA_inter_chr4_3129	4933421O10RIK	chr4	33111886	33118298	-	33118298	2	INTERGENIC			0		0	0	0	0	0	0					0	0	0	0	0	0	0	0	0	0	0	0	0	4.69429	3.20135	CB - Male	3.20135	4.69429	CB - Male				UBE2J1	102	UBE2J1	-102
ncRNA_inter_chr1_293	4933417E11RIK	chr1	72005572	72051769	-	72051769	3	INTERGENIC			0		0	0	0	0	0	0					0	0	0	0	0	0	0	0	0	0	0	0	0	0.00530756	N/A	CB - Female	0.0140245	N/A	Nuc - Female				MREG	154038
ncRNA_as_chr8_7639	4933417D19RIK	chr8	125758991	125766259	+	125758991	3	ANTISENSE			0		0	0	0	0	0	0					0	0	0	0	0	0	0	0	0	0	0	0	0	0.243233	0.369	CB - Female	0.369	0.243233	CB - Female				SPATA2L,VPS9D1	0
ncRNA_as_chr8_6860	4933416M07RIK	chr8	28253382	28260178	+	28253382	4	ANTISENSE			0		0	0	0	0	0	0					0	0	0	0	0	0	0	0	0	0	0	0	0	0.00518235	N/A	CB - Female	0.00451982	0.00206894	CBnPAs - Female				RAB11FIP1	0
ncRNA_inter_chr14_11905	4933413J09RIK	chr14	27177033	27219942	+	27177033	8	INTERGENIC			0		0	0	0	0	0	0					0	0	0	0	0	0	0	0	0	0	0	0	0	0.361291	0.247829	CB - Female	0.247829	0.361291	CB - Female				SLMAP	12719
ncRNA_as_chr10_9296	4933412E12RIK	chr10	116386594	116400338	+	116386594	4	ANTISENSE			0		0	0	1	0	0	1					0	0	0	0	0	0	0	0	0	0	0	0	0	0.596288	0.604057	CB - Female	0.604057	0.596288	CB - Female		CB		RAB3IP	0
ncRNA_inter_chr10_9311	4933411E08RIK	chr10	117362515	117385363	+	117362515	4	INTERGENIC			0		0	0	0	0	0	0					0	0	0	0	0	0	0	0	0	0	0	0	0	0.00480311	0.0174768	CBnPAs - Female	0.0174768	0.00480311	CBnPAs - Female				RAP1B	79486
ncRNA_as_chr8_7434	4933408N05RIK	chr8	116865061	116875378	-	116875378	3	ANTISENSE			0		0	0	0	0	0	0					0	0	0	0	0	0	0	0	0	0	0	0	0	0.0874212	N/A	CB - Male	N/A	N/A	N/A				VAT1L	0
ncRNA_inter_chr1_364	4933407L21RIK	chr1	87819587	87828331	+	87819587	5	INTERGENIC			0		0	0	0	1	0	1					0	0	0	0	0	0	0	0	0	0	0	0	0	0.00628409	0.0433602	CB - Female	0.0433602	0.00628409	CB - Female				GPR55	7781
ncRNA_inter_chr10_9012	4933407G14RIK	chr10	74912255	74925849	+	74912255	3	INTERGENIC			0		0	0	0	0	0	0					0	0	0	0	0	0	0	0	0	0	0	0	0	0.337404	0.215287	CBnPAs - Female	0.30357	0.240957	CBnPAs - Male			CBNPAS	UPB1	7832
ncRNA_inter_chr12_10509	4933406C10RIK	chr12	33604249	33638703	-	33638703	6	INTERGENIC			0	DOWN	1	0	0	0	0	1					0	0	0	0	0	0	0	0	0	0	0	0	0	1.04118	1.23672	CB - Male	1.72927	1.01682	CB - Female				SYPL	107	SYPL	-107
ncRNA_as_chr3_2924	4933401H06RIK	chr3	135496658	135503233	-	135503233	5	ANTISENSE			0		0	0	0	0	0	0					0	0	0	0	0	0	0	0	0	0	0	0	0	0.0028616	N/A	CB - Female	0.00263156	0.00141321	NP - Female				SLC39A8	0
ncRNA_inter_chr17_13688	4933401D09RIK	chr17	15768752	15778066	+	15768752	4	INTERGENIC			0		0	0	0	0	0	0					0	0	0	0	0	0	0	0	0	0	0	0	0	0.0897676	N/A	CB - Female	0.0568356	0.0296268	CBnPAs - Female				CHD1	63865
ncRNA_inter_chr5_4231	4932441J04RIK	chr5	57961323	58109158	-	58109158	5	INTERGENIC			0		0	0	0	0	0	0					0	0	0	0	0	0	0	0	0	0	0	0	0	0.032986	N/A	Nuc - Male	0.034687	0.0254558	CB - Male				PCDH7	102	PCDH7	-102
ncRNA_as_chr2_1746	4932416H05RIK	chr2	129624105	129627195	-	129627195	1	ANTISENSE			0		0	0	0	0	0	0					0	0	0	0	0	0	0	0	0	0	0	0	0	0.0707874	0.049113	NP - Female	0.0823815	0.0480005	Nuc - Male				STK35	0
ncRNA_as_chr3_2409	4931440P22RIK	chr3	65331407	65333336	-	65333336	2	ANTISENSE			0		0	0	0	0	0	0					0	0	0	0	0	0	0	0	0	0	0	0	0	1.22398	1.4064	Nuc - Female	1.48648	0.963784	CB - Female				TIPARP	0
ncRNA_as_chr14_12104	4931440J10RIK	chr14	63379338	63448963	+	63379338	7	ANTISENSE			0		0	0	0	0	0	0					0	0	0	0	0	0	0	0	0	0	0	0	0	0.0874827	N/A	CB - Female	0.0256358	N/A	CBnPAs - Male				INTS6	0
ncRNA_as_chr5_4139	4931431C16RIK	chr5	35923876	35931412	-	35931412	4	ANTISENSE			0		0	0	0	0	0	0					0	0	0	0	0	0	0	0	0	0	0	0	0	0.00544735	N/A	Nuc - Female	0.0174831	N/A	CBnPAs - Male				ACOX3	0
ncRNA_inter_chr12_10291	4931412M21	chr12	10453194	10538109	+	10453194	12	INTERGENIC			0		0	0	0	0	0	0					0	0	0	0	0	0	0	0	0	0	0	0	0	0.308006	0.10716	CB - Male	0.363096	0.117269	CB - Female				RDH14	50827
ncRNA_intra_chr14_11903	4931406H21RIK	chr14	26406290	26410147	+	26406290	1	INTRAGENIC_SENSE			0		0	0	0	0	0	0					0	0	0	0	0	0	0	0	0	0	0	0	0	3.22238	3.53193	CBnPAs - Female	3.53193	3.22238	CBnPAs - Female		CB	CBNPAS	ZMIZ1	0
ncRNA_as_chr12_10616	4931403G20RIK	chr12	70944673	70954658	+	70944673	4	ANTISENSE			0		0	0	0	0	0	0					0	0	0	0	0	0	0	0	0	0	0	0	0	0.00295746	0.00403706	CBnPAs - Female	0.00703161	N/A	CBnPAs - Male				MAP4K5	0
ncRNA_as_chr19_14904	4931403E22RIK	chr19	26832821	26898397	-	26898397	4	ANTISENSE			0		0	0	0	0	0	0					0	0	0	0	0	0	0	0	0	0	0	0	0	0.0653131	0.0319027	CB - Female	0.0345374	0.0312192	CB - Male				SMARCA2	0
ncRNA_as_chr2_1670	4931402G19RIK	chr2	120281434	120295103	-	120295103	5	ANTISENSE			0		0	0	0	0	0	0					0	0	0	0	0	0	0	0	0	0	0	0	0	0.0112738	0.00457112	CB - Female	0.00769505	0.00436837	Cyto - Female				GANC,CAPN3	0
ncRNA_as_chr6_5052	4930599N23RIK	chr6	39068472	39098311	+	39068472	4	ANTISENSE			0		0	0	0	0	0	0					0	0	0	0	0	0	0	0	0	0	0	0	0	1.77903	1.57741	Nuc - Female	1.57741	1.77903	Nuc - Female				KDM7A	0	PARP12	-125
ncRNA_intra_chr1_601	4930596I21RIK	chr1	140872855	140875934	+	140872855	3	INTRAGENIC_SENSE			0		0	0	0	0	0	0					0	0	0	0	0	0	0	0	0	0	0	0	0	9.60138	6.97871	CB - Female	6.97871	9.60138	CB - Female		CB		DENND1B	0
ncRNA_inter_chr9_8411	4930593C16RIK	chr9	120833573	120839920	-	120839920	3	INTERGENIC			0		0	0	0	0	0	0					0	0	0	0	0	0	0	0	0	0	0	0	0	0.0769799	0.0302862	CB - Female	0.0302862	0.0769799	CB - Female				CTNNB1	2598	CTNNB1	-2598
ncRNA_inter_chr3_2369	4930593A02RIK	chr3	58496511	58592446	+	58496511	8	INTERGENIC			0		0	0	0	0	0	0					0	0	0	0	0	0	0	0	0	0	0	0	0	0.16185	0.190618	Cyto - Female	0.333377	0.147874	CBnPAs - Female				SIAH2	202	SIAH2	-202
ncRNA_as_chr18_14684	4930592I03RIK	chr18	83087797	83089952	-	83089952	3	ANTISENSE			0		0	0	0	0	0	0					0	0	0	0	0	0	0	0	0	0	0	0	0	0.0211579	N/A	CBnPAs - Female	0.0104796	N/A	CBnPAs - Male				ZFP516	0
ncRNA_as_chr15_12456	4930592A05RIK	chr15	33520969	33583191	-	33583191	6	ANTISENSE			0		0	0	0	0	0	0					0	0	0	0	0	0	0	0	0	0	0	0	0	0.0482154	0.0381822	CBnPAs - Female	0.0381822	0.0482154	CBnPAs - Female				CPQ	0
ncRNA_as_chr2_1685	4930583P06RIK	chr2	124043415	124048094	-	124048094	3	ANTISENSE			0		0	0	0	0	0	0					0	0	0	0	0	0	0	0	0	0	0	0	0	0.0293716	N/A	CBnPAs - Female	N/A	N/A	N/A				SEMA6D	0
ncRNA_inter_chr7_6539	4930583K01RIK	chr7	125387421	125389065	+	125387421	2	INTERGENIC			0		0	0	0	0	0	0					0	0	0	0	0	0	0	0	0	0	0	0	0	0.0996233	0.178716	CB - Female	0.178716	0.0996233	CB - Female				SMG1	271	SMG1	-271
ncRNA_as_chr9_7825	4930581F22RIK	chr9	34924313	34938507	+	34924313	6	ANTISENSE		DOWN	1		0	0	0	1	1	3	DOWN	24.7728	-1.74992	CBnPAs - Male	0	0	0	0	1	0	0	0	0	0	1	0	1	36.151	34.2775	CB - Female	38.5105	22.4276	CB - Male	NUC	CB		ST3GAL4,DCPS	0
ncRNA_inter_chr9_8268	4930579K19RIK	chr9	98462086	98464030	-	98464030	1	INTERGENIC			0		0	0	0	0	0	0					0	0	0	0	0	0	0	0	0	0	0	0	0	0.0944929	0.0400717	NP - Female	0.0726716	0.0725457	Nuc - Female				COPB2	120	COPB2	-120
ncRNA_as_chr14_12052	4930579G18RIK	chr14	55269348	55273937	+	55269348	6	ANTISENSE			0		0	0	0	0	0	0					0	0	0	0	0	0	0	0	0	0	0	0	0	0.0106392	0.0285889	CB - Male	0.0285889	0.0106392	CB - Male				ACIN1	0
ncRNA_inter_chr18_14372	4930578E11RIK	chr18	29556370	29656070	-	29656070	8	INTERGENIC			0		0	0	0	0	0	0					0	0	0	0	0	0	0	0	0	0	0	0	0	0.0335997	0.0625658	CBnPAs - Female	0.164817	0.0266924	CB - Female				4930527G23RIK	0
ncRNA_inter_chr14_11889	4930572O13RIK	chr14	25959281	25962727	-	25962727	3	INTERGENIC			0		0	0	0	0	0	0					0	0	0	0	0	0	0	0	0	0	0	0	0	N/A	N/A	N/A	N/A	N/A	N/A				ZMIZ1	315944
ncRNA_inter_chr18_14289	4930563E18RIK	chr18	10706858	10711830	+	10706858	3	INTERGENIC			0		0	0	0	0	0	0					0	0	0	0	0	0	0	0	0	0	0	0	0	0.157302	0.216505	CBnPAs - Female	0.216505	0.157302	CBnPAs - Female				ABHD3	165	ABHD3	-165
ncRNA_as_chr1_729	4930562F07RIK	chr1	162002834	162008116	-	162008116	3	ANTISENSE			0		0	0	0	0	0	0					0	0	0	0	0	0	0	0	0	0	0	0	0	0.0200624	0.013463	CBnPAs - Female	0.026285	0.0141759	CB - Female				4930523C07RIK	0
ncRNA_inter_chr1_219	4930558J18RIK	chr1	57415127	57434388	-	57434388	4	INTERGENIC			0		0	1	0	1	0	2					0	0	0	0	0	0	0	0	0	0	0	0	0	0.0139189	0.00211994	Cyto - Female	0.0145401	0.0120908	CBnPAs - Female				1700066M21RIK	76	1700066M21RIK	-76
ncRNA_inter_chr15_12365	4930556M19RIK	chr15	10644470	10719878	+	10644470	7	INTERGENIC			0		0	1	0	0	2	3					0	0	0	0	0	0	0	0	0	0	0	0	0	65.4877	58.7959	CB - Female	59.6745	49.6741	CB - Male		CB	CB	RAI14	85	RAI14	-85
ncRNA_inter_chr19_15145	4930552P12RIK	chr19	55715079	55776694	-	55776694	4	INTERGENIC			0		0	0	0	0	0	0					0	0	0	0	0	0	0	0	0	0	0	0	0	0.312343	0.270518	CB - Female	0.270518	0.312343	CB - Female				VTI1A	13129
ncRNA_as_chr2_1778	4930545L23RIK	chr2	134995309	135041352	-	135041352	6	ANTISENSE			0		0	0	0	0	0	0					0	0	0	0	0	0	0	0	0	0	0	0	0	0.0206833	N/A	CB - Male	0.00468595	0.0178484	CB - Female				PLCB1	0
ncRNA_inter_chr10_8960	4930545H06RIK	chr10	67781813	67783890	-	67783890	3	INTERGENIC			0		0	0	0	0	0	0					0	0	0	0	0	0	0	0	0	0	0	0	0	0.151442	N/A	Cyto - Female	N/A	N/A	N/A				ARID5B	40340
ncRNA_as_chr16_13370	4930542D17RIK	chr16	50590616	50654279	+	50590616	5	ANTISENSE			0		0	0	0	0	0	0					0	0	0	0	0	0	0	0	0	0	0	0	0	0.462244	0.749324	CB - Female	0.749324	0.462244	CB - Female				CCDC54	0
ncRNA_inter_chr16_13290	4930542C21RIK	chr16	38017409	38054612	+	38017409	4	INTERGENIC			0		0	0	0	0	0	0					0	0	0	0	0	0	0	0	0	0	0	0	0	0.0623878	N/A	CB - Female	0.132652	N/A	Nuc - Male				GPR156	9795
ncRNA_inter_chr3_2921	4930539J05RIK	chr3	135099187	135101629	-	135101629	3	INTERGENIC			0		0	0	0	0	0	0					0	0	0	0	0	0	0	0	0	0	0	0	0	0.0622422	0.0674985	CBnPAs - Female	0.0674985	0.0622422	CBnPAs - Female				UBE2D3	94	UBE2D3	-94
ncRNA_as_chr2_1629	4930533B01RIK	chr2	113531210	113548707	-	113548707	6	ANTISENSE			0		0	0	0	0	0	0					0	0	0	0	0	0	0	0	0	0	0	0	0	0.234409	0.122435	CB - Female	0.154271	N/A	CBnPAs - Female				FMN1	0
ncRNA_inter_chr13_11433	4930528D03RIK	chr13	59835011	59838831	+	59835011	3	INTERGENIC			0		0	0	0	0	0	0					0	0	0	0	0	0	0	0	0	0	0	0	0	1.17557	1.28047	CBnPAs - Female	2.0702	1.01276	CB - Male		CB		SPATA31D1D	1899	SPATA31D1D	-1899
ncRNA_as_chr4_3082	4930528A17RIK	chr4	21773474	21775595	-	21775595	1	ANTISENSE			0		0	0	0	0	0	0					0	0	0	0	0	0	0	0	0	0	0	0	0	0.0907296	0.0794841	NP - Female	0.0914083	0.0276397	Nuc - Female				PNISR	0
ncRNA_inter_chr14_11978	4930527F14RIK	chr14	46155074	46189454	+	46155074	7	INTERGENIC			0		0	0	0	0	3	3					0	0	0	0	0	0	0	0	0	0	0	0	0	8.51385	4.99652	CB - Female	4.99652	8.51385	CB - Female		CB		FERMT2	5335
ncRNA_as_chr13_11521	4930525G20RIK	chr13	67897531	67931922	-	67931922	3	ANTISENSE			0		0	0	0	1	0	1					0	0	0	0	0	0	0	0	0	0	0	0	0	0.364481	0.366829	CB - Female	0.366829	0.364481	CB - Female		CB		ZFP273	0
ncRNA_as_chr19_14798	4930524O05RIK	chr19	10720184	10722543	-	10722543	3	ANTISENSE			0		0	0	0	0	0	0					0	0	0	0	0	0	0	0	0	0	0	0	0	N/A	N/A	N/A	0.00277039	N/A	CB - Female				VWCE	0
ncRNA_as_chr9_8355	4930520O04RIK	chr9	114277415	114286583	+	114277415	4	ANTISENSE			0		0	2	0	1	0	3					0	0	0	0	0	0	0	0	0	0	0	0	0	0.0439623	0.0117464	CBnPAs - Female	0.0177824	0.0128167	CB - Female				CRTAP	0	4930525D18RIK	-3671
ncRNA_inter_chr6_5238	4930515G16RIK	chr6	67515228	67515693	-	67515693	1	INTERGENIC			0		0	0	0	0	0	0					0	0	0	0	0	0	0	0	0	0	0	0	0	N/A	N/A	N/A	0.00771807	N/A	Cyto - Male				TACSTD2	29413
ncRNA_as_chr8_7348	4930513N10RIK	chr8	98330730	98345628	+	98330730	4	ANTISENSE			0		0	0	0	0	0	0					0	0	0	0	0	0	0	0	0	0	0	0	0	0.143392	0.0686019	Cyto - Female	0.184331	0.0948164	CB - Female				CNOT1	0
ncRNA_as_chr18_14524	4930511M06RIK	chr18	57705015	57712051	-	57712051	4	ANTISENSE			0		0	1	0	0	0	1					0	0	0	0	0	0	0	0	0	0	0	0	0	0.368806	0.117358	CB - Female	0.174059	0.128139	CBnPAs - Female				1700011I03RIK	0
ncRNA_inter_chr9_8092	4930509E16RIK	chr9	72366057	72379665	-	72379665	3	INTERGENIC			0		0	0	0	1	0	1					0	0	0	0	0	0	0	0	0	0	0	0	0	0.0290032	0.0188661	CB - Female	0.0188661	0.0290032	CB - Female				RFX7	382	RFX7	-382
ncRNA_as_chr10_8937	4930507D05RIK	chr10	61911908	61914101	+	61911908	1	ANTISENSE			0		0	0	0	0	0	0					0	0	0	0	0	0	0	0	0	0	0	0	0	0.0923924	0.0227089	CB - Female	0.144164	0.077752	Nuc - Female				SUPV3L1	0
ncRNA_inter_chr1_1034	4930503O07RIK	chr1	196038381	196048953	-	196048953	3	INTERGENIC			0		0	0	0	0	0	0					0	0	0	0	0	0	0	0	0	0	0	0	0	N/A	N/A	N/A	0.0324563	N/A	CB - Female				PLXNA2	397070
ncRNA_inter_chr11_9947	4930502E09RIK	chr11	84642577	84644799	+	84642577	3	INTERGENIC			0		0	0	0	0	0	0					0	0	0	0	0	0	0	0	0	0	0	0	0	0.0532563	0.031182	CB - Female	0.0628657	0.0099872	Nuc - Male				DHRS11	73	DHRS11	-73
ncRNA_inter_chr2_1596	4930500J02RIK	chr2	104399341	104411586	+	104399341	4	INTERGENIC			0		0	0	0	0	0	0					0	0	0	0	0	0	0	0	0	0	0	0	0	0.0726607	0.0294475	CBnPAs - Female	0.0328877	N/A	NP - Female				CSTF3	19055
ncRNA_as_chr1_265	4930487H11RIK	chr1	62836814	62842241	-	62842241	3	ANTISENSE			0		0	0	0	0	0	0					0	0	0	0	0	0	0	0	0	0	0	0	0	0.0247332	N/A	CBnPAs - Female	0.0451213	0.023905	CB - Female				NRP2	0
ncRNA_inter_chr5_4155	4930487D11RIK	chr5	38735628	38740436	+	38735628	3	INTERGENIC			0		0	0	0	0	0	0					0	0	0	0	0	0	0	0	0	0	0	0	0	0.0662389	0.129741	CB - Female	0.129741	0.0662389	CB - Female				SLC2A9	76
ncRNA_as_chr1_92	4930486I03RIK	chr1	20346535	20382381	+	20346535	3	ANTISENSE			0		0	0	0	0	0	0					0	0	0	0	0	0	0	0	0	0	0	0	0	0.0152302	N/A	CBnPAs - Male	N/A	N/A	N/A				PKHD1	0
ncRNA_as_chr10_9109	4930486F22RIK	chr10	85558599	85576330	+	85558599	3	ANTISENSE			0		0	0	0	0	0	0					0	0	0	0	0	0	0	0	0	0	0	0	0	0.0127495	N/A	CB - Male	0.0165317	N/A	NP - Male				SYN3	0
ncRNA_as_chr10_9023	4930483K19RIK	chr10	76008616	76024971	-	76024971	4	ANTISENSE			0		0	0	0	0	0	0					0	0	0	0	0	0	0	0	0	0	0	0	0	0.208879	0.663747	CBnPAs - Male	0.663747	0.208879	CBnPAs - Male				LSS	0	SPATC1L	-46
ncRNA_inter_chr15_12755	4930483J18RIK	chr15	81021283	81023187	+	81021283	2	INTERGENIC			0		0	0	0	0	0	0					0	0	0	0	0	0	0	0	0	0	0	0	0	0.0575952	N/A	NP - Male	0.121982	0.0191243	CB - Male				MKL1	97	MKL1	-97
ncRNA_inter_chr3_2994	4930482G09RIK	chr3	152810907	152815072	-	152815072	3	INTERGENIC			0		0	0	0	0	0	0					0	0	0	0	0	0	0	0	0	0	0	0	0	0.0549956	0.0748179	CB - Female	0.0748179	0.0549956	CB - Female				ST6GALNAC3	50401
ncRNA_inter_chr4_3079	4930480G23RIK	chr4	19906592	19932886	-	19932886	6	INTERGENIC		DOWN	1		0	0	2	1	3	7	DOWN	3.79252	-3.4185	NP - Male	0	0	1	0	0	0	0	0	0	0	1	0	1	1.3665	1.93372	NP - Female	3.79252	1.14243	NP - Male				TTPA	2689	TTPA	-2689	YES
ncRNA_inter_chr6_5839	4930479D17RIK	chr6	146605740	146613925	+	146605740	3	INTERGENIC			0		0	0	0	0	0	0					0	0	0	0	0	0	0	0	0	0	0	0	0	0.0822596	0.0500959	CB - Female	0.0500959	0.0822596	CB - Female				MED21	6619
ncRNA_as_chr16_13460	4930478L05RIK	chr16	78560561	78565792	+	78560561	3	ANTISENSE			0		0	0	0	0	0	0					0	0	0	0	0	0	0	0	0	0	0	0	0	0.0106929	0.0129692	CBnPAs - Female	0.0411715	N/A	CB - Female				D16ERTD472E	0
ncRNA_inter_chr12_10796	4930474N09RIK	chr12	100399487	100401018	-	100401018	2	INTERGENIC			0		0	0	0	0	0	0					0	0	0	0	0	0	0	0	0	0	0	0	0	0.0489616	0.0151156	CB - Male	0.0433464	0.0392812	CBnPAs - Male				FOXN3	32286
ncRNA_inter_chr6_5383	4930471M09RIK	chr6	91380454	91390848	-	91390848	3	INTERGENIC			0		0	0	0	0	0	0					0	0	0	0	0	0	0	0	0	0	0	0	0	0.0408702	N/A	CB - Female	0.0572462	N/A	Nuc - Female				WNT7A	19092
ncRNA_inter_chr14_12124	4930471C04RIK	chr14	64718132	64723072	-	64723072	4	INTERGENIC			0		0	0	0	0	0	0					0	0	0	0	0	0	0	0	0	0	0	0	0	0.0893249	0.0507936	CBnPAs - Female	0.101947	N/A	CB - Female				PRSS52	88	PRSS52	-88
ncRNA_inter_chr10_8904	4930467K11RIK	chr10	57198189	57206159	-	57206159	4	INTERGENIC			0		0	0	0	0	0	0					0	0	0	0	0	0	0	0	0	0	0	0	0	0.0946107	0.329111	NP - Male	0.329111	0.0946107	NP - Male				HSF2	32	HSF2	-32
ncRNA_inter_chr18_14667	4930465K10RIK	chr18	77952923	77954184	+	77952923	1	INTERGENIC			0		0	0	0	0	0	0					0	0	0	0	0	0	0	0	0	0	0	0	0	0.0870724	0.105914	CB - Female	0.105914	0.0870724	CB - Female				8030462N17RIK	175	8030462N17RIK	-175
ncRNA_as_chr3_2759	4930455H04RIK	chr3	116671185	116687324	+	116671185	3	ANTISENSE			0		0	0	0	0	0	0					0	0	0	0	0	0	0	0	0	0	0	0	0	0.189237	0.109715	Nuc - Female	0.109715	0.189237	Nuc - Female			CBNPAS	PALMD	0
ncRNA_inter_chr14_11814	4930455B14RIK	chr14	9498904	9505892	+	9498904	6	INTERGENIC			0		0	0	0	0	0	0					0	0	0	0	0	0	0	0	0	0	0	0	0	0.0858231	0.062011	CB - Female	0.062011	0.0858231	CB - Female				4930452B06RIK	101	4930452B06RIK	-101
ncRNA_inter_chr8_6732	4930453L07RIK	chr8	9144669	9149050	+	9144669	3	INTERGENIC			0		0	0	0	0	0	0					0	0	0	0	0	0	0	0	0	0	0	0	0	0.00676197	N/A	CBnPAs - Male	0.0215271	0.00656934	CBnPAs - Female				4933430N04RIK	12382
ncRNA_inter_chr1_685	4930452N14RIK	chr1	156088651	156104036	-	156104036	4	INTERGENIC			0		0	0	0	0	0	0					0	0	0	0	0	0	0	0	0	0	0	0	0	N/A	N/A	N/A	0.0616843	N/A	CBnPAs - Female				4930532M18RIK	0
ncRNA_inter_chr19_15176	4930449E18RIK	chr19	57348450	57351542	+	57348450	3	INTERGENIC			0		0	0	0	0	0	0					0	0	0	0	0	0	0	0	0	0	0	0	0	0.0408147	0.0383913	Cyto - Male	0.079029	N/A	CB - Female				ABLIM1	57929
ncRNA_inter_chr5_4711	4930448H16RIK	chr5	143988671	143996427	+	143988671	5	INTERGENIC			0		0	0	0	0	0	0					0	0	0	0	0	0	0	0	0	0	0	0	0	N/A	N/A	N/A	0.0131365	N/A	CBnPAs - Female				ZFP12	415	SPDYB	-1111
ncRNA_as_chr3_2799	4930447N08RIK	chr3	122498009	122504898	-	122504898	4	ANTISENSE			0		0	0	0	0	0	0					0	0	0	0	0	0	0	0	0	0	0	0	0	N/A	N/A	N/A	0.00801965	N/A	NP - Female				PDE5A	0
ncRNA_inter_chr10_8744	4930444F02RIK	chr10	18517105	18551736	-	18551736	6	INTERGENIC			0		0	0	0	0	0	0					0	0	0	0	0	0	0	0	0	0	0	0	0	0.0676042	0.0788189	CBnPAs - Female	0.0788189	0.0676042	CBnPAs - Female				GM4922	10507
ncRNA_inter_chr2_1534	4930443O20RIK	chr2	84913571	84939358	-	84939358	3	INTERGENIC			0		0	0	0	0	0	0					0	0	0	0	0	0	0	0	0	0	0	0	0	0.175822	0.138265	CB - Female	0.224356	0.112207	NP - Female				TNKS1BP1	367
ncRNA_as_chr3_2621	4930442L01RIK	chr3	96633749	96635993	-	96635993	2	ANTISENSE			0		0	0	0	0	0	0					0	0	0	0	0	0	0	0	0	0	0	0	0	0.0369256	N/A	CBnPAs - Male	0.0198897	N/A	CBnPAs - Female				PDZK1	0
ncRNA_inter_chr2_1499	4930440I19RIK	chr2	77889234	78034587	+	77889234	7	INTERGENIC			0		0	0	0	0	0	0					0	0	0	0	0	0	0	0	0	0	0	0	0	0.231554	0.157569	CB - Female	0.157569	0.231554	CB - Female				GM14461	43117
ncRNA_inter_chr9_7689	4930433N12RIK	chr9	3190269	3199813	-	3199813	5	INTERGENIC			0		0	0	0	0	0	0					0	0	0	0	0	0	0	0	0	0	0	0	0	0.00580811	0.00798896	CBnPAs - Female	0.00874982	0.00290421	CBnPAs - Male				ALKBH8	135418
ncRNA_inter_chr9_7978	4930430J02RIK	chr9	57238877	57248171	+	57238877	3	INTERGENIC			0		0	0	0	0	0	0					0	0	0	0	0	0	0	0	0	0	0	0	0	N/A	N/A	N/A	0.00855551	N/A	CB - Female				PPCDC	12300
ncRNA_inter_chr9_8138	4930429F24RIK	chr9	79641448	79651042	+	79641448	3	INTERGENIC			0		0	0	0	0	0	0					0	0	0	0	0	0	0	0	0	0	0	0	0	0.523133	0.325111	CBnPAs - Male	0.449192	0.0563943	Nuc - Female				TMEM30A	212	TMEM30A	-212
ncRNA_as_chr3_2270	4930429B21RIK	chr3	32264411	32266360	+	32264411	1	ANTISENSE			0		0	0	0	0	0	0					0	0	0	0	0	0	0	0	0	0	0	0	0	0.0425169	0.0176059	CB - Female	0.0338158	0.0128955	CB - Male				ZMAT3	0
ncRNA_inter_chr9_8370	4930428G15RIK	chr9	115245279	115251042	+	115245279	3	INTERGENIC			0		0	0	0	0	0	0					0	0	0	0	0	0	0	0	0	0	0	0	0	0.0435904	0.0440428	CBnPAs - Male	0.113761	0.0381979	CBnPAs - Female				STT3B	25741
ncRNA_inter_chr2_1107	4930426L09RIK	chr2	18919946	18921431	+	18919946	1	INTERGENIC			0		0	0	0	0	0	0					0	0	0	0	0	0	0	0	0	0	0	0	0	0.331849	0.257362	Nuc - Male	0.257362	0.331849	Nuc - Male				PIP4K2A	199	PIP4K2A	-199
ncRNA_inter_chr6_5617	4930417O13RIK	chr6	125215543	125223795	+	125215543	4	INTERGENIC			0		0	0	0	0	0	0					0	0	0	0	0	0	0	0	0	0	0	0	0	0.135814	0.0634017	CB - Male	0.0985352	0.116944	CB - Female				TUBA3A	4497
ncRNA_as_chr19_15070	4930414N06RIK	chr19	45046607	45059040	-	45059040	3	ANTISENSE			0		0	0	0	0	0	0					0	0	0	0	0	0	0	0	0	0	0	0	0	0.00346942	N/A	CB - Male	N/A	N/A	N/A				FAM178A	0	SEMA4G	-4794
ncRNA_as_chr6_5269	4930414L22RIK	chr6	72388677	72390609	+	72388677	1	ANTISENSE			0		0	0	0	0	0	0					0	0	0	0	0	0	0	0	0	0	0	0	0	0.348092	0.386235	Nuc - Male	0.423385	0.346927	Nuc - Female				MAT2A	0
ncRNA_as_chr7_6560	4930413G21RIK	chr7	130112572	130114175	-	130114175	1	ANTISENSE			0		0	0	0	0	0	0					0	0	0	0	0	0	0	0	0	0	0	0	0	0.522038	0.251001	NP - Male	0.659881	0.0624217	NP - Female				RBBP6	0
ncRNA_inter_chr4_3050	4930412C18RIK	chr4	9697235	9750708	+	9697235	5	INTERGENIC			0		0	0	1	0	0	1					0	0	0	0	0	0	0	0	0	0	0	0	0	2.01396	0.681024	CB - Male	0.778714	1.19515	Cyto - Male				GDF6	20811
ncRNA_as_chr10_8755	4930405J17RIK	chr10	19919053	19921660	-	19921660	3	ANTISENSE			0		0	0	0	0	0	0					0	0	0	0	0	0	0	0	0	0	0	0	0	0.0589775	N/A	CBnPAs - Male	0.0613983	0.028105	CBnPAs - Female				MAP7	0
ncRNA_inter_chr11_9987	4930405D11RIK	chr11	90666005	90756466	+	90666005	3	INTERGENIC			0		0	0	0	0	0	0					0	0	0	0	0	0	0	0	0	0	0	0	0	0.598866	0.601334	CB - Female	0.601334	0.598866	CB - Female				TOM1L1	117091
ncRNA_as_chr2_1912	4930405A21RIK	chr2	156540072	156546645	-	156546645	4	ANTISENSE			0		0	0	0	0	0	0					0	0	0	0	0	0	0	0	0	0	0	0	0	0.279663	0.349905	CBnPAs - Female	0.458046	0.166962	CB - Male				DLGAP4	0
ncRNA_as_chr16_13492	4930404I05RIK	chr16	91011494	91016748	+	91011494	3	ANTISENSE			0		0	0	0	0	0	0					0	0	0	0	0	0	0	0	0	0	0	0	0	0.00675418	N/A	CBnPAs - Female	0.00582557	N/A	Nuc - Male				SYNJ1,PAXBP1	0
ncRNA_inter_chr2_2092	4921531C22RIK	chr2	179711558	179716209	+	179711558	3	INTERGENIC			0		0	0	0	0	0	0					0	0	0	0	0	0	0	0	0	0	0	0	0	3.35442	3.60892	CB - Female	3.60892	3.35442	CB - Female		CB	CB	TAF4A	208	TAF4A	-208
ncRNA_inter_chr6_5155	4921529L05RIK	chr6	53928685	53967377	+	53928685	4	INTERGENIC			0		0	0	0	0	0	0					0	0	0	0	0	0	0	0	0	0	0	0	0	0.0944851	N/A	CBnPAs - Female	N/A	N/A	N/A				CPVL	19	CPVL	-19
ncRNA_inter_chr13_11384	4921525O09RIK	chr13	52192110	52219529	+	52192110	8	INTERGENIC			0		0	0	0	0	0	0					0	0	0	0	0	0	0	0	0	0	0	0	0	0.0691819	0.117894	CB - Female	0.117894	0.0691819	CB - Female				GADD45G	248268
ncRNA_inter_chr10_9333	4921513I03RIK	chr10	120202788	120215942	+	120202788	3	INTERGENIC			0		0	0	0	0	0	0					0	0	0	0	0	0	0	0	0	0	0	0	0	0.00561743	0.0104981	CBnPAs - Female	0.0224924	N/A	Nuc - Male				MSRB3	2215
ncRNA_inter_chr3_2441	4921511C10RIK	chr3	79016841	79057835	+	79016841	3	INTERGENIC			0		0	0	0	0	0	0					0	0	0	0	0	0	0	0	0	0	0	0	0	0.0320814	N/A	CBnPAs - Male	0.0639955	N/A	NP - Female				RAPGEF2	67045
ncRNA_as_chr2_1567	4921507L20RIK	chr2	93820191	93823732	+	93820191	4	ANTISENSE			0		0	0	1	0	0	1					0	0	0	0	0	0	0	0	0	0	0	0	0	0.0286256	N/A	CB - Male	N/A	N/A	N/A				ALKBH3	0
ncRNA_inter_chr5_3995	4921504A21RIK	chr5	18708186	18732373	-	18732373	4	INTERGENIC			0		0	0	0	0	0	0					0	0	0	0	0	0	0	0	0	0	0	0	0	0.0704064	0.0613318	CB - Female	0.0618791	N/A	Nuc - Female				MAGI2	491	MAGI2	-491
ncRNA_inter_chr18_14219	4833419F23RIK	chr18	4353396	4368943	+	4353396	4	INTERGENIC			0		0	0	0	0	0	0					0	0	0	0	0	0	0	0	0	0	0	0	0	0.0787228	0.146334	NP - Female	0.146334	0.0787228	NP - Female				MAP3K8	446	MAP3K8	-446
ncRNA_inter_chr17_14187	4833418N02RIK	chr17	87668475	87682183	-	87682183	6	INTERGENIC			0		0	0	0	0	0	0					0	0	0	0	0	0	0	0	0	0	0	0	0	11.5644	10.8143	CBnPAs - Female	15.0077	10.5995	CBnPAs - Male		CB	CBNPAS	TTC7	43	TTC7	-43
ncRNA_inter_chr7_6234	4833412C05RIK	chr7	74929424	74948382	-	74948382	4	INTERGENIC			0		0	0	0	0	0	0					0	0	0	0	0	0	0	0	0	0	0	0	0	0.0268769	N/A	Nuc - Female	N/A	N/A	N/A				SYNM	24797
ncRNA_inter_chr5_4055	4831440E17RIK	chr5	25004744	25012383	+	25004744	2	INTERGENIC			0		0	0	0	1	0	1					0	0	0	0	0	0	0	0	0	0	0	0	0	3.67076	4.98166	CB - Female	4.98166	3.67076	CB - Female	NUC	CB	CB	KMT2C	144	KMT2C	-144
ncRNA_inter_chr17_13651	4732491K20RIK	chr17	12511719	12529127	+	12511719	3	INTERGENIC			0		0	1	0	0	0	1					0	0	0	0	0	0	0	0	0	0	0	0	0	1.1715	0.9959	Cyto - Female	1.09301	0.915541	Cyto - Male				MAP3K4	194	MAP3K4	-194
ncRNA_inter_chr11_10160	4732490B19RIK	chr11	113064629	113070983	-	113070983	4	INTERGENIC			0		0	0	0	0	0	0					0	0	0	0	0	0	0	0	0	0	0	0	0	0.0215407	N/A	CBnPAs - Female	0.0406113	N/A	CB - Male				SLC39A11	35186
ncRNA_as_chr6_5851	4732416N19RIK	chr6	148160810	148184185	+	148160810	2	ANTISENSE			0		0	0	0	0	0	0					0	0	0	0	0	0	0	0	0	0	0	0	0	0.302569	0.323031	CBnPAs - Male	0.323031	0.302569	CBnPAs - Male			CBNPAS	ERGIC2,TMTC1	0
ncRNA_as_chr2_1555	4631405J19RIK	chr2	92868879	92873602	+	92868879	6	ANTISENSE			0		0	0	0	0	0	0					0	0	0	0	0	0	0	0	0	0	0	0	0	0.0147112	0.0228437	CBnPAs - Female	0.0228437	0.0147112	CBnPAs - Female				PRDM11	0
ncRNA_inter_chr13_11679	3830408C21RIK	chr13	107812650	107827314	+	107812650	5	INTERGENIC			0		0	0	0	0	0	0					0	0	0	0	0	0	0	0	0	0	0	0	0	3.20341	3.29113	CB - Female	3.29113	3.20341	CB - Female				KIF2A	457	KIF2A	-457
ncRNA_inter_chrX_15469	3632454L22RIK	chrX	131556961	131594875	-	131594875	4	INTERGENIC			0		0	0	0	0	0	0					0	0	0	0	0	0	0	0	0	0	0	0	0	0.0290835	0.0144349	CBnPAs - Female	0.0144349	0.0290835	CBnPAs - Female				ZMAT1	13214
ncRNA_inter_chr17_13587	3300005D01RIK	chr17	5798657	5803242	+	5798657	3	INTERGENIC			0		0	0	3	0	0	3					0	0	0	0	0	0	0	0	0	0	0	0	0	0.230239	0.157437	CB - Female	0.157437	0.230239	CB - Female				SNX9	38138
ncRNA_as_chr12_10774	3200001D21RIK	chr12	89603758	89615767	-	89615767	3	ANTISENSE			0		0	0	0	0	0	0					0	0	0	0	0	0	0	0	0	0	0	0	0	0.355692	0.0847501	CB - Female	0.137103	0.104523	CBnPAs - Male				ADCK1	0
ncRNA_as_chr13_11802	3110070M22RIK	chr13	120276058	120278174	-	120278174	1	ANTISENSE			0		0	0	0	0	0	0					0	0	0	0	0	0	0	0	0	0	0	0	0	0.168278	0.18744	Cyto - Female	0.18744	0.168278	Cyto - Female				GM7120	0
ncRNA_as_chr12_10627	3110056K07RIK	chr12	72092602	72116810	-	72116810	4	ANTISENSE			0		0	0	0	0	0	0					0	0	0	0	0	0	0	0	0	0	0	0	0	32.3894	26.5074	NP - Female	29.0894	25.2814	NP - Male	NUC			PSMA3	0	ARID4A	-144
ncRNA_as_chr1_798	3110045C21RIK	chr1	171899529	171902527	+	171899529	3	ANTISENSE			0		0	1	1	1	2	5					0	0	0	0	0	0	0	0	0	0	0	0	0	1.59768	1.04277	NP - Female	1.04277	1.59768	NP - Female				DDR2	0	HSD17B7	-194
ncRNA_inter_chr9_7848	3110039I08RIK	chr9	41184644	41240162	+	41184644	5	INTERGENIC			0		0	0	0	0	0	0					0	0	0	0	0	0	0	0	0	0	0	0	0	0.0727115	0.042586	CBnPAs - Male	0.0718755	0.0477214	CBnPAs - Female				MIR100	99346
ncRNA_inter_chr12_10937	3110009F21RIK	chr12	111389864	111396283	-	111396283	3	INTERGENIC			0		0	0	0	0	0	0					0	0	0	0	0	0	0	0	0	0	0	0	0	0.0176588	N/A	CB - Male	0.0468101	0.0137586	CBnPAs - Female				MIR1247	119975
ncRNA_inter_chr8_7393	3010033K07RIK	chr8	111077152	111108593	-	111108593	2	INTERGENIC			0		0	0	0	1	0	1					0	0	0	0	0	0	0	0	0	0	0	0	0	0.340316	N/A	CB - Female	0.0497875	0.0953653	CB - Male				ZFHX3	129951
ncRNA_as_chrX_15517	3010001F23RIK	chrX	148803115	148851245	+	148803115	5	ANTISENSE			0		0	0	0	0	0	0					0	0	0	0	0	0	0	0	0	0	0	0	0	0.099465	N/A	CB - Female	0.10515	N/A	CBnPAs - Male				GPR173	462	GPR173	-462
ncRNA_inter_chr2_1906	2900097C17RIK	chr2	156213799	156218784	-	156218784	2	INTERGENIC			0		0	0	0	0	0	0					0	0	0	0	0	0	0	0	0	0	0	0	0	70.7661	42.8758	NP - Female	58.8143	66.1366	NP - Male		NP		CNBD2	12426
ncRNA_as_chr9_8348	2900079G21RIK	chr9	112136781	112251429	+	112136781	4	ANTISENSE			0		0	0	0	0	0	0					0	0	0	0	0	0	0	0	0	0	0	0	0	0.0430396	0.016156	CB - Male	0.105277	0.0299979	CBnPAs - Female				ARPP21	0
ncRNA_inter_chr7_6310	2900076A07RIK	chr7	88668415	88676629	+	88668415	5	INTERGENIC			0		0	0	0	0	0	0					0	0	0	0	0	0	0	0	0	0	0	0	0	5.99943	4.08335	CB - Female	5.3975	5.96364	CB - Male	NUC			MIR1839	0
ncRNA_as_chr1_482	2900060B14RIK	chr1	120355246	120355842	-	120355842	1	ANTISENSE			0		0	0	0	0	0	0					0	0	0	0	0	0	0	0	0	0	0	0	0	0.0298842	0.013997	CBnPAs - Male	0.0275226	0.00733834	Nuc - Female				CLASP1	0
ncRNA_as_chr18_14657	2900057B20RIK	chr18	76251211	76258125	-	76258125	3	ANTISENSE			0		0	0	0	0	0	0					0	0	0	0	0	0	0	0	0	0	0	0	0	N/A	N/A	N/A	N/A	N/A	N/A				ZBTB7C	0
ncRNA_inter_chr11_10191	2900041M22RIK	chr11	117472561	117474731	+	117472561	2	INTERGENIC			0		0	0	0	0	0	0					0	0	0	0	0	0	0	0	0	0	0	0	0	0.0504556	N/A	CB - Male	0.107162	0.0248416	Nuc - Female				TNRC6C	40872
ncRNA_as_chr1_504	2900009J06RIK	chr1	129650194	129670631	-	129670631	2	ANTISENSE		UP	1		0	0	0	2	1	4	UP	3.15635	4.92963	Cyto - Male	1	0	0	0	0	0	0	0	0	0	1	0	1	3.15635	0.659749	Cyto - Male	0.659749	3.15635	Cyto - Male				ACMSD	0	CCNT2	-110
ncRNA_inter_chr17_13747	2810468N07RIK	chr17	25707756	25711988	+	25707756	2	INTERGENIC			0		0	0	0	0	0	0					0	0	0	0	0	0	0	0	0	0	0	0	0	0.052306	0.197047	CB - Male	0.197047	0.052306	CB - Male				SOX8	126	SOX8	-126
ncRNA_inter_chr6_5673	2810454H06RIK	chr6	134847979	134850803	+	134847979	1	INTERGENIC			0		0	0	0	0	0	0					0	0	0	0	0	0	0	0	0	0	0	0	0	1.6069	1.91466	CB - Male	2.53548	1.22492	CB - Female				GPR19	37	GPR19	-37
ncRNA_as_chr1_746	2810442N19RIK	chr1	163935100	163946616	+	163935100	3	ANTISENSE			0		0	0	0	0	0	0					0	0	0	0	0	0	0	0	0	0	0	0	0	0.277077	0.230777	CB - Female	0.863326	0.261758	CBnPAs - Female				DNM3	0
ncRNA_inter_chr11_10094	2810433D01RIK	chr11	102480821	102485730	-	102485730	4	INTERGENIC			0		0	0	0	0	0	0					0	0	0	0	0	0	0	0	0	0	0	0	0	0.12393	0.0821914	Nuc - Female	0.14794	N/A	Cyto - Male				FZD2	11450
ncRNA_inter_chr13_11019	2810429I04RIK	chr13	3477549	3491644	+	3477549	5	INTERGENIC			0		0	0	0	0	0	0					0	0	0	0	0	0	0	0	0	0	0	0	0	0.0245306	N/A	NP - Female	0.0702215	N/A	CB - Female				GDI2	45677
ncRNA_inter_chr11_10215	2810410L24RIK	chr11	120043937	120051244	-	120051244	3	INTERGENIC			0		0	0	0	0	0	0					0	0	0	0	0	0	0	0	0	0	0	0	0	5.60278	7.10335	CB - Male	7.10335	5.60278	CB - Male	NUC	CB	CB	SLC38A10	31273
ncRNA_inter_chr1_274	2810408I11RIK	chr1	64726443	64737233	-	64737233	2	INTERGENIC			0		0	0	0	0	0	0					0	0	0	0	0	0	0	0	0	0	0	0	0	2.14131	1.75423	Cyto - Male	2.16718	0.842564	NP - Male				CCNYL1	686	CCNYL1	-686
ncRNA_inter_chr2_1640	2810405F15RIK	chr2	115898987	115901832	-	115901832	1	INTERGENIC			0		0	0	0	0	0	0					0	0	0	0	0	0	0	0	0	0	0	0	0	0.401176	0.17975	CBnPAs - Female	0.273803	N/A	Nuc - Male				MEIS2	8194
ncRNA_inter_chr12_10257	2810032G03RIK	chr12	5383239	5422938	+	5383239	2	INTERGENIC			0		0	0	0	0	0	0					0	0	0	0	0	0	0	0	0	0	0	0	0	0.112438	0.0190771	CB - Male	0.151329	0.0708622	CB - Female				KLHL29	752	KLHL29	-752
ncRNA_inter_chr12_10968	2810029C07RIK	chr12	112810528	112812613	-	112812613	2	INTERGENIC			0		0	0	0	0	0	0					0	0	0	0	0	0	0	0	0	0	0	0	0	0.0535877	0.0314693	CB - Female	0.0822408	0.0301378	NP - Female				MARK3	108	MARK3	-108
ncRNA_inter_chr11_10189	2810008D09RIK	chr11	116937684	116940269	+	116937684	3	INTERGENIC		DOWN	1		0	0	0	0	0	1	DOWN	30.3659	-1.91729	Nuc - Female	0	0	0	0	0	0	1	0	0	0	0	1	1	54.6028	55.5865	CB - Male	55.5865	54.6028	CB - Male	NUC	CB	CB	MIR6516	0
ncRNA_inter_chr2_1572	2810002D19RIK	chr2	94246864	94251837	+	94246864	2	INTERGENIC			0		0	0	0	0	0	0					0	0	0	0	0	0	0	0	0	0	0	0	0	1.06683	0.805607	NP - Male	1.43468	1.03595	Cyto - Female				TTC17	19	TTC17	-19
ncRNA_inter_chr11_9814	2810001G20RIK	chr11	63892986	63908044	+	63892986	3	INTERGENIC			0		0	0	0	0	0	0					0	0	0	0	0	0	0	0	0	0	0	0	0	0.540046	0.409641	CB - Female	0.506621	0.527751	CB - Male		CB	CB	COX10	13	COX10	-13
ncRNA_inter_chr14_12107	2700070H01RIK	chr14	63673910	63676986	+	63673910	3	INTERGENIC			0		0	0	0	0	0	0					0	0	0	0	0	0	0	0	0	0	0	0	0	0.0420438	N/A	CBnPAs - Female	0.0362633	N/A	Nuc - Male				DEFB42	6468
ncRNA_as_chr3_2125	2700069I18RIK	chr3	5177824	5220823	-	5220823	3	ANTISENSE		DOWN	1		0	1	0	1	0	3	DOWN	0.374357	-3.057	Nuc - Female	0	0	0	0	0	0	1	0	0	0	0	1	1	0.14825	0.216762	Nuc - Male	0.374357	0.135795	Nuc - Female				ZFHX4	0
ncRNA_as_chr19_14940	2700046G09RIK	chr19	32462359	32467682	+	32462359	3	ANTISENSE			0		0	0	0	0	2	2					0	0	0	0	0	0	0	0	0	0	0	0	0	3.66781	3.38803	CB - Female	3.38803	3.66781	CB - Female	NUC	CB		SGMS1	0
ncRNA_inter_chr18_14588	2700046A07RIK	chr18	62911328	62916001	-	62916001	3	INTERGENIC			0		0	0	0	0	0	0					0	0	0	0	0	0	0	0	0	0	0	0	0	0.025764	0.0123563	CBnPAs - Female	0.0974134	N/A	NP - Male				SPINK13	10288
ncRNA_inter_chr13_11148	2610307P16RIK	chr13	28551796	28977291	-	28977291	10	INTERGENIC			0		0	1	0	1	0	2					0	0	0	0	0	0	0	0	0	0	0	0	0	0.311396	0.197809	CBnPAs - Male	0.224649	0.168461	CB - Female				MIR6368	0
ncRNA_inter_chr6_5334	2610306M01RIK	chr6	86797277	86799434	-	86799434	1	INTERGENIC			0		0	0	1	0	0	1					0	0	0	0	0	0	0	0	0	0	0	0	0	4.85336	4.41983	Nuc - Male	5.35028	3.18856	Cyto - Female				AAK1	77	AAK1	-77
ncRNA_inter_chr7_6326	2610206C17RIK	chr7	91838150	91925059	+	91838150	5	INTERGENIC			0		0	0	0	0	0	0					0	0	0	0	0	0	0	0	0	0	0	0	0	0.0577407	0.0356068	CBnPAs - Female	0.0751619	N/A	CBnPAs - Male				ZFAND6	10290
ncRNA_inter_chr9_7870	2610203C20RIK	chr9	41389422	41400901	+	41389422	2	INTERGENIC			0		0	0	1	0	0	1					0	0	0	0	0	0	0	0	0	0	0	0	0	3.24577	3.0566	CB - Male	4.32525	3.23069	CB - Female		CB		MIR125B-1	0
ncRNA_inter_chr15_12863	2610037D02RIK	chr15	96020905	96035108	-	96035108	6	INTERGENIC			0		0	0	0	0	0	0					0	0	0	0	0	0	0	0	0	0	0	0	0	0.0859279	N/A	CBnPAs - Female	0.206961	N/A	CB - Female				GM4371	0
ncRNA_inter_chr11_10159	2610035D17RIK	chr11	112905136	113063152	-	113063152	4	INTERGENIC			0		0	2	0	1	0	3					0	0	0	0	0	0	0	0	0	0	0	0	0	0.329342	0.265856	CB - Male	0.265856	0.329342	CB - Male				SLC39A11	43017
ncRNA_inter_chr4_3640	2610028E06RIK	chr4	125565095	125599554	-	125599554	6	INTERGENIC			0		0	0	0	2	0	2					0	0	0	0	0	0	0	0	0	0	0	0	0	0.0468856	0.0122534	Cyto - Female	0.0295376	N/A	NP - Female				CSF3R	102349
ncRNA_as_chr11_9956	2610027K06RIK	chr11	85605017	85645890	-	85645890	5	ANTISENSE			0		0	0	0	0	1	1					0	0	0	0	0	0	0	0	0	0	0	0	0	0.2781	0.226352	CB - Female	0.226352	0.2781	CB - Female				BCAS3	0	TBX2	-227
ncRNA_as_chr16_13070	2610020C07RIK	chr16	11203476	11225889	+	11203476	3	ANTISENSE			0		0	0	0	0	0	0					0	0	0	0	0	0	0	0	0	0	0	0	0	0.139576	0.0936985	CB - Female	0.0936985	0.139576	CB - Female				GSPT1	0	RSL1D1	-92
ncRNA_inter_chr19_14891	2610016A17RIK	chr19	25745624	25746729	-	25746729	2	INTERGENIC			0		0	0	2	0	0	2					0	0	0	0	0	0	0	0	0	0	0	0	0	0.0258605	0.0244362	CB - Female	0.0364709	0.0239702	Cyto - Female				DMRT2	172	DMRT2	-172
ncRNA_inter_chr2_1880	2500004C02RIK	chr2	153166885	153171628	-	153171628	3	INTERGENIC			0		0	0	0	0	0	0					0	0	0	0	0	0	0	0	0	0	0	0	0	1.22137	1.12019	CB - Female	1.12019	1.22137	CB - Female				ASXL1	247	ASXL1	-247
ncRNA_inter_chr4_3141	2410114N07RIK	chr4	34857038	34858730	-	34858730	3	INTERGENIC			0		0	0	0	0	0	0					0	0	0	0	0	0	0	0	0	0	0	0	0	0.0425854	0.0245245	CBnPAs - Female	0.064653	0.0167822	Cyto - Female				CGA	2416
ncRNA_inter_chr1_405	2410088K16RIK	chr1	90651465	90652308	+	90651465	3	INTERGENIC			0		0	0	0	0	0	0					0	0	0	0	0	0	0	0	0	0	0	0	0	0.00395733	N/A	CBnPAs - Female	0.00679297	N/A	CB - Male				ARL4C	52700
ncRNA_as_chr17_14042	2410021H03RIK	chr17	69624702	69626546	-	69626546	3	ANTISENSE			0		0	0	0	0	0	0					0	0	0	0	0	0	0	0	0	0	0	0	0	0.00313298	0.00784414	CB - Male	0.00784414	0.00313298	CB - Male				EPB4.1L3	0
ncRNA_inter_chr12_10403	2410018L13RIK	chr12	22990697	23046943	+	22990697	4	INTERGENIC			0		0	0	0	0	0	0					0	0	0	0	0	0	0	0	0	0	0	0	0	0.188751	0.584457	CBnPAs - Male	0.584457	0.188751	CBnPAs - Male				YWHAQ	1567401
ncRNA_inter_chr14_12172	2410012E07RIK	chr14	71252740	71273761	+	71252740	4	INTERGENIC			0		0	0	0	0	0	0					0	0	0	0	0	0	0	0	0	0	0	0	0	0.0323219	0.0144453	CBnPAs - Female	0.0227009	N/A	CB - Male				GFRA2	16153
ncRNA_inter_chr18_14395	2410004N09RIK	chr18	33954546	33955856	+	33954546	3	INTERGENIC		DOWN	1		0	0	0	0	0	1	DOWN	0.717991	-3.74193	Cyto - Male	1	0	0	0	0	0	0	0	0	0	1	0	1	1.35773	1.12216	NP - Female	1.32623	0.682183	NP - Male	NUC		CB	EPB4.1L4A	125
ncRNA_inter_chr11_10098	2410004I01RIK	chr11	102819614	102825468	-	102825468	3	INTERGENIC			0		0	2	0	0	0	2					0	0	0	0	0	0	0	0	0	0	0	0	0	0.0676878	N/A	CBnPAs - Female	0.0722248	N/A	NP - Female				C1QL1	11840
ncRNA_inter_chr11_10029	2410003L11RIK	chr11	97445828	97485227	+	97445828	5	INTERGENIC			0		0	0	0	0	2	2					0	0	0	0	0	0	0	0	0	0	0	0	0	0.254075	0.109779	CB - Female	0.153261	0.0891498	NP - Male				E130012A19RIK	3474
ncRNA_as_chr15_12523	2310069G16RIK	chr15	44619309	44637375	+	44619309	3	ANTISENSE			0		0	0	0	0	0	0					0	0	0	0	0	0	0	0	0	0	0	0	0	0.543227	0.190934	Cyto - Female	0.190934	0.543227	Cyto - Female				SYBU	0
ncRNA_as_chr15_12907	2310068J16RIK	chr15	99802598	99803718	-	99803718	1	ANTISENSE			0		0	0	0	0	1	1					0	0	0	0	0	0	0	0	0	0	0	0	0	0.408592	0.404223	CB - Male	0.510312	0.320339	CB - Female		CB	CB	LARP4	0
ncRNA_inter_chr6_5322	2310040G24RIK	chr6	86433319	86438350	-	86438350	2	INTERGENIC			0		0	0	1	0	2	3					0	0	0	0	0	0	0	0	0	0	0	0	0	3.38568	3.05849	Cyto - Male	3.557	1.48094	Cyto - Female				C87436	12939
ncRNA_inter_chr10_9177	2310039L15RIK	chr10	94798910	94825850	+	94798910	3	INTERGENIC			0		0	0	0	0	2	2					0	0	0	0	0	0	0	0	0	0	0	0	0	0.115329	N/A	CB - Female	0.0362322	N/A	Nuc - Female				CRADD	12180
ncRNA_inter_chr5_4424	2310034O05RIK	chr5	100639711	100647073	+	100639711	4	INTERGENIC			0	DOWN	1	0	1	2	0	4					0	0	0	0	0	0	0	0	0	0	0	0	0	1.70813	0.762113	CB - Female	0.762113	1.70813	CB - Female				TMEM150C	50885
ncRNA_inter_chr12_10706	2310015A10RIK	chr12	81214993	81233831	-	81233831	4	INTERGENIC			0		0	0	0	0	0	0					0	0	0	0	0	0	0	0	0	0	0	0	0	11.0193	13.1725	CB - Female	13.1725	11.0193	CB - Female	NUC	CB	CB	ZFP36L1	994
ncRNA_as_chr7_6362	2310010J17RIK	chr7	97272436	97280316	-	97280316	5	ANTISENSE			0		0	0	0	0	0	0					0	0	0	0	0	0	0	0	0	0	0	0	0	6.02097	5.2186	Nuc - Male	7.3374	4.1581	Cyto - Female				PICALM	0
ncRNA_inter_chr8_6854	2310008N11RIK	chr8	27925069	27934895	-	27934895	3	INTERGENIC			0		0	0	0	0	0	0					0	0	0	0	0	0	0	0	0	0	0	0	0	0.0973394	0.109306	CB - Female	0.109306	0.0973394	CB - Female				ZFP703	152913
ncRNA_inter_chr2_1891	2310005A03RIK	chr2	154923527	154925815	-	154925815	3	INTERGENIC			0		0	0	0	0	0	0					0	0	0	0	0	0	0	0	0	0	0	0	0	0.129284	0.0617971	Nuc - Male	0.136551	0.017681	CB - Male				AHCY	23295
ncRNA_as_chr2_1962	2310001K24RIK	chr2	163298281	163298739	+	163298281	1	ANTISENSE			0		0	0	0	0	0	0					0	0	0	0	0	0	0	0	0	0	0	0	0	0.184287	0.0505526	Nuc - Female	0.117379	N/A	CBnPAs - Male				FITM2	0
ncRNA_inter_chr5_4778	2210417A02RIK	chr5	149551679	149554895	+	149551679	3	INTERGENIC			0		0	0	1	2	0	3					0	0	0	0	0	0	0	0	0	0	0	0	0	0.402574	0.452104	Cyto - Male	0.712706	0.37595	Cyto - Female				KATNAL1	128265
ncRNA_inter_chr11_9981	2210409E12RIK	chr11	88833952	88834328	+	88833952	1	INTERGENIC			0		0	0	0	0	0	0					0	0	0	0	0	0	0	0	0	0	0	0	0	0.138069	0.0875909	NP - Male	0.175079	N/A	CB - Male				COIL	921
ncRNA_inter_chr6_4995	2210408F21RIK	chr6	31170351	31292191	+	31170351	8	INTERGENIC			0		0	0	0	0	0	0					0	0	0	0	0	0	0	0	0	0	0	0	0	36.9963	26.492	CB - Female	26.492	36.9963	CB - Female		CB		MKLN1	56637
ncRNA_inter_chr5_4142	2210406O10RIK	chr5	36797658	36807670	-	36807670	2	INTERGENIC			0		0	0	0	1	0	1					0	0	0	0	0	0	0	0	0	0	0	0	0	2.64555	2.55405	CB - Female	2.73439	1.53139	CBnPAs - Male		CB		GRPEL1	164	GRPEL1	-164
ncRNA_as_chr12_10655	2210039B01RIK	chr12	74647306	74657254	+	74647306	4	ANTISENSE			0		0	0	0	0	0	0					0	0	0	0	0	0	0	0	0	0	0	0	0	2.05926	2.4083	CBnPAs - Female	2.4083	2.05926	CBnPAs - Female	NUC	CB	CBNPAS	TMEM30B	0
ncRNA_inter_chr8_7175	2010320M18RIK	chr8	73300660	73301645	+	73300660	1	INTERGENIC			0		0	0	0	0	0	0					0	0	0	0	0	0	0	0	0	0	0	0	0	9.22488	11.4021	Cyto - Female	11.4021	9.22488	Cyto - Female	CYTO		CB	PIK3R2	50	PIK3R2	-50
ncRNA_as_chr6_5075	2010310C07RIK	chr6	42320670	42330557	+	42320670	4	ANTISENSE			0		0	0	0	0	0	0					0	0	0	0	0	0	0	0	0	0	0	0	0	0.081073	0.0875428	CBnPAs - Male	0.130293	0.0483797	CBnPAs - Female				EPHA1	0
ncRNA_as_chr17_14178	2010106C02RIK	chr17	86684507	86686518	-	86686518	3	ANTISENSE			0		0	0	0	0	0	0					0	0	0	0	0	0	0	0	0	0	0	0	0	N/A	N/A	N/A	N/A	N/A	N/A				PRKCE	0
ncRNA_as_chr3_2713	2010016I18RIK	chr3	106284904	106288831	-	106288831	2	ANTISENSE			0		0	0	0	0	0	0					0	0	0	0	0	0	0	0	0	0	0	0	0	0.10557	0.165965	CBnPAs - Female	0.165965	0.10557	CBnPAs - Female				DENND2D	0
ncRNA_as_chr2_1920	2010009K17RIK	chr2	157896100	157917533	-	157917533	4	ANTISENSE			0		0	0	0	0	0	0					0	0	0	0	0	0	0	0	0	0	0	0	0	0.0377204	N/A	CB - Female	0.0245375	N/A	CB - Male				RPRD1B	0
ncRNA_as_chr14_11862	1810062O18RIK	chr14	21365515	21389902	+	21365515	6	ANTISENSE			0		0	0	0	0	0	0					0	0	0	0	0	0	0	0	0	0	0	0	0	0.0508161	0.0571865	Nuc - Male	0.116054	0.0209168	CB - Female				PPP3CB,USP54	0
ncRNA_inter_chr6_5384	1810044D09RIK	chr6	91390970	91391749	+	91390970	2	INTERGENIC		DOWN	1		0	0	0	0	0	1	DOWN	2.00616	-3.30793	NP - Male	0	0	1	0	0	0	0	0	0	0	1	0	1	1.63128	2.13757	CB - Female	2.13757	1.63128	CB - Female		CB	CB	CHCHD4	22521
ncRNA_as_chr13_11486	1810034E14RIK	chr13	64349665	64373663	+	64349665	3	ANTISENSE			0		0	0	1	0	0	1					0	0	0	0	0	0	0	0	0	0	0	0	0	1.04691	1.12568	CB - Male	1.19068	0.863208	CBnPAs - Male				CDC14B	0
ncRNA_inter_chr15_12838	1810021B22RIK	chr15	88901572	88906418	-	88906418	4	INTERGENIC			0		0	0	0	0	0	0					0	0	0	0	0	0	0	0	0	0	0	0	0	42.4896	56.104	CB - Female	56.104	42.4896	CB - Female		CB	CB	TRABD	76	TRABD	-76
ncRNA_as_chr8_7375	1810019D21RIK	chr8	108659300	108662622	+	108659300	5	ANTISENSE		DOWN	1		0	2	0	0	0	3	DOWN	41.4963	-2.01938	NP - Male	0	0	1	0	0	0	0	0	0	0	1	0	1	123.724	121.046	CB - Female	145.238	101.882	CB - Male	NUC	CB		ESRP2	0
ncRNA_intra_chr17_13784	1810013A23RIK	chr17	28408653	28410108	+	28408653	3	INTRAGENIC_SENSE			0		0	0	0	0	0	0					0	0	0	0	0	0	0	0	0	0	0	0	0	7.52381	11.0341	CB - Female	11.0341	7.52381	CB - Female		CB		PPARD	0
ncRNA_inter_chr7_6222	1810008I18RIK	chr7	72947798	72954373	+	72947798	4	INTERGENIC			0	DOWN	1	2	1	1	0	5					0	0	0	0	0	0	0	0	0	0	0	0	0	435.46	524.901	CB - Female	524.901	435.46	CB - Female		CB	CB	PCSK6	52649
ncRNA_inter_chr1_443	1810006J02RIK	chr1	100028044	100041232	+	100028044	3	INTERGENIC			0		0	0	0	0	0	0					0	0	0	0	0	0	0	0	0	0	0	0	0	0.116779	N/A	CB - Female	0.0480347	0.0588162	CBnPAs - Female				PAM	35836
ncRNA_inter_chr9_7696	1700128F08RIK	chr9	8221889	8241987	+	8221889	3	INTERGENIC			0		0	0	0	1	0	1					0	0	0	0	0	0	0	0	0	0	0	0	0	0.031542	0.120587	CBnPAs - Female	0.120587	0.031542	CBnPAs - Female				MIR1899	4799
ncRNA_inter_chr5_4264	1700126H18RIK	chr5	66557846	66582574	-	66582574	3	INTERGENIC			0		0	0	0	0	0	0					0	0	0	0	0	0	0	0	0	0	0	0	0	N/A	N/A	N/A	0.0538275	N/A	CBnPAs - Female				RBM47	14654
ncRNA_inter_chr3_2226	1700125G22RIK	chr3	27052948	27055941	+	27052948	3	INTERGENIC			0		0	0	0	0	0	0					0	0	0	0	0	0	0	0	0	0	0	0	0	0.0541046	N/A	NP - Male	N/A	N/A	N/A				ECT2	149	ECT2	-149
ncRNA_inter_chr6_5298	1700124L16RIK	chr6	83711753	83712502	-	83712502	2	INTERGENIC			0		0	0	0	0	0	0					0	0	0	0	0	0	0	0	0	0	0	0	0	0.531476	0.153247	CB - Male	0.364671	0.434641	CB - Female				ANKRD53	138	ANKRD53	-138
ncRNA_intra_chr16_13037	1700123O21RIK	chr16	5975680	5998589	+	5975680	4	INTRAGENIC_SENSE			0		0	0	0	0	0	0					0	0	0	0	0	0	0	0	0	0	0	0	0	0.941923	N/A	CB - Female	0.381052	0.848115	CBnPAs - Female				RBFOX1	0
ncRNA_inter_chr4_3062	1700123M08RIK	chr4	11893721	11921794	+	11893721	5	INTERGENIC			0		0	0	0	0	0	0					0	0	0	0	0	0	0	0	0	0	0	0	0	1.34483	1.35459	CB - Female	1.35459	1.34483	CB - Female		CB		PDP1	125	PDP1	-125
ncRNA_as_chr18_14642	1700120E14RIK	chr18	74655332	74690778	-	74690778	4	ANTISENSE			0		0	0	0	0	0	0					0	0	0	0	0	0	0	0	0	0	0	0	0	0.00182617	N/A	Nuc - Female	N/A	N/A	N/A				MYO5B	0
ncRNA_as_chr15_12896	1700120C14RIK	chr15	99082219	99092472	+	99082219	3	ANTISENSE			0		0	0	0	0	0	0					0	0	0	0	0	0	0	0	0	0	0	0	0	0.0832215	0.0111123	Nuc - Female	0.126075	0.048427	CB - Male				MCRS1	0
ncRNA_as_chr16_13264	1700119H24RIK	chr16	34935146	34942673	-	34942673	3	ANTISENSE			0		0	0	0	0	0	0					0	0	0	0	0	0	0	0	0	0	0	0	0	0.528985	0.442708	CB - Female	0.442708	0.528985	CB - Female				MYLK	0
ncRNA_as_chr3_2517	1700113A16RIK	chr3	87972992	87982540	-	87982540	4	ANTISENSE			0		0	1	0	1	1	3					0	0	0	0	0	0	0	0	0	0	0	0	0	2.64323	1.33318	CB - Female	2.58325	1.90532	CB - Male				MEF2D	0
ncRNA_as_chr5_4310	1700112J05RIK	chr5	77435467	77447888	-	77447888	4	ANTISENSE			0		0	0	0	0	0	0					0	0	0	0	0	0	0	0	0	0	0	0	0	0.0056268	N/A	CBnPAs - Female	N/A	N/A	N/A				ARL9,1700023E05RIK	0
ncRNA_inter_chr17_13649	1700110C19RIK	chr17	10517467	10522177	+	10517467	3	INTERGENIC			0		0	0	0	0	0	0					0	0	0	0	0	0	0	0	0	0	0	0	0	0.503923	0.367415	CBnPAs - Male	0.834333	0.370264	CBnPAs - Female				B930003M22RIK	3462
ncRNA_as_chr15_12710	1700109K24RIK	chr15	76914828	76926744	+	76914828	3	ANTISENSE			0		0	0	0	0	0	0					0	0	0	0	0	0	0	0	0	0	0	0	0	0.00793848	N/A	CBnPAs - Male	N/A	N/A	N/A				RBFOX2	0
ncRNA_inter_chr11_9945	1700109G15RIK	chr11	84530478	84533934	-	84533934	3	INTERGENIC			0		0	0	0	0	0	0					0	0	0	0	0	0	0	0	0	0	0	0	0	0.0711326	N/A	CBnPAs - Female	N/A	N/A	N/A				MRM1	92629
ncRNA_as_chr14_12313	1700108J01RIK	chr14	122629127	122632860	-	122632860	2	ANTISENSE			0		0	0	0	0	0	0					0	0	0	0	0	0	0	0	0	0	0	0	0	0.00409969	N/A	CBnPAs - Female	N/A	N/A	N/A				CLYBL	0
ncRNA_inter_chr14_12197	1700108F19RIK	chr14	77077375	77086961	+	77077375	5	INTERGENIC			0		0	0	0	0	0	0					0	0	0	0	0	0	0	0	0	0	0	0	0	0.161301	0.0334217	Cyto - Female	0.175813	0.0330936	CB - Female				SERP2	120680
ncRNA_as_chr19_14767	1700105P06RIK	chr19	7457493	7458047	+	7457493	1	ANTISENSE			0		0	0	0	0	0	0					0	0	0	0	0	0	0	0	0	0	0	0	0	0.0212109	0.0109189	CBnPAs - Male	0.0168178	N/A	Nuc - Male				AI846148	0
ncRNA_inter_chr17_13573	1700102H20RIK	chr17	3557824	3559863	+	3557824	3	INTERGENIC			0		0	0	0	0	0	0					0	0	0	0	0	0	0	0	0	0	0	0	0	0.549707	0.530706	NP - Female	0.530706	0.549707	NP - Female				TFB1M	112	TFB1M	-112
ncRNA_as_chr6_5661	1700101I11RIK	chr6	129482202	129483302	-	129483302	2	ANTISENSE			0		0	0	0	0	0	0					0	0	0	0	0	0	0	0	0	0	0	0	0	0.0589452	0.0177001	Nuc - Female	0.0454946	0.0291236	Nuc - Male				GABARAPL1	0
ncRNA_inter_chr13_11534	1700100L14RIK	chr13	70712119	70714982	+	70712119	3	INTERGENIC			0		0	0	0	0	0	0					0	0	0	0	0	0	0	0	0	0	0	0	0	N/A	N/A	N/A	N/A	N/A	N/A				ICE1	12585
ncRNA_inter_chr17_13827	1700097N02RIK	chr17	30759386	30763850	-	30763850	4	INTERGENIC			0		0	1	0	0	0	1					0	0	0	0	0	0	0	0	0	0	0	0	0	0.240108	0.0882433	CB - Male	0.0882433	0.240108	CB - Male				DNAH8	31	DNAH8	-31
ncRNA_inter_chr5_4058	1700096K18RIK	chr5	25035836	25037284	+	25035836	1	INTERGENIC			0		0	0	0	0	0	0					0	0	0	0	0	0	0	0	0	0	0	0	0	1.35633	0.941705	NP - Female	1.92622	1.14662	NP - Male				CCT8L1	11992
ncRNA_inter_chr11_10138	1700096J18RIK	chr11	109208181	109214965	+	109208181	2	INTERGENIC			0		0	0	0	0	0	0					0	0	0	0	0	0	0	0	0	0	0	0	0	0.0549999	N/A	CBnPAs - Female	N/A	N/A	N/A				GM11696	1127
ncRNA_as_chr14_12150	1700092C10RIK	chr14	69781336	69793004	-	69793004	5	ANTISENSE			0		0	2	2	1	1	6					0	0	0	0	0	0	0	0	0	0	0	0	0	1.84855	1.94144	CB - Male	1.94144	1.84855	CB - Male				NKX2-6	0
ncRNA_as_chr18_14428	1700086O06RIK	chr18	38398059	38410219	-	38410219	4	ANTISENSE			0		0	0	1	0	0	1					0	0	0	0	0	0	0	0	0	0	0	0	0	1.20361	1.17825	Nuc - Female	1.17825	1.20361	Nuc - Female	NUC			0610009O20RIK	0
ncRNA_inter_chr2_1189	1700084E18RIK	chr2	30092718	30093151	-	30093151	1	INTERGENIC			0		0	0	0	0	0	0					0	0	0	0	0	0	0	0	0	0	0	0	0	0.134729	0.0688686	CB - Female	0.203778	0.0942228	Nuc - Female				LRRC8A	138	LRRC8A	-138
ncRNA_inter_chr6_5575	1700072O05RIK	chr6	120504814	120524222	+	120504814	4	INTERGENIC			0		0	0	0	0	0	0					0	0	0	0	0	0	0	0	0	0	0	0	0	0.0109745	0.00457875	CBnPAs - Male	0.0345523	0.00896901	CBnPAs - Female				CECR5	23498
ncRNA_as_chr17_13922	1700071M16RIK	chr17	43725289	43728458	-	43728458	4	ANTISENSE			0		0	0	0	0	0	0					0	0	0	0	0	0	0	0	0	0	0	0	0	0.0128866	N/A	Nuc - Female	0.013855	N/A	CB - Male				PLA2G7	0
ncRNA_inter_chr5_4543	1700069L16RIK	chr5	114142433	114174781	-	114174781	3	INTERGENIC			0		0	0	0	0	0	0					0	0	0	0	0	0	0	0	0	0	0	0	0	0.0226495	N/A	CBnPAs - Female	0.0649644	N/A	CB - Female				FICD	11010
ncRNA_inter_chr1_163	1700066B17RIK	chr1	39899273	39904175	-	39904175	5	INTERGENIC			0		0	0	0	0	0	0					0	0	0	0	0	0	0	0	0	0	0	0	0	0.0938908	0.0828206	CB - Female	0.0828206	0.0938908	CB - Female				GM3646	37097
ncRNA_inter_chr12_10821	1700064M15RIK	chr12	100864263	100866184	-	100866184	2	INTERGENIC			0		0	0	0	0	0	0					0	0	0	0	0	0	0	0	0	0	0	0	0	0.137778	N/A	CB - Female	N/A	N/A	N/A				EFCAB11	89557
ncRNA_inter_chr9_7847	1700063D05RIK	chr9	41014238	41025710	+	41014238	5	INTERGENIC			0		0	0	0	0	0	0					0	0	0	0	0	0	0	0	0	0	0	0	0	0.84589	0.585684	CB - Female	0.585684	0.84589	CB - Female				UBASH3B	48662
ncRNA_inter_chr3_2760	1700061I17RIK	chr3	116763440	116780683	-	116780683	9	INTERGENIC			0		0	0	0	1	0	1					0	0	0	0	0	0	0	0	0	0	0	0	0	0.641947	0.051298	NP - Female	0.240073	0.186125	Nuc - Female				PALMD	91571
ncRNA_as_chr2_1922	1700060C20RIK	chr2	158017744	158021470	+	158017744	3	ANTISENSE			0		0	0	0	0	0	0					0	0	0	0	0	0	0	0	0	0	0	0	0	0.0331198	N/A	CBnPAs - Male	0.0239276	N/A	CB - Female				D630003M21RIK	0
ncRNA_inter_chr6_5735	1700060C16RIK	chr6	143541873	143599808	-	143599808	5	INTERGENIC			0		0	0	0	0	0	0					0	0	0	0	0	0	0	0	0	0	0	0	0	0.0148744	0.0162473	CBnPAs - Female	0.0162473	0.0148744	CBnPAs - Female				SOX5	177137
ncRNA_inter_chr9_8027	1700055C04RIK	chr9	63886272	63889272	-	63889272	3	INTERGENIC			0		0	0	0	0	0	0					0	0	0	0	0	0	0	0	0	0	0	0	0	N/A	N/A	N/A	N/A	N/A	N/A				SMAD6	16407
ncRNA_as_chr2_1647	1700054M17RIK	chr2	118130650	118133902	+	118130650	3	ANTISENSE			0		0	0	0	0	0	0					0	0	0	0	0	0	0	0	0	0	0	0	0	0.00671019	N/A	CBnPAs - Female	0.0172655	N/A	CB - Female				GPR176	0
ncRNA_inter_chr19_15115	1700054A03RIK	chr19	53150742	53158882	+	53150742	3	INTERGENIC			0		0	0	0	0	0	0					0	0	0	0	0	0	0	0	0	0	0	0	0	0.0433856	N/A	CB - Female	N/A	N/A	N/A				XPNPEP1	37599
ncRNA_as_chr11_10113	1700052K11RIK	chr11	105035885	105042765	-	105042765	2	ANTISENSE			0		0	0	0	0	0	0					0	0	0	0	0	0	0	0	0	0	0	0	0	1.25357	0.635284	Nuc - Male	1.28082	0.991938	CB - Female				TLK2	0
ncRNA_inter_chr12_10714	1700052I22RIK	chr12	82024419	82025434	-	82025434	2	INTERGENIC			0		0	0	0	0	0	0					0	0	0	0	0	0	0	0	0	0	0	0	0	0.0161798	N/A	NP - Female	0.0228752	N/A	NP - Male				SRSF5	21057
ncRNA_inter_chr11_9861	1700051A21RIK	chr11	72080346	72082058	+	72080346	2	INTERGENIC			0		0	0	0	0	0	0					0	0	0	0	0	0	0	0	0	0	0	0	0	0.0160369	N/A	Nuc - Female	0.0799279	0.0150904	CBnPAs - Female				SLC13A5	241	SLC13A5	-241
ncRNA_inter_chr6_5850	1700049E15RIK	chr6	147638763	147650896	+	147638763	4	INTERGENIC			0		0	0	0	0	0	0					0	0	0	0	0	0	0	0	0	0	0	0	0	0.113119	N/A	CBnPAs - Female	0.0992183	N/A	Nuc - Female				CCDC91	57630
ncRNA_as_chr16_13506	1700048M11RIK	chr16	92305562	92313194	-	92313194	2	ANTISENSE			0		0	0	0	0	0	0					0	0	0	0	0	0	0	0	0	0	0	0	0	0.0688189	0.0996229	CBnPAs - Male	0.166637	0.0400137	CBnPAs - Female				SMIM11	0
ncRNA_inter_chr14_11970	1700047E10RIK	chr14	44769272	44790902	-	44790902	3	INTERGENIC			0		0	0	0	0	0	0					0	0	0	0	0	0	0	0	0	0	0	0	0	0.117183	0.0399194	CB - Male	0.0399194	0.117183	CB - Male				4930503E14RIK	20237
ncRNA_inter_chr3_2926	1700030L20RIK	chr3	136098234	136112313	-	136112313	5	INTERGENIC			0		0	0	0	0	0	0					0	0	0	0	0	0	0	0	0	0	0	0	0	0.0167132	N/A	CBnPAs - Female	N/A	N/A	N/A				BANK1	109225
ncRNA_inter_chr12_10357	1700030C10RIK	chr12	20810253	20821640	-	20821640	2	INTERGENIC			0		0	0	1	0	0	1					0	0	0	0	0	0	0	0	0	0	0	0	0	0.521603	0.10924	CB - Male	0.352532	0.25973	CB - Female		CB		ASAP2	295977
ncRNA_inter_chr4_3727	1700029M20RIK	chr4	135182570	135186113	+	135182570	3	INTERGENIC			0		0	0	0	0	0	0					0	0	0	0	0	0	0	0	0	0	0	0	0	0.0258016	N/A	Nuc - Female	0.0185344	0.016092	CBnPAs - Female				GRHL3	53036
ncRNA_inter_chr10_9087	1700028I16RIK	chr10	82274868	82286987	+	82274868	3	INTERGENIC			0		0	1	0	0	0	1					0	0	0	0	0	0	0	0	0	0	0	0	0	0.315957	N/A	Cyto - Male	0.228671	0.0510162	NP - Female				TXNRD1	9709
ncRNA_inter_chr5_4819	1700028E10RIK	chr5	152166692	152234858	+	152166692	8	INTERGENIC			0		0	3	3	1	2	9					0	0	0	0	0	0	0	0	0	0	0	0	0	63.7616	99.4132	CB - Male	99.4132	63.7616	CB - Male		CB		VMN2R18	129378
ncRNA_inter_chr10_8868	1700027J07RIK	chr10	43463082	43488965	+	43463082	5	INTERGENIC			0		0	0	0	0	2	2					0	0	0	0	0	0	0	0	0	0	0	0	0	1.08646	1.75802	CB - Female	1.75802	1.08646	CB - Female		CB		QRSL1	105031
ncRNA_as_chr6_5050	1700025N23RIK	chr6	39013878	39017585	-	39017585	4	ANTISENSE			0		0	0	0	0	0	0					0	0	0	0	0	0	0	0	0	0	0	0	0	0.0148197	0.0132966	CB - Male	0.0394678	0.0144458	CBnPAs - Female				TBXAS1	0
ncRNA_inter_chr10_9323	1700025F24RIK	chr10	118850500	118863920	+	118850500	4	INTERGENIC			0		0	0	0	0	0	0					0	0	0	0	0	0	0	0	0	0	0	0	0	0.0228991	N/A	CBnPAs - Male	0.070185	N/A	CBnPAs - Female				GRIP1	27170
ncRNA_inter_chr15_12716	1700025B11RIK	chr15	77388670	77392322	-	77392322	4	INTERGENIC			0		0	2	0	0	0	2					0	0	0	0	0	0	0	0	0	0	0	0	0	0.0725245	0.0236739	Nuc - Male	0.0253564	N/A	CB - Male				APOL10B	22266
ncRNA_inter_chr13_11020	1700024F13RIK	chr13	3497296	3500639	+	3497296	3	INTERGENIC			0		0	0	0	0	0	0					0	0	0	0	0	0	0	0	0	0	0	0	0	0.00615898	0.00758923	CBnPAs - Male	0.0130716	N/A	CBnPAs - Female				GDI2	36682
ncRNA_inter_chr11_10147	1700023C21RIK	chr11	109707192	109709790	+	109707192	3	INTERGENIC			0		0	0	0	0	0	0					0	0	0	0	0	0	0	0	0	0	0	0	0	0.021851	0.0266081	CB - Male	0.0266081	0.021851	CB - Male				1700012B07RIK	17833
ncRNA_inter_chr4_3713	1700021N21RIK	chr4	134004680	134006086	-	134006086	3	INTERGENIC			0		0	0	0	0	0	0					0	0	0	0	0	0	0	0	0	0	0	0	0	0.0773194	N/A	Nuc - Female	0.106042	N/A	Cyto - Male				STMN1	18149
ncRNA_inter_chr1_416	1700020N18RIK	chr1	93301457	93302606	-	93302606	3	INTERGENIC			0		0	0	0	0	0	0					0	0	0	0	0	0	0	0	0	0	0	0	0	0.109198	N/A	Nuc - Female	0.739972	N/A	Cyto - Male				HES6	5454
ncRNA_inter_chr1_329	1700016L21RIK	chr1	80424199	80476840	+	80424199	5	INTERGENIC			0		0	0	0	0	0	0					0	0	0	0	0	0	0	0	0	0	0	0	0	0.245759	0.131533	CB - Female	0.18115	0.213388	CBnPAs - Female		CB		DOCK10	20803
ncRNA_as_chr10_8687	1700016L04RIK	chr10	14425415	14478825	+	14425415	6	ANTISENSE			0		0	0	0	0	0	0					0	0	0	0	0	0	0	0	0	0	0	0	0	0.0870815	0.0326112	CB - Female	0.0534755	N/A	CBnPAs - Female				GJE1	0	VTA1	-121
ncRNA_inter_chr13_11027	1700016G22RIK	chr13	5854755	5857338	-	5857338	3	INTERGENIC			0		0	0	0	0	0	0					0	0	0	0	0	0	0	0	0	0	0	0	0	0.149752	N/A	CB - Male	0.192532	N/A	CB - Female				KLF6	3397	KLF6	-3397
ncRNA_inter_chr10_9394	1700012D01RIK	chr10	127104179	127113846	+	127104179	3	INTERGENIC			0		0	1	1	2	2	6					0	0	0	0	0	0	0	0	0	0	0	0	0	2.51998	5.25184	Cyto - Male	5.25184	2.51998	Cyto - Male				TMEM194	275	NAB2	-421
ncRNA_inter_chr10_9033	1700009J07RIK	chr10	77356165	77358856	+	77356165	2	INTERGENIC			0		0	0	0	0	0	0					0	0	0	0	0	0	0	0	0	0	0	0	0	0.0271079	N/A	Cyto - Female	0.042404	N/A	CBnPAs - Female				LRRC3	1464
ncRNA_as_chr1_968	1700007P06RIK	chr1	188949017	188951731	+	188949017	3	ANTISENSE			0		0	0	0	0	0	0					0	0	0	0	0	0	0	0	0	0	0	0	0	0.129932	0.261464	CBnPAs - Female	0.307082	N/A	CB - Female				SPATA17	0
ncRNA_inter_chr3_2363	1700007F19RIK	chr3	57937803	57967729	-	57967729	6	INTERGENIC		DOWN	1		0	0	0	2	0	3	DOWN	10.1048	-1.90412	CBnPAs - Female	0	0	0	0	0	0	0	0	0	1	0	1	1	4.72023	10.1048	CBnPAs - Female	10.1048	4.72023	CBnPAs - Female		CB	CBNPAS	TSC22D2	251882
ncRNA_intra_chr14_12302	1700006F04RIK	chr14	120148449	120150786	+	120148449	3	INTRAGENIC_SENSE			0		0	0	0	0	0	0					0	0	0	0	0	0	0	0	0	0	0	0	0	0.0660259	N/A	CB - Male	N/A	N/A	N/A				HS6ST3	0
ncRNA_inter_chr7_6531	1700003G18RIK	chr7	123225276	123236663	-	123236663	4	INTERGENIC			0		0	0	0	0	0	0					0	0	0	0	0	0	0	0	0	0	0	0	0	0.195766	0.0673835	Cyto - Male	0.312318	0.12494	CB - Female				1110004F10RIK	231	1110004F10RIK	-231
ncRNA_inter_chr15_12790	1700001L05RIK	chr15	83184107	83197727	-	83197727	6	INTERGENIC			0		0	0	0	2	0	2					0	0	0	0	0	0	0	0	0	0	0	0	0	7.07641	10.2621	CBnPAs - Male	10.2621	7.07641	CBnPAs - Male			CBNPAS	ARFGAP3	3431
ncRNA_inter_chr19_15117	1700001K23RIK	chr19	53323226	53329695	-	53329695	4	INTERGENIC			0		0	0	0	0	0	0					0	0	0	0	0	0	0	0	0	0	0	0	0	0.0586777	0.0552621	CB - Female	0.0552621	0.0586777	CB - Female				ADD3	1411
ncRNA_inter_chr1_142	1700001G17RIK	chr1	33726669	33727557	+	33726669	1	INTERGENIC			0		0	0	0	0	0	0					0	0	0	0	0	0	0	0	0	0	0	0	0	0.193174	0.108756	NP - Female	0.264288	0.125657	Nuc - Female				PRIM2	31	PRIM2	-31
ncRNA_as_chr14_12141	1700001G11RIK	chr14	66914166	66915966	-	66915966	3	ANTISENSE			0		0	0	0	0	0	0					0	0	0	0	0	0	0	0	0	0	0	0	0	0.00677573	0.00377342	CB - Male	0.00377342	0.00677573	CB - Male				TRIM35	0
ncRNA_as_chr8_7094	1700001D01RIK	chr8	63760319	63767669	-	63767669	5	ANTISENSE			0		0	0	0	0	0	0					0	0	0	0	0	0	0	0	0	0	0	0	0	N/A	N/A	N/A	N/A	N/A	N/A				SH3RF1	0
ncRNA_inter_chr8_7353	1600027J07RIK	chr8	105867778	105871434	-	105871434	3	INTERGENIC			0		0	0	0	0	0	0					0	0	0	0	0	0	0	0	0	0	0	0	0	0.00933118	N/A	CBnPAs - Female	N/A	N/A	N/A				4933400L20RIK	256265
ncRNA_inter_chr5_4198	1600023N17RIK	chr5	46059940	46060947	-	46060947	1	INTERGENIC			0		0	0	0	0	0	0					0	0	0	0	0	0	0	0	0	0	0	0	0	0.241456	0.0853342	Nuc - Male	0.130647	0.183226	NP - Female				NCAPG	217	NCAPG	-217
ncRNA_inter_chr6_5325	1600020E01RIK	chr6	86476248	86527977	+	86476248	5	INTERGENIC			0		0	0	0	0	0	0					0	0	0	0	0	0	0	0	0	0	0	0	0	13.7392	12.9694	CB - Male	14.4886	12.565	Nuc - Male	NUC	CB		PCBP1	90	PCBP1	-90
ncRNA_inter_chr7_6496	1600010M07RIK	chr7	117141891	117150160	-	117150160	3	INTERGENIC			0		0	0	0	0	0	0					0	0	0	0	0	0	0	0	0	0	0	0	0	0.32498	0.0625153	CB - Female	0.143049	0.0887556	Nuc - Female				IPO7	11779
ncRNA_inter_chr16_13527	1600002D24RIK	chr16	96052730	96150684	-	96150684	4	INTERGENIC			0		0	0	0	0	0	0					0	0	0	0	0	0	0	0	0	0	0	0	0	0.00955712	N/A	CBnPAs - Female	0.0142902	N/A	NP - Female				PSMG1	50858
ncRNA_inter_chr19_14852	1500015L24RIK	chr19	20479778	20497275	+	20479778	3	INTERGENIC			0		0	0	0	0	0	0					0	0	0	0	0	0	0	0	0	0	0	0	0	0.0323481	N/A	CBnPAs - Female	0.0657267	N/A	NP - Female				ANXA1	14618
ncRNA_inter_chr3_2526	1500004A13RIK	chr3	88625932	88636409	-	88636409	2	INTERGENIC			0		0	0	0	0	0	0					0	0	0	0	0	0	0	0	0	0	0	0	0	0.225964	0.0981696	CBnPAs - Male	0.222097	0.0705811	CBnPAs - Female				5830417I10RIK	0	GON4L	-2744
ncRNA_inter_chr6_5675	1190002F15RIK	chr6	134878145	134903464	+	134878145	2	INTERGENIC			0	UP	1	2	3	1	0	7					0	0	0	0	0	0	0	0	0	0	0	0	0	2.29985	0.653929	CB - Female	0.653929	2.29985	CB - Female				CDKN1B	2603
ncRNA_as_chr13_11164	1110046J04RIK	chr13	34027901	34052050	+	34027901	5	ANTISENSE			0		0	0	0	0	0	0					0	0	0	0	0	0	0	0	0	0	0	0	0	0.112047	0.0712812	NP - Female	0.0989195	0.0584163	Nuc - Female				SERPINB6A	0
ncRNA_inter_chr9_8028	1110036E04RIK	chr9	63897636	63901907	+	63897636	3	INTERGENIC			0		0	0	0	0	0	0					0	0	0	0	0	0	0	0	0	0	0	0	0	0.0161243	N/A	Nuc - Male	0.0443044	0.0161027	Cyto - Male				SMAD6	27771
ncRNA_inter_chr8_7377	1110028F18RIK	chr8	109111043	109118720	+	109111043	3	INTERGENIC			0		0	0	0	1	0	1					0	0	0	0	0	0	0	0	0	0	0	0	0	0.459904	0.127253	CB - Female	0.127253	0.459904	CB - Female				CDH1	8548
ncRNA_intra_chr11_9969	1110028F11RIK	chr11	87513026	87518829	+	87513026	2	INTRAGENIC_SENSE		DOWN	1		0	2	0	0	0	3	DOWN	13.0064	-2.83259	Cyto - Female	0	0	0	0	0	1	0	0	0	0	0	1	1	27.9022	33.4243	CBnPAs - Female	36.3674	22.2185	CBnPAs - Male		CB	CBNPAS	RNF43	0
ncRNA_as_chr17_14173	1110020A21RIK	chr17	85316522	85357050	-	85357050	4	ANTISENSE			0		0	0	0	1	0	1					0	0	0	0	0	0	0	0	0	0	0	0	0	0.240386	0.331903	Nuc - Male	0.374524	0.176954	Cyto - Female				PPM1B	0
ncRNA_inter_chr6_4875	1110019D14RIK	chr6	13821533	13851628	+	13821533	3	INTERGENIC			0		0	0	0	0	0	0					0	0	0	0	0	0	0	0	0	0	0	0	0	14.3709	13.9665	CB - Female	13.9665	14.3709	CB - Female		CB		2610001J05RIK	51	2610001J05RIK	-51
ncRNA_inter_chr5_4555	1110006O24RIK	chr5	116079352	116081849	-	116081849	2	INTERGENIC			0		0	0	0	1	0	1					0	0	0	0	0	0	0	0	0	0	0	0	0	2.9554	3.05966	CB - Female	3.05966	2.9554	CB - Female		CB	CB	RAB35	147	RAB35	-147
ncRNA_as_chr12_10245	1110002L01RIK	chr12	3403883	3426951	-	3426951	3	ANTISENSE			0		0	0	0	0	0	0					0	0	0	0	0	0	0	0	0	0	0	0	0	0.551231	0.591048	CB - Male	0.591048	0.551231	CB - Male		CB		KIF3C,ASXL2	0
ncRNA_as_chr18_14296	1010001N08RIK	chr18	11042035	11052565	-	11052565	6	ANTISENSE			0		0	0	0	0	0	0					0	0	0	0	0	0	0	0	0	0	0	0	0	3.8486	5.08783	CBnPAs - Male	6.50677	3.48991	CBnPAs - Female			CBNPAS	GATA6	0
ncRNA_as_chr6_5508	0610040F04RIK	chr6	108527030	108610928	-	108610928	7	ANTISENSE			0		0	0	0	0	0	0					0	0	0	0	0	0	0	0	0	0	0	0	0	0.833074	1.57722	CB - Female	1.57722	0.833074	CB - Female				BHLHE40	0
ncRNA_inter_chr5_4713	0610040B10RIK	chr5	144090987	144094391	+	144090987	3	INTERGENIC			0		0	0	0	0	0	0					0	0	0	0	0	0	0	0	0	0	0	0	0	2.92062	3.37037	CB - Female	3.37037	2.92062	CB - Female				ZDHHC4	71	ZDHHC4	-71
ncRNA_as_chr2_1970	0610039K10RIK	chr2	163470586	163471536	+	163470586	1	ANTISENSE			0		0	0	0	0	0	0					0	0	0	0	0	0	0	0	0	0	0	0	0	0.100094	0.0201576	Nuc - Male	0.131344	0.0337898	Cyto - Male				SERINC3	0
ncRNA_as_chr8_7204	0610038B21RIK	chr8	80040955	80042477	+	80040955	1	ANTISENSE			0		0	0	0	0	0	0					0	0	0	0	0	0	0	0	0	0	0	0	0	0.274074	N/A	Nuc - Male	0.289101	N/A	CBnPAs - Male				ARHGAP10	0
ncRNA_inter_chr11_10221	0610009L18RIK	chr11	120209992	120212506	+	120209992	2	INTERGENIC		DOWN	1		0	0	0	0	0	1	DOWN	0.0917146	-8.76256	CBnPAs - Male	0	0	0	0	1	0	0	0	0	0	1	0	1	0.17617	0.170312	Nuc - Female	0.227583	0.149939	CB - Female				ACTG1	195	ACTG1	-195
ncRNA_as_chr7_6166	0610005C13RIK	chr7	52821222	52830546	-	52830546	5	ANTISENSE			0		0	1	0	0	2	3					0	0	0	0	0	0	0	0	0	0	0	0	0	51.717	58.1905	CB - Male	58.1905	51.717	CB - Male	CYTO	CB	CB	HSD17B14,BCAT2	0
ncRNA_as_chr7_5966		chr7	20335271	20347882	+	20335271	4	ANTISENSE		DOWN	1		0	0	0	0	0	1	DOWN	0.533933	-11.6212	CBnPAs - Male	0	0	0	0	1	0	0	0	0	0	1	0	1	0.336455	0.593192	CB - Female	0.593192	0.336455	CB - Female				BCAM	0	PVRL2	-350	YES
ncRNA_inter_chr13_11487		chr13	64377848	64382756	+	64377848	1	INTERGENIC		DOWN	1		0	0	0	0	0	1	DOWN	11.8828	-3.24805	CB - Female	0	0	0	0	0	0	0	0	1	0	0	1	1	6.10589	10.4267	CB - Male	11.8828	3.96641	CB - Female		CB	CB	CDC14B	1553	CDC14B	-1553	YES
ncRNA_as_chr4_3224		chr4	46551757	46553068	+	46551757	3	ANTISENSE		DOWN	1		0	0	0	1	0	2	DOWN	0.123842	-4.09766	Cyto - Female	0	0	0	0	0	1	0	0	0	0	0	1	1	1.82698	1.55923	CB - Male	1.55923	1.82698	CB - Male	NUC	CB	CB	CORO2A	0	TRIM14	-2745	YES
ncRNA_inter_chr11_9511		chr11	16650002	16652115	-	16652115	1	INTERGENIC		DOWN	1		0	3	4	1	3	12	DOWN	1.09682	-2.98905	Nuc - Female	0	0	0	0	0	0	1	0	0	0	0	1	1	1.36482	2.36858	NP - Male	2.55885	1.07096	CB - Male				EGFR	91	EGFR	-91	YES
ncRNA_inter_chr19_14876		chr19	23211977	23215704	-	23215704	2	INTERGENIC		DOWN	1		0	0	0	2	0	3	DOWN	6.53682	-2.87557	CB - Female	0	0	0	0	0	0	0	0	1	0	0	1	1	3.57179	7.23998	CB - Male	7.23998	3.57179	CB - Male		CB	CB	KLF9	12	KLF9	-12	YES
ncRNA_inter_chr9_7881		chr9	43048107	43049180	+	43048107	1	INTERGENIC		DOWN	1	DOWN	1	2	2	2	0	8	DOWN	3.41834	-2.19442	Nuc - Male	0	1	0	0	0	0	0	0	0	0	1	0	1	1.63601	3.41834	Nuc - Male	3.41834	1.63601	Nuc - Male				OAF	209	OAF	-209	YES
ncRNA_inter_chr17_13992		chr17	50648512	50648824	-	50648824	1	INTERGENIC		DOWN	1		0	0	0	0	0	1	DOWN	1.86567	-9.12508	CB - Female	0	0	0	0	0	0	0	0	1	0	0	1	1	0.552212	1.31022	CB - Male	1.86567	0.202285	CB - Female		CB	CB	PLCL2	48	PLCL2	-48	YES
ncRNA_inter_chr1_915		chr1	182186520	182195681	+	182186520	3	INTERGENIC		DOWN	1		0	0	0	0	0	1	DOWN	1.63964	-3.68015	NP - Male	0	0	1	0	0	0	0	0	0	0	1	0	1	2.32463	3.21433	CB - Female	3.21433	2.32463	CB - Female				PSEN2	90	PSEN2	-90	YES
ncRNA_inter_chr7_6418		chr7	107131867	107133319	+	107131867	1	INTERGENIC		DOWN	1		0	0	0	0	0	1	DOWN	1.83951	-4.3864	CB - Female	0	0	0	0	0	0	0	0	1	0	0	1	1	0.669094	1.42523	CB - Male	1.83951	0.441425	CB - Female		CB		RNF169	2900	RNF169	-2900	YES
ncRNA_inter_chr3_2749		chr3	115418086	115419650	+	115418086	1	INTERGENIC		DOWN	1		0	0	0	0	0	1	DOWN	0.452705	-58.3632	Cyto - Female	0	0	0	0	0	1	0	0	0	0	0	1	1	0.476694	1.2001	CB - Female	1.2001	0.476694	CB - Female				S1PR1	114	S1PR1	-114	YES
ncRNA_inter_chr13_11542		chr13	74145476	74146798	-	74146798	3	INTERGENIC		DOWN	1		0	0	0	0	0	1	DOWN	1.91146	-6.13748	Cyto - Female	0	0	0	0	0	1	0	0	0	0	0	1	1	3.06298	3.46862	CB - Female	4.73428	2.36842	Nuc - Male				TPPP	69	TPPP	-69	YES
ncRNA_inter_chr4_3140		chr4	34833916	34835463	+	34833916	1	INTERGENIC		DOWN	1		0	0	0	1	0	2	DOWN	0.093286	-48.5014	Cyto - Female	0	0	0	0	0	1	0	0	0	0	0	1	1	0.0189441	0.0333072	Nuc - Female	0.093286	N/A	Cyto - Female				ZFP292	3720	ZFP292	-3720	YES
ncRNA_inter_chr9_7763		chr9	21068546	21069688	-	21069688	1	INTERGENIC		UP	1	UP	2	0	0	4	0	7	UP	3.8135	2.3557	Nuc - Female	0	0	0	0	0	0	1	0	0	0	0	1	1	5.85829	2.51384	Nuc - Male	2.90045	4.72082	Cyto - Male			CB	ATG4D	41	ATG4D	-41	YES
ncRNA_inter_chr19_14717		chr19	4209891	4211169	-	4211169	1	INTERGENIC		UP	1	UP	1	0	0	1	0	3	UP	2.32097	17.4487	Nuc - Female	0	0	0	0	0	0	1	0	0	0	0	1	1	3.89194	0.956906	CB - Female	0.956906	3.89194	CB - Female	NUC			CLCF1	3223	CLCF1	-3223	YES
ncRNA_inter_chr6_5035		chr6	37392503	37398579	+	37392503	3	INTERGENIC		UP	1		0	0	0	0	0	1	UP	1.12053	5.70772	CBnPAs - Male	0	0	0	0	1	0	0	0	0	0	1	0	1	5.01064	2.29911	NP - Male	2.7642	4.56004	Cyto - Female	CYTO	NP		CREB3L2	356	CREB3L2	-356	YES
ncRNA_inter_chr19_15189		chr19	58530119	58532906	+	58530119	2	INTERGENIC		UP	1		0	0	1	1	0	3	UP	0.667635	4.24961	CBnPAs - Male	0	0	0	0	1	0	0	0	0	0	1	0	1	0.667635	0.174099	CBnPAs - Male	0.302503	0.518849	CBnPAs - Female			CBNPAS	GFRA1	232	GFRA1	-232	YES
ncRNA_inter_chr17_13826		chr17	30749741	30750664	+	30749741	1	INTERGENIC		UP	1		0	0	0	0	0	1	UP	0.440658	7.06132	CB - Female	0	0	0	0	0	0	0	0	1	0	0	1	1	0.440658	0.0554438	CB - Female	0.171116	0.233987	CB - Male			CB	GLO1	138	GLO1	-138	YES
ncRNA_inter_chr3_2129		chr3	7616119	7618440	+	7616119	1	INTERGENIC		UP	1		0	0	0	1	0	2	UP	3.06906	10.8542	CBnPAs - Female	0	0	0	0	0	0	0	0	0	1	0	1	1	3.06906	0.292936	CBnPAs - Female	0.292936	3.06906	CBnPAs - Female			CBNPAS	IL7	2693	IL7	-2693	YES
ncRNA_inter_chr4_3618		chr4	122638526	122644529	+	122638526	1	INTERGENIC		UP	1	UP	1	0	2	2	2	8	UP	9.64409	1.95592	CB - Female	0	0	0	0	0	0	0	0	1	0	0	1	1	9.64409	4.63325	CB - Female	4.63325	9.64409	CB - Female		CB	CB	MFSD2A	96	MFSD2A	-96	YES
ncRNA_inter_chr3_2576		chr3	94819665	94827432	+	94819665	1	INTERGENIC		UP	1		0	0	0	0	0	1	UP	4.16886	2.0928	CBnPAs - Male	0	0	0	0	1	0	0	0	0	0	1	0	1	6.22137	3.34562	CB - Male	3.34562	6.22137	CB - Male				ZFP687	506	ZFP687	-506	YES
ncRNA_inter_chr1_949		chr1	186669814	186680373	+	186669814	2	INTERGENIC		DOWN	1		0	0	1	1	0	3	DOWN	10.4456	-2.89762	NP - Male	0	0	1	0	0	0	0	0	0	0	1	0	1	4.62427	5.93044	NP - Female	10.5361	4.56319	Nuc - Male				Marchf2	89	Marchf2	-89
ncRNA_as_chr16_13178		chr16	24388862	24393768	-	24393768	2	ANTISENSE		DOWN	1		0	0	0	0	0	1	DOWN	16.3013	-1.9936	Nuc - Female	0	0	0	0	0	0	1	0	0	0	0	1	1	15.1473	24.9687	CB - Female	24.9687	15.1473	CB - Female		CB	CB	1110054M08RIK,LPP	0
ncRNA_inter_chr15_12906		chr15	99768684	99784901	+	99768684	2	INTERGENIC		DOWN	1		0	0	1	1	0	3	DOWN	1.99564	-4.9928	Nuc - Male	0	1	0	0	0	0	0	0	0	0	1	0	1	2.34547	3.86828	CB - Male	3.86828	2.34547	CB - Male				1700030F18RIK	6596
ncRNA_inter_chr4_3889		chr4	150154874	150163602	+	150154874	2	INTERGENIC		DOWN	1		0	1	0	0	0	2	DOWN	0.355131	-6.38067	Nuc - Female	0	0	0	0	0	0	1	0	0	0	0	1	1	1.12688	1.56814	CBnPAs - Female	2.11405	0.932822	CBnPAs - Male		CB	CBNPAS	1700045H11RIK	38732
ncRNA_inter_chr11_10130		chr11	106883381	106884908	-	106884908	1	INTERGENIC		DOWN	1		0	0	0	0	0	1	DOWN	2.17654	-3.10107	CB - Female	0	0	0	0	0	0	0	0	1	0	0	1	1	0.758606	2.17654	CB - Female	2.17654	0.758606	CB - Female		CB	CB	1810010H24RIK	4629	1810010H24RIK	-4629
ncRNA_inter_chr4_3143		chr4	35174126	35177096	+	35174126	1	INTERGENIC		DOWN	1		0	0	0	0	0	1	DOWN	0.858107	-3.45131	CB - Female	0	0	0	0	0	0	0	0	1	0	0	1	1	0.678338	0.726315	NP - Female	0.858107	0.259966	CB - Female				3110043O21RIK	998	3110043O21RIK	-998
ncRNA_as_chr1_391		chr1	89367161	89372305	-	89372305	1	ANTISENSE		DOWN	1		0	0	0	0	0	1	DOWN	6.86132	-2.66346	CB - Female	0	0	0	0	0	0	0	0	1	0	0	1	1	7.07705	10.9785	CBnPAs - Female	10.9785	7.07705	CBnPAs - Female		CB	CBNPAS	3110079O15RIK	0
ncRNA_as_chr5_4690		chr5	139841986	139850295	+	139841986	2	ANTISENSE		DOWN	1		0	0	0	0	0	1	DOWN	4.75242	-10.5102	CB - Female	0	0	0	0	0	0	0	0	1	0	0	1	1	1.79695	3.33763	CBnPAs - Male	4.84416	1.02694	CBnPAs - Female				3110082I17RIK,MIR339	0
ncRNA_intra_chr5_4691		chr5	139845159	139848073	-	139848073	2	INTRAGENIC_SENSE		DOWN	1		0	0	0	1	0	2	DOWN	7.43413	-3.33906	Nuc - Female	0	0	0	0	0	0	1	0	0	0	0	1	1	8.01616	9.65981	CB - Male	9.96903	4.85584	Nuc - Male	NUC	CB		3110082I17RIK,MIR339	0
ncRNA_inter_chr8_6738		chr8	10839201	10841464	-	10841464	1	INTERGENIC		DOWN	1	DOWN	1	0	0	1	0	3	DOWN	0.23441	-13.8586	CB - Female	0	0	0	0	0	0	0	0	1	0	0	1	1	0.0738224	0.138198	CB - Male	0.23441	0.0141372	CB - Female				4833411C07RIK	58458
ncRNA_inter_chr10_8794		chr10	25256087	25575769	+	25256087	10	INTERGENIC		DOWN	1		0	0	0	1	1	3	DOWN	83.0959	-2.68928	CB - Female	0	0	0	0	0	0	0	0	1	0	0	1	1	52.2292	113.413	CBnPAs - Female	113.413	52.2292	CBnPAs - Female		CB	CBNPAS	4930401C15RIK	0	SMLR1	-10
ncRNA_inter_chr10_8796		chr10	25393559	25402838	+	25393559	2	INTERGENIC		DOWN	1	DOWN	1	0	0	1	0	3	DOWN	2.25451	-3.62221	CB - Female	0	0	0	0	0	0	0	0	1	0	0	1	1	1.74719	4.0121	CBnPAs - Female	4.0121	1.74719	CBnPAs - Female		CB	CBNPAS	4930401C15RIK	96282
ncRNA_inter_chr18_14635		chr18	70584516	70585144	+	70584516	1	INTERGENIC		DOWN	1		0	0	0	0	0	1	DOWN	0.141818	-53.0746	NP - Female	0	0	0	0	0	0	0	1	0	0	0	1	1	0.01393	N/A	CB - Female	0.141818	N/A	NP - Female				4930503L19RIK	27650
ncRNA_inter_chr9_7989		chr9	60835677	60864986	-	60864986	2	INTERGENIC		DOWN	1	DOWN	2	2	0	2	4	11	DOWN	5.06774	-2.73916	CB - Female	0	0	0	0	0	0	0	0	1	0	0	1	1	5.45929	14.0303	CBnPAs - Female	14.0303	5.45929	CBnPAs - Female		CB	CBNPAS	4933433G08RIK	85833
ncRNA_inter_chr9_7992		chr9	60880010	60901605	+	60880010	5	INTERGENIC		DOWN	1	DOWN	1	2	0	1	3	8	DOWN	1.19724	-4.43245	CBnPAs - Female	0	0	0	0	0	0	0	0	0	1	0	1	1	0.859319	1.81438	CB - Female	1.81438	0.859319	CB - Female		CB		4933433G08RIK	49214
ncRNA_inter_chr8_6831		chr8	26361264	26366831	-	26366831	2	INTERGENIC		DOWN	1		0	0	0	0	0	1	DOWN	9.70577	-2.02328	CB - Male	0	0	0	1	0	0	0	0	0	0	1	0	1	7.04768	10.2893	CB - Female	10.6669	6.65337	CBnPAs - Female		CB		5430421F17RIK	46291
ncRNA_inter_chr5_4783		chr5	149765304	149778887	+	149765304	4	INTERGENIC		DOWN	1		0	0	0	0	0	1	DOWN	2.77924	-2.16333	CBnPAs - Male	0	0	0	0	1	0	0	0	0	0	1	0	1	2.17943	2.47443	CBnPAs - Female	2.77924	1.19744	CBnPAs - Male		CB		5930430L01RIK	22745
ncRNA_inter_chr5_4011		chr5	22089376	22090070	-	22090070	1	INTERGENIC		DOWN	1		0	0	0	0	0	1	DOWN	7.37465	-12.4502	CB - Female	0	0	0	0	0	0	0	0	1	0	0	1	1	0.601652	7.37465	CB - Female	7.37465	0.601652	CB - Female		CB	CB	6030443J06RIK	25388
ncRNA_inter_chr15_12588		chr15	60730060	60731547	-	60731547	1	INTERGENIC		DOWN	1		0	0	0	0	0	1	DOWN	0.87652	-6.51413	NP - Female	0	0	0	0	0	0	0	1	0	0	0	1	1	1.58499	3.72455	CB - Female	3.72455	1.58499	CB - Female		CB		A1BG	17597
ncRNA_as_chr1_347		chr1	85024741	85153785	+	85024741	2	ANTISENSE		DOWN	1		0	0	0	0	0	1	DOWN	0.249119	-48.1358	CB - Male	0	0	0	1	0	0	0	0	0	0	1	0	1	0.030527	0.0333447	CBnPAs - Female	0.298673	0.0135987	CB - Female				A530032D15RIK	0
ncRNA_inter_chr15_12514		chr15	41747693	41779713	+	41747693	4	INTERGENIC		DOWN	1		0	0	0	1	2	4	DOWN	1.68567	-3.54242	CBnPAs - Male	0	0	0	0	1	0	0	0	0	0	1	0	1	1.26533	2.61846	CBnPAs - Female	2.61846	1.26533	CBnPAs - Female		CB		ABRA	46428
ncRNA_inter_chr7_6551		chr7	126890242	126892201	-	126892201	1	INTERGENIC		DOWN	1		0	0	0	0	0	1	DOWN	0.337282	-4.71701	CBnPAs - Male	0	0	0	0	1	0	0	0	0	0	1	0	1	0.100643	0.200223	CBnPAs - Female	0.337282	0.0644823	CBnPAs - Male				ACSM3	12236
ncRNA_as_chr11_9447		chr11	7050611	7052603	-	7052603	1	ANTISENSE		DOWN	1		0	1	1	2	0	5	DOWN	0.137426	-8.38839	CB - Female	0	0	0	0	0	0	0	0	1	0	0	1	1	0.0565485	0.1337	Cyto - Female	0.150473	0.0453831	CBnPAs - Female				ADCY1	0
ncRNA_inter_chr9_8205		chr9	89356140	89360149	+	89356140	1	INTERGENIC		DOWN	1		0	0	0	0	0	1	DOWN	0.585405	-2.81861	CBnPAs - Male	0	0	0	0	1	0	0	0	0	0	1	0	1	0.486194	0.671977	CBnPAs - Female	0.671977	0.486194	CBnPAs - Female		CB		AF529169	124723
ncRNA_as_chr8_7369		chr8	108090115	108106237	+	108090115	4	ANTISENSE		DOWN	1		0	0	0	1	0	2	DOWN	0.244719	-3.48375	NP - Male	0	0	1	0	0	0	0	0	0	0	1	0	1	0.401678	0.674359	CB - Female	0.674359	0.401678	CB - Female		CB		AGRP	0	ATP6V0D1	-176
ncRNA_inter_chr4_3696		chr4	132648557	132649970	-	132649970	1	INTERGENIC		DOWN	1		0	0	0	0	0	1	DOWN	0.3212	-5.61396	CBnPAs - Female	0	0	0	0	0	0	0	0	0	1	0	1	1	0.0669738	0.153445	CB - Male	0.3212	0.0474948	CBnPAs - Female				AHDC1	14533
ncRNA_inter_chr6_5376		chr6	90490893	90496175	+	90490893	1	INTERGENIC		DOWN	1		0	1	1	1	3	7	DOWN	4.90499	-1.88084	CBnPAs - Male	0	0	0	0	1	0	0	0	0	0	1	0	1	3.9311	7.23596	CBnPAs - Female	7.23596	3.9311	CBnPAs - Female		CB	CBNPAS	ALDH1L1	4667
ncRNA_inter_chr14_12024		chr14	51701569	51703639	-	51703639	2	INTERGENIC		DOWN	1	DOWN	3	3	0	2	0	9	DOWN	0.20118	-17.7647	Cyto - Female	0	0	0	0	0	1	0	0	0	0	0	1	1	0.0990062	0.47412	CB - Male	0.606657	0.0759652	Nuc - Male				ANG,RNASE4	7113
ncRNA_inter_chr1_853		chr1	174849563	174857009	+	174849563	1	INTERGENIC		DOWN	1		0	0	0	0	0	1	DOWN	1.02723	-5.68042	Nuc - Female	0	0	0	0	0	0	1	0	0	0	0	1	1	8.6979	10.4634	CB - Female	10.4634	8.6979	CB - Female		CB		APCS	24379
ncRNA_inter_chr3_2790		chr3	121598793	121639421	-	121639421	5	INTERGENIC		DOWN	1		0	2	0	0	2	5	DOWN	5.97133	-2.06057	Nuc - Female	0	0	0	0	0	0	1	0	0	0	0	1	1	8.34098	10.4982	CB - Female	10.4982	8.34098	CB - Female		CB		ARHGAP29	16823
ncRNA_inter_chr1_148		chr1	36381805	36386223	-	36386223	1	INTERGENIC		DOWN	1		0	0	0	1	0	2	DOWN	10.0389	-2.45731	CB - Male	0	0	0	1	0	0	0	0	0	0	1	0	1	5.5974	8.2259	CB - Female	10.0389	4.4971	CB - Male		CB		ARID5A	932
ncRNA_inter_chr11_10078		chr11	101544179	101554907	+	101544179	2	INTERGENIC		DOWN	1		0	1	5	3	2	12	DOWN	4.37983	-4.60903	CBnPAs - Female	0	0	0	0	0	0	0	0	0	1	0	1	1	4.43766	5.73472	CBnPAs - Male	5.73472	4.43766	CBnPAs - Male		CB		ARL4D	15034
ncRNA_inter_chr17_13787		chr17	28659993	28663400	+	28659993	1	INTERGENIC		DOWN	1		0	0	1	1	2	5	DOWN	0.311452	-12.4365	CBnPAs - Male	0	0	0	0	1	0	0	0	0	0	1	0	1	0.499163	0.777501	CB - Male	1.06633	0.259932	Nuc - Male				ARMC12	4406
ncRNA_inter_chr6_5264		chr6	72208867	72223315	-	72223315	2	INTERGENIC		DOWN	1		0	0	0	2	1	4	DOWN	27.0459	-2.96646	CB - Male	0	0	0	1	0	0	0	0	0	0	1	0	1	14.0921	23.1654	CB - Female	27.0459	10.1352	CB - Male		CB		ATOH8	23297
ncRNA_inter_chr2_1471		chr2	73801715	73809397	-	73809397	2	INTERGENIC		DOWN	1	MIXED	2	2	0	1	0	6	DOWN	8.45458	-4.92791	CB - Female	0	0	0	0	0	0	0	0	1	0	0	1	1	4.57873	8.81843	CB - Male	8.81843	4.57873	CB - Male				ATP5G3	52333
ncRNA_inter_chr14_11832		chr14	14825775	14827086	+	14825775	1	INTERGENIC		DOWN	1		0	0	0	0	0	1	DOWN	1.04229	-8.62068	Nuc - Female	0	0	0	0	0	0	1	0	0	0	0	1	1	5.16222	8.07482	CB - Female	8.07482	5.16222	CB - Female	NUC	CB	CB	ATXN7	17919
ncRNA_inter_chr10_9364		chr10	121865211	121865778	+	121865211	1	INTERGENIC		DOWN	1		0	0	0	0	0	1	DOWN	2.01453	-5.25006	CBnPAs - Male	0	0	0	0	1	0	0	0	0	0	1	0	1	0.948736	3.24272	CBnPAs - Female	3.24272	0.948736	CBnPAs - Female			CBNPAS	AVPR1A	19777
ncRNA_as_chr19_14782		chr19	8992644	9000119	-	9000119	4	ANTISENSE		DOWN	1	DOWN	1	0	1	4	3	10	DOWN	1.00901	-3.30489	CB - Female	0	0	0	0	0	0	0	0	1	0	0	1	1	0.325844	1.00901	CB - Female	1.00901	0.325844	CB - Female				B3GAT3	0
ncRNA_inter_chr4_3115		chr4	32352874	32372703	+	32352874	1	INTERGENIC		DOWN	1		0	0	0	0	0	1	DOWN	4.70335	-4.33922	NP - Male	0	0	1	0	0	0	0	0	0	0	1	0	1	75.8455	130.128	CB - Female	130.128	75.8455	CB - Female	NUC	CB		BACH2	131707
ncRNA_inter_chr4_3119		chr4	32404580	32414091	+	32404580	1	INTERGENIC		DOWN	1		0	0	0	0	0	1	DOWN	40.6863	-2.34838	CB - Female	0	0	0	0	0	0	0	0	1	0	0	1	1	18.9576	40.6863	CB - Female	40.6863	18.9576	CB - Female	NUC	CB		BACH2	90319
ncRNA_inter_chr4_3672		chr4	129699887	129706946	-	129706946	6	INTERGENIC		DOWN	1		0	0	0	1	0	2	DOWN	2.65256	-2.85236	CB - Female	0	0	0	0	0	0	0	0	1	0	0	1	1	0.983662	2.65256	CB - Female	2.65256	0.983662	CB - Female		CB		BAI2	11
ncRNA_inter_chr11_10212		chr11	119794082	119804104	-	119804104	5	INTERGENIC		DOWN	1		0	0	0	0	0	1	DOWN	8.68834	-1.98751	CB - Male	0	0	0	1	0	0	0	0	0	0	1	0	1	5.59008	8.5123	CB - Female	8.68834	4.90857	CB - Male	NUC	CB		BAIAP2	302	BAIAP2	-302
ncRNA_inter_chr5_4481		chr5	106724131	106750602	-	106750602	5	INTERGENIC		DOWN	1		0	0	0	0	0	1	DOWN	0.258111	-11.3465	Cyto - Female	0	0	0	0	0	1	0	0	0	0	0	1	1	0.701197	0.784482	CB - Female	0.784482	0.701197	CB - Female		CB		BARHL2	130940
ncRNA_inter_chr9_8157		chr9	83811036	83811688	-	83811688	1	INTERGENIC		DOWN	1		0	0	0	0	0	1	DOWN	0.63542	-16.4832	NP - Female	0	0	0	0	0	0	0	1	0	0	0	1	1	1.03052	1.46201	CB - Female	1.46201	1.03052	CB - Female		CB		BCKDHB	30700
ncRNA_inter_chr16_13168		chr16	24074971	24076186	-	24076186	1	INTERGENIC		DOWN	1		0	0	0	0	0	1	DOWN	0.84636	-13.3239	CB - Female	0	0	0	0	0	0	0	0	1	0	0	1	1	0.227741	0.376596	CB - Male	0.84636	0.0628134	CB - Female		CB		BCL6	86274
ncRNA_inter_chr16_13173		chr16	24122737	24173858	-	24173858	7	INTERGENIC		DOWN	1	DOWN	1	1	0	1	1	5	DOWN	7.90888	-3.80308	CB - Female	0	0	0	0	0	0	0	0	1	0	0	1	1	3.22189	7.31443	CB - Male	7.90888	2.2276	CB - Female		CB		BCL6	134040
ncRNA_inter_chr5_4604		chr5	123784334	123794444	-	123794444	3	INTERGENIC		DOWN	1		0	0	0	0	0	1	DOWN	2.47377	-2.6492	CBnPAs - Male	0	0	0	0	1	0	0	0	0	0	1	0	1	1.67694	2.30454	CB - Male	2.47377	0.852969	CBnPAs - Male				BCL7A	13	BCL7A	-13
ncRNA_inter_chr10_8863		chr10	43239427	43240243	+	43239427	1	INTERGENIC		DOWN	1		0	0	0	1	0	2	DOWN	23.0549	-2.00194	CB - Female	0	0	0	0	0	0	0	0	1	0	0	1	1	17.482	21.5062	CB - Male	23.0549	12.3438	CB - Female	NUC	CB	CB	BEND3	4205
ncRNA_inter_chr13_11602		chr13	94309526	94356851	+	94309526	5	INTERGENIC		DOWN	1	DOWN	1	0	0	1	0	3	DOWN	1.12187	-10.5961	CB - Female	0	0	0	0	0	0	0	0	1	0	0	1	1	0.0853786	1.12187	CB - Female	1.12187	0.0853786	CB - Female				BHMT	29995
ncRNA_inter_chr1_352		chr1	85305989	85309866	-	85309866	1	INTERGENIC		DOWN	1		0	0	0	0	0	1	DOWN	0.211754	-5.13808	CBnPAs - Male	0	0	0	0	1	0	0	0	0	0	1	0	1	0.0989743	0.148818	CB - Male	0.218897	0.088879	CBnPAs - Female				C130026I21RIK	38849
ncRNA_inter_chr2_1219		chr2	33993413	33993892	-	33993892	1	INTERGENIC		DOWN	1		0	0	0	0	0	1	DOWN	0.66527	-12.3513	CB - Male	0	0	0	1	0	0	0	0	0	0	1	0	1	0.190346	0.425908	CB - Female	0.66527	0.0496311	CB - Male		CB		C230014O12RIK	30159
ncRNA_as_chr2_1305		chr2	52280519	52290728	+	52280519	3	ANTISENSE		DOWN	1		0	1	0	0	0	2	DOWN	0.442628	-2.94705	NP - Male	0	0	1	0	0	0	0	0	0	0	1	0	1	0.321893	0.803653	Cyto - Female	0.803653	0.321893	Cyto - Female				CACNB4	0	ARL5A	-126
ncRNA_inter_chr17_14188		chr17	87854295	87858797	-	87858797	3	INTERGENIC		DOWN	1	DOWN	1	2	1	1	0	6	DOWN	0.833082	-5.11215	Cyto - Female	0	0	0	0	0	1	0	0	0	0	0	1	1	0.622219	1.57918	NP - Male	1.57918	0.622219	NP - Male				CALM2	8021
ncRNA_as_chr5_4002		chr5	20806891	20807105	+	20806891	1	ANTISENSE		DOWN	1		0	0	0	0	0	1	DOWN	0.10053	-7.77386	CB - Female	0	0	0	0	0	0	0	0	1	0	0	1	1	0.0196518	0.0433661	CB - Male	0.10053	0.0126178	CB - Female				CCDC146	0
ncRNA_inter_chr6_5368		chr6	90378546	90381980	+	90378546	2	INTERGENIC		DOWN	1		0	0	1	0	1	3	DOWN	0.390299	-46.5629	Nuc - Female	0	0	0	0	0	0	1	0	0	0	0	1	1	1.10357	1.3804	CB - Male	1.3804	1.10357	CB - Male		CB		CCDC37	73	CCDC37	-73
ncRNA_inter_chr10_8994		chr10	69548629	69558464	-	69558464	3	INTERGENIC		DOWN	1		0	1	0	0	0	2	DOWN	0.0854615	-12.8387	CBnPAs - Male	0	0	0	0	1	0	0	0	0	0	1	0	1	0.0691514	0.0661619	NP - Female	0.104894	0.050012	NP - Male				CCDC6	1405	CCDC6	-1405
ncRNA_inter_chr7_5884		chr7	4116605	4118149	+	4116605	1	INTERGENIC		DOWN	1		0	0	0	0	0	1	DOWN	0.592605	-9.84093	CB - Male	0	0	0	1	0	0	0	0	0	0	1	0	1	0.109657	0.0504495	CBnPAs - Female	0.592605	0.0568453	CB - Male				CDC42EP5	305	CDC42EP5	-305
ncRNA_inter_chr7_5886		chr7	4121160	4123178	+	4121160	1	INTERGENIC		DOWN	1		0	0	0	0	0	1	DOWN	1.58751	-7.98058	CB - Male	0	0	0	1	0	0	0	0	0	0	1	0	1	0.207564	1.58751	CB - Male	1.58751	0.207564	CB - Male		CB		CDC42EP5	4860	CDC42EP5	-4860
ncRNA_inter_chr2_2084		chr2	178225464	178226524	+	178225464	1	INTERGENIC		DOWN	1		0	0	0	0	0	1	DOWN	0.871873	-85.2182	CBnPAs - Female	0	0	0	0	0	0	0	0	0	1	0	1	1	0.0309032	N/A	CB - Male	0.871873	N/A	CBnPAs - Female				CDH26	3394
ncRNA_inter_chr8_7015		chr8	48799295	48807045	+	48799295	1	INTERGENIC		DOWN	1		0	0	3	1	0	5	DOWN	0.984217	-3.92609	Cyto - Male	1	0	0	0	0	0	0	0	0	0	1	0	1	1.99678	2.8335	CB - Female	2.8335	1.99678	CB - Female		CB		CDKN2AIP	11	CDKN2AIP	-11
ncRNA_inter_chr2_2004		chr2	167505451	167507337	-	167507337	1	INTERGENIC		DOWN	1		0	0	0	0	0	1	DOWN	1.7675	-2.45874	CB - Female	0	0	0	0	0	0	0	0	1	0	0	1	1	0.790895	1.7675	CB - Female	1.7675	0.790895	CB - Female		CB	CB	CEBPB	7078
ncRNA_as_chr8_7367		chr8	107673937	107677074	-	107677074	1	ANTISENSE		DOWN	1		0	0	0	0	0	1	DOWN	0.462458	-4.02151	CB - Male	0	0	0	1	0	0	0	0	0	0	1	0	1	0.181801	0.519187	CB - Female	0.519187	0.181801	CB - Female		CB		CES4A	0
ncRNA_intra_chr1_626		chr1	141848523	142014075	-	142014075	2	INTRAGENIC_SENSE		DOWN	1		0	0	0	1	0	2	DOWN	1.10274	-2.7897	Nuc - Female	0	0	0	0	0	0	1	0	0	0	0	1	1	6.77995	9.77997	CB - Female	9.77997	6.77995	CB - Female	NUC	CB	CB	CFH	0
ncRNA_inter_chr1_623		chr1	141787788	141857467	-	141857467	2	INTERGENIC		DOWN	1		0	0	0	0	0	1	DOWN	14.6225	-2.03031	Nuc - Female	0	0	0	0	0	0	1	0	0	0	0	1	1	204.269	181.418	CB - Female	181.418	204.269	CB - Female	NUC	CB	CB	CFHR2	32513
ncRNA_intra_chr1_618		chr1	141701058	141981577	-	141981577	2	INTRAGENIC_SENSE		DOWN	1		0	2	0	0	0	3	DOWN	95.8923	-1.84344	Nuc - Female	0	0	0	0	0	0	1	0	0	0	0	1	1	327.469	212.995	CB - Male	429.607	313.346	CB - Female	NUC	CB		CFHR2	0
ncRNA_inter_chr4_3043		chr4	8837714	8838562	-	8838562	1	INTERGENIC		DOWN	1		0	0	0	0	0	1	DOWN	2.89798	-6.67385	CB - Male	0	0	0	1	0	0	0	0	0	0	1	0	1	1.5777	2.28318	CB - Female	2.89798	0.461384	CB - Male		CB	CB	CHD7	42119
ncRNA_inter_chr5_4048		chr5	24087478	24091639	+	24087478	3	INTERGENIC		DOWN	1		0	0	0	0	0	1	DOWN	0.0405886	-14.3055	Nuc - Female	0	0	0	0	0	0	1	0	0	0	0	1	1	0.0155426	0.0314403	CB - Male	0.0405886	0.00173938	Nuc - Female				CHPF2	929	ABCF2	-4194
ncRNA_as_chr2_1550		chr2	91460701	91465293	-	91465293	1	ANTISENSE		DOWN	1		0	0	0	0	0	1	DOWN	20.8085	-2.40609	Nuc - Female	0	0	0	0	0	0	1	0	0	0	0	1	1	149.458	165.45	CB - Female	165.45	149.458	CB - Female	NUC	CB	CB	CKAP5	0
ncRNA_inter_chr8_6717		chr8	3707068	3708422	-	3708422	1	INTERGENIC		DOWN	1		0	0	0	0	0	1	DOWN	0.444161	-5.03185	Nuc - Female	0	0	0	0	0	0	1	0	0	0	0	1	1	0.312606	0.103579	CB - Female	0.444161	0.0853777	Nuc - Female				CLEC4G	7649
ncRNA_inter_chr9_8044		chr9	65136763	65141935	-	65141935	1	INTERGENIC		DOWN	1		0	0	0	0	0	1	DOWN	11.6447	-3.15009	CB - Female	0	0	0	0	0	0	0	0	1	0	0	1	1	3.85096	11.6447	CB - Female	11.6447	3.85096	CB - Female		CB		CLPX	132	CLPX	-132
ncRNA_as_chr10_9295		chr10	116018528	116020670	+	116018528	2	ANTISENSE		DOWN	1		0	0	0	0	0	1	DOWN	0.745851	-2.89236	NP - Male	0	0	1	0	0	0	0	0	0	0	1	0	1	0.507077	0.639173	Nuc - Male	0.745851	0.257864	NP - Male	NUC			CNOT2	0
ncRNA_inter_chr4_3158		chr4	41600571	41601424	+	41600571	1	INTERGENIC		DOWN	1		0	0	0	0	0	1	DOWN	1.36623	-10.1511	CBnPAs - Female	0	0	0	0	0	0	0	0	0	1	0	1	1	0.35167	0.722041	CBnPAs - Male	1.36623	0.1239	CBnPAs - Female				CNTFR	3105
ncRNA_intra_chr16_12989		chr16	4643617	4644700	-	4644700	1	INTRAGENIC_SENSE		DOWN	1		0	0	0	0	0	1	DOWN	1.00011	-1.99129	CBnPAs - Male	0	0	0	0	1	0	0	0	0	0	1	0	1	1.08333	1.35508	CBnPAs - Female	1.35508	1.08333	CBnPAs - Female			CBNPAS	CORO7,VASN	0
ncRNA_inter_chr15_12830		chr15	88659532	88667927	-	88667927	1	INTERGENIC		DOWN	1		0	0	0	0	0	1	DOWN	0.801909	-2.65407	CBnPAs - Male	0	0	0	0	1	0	0	0	0	0	1	0	1	0.652287	1.17748	CBnPAs - Female	1.17748	0.652287	CBnPAs - Female		CB	CBNPAS	CRELD2	2422
ncRNA_inter_chr3_2473		chr3	81721890	81723402	-	81723402	1	INTERGENIC		DOWN	1		0	0	0	0	0	1	DOWN	1.14281	-25.9347	CB - Male	0	0	0	1	0	0	0	0	0	0	1	0	1	0.352473	1.28371	CB - Female	1.28371	0.352473	CB - Female		CB	CB	CTSO	13136
ncRNA_intra_chr19_15009		chr19	39876322	39950241	-	39950241	2	INTRAGENIC_SENSE		DOWN	1		0	0	0	0	0	1	DOWN	0.631759	-31.5146	CB - Female	0	0	0	0	0	0	0	0	1	0	0	1	1	0.541457	2.39385	CBnPAs - Female	2.39385	0.541457	CBnPAs - Female		CB	CBNPAS	CYP2C40,CYP2C69	0
ncRNA_intra_chr19_15006		chr19	39723892	39965167	-	39965167	2	INTRAGENIC_SENSE		DOWN	1		0	2	0	1	0	4	DOWN	7.21165	-2.65969	Nuc - Female	0	0	0	0	0	0	1	0	0	0	0	1	1	57.733	104.578	CB - Female	104.578	57.733	CB - Female	NUC	CB	CB	CYP2C68,CYP2C40,CYP2C69	0
ncRNA_as_chr5_4733		chr5	146382913	146588841	+	146382913	3	ANTISENSE		DOWN	1	DOWN	1	0	0	0	0	2	DOWN	2.72506	-84.8658	CB - Female	0	0	0	0	0	0	0	0	1	0	0	1	1	0.224409	0.948024	CBnPAs - Female	2.72506	0.0248141	CB - Female				CYP3A44	0
ncRNA_inter_chr12_10412		chr12	25370810	25373156	+	25370810	2	INTERGENIC		DOWN	1		0	0	0	0	1	2	DOWN	6.40388	-2.27305	CB - Male	0	0	0	1	0	0	0	0	0	0	1	0	1	3.12946	6.40388	CB - Male	6.40388	3.12946	CB - Male	NUC	CB		CYS1	4151	CYS1	-4151
ncRNA_inter_chr13_11437		chr13	60569089	60582351	-	60582351	4	INTERGENIC		DOWN	1	UP	1	3	1	1	0	7	DOWN	3.96524	-3.11172	Nuc - Female	0	0	0	0	0	0	1	0	0	0	0	1	1	7.65407	12.1609	CBnPAs - Female	12.1609	7.65407	CBnPAs - Female		CB	CBNPAS	DAPK1	120957
ncRNA_inter_chr15_12504		chr15	39567636	39568539	-	39568539	1	INTERGENIC		DOWN	1		0	0	0	0	0	1	DOWN	1.1051	-6.09748	CBnPAs - Female	0	0	0	0	0	0	0	0	0	1	0	1	1	0.227003	0.848894	CBnPAs - Male	1.1051	0.141534	CBnPAs - Female				DCSTAMP	8937
ncRNA_inter_chr3_2556		chr3	90097942	90105720	+	90097942	1	INTERGENIC		DOWN	1		0	1	0	1	0	3	DOWN	2.20229	-2.38502	Nuc - Female	0	0	0	0	0	0	1	0	0	0	0	1	1	53.6319	76.2219	CB - Female	76.2219	53.6319	CB - Female	NUC	CB	CB	DENND4B	13356
ncRNA_inter_chr15_12538		chr15	55109405	55112339	-	55112339	3	INTERGENIC		DOWN	1		0	0	0	0	2	3	DOWN	1.03287	-3.1262	NP - Male	0	0	1	0	0	0	0	0	0	0	1	0	1	1.64292	2.34211	CB - Female	2.34211	1.64292	CB - Female				DEPTOR	18578
ncRNA_inter_chr15_12446		chr15	28090765	28091812	+	28090765	1	INTERGENIC		DOWN	1	DOWN	1	0	0	0	0	2	DOWN	0.910367	-12.0577	CB - Female	0	0	0	0	0	0	0	0	1	0	0	1	1	0.323368	0.346046	CB - Male	0.910367	0.0591478	CB - Female				DNAH5	41709
ncRNA_inter_chr18_14323		chr18	20768117	20771816	-	20771816	1	INTERGENIC		DOWN	1		0	0	0	0	0	1	DOWN	3.27754	-4.82424	CB - Female	0	0	0	0	0	0	0	0	1	0	0	1	1	2.01561	3.84517	CB - Male	3.84517	2.01561	CB - Male		CB		DSG2	5091
ncRNA_as_chr1_421		chr1	94805165	94807394	-	94807394	2	ANTISENSE		DOWN	1		0	0	0	1	0	2	DOWN	0.457945	-3.31769	Cyto - Female	0	0	0	0	0	1	0	0	0	0	0	1	1	0.245053	0.462198	Nuc - Female	0.462198	0.245053	Nuc - Female				DUSP28	0	RNPEPL1	-8
ncRNA_inter_chr12_10946		chr12	111831598	111839590	-	111839590	2	INTERGENIC		DOWN	1		0	0	0	0	0	1	DOWN	0.516565	-6.53848	Cyto - Male	1	0	0	0	0	0	0	0	0	0	1	0	1	0.777408	1.04423	CBnPAs - Male	1.41669	0.695547	CBnPAs - Female				DYNC1H1	15	DYNC1H1	-15
ncRNA_inter_chr15_12865		chr15	96094924	96117370	-	96117370	2	INTERGENIC		DOWN	1		0	0	0	1	0	2	DOWN	11.058	-1.78769	Nuc - Female	0	0	0	0	0	0	1	0	0	0	0	1	1	85.0977	78.4343	CB - Male	99.7367	82.3529	CB - Female	NUC	CB		E330033B04RIK	0	ARID2	-583
ncRNA_intra_chr2_1057		chr2	6121179	6126028	-	6126028	1	INTRAGENIC_SENSE		DOWN	1	UP	1	1	0	0	1	4	DOWN	62.2385	-2.40129	CB - Male	0	0	0	1	0	0	0	0	0	0	1	0	1	87.7567	115.682	CBnPAs - Female	115.682	87.7567	CBnPAs - Female	NUC	CB	CBNPAS	ECHDC3,A230108P19RIK	0
ncRNA_inter_chr10_9195		chr10	95273144	95277106	-	95277106	2	INTERGENIC		DOWN	1	DOWN	1	0	1	1	0	4	DOWN	4.16391	-3.41035	Cyto - Female	0	0	0	0	0	1	0	0	0	0	0	1	1	1.55449	1.81583	Cyto - Male	4.16391	1.22015	Cyto - Female				EEA1	126191
ncRNA_inter_chr10_9196		chr10	95281758	95284115	+	95281758	1	INTERGENIC		DOWN	1		0	0	0	0	0	1	DOWN	9.13897	-2.67972	CB - Female	0	0	0	0	0	0	0	0	1	0	0	1	1	3.58965	9.13897	CB - Female	9.13897	3.58965	CB - Female		CB		EEA1	119182
ncRNA_inter_chr10_9198		chr10	95284954	95304526	+	95284954	1	INTERGENIC		DOWN	1		0	0	0	1	0	2	DOWN	48.318	-2.00137	CB - Male	0	0	0	1	0	0	0	0	0	0	1	0	1	57.5776	91.1511	CBnPAs - Female	91.1511	57.5776	CBnPAs - Female	NUC	CB	CBNPAS	EEA1	98771
ncRNA_inter_chr10_9199		chr10	95299831	95301242	-	95301242	1	INTERGENIC		DOWN	1	UP	1	0	0	2	0	4	DOWN	1.91778	-14.5153	CB - Male	0	0	0	1	0	0	0	0	0	0	1	0	1	4.42148	6.25297	CBnPAs - Female	6.25297	4.42148	CBnPAs - Female			CBNPAS	EEA1	102055
ncRNA_inter_chr10_9207		chr10	95512511	95515818	+	95512511	1	INTERGENIC		DOWN	1		0	0	0	0	0	1	DOWN	0.067245	-3.23517	Nuc - Female	0	0	0	0	0	0	1	0	0	0	0	1	1	0.502405	0.525227	CB - Female	0.565564	0.419356	CB - Male	NUC	CB	CB	EEA1	4360
ncRNA_inter_chr10_9209		chr10	95685963	95694452	-	95694452	3	INTERGENIC		DOWN	1		0	2	0	0	0	3	DOWN	0.0550484	-13.3949	NP - Female	0	0	0	0	0	0	0	1	0	0	0	1	1	0.0217117	0.0172418	CB - Male	0.0632981	0.0176893	Cyto - Female				EEA1	177812
ncRNA_inter_chr10_9211		chr10	95726978	95727775	+	95726978	1	INTERGENIC		DOWN	1		0	0	0	0	0	1	DOWN	2.89566	-5.81025	CB - Female	0	0	0	0	0	0	0	0	1	0	0	1	1	0.533424	2.89566	CB - Female	2.89566	0.533424	CB - Female		CB	CB	EEA1	218827
ncRNA_inter_chr11_9506		chr11	16536059	16536689	-	16536689	1	INTERGENIC		DOWN	1		0	0	0	0	0	1	DOWN	2.40974	-6.51627	CB - Female	0	0	0	0	0	0	0	0	1	0	0	1	1	7.91968	6.2334	CB - Male	6.2334	7.91968	CB - Male		CB	CB	EGFR	115517
ncRNA_inter_chr12_10916		chr12	109604140	109608420	+	109604140	2	INTERGENIC		DOWN	1	DOWN	1	1	0	0	0	3	DOWN	0.760674	-14.6613	CBnPAs - Male	0	0	0	0	1	0	0	0	0	0	1	0	1	0.374035	0.593793	CBnPAs - Female	0.760674	0.0411634	CBnPAs - Male				EML1	943
ncRNA_inter_chr17_14146		chr17	83729147	83732303	+	83729147	3	INTERGENIC		DOWN	1		0	0	0	0	0	1	DOWN	0.47529	-22.4596	Nuc - Female	0	0	0	0	0	0	1	0	0	0	0	1	1	0.312948	0.206239	NP - Male	0.47529	0.0187136	Nuc - Female				EML4	17968
ncRNA_inter_chr7_6620		chr7	139900226	139903081	+	139900226	1	INTERGENIC		DOWN	1		0	0	0	0	0	1	DOWN	3.46572	-6.4589	CB - Male	0	0	0	1	0	0	0	0	0	0	1	0	1	3.02392	3.44083	CB - Female	3.46572	0.574405	CB - Male		CB		FAM53B	686
ncRNA_inter_chr8_7550		chr8	122795506	122796162	+	122795506	1	INTERGENIC		DOWN	1		0	0	0	0	0	1	DOWN	1.007	-6.68298	CB - Male	0	0	0	1	0	0	0	0	0	0	1	0	1	0.299765	0.60197	CBnPAs - Female	1.007	0.161341	CB - Male		CB		FAM92B	94138
ncRNA_inter_chr13_11200		chr13	36673941	36677091	-	36677091	1	INTERGENIC		DOWN	1		0	1	0	0	0	2	DOWN	0.32437	-13.2015	NP - Female	0	0	0	0	0	0	0	1	0	0	0	1	1	0.446893	1.16736	CB - Female	1.16736	0.446893	CB - Female		CB		FARS2	44478
ncRNA_inter_chr13_11201		chr13	36686166	36691018	-	36691018	1	INTERGENIC		DOWN	1	DOWN	1	0	0	0	0	2	DOWN	0.878976	-8.98428	CBnPAs - Male	0	0	0	0	1	0	0	0	0	0	1	0	1	1.24047	2.07144	CBnPAs - Female	2.07144	1.24047	CBnPAs - Female		CB	CBNPAS	FARS2	56703
ncRNA_inter_chr13_11204		chr13	36695868	36697613	-	36697613	1	INTERGENIC		DOWN	1	DOWN	1	0	0	0	0	2	DOWN	0.281913	-28.547	CBnPAs - Male	0	0	0	0	1	0	0	0	0	0	1	0	1	0.377182	0.395411	CBnPAs - Female	0.395411	0.377182	CBnPAs - Female			CBNPAS	FARS2	66405
ncRNA_inter_chr5_4708		chr5	143656997	143664687	+	143656997	2	INTERGENIC		DOWN	1		0	0	0	0	0	1	DOWN	0.340857	-3.1817	CB - Female	0	0	0	0	0	0	0	0	1	0	0	1	1	0.137537	0.35327	CB - Male	0.35327	0.137537	CB - Male		CB		FBXL18	81	FBXL18	-81
ncRNA_as_chr14_12111		chr14	63787126	63853911	+	63787126	2	ANTISENSE		DOWN	1		0	0	0	1	0	2	DOWN	2.16355	-3.91733	CBnPAs - Male	0	0	0	0	1	0	0	0	0	0	1	0	1	0.830106	2.72324	CB - Male	2.72324	0.830106	CB - Male		CB		FDFT1,NEIL2,GATA4	0
ncRNA_inter_chr3_2482		chr3	82808237	82809265	-	82809265	1	INTERGENIC		DOWN	1		0	0	0	0	0	1	DOWN	1.34712	-8.94136	Nuc - Male	0	1	0	0	0	0	0	0	0	0	1	0	1	0.562995	0.732055	CB - Male	1.34712	0.154894	Nuc - Male	NUC			FGG	2553	FGG	-2553
ncRNA_inter_chr8_6946		chr8	42239276	42259402	+	42239276	4	INTERGENIC		DOWN	1	DOWN	1	0	1	3	0	6	DOWN	1.16479	-18.3412	CB - Female	0	0	0	0	0	0	0	0	1	0	0	1	1	0.10574	0.392872	NP - Female	1.16479	0.0656593	CB - Female				FGL1	17386
ncRNA_inter_chr8_6955		chr8	42300737	42301708	-	42301708	1	INTERGENIC		DOWN	1	DOWN	1	0	0	0	0	2	DOWN	0.430348	-43.3845	Nuc - Female	0	0	0	0	0	0	1	0	0	0	0	1	1	0.190251	0.445157	CB - Male	1.32	0.15875	Nuc - Male			CB	FGL1	228
ncRNA_as_chr4_3804		chr4	141488231	141490019	+	141488231	1	ANTISENSE		DOWN	1		0	0	0	0	0	1	DOWN	0.250408	-17.4904	CBnPAs - Female	0	0	0	0	0	0	0	0	0	1	0	1	1	0.190796	0.0965555	CB - Female	0.250408	0.0113863	CBnPAs - Female				FHAD1	0
ncRNA_as_chr7_6440		chr7	108986870	108995913	+	108986870	2	ANTISENSE		DOWN	1		0	0	0	0	0	1	DOWN	12.057	-2.45566	CB - Male	0	0	0	1	0	0	0	0	0	0	1	0	1	9.51283	13.7211	CB - Female	13.7211	9.51283	CB - Female	NUC	CB		FOLR2	0	INPPL1	-131
ncRNA_inter_chr12_10595		chr12	58616309	58625846	+	58616309	2	INTERGENIC		DOWN	1		0	0	1	1	3	6	DOWN	2.4421	-4.35548	CB - Male	0	0	0	1	0	0	0	0	0	0	1	0	1	0.922023	3.86414	CB - Female	3.86414	0.922023	CB - Female		CB		FOXA1	15773
ncRNA_inter_chr2_1830		chr2	147762242	147866055	-	147866055	13	INTERGENIC		DOWN	1		0	0	0	1	2	4	DOWN	183.888	-2.22393	Nuc - Female	0	0	0	0	0	0	1	0	0	0	0	1	1	1201.72	1844.81	CB - Female	1844.81	1201.72	CB - Female	NUC	CB		FOXA2	2558
ncRNA_inter_chr12_10816		chr12	100793237	100793944	-	100793944	1	INTERGENIC		DOWN	1		0	0	0	0	0	1	DOWN	3.16797	-4.84093	Nuc - Male	0	1	0	0	0	0	0	0	0	0	1	0	1	39.8079	40.6842	CB - Female	40.6842	39.8079	CB - Female	NUC	CB	CB	FOXN3	104954
ncRNA_inter_chr17_13967		chr17	48061686	48065583	+	48061686	3	INTERGENIC		DOWN	1		0	0	0	0	0	1	DOWN	0.432205	-4.28854	Nuc - Female	0	0	0	0	0	0	1	0	0	0	0	1	1	1.04115	1.04382	CB - Male	1.58574	0.712948	CB - Female		CB	CB	FOXP4	106	FOXP4	-106
ncRNA_inter_chr8_6865		chr8	32375970	32377755	+	32375970	1	INTERGENIC		DOWN	1		0	0	0	0	0	1	DOWN	0.291193	-37.9324	Cyto - Female	0	0	0	0	0	1	0	0	0	0	0	1	1	0.410337	0.332148	NP - Female	0.816258	0.134081	NP - Male				FUT10	3575
ncRNA_inter_chr13_11333		chr13	47706300	47707284	-	47707284	1	INTERGENIC		DOWN	1		0	0	0	0	0	1	DOWN	1.08198	-4.64257	CB - Female	0	0	0	0	0	0	0	0	1	0	0	1	1	0.633227	0.564768	CB - Male	1.08198	0.236437	CB - Female		CB		G630093K05RIK	298520
ncRNA_inter_chr18_14341		chr18	21277381	21281058	-	21281058	1	INTERGENIC		DOWN	1		0	0	0	1	1	3	DOWN	9.42889	-2.42646	CB - Male	0	0	0	1	0	0	0	0	0	0	1	0	1	4.27829	9.42889	CB - Male	9.42889	4.27829	CB - Male		CB		GAREM	4785
ncRNA_inter_chr9_8122		chr9	77648503	77699726	-	77699726	8	INTERGENIC		DOWN	1	DOWN	1	2	3	4	4	15	DOWN	4.23732	-7.64502	Nuc - Female	0	0	0	0	0	0	1	0	0	0	0	1	1	27.0805	41.7171	CBnPAs - Male	41.7171	27.0805	CBnPAs - Male		CB	CBNPAS	GCLC	6208
ncRNA_inter_chr11_9948		chr11	84684326	84689639	+	84684326	2	INTERGENIC		DOWN	1		0	0	0	1	0	2	DOWN	1.30456	-1.90133	Nuc - Female	0	0	0	0	0	0	1	0	0	0	0	1	1	3.10824	3.7658	CB - Female	3.7658	3.10824	CB - Female	NUC	CB	CB	GGNBP2	87	GGNBP2	-87
ncRNA_inter_chrX_15256		chrX	11860780	11915273	+	11860780	3	INTERGENIC		DOWN	1		0	0	0	0	0	1	DOWN	3.79499	-3.14756	CB - Female	0	0	0	0	0	0	0	0	1	0	0	1	1	1.29635	3.79499	CB - Female	3.79499	1.29635	CB - Female		CB		GM14635	1632
ncRNA_inter_chr9_8100		chr9	74576963	74664704	-	74664704	2	INTERGENIC		DOWN	1	UP	1	0	1	2	0	5	DOWN	1.43921	-3.55128	CB - Female	0	0	0	0	0	0	0	0	1	0	0	1	1	0.461786	1.05821	CBnPAs - Female	1.43921	0.452404	CB - Female		CB		GM16551	31540
ncRNA_inter_chr17_13985		chr17	49381209	49385919	-	49385919	1	INTERGENIC		DOWN	1		0	0	0	0	0	1	DOWN	3.17553	-6.75392	CB - Female	0	0	0	0	0	0	0	0	1	0	0	1	1	1.93547	5.65958	CB - Male	5.65958	1.93547	CB - Male	NUC	CB	CB	GM17830	57885
ncRNA_inter_chr4_3165		chr4	42085214	42209253	+	42085214	3	INTERGENIC		DOWN	1		0	0	0	0	0	1	DOWN	4.42077	-2.26574	Nuc - Female	0	0	0	0	0	0	1	0	0	0	0	1	1	43.2409	54.8487	CB - Male	59.9309	36.2352	CB - Female	NUC	CB	CB	GM3893,CCL27B	0
ncRNA_intra_chr1_606		chr1	141518435	141670504	-	141670504	2	INTRAGENIC_SENSE		DOWN	1		0	0	0	0	0	1	DOWN	23.0927	-2.51824	CB - Female	0	0	0	0	0	0	0	0	1	0	0	1	1	13.7965	19.5008	CB - Male	23.0927	9.83008	CB - Female		CB		GM4788	0
ncRNA_intra_chr18_14532		chr18	60384957	60417367	+	60384957	2	INTRAGENIC_SENSE		DOWN	1		0	0	0	1	0	2	DOWN	4.19274	-3.14486	Nuc - Female	0	0	0	0	0	0	1	0	0	0	0	1	1	29.2578	45.464	CB - Male	45.464	29.2578	CB - Male	NUC	CB		GM4951	0
ncRNA_inter_chr2_1936		chr2	160072222	160078686	+	160072222	1	INTERGENIC		DOWN	1		0	0	0	1	0	2	DOWN	31.0489	-4.46524	CB - Female	0	0	0	0	0	0	0	0	1	0	0	1	1	7.07666	31.0489	CB - Female	31.0489	7.07666	CB - Female		CB		GM826	58451
ncRNA_inter_chr19_15137		chr19	55133786	55136371	-	55136371	1	INTERGENIC		DOWN	1		0	1	0	1	0	3	DOWN	0.218923	-19.1115	Nuc - Female	0	0	0	0	0	0	1	0	0	0	0	1	1	4.45602	2.30561	CB - Male	2.53276	0.903537	CB - Female		CB		GPAM	7853
ncRNA_inter_chr17_14014		chr17	57372939	57374292	+	57372939	1	INTERGENIC		DOWN	1		0	0	1	1	0	3	DOWN	13.3669	-2.14635	CBnPAs - Male	0	0	0	0	1	0	0	0	0	0	1	0	1	10.1748	14.5914	CBnPAs - Female	14.5914	10.1748	CBnPAs - Female		CB	CBNPAS	GPR108	46
ncRNA_inter_chr13_11412		chr13	55539454	55545916	+	55539454	1	INTERGENIC		DOWN	1	DOWN	1	0	0	1	0	3	DOWN	0.967253	-14.1241	Nuc - Female	0	0	0	0	0	0	1	0	0	0	0	1	1	4.21538	7.56878	CBnPAs - Male	7.79307	3.42243	CBnPAs - Female		CB		GRK6	517
ncRNA_inter_chr8_7570		chr8	122884103	122885048	+	122884103	1	INTERGENIC		DOWN	1		0	0	0	0	0	1	DOWN	1.16047	-4.97923	CBnPAs - Male	0	0	0	0	1	0	0	0	0	0	1	0	1	0.792416	1.49428	CBnPAs - Female	1.49428	0.792416	CBnPAs - Female			CBNPAS	GSE1	127718
ncRNA_inter_chr8_7571		chr8	122887819	122889700	+	122887819	1	INTERGENIC		DOWN	1		0	0	0	0	0	1	DOWN	1.9165	-2.69668	CBnPAs - Female	0	0	0	0	0	0	0	0	0	1	0	1	1	0.645944	1.9165	CBnPAs - Female	1.9165	0.645944	CBnPAs - Female			CBNPAS	GSE1	123066
ncRNA_inter_chr8_7582		chr8	122921766	122924574	+	122921766	1	INTERGENIC		DOWN	1		0	0	0	0	0	1	DOWN	2.17219	-2.10095	CBnPAs - Female	0	0	0	0	0	0	0	0	0	1	0	1	1	0.904047	2.17219	CBnPAs - Female	2.17219	0.904047	CBnPAs - Female		CB	CBNPAS	GSE1	88192
ncRNA_inter_chr8_7585		chr8	122931295	122932908	+	122931295	1	INTERGENIC		DOWN	1		0	0	0	0	0	1	DOWN	3.8384	-2.47563	CBnPAs - Female	0	0	0	0	0	0	0	0	0	1	0	1	1	1.34625	3.8384	CBnPAs - Female	3.8384	1.34625	CBnPAs - Female		CB	CBNPAS	GSE1	79858
ncRNA_inter_chr8_7589		chr8	122944661	122945855	+	122944661	1	INTERGENIC		DOWN	1		0	0	0	0	0	1	DOWN	0.846381	-2.94783	CBnPAs - Female	0	0	0	0	0	0	0	0	0	1	0	1	1	0.251085	0.846381	CBnPAs - Female	0.846381	0.251085	CBnPAs - Female		CB	CBNPAS	GSE1	66911
ncRNA_inter_chr8_7591		chr8	122947461	122949065	+	122947461	1	INTERGENIC		DOWN	1		0	0	0	0	0	1	DOWN	0.940606	-4.88393	CBnPAs - Male	0	0	0	0	1	0	0	0	0	0	1	0	1	0.671487	1.57082	CBnPAs - Female	1.57082	0.671487	CBnPAs - Female			CBNPAS	GSE1	63701
ncRNA_inter_chr8_7596		chr8	122964620	122966146	+	122964620	1	INTERGENIC		DOWN	1		0	0	0	0	0	1	DOWN	0.654315	-4.37094	CBnPAs - Male	0	0	0	0	1	0	0	0	0	0	1	0	1	0.405774	0.856964	CBnPAs - Female	0.856964	0.405774	CBnPAs - Female			CBNPAS	GSE1	46620
ncRNA_inter_chr4_3604		chr4	119425151	119427169	+	119425151	1	INTERGENIC		DOWN	1		0	0	0	0	0	1	DOWN	0.441977	-4.19384	Nuc - Female	0	0	0	0	0	0	1	0	0	0	0	1	1	6.28526	7.13899	CB - Female	7.13899	6.28526	CB - Female		CB	CB	HIVEP3	60114
ncRNA_inter_chr11_9938		chr11	83658518	83662472	-	83662472	1	INTERGENIC		DOWN	1		0	0	0	0	1	2	DOWN	7.00119	-2.27653	Nuc - Female	0	0	0	0	0	0	1	0	0	0	0	1	1	13.2739	13.627	CB - Male	13.627	13.2739	CB - Male	NUC	CB		HNF1B	1899	HNF1B	-1899
ncRNA_as_chr11_9812		chr11	63732428	63734949	+	63732428	1	ANTISENSE		DOWN	1		0	0	1	1	0	3	DOWN	10.2612	-2.05769	CB - Female	0	0	0	0	0	0	0	0	1	0	0	1	1	5.88042	9.4889	CB - Male	10.2612	5.32179	CB - Female		CB	CB	HS3ST3B1	0
ncRNA_inter_chr1_147		chr1	36112149	36113253	-	36113253	1	INTERGENIC		DOWN	1		0	1	0	0	0	2	DOWN	0.540288	-9.73803	CB - Male	0	0	0	1	0	0	0	0	0	0	1	0	1	0.115302	0.424754	CB - Female	0.540288	0.0555113	CB - Male			CB	HS6ST1	11992
ncRNA_as_chr13_11029		chr13	8960061	8961081	-	8961081	1	ANTISENSE		DOWN	1		0	0	0	0	0	1	DOWN	0.0889274	-4.92446	CBnPAs - Female	0	0	0	0	0	0	0	0	0	1	0	1	1	0.0285106	0.0370008	CBnPAs - Male	0.0889274	0.0154633	CBnPAs - Female			CBNPAS	IDI2	0
ncRNA_inter_chr1_692		chr1	156910578	156930486	-	156930486	7	INTERGENIC		DOWN	1		0	0	0	1	0	2	DOWN	1.78888	-5.32831	NP - Male	0	0	1	0	0	0	0	0	0	0	1	0	1	3.6385	6.17421	CB - Female	6.17421	3.6385	CB - Female		CB		IER5	13011
ncRNA_inter_chr6_5854		chr6	148780065	148781952	+	148780065	1	INTERGENIC		DOWN	1		0	0	0	0	0	1	DOWN	2.37381	-4.24666	NP - Male	0	0	1	0	0	0	0	0	0	0	1	0	1	1.49685	1.77923	CB - Male	2.45484	1.49173	CB - Female				IPO8	77	IPO8	-77
ncRNA_inter_chr12_10753		chr12	88229976	88232168	+	88229976	1	INTERGENIC		DOWN	1		0	0	0	0	0	1	DOWN	5.36442	-2.96996	CB - Male	0	0	0	1	0	0	0	0	0	0	1	0	1	2.14437	4.94176	CB - Female	5.36442	2.04868	CB - Male	NUC	CB	CB	IRF2BPL	4213	IRF2BPL	-4213
ncRNA_inter_chr12_10754		chr12	88231010	88233510	-	88233510	2	INTERGENIC		DOWN	1	DOWN	1	0	0	0	0	2	DOWN	0.245406	-12.4292	Cyto - Female	0	0	0	0	0	1	0	0	0	0	0	1	1	0.170094	0.128372	Nuc - Male	0.394232	0.108123	NP - Female				IRF2BPL	5247
ncRNA_inter_chr12_10758		chr12	88245126	88246596	+	88245126	1	INTERGENIC		DOWN	1		0	0	0	0	0	1	DOWN	0.19014	-37.6088	CBnPAs - Male	0	0	0	0	1	0	0	0	0	0	1	0	1	0.117532	0.235533	CBnPAs - Female	0.235533	0.117532	CBnPAs - Female				IRF2BPL	19363
ncRNA_inter_chr2_1996		chr2	167015477	167018019	+	167015477	2	INTERGENIC		DOWN	1	DOWN	1	0	2	1	0	5	DOWN	0.384178	-3.24268	Nuc - Female	0	0	0	0	0	0	1	0	0	0	0	1	1	0.154032	0.239316	CB - Female	0.384178	0.12995	Nuc - Female	NUC			KCNB1	1160	KCNB1	-1160
ncRNA_inter_chr11_10069		chr11	100600114	100601240	+	100600114	1	INTERGENIC		DOWN	1		0	0	0	0	0	1	DOWN	0.98939	-4.00657	CB - Female	0	0	0	0	0	0	0	0	1	0	0	1	1	0.264408	0.98939	CB - Female	0.98939	0.264408	CB - Female		CB	CB	KCNH4	452
ncRNA_as_chr18_14461		chr18	45712536	45717311	-	45717311	1	ANTISENSE		DOWN	1	DOWN	1	0	0	0	0	2	DOWN	6.55539	-2.74478	CB - Female	0	0	0	0	0	0	0	0	1	0	0	1	1	2.64196	4.55459	CB - Male	6.55539	2.54364	CB - Female	NUC	CB	CB	KCNN2	2497	KCNN2	-2497
ncRNA_as_chr18_14456		chr18	45577948	45690162	-	45690162	6	ANTISENSE		DOWN	1		0	2	0	1	0	4	DOWN	0.977456	-3.39504	CB - Male	0	0	0	1	0	0	0	0	0	0	1	0	1	0.570059	0.87476	CB - Female	0.977456	0.31274	CB - Male		CB		KCNN2	29646
ncRNA_as_chr18_14458		chr18	45694691	45696377	-	45696377	1	ANTISENSE		DOWN	1		0	0	0	0	0	1	DOWN	0.368236	-5.37293	CBnPAs - Male	0	0	0	0	1	0	0	0	0	0	1	0	1	0.0747951	0.0982501	CBnPAs - Female	0.368236	0.063667	CBnPAs - Male			CBNPAS	KCNN2	23431
ncRNA_as_chr18_14459		chr18	45705137	45708040	-	45708040	1	ANTISENSE		DOWN	1		0	0	0	0	0	1	DOWN	3.17202	-2.87091	CB - Female	0	0	0	0	0	0	0	0	1	0	0	1	1	1.5452	2.83661	CB - Male	3.17202	1.16994	CB - Female		CB	CB	KCNN2	11768
ncRNA_as_chr9_8428		chr9	122927767	122930555	-	122930555	1	ANTISENSE		DOWN	1		0	0	0	0	0	1	DOWN	3.92844	-2.29019	Nuc - Female	0	0	0	0	0	0	1	0	0	0	0	1	1	10.0481	11.9928	CB - Female	11.9928	10.0481	CB - Female	NUC	CB	CB	KIF15,TMEM42	0
ncRNA_inter_chr12_10244		chr12	3343734	3344909	-	3344909	1	INTERGENIC		DOWN	1		0	0	0	0	0	1	DOWN	0.984554	-3.86315	CB - Female	0	0	0	0	0	0	0	0	1	0	0	1	1	0.271129	0.984554	CB - Female	0.984554	0.271129	CB - Female		CB		KIF3C	20223
ncRNA_intra_chr16_13152		chr16	23019191	23065404	+	23019191	2	INTRAGENIC_SENSE		DOWN	1		0	0	0	0	0	1	DOWN	20.1597	-2.36159	CBnPAs - Male	0	0	0	0	1	0	0	0	0	0	1	0	1	16.3303	35.0986	CBnPAs - Female	35.0986	16.3303	CBnPAs - Female		CB	CBNPAS	KNG2,KNG1	0
ncRNA_inter_chr7_6182		chr7	54090498	54094561	-	54094561	1	INTERGENIC		DOWN	1		0	0	0	2	0	3	DOWN	1.12246	-2.45459	Nuc - Female	0	0	0	0	0	0	1	0	0	0	0	1	1	2.1518	3.98925	CB - Female	3.98925	2.1518	CB - Female	NUC	CB	CB	LDHA	6613
ncRNA_inter_chr15_12904		chr15	99706011	99723053	-	99723053	6	INTERGENIC		DOWN	1		0	0	1	1	1	4	DOWN	7.52733	-2.91077	NP - Male	0	0	1	0	0	0	0	0	0	0	1	0	1	14.5572	23.4865	CB - Female	23.4865	14.5572	CB - Female	NUC	CB		LIMA1	125
ncRNA_inter_chr3_2519		chr3	88308202	88310313	-	88310313	1	INTERGENIC		DOWN	1		0	0	0	0	0	1	DOWN	4.14073	-3.32531	CB - Female	0	0	0	0	0	0	0	0	1	0	0	1	1	1.76999	2.44563	CB - Male	4.14073	1.33512	CB - Female	NUC	CB	CB	LMNA	929
ncRNA_inter_chr17_13702		chr17	17635092	17635828	+	17635092	1	INTERGENIC		DOWN	1		0	0	0	0	0	1	DOWN	4.26423	-4.02478	CB - Male	0	0	0	1	0	0	0	0	0	0	1	0	1	2.29813	2.42726	CB - Female	4.26423	1.15645	CB - Male		CB	CB	LNPEP	28859
ncRNA_inter_chr6_5402		chr6	94667778	94669997	+	94667778	2	INTERGENIC		DOWN	1		0	0	1	1	1	4	DOWN	0.348132	-43.3469	NP - Female	0	0	0	0	0	0	0	1	0	0	0	1	1	0.381108	0.593984	CBnPAs - Male	0.609718	0.216118	CBnPAs - Female			CBNPAS	LRIG1	17640
ncRNA_as_chr15_12680		chr15	74997734	75146396	-	75146396	2	ANTISENSE		DOWN	1		0	0	0	0	0	1	DOWN	1.17241	-10.7461	CB - Male	0	0	0	1	0	0	0	0	0	0	1	0	1	0.742214	0.989441	CB - Female	1.17241	0.122371	CB - Male		CB	CB	LY6F	0
ncRNA_inter_chr13_11215		chr13	37629656	37632694	+	37629656	3	INTERGENIC		DOWN	1		0	0	0	1	0	2	DOWN	0.624001	-5.47854	Cyto - Female	0	0	0	0	0	1	0	0	0	0	0	1	1	0.249012	0.180215	CB - Male	0.624001	0.109768	Cyto - Female				LY86	118752
ncRNA_inter_chr13_11216		chr13	37634273	37641581	+	37634273	2	INTERGENIC		DOWN	1		0	0	0	1	2	4	DOWN	0.730174	-3.45108	Cyto - Male	1	0	0	0	0	0	0	0	0	0	1	0	1	2.43493	2.60324	CB - Female	2.60324	2.43493	CB - Female		CB		LY86	123369
ncRNA_inter_chr8_7491		chr8	118161999	118162410	-	118162410	1	INTERGENIC		DOWN	1		0	0	0	0	0	1	DOWN	2.73766	-3.37494	CB - Female	0	0	0	0	0	0	0	0	1	0	0	1	1	0.859093	2.73766	CB - Female	2.73766	0.859093	CB - Female		CB	CB	MAF	64743
ncRNA_inter_chr8_7502		chr8	118184074	118192720	-	118192720	1	INTERGENIC		DOWN	1		0	0	0	0	0	1	DOWN	0.846375	-6.47191	Nuc - Female	0	0	0	0	0	0	1	0	0	0	0	1	1	5.42739	9.92911	CB - Female	9.92911	5.42739	CB - Female		CB		MAF	34433
ncRNA_inter_chr13_11665		chr13	104304956	104309541	-	104309541	1	INTERGENIC		DOWN	1		0	0	0	0	0	1	DOWN	1.09032	-5.908	CBnPAs - Male	0	0	0	0	1	0	0	0	0	0	1	0	1	1.78667	4.63194	CB - Male	4.63194	1.78667	CB - Male		CB		MAST4	180385
ncRNA_inter_chr2_1669		chr2	119716695	119717589	+	119716695	1	INTERGENIC		DOWN	1		0	0	0	0	0	1	DOWN	26.265	-1.86849	CB - Female	0	0	0	0	0	0	0	0	1	0	0	1	1	17.872	24.6944	CB - Male	26.265	15.1127	CB - Female	NUC	CB	CB	MGA	5375
ncRNA_inter_chr19_15080		chr19	45858092	45859558	+	45858092	1	INTERGENIC		DOWN	1		0	0	0	0	1	2	DOWN	1.21279	-2.9368	Nuc - Female	0	0	0	0	0	0	1	0	0	0	0	1	1	1.04085	1.55584	CB - Male	1.78922	1.0062	CB - Female	NUC		CB	MGEA5	312	MGEA5	-312
ncRNA_inter_chr7_6637		chr7	144326633	144329150	+	144326633	2	INTERGENIC		DOWN	1		0	0	0	0	0	1	DOWN	0.651805	-4.21938	CBnPAs - Male	0	0	0	0	1	0	0	0	0	0	1	0	1	0.211134	0.596889	CBnPAs - Female	0.651805	0.139411	CBnPAs - Male			CBNPAS	MGMT	6763
ncRNA_inter_chrX_15547		chrX	166432364	166436630	+	166432364	1	INTERGENIC		DOWN	1		0	2	0	0	0	3	DOWN	18.1158	-28.7375	CBnPAs - Female	0	0	0	0	0	0	0	0	0	1	0	1	1	0.583351	18.1158	CBnPAs - Female	18.1158	0.583351	CBnPAs - Female				MID1	3636
ncRNA_inter_chr18_14604		chr18	65403834	65412334	-	65412334	1	INTERGENIC		DOWN	1	DOWN	2	1	0	0	0	4	DOWN	14.0784	-2.2467	Nuc - Female	0	0	0	0	0	0	1	0	0	0	0	1	1	33.4585	39.8388	CB - Female	39.8388	33.4585	CB - Female	NUC	CB	CB	MIR122	0
ncRNA_inter_chr14_12291		chr14	115440347	115453505	+	115440347	4	INTERGENIC		DOWN	1	UP	1	0	1	0	0	3	DOWN	6.01896	-2.44992	Nuc - Female	0	0	0	0	0	0	1	0	0	0	0	1	1	7.3491	8.85051	CB - Female	8.85051	7.3491	CB - Female	NUC	CB		MIR17,MIR18,MIR19A,MIR20A,MIR19B-1,MIR17HG,MIR92-1	0
ncRNA_inter_chr7_5879		chr7	3198399	3199770	-	3199770	1	INTERGENIC		DOWN	1		0	0	0	0	0	1	DOWN	1.94667	-5.22924	CB - Female	0	0	0	0	0	0	0	0	1	0	0	1	1	0.400056	1.94667	CB - Female	1.94667	0.400056	CB - Female		CB	CB	MIR290A	18857
ncRNA_inter_chr1_113		chr1	23329871	23331364	+	23329871	1	INTERGENIC		DOWN	1	DOWN	1	0	0	0	0	2	DOWN	0.0342307	-13.7613	Nuc - Female	0	0	0	0	0	0	1	0	0	0	0	1	1	0.116065	0.151062	CB - Female	0.151062	0.116065	CB - Female		CB		MIR30C-2	31249
ncRNA_inter_chr16_13436		chr16	77562541	77563601	+	77562541	1	INTERGENIC		DOWN	1		0	0	0	0	0	1	DOWN	1.94234	-3.48196	NP - Male	0	0	1	0	0	0	0	0	0	0	1	0	1	15.6039	14.7188	CB - Female	14.7188	15.6039	CB - Female	NUC	CB	CB	MIR99AHG	3869
ncRNA_inter_chr9_7858		chr9	41362914	41364705	+	41362914	1	INTERGENIC		DOWN	1		0	0	0	0	0	1	DOWN	3.60211	-2.41807	CB - Female	0	0	0	0	0	0	0	0	1	0	0	1	1	1.60086	3.60211	CB - Female	3.60211	1.60086	CB - Female		CB	CB	MIRLET7A-2	18021
ncRNA_intra_chr5_4348		chr5	89154352	89156724	+	89154352	1	INTRAGENIC_SENSE		DOWN	1		0	0	0	0	0	1	DOWN	4.65188	-2.7748	Nuc - Female	0	0	0	0	0	0	1	0	0	0	0	1	1	31.2764	30.2809	CB - Male	30.2809	31.2764	CB - Male	NUC	CB	CB	MOB1B	0
ncRNA_as_chr8_7333		chr8	96701623	96705145	-	96705145	1	ANTISENSE		DOWN	1	DOWN	2	0	3	0	0	6	DOWN	1.33371	-7.4433	Cyto - Male	1	0	0	0	0	0	0	0	0	0	1	0	1	0.364238	0.634364	CB - Female	1.33371	0.132467	Cyto - Male				MT1	0
ncRNA_inter_chr9_8185		chr9	89205516	89206324	+	89205516	1	INTERGENIC		DOWN	1		0	0	0	0	0	1	DOWN	29.8876	-2.16932	CB - Female	0	0	0	0	0	0	0	0	1	0	0	1	1	14.5258	29.8876	CB - Female	29.8876	14.5258	CB - Female		CB	CB	MTHFS	70454
ncRNA_inter_chr15_12562		chr15	58997944	59003998	+	58997944	1	INTERGENIC		DOWN	1		0	0	0	0	0	1	DOWN	14.3867	-11.083	CB - Female	0	0	0	0	0	0	0	0	1	0	0	1	1	3.56583	14.9854	CBnPAs - Female	14.9854	3.56583	CBnPAs - Female		CB		MTSS1	84364
ncRNA_inter_chr15_12563		chr15	59004090	59012171	+	59004090	1	INTERGENIC		DOWN	1		0	0	0	0	0	1	DOWN	9.74426	-8.89285	CB - Female	0	0	0	0	0	0	0	0	1	0	0	1	1	4.38179	11.4019	CBnPAs - Female	11.4019	4.38179	CBnPAs - Female		CB		MTSS1	90510
ncRNA_inter_chr15_12565		chr15	59020750	59021886	+	59020750	1	INTERGENIC		DOWN	1		0	0	0	0	0	1	DOWN	0.465802	-6.9199	CBnPAs - Female	0	0	0	0	0	0	0	0	0	1	0	1	1	0.0562411	0.465802	CBnPAs - Female	0.465802	0.0562411	CBnPAs - Female			CBNPAS	MTSS1	107170
ncRNA_as_chr4_3298		chr4	61545496	61764428	+	61545496	5	ANTISENSE		DOWN	1		0	2	0	1	2	6	DOWN	660.913	-2.08066	NP - Male	0	0	1	0	0	0	0	0	0	0	1	0	1	485.379	651.583	CB - Male	660.913	320.748	NP - Male	NUC	CB	CB	MUP20,MUP3	0
ncRNA_inter_chr1_49		chr1	13374674	13376024	-	13376024	1	INTERGENIC		DOWN	1		0	0	0	0	0	1	DOWN	0.185795	-8.96423	CBnPAs - Female	0	0	0	0	0	0	0	0	0	1	0	1	1	0.0173343	0.185795	CBnPAs - Female	0.185795	0.0173343	CBnPAs - Female				NCOA2	10511
ncRNA_inter_chr1_52		chr1	13383102	13385131	-	13385131	1	INTERGENIC		DOWN	1		0	0	0	0	0	1	DOWN	0.699833	-5.55227	CBnPAs - Female	0	0	0	0	0	0	0	0	0	1	0	1	1	0.0995768	0.699833	CBnPAs - Female	0.699833	0.0995768	CBnPAs - Female				NCOA2	18939
ncRNA_inter_chr1_54		chr1	13389626	13390884	-	13390884	1	INTERGENIC		DOWN	1		0	0	0	0	0	1	DOWN	1.03779	-8.03729	CBnPAs - Female	0	0	0	0	0	0	0	0	0	1	0	1	1	0.101319	1.03779	CBnPAs - Female	1.03779	0.101319	CBnPAs - Female				NCOA2	25463
ncRNA_inter_chr1_61		chr1	13412933	13414318	-	13414318	1	INTERGENIC		DOWN	1		0	0	0	0	0	1	DOWN	2.19755	-5.48011	CBnPAs - Female	0	0	0	0	0	0	0	0	0	1	0	1	1	0.327945	2.19755	CBnPAs - Female	2.19755	0.327945	CBnPAs - Female			CBNPAS	NCOA2	48770
ncRNA_inter_chr1_64		chr1	13424647	13425551	-	13425551	1	INTERGENIC		DOWN	1		0	0	0	0	0	1	DOWN	0.979088	-27.5825	CB - Female	0	0	0	0	0	0	0	0	1	0	0	1	1	0.166049	0.533291	CBnPAs - Female	0.979088	0.0285893	CB - Female				NCOA2	60484
ncRNA_inter_chr1_66		chr1	13427379	13428719	-	13428719	1	INTERGENIC		DOWN	1	DOWN	1	0	0	0	0	2	DOWN	1.16693	-10.3623	CB - Female	0	0	0	0	0	0	0	0	1	0	0	1	1	0.120428	1.16693	CB - Female	1.16693	0.120428	CB - Female		CB	CB	NCOA2	63216
ncRNA_inter_chr1_68		chr1	13431926	13433247	-	13433247	1	INTERGENIC		DOWN	1		0	0	0	0	0	1	DOWN	0.260357	-5.70727	CBnPAs - Female	0	0	0	0	0	0	0	0	0	1	0	1	1	0.0366194	0.260357	CBnPAs - Female	0.260357	0.0366194	CBnPAs - Female			CBNPAS	NCOA2	67763
ncRNA_inter_chr1_72		chr1	13441953	13442729	-	13442729	1	INTERGENIC		DOWN	1		0	0	0	0	0	1	DOWN	0.522516	-8.22668	CBnPAs - Female	0	0	0	0	0	0	0	0	0	1	0	1	1	0.0431826	0.522516	CBnPAs - Female	0.522516	0.0431826	CBnPAs - Female				NCOA2	77790
ncRNA_inter_chr18_14543		chr18	60888153	60889003	-	60889003	1	INTERGENIC		DOWN	1		0	0	0	0	0	1	DOWN	2.35352	-2.02246	CBnPAs - Male	0	0	0	0	1	0	0	0	0	0	1	0	1	1.15849	1.9578	CBnPAs - Female	2.35352	1.08003	CBnPAs - Male		CB	CBNPAS	NDST1	15111
ncRNA_inter_chr18_14546		chr18	60893994	60897429	-	60897429	1	INTERGENIC		DOWN	1		0	0	0	1	0	2	DOWN	38.889	-2.05575	CBnPAs - Male	0	0	0	0	1	0	0	0	0	0	1	0	1	24.6329	40.7892	CBnPAs - Female	40.7892	24.6329	CBnPAs - Female		CB	CBNPAS	NDST1	20952
ncRNA_inter_chr18_14548		chr18	60900064	60903902	-	60903902	1	INTERGENIC		DOWN	1		0	0	0	1	0	2	DOWN	13.6	-1.8909	CBnPAs - Male	0	0	0	0	1	0	0	0	0	0	1	0	1	7.42509	12.8751	CBnPAs - Female	13.6	6.68726	CBnPAs - Male		CB	CBNPAS	NDST1	27022
ncRNA_inter_chr2_1300		chr2	52221314	52222719	-	52222719	1	INTERGENIC		DOWN	1		0	1	0	0	0	2	DOWN	3.22921	-3.06744	CB - Female	0	0	0	0	0	0	0	0	1	0	0	1	1	1.10101	3.22921	CB - Female	3.22921	1.10101	CB - Female		CB		NEB	26997
ncRNA_as_chr1_540		chr1	134496172	134500915	+	134496172	1	ANTISENSE		DOWN	1		0	0	0	1	0	2	DOWN	0.0674083	-8.11153	Nuc - Female	0	0	0	0	0	0	1	0	0	0	0	1	1	0.129669	0.33745	CBnPAs - Female	0.33745	0.129669	CBnPAs - Female		CB	CBNPAS	NFASC	0
ncRNA_inter_chr5_4116		chr5	33807939	33813770	+	33807939	3	INTERGENIC		DOWN	1		0	0	2	0	0	3	DOWN	0.267126	-6.77963	Nuc - Female	0	0	0	0	0	0	1	0	0	0	0	1	1	0.0955745	0.295775	CB - Female	0.295775	0.0955745	CB - Female				NKX1-1	31201
ncRNA_intra_chr8_7686		chr8	130891688	130895991	+	130891688	1	INTRAGENIC_SENSE		DOWN	1		0	0	1	0	0	2	DOWN	10.6773	-2.76058	Nuc - Female	0	0	0	0	0	0	1	0	0	0	0	1	1	81.7242	151.308	CB - Female	151.308	81.7242	CB - Female	NUC	CB	CB	NRP1	0
ncRNA_inter_chr17_14207		chr17	91823444	91833084	+	91823444	1	INTERGENIC		DOWN	1		0	0	0	0	0	1	DOWN	1.65163	-5.48769	NP - Female	0	0	0	0	0	0	0	1	0	0	0	1	1	7.62314	7.00122	CB - Male	10.1642	6.34793	CB - Female	NUC	CB		NRXN1	331303
ncRNA_inter_chr1_530		chr1	133835317	133836627	+	133835317	1	INTERGENIC		DOWN	1		0	0	0	0	0	1	DOWN	0.812758	-3.07692	CB - Female	0	0	0	0	0	0	0	0	1	0	0	1	1	0.35649	0.575438	CB - Male	0.812758	0.286195	CB - Female		CB	CB	NUCKS1	2420
ncRNA_inter_chr8_7426		chr8	116623344	116624244	-	116624244	1	INTERGENIC		DOWN	1		0	0	0	0	0	1	DOWN	1.05248	-17.7763	CB - Female	0	0	0	0	0	0	0	0	1	0	0	1	1	1.53203	1.61121	CB - Male	1.61121	1.53203	CB - Male		CB		NUDT7	33230
ncRNA_inter_chr8_7432		chr8	116678881	116679361	+	116678881	1	INTERGENIC		DOWN	1	DOWN	1	0	2	1	0	5	DOWN	1.09077	-6.03281	CB - Female	0	0	0	0	0	0	0	0	1	0	0	1	1	0.861707	1.34809	CB - Male	1.34809	0.861707	CB - Male				NUDT7	2670
ncRNA_as_chr3_2554		chr3	90011317	90016508	-	90016508	1	ANTISENSE		DOWN	1		0	0	0	0	0	1	DOWN	2.21907	-2.36757	CB - Female	0	0	0	0	0	0	0	0	1	0	0	1	1	1.91769	1.62658	CB - Male	2.21907	1.02571	CB - Female	NUC	CB	CB	NUP210L	0	RAB13	-1129
ncRNA_as_chr2_1983		chr2	165223956	165227973	+	165223956	1	ANTISENSE		DOWN	1		0	0	1	0	0	2	DOWN	4.1564	-3.92297	CB - Female	0	0	0	0	0	0	0	0	1	0	0	1	1	1.91126	3.09488	CBnPAs - Female	4.1564	1.11377	CB - Female		CB		OCSTAMP	0
ncRNA_inter_chr14_11945		chr14	35417407	35433942	-	35433942	5	INTERGENIC		DOWN	1	DOWN	2	2	1	3	4	13	DOWN	6.39529	-3.18062	CB - Male	0	0	0	1	0	0	0	0	0	0	1	0	1	3.40568	10.5005	CB - Female	11.7346	3.2802	CBnPAs - Female		CB		OPN4	4080
ncRNA_inter_chr16_13232		chr16	33180035	33185027	+	33180035	1	INTERGENIC		DOWN	1		0	1	0	2	3	7	DOWN	1.72723	-4.14578	CBnPAs - Male	0	0	0	0	1	0	0	0	0	0	1	0	1	2.40912	2.5489	CB - Female	2.5489	2.40912	CB - Female		CB		OSBPL11	130
ncRNA_inter_chr8_7212		chr8	82161609	82163390	-	82163390	1	INTERGENIC		DOWN	1		0	0	0	0	0	1	DOWN	0.531617	-6.10692	Nuc - Female	0	0	0	0	0	0	1	0	0	0	0	1	1	0.248656	0.482294	Nuc - Male	0.531617	0.0846551	Nuc - Female				OTUD4	185	OTUD4	-185
ncRNA_inter_chr13_11800		chr13	120208073	120216597	-	120216597	1	INTERGENIC		DOWN	1		0	0	0	0	0	1	DOWN	1.76135	-2.59259	NP - Male	0	0	1	0	0	0	0	0	0	0	1	0	1	10.9551	14.9712	CB - Female	14.9712	10.9551	CB - Female	NUC	CB	CB	PAIP1	810	PAIP1	-810
ncRNA_inter_chr3_2904		chr3	131153321	131159142	+	131153321	3	INTERGENIC		DOWN	1		0	0	0	1	0	2	DOWN	0.364951	-3.30291	NP - Male	0	0	1	0	0	0	0	0	0	0	1	0	1	0.211158	0.360418	CB - Male	0.422447	0.171448	CB - Female				PAPSS1	68590
ncRNA_inter_chr2_2066		chr2	172965176	172978288	+	172965176	6	INTERGENIC		DOWN	1		0	0	5	1	2	9	DOWN	9.13961	-2.99704	NP - Male	0	0	1	0	0	0	0	0	0	0	1	0	1	9.9335	11.8927	CBnPAs - Male	11.8927	9.9335	CBnPAs - Male		CB	CBNPAS	PCK1	286
ncRNA_inter_chr13_11553		chr13	75485368	75491586	-	75491586	2	INTERGENIC		DOWN	1		0	0	0	1	0	2	DOWN	0.59604	-5.25298	CB - Female	0	0	0	0	0	0	0	0	1	0	0	1	1	0.204719	0.321267	CB - Male	0.59604	0.108569	CB - Female				PCSK1	215423
ncRNA_inter_chr6_5176		chr6	56350740	56351206	-	56351206	1	INTERGENIC		DOWN	1		0	0	0	0	0	1	DOWN	0.362393	-5.36702	CB - Female	0	0	0	0	0	0	0	0	1	0	0	1	1	0.162945	0.116747	CB - Male	0.362393	0.0661789	CB - Female		CB		PDE1C	31113
ncRNA_as_chr3_2192		chr3	19127043	19136679	+	19127043	3	ANTISENSE		DOWN	1		0	0	0	0	0	1	DOWN	1.70485	-2.07198	Nuc - Female	0	0	0	0	0	0	1	0	0	0	0	1	1	4.69223	5.32906	CBnPAs - Male	6.84662	4.35511	CBnPAs - Female	NUC	CB	CBNPAS	PDE7A	0
ncRNA_inter_chr10_8859		chr10	42936672	42938193	-	42938193	1	INTERGENIC		DOWN	1		0	0	0	0	0	1	DOWN	0.421128	-45.6989	CBnPAs - Male	0	0	0	0	1	0	0	0	0	0	1	0	1	0.782171	0.828834	CB - Female	1.3403	0.630227	NP - Female				PDSS2	3099	PDSS2	-3099
ncRNA_as_chr7_6064		chr7	35825827	35829308	-	35829308	1	ANTISENSE		DOWN	1		0	0	0	0	0	1	DOWN	5.64294	-2.16537	CBnPAs - Male	0	0	0	0	1	0	0	0	0	0	1	0	1	2.69292	4.44579	CBnPAs - Female	5.64294	2.40159	CBnPAs - Male			CBNPAS	PEPD	0
ncRNA_inter_chr3_2351		chr3	57842143	57842461	-	57842461	1	INTERGENIC		DOWN	1		0	0	0	0	0	1	DOWN	0.878473	-7.46508	CB - Female	0	0	0	0	0	0	0	0	1	0	0	1	1	0.109986	0.878473	CB - Female	0.878473	0.109986	CB - Female				PFN2	190465
ncRNA_inter_chr3_2352		chr3	57860728	57861842	-	57861842	1	INTERGENIC		DOWN	1		0	0	0	0	0	1	DOWN	0.169296	-42.8492	CBnPAs - Male	0	0	0	0	1	0	0	0	0	0	1	0	1	0.127072	0.175088	CBnPAs - Female	0.175088	0.127072	CBnPAs - Female			CBNPAS	PFN2	209050
ncRNA_inter_chr3_2362		chr3	57926988	57935393	-	57935393	1	INTERGENIC		DOWN	1		0	0	0	0	0	1	DOWN	7.37691	-2.22057	CBnPAs - Female	0	0	0	0	0	0	0	0	0	1	0	1	1	3.00482	7.37691	CBnPAs - Female	7.37691	3.00482	CBnPAs - Female		CB	CBNPAS	PFN2	275310
ncRNA_inter_chr16_13336		chr16	45880828	45884671	-	45884671	1	INTERGENIC		DOWN	1		0	0	0	0	0	1	DOWN	0.446463	-4.21096	CB - Male	0	0	0	1	0	0	0	0	0	0	1	0	1	0.759176	1.19618	CBnPAs - Female	1.19618	0.759176	CBnPAs - Female		CB	CBNPAS	PHLDB2	36338
ncRNA_inter_chr16_13339		chr16	45894471	45898453	-	45898453	1	INTERGENIC		DOWN	1		0	0	0	2	0	3	DOWN	1.29043	-2.053	CB - Male	0	0	0	1	0	0	0	0	0	0	1	0	1	0.989837	1.57175	CBnPAs - Male	1.57175	0.989837	CBnPAs - Male		CB	CBNPAS	PHLDB2	49981
ncRNA_inter_chr4_3707		chr4	133228619	133231709	+	133228619	1	INTERGENIC		DOWN	1		0	0	0	0	0	1	DOWN	11.7488	-1.94111	Nuc - Female	0	0	0	0	0	0	1	0	0	0	0	1	1	9.03189	13.1189	CB - Female	13.1189	9.03189	CB - Female	NUC	CB	CB	PIGV	58	PIGV	-58
ncRNA_inter_chr16_13340		chr16	45907604	45910468	-	45910468	1	INTERGENIC		DOWN	1		0	0	0	0	0	1	DOWN	9.35314	-2.46376	CB - Male	0	0	0	1	0	0	0	0	0	0	1	0	1	8.78286	15.5864	CBnPAs - Male	15.5864	8.78286	CBnPAs - Male		CB	CBNPAS	PLCXD2	48906
ncRNA_inter_chr16_13343		chr16	45919874	45931988	-	45931988	1	INTERGENIC		DOWN	1		0	0	0	2	0	3	DOWN	184.235	-1.83014	CBnPAs - Male	0	0	0	0	1	0	0	0	0	0	1	0	1	100.601	176.247	CBnPAs - Female	184.235	93.4583	CBnPAs - Male		CB	CBNPAS	PLCXD2	27386
ncRNA_inter_chr16_13344		chr16	45932128	45934020	-	45934020	1	INTERGENIC		DOWN	1		0	0	0	0	0	1	DOWN	9.70664	-2.06216	CBnPAs - Male	0	0	0	0	1	0	0	0	0	0	1	0	1	4.77355	8.80099	CBnPAs - Female	9.70664	4.34154	CBnPAs - Male		CB	CBNPAS	PLCXD2	25354
ncRNA_inter_chr16_13345		chr16	45934165	45935866	-	45935866	1	INTERGENIC		DOWN	1		0	0	0	0	0	1	DOWN	16.8492	-2.34319	CB - Male	0	0	0	1	0	0	0	0	0	0	1	0	1	7.96411	16.8492	CB - Male	16.8492	7.96411	CB - Male		CB		PLCXD2	23508
ncRNA_inter_chr16_13348		chr16	45944825	45945594	-	45945594	1	INTERGENIC		DOWN	1		0	0	0	0	1	2	DOWN	1.90441	-2.13462	CBnPAs - Male	0	0	0	0	1	0	0	0	0	0	1	0	1	1.00667	1.48238	CBnPAs - Female	1.90441	0.825388	CBnPAs - Male		CB	CBNPAS	PLCXD2	13780
ncRNA_inter_chr16_13352		chr16	46010726	46011986	-	46011986	1	INTERGENIC		DOWN	1		0	0	0	0	0	1	DOWN	6.0899	-2.58629	CB - Female	0	0	0	0	0	0	0	0	1	0	0	1	1	2.895	6.3727	CB - Male	6.3727	2.895	CB - Male		CB	CB	PLCXD2	201
ncRNA_inter_chr1_547		chr1	135130219	135131342	+	135130219	1	INTERGENIC		DOWN	1	DOWN	1	0	0	0	0	2	DOWN	4.0643	-5.65618	CB - Female	0	0	0	0	0	0	0	0	1	0	0	1	1	1.38363	3.34347	CB - Male	4.0643	0.749891	CB - Female		CB	CB	PLEKHA6	11332
ncRNA_inter_chr1_549		chr1	135134221	135135864	+	135134221	1	INTERGENIC		DOWN	1		0	0	0	0	0	1	DOWN	0.861618	-5.75295	CBnPAs - Female	0	0	0	0	0	0	0	0	0	1	0	1	1	0.247819	0.761365	CB - Male	0.861618	0.124445	CBnPAs - Female		CB		PLEKHA6	6810
ncRNA_inter_chr1_1035		chr1	196126547	196220062	-	196220062	9	INTERGENIC		DOWN	1		0	3	0	0	2	6	DOWN	4.87499	-2.88709	CB - Male	0	0	0	1	0	0	0	0	0	0	1	0	1	4.10096	4.70862	CBnPAs - Female	4.87499	1.90116	CB - Male		CB		PLXNA2	225961
ncRNA_inter_chr11_9438		chr11	6319822	6321210	-	6321210	1	INTERGENIC		DOWN	1		0	0	0	0	0	1	DOWN	0.494268	-8.53584	CBnPAs - Male	0	0	0	0	1	0	0	0	0	0	1	0	1	0.328776	0.366232	CBnPAs - Female	0.494268	0.0461967	CBnPAs - Male				PPIA	10
ncRNA_inter_chr19_14978		chr19	36789945	36792042	+	36789945	1	INTERGENIC		DOWN	1		0	0	0	0	0	1	DOWN	0.561528	-8.32715	CBnPAs - Female	0	0	0	0	0	0	0	0	0	1	0	1	1	0.156295	0.235573	CBnPAs - Male	0.561528	0.0444159	CBnPAs - Female				PPP1R3C	14179
ncRNA_inter_chr9_7938		chr9	50662279	50663396	+	50662279	1	INTERGENIC		DOWN	1	DOWN	1	0	0	0	0	2	DOWN	4.17212	-3.96772	CB - Female	0	0	0	0	0	0	0	0	1	0	0	1	1	1.11204	4.17212	CB - Female	4.17212	1.11204	CB - Female		CB	CB	PPP2R1B	1633
ncRNA_inter_chr1_1001		chr1	193251653	193253059	-	193253059	1	INTERGENIC		DOWN	1		0	0	0	0	0	1	DOWN	0.975568	-16.9542	CBnPAs - Male	0	0	0	0	1	0	0	0	0	0	1	0	1	0.35751	0.418803	Nuc - Male	0.975568	0.0499799	CBnPAs - Male				PPP2R5A	30734
ncRNA_inter_chr4_3808		chr4	142802705	142804818	+	142802705	1	INTERGENIC		DOWN	1		0	0	0	0	0	1	DOWN	1.9248	-3.02267	CB - Female	0	0	0	0	0	0	0	0	1	0	0	1	1	1.02649	1.48494	CB - Male	1.9248	0.66601	CB - Female		CB	CB	PRDM2	94	PRDM2	-94
ncRNA_inter_chr1_556		chr1	135831112	135832647	+	135831112	1	INTERGENIC		DOWN	1		0	0	0	2	0	3	DOWN	9.6388	-2.19801	CBnPAs - Male	0	0	0	0	1	0	0	0	0	0	1	0	1	4.67573	7.69146	CBnPAs - Female	9.6388	4.04099	CBnPAs - Male		CB	CBNPAS	PRELP	13135
ncRNA_inter_chr1_977		chr1	191863138	191869285	-	191869285	2	INTERGENIC		DOWN	1		0	0	0	0	0	1	DOWN	0.987698	-7.53612	CBnPAs - Male	0	0	0	0	1	0	0	0	0	0	1	0	1	0.537344	0.400349	Nuc - Female	1.11702	0.0561759	Nuc - Male				PROX1	76373
ncRNA_inter_chr1_985		chr1	192075409	192078116	+	192075409	1	INTERGENIC		DOWN	1		0	0	0	2	0	3	DOWN	3.1222	-2.7607	CBnPAs - Female	0	0	0	0	0	0	0	0	0	1	0	1	1	1.0341	3.1222	CBnPAs - Female	3.1222	1.0341	CBnPAs - Female			CBNPAS	PROX1	80851
ncRNA_inter_chr2_2121		chr2	181390790	181394300	+	181390790	2	INTERGENIC		DOWN	1		0	1	0	1	0	3	DOWN	0.512857	-5.15317	CB - Female	0	0	0	0	0	0	0	0	1	0	0	1	1	0.233774	0.173974	CBnPAs - Male	0.512857	0.100072	CB - Female	NUC	CB		PRPF6	425
ncRNA_inter_chr7_6022		chr7	28838560	28847167	+	28838560	3	INTERGENIC		DOWN	1		0	0	0	0	2	3	DOWN	1.77346	-3.19156	Cyto - Female	0	0	0	0	0	1	0	0	0	0	0	1	1	1.65295	2.54032	NP - Male	2.54032	1.65295	NP - Male				PSMC4	3450	PSMC4	-3450
ncRNA_inter_chr8_7392		chr8	110661506	110672655	-	110672655	6	INTERGENIC		DOWN	1		0	0	0	0	0	1	DOWN	2.87753	-6.53432	NP - Male	0	0	1	0	0	0	0	0	0	0	1	0	1	3.00069	5.89908	CB - Female	5.89908	3.00069	CB - Female		CB	CB	PSMD7	549125
ncRNA_as_chr2_1543		chr2	90751387	90761297	+	90751387	2	ANTISENSE		DOWN	1		0	0	0	0	0	1	DOWN	26.2895	-2.18214	NP - Male	0	0	1	0	0	0	0	0	0	0	1	0	1	87.0003	120.041	CB - Female	140.097	72.5589	CB - Male	NUC	CB	CB	PTPMT1	0
ncRNA_inter_chr2_1539		chr2	90421108	90421808	+	90421108	1	INTERGENIC		DOWN	1		0	0	0	0	0	1	DOWN	2.1113	-2.81028	CB - Female	0	0	0	0	0	0	0	0	1	0	0	1	1	0.802282	2.1113	CB - Female	2.1113	0.802282	CB - Female		CB	CB	PTPRJ	305	PTPRJ	-305
ncRNA_as_chr17_13862		chr17	33885911	33898775	+	33885911	2	ANTISENSE		DOWN	1		0	0	0	0	0	1	DOWN	0.882369	-2.79056	Cyto - Male	1	0	0	0	0	0	0	0	0	0	1	0	1	1.32196	1.59425	Nuc - Male	1.59425	1.32196	Nuc - Male	NUC			RAB11B	0
ncRNA_inter_chr14_12061		chr14	56332373	56334700	+	56332373	1	INTERGENIC		DOWN	1	DOWN	1	0	0	0	0	2	DOWN	0.754223	-7.99868	Nuc - Female	0	0	0	0	0	0	1	0	0	0	0	1	1	1.4918	4.46175	CB - Female	4.46175	1.4918	CB - Female		CB		RABGGTA	14
ncRNA_inter_chr9_8383		chr9	117615847	117624272	-	117624272	4	INTERGENIC		DOWN	1		0	0	1	0	0	2	DOWN	0.335715	-19.9032	Cyto - Female	0	0	0	0	0	1	0	0	0	0	0	1	1	0.486922	0.513923	NP - Male	0.530453	0.341423	Cyto - Male				RBMS3	76817
ncRNA_inter_chr17_13924		chr17	44185418	44189347	-	44189347	1	INTERGENIC		DOWN	1	DOWN	1	0	0	0	0	2	DOWN	0.248113	-6.61643	CBnPAs - Female	0	0	0	0	0	0	0	0	0	1	0	1	1	0.780878	2.4773	CBnPAs - Male	2.4773	0.780878	CBnPAs - Male		CB		RCAN2	8954
ncRNA_inter_chr17_13925		chr17	44194433	44196734	-	44196734	1	INTERGENIC		DOWN	1		0	0	0	0	0	1	DOWN	0.259871	-7.46428	CB - Female	0	0	0	0	0	0	0	0	1	0	0	1	1	1.36279	3.28136	CB - Male	3.28136	1.36279	CB - Male		CB		RCAN2	17969
ncRNA_inter_chr10_8950		chr10	66374944	66383354	-	66383354	4	INTERGENIC		DOWN	1		0	0	1	0	1	3	DOWN	0.933581	-5.3508	Nuc - Female	0	0	0	0	0	0	1	0	0	0	0	1	1	1.59958	2.51083	CB - Female	2.51083	1.59958	CB - Female		CB		REEP3	88583
ncRNA_as_chr1_18		chr1	4993729	4996256	+	4993729	1	ANTISENSE		DOWN	1		0	0	0	0	0	1	DOWN	0.080501	-13.5975	NP - Female	0	0	0	0	0	0	0	1	0	0	0	1	1	0.0685911	0.0941482	CB - Female	0.0941482	0.0685911	CB - Female		CB		RGS20	0
ncRNA_inter_chr1_160		chr1	39635265	39637850	-	39637850	1	INTERGENIC		DOWN	1		0	0	0	1	0	2	DOWN	0.610023	-8.08431	NP - Female	0	0	0	0	0	0	0	1	0	0	0	1	1	0.652547	1.01703	CB - Female	1.01703	0.652547	CB - Female		CB		RNF149	1074
ncRNA_inter_chr19_14956		chr19	33078647	33084052	+	33078647	2	INTERGENIC		DOWN	1		0	0	0	0	0	1	DOWN	1.38706	-4.02334	Nuc - Female	0	0	0	0	0	0	1	0	0	0	0	1	1	3.57697	2.95839	CB - Female	2.95839	3.57697	CB - Female		CB		RNLS	128183
ncRNA_inter_chr19_14965		chr19	33172488	33176956	+	33172488	4	INTERGENIC		DOWN	1		0	0	0	1	2	4	DOWN	1.89551	-4.14858	Cyto - Female	0	0	0	0	0	1	0	0	0	0	0	1	1	1.00474	1.69195	Cyto - Male	1.89551	0.46784	Cyto - Female				RNLS	35279
ncRNA_inter_chr10_8776		chr10	23391499	23431322	-	23431322	6	INTERGENIC		DOWN	1	DOWN	1	0	0	0	0	2	DOWN	2.19859	-4.6613	Nuc - Female	0	0	0	0	0	0	1	0	0	0	0	1	1	1.63006	3.71493	CBnPAs - Female	3.71493	1.63006	CBnPAs - Female				RPS12	73667
ncRNA_inter_chr18_14549		chr18	60908547	60914258	+	60908547	1	INTERGENIC		DOWN	1		0	0	1	0	0	2	DOWN	3.12916	-1.98823	CBnPAs - Female	0	0	0	0	0	0	0	0	0	1	0	1	1	1.41028	3.12916	CBnPAs - Female	3.12916	1.41028	CBnPAs - Female		CB	CBNPAS	RPS14	19992
ncRNA_inter_chr10_8477		chr10	8657177	8659743	-	8659743	1	INTERGENIC		DOWN	1		0	0	0	0	0	1	DOWN	4.10244	-4.2839	CB - Female	0	0	0	0	0	0	0	0	1	0	0	1	1	2.43129	2.60561	CB - Male	4.10244	0.993232	CB - Female		CB		SASH1	51310
ncRNA_inter_chr11_9497		chr11	16484082	16489905	-	16489905	1	INTERGENIC		DOWN	1		0	0	0	0	0	1	DOWN	0.573481	-8.05568	CB - Female	0	0	0	0	0	0	0	0	1	0	0	1	1	0.753374	1.42716	CB - Male	1.42716	0.753374	CB - Male		CB		SEC61G	75596
ncRNA_inter_chr11_9503		chr11	16511802	16517107	-	16517107	1	INTERGENIC		DOWN	1		0	0	0	0	0	1	DOWN	2.98893	-10.6639	CB - Female	0	0	0	0	0	0	0	0	1	0	0	1	1	5.7108	4.75238	CB - Male	4.75238	5.7108	CB - Male		CB		SEC61G	103316
ncRNA_inter_chr5_3988		chr5	12230110	12302486	-	12302486	2	INTERGENIC		DOWN	1	DOWN	1	0	0	0	1	3	DOWN	2.00326	-3.89556	CB - Male	0	0	0	1	0	0	0	0	0	0	1	0	1	2.07965	3.90457	CB - Female	3.90457	2.07965	CB - Female		CB		SEMA3D	80680
ncRNA_intra_chr12_10886		chr12	105582898	105635690	+	105582898	3	INTRAGENIC_SENSE		DOWN	1		0	0	2	0	3	6	DOWN	57.3828	-2.08223	CBnPAs - Female	0	0	0	0	0	0	0	0	0	1	0	1	1	60.1498	64.4941	NP - Female	79.011	41.4783	NP - Male		NP	CBNPAS	SERPINA3K,SERPINA3M	0
ncRNA_inter_chr11_9873		chr11	75237679	75243492	-	75243492	2	INTERGENIC		DOWN	1		0	0	0	0	1	2	DOWN	9.16864	-2.20236	CB - Female	0	0	0	0	0	0	0	0	1	0	0	1	1	5.16146	5.03147	CB - Male	9.16864	4.49365	CB - Female	NUC	CB	CB	SERPINF1	1555
ncRNA_inter_chr11_9538		chr11	20369513	20395231	+	20369513	2	INTERGENIC		DOWN	1		0	0	0	0	0	1	DOWN	20.5093	-2.1203	Nuc - Female	0	0	0	0	0	0	1	0	0	0	0	1	1	153.782	228.5	CB - Female	228.5	153.782	CB - Female	NUC	CB		SERTAD2	48025
ncRNA_inter_chr11_9539		chr11	20395308	20416903	+	20395308	1	INTERGENIC		DOWN	1		0	0	0	0	0	1	DOWN	14.108	-2.03141	Nuc - Female	0	0	0	0	0	0	1	0	0	0	0	1	1	114.62	214.994	CB - Female	214.994	114.62	CB - Female	NUC	CB	CB	SERTAD2	26353
ncRNA_inter_chr3_2897		chr3	131136049	131136444	-	131136444	1	INTERGENIC		DOWN	1		0	0	0	0	0	1	DOWN	0.244877	-13.0401	Nuc - Female	0	0	0	0	0	0	1	0	0	0	0	1	1	1.0055	1.39078	CBnPAs - Female	1.39078	1.0055	CBnPAs - Female		CB	CBNPAS	SGMS2	88209
ncRNA_inter_chr3_2716		chr3	107087139	107094113	-	107094113	1	INTERGENIC		DOWN	1		0	0	0	0	0	1	DOWN	2.82127	-2.92997	Nuc - Female	0	0	0	0	0	0	1	0	0	0	0	1	1	18.3018	27.1329	CB - Male	30.3857	18.0497	CB - Female	NUC	CB	CB	SLC16A4	97	SLC16A4	-97
ncRNA_inter_chr4_3878		chr4	150046470	150053844	+	150046470	1	INTERGENIC		DOWN	1		0	0	0	0	0	1	DOWN	0.278397	-3.90819	CBnPAs - Male	0	0	0	0	1	0	0	0	0	0	1	0	1	0.0873301	0.30457	CB - Male	0.30457	0.0873301	CB - Male		CB		SLC45A1	20188
ncRNA_inter_chr4_3884		chr4	150074377	150083462	-	150083462	2	INTERGENIC		DOWN	1		0	0	0	1	0	2	DOWN	2.78177	-4.33942	CB - Female	0	0	0	0	0	0	0	0	1	0	0	1	1	0.841816	1.36498	CB - Male	2.78177	0.679736	CB - Female		CB		SLC45A1	48095
ncRNA_inter_chr4_3886		chr4	150089761	150092732	+	150089761	1	INTERGENIC		DOWN	1		0	0	0	0	0	1	DOWN	2.46078	-8.31522	CB - Female	0	0	0	0	0	0	0	0	1	0	0	1	1	0.635351	1.34859	CB - Male	2.46078	0.294913	CB - Female		CB		SLC45A1	63479
ncRNA_inter_chr5_4777		chr5	148722879	148730427	+	148722879	4	INTERGENIC		DOWN	1	DOWN	2	0	0	2	1	6	DOWN	0.179878	-3.41766	Nuc - Female	0	0	0	0	0	0	1	0	0	0	0	1	1	0.285091	0.559818	CB - Female	0.611623	0.247248	CB - Male				SLC46A3	16502
ncRNA_inter_chr5_4350		chr5	89674114	89676157	+	89674114	1	INTERGENIC		DOWN	1		0	0	0	0	0	1	DOWN	2.27462	-7.09923	CB - Male	0	0	0	1	0	0	0	0	0	0	1	0	1	0.388574	1.26328	CB - Female	2.27462	0.351346	CB - Male		CB		SLC4A4	5434
ncRNA_inter_chr7_6069		chr7	35953706	35956963	+	35953706	1	INTERGENIC		DOWN	1		0	0	0	1	0	2	DOWN	1.17888	-2.89703	CB - Male	0	0	0	1	0	0	0	0	0	0	1	0	1	0.449637	1.17888	CB - Male	1.17888	0.449637	CB - Male		CB		SLC7A10	14441
ncRNA_intra_chr7_6412		chr7	106840666	106843338	-	106843338	1	INTRAGENIC_SENSE		DOWN	1		0	0	2	0	0	3	DOWN	20.028	-1.98814	CBnPAs - Male	0	0	0	0	1	0	0	0	0	0	1	0	1	12.3693	20.5879	CBnPAs - Female	20.5879	12.3693	CBnPAs - Female		CB	CBNPAS	SLCO2B1	0
ncRNA_inter_chr6_5841		chr6	146794530	146796460	-	146796460	1	INTERGENIC		DOWN	1		0	0	0	0	1	2	DOWN	1.59727	-15.7561	NP - Male	0	0	1	0	0	0	0	0	0	0	1	0	1	1.43781	1.09028	Cyto - Female	1.59727	0.0788885	NP - Male				SMCO2	2172	SMCO2	-2172
ncRNA_inter_chr11_10014		chr11	95895633	95896094	-	95896094	1	INTERGENIC		DOWN	1		0	0	0	0	0	1	DOWN	0.746214	-13.0147	Nuc - Female	0	0	0	0	0	0	1	0	0	0	0	1	1	0.402123	0.804971	CB - Female	0.804971	0.402123	CB - Female				SNF8	137	SNF8	-137
ncRNA_inter_chr15_12546		chr15	55756077	55764258	+	55756077	1	INTERGENIC		DOWN	1		0	0	0	1	0	2	DOWN	0.110024	-3.45652	CBnPAs - Male	0	0	0	0	1	0	0	0	0	0	1	0	1	0.05798	0.148288	CBnPAs - Female	0.148288	0.05798	CBnPAs - Female			CBNPAS	SNTB1	17574
ncRNA_inter_chr10_9178		chr10	94853280	94855225	-	94855225	1	INTERGENIC		DOWN	1		0	0	0	0	0	1	DOWN	5.18165	-3.77073	CB - Female	0	0	0	0	0	0	0	0	1	0	0	1	1	1.44637	5.18165	CB - Female	5.18165	1.44637	CB - Female		CB		SOCS2	18899
ncRNA_inter_chr10_9179		chr10	94857652	94858178	-	94858178	1	INTERGENIC		DOWN	1		0	0	0	0	0	1	DOWN	0.17375	-36.4524	CB - Female	0	0	0	0	0	0	0	0	1	0	0	1	1	0.111712	0.175345	CBnPAs - Female	0.175345	0.111712	CBnPAs - Female			CBNPAS	SOCS2	15946
ncRNA_as_chr14_12166		chr14	70604627	70617826	+	70604627	3	ANTISENSE		DOWN	1		0	0	1	0	0	2	DOWN	5.39143	-2.22354	NP - Male	0	0	1	0	0	0	0	0	0	0	1	0	1	27.8781	37.0221	CB - Female	37.0221	27.8781	CB - Female	NUC	CB	CB	SORBS3,PPP3CC	0
ncRNA_as_chr1_369		chr1	87923878	87926267	-	87926267	1	ANTISENSE		DOWN	1	DOWN	1	0	0	0	0	2	DOWN	2.2091	-3.88812	CB - Female	0	0	0	0	0	0	0	0	1	0	0	1	1	2.03231	5.23951	CB - Male	5.23951	2.03231	CB - Male		CB		SPATA3	0
ncRNA_inter_chr1_365		chr1	87899589	87906460	-	87906460	4	INTERGENIC		DOWN	1	DOWN	1	0	0	1	0	3	DOWN	3.5256	-4.72676	CBnPAs - Male	0	0	0	0	1	0	0	0	0	0	1	0	1	0.660923	3.5256	CBnPAs - Male	3.5256	0.660923	CBnPAs - Male				SPATA3	12057
ncRNA_inter_chr5_4561		chr5	117535804	117537621	-	117537621	1	INTERGENIC		DOWN	1		0	0	0	0	0	1	DOWN	0.276368	-14.6234	Cyto - Female	0	0	0	0	0	1	0	0	0	0	0	1	1	0.123227	0.183847	Nuc - Male	0.276368	0.0146361	Cyto - Female				SUDS3	4066
ncRNA_inter_chr17_14097		chr17	79281970	79283230	+	79281970	1	INTERGENIC		DOWN	1		0	0	0	0	0	1	DOWN	1.40707	-6.14954	Nuc - Male	0	1	0	0	0	0	0	0	0	0	1	0	1	2.21575	3.48387	CB - Female	3.48387	2.21575	CB - Female	NUC	CB	CB	SULT6B1	48
ncRNA_as_chrX_15213		chrX	7229747	7234396	-	7234396	3	ANTISENSE		DOWN	1		0	0	0	1	0	2	DOWN	0.051703	-3.34951	CBnPAs - Male	0	0	0	0	1	0	0	0	0	0	1	0	1	0.038933	0.0645806	CBnPAs - Female	0.0645806	0.038933	CBnPAs - Female			CBNPAS	SYP	0	PRICKLE3	-109
ncRNA_inter_chr10_8466		chr10	7696179	7708854	+	7696179	7	INTERGENIC		DOWN	1		0	0	0	0	0	1	DOWN	2.05289	-4.96375	CB - Male	0	0	0	1	0	0	0	0	0	0	1	0	1	0.867897	0.995195	CBnPAs - Female	2.05289	0.467563	CB - Male				TAB2	20259
ncRNA_inter_chr10_9281		chr10	114690127	114693537	-	114693537	1	INTERGENIC		DOWN	1		0	0	0	0	0	1	DOWN	1.16162	-3.20269	CB - Female	0	0	0	0	0	0	0	0	1	0	0	1	1	0.386202	1.16162	CB - Female	1.16162	0.386202	CB - Female		CB		TBC1D15	1579
ncRNA_inter_chr9_8217		chr9	90297564	90304246	+	90297564	2	INTERGENIC		DOWN	1		0	0	0	0	0	1	DOWN	9.5779	-2.3125	CB - Female	0	0	0	0	0	0	0	0	1	0	0	1	1	5.80622	11.8884	CB - Male	11.8884	5.80622	CB - Male	NUC	CB		TBC1D2B	131958
ncRNA_inter_chr17_13960		chr17	47005642	47007100	-	47007100	1	INTERGENIC		DOWN	1		0	0	0	0	0	1	DOWN	1.15189	-2.57036	CBnPAs - Female	0	0	0	0	0	0	0	0	0	1	0	1	1	0.568488	0.857614	CB - Female	1.15189	0.379204	CBnPAs - Female		CB		TBCC	20470
ncRNA_inter_chr10_8775		chr10	22451306	22468177	+	22451306	2	INTERGENIC		DOWN	1		0	0	0	0	0	1	DOWN	2.09394	-2.30396	CB - Female	0	0	0	0	0	0	0	0	1	0	0	1	1	1.04976	1.24096	CB - Male	2.09394	0.95333	CB - Female	NUC			TBPL1	54	TBPL1	-54
ncRNA_inter_chr17_13666		chr17	13835422	13851424	+	13835422	2	INTERGENIC		DOWN	1		0	0	0	0	2	3	DOWN	8.2834	-2.64421	CB - Male	0	0	0	1	0	0	0	0	0	0	1	0	1	5.70385	11.6027	CB - Female	11.6027	5.70385	CB - Female	NUC	CB		TCTE2	2019
ncRNA_inter_chr6_5318		chr6	86110647	86138856	-	86138856	3	INTERGENIC		DOWN	1	DOWN	1	2	0	0	0	4	DOWN	3.82485	-2.5416	CB - Male	0	0	0	1	0	0	0	0	0	0	1	0	1	1.67385	3.82485	CB - Male	3.82485	1.67385	CB - Male		CB		TGFA	6389
ncRNA_as_chr17_14069		chr17	71201753	71219278	+	71201753	1	ANTISENSE		DOWN	1		0	0	0	0	0	1	DOWN	0.96025	-1.91917	Nuc - Female	0	0	0	0	0	0	1	0	0	0	0	1	1	2.63809	3.09684	CB - Male	3.09684	2.63809	CB - Male	NUC	CB		TGIF1	0
ncRNA_inter_chr7_6549		chr7	126880918	126883026	-	126883026	1	INTERGENIC		DOWN	1		0	0	0	0	0	1	DOWN	1.86006	-5.81906	CB - Male	0	0	0	1	0	0	0	0	0	0	1	0	1	0.520241	1.171	CB - Female	1.86006	0.34491	CB - Male		CB		THUMPD1	16607
ncRNA_inter_chr3_2340		chr3	57125223	57125820	-	57125820	1	INTERGENIC		DOWN	1		0	0	0	1	0	2	DOWN	11.1355	-2.45538	CB - Male	0	0	0	1	0	0	0	0	0	0	1	0	1	12.1767	15.4727	CB - Female	15.4727	12.1767	CB - Female	NUC	CB	CB	TM4SF1	19383
ncRNA_inter_chr10_9159		chr10	93877135	93879779	+	93877135	1	INTERGENIC		DOWN	1		0	0	0	0	0	1	DOWN	17.8742	-2.27448	CB - Female	0	0	0	0	0	0	0	0	1	0	0	1	1	8.41941	17.8742	CB - Female	17.8742	8.41941	CB - Female		CB	CB	TMCC3	97823
ncRNA_inter_chr11_9550		chr11	22450158	22452562	-	22452562	1	INTERGENIC		DOWN	1		0	0	0	0	0	1	DOWN	1.23054	-21.3122	CBnPAs - Male	0	0	0	0	1	0	0	0	0	0	1	0	1	1.09281	3.53843	CBnPAs - Female	3.53843	1.09281	CBnPAs - Female			CBNPAS	TMEM17	30925
ncRNA_inter_chr5_3975		chr5	9055877	9063991	+	9055877	1	INTERGENIC		DOWN	1		0	0	0	0	0	1	DOWN	6.15121	-4.42665	Nuc - Female	0	0	0	0	0	0	1	0	0	0	0	1	1	79.1056	129.074	CB - Female	129.074	79.1056	CB - Female	NUC	CB	CB	TMEM243	36746
ncRNA_intra_chr11_9772		chr11	60150378	60154058	-	60154058	1	INTRAGENIC_SENSE		DOWN	1		0	0	0	0	0	1	DOWN	12.8963	-2.71373	Nuc - Female	0	0	0	0	0	0	1	0	0	0	0	1	1	63.9686	109.508	CB - Female	109.508	63.9686	CB - Female	NUC	CB	CB	TOM1L2	0
ncRNA_inter_chr8_7685		chr8	129428066	129439072	+	129428066	3	INTERGENIC		DOWN	1		0	0	0	0	0	1	DOWN	0.380065	-7.96491	CB - Female	0	0	0	0	0	0	0	0	1	0	0	1	1	0.116501	0.122042	CB - Male	0.380065	0.048739	CB - Female				TOMM20	15492
ncRNA_inter_chr9_7885		chr9	43313906	43355677	-	43355677	13	INTERGENIC		DOWN	1	DOWN	1	0	0	1	2	5	DOWN	0.584557	-14.8781	CB - Male	0	0	0	1	0	0	0	0	0	0	1	0	1	0.0906383	0.151113	CBnPAs - Female	0.584557	0.0431237	CB - Male		CB		TRIM29	169699
ncRNA_inter_chr19_15087		chr19	46572397	46576092	-	46576092	1	INTERGENIC		DOWN	1		0	0	0	0	0	1	DOWN	1.49912	-2.25683	CB - Male	0	0	0	1	0	0	0	0	0	0	1	0	1	0.908713	1.18817	CB - Female	1.49912	0.728999	CB - Male	NUC	CB	CB	TRIM8	46	TRIM8	-46
ncRNA_inter_chr7_6077		chr7	37863844	37865873	-	37865873	1	INTERGENIC		DOWN	1		0	0	0	0	0	1	DOWN	0.706189	-133.229	CBnPAs - Male	0	0	0	0	1	0	0	0	0	0	1	0	1	0.0864706	0.0286201	CBnPAs - Female	0.706189	N/A	CBnPAs - Male				TSHZ3	305369
ncRNA_inter_chr7_6079		chr7	37874074	37883980	-	37883980	2	INTERGENIC		DOWN	1		0	0	0	0	2	3	DOWN	21.9931	-11.5265	CB - Male	0	0	0	1	0	0	0	0	0	0	1	0	1	2.96344	3.46635	CB - Female	21.9931	2.2318	CB - Male		CB		TSHZ3	315599
ncRNA_inter_chr18_14325		chr18	20800155	20801076	+	20800155	1	INTERGENIC		DOWN	1		0	0	0	0	0	1	DOWN	1.46085	-2.94743	CBnPAs - Female	0	0	0	0	0	0	0	0	0	1	0	1	1	0.792846	1.62159	CBnPAs - Male	1.62159	0.792846	CBnPAs - Male			CBNPAS	TTR	22675
ncRNA_inter_chr18_14327		chr18	20803202	20806724	+	20803202	1	INTERGENIC		DOWN	1		0	0	0	1	0	2	DOWN	5.50866	-2.03723	CBnPAs - Male	0	0	0	0	1	0	0	0	0	0	1	0	1	2.49553	5.50866	CBnPAs - Male	5.50866	2.49553	CBnPAs - Male		CB	CBNPAS	TTR	17027
ncRNA_inter_chr11_9960		chr11	86382847	86389258	-	86389258	1	INTERGENIC		DOWN	1		0	0	0	0	0	1	DOWN	0.158779	-4.7878	CBnPAs - Male	0	0	0	0	1	0	0	0	0	0	1	0	1	0.382092	0.557879	CB - Female	0.557879	0.382092	CB - Female		CB		TUBD1	1986
ncRNA_inter_chr16_12992		chr16	4880869	4884784	+	4880869	2	INTERGENIC		DOWN	1		0	0	0	1	0	2	DOWN	3.94686	-2.75527	CB - Female	0	0	0	0	0	0	0	0	1	0	0	1	1	1.90396	3.15699	CB - Male	3.94686	1.53022	CB - Female		CB		UBALD1	1019	UBALD1	-1019
ncRNA_inter_chr14_11847		chr14	19185232	19186238	-	19186238	1	INTERGENIC		DOWN	1		0	0	0	0	0	1	DOWN	2.87648	-4.9852	CB - Female	0	0	0	0	0	0	0	0	1	0	0	1	1	0.595641	2.87648	CB - Female	2.87648	0.595641	CB - Female				UBE2E1	20875
ncRNA_inter_chr14_11848		chr14	19388213	19388978	-	19388978	1	INTERGENIC		DOWN	1		0	0	0	0	0	1	DOWN	3.23708	-3.41784	CB - Female	0	0	0	0	0	0	0	0	1	0	0	1	1	1.02808	3.23708	CB - Female	3.23708	1.02808	CB - Female		CB	CB	UBE2E2	17113
ncRNA_inter_chr2_1528		chr2	84637786	84638918	-	84638918	1	INTERGENIC		DOWN	1		0	0	0	0	0	1	DOWN	1.1235	-7.32757	Cyto - Female	0	0	0	0	0	1	0	0	0	0	0	1	1	0.444921	0.125554	CB - Female	1.1235	0.143644	Cyto - Female				UBE2L6	67	UBE2L6	-67
ncRNA_inter_chr5_4329		chr5	87380811	87385488	+	87380811	1	INTERGENIC		DOWN	1	UP	2	1	0	0	0	4	DOWN	4.52267	-3.53131	CB - Female	0	0	0	0	0	0	0	0	1	0	0	1	1	3.13112	2.68452	CB - Male	4.52267	1.34582	CB - Female		CB	CB	UGT2B1	25284
ncRNA_inter_chr10_9137		chr10	89199526	89207711	-	89207711	5	INTERGENIC		DOWN	1		0	0	1	0	0	2	DOWN	1.711	-2.11858	CB - Female	0	0	0	0	0	0	0	0	1	0	0	1	1	0.862016	1.711	CB - Female	1.711	0.862016	CB - Female		CB	CB	UHRF1BP1L	25	UHRF1BP1L	-25
ncRNA_inter_chr5_4764		chr5	147457236	147499111	-	147499111	5	INTERGENIC		DOWN	1		0	0	0	1	0	2	DOWN	1.08275	-4.67564	CBnPAs - Male	0	0	0	0	1	0	0	0	0	0	1	0	1	2.4148	2.9133	CBnPAs - Female	2.9133	2.4148	CBnPAs - Female		CB		USP12	47277
ncRNA_as_chr6_5587		chr6	121220816	121222741	-	121222741	1	ANTISENSE		DOWN	1		0	0	0	1	0	2	DOWN	0.16857	-4.76875	NP - Male	0	0	1	0	0	0	0	0	0	0	1	0	1	0.79859	1.24414	CB - Female	1.24414	0.79859	CB - Female		CB		USP18	0
ncRNA_inter_chr9_8322		chr9	108245905	108247803	-	108247803	1	INTERGENIC		DOWN	1		0	0	0	0	0	1	DOWN	7.75354	-2.45393	CB - Male	0	0	0	1	0	0	0	0	0	0	1	0	1	7.05335	9.98125	CB - Female	9.98125	7.05335	CB - Female	NUC	CB	CB	USP4	2359	USP4	-2359
ncRNA_as_chr6_5268		chr6	72337284	72347506	+	72337284	2	ANTISENSE		DOWN	1		0	0	1	0	0	2	DOWN	1.00814	-2.50115	CB - Male	0	0	0	1	0	0	0	0	0	0	1	0	1	0.855916	1.19699	CB - Female	1.19699	0.855916	CB - Female	NUC	CB	CB	VAMP8	0
ncRNA_inter_chr16_13415		chr16	65743898	65754831	+	65743898	2	INTERGENIC		DOWN	1		0	0	0	1	0	2	DOWN	2.7589	-21.1792	CB - Female	0	0	0	0	0	0	0	0	1	0	0	1	1	0.123327	2.7589	CB - Female	2.7589	0.123327	CB - Female				VGLL3	61047
ncRNA_inter_chr4_3008		chr4	3148115	3149756	-	3149756	1	INTERGENIC		DOWN	1		0	0	0	0	0	1	DOWN	6.98404	-3.68465	CB - Male	0	0	0	1	0	0	0	0	0	0	1	0	1	4.88841	11.3108	CB - Female	11.3108	4.88841	CB - Female		CB	CB	VMN1R3	35664
ncRNA_inter_chr4_3011		chr4	3155546	3183886	+	3155546	6	INTERGENIC		DOWN	1		0	0	0	0	0	1	DOWN	1.07375	-3.44931	CBnPAs - Male	0	0	0	0	1	0	0	0	0	0	1	0	1	3.41809	2.58279	CB - Female	2.58279	3.41809	CB - Female				VMN1R3	43095
ncRNA_inter_chr7_6191		chr7	55973673	55974753	-	55974753	1	INTERGENIC		DOWN	1		0	0	0	0	0	1	DOWN	0.782067	-5.52152	CB - Female	0	0	0	0	0	0	0	0	1	0	0	1	1	0.951348	3.82121	CBnPAs - Female	3.82121	0.951348	CBnPAs - Female			CBNPAS	ZDHHC13	69620
ncRNA_as_chr8_7410		chr8	114163502	114167781	-	114167781	1	ANTISENSE		DOWN	1		0	0	0	0	0	1	DOWN	3.35875	-2.14265	Nuc - Female	0	0	0	0	0	0	1	0	0	0	0	1	1	3.45096	4.72887	CB - Male	4.72887	3.45096	CB - Male	NUC	CB	CB	ZFP1	0
ncRNA_inter_chr5_4633		chr5	130155784	130157451	-	130157451	1	INTERGENIC		DOWN	1		0	0	0	0	0	1	DOWN	3.85939	-2.47227	CB - Male	0	0	0	1	0	0	0	0	0	0	1	0	1	2.6387	4.40474	CB - Female	4.40474	2.6387	CB - Female		CB	CB	ZFP11	3019
ncRNA_inter_chr7_5934		chr7	16631688	16633413	+	16631688	2	INTERGENIC		DOWN	1		0	0	0	0	0	1	DOWN	5.99485	-2.62679	CB - Female	0	0	0	0	0	0	0	0	1	0	0	1	1	2.41592	5.99485	CB - Female	5.99485	2.41592	CB - Female		CB	CB	ZFP541	23878
ncRNA_inter_chr7_5935		chr7	16633541	16636779	+	16633541	1	INTERGENIC		DOWN	1	DOWN	1	0	0	1	0	3	DOWN	7.71789	-2.61358	NP - Male	0	0	1	0	0	0	0	0	0	0	1	0	1	5.51946	6.09868	CB - Female	9.16995	5.3075	CB - Male	NUC		CB	ZFP541	20512
ncRNA_inter_chr7_6121		chr7	47306833	47313849	+	47306833	1	INTERGENIC		DOWN	1		0	0	0	0	0	1	DOWN	2.63092	-7.9026	CBnPAs - Female	0	0	0	0	0	0	0	0	0	1	0	1	1	0.402396	2.03119	CB - Female	2.63092	0.302634	CBnPAs - Female				ZFP619	511049
ncRNA_inter_chr8_6857		chr8	28079196	28087451	-	28087451	3	INTERGENIC		DOWN	1		0	0	0	0	0	1	DOWN	2.09333	-4.80854	Nuc - Male	0	1	0	0	0	0	0	0	0	0	1	0	1	4.56405	5.28055	CB - Female	5.28055	4.56405	CB - Female	NUC	CB		ZFP703	357	ZFP703	-357
ncRNA_inter_chr13_11550		chr13	74687648	74714864	-	74714864	2	INTERGENIC		DOWN	1		0	0	0	0	0	1	DOWN	10.848	-2.42632	NP - Male	0	0	1	0	0	0	0	0	0	0	1	0	1	13.6574	16.1375	CB - Female	16.1375	13.6574	CB - Female	NUC	CB	CB	ZFP825	56251
ncRNA_as_chr5_4519		chr5	110370888	110439112	-	110439112	2	ANTISENSE		DOWN	1		0	0	0	0	0	1	DOWN	0.163613	-34.2225	Nuc - Female	0	0	0	0	0	0	1	0	0	0	0	1	1	0.22764	0.233815	NP - Female	0.298033	0.0710803	NP - Male				ZFP932	0
ncRNA_inter_chr14_11893		chr14	26174926	26180918	-	26180918	1	INTERGENIC		DOWN	1		0	0	0	0	0	1	DOWN	4.72683	-2.71769	CBnPAs - Male	0	0	0	0	1	0	0	0	0	0	1	0	1	3.34844	4.3119	CBnPAs - Female	4.72683	1.60657	CBnPAs - Male			CBNPAS	ZMIZ1	97753
ncRNA_inter_chr16_13136		chr16	21829667	21830626	+	21829667	1	INTERGENIC		UP	1		0	0	0	0	0	1	UP	5.12551	2.44582	CBnPAs - Male	0	0	0	0	1	0	0	0	0	0	1	0	1	129.036	72.6757	CB - Female	72.6757	129.036	CB - Female	NUC	CB	CB	1300002E11RIK	20556
ncRNA_inter_chr16_13137		chr16	21836694	21838366	+	21836694	1	INTERGENIC		UP	1	UP	1	0	0	0	0	2	UP	10.7693	1.98669	CBnPAs - Male	0	0	0	0	1	0	0	0	0	0	1	0	1	176.814	127.773	CB - Female	127.773	176.814	CB - Female	NUC	CB	CB	1300002E11RIK	27583
ncRNA_inter_chr16_13138		chr16	21838872	21843165	+	21838872	1	INTERGENIC		UP	1		0	0	0	0	0	1	UP	8.78888	2.21813	CBnPAs - Male	0	0	0	0	1	0	0	0	0	0	1	0	1	10.6916	7.62503	CBnPAs - Female	7.62503	10.6916	CBnPAs - Female		CB	CBNPAS	1300002E11RIK	29761
ncRNA_inter_chr16_13139		chr16	21843457	21845799	+	21843457	1	INTERGENIC		UP	1		0	0	0	0	0	1	UP	12.185	1.92314	CBnPAs - Male	0	0	0	0	1	0	0	0	0	0	1	0	1	16.5468	11.1275	CBnPAs - Female	11.1275	16.5468	CBnPAs - Female		CB	CBNPAS	1300002E11RIK	34346
ncRNA_inter_chr16_13140		chr16	21848013	21851781	+	21848013	1	INTERGENIC		UP	1		0	0	0	0	0	1	UP	3.15296	1.97286	CBnPAs - Male	0	0	0	0	1	0	0	0	0	0	1	0	1	3.91863	2.67196	CBnPAs - Female	2.67196	3.91863	CBnPAs - Female		CB	CBNPAS	1300002E11RIK	38902
ncRNA_inter_chr3_2298		chr3	40695697	40697597	-	40697597	1	INTERGENIC		UP	1		0	0	0	0	0	1	UP	2.96858	2.60314	CBnPAs - Male	0	0	0	0	1	0	0	0	0	0	1	0	1	2.96858	1.22325	CBnPAs - Male	1.22325	2.96858	CBnPAs - Male			CBNPAS	3110057O12RIK	602	3110057O12RIK	-602
ncRNA_inter_chr12_10628		chr12	72455519	72662128	+	72455519	17	INTERGENIC		UP	1	UP	1	0	1	0	1	4	UP	18.7695	2.21862	Nuc - Male	0	1	0	0	0	0	0	0	0	0	1	0	1	139.237	51.1832	CBnPAs - Male	103.582	46.3363	CBnPAs - Female		CB	CBNPAS	4930404H11RIK	0
ncRNA_inter_chrX_15249		chrX	9439083	9439667	+	9439083	1	INTERGENIC		UP	1		0	0	0	0	0	1	UP	1.73679	6.03089	CBnPAs - Female	0	0	0	0	0	0	0	0	0	1	0	1	1	1.73679	0.335555	CBnPAs - Female	0.335555	1.73679	CBnPAs - Female			CBNPAS	4930557A04RIK	11706
ncRNA_inter_chr12_10332		chr12	18765553	18765929	+	18765553	1	INTERGENIC		UP	1		0	0	0	0	0	1	UP	0.80272	3.25876	CB - Female	0	0	0	0	0	0	0	0	1	0	0	1	1	0.80272	0.22423	CB - Female	0.22423	0.80272	CB - Female		CB	CB	5730507C01RIK	223494
ncRNA_as_chr4_3217		chr4	46400752	46406690	+	46400752	1	ANTISENSE		UP	1		0	0	0	0	0	1	UP	0.394853	10.7153	CB - Female	0	0	0	0	0	0	0	0	1	0	0	1	1	0.394853	0.0300336	CB - Female	0.35519	0.262368	Nuc - Female				5830415F09RIK	0
ncRNA_as_chrX_15318		chrX	36314799	36317468	-	36317468	3	ANTISENSE		UP	1		0	0	0	0	1	2	UP	0.347621	16.4021	Nuc - Male	0	1	0	0	0	0	0	0	0	0	1	0	1	0.402201	0.202109	CB - Male	0.202109	0.402201	CB - Male				6030498E09RIK	0
ncRNA_as_chr17_13731		chr17	23683155	23693836	+	23683155	1	ANTISENSE		UP	1	UP	1	0	0	0	0	2	UP	1.45525	3.89636	CBnPAs - Male	0	0	0	0	1	0	0	0	0	0	1	0	1	1.45525	0.404871	CBnPAs - Male	1.47405	1.26038	CBnPAs - Female			CBNPAS	6330415G19RIK,ZFP213	0
ncRNA_intra_chr9_8171		chr9	88483906	88753708	-	88753708	6	INTRAGENIC_SENSE		UP	1	UP	1	0	0	0	3	5	UP	15.1784	1.97779	CBnPAs - Female	0	0	0	0	0	0	0	0	0	1	0	1	1	20.5665	11.6642	CB - Female	11.6642	20.5665	CB - Female	NUC	CB		9430037G07RIK,MTHFSL,BCL2A1D,TRIM43C,9330159M07RIK	0
ncRNA_inter_chr19_15164		chr19	57293205	57293832	-	57293832	1	INTERGENIC		UP	1		0	0	0	0	0	1	UP	0.256195	2.85573	CBnPAs - Female	0	0	0	0	0	0	0	0	0	1	0	1	1	0.256195	0.0945456	CBnPAs - Female	0.0945456	0.256195	CBnPAs - Female			CBNPAS	ABLIM1	2684
ncRNA_inter_chr19_15167		chr19	57305619	57306521	-	57306521	1	INTERGENIC		UP	1		0	0	0	0	0	1	UP	0.218886	7.63073	CBnPAs - Female	0	0	0	0	0	0	0	0	0	1	0	1	1	0.218886	0.0286411	CBnPAs - Female	0.0770546	0.122663	CBnPAs - Male			CBNPAS	ABLIM1	15098
ncRNA_inter_chr19_15168		chr19	57311046	57313540	-	57313540	1	INTERGENIC		UP	1		0	0	0	0	0	1	UP	5.88514	2.9468	CBnPAs - Female	0	0	0	0	0	0	0	0	0	1	0	1	1	5.88514	2.19403	CBnPAs - Female	2.19403	5.88514	CBnPAs - Female		CB	CBNPAS	ABLIM1	20525
ncRNA_inter_chr19_15170		chr19	57317957	57321326	-	57321326	1	INTERGENIC		UP	1		0	0	0	0	0	1	UP	5.92492	2.76904	CB - Female	0	0	0	0	0	0	0	0	1	0	0	1	1	5.92492	1.97148	CB - Female	2.55464	5.5758	CBnPAs - Female		CB		ABLIM1	27436
ncRNA_inter_chr19_15173		chr19	57337961	57340189	-	57340189	1	INTERGENIC		UP	1		0	0	0	0	0	1	UP	1.66678	3.38438	CBnPAs - Female	0	0	0	0	0	0	0	0	0	1	0	1	1	1.66678	0.548393	CBnPAs - Female	0.548393	1.66678	CBnPAs - Female		CB	CBNPAS	ABLIM1	47440
ncRNA_as_chr7_6547		chr7	126796067	126804170	-	126804170	2	ANTISENSE		UP	1		0	0	1	0	0	2	UP	0.389214	4.7387	Cyto - Male	1	0	0	0	0	0	0	0	0	0	1	0	1	0.569628	0.254372	Cyto - Female	0.254372	0.569628	Cyto - Female	CYTO			ACSM1	0
ncRNA_inter_chr9_7791		chr9	30660773	30704980	-	30704980	2	INTERGENIC		UP	1		0	0	0	2	2	5	UP	0.145842	39.3998	Cyto - Female	0	0	0	0	0	1	0	0	0	0	0	1	1	0.152527	0.010624	Nuc - Male	0.0278272	0.0836147	CB - Male				ADAMTS15	1760
ncRNA_inter_chr11_9636		chr11	43724864	43726381	+	43724864	1	INTERGENIC		UP	1	UP	1	0	0	0	0	2	UP	0.319407	4.76142	CBnPAs - Female	0	0	0	0	0	0	0	0	0	1	0	1	1	0.413039	0.0749141	CB - Female	0.11924	0.125081	CB - Male				ADRA1B	10126
ncRNA_inter_chr9_8300		chr9	106163946	106165174	-	106165174	1	INTERGENIC		UP	1	UP	1	0	0	0	0	2	UP	0.251934	43.9189	CBnPAs - Male	0	0	0	0	1	0	0	0	0	0	1	0	1	0.251934	N/A	CBnPAs - Male	0.0296933	0.172526	CBnPAs - Female				ALAS1	13662
ncRNA_inter_chr11_9780		chr11	61047716	61049773	-	61049773	1	INTERGENIC		UP	1	UP	1	0	0	1	0	3	UP	0.884885	6.62416	CBnPAs - Male	0	0	0	0	1	0	0	0	0	0	1	0	1	2.45942	1.40501	CBnPAs - Female	1.40501	2.45942	CBnPAs - Female			CBNPAS	ALDH3A2	8481
ncRNA_as_chr7_5964		chr7	20273964	20277829	+	20273964	1	ANTISENSE		UP	1		0	2	2	2	0	7	UP	0.825356	3.05141	Cyto - Male	1	0	0	0	0	0	0	0	0	0	1	0	1	1.20569	1.11284	Cyto - Female	1.11284	1.20569	Cyto - Female	CYTO		CB	APOC1	0
ncRNA_as_chr11_10225		chr11	120440635	120455927	+	120440635	1	ANTISENSE		UP	1		0	0	0	0	0	1	UP	3.02346	1.87764	CBnPAs - Female	0	0	0	0	0	0	0	0	0	1	0	1	1	3.02346	1.80162	CBnPAs - Female	2.70237	2.74356	CB - Male	NUC	CB		ARHGDIA,ALYREF	0
ncRNA_inter_chr1_406		chr1	90657998	90668331	+	90657998	3	INTERGENIC		UP	1		0	0	0	0	4	5	UP	2.23788	10.0786	CB - Male	0	0	0	1	0	0	0	0	0	0	1	0	1	2.64111	0.546605	Nuc - Male	0.706665	2.15564	Cyto - Male				ARL4C	59233
ncRNA_inter_chr5_4503		chr5	108865488	108867076	-	108867076	1	INTERGENIC		UP	1		0	0	0	2	0	3	UP	1.00977	3.89264	CBnPAs - Male	0	0	0	0	1	0	0	0	0	0	1	0	1	1.00977	0.269786	CBnPAs - Male	0.270319	0.436779	CBnPAs - Female			CBNPAS	ATP5K	2092
ncRNA_inter_chr11_9827		chr11	68855324	68855545	+	68855324	1	INTERGENIC		UP	1		0	0	0	0	0	1	UP	1.10427	5.23524	CB - Female	0	0	0	0	0	0	0	0	1	0	0	1	1	1.43613	0.409028	CB - Male	0.838093	1.3008	Nuc - Male	NUC	CB	CB	AURKB	3600
ncRNA_inter_chr3_2431		chr3	69453363	69460679	-	69460679	3	INTERGENIC		UP	1		0	1	0	0	3	5	UP	1.12656	5.19727	CB - Female	0	0	0	0	0	0	0	0	1	0	0	1	1	1.12656	0.202791	CB - Female	0.327515	0.077912	Cyto - Male			CB	B3GALNT1	50482
ncRNA_inter_chr2_1804		chr2	145501688	145501960	+	145501688	1	INTERGENIC		UP	1		0	0	0	0	0	1	UP	113.144	2.69748	CB - Female	0	0	0	0	0	0	0	0	1	0	0	1	1	113.144	39.6109	CB - Female	45.0739	31.784	CB - Male	NUC	CB	CB	BC039771	24971
ncRNA_inter_chr2_1805		chr2	145502217	145502789	+	145502217	1	INTERGENIC		UP	1		0	0	0	0	0	1	UP	3.35998	2.75708	CBnPAs - Female	0	0	0	0	0	0	0	0	0	1	0	1	1	37.5315	22.7118	CB - Female	22.7351	17.6077	CB - Male	NUC	CB	CB	BC039771	24142
ncRNA_inter_chr2_1806		chr2	145506905	145507109	+	145506905	1	INTERGENIC		UP	1		0	0	0	0	0	1	UP	0.337789	3.15253	CBnPAs - Female	0	0	0	0	0	0	0	0	0	1	0	1	1	0.337789	0.109708	CBnPAs - Female	0.157242	0.190412	CBnPAs - Male			CBNPAS	BC039771	19822
ncRNA_inter_chr2_1809		chr2	145581593	145582536	+	145581593	1	INTERGENIC		UP	1		0	0	0	0	0	1	UP	3.02395	2.1326	CBnPAs - Female	0	0	0	0	0	0	0	0	0	1	0	1	1	3.02395	1.58066	CBnPAs - Female	1.58066	3.02395	CBnPAs - Female			CBNPAS	BC039771	2186
ncRNA_inter_chr2_1810		chr2	145583041	145583646	+	145583041	1	INTERGENIC		UP	1		0	0	0	0	0	1	UP	4.03044	2.66125	CBnPAs - Female	0	0	0	0	0	0	0	0	0	1	0	1	1	4.03044	1.75305	CBnPAs - Female	1.75305	4.03044	CBnPAs - Female			CBNPAS	BC039771	3634
ncRNA_inter_chr2_1812		chr2	145588561	145590435	+	145588561	1	INTERGENIC		UP	1		0	0	0	0	0	1	UP	5.4705	2.35131	CBnPAs - Female	0	0	0	0	0	0	0	0	0	1	0	1	1	5.4705	2.55202	CBnPAs - Female	2.66579	2.3713	CBnPAs - Male		CB	CBNPAS	BC039771	9154
ncRNA_inter_chr6_5795		chr6	144615017	144615847	-	144615847	1	INTERGENIC		UP	1		0	0	0	0	0	1	UP	0.324352	2.50393	CBnPAs - Female	0	0	0	0	0	0	0	0	0	1	0	1	1	0.324352	0.140553	CBnPAs - Female	0.140553	0.324352	CBnPAs - Female			CBNPAS	BCAT1	326508
ncRNA_inter_chr6_5796		chr6	144618754	144620237	-	144620237	1	INTERGENIC		UP	1		0	0	0	0	0	1	UP	3.54342	2.17197	CBnPAs - Female	0	0	0	0	0	0	0	0	0	1	0	1	1	3.54342	1.77648	CBnPAs - Female	1.77648	3.54342	CBnPAs - Female			CBNPAS	BCAT1	322118
ncRNA_inter_chr6_5798		chr6	144636651	144638625	-	144638625	1	INTERGENIC		UP	1		0	0	0	0	0	1	UP	1.57476	2.29213	CBnPAs - Female	0	0	0	0	0	0	0	0	0	1	0	1	1	1.57476	0.754776	CBnPAs - Female	0.754776	1.57476	CBnPAs - Female		CB	CBNPAS	BCAT1	303730
ncRNA_inter_chr6_5799		chr6	144645457	144647149	-	144647149	1	INTERGENIC		UP	1		0	0	0	0	0	1	UP	17.7991	2.12902	CB - Female	0	0	0	0	0	0	0	0	1	0	0	1	1	17.7991	7.80892	CB - Female	7.80892	17.7991	CB - Female		CB	CB	BCAT1	295206
ncRNA_inter_chr6_5803		chr6	144655003	144659906	-	144659906	1	INTERGENIC		UP	1		0	0	0	0	0	1	UP	49.1723	2.23143	CBnPAs - Female	0	0	0	0	0	0	0	0	0	1	0	1	1	205.661	120.093	CB - Female	120.093	205.661	CB - Female	NUC	CB	CB	BCAT1	282449
ncRNA_inter_chr6_5807		chr6	144676381	144677418	-	144677418	1	INTERGENIC		UP	1		0	0	0	0	0	1	UP	0.960794	2.11525	CBnPAs - Female	0	0	0	0	0	0	0	0	0	1	0	1	1	0.960794	0.498125	CBnPAs - Female	0.498125	0.960794	CBnPAs - Female		CB	CBNPAS	BCAT1	264937
ncRNA_inter_chr6_5808		chr6	144680142	144683242	-	144683242	1	INTERGENIC		UP	1		0	0	0	0	0	1	UP	2.48088	2.45238	CBnPAs - Male	0	0	0	0	1	0	0	0	0	0	1	0	1	3.60434	2.25835	CBnPAs - Female	2.25835	3.60434	CBnPAs - Female		CB	CBNPAS	BCAT1	259113
ncRNA_inter_chr6_5810		chr6	144696386	144697508	-	144697508	1	INTERGENIC		UP	1		0	0	0	0	0	1	UP	1.29774	2.24528	CBnPAs - Female	0	0	0	0	0	0	0	0	0	1	0	1	1	2.73189	1.51256	CB - Female	1.51256	2.73189	CB - Female		CB		BCAT1	244847
ncRNA_inter_chr6_5813		chr6	144703800	144705266	-	144705266	1	INTERGENIC		UP	1		0	0	0	0	0	1	UP	2.42032	1.9246	CBnPAs - Male	0	0	0	0	1	0	0	0	0	0	1	0	1	4.17087	2.67817	CBnPAs - Female	2.67817	4.17087	CBnPAs - Female		CB	CBNPAS	BCAT1	237089
ncRNA_inter_chr6_5814		chr6	144705318	144706977	-	144706977	1	INTERGENIC		UP	1		0	0	0	0	0	1	UP	4.19825	3.05709	CBnPAs - Male	0	0	0	0	1	0	0	0	0	0	1	0	1	7.75199	4.35623	CBnPAs - Female	4.35623	7.75199	CBnPAs - Female		CB	CBNPAS	BCAT1	235378
ncRNA_inter_chr6_5819		chr6	144715896	144719217	-	144719217	1	INTERGENIC		UP	1		0	0	0	0	0	1	UP	21.9751	2.05583	CBnPAs - Male	0	0	0	0	1	0	0	0	0	0	1	0	1	42.9405	26.184	CBnPAs - Female	26.184	42.9405	CBnPAs - Female		CB	CBNPAS	BCAT1	223138
ncRNA_inter_chr6_5822		chr6	144729613	144732753	+	144729613	1	INTERGENIC		UP	1	UP	2	0	0	0	0	3	UP	1.06041	4.90685	CB - Male	0	0	0	1	0	0	0	0	0	0	1	0	1	2.40155	0.997761	CB - Female	0.997761	2.40155	CB - Female		CB	CB	BCAT1	209602
ncRNA_inter_chr13_11023		chr13	3755597	3758043	-	3758043	1	INTERGENIC		UP	1		0	1	0	0	0	2	UP	0.635659	3.85037	CBnPAs - Male	0	0	0	0	1	0	0	0	0	0	1	0	1	0.675255	0.777363	CB - Male	0.777363	0.675255	CB - Male		CB		CALML3	44096
ncRNA_inter_chr3_2159		chr3	14829356	14829709	+	14829356	1	INTERGENIC		UP	1		0	0	0	0	0	1	UP	0.793626	88.2285	CBnPAs - Male	0	0	0	0	1	0	0	0	0	0	1	0	1	0.793626	N/A	CBnPAs - Male	0.074406	0.382955	CBnPAs - Female				CAR1	20992
ncRNA_inter_chr3_2162		chr3	14831499	14833121	+	14831499	1	INTERGENIC		UP	1	DOWN	1	0	0	0	0	2	UP	4.07914	57.1346	CBnPAs - Male	0	0	0	0	1	0	0	0	0	0	1	0	1	4.07914	0.0656586	CBnPAs - Male	1.1238	2.0565	CBnPAs - Female				CAR1	23135
ncRNA_inter_chr7_6708		chr7	152227019	152227615	+	152227019	1	INTERGENIC		UP	1		0	0	0	0	0	1	UP	0.265145	6.99276	CBnPAs - Female	0	0	0	0	0	0	0	0	0	1	0	1	1	0.265145	0.0389851	CBnPAs - Female	0.0389851	0.265145	CBnPAs - Female			CBNPAS	CCND1	101190
ncRNA_inter_chr7_6709		chr7	152227680	152237998	+	152227680	1	INTERGENIC		UP	1	UP	1	0	0	1	0	3	UP	8.84361	2.68406	CBnPAs - Female	0	0	0	0	0	0	0	0	0	1	0	1	1	8.84361	3.62849	CBnPAs - Female	3.62849	8.84361	CBnPAs - Female			CBNPAS	CCND1	101851
ncRNA_inter_chr13_11287		chr13	43960300	43964087	+	43960300	5	INTERGENIC		UP	1		0	0	0	1	0	2	UP	12.2369	2.67595	CB - Female	0	0	0	0	0	0	0	0	1	0	0	1	1	12.2369	4.2862	CB - Female	4.2862	12.2369	CB - Female	NUC			CD83	61799
ncRNA_intra_chr8_7308		chr8	95600203	95676870	-	95676870	2	INTRAGENIC_SENSE		UP	1		0	0	2	1	0	4	UP	15.3053	1.94898	CBnPAs - Female	0	0	0	0	0	0	0	0	0	1	0	1	1	15.3053	8.68969	CBnPAs - Female	8.68969	15.3053	CBnPAs - Female			CBNPAS	CES1B,CES1C	0
ncRNA_inter_chr1_602		chr1	141480982	141490371	-	141490371	2	INTERGENIC		UP	1		0	2	0	1	2	6	UP	0.181307	57.9536	CB - Female	0	0	0	0	0	0	0	0	1	0	0	1	1	0.537359	0.329989	NP - Female	0.329989	0.537359	NP - Female		NP		CFHR1	24184
ncRNA_inter_chr2_2112		chr2	180776836	180778077	-	180778077	1	INTERGENIC		UP	1	UP	1	1	0	1	0	4	UP	1.31147	8.86853	CBnPAs - Male	0	0	0	0	1	0	0	0	0	0	1	0	1	1.43455	1.11881	CBnPAs - Female	1.11881	1.43455	CBnPAs - Female			CBNPAS	CHRNA4	2955
ncRNA_inter_chr19_15056		chr19	44022252	44026322	-	44026322	2	INTERGENIC		UP	1		0	1	1	1	0	4	UP	2.73616	2.8924	CB - Female	0	0	0	0	0	0	0	0	1	0	0	1	1	2.78526	1.35978	CB - Male	1.35978	2.78526	CB - Male		CB		CPN1	4476
ncRNA_inter_chr1_841		chr1	174668253	174691056	+	174668253	1	INTERGENIC		UP	1		0	0	0	0	0	1	UP	23.3724	2.61066	CBnPAs - Male	0	0	0	0	1	0	0	0	0	0	1	0	1	23.3724	9.56104	CBnPAs - Male	11.611	17.0364	CBnPAs - Female	NUC	CB	CBNPAS	CRP	38157
ncRNA_intra_chr7_6001		chr7	26855254	26965199	+	26855254	2	INTRAGENIC_SENSE		UP	1		0	0	0	1	0	2	UP	48.6047	2.15723	CBnPAs - Female	0	0	0	0	0	0	0	0	0	1	0	1	1	48.6047	25.2581	CBnPAs - Female	25.2581	48.6047	CBnPAs - Female		CB	CBNPAS	CYP2B13,CYP2B9	0
ncRNA_inter_chr19_15003		chr19	39079875	39080408	+	39079875	1	INTERGENIC		UP	1	UP	4	0	0	2	0	7	UP	0.327221	19.2453	CBnPAs - Male	0	0	0	0	1	0	0	0	0	0	1	0	1	0.347159	0.0211485	Nuc - Male	0.106647	0.3069	CB - Male				CYP2C55	1101
ncRNA_inter_chr3_2895		chr3	131006208	131008755	+	131006208	1	INTERGENIC		UP	1		0	0	0	0	0	1	UP	5.35445	4.06393	CBnPAs - Male	0	0	0	0	1	0	0	0	0	0	1	0	1	5.35445	1.38219	CBnPAs - Male	1.38219	5.35445	CBnPAs - Male			CBNPAS	CYP2U1	64	CYP2U1	-64
ncRNA_inter_chr5_4746		chr5	146830142	146838973	+	146830142	1	INTERGENIC		UP	1	UP	2	0	0	0	0	3	UP	12.4919	2.45281	CBnPAs - Male	0	0	0	0	1	0	0	0	0	0	1	0	1	12.4919	5.51423	CBnPAs - Male	5.613	11.1873	CBnPAs - Female		CB	CBNPAS	CYP3A25	8949
ncRNA_as_chr5_4744		chr5	146506345	146669520	+	146506345	2	ANTISENSE		UP	1	UP	3	0	0	1	0	5	UP	1.58732	60.1658	Nuc - Female	0	0	0	0	0	0	1	0	0	0	0	1	1	1.58732	N/A	Nuc - Female	4.1314	0.82855	CBnPAs - Female	NUC			CYP3A44,CYP3A11	0
ncRNA_inter_chr12_10456		chr12	28670818	28672451	+	28670818	1	INTERGENIC		UP	1		0	0	0	1	0	2	UP	1.78921	5.92053	CBnPAs - Female	0	0	0	0	0	0	0	0	0	1	0	1	1	1.78921	0.335351	CBnPAs - Female	0.533505	0.357711	CBnPAs - Male			CBNPAS	DCDC2C	450209
ncRNA_inter_chr7_6508		chr7	119324943	119327414	-	119327414	1	INTERGENIC		UP	1	UP	1	0	0	1	0	3	UP	2.56223	12.4735	CB - Female	0	0	0	0	0	0	0	0	1	0	0	1	1	2.69373	0.554669	CB - Male	0.554669	2.69373	CB - Male		CB		DKK3	22373
ncRNA_as_chr17_13828		chr17	30794048	30795069	-	30795069	1	ANTISENSE		UP	1	UP	1	0	0	0	0	2	UP	12.7607	1.82881	Nuc - Male	0	1	0	0	0	0	0	0	0	0	1	0	1	22.0168	10.4456	CB - Male	10.4456	22.0168	CB - Male	NUC	CB	CB	DNAH8	0
ncRNA_inter_chr14_12299		chr14	119333235	119337093	-	119337093	1	INTERGENIC		UP	1		0	1	0	0	0	2	UP	1.73399	4.96249	CBnPAs - Male	0	0	0	0	1	0	0	0	0	0	1	0	1	7.51843	3.03064	CB - Male	5.63589	6.37457	CB - Female	NUC	CB	CB	DNAJC3	61	DNAJC3	-61
ncRNA_inter_chr11_10110		chr11	104890516	104892245	+	104890516	3	INTERGENIC		UP	1		0	0	0	1	0	2	UP	0.968999	5.06199	CBnPAs - Male	0	0	0	0	1	0	0	0	0	0	1	0	1	0.968999	0.214185	CBnPAs - Male	0.214185	0.968999	CBnPAs - Male			CBNPAS	EFCAB3	61288
ncRNA_inter_chr3_2542		chr3	89097755	89099260	+	89097755	1	INTERGENIC		UP	1		0	0	0	0	0	1	UP	0.178046	6.32571	CBnPAs - Male	0	0	0	0	1	0	0	0	0	0	1	0	1	0.184211	0.0478879	CB - Female	0.0767488	0.0279856	CB - Male				EFNA1	12883
ncRNA_as_chr2_1675		chr2	121265211	121265659	+	121265211	1	ANTISENSE		UP	1		0	0	0	0	0	1	UP	0.35201	8.92526	CBnPAs - Male	0	0	0	0	1	0	0	0	0	0	1	0	1	0.35201	0.0474317	CBnPAs - Male	0.18076	0.0742554	NP - Male			CBNPAS	ELL3	0
ncRNA_inter_chr6_5249		chr6	71133739	71149387	+	71133739	4	INTERGENIC		UP	1	UP	1	2	1	0	1	6	UP	2.67781	7.78378	Cyto - Male	1	0	0	0	0	0	0	0	0	0	1	0	1	3.99839	2.15352	CBnPAs - Male	3.1499	2.82548	NP - Female				FABP1	495
ncRNA_as_chr3_2485		chr3	82828269	82835160	-	82835160	3	ANTISENSE		UP	1		0	2	3	1	2	9	UP	1.28977	3.99208	Nuc - Female	0	0	0	0	0	0	1	0	0	0	0	1	1	3.82712	2.02104	Cyto - Female	2.02104	3.82712	Cyto - Female	CYTO	NP		FGA	0
ncRNA_inter_chr4_3422		chr4	95042127	95048978	-	95048978	1	INTERGENIC		UP	1	UP	1	0	0	1	0	3	UP	3.26029	1.99216	CBnPAs - Male	0	0	0	0	1	0	0	0	0	0	1	0	1	7.67389	4.12412	CB - Female	4.12412	7.67389	CB - Female		CB		FGGY	175220
ncRNA_inter_chr4_3424		chr4	95050363	95052371	-	95052371	1	INTERGENIC		UP	1	UP	1	0	0	0	0	2	UP	2.90717	3.54167	CBnPAs - Female	0	0	0	0	0	0	0	0	0	1	0	1	1	2.90717	0.927831	CBnPAs - Female	1.27665	2.37476	CBnPAs - Male			CBNPAS	FGGY	171827
ncRNA_inter_chr5_4352		chr5	89771035	89776830	+	89771035	1	INTERGENIC		UP	1		0	0	0	0	0	1	UP	0.507972	3.59636	CBnPAs - Male	0	0	0	0	1	0	0	0	0	0	1	0	1	0.850819	0.292773	CB - Male	0.41714	0.547307	CB - Female		CB		GC	69706
ncRNA_inter_chr18_14680		chr18	80730664	80732922	+	80730664	2	INTERGENIC		UP	1		0	0	0	2	0	3	UP	2.45073	17.2987	Nuc - Male	0	1	0	0	0	0	0	0	0	0	1	0	1	2.45073	0.127929	Nuc - Male	0.663496	0.88725	Cyto - Female				GM2176	5709
ncRNA_as_chr16_13353		chr16	46153096	46155191	+	46153096	3	ANTISENSE		UP	1		0	0	0	0	0	1	UP	0.495503	3.1456	Nuc - Female	0	0	0	0	0	0	1	0	0	0	0	1	1	0.999594	0.56018	Cyto - Female	0.56018	0.999594	Cyto - Female	CYTO		CB	GM4737	0
ncRNA_inter_chr1_610		chr1	141529903	141550679	-	141550679	2	INTERGENIC		UP	1	UP	1	2	1	1	2	8	UP	1.04782	3.90059	CBnPAs - Male	0	0	0	0	1	0	0	0	0	0	1	0	1	1.12496	0.540355	CBnPAs - Female	0.540355	1.12496	CBnPAs - Female		CB		GM4788	43817
ncRNA_inter_chr10_8820		chr10	33533692	33534989	-	33534989	1	INTERGENIC		UP	1		0	0	0	0	0	1	UP	0.310112	10.7912	CBnPAs - Female	0	0	0	0	0	0	0	0	0	1	0	1	1	0.310112	0.0375073	CBnPAs - Female	0.0375073	0.310112	CBnPAs - Female			CBNPAS	GM4794	31772
ncRNA_inter_chr13_11436		chr13	60477120	60477743	-	60477743	1	INTERGENIC		UP	1	UP	3	0	0	0	0	4	UP	38.7533	1702.5	CB - Female	0	0	0	0	0	0	0	0	1	0	0	1	1	38.7533	N/A	CB - Female	0.0638317	0.0460704	CB - Male				GM5084	159742
ncRNA_inter_chr13_11144		chr13	24835915	24840463	-	24840463	2	INTERGENIC		UP	1		0	0	0	0	0	1	UP	0.672852	3.1868	CBnPAs - Female	0	0	0	0	0	0	0	0	0	1	0	1	1	0.672852	0.225776	CBnPAs - Female	0.369472	0.481081	CBnPAs - Male			CBNPAS	GMNN	3251
ncRNA_as_chr7_5955		chr7	19809417	19814525	-	19814525	1	ANTISENSE		UP	1	UP	1	0	0	0	0	2	UP	0.274534	2.34276	CBnPAs - Male	0	0	0	0	1	0	0	0	0	0	1	0	1	0.418389	0.229598	CB - Female	0.229598	0.418389	CB - Female	NUC	CB		GPR4,OPA3	0
ncRNA_inter_chr3_2721		chr3	107772362	107775189	-	107775189	1	INTERGENIC		UP	1	UP	2	0	0	2	0	5	UP	0.141326	43.9189	CBnPAs - Male	0	0	0	0	1	0	0	0	0	0	1	0	1	0.189215	0.0262291	CBnPAs - Female	0.0262291	0.189215	CBnPAs - Female		CB		GSTM3	271
ncRNA_inter_chr2_1266		chr2	44768028	44773371	-	44773371	1	INTERGENIC		UP	1		0	0	0	0	0	1	UP	3.54983	2.36051	CBnPAs - Female	0	0	0	0	0	0	0	0	0	1	0	1	1	5.93487	3.9969	CB - Female	3.9969	5.93487	CB - Female		CB		GTDC1	50887
ncRNA_inter_chr7_6392		chr7	105550451	105551737	+	105550451	1	INTERGENIC		UP	1	UP	1	0	0	0	0	2	UP	1.34139	24.8103	CB - Male	0	0	0	1	0	0	0	0	0	0	1	0	1	1.34139	0.037759	CB - Male	0.126146	0.13117	CBnPAs - Female		CB		GUCY2D	37189
ncRNA_inter_chr13_11116		chr13	23803063	23804376	-	23804376	1	INTERGENIC		UP	1	UP	1	0	0	0	0	2	UP	0.75342	22.2901	CBnPAs - Female	0	0	0	0	0	0	0	0	0	1	0	1	1	0.75342	0.0251427	CBnPAs - Female	0.242844	0.408231	CBnPAs - Male			CBNPAS	HFE	384
ncRNA_inter_chr13_11118		chr13	23814951	23816329	-	23816329	1	INTERGENIC		UP	1		0	0	0	0	0	1	UP	1.37298	5.798	CBnPAs - Female	0	0	0	0	0	0	0	0	0	1	0	1	1	1.37298	0.250663	CBnPAs - Female	0.380211	0.526942	CBnPAs - Male				HFE	12272
ncRNA_inter_chr13_11120		chr13	23817967	23820474	-	23820474	1	INTERGENIC		UP	1	UP	2	0	0	0	0	3	UP	1.79925	5.04314	CBnPAs - Female	0	0	0	0	0	0	0	0	0	1	0	1	1	1.79925	0.363349	CBnPAs - Female	0.600478	0.997186	CBnPAs - Male			CBNPAS	HIST1H1C	10202
ncRNA_inter_chr13_11121		chr13	23820618	23821583	-	23821583	1	INTERGENIC		UP	1		0	0	0	0	0	1	UP	0.367544	5.52936	CBnPAs - Male	0	0	0	0	1	0	0	0	0	0	1	0	1	0.367544	0.0711444	CBnPAs - Male	0.0711444	0.367544	CBnPAs - Male			CBNPAS	HIST1H1C	9093
ncRNA_as_chr16_13151		chr16	22951297	22960907	-	22960907	1	ANTISENSE		UP	1		0	0	1	0	0	2	UP	1.07466	3.24637	Cyto - Male	1	0	0	0	0	0	0	0	0	0	1	0	1	1.9469	1.14787	Cyto - Female	1.14787	1.9469	Cyto - Female	CYTO			HRG	0
ncRNA_inter_chrX_15245		chrX	9376696	9378137	+	9376696	1	INTERGENIC		UP	1		0	0	0	0	0	1	UP	14.9147	7.51642	CBnPAs - Female	0	0	0	0	0	0	0	0	0	1	0	1	1	14.9147	2.11654	CBnPAs - Female	2.11654	14.9147	CBnPAs - Female			CBNPAS	HYPM	45936
ncRNA_inter_chr13_11028		chr13	8902821	8903842	+	8902821	1	INTERGENIC		UP	1		0	0	0	0	0	1	UP	1.66165	27.0327	CB - Male	0	0	0	1	0	0	0	0	0	0	1	0	1	1.69819	2.06444	CB - Female	2.06444	1.69819	CB - Female				IDI1	11180
ncRNA_intra_chr2_1740		chr2	129129320	129129659	-	129129659	1	INTRAGENIC_SENSE		UP	1		0	0	0	0	0	1	UP	0.371264	3.3101	CBnPAs - Female	0	0	0	0	0	0	0	0	0	1	0	1	1	0.371264	0.127258	CBnPAs - Female	0.145618	0.210696	CBnPAs - Male			CBNPAS	IL1A	0
ncRNA_inter_chr3_2130		chr3	7618905	7619627	+	7618905	1	INTERGENIC		UP	1		0	0	0	0	0	1	UP	0.673531	6.26674	CBnPAs - Female	0	0	0	0	0	0	0	0	0	1	0	1	1	0.673531	0.103114	CBnPAs - Female	0.103114	0.673531	CBnPAs - Female			CBNPAS	IL7	5479
ncRNA_inter_chr3_2132		chr3	7621824	7622846	+	7621824	1	INTERGENIC		UP	1		0	0	0	0	0	1	UP	1.43042	15.5686	CBnPAs - Female	0	0	0	0	0	0	0	0	0	1	0	1	1	1.43042	0.0848216	CBnPAs - Female	0.0848216	1.43042	CBnPAs - Female			CBNPAS	IL7	8398
ncRNA_inter_chr3_2133		chr3	7624172	7625400	+	7624172	1	INTERGENIC		UP	1		0	0	0	0	0	1	UP	1.14788	6.26991	CBnPAs - Female	0	0	0	0	0	0	0	0	0	1	0	1	1	1.14788	0.196175	CBnPAs - Female	0.196175	1.14788	CBnPAs - Female			CBNPAS	IL7	10746
ncRNA_inter_chr3_2134		chr3	7625562	7626746	+	7625562	1	INTERGENIC		UP	1		0	0	0	0	0	1	UP	0.409125	10.4722	CBnPAs - Female	0	0	0	0	0	0	0	0	0	1	0	1	1	0.979829	0.126291	CB - Female	0.126291	0.979829	CB - Female				IL7	12136
ncRNA_inter_chr3_2136		chr3	7628834	7633002	+	7628834	1	INTERGENIC		UP	1		0	0	0	1	0	2	UP	2.65258	16.2821	CBnPAs - Female	0	0	0	0	0	0	0	0	0	1	0	1	1	2.65258	0.18585	CBnPAs - Female	0.18585	2.65258	CBnPAs - Female			CBNPAS	IL7	15408
ncRNA_inter_chr1_494		chr1	123180877	123183419	-	123183419	1	INTERGENIC		UP	1		0	0	0	0	0	1	UP	2.16619	3.88159	CBnPAs - Female	0	0	0	0	0	0	0	0	0	1	0	1	1	2.16619	0.623979	CBnPAs - Female	0.648811	0.909275	CBnPAs - Male		CB		INSIG2	17511
ncRNA_inter_chr1_495		chr1	123183514	123186179	-	123186179	1	INTERGENIC		UP	1		0	0	0	0	0	1	UP	2.84425	2.97157	CBnPAs - Female	0	0	0	0	0	0	0	0	0	1	0	1	1	2.84425	1.04318	CBnPAs - Female	1.04318	2.84425	CBnPAs - Female		CB	CBNPAS	INSIG2	14751
ncRNA_inter_chr3_2302		chr3	40821337	40822665	+	40821337	1	INTERGENIC		UP	1		0	0	0	0	0	1	UP	17.0646	2.36724	CBnPAs - Female	0	0	0	0	0	0	0	0	0	1	0	1	1	17.0646	8.30806	CBnPAs - Female	12.0378	16.5233	CBnPAs - Male		CB	CBNPAS	LARP1B	39623
ncRNA_inter_chr11_10038		chr11	97660015	97660440	-	97660440	1	INTERGENIC		UP	1		0	0	0	0	0	1	UP	0.230645	6.95262	CBnPAs - Male	0	0	0	0	1	0	0	0	0	0	1	0	1	0.230645	0.02912	CBnPAs - Male	0.17821	0.0693889	CB - Female				LASP1	546	LASP1	-546
ncRNA_inter_chr9_8081		chr9	70862365	70876067	-	70876067	6	INTERGENIC		UP	1		0	1	2	0	2	6	UP	0.520931	6.86007	CBnPAs - Female	0	0	0	0	0	0	0	0	0	1	0	1	1	0.988212	0.596854	Cyto - Female	0.596854	0.988212	Cyto - Female				LIPC	79751
ncRNA_inter_chr5_4321		chr5	82334927	82355072	+	82334927	3	INTERGENIC		UP	1		0	0	0	1	0	2	UP	0.105467	52.8543	CBnPAs - Male	0	0	0	0	1	0	0	0	0	0	1	0	1	0.105467	N/A	CBnPAs - Male	0.0167918	0.0728585	Nuc - Female				LPHN3	110173
ncRNA_inter_chr13_11128		chr13	24098231	24101638	-	24101638	1	INTERGENIC		UP	1		0	0	0	1	0	2	UP	2.89013	6.6443	CB - Male	0	0	0	1	0	0	0	0	0	0	1	0	1	3.55472	1.76872	CBnPAs - Male	1.76872	3.55472	CBnPAs - Male		CB	CBNPAS	LRRC16A	2715
ncRNA_inter_chr16_13141		chr16	21851832	21855110	+	21851832	1	INTERGENIC		UP	1		0	0	0	0	0	1	UP	12.0391	1.80404	CBnPAs - Male	0	0	0	0	1	0	0	0	0	0	1	0	1	17.0315	11.3489	CBnPAs - Female	11.3489	17.0315	CBnPAs - Female		CB	CBNPAS	MAP3K13	36932
ncRNA_inter_chr16_13142		chr16	21855465	21858795	+	21855465	1	INTERGENIC		UP	1		0	0	0	0	0	1	UP	1.72288	1.92074	CBnPAs - Male	0	0	0	0	1	0	0	0	0	0	1	0	1	3.47133	2.28218	CB - Female	2.28218	3.47133	CB - Female		CB		MAP3K13	33247
ncRNA_inter_chr1_569		chr1	136421616	136422958	+	136421616	1	INTERGENIC		UP	1		0	0	0	0	0	1	UP	1.23953	5.17707	CBnPAs - Male	0	0	0	0	1	0	0	0	0	0	1	0	1	1.23953	0.252839	CBnPAs - Male	0.49444	0.484027	CBnPAs - Female			CBNPAS	MGAT4E	14560
ncRNA_inter_chr1_571		chr1	136426089	136427552	+	136426089	1	INTERGENIC		UP	1	UP	1	1	0	0	0	3	UP	0.867768	6.20829	CBnPAs - Male	0	0	0	0	1	0	0	0	0	0	1	0	1	0.90134	0.0636006	CB - Male	0.170569	0.378769	CBnPAs - Female				MGAT4E	9966
ncRNA_inter_chr11_9627		chr11	43184464	43192268	-	43192268	1	INTERGENIC		UP	1		0	0	0	1	0	2	UP	0.957097	3.1003	NP - Male	0	0	1	0	0	0	0	0	0	0	1	0	1	2.09042	1.85507	CB - Female	1.85507	2.09042	CB - Female	NUC	CB		MIR146	0
ncRNA_inter_chr1_807		chr1	173004439	173004863	+	173004439	1	INTERGENIC		UP	1		0	0	0	0	0	1	UP	1.30187	7.928	CBnPAs - Male	0	0	0	0	1	0	0	0	0	0	1	0	1	1.30187	0.15984	CBnPAs - Male	0.15984	1.30187	CBnPAs - Male				MIR6546	9657
ncRNA_inter_chr4_3088		chr4	23887837	23888276	-	23888276	1	INTERGENIC		UP	1		0	0	0	0	0	1	UP	5.0165	3.26512	CB - Female	0	0	0	0	0	0	0	0	1	0	0	1	1	8.15854	3.84814	CB - Male	3.84814	8.15854	CB - Male		CB	CB	MMS22L	535333
ncRNA_inter_chr4_3142		chr4	35113574	35114058	+	35113574	1	INTERGENIC		UP	1	UP	1	0	0	0	1	3	UP	0.300209	5.00587	CB - Male	0	0	0	1	0	0	0	0	0	0	1	0	1	0.321564	0.0834393	Nuc - Male	0.124772	0.0865071	CB - Female		CB	CB	MOB3B	8842
ncRNA_as_chr4_3297		chr4	61534877	61748241	+	61534877	2	ANTISENSE		UP	1		0	2	4	0	4	11	UP	9.62377	5.57702	Cyto - Male	1	0	0	0	0	0	0	0	0	0	1	0	1	9.62377	1.81382	Cyto - Male	3.38645	3.25828	NP - Male	CYTO	NP		MUP20,MUP3	0
ncRNA_inter_chr6_5310		chr6	85794354	85801405	-	85801405	5	INTERGENIC		UP	1	UP	1	0	0	0	0	2	UP	7.87368	2.49276	CB - Female	0	0	0	0	0	0	0	0	1	0	0	1	1	7.87368	2.97854	CB - Female	3.51209	5.31746	CB - Male		CB		NAT8	12471
ncRNA_as_chr6_5132		chr6	51402636	51407330	-	51407330	1	ANTISENSE		UP	1	UP	1	0	0	0	0	2	UP	0.745965	2.83033	CBnPAs - Male	0	0	0	0	1	0	0	0	0	0	1	0	1	0.745965	0.28743	CBnPAs - Male	0.496942	0.559866	CBnPAs - Female			CBNPAS	NFE2L3	0
ncRNA_inter_chr2_1434		chr2	68964356	68966943	-	68966943	1	INTERGENIC		UP	1		0	0	0	0	0	1	UP	0.386464	46.4032	CBnPAs - Female	0	0	0	0	0	0	0	0	0	1	0	1	1	0.532657	0.265497	CB - Female	0.265497	0.532657	CB - Female				NOSTRIN	6914
ncRNA_inter_chr8_7386		chr8	109930911	109932036	+	109930911	1	INTERGENIC		UP	1		0	0	0	0	0	1	UP	0.194853	15.6448	CBnPAs - Female	0	0	0	0	0	0	0	0	0	1	0	1	1	0.194853	0.0145651	CBnPAs - Female	0.0380483	0.0170914	CBnPAs - Male			CBNPAS	NQO1	3807	NQO1	-3807
ncRNA_inter_chr3_2742		chr3	114452600	114465437	-	114465437	3	INTERGENIC		UP	1		0	0	0	0	0	1	UP	1.21683	47.0691	CB - Male	0	0	0	1	0	0	0	0	0	0	1	0	1	1.21683	0.0191863	CB - Male	0.649604	0.94666	CB - Female				OLFM3	141559
ncRNA_inter_chr19_14813		chr19	12083961	12084324	-	12084324	1	INTERGENIC		UP	1		0	0	0	0	0	1	UP	2.00342	5.39318	CBnPAs - Male	0	0	0	0	1	0	0	0	0	0	1	0	1	2.00342	0.380376	CBnPAs - Male	0.380376	2.00342	CBnPAs - Male			CBNPAS	OSBP	15358
ncRNA_inter_chr19_14947		chr19	32628279	32632497	+	32628279	1	INTERGENIC		UP	1	UP	4	0	4	0	3	12	UP	2.80944	3.06955	CB - Male	0	0	0	1	0	0	0	0	0	0	1	0	1	4.20901	1.85196	CB - Female	1.99398	2.62191	Cyto - Female		CB		PAPSS2	37708
ncRNA_as_chr7_5897		chr7	6656603	6658853	+	6656603	2	ANTISENSE		UP	1		0	0	0	0	0	1	UP	0.496357	4.11512	CB - Female	0	0	0	0	0	0	0	0	1	0	0	1	1	0.496357	0.109818	CB - Female	0.109818	0.496357	CB - Female			CB	PEG3	0
ncRNA_intra_chr19_15028		chr19	41371751	41373203	-	41373203	2	INTRAGENIC_SENSE		UP	1		0	1	0	0	0	2	UP	1.16387	2.50959	CBnPAs - Female	0	0	0	0	0	0	0	0	0	1	0	1	1	1.16387	0.505755	CBnPAs - Female	0.668202	0.772608	CBnPAs - Male			CBNPAS	PIK3AP1	0
ncRNA_inter_chr7_6101		chr7	38996719	39004730	+	38996719	1	INTERGENIC		UP	1		0	0	0	0	0	1	UP	2.44197	3.5537	CB - Female	0	0	0	0	0	0	0	0	1	0	0	1	1	2.44197	0.648727	CB - Female	2.2258	1.24922	CB - Male	NUC	CB		PLEKHF1	943
ncRNA_inter_chr10_9220		chr10	98679029	98692091	-	98692091	6	INTERGENIC		UP	1		0	0	0	0	0	1	UP	0.143438	39.2725	Cyto - Female	0	0	0	0	0	1	0	0	0	0	0	1	1	0.635886	0.260488	CB - Male	0.447159	0.547785	CB - Female				POC1B	18408
ncRNA_inter_chr7_6290		chr7	86611309	86612145	+	86611309	1	INTERGENIC		UP	1		0	0	0	0	0	1	UP	0.473113	3.42653	CBnPAs - Male	0	0	0	0	1	0	0	0	0	0	1	0	1	0.473113	0.148029	CBnPAs - Male	0.168872	0.315998	CB - Male				POLG	151	POLG	-151
[truncated: 13,767 more rows]
[truncated: 8 more columns]

## Sheet: S5B_Group Descriptions
Table S5B – Summary of Group Flags (Table S5A, column I) describing sets of TCPOBOP-responsive lncRNAs of interest. The 3 groups of interesting TCPOBOP-responsive lncRNAs were identified by the following: Robust, “Missing”, and newly discovered TCPOBOP-responsive lncRNAs. The 96 robustly TCPOBOP-responsive lncRNAs (Group 1) are responsive in 2 or more subcellular fractions in this study and 2 or …
[truncated: 4 more rows]

[truncated: 1 more sheets: S5C_Additional TCPO DataSets]
