# Supplementary material for: Global analysis of expression, maturation and subcellular localization of mouse liver transcriptome identifies novel sex-biased and TCPOBOP-responsive long non-coding RNAs
Source: BMC Genomics. 2021 Mar 24;22:212. doi: 10.1186/s12864-021-07478-5 (PMC7992343; doi:10.1186/s12864-021-07478-5)
Supplement: Supplementary file 6 — Additional file 6. Table S6. [file 12864_2021_7478_MOESM6_ESM.xlsx]

## Sheet: S6A_Sex-biased Lncs & PCGs_TADs
Table S6A – Sex-biased lncRNAs and RefSeq genes that reside within the same TAD. List of sex-biased lncRNAs and RefSeq genes from this study (FDR < 0.05) that are within the same topologically associated domain (TAD), as described in Methods and shown in Table S6C. The chromosome, start and stop position, and strand of each gene are listed in columns B-E. Each TAD listed here has at least 1 sex-b…
						TAD Information			Fold Change (Male/Female) p<0.05							FPKM							Compartment Bias
Gene	Chr	Start	End	Strand	Class	TAD	TAD Group	Opposite Sex Bias	CYTO	NUC	NP	CB	CBnPAs	Max M Bias	Max F Bias	CYTO	NUC	NP	CB	CBnPAs	Max FPKM	# SIG COMPARTMENTS	Cyto/Nuc	NP/CB	CB/CBnPAs
FMO1	chr1	164759691	164796679	-	PCG	TAD_341	1	NO	-3.302	-2.48319		-2.70245	-2.07764		-3.302	105.19	63.128		39.4732	22.7249	105.19	4
FMO2	chr1	164805177	164828843	-	PCG	TAD_341	1	NO	-7.99293	-3.1668		-4.92041	-5.3057		-7.99293	3.12948	1.57173		2.55255	3.39147	3.39147	4
FMO3	chr1	164883930	164914622	-	PCG	TAD_341	1	NO	-710.791	-308.288	-242.168	-1088.16	-205.212		-1088.16	132.773	76.6704	102.039	38.0575	26.9503	132.773	5
ncRNA_inter_chr1_755	chr1	164930723	164933681	+	LNC	TAD_341	1	NO				-94.5239	-167.595		-167.595				3.85595	1.47116	3.85595	2		-40.6348
ncRNA_as_chr1_757	chr1	164962598	164997256	+	LNC	TAD_341	1	NO					-75.206		-75.206					0.826639	0.826639	1		-6.35071
LEFTY1	chr1	182865169	182868532	+	PCG	TAD_403	2	NO	64.9604					64.9604		0.205127					0.205127	1
ncRNA_inter_chr1_931	chr1	182909526	182911796	-	LNC	TAD_403	2	NO		9.96027	8.63409			9.96027			2.91055	2.0734			2.91055	2
EPHX1	chr1	182919686	182947626	-	PCG	TAD_403	2	NO	3.06248		2.79614	2.70698	2.25867	3.06248		160.391		176.159	56.6471	17.0424	176.159	4		3.00094
ESR1	chr10	5340907	5734552	-	PCG/NC	imputedTAD_452	3	YES					-2.21143		-2.21143					5.1785	5.1785	1		-5.3783
ncRNA_as_chr10_8460	chr10	7498997	7502517	+	LNC	imputedTAD_452	3	YES	4.86321					4.86321		0.548777					0.548777	1
ncRNA_inter_chr10_9178	chr10	94853280	94855225	-	LNC	TAD_679	4	NO				-3.7577	-6.11049		-6.11049				5.18165	2.22958	5.18165	2
SOCS2	chr10	94874123	94879491	-	PCG	TAD_679	4	NO		-3.2577	-4.58574	-5.02473	-3.67264		-5.02473		18.007	29.8454	48.084	11.5393	48.084	4			3.1982
ncRNA_inter_chr10_9183	chr10	94880009	94891274	+	LNC	TAD_679	4	NO		-6.76063	-6.88921		-8.94794		-8.94794		3.35372	5.68178		13.2555	13.2555	3		-3.90521
ncRNA_inter_chr10_9185	chr10	94894005	94895292	+	LNC	TAD_679	4	NO				-62.3848			-62.3848				0.480315		0.480315	1
ncRNA_inter_chr10_9281	chr10	114690127	114693537	-	LNC	TAD_722	5	YES				-6.80185			-6.80185				1.16162		1.16162	1
ncRNA_inter_chr10_9284	chr10	114702090	114702373	-	LNC	TAD_722	5	YES				-8.54506			-8.54506				1.52345		1.52345	1		-147.27
ncRNA_inter_chr10_9287	chr10	114708764	114710400	-	LNC	TAD_722	5	YES					-9.64863		-9.64863					0.781536	0.781536	1
TMEM19	chr10	114777795	114799318	-	PCG	TAD_722	5	YES					2.25739	2.25739						2.58583	2.58583	1			2.60383
ADCY1	chr11	6963491	7078508	+	PCG	imputedTAD_776	6	NO		-14.7217	-14.0443	-25.6965	-20.4164		-25.6965		1.41794	0.773661	1.04471	0.975598	1.41794	4
ncRNA_as_chr11_9447	chr11	7050611	7052603	-	LNC	imputedTAD_776	6	NO	-37.9431			-28.9773	-34.0734		-37.9431	0.1337			0.137426	0.150473	0.150473	3
ncRNA_inter_chr12_10681	chr12	78139528	78144828	-	LNC	TAD_1261	7	NO				-15.8051			-15.8051				1.45431		1.45431	1
FUT8	chr12	78339090	78576983	+	PCG/NC	TAD_1261	7	NO	-3.33653						-3.33653	2.11078					2.11078	1
ncRNA_as_chr12_10884	chr12	105492714	105653343	-	LNC	TAD_1327	8	YES	-6.0056						-6.0056	0.519101					0.519101	1	4.02356	10.4299
SERPINA3J	chr12	105552779	105558796	+	PCG	TAD_1327	8	YES				56.7769		56.7769					1.89052		1.89052	1		1101.38	-50.0969
ECI3	chr13	35038482	35055678	-	PCG	imputedTAD_1431	9	NO	-37.8271	-16.0554	-29.4204	-25.8651	-4.57809		-37.8271	4.87195	3.34943	5.17057	2.98803	0.920864	5.17057	5
ncRNA_inter_chr13_11189	chr13	35055917	35067304	+	LNC	imputedTAD_1431	9	NO		-82.7912	-30.4444	-34.8055	-71.6281		-82.7912		0.506039	0.670359	1.98634	1.98634	1.98634	4
ncRNA_inter_chr13_11437	chr13	60569089	60582351	-	LNC	TAD_1509	10	NO		-4.37992	-6.49531	-4.69172	-4.48162		-6.49531		3.96524	4.61873	8.33545	12.1609	12.1609	4
ncRNA_inter_chr13_11438	chr13	60584864	60590263	-	LNC	TAD_1509	10	NO		-5.81902			-3.99397		-5.81902		7.89631			8.99755	8.99755	2	-8.66846
DAPK1	chr13	60703307	60864552	+	PCG	TAD_1509	10	NO					-2.19192		-2.19192					22.0101	22.0101	1		-7.03014
FAM84B	chr15	60650550	60656635	-	PCG	TAD_2011	11	NO	-4.13533	-2.83122			-3.46758		-4.13533	3.52028	2.32124			1.129	3.52028	3		5.8853
ncRNA_inter_chr15_12585	chr15	60696171	60702708	-	LNC	TAD_2011	11	NO			-92.859	-72.0367	-61.7957		-92.859			0.813959	0.644164	0.403455	0.813959	3
ncRNA_inter_chr15_12586	chr15	60726258	60728391	-	LNC	TAD_2011	11	NO			-63.894		-100.425		-100.425			0.678117		0.792884	0.792884	2
ncRNA_inter_chr15_12587	chr15	60728586	60729822	-	LNC	TAD_2011	11	NO					-109.275		-109.275					0.613049	0.613049	1
ncRNA_inter_chr15_12588	chr15	60730060	60731547	-	LNC	TAD_2011	11	NO			-107.119	-21.4419			-107.119			0.87652	3.72455		3.72455	2
ncRNA_inter_chr15_12590	chr15	60734199	60737890	-	LNC	TAD_2011	11	NO					-395.775		-395.775					1.68859	1.68859	1			-22.219
ncRNA_inter_chr15_12591	chr15	60738109	60740269	-	LNC	TAD_2011	11	NO					-170.873		-170.873					1.34014	1.34014	1			-17.907
ncRNA_inter_chr15_12592	chr15	60740511	60742287	-	LNC	TAD_2011	11	NO					-88.4553		-88.4553					0.250015	0.250015	1
ncRNA_inter_chr15_12593	chr15	60743988	60745737	-	LNC	TAD_2011	11	NO					-137.85		-137.85					0.971688	0.971688	1
A1BG	chr15	60749143	60752825	-	PCG	TAD_2011	11	NO	-380.455	-271.147	-337.824	-249.842	-20.6795		-380.455	1610.76	1598.89	1148.78	166.331	51.6217	1610.76	5		9.22365	0
ncRNA_inter_chr15_12594	chr15	60755166	60756184	+	LNC	TAD_2011	11	NO				-52.3763			-52.3763				0.144023		0.144023	1
ncRNA_inter_chr15_12595	chr15	60827566	60830184	+	LNC	TAD_2011	11	NO				-86.939	-70.2379		-86.939				0.544699	0.086579	0.544699	2		-7.32071
ncRNA_inter_chr15_12597	chr15	60839944	60842384	+	LNC	TAD_2011	11	NO				-98.7804			-98.7804				2.06265		2.06265	1		-11.2027	13.9333
ncRNA_inter_chr16_13408	chr16	65693153	65694492	+	LNC	TAD_2294	12	YES					-62.9231		-62.9231					0.854658	0.854658	1
ncRNA_inter_chr16_13412	chr16	65717200	65727144	+	LNC	TAD_2294	12	YES				-18.9306			-18.9306				0.206435		0.206435	1
ncRNA_inter_chr16_13415	chr16	65743898	65754831	+	LNC	TAD_2294	12	YES				-5.93656			-5.93656				2.7589		2.7589	1
GBE1	chr16	70314193	70569965	+	PCG	TAD_2294	12	YES					1.90445	1.90445						5.67701	5.67701	1		-3.24666
SIK1	chr17	31981194	31992737	-	PCG	TAD_2420	13	NO					-2.23204		-2.23204					9.65728	9.65728	1
ncRNA_inter_chr17_13843	chr17	32042140	32046194	-	LNC	TAD_2420	13	NO	-4.94748	-3.32778	-3.91276	-3.05548			-4.94748	19.8971	7.45379	5.22819	2.76937		19.8971	4			0
RCAN2	chr17	43938799	44176465	+	PCG	TAD_2449	14	YES	-4.9172						-4.9172	7.79929					7.79929	1		-4.14095
ncRNA_inter_chr17_13924	chr17	44185418	44189347	-	LNC	TAD_2449	14	YES					10.2833	10.2833						2.4773	2.4773	1
ncRNA_inter_chr17_13925	chr17	44194433	44196734	-	LNC	TAD_2449	14	YES				11.5691	15.4634	15.4634					3.28136	1.88344	3.28136	2
ncRNA_inter_chr17_13926	chr17	44198529	44199410	-	LNC	TAD_2449	14	YES					16.0864	16.0864						1.81235	1.81235	1
ncRNA_inter_chr17_13928	chr17	44207407	44208693	-	LNC	TAD_2449	14	YES				21.4027		21.4027					1.614		1.614	1
LRFN4	chr19	4611783	4615667	-	PCG	TAD_2777	15	YES					-11.416		-11.416					0.139035	0.139035	1
ncRNA_as_chr19_14740	chr19	5406815	5422847	+	LNC	TAD_2777	15	YES	-19.4786	-15.7102	-46.0142	-13.0797	-21.4513		-46.0142	2.49452	2.32179	1.91759	1.7206	1.79803	2.49452	5
ncRNA_inter_chr19_14746	chr19	5824552	5845906	-	LNC	TAD_2777	15	YES					3.23666	3.23666						9334.07	9334.07	1	-5.35146	-3.24393	-2.78723
SLC22A26	chr19	7856472	7877157	-	PCG	filled_gap_2784	16	YES	-111.902	-47.1159	-81.2637	-99.2763	-39.6968		-111.902	63.3443	29.0735	46.2135	6.94099	11.5962	63.3443	5		4.40378	-2.87999
ncRNA_inter_chr19_14769	chr19	7900018	7900946	+	LNC	filled_gap_2784	16	YES				-20.2853	-14.0849		-20.2853				5.8786	7.52685	7.52685	2
ncRNA_inter_chr19_14770	chr19	7918175	7923575	+	LNC	filled_gap_2784	16	YES		-201.696	-21.9493	-29.0314	-33.742		-201.696		2.41364	4.5723	3.21342	2.57466	4.5723	4	-23.2621
ncRNA_inter_chr19_14771	chr19	7926292	7927170	+	LNC	filled_gap_2784	16	YES				-65.8636			-65.8636				0.704388		0.704388	1
SLC22A27	chr19	7938878	8040517	-	PCG	filled_gap_2784	16	YES	-39.5507	-37.4665	-51.526	-102.257	-7.15921		-102.257	7.94075	4.41749	11.5186	7.4794	2.1027	11.5186	5
SLC22A28	chr19	8136698	8206472	-	PCG	filled_gap_2784	16	YES	3.9014	4.36928	4.24351	4.82154	5.46633	5.46633		4.00256	7.3416	15.0821	8.98928	6.44754	15.0821	5			0
CYP2C53-PS	chr19	39303743	39349227	+	NC	TAD_2885	17	YES				15.4322	3.42639	15.4322					1.41859	1.12635	1.41859	2
CYP2C38	chr19	39464045	39537565	-	PCG	TAD_2885	17	YES		-2.85659			-2.41284		-2.85659		7.8034			7.80845	7.80845	2
CYP2C39	chr19	39585311	39643019	+	PCG	TAD_2885	17	YES	-6.54808	-6.52946	-4.74745	-4.54737	-6.63451		-6.63451	147.35	56.9907	119.437	11.5472	24.2132	147.35	5
CYP2C67	chr19	39683348	39723532	-	PCG	TAD_2885	17	YES		2.31882	2.28356			2.31882			131.019	227.983			227.983	2
ncRNA_intra_chr19_15006	chr19	39723892	39965167	-	LNC	TAD_2885	17	YES		-3.38076	-3.77788	-4.06512	-3.52006		-4.06512		7.21165	12.0751	104.578	6.32298	104.578	4	-13.2439	-6.05933	12.7787
CYP2C68	chr19	39763325	39815591	-	PCG	TAD_2885	17	YES		-2.19497	-2.43282				-2.43282		56.5739	109.894			109.894	2
CYP2C40	chr19	39841562	39887304	-	PCG	TAD_2885	17	YES	-30.1911	-14.281	-15.5353	-39.5262	-26.3325		-39.5262	203.95	104.565	209.197	40.2571	21.6223	209.197	5
ncRNA_intra_chr19_15008	chr19	39861396	39935056	-	LNC	TAD_2885	17	YES					-753.315		-753.315					1.03449	1.03449	1
ncRNA_intra_chr19_15009	chr19	39876322	39950241	-	LNC	TAD_2885	17	YES				-29.8908	-408.478		-408.478				0.631759	2.39385	2.39385	2
ncRNA_as_chr19_15010	chr19	39878641	39953673	+	LNC	TAD_2885	17	YES			-57.8968	-170.403			-170.403			0.110394	0.374786		0.374786	2
CYP2C69	chr19	39917149	39961259	-	PCG	TAD_2885	17	YES	-56.259	-118.611	-50.9556	-280.985	-116.741		-280.985	186.547	86.0982	185.777	39.9732	27.4891	186.547	5
CYP2C37	chr19	40066913	40086733	+	PCG	TAD_2885	17	YES	-10.4409	-9.32321	-7.66038	-7.97719	-6.93996		-10.4409	110.951	49.967	55.9068	7.79359	9.1657	110.951	5	3.20242	9.35729	-3.28448
ncRNA_intra_chr19_15014	chr19	40083334	40185159	+	LNC	TAD_2885	17	YES					-8.05741		-8.05741					6.45296	6.45296	1			-39.6015
CYP2C54	chr19	40112429	40148303	-	PCG	TAD_2885	17	YES	-3.53864	-3.20467		-2.56256	-2.24162		-3.53864	176.05	91.3321		15.9488	14.8365	176.05	4
CYP2C50	chr19	40164168	40188445	+	PCG	TAD_2885	17	YES		-3.20335		-2.84398	-2.16075		-3.20335		89.1019		20.7647	16.4754	89.1019	3		3.93477
CHRNA4	chr2	180757015	180773882	-	PCG	imputedTAD_3383	18	NO					-3.73204		-3.73204					1.31192	1.31192	1
ncRNA_inter_chr2_2112	chr2	180776836	180778077	-	LNC	imputedTAD_3383	18	NO					-6.70735		-6.70735					1.11881	1.11881	1
IL7	chr3	7572076	7613427	-	PCG	chr3begin_3389.2	19	NO	-18.4303						-18.4303	0.184105					0.184105	1
ncRNA_inter_chr3_2128	chr3	7613844	7615979	+	LNC	chr3begin_3389.2	19	NO			-100.865	-8.87567			-100.865			0.296302	1.48169		1.48169	2			24.0945
HSD3B5	chr3	98422558	98449457	-	PCG	TAD_3596	20	YES	4.70168	5.18855	5.58579	4.90057	5.05728	5.58579		96.5876	80.9973	67.2082	17.3707	6.6629	96.5876	5
HSD3B2	chr3	98515029	98528466	-	PCG	TAD_3596	20	YES		2.23844	2.72043	2.32618	2.56869	2.72043			51.0509	75.6165	23.71	42.6169	75.6165	4
HSD3B1	chr3	98656116	98663717	-	PCG	TAD_3596	20	YES		-39.6913	-39.6874				-39.6913		1.44718	1.60599			1.60599	2
HAO2	chr3	98678441	98697153	-	PCG	TAD_3596	20	YES	-19.4281	-10.735	-15.4736	-15.4079	-9.5401		-19.4281	26.6388	11.7885	20.3247	3.04394	2.74743	26.6388	5	3.39511	6.69917
ncRNA_inter_chr3_2657	chr3	100614089	100615870	+	LNC	TAD_3596	20	YES				13.7873		13.7873					0.840391		0.840391	1			-63.2999
ncRNA_inter_chr3_2937	chr3	137923913	137940476	+	LNC	TAD_3704	21	YES		-50.3818			-4.80811		-50.3818		0.224352			0.76106	0.76106	2
ADH6-PS1	chr3	138037084	138051255	+	NC	TAD_3704	21	YES		4.99093		6.94925		6.94925			1.61274		3.34522		3.34522	2
MUP7	chr4	60079340	60083347	-	PCG	TAD_3850	22	YES		6.78524	14.7314		4.74787	14.7314			698.682	885.292		10.7279	885.292	3
MUP15	chr4	60079340	60152730	-	PCG	TAD_3850	22	YES		7.0251	14.2658		3.66336	14.2658			1060.88	1550.4		12.5221	1550.4	3
ncRNA_as_chr4_3281	chr4	60094146	60163879	+	LNC	TAD_3850	22	YES					-11.6435		-11.6435					0.22692	0.22692	1
MUP8	chr4	60231492	60235471	-	PCG	TAD_3850	22	YES	10.8437	41.7231	16.3894			41.7231		7.07781	10.5989	9.6119			10.5989	3
MUP1	chr4	60510884	60514832	-	PCG	TAD_3850	22	YES		6.35716	4.68353	5.93851	7.00706	7.00706			644.93	868.697	170.507	27.5654	868.697	4		8.53124
ncRNA_inter_chr4_3287	chr4	60534384	60535413	+	LNC	TAD_3850	22	YES					12.1775	12.1775						2.4802	2.4802	1
MUP12	chr4	60732253	60736153	-	PCG	TAD_3850	22	YES		8.74936	15.0253	8.49642	9.08956	15.0253			33.7659	92.2613	43.0279	16.7407	92.2613	4
MUP14	chr4	60961068	60965030	-	PCG	TAD_3850	22	YES		11.3223		6.31588	4.54072	11.3223			987.657		93.9181	10.7217	987.657	3		24.0462	0
MUP16	chr4	61176624	61180518	-	PCG	TAD_3850	22	YES		10.0854		25.2076		25.2076			8.08918		7.37197		8.08918	2		186.958
MUP19	chr4	61439361	61443258	-	PCG	TAD_3850	22	YES		11.6536		114.16		114.16			20.6481		44.8766		44.8766	2		925.825
ncRNA_as_chr4_3297	chr4	61534877	61748241	+	LNC	TAD_3850	22	YES			3.61873	9.2078		9.2078				3.38645	0.399122		3.38645	2
MUP20	chr4	61711268	61715151	-	PCG	TAD_3850	22	YES	112.925	71.6862	71.1979	33.6352	7.25215	112.925		1524.54	1272.38	1742.85	109.159	12.4248	1742.85	5		10.3002	0
MUP3	chr4	61744510	61748346	-	PCG	TAD_3850	22	YES		3.73399	3.32265	2.94607	2.91518	3.73399			549.288	998.371	88.7736	15.4016	998.371	4		13.1661	3.53325
MUP21	chr4	61808865	61811875	-	PCG	TAD_3850	22	YES	227.427	8.00416	6.88933	37.5913	19.9155	227.427		419.127	293.818	499.19	42.7462	5.47309	499.19	5	-11.4852	88.4209	0
ncRNA_as_chr4_3300	chr4	61844510	61850613	+	LNC	TAD_3850	22	YES		88.9315	63.6102	118.798	48.9545	118.798			0.142358	0.111788	1.93863	0.569026	1.93863	4
COL27A1	chr4	62876445	62996024	+	PCG	TAD_3858	23	YES	3.22874					3.22874		1.05177					1.05177	1	-4.57138	-4.2052
ncRNA_as_chr4_3310	chr4	63002721	63010730	-	LNC	TAD_3858	23	YES				85.291		85.291					0.39171		0.39171	1		11.5864	-7.63401
ORM3	chr4	63017195	63020545	+	PCG	TAD_3858	23	YES		-5.03962	-5.83035	-5.28982	-3.49689		-5.83035		14.9358	17.7594	7.9977	1.33637	17.7594	4
ncRNA_inter_chr4_3468	chr4	103055088	103169173	+	LNC	TAD_3933	24	NO	19.3569	17.59	10.0358	14.7691	22.1741	22.1741		5.54426	6.23655	9.08303	15.3025	22.2996	22.2996	5
ncRNA_inter_chr4_3470	chr4	103171582	103173021	+	LNC	TAD_3933	24	NO					22.7757	22.7757						0.875631	0.875631	1
ncRNA_inter_chr4_3471	chr4	103173192	103174820	+	LNC	TAD_3933	24	NO				112.984		112.984					1.48962		1.48962	1
C8A	chr4	104488284	104549003	-	PCG	TAD_3933	24	NO					2.37025	2.37025						46.9077	46.9077	1		4.5016	0
CYP3A16	chr5	146197177	146230592	-	PCG	TAD_4399.1	25	NO	-268.243	-107.025	-264.358	-141.59	-356.105		-356.105	61.9133	19.0344	33.4463	3.34436	5.65062	61.9133	5		9.41491	-6.8444
ncRNA_intra_chr5_4726	chr5	146226308	146341912	-	LNC	TAD_4399.1	25	NO					-210.953		-210.953					4.53807	4.53807	1
ncRNA_intra_chr5_4730	chr5	146229177	146344351	-	LNC	TAD_4399.1	25	NO					-47.9426		-47.9426					1.27096	1.27096	1
ncRNA_as_chr5_4731	chr5	146229281	146407659	+	LNC	TAD_4399.1	25	NO		-80.558	-31.3008	-170.339	-652.731		-652.731		1.01598	1.40634	8.59654	6.56366	8.59654	4
CYP3A41B	chr5	146319532	146345599	-	PCG	TAD_4399.1	25	NO	-731.442	-135.661	-551.161	-223.026	-165.928		-731.442	46.6799	10.6737	42.0024	1.07582	3.87124	46.6799	5		10.6601	-5.30773
CYP3A41A	chr5	146319532	146345599	-	PCG	TAD_4399.1	25	NO	-391.635	-54.656	-266.441	-41.3349	-202.947		-391.635	46.4673	11.075	28.1519	1.22368	5.32351	46.4673	5	4.91739	7.7947	-5.73687
ncRNA_intra_chr5_4728	chr5	146227188	146406523	-	LNC	TAD_4399.2	26	NO		-84.6866	-25.7651		-616.428		-616.428		0.815764	0.972601		15.4714	15.4714	3			-28.2631
ncRNA_intra_chr5_4732	chr5	146340359	146612450	-	LNC	TAD_4399.2	26	NO					-182.906		-182.906					0.726236	0.726236	1			-172.447
ncRNA_as_chr5_4733	chr5	146382913	146588841	+	LNC	TAD_4399.2	26	NO			-53.4345	-26.6326	-32.2184		-53.4345			0.613171	2.72506	0.948024	2.72506	3
ncRNA_intra_chr5_4734	chr5	146384760	146669283	-	LNC	TAD_4399.2	26	NO		-11.0007	-59.5038	-38.4504	-10.773		-59.5038		9.98856	25.1363	16.0042	14.8919	25.1363	4
ncRNA_intra_chr5_4735	chr5	146387799	146588574	-	LNC	TAD_4399.2	26	NO	-156.906	-72.306	-104.111		-31.8603		-156.906	0.352242	0.191705	0.308329		0.236709	0.352242	4
ncRNA_intra_chr5_4736	chr5	146388047	146588893	-	LNC	TAD_4399.2	26	NO	-148.486		-108.594		-147.244		-148.486	4.2316		3.98678		4.00692	4.2316	3
ncRNA_intra_chr5_4739	chr5	146389396	146510513	-	LNC	TAD_4399.2	26	NO					-129.322		-129.322					1.41362	1.41362	1
ncRNA_intra_chr5_4740	chr5	146393193	146600990	-	LNC	TAD_4399.2	26	NO					-549.737		-549.737					15.918	15.918	1			-80.3452
ncRNA_intra_chr5_4741	chr5	146402364	146611489	-	LNC	TAD_4399.2	26	NO					-481.602		-481.602					11.2773	11.2773	1			-32.119
ncRNA_as_chr5_4744	chr5	146506345	146669520	+	LNC	TAD_4399.2	26	NO					-222.313		-222.313					4.1314	4.1314	1
ncRNA_as_chr5_4745	chr5	146525947	146612187	+	LNC	TAD_4399.2	26	NO		-218.172	-170.013	-302.247	-340.389		-340.389		1.21306	3.39802	11.7311	17.2561	17.2561	4
CYP3A44	chr5	146585558	146617450	-	PCG	TAD_4399.2	26	NO	-250.044	-69.1782	-120.362	-135.464	-14.3087		-250.044	123.959	52.8648	96.3634	17.5736	9.58234	123.959	5			0
ncRNA_inter_chr6_5137	chr6	51617109	51660247	-	LNC	TAD_4524	27	NO		-9.2545	-12.4124	-11.8455	-15.4263		-15.4263		1.05481	1.09408	1.24869	3.88108	3.88108	4
ncRNA_inter_chr6_5138	chr6	51650981	51660996	+	LNC	TAD_4524	27	NO	-33.1925	-15.2848	-7.55099	-20.8192	-42.5881		-42.5881	0.693285	2.58623	2.05428	4.54804	13.6663	13.6663	5			-3.85628
GM4477	chr6	85656700	85658555	-	PCG	TAD_4608	28	YES	-9.88529	-4.63885	-4.04474	-4.29294	-5.18106		-9.88529	12.0918	10.1779	7.37826	3.1249	1.49512	12.0918	5
GM11128	chr6	85758044	85759871	-	PCG	TAD_4608	28	YES				12.6118		12.6118					0.667577		0.667577	1
CML5	chr6	85767211	85770966	-	PCG	TAD_4608	28	YES	28.6259	67.6193	18.3985	9.75249	29.611	67.6193		7.50699	7.28603	7.14255	1.00034	0.885625	7.50699	5
NAT8	chr6	85780380	85781884	-	PCG	TAD_4608	28	YES	7.72836	4.42453	3.98325			7.72836		2.66518	3.34888	2.31447			3.34888	3
ncRNA_inter_chr6_5309	chr6	85793943	85801237	+	LNC	TAD_4608	28	YES					4.37354	4.37354						0.412732	0.412732	1
SULT2A1	chr7	14381594	14422759	-	PCG	TAD_4813.3	29	NO	-133.79	-45.22	-153.056	-64.598	-4.02821		-153.056	25.6658	9.57048	13.8872	4.04028	0.965494	25.6658	5
ncRNA_intra_chr7_5920	chr7	14385459	14499841	-	LNC	TAD_4813.3	29	NO					-198.314		-198.314					0.681497	0.681497	1
SULT2A4	chr7	14495025	14574937	-	PCG	TAD_4813.3	29	NO	-1276.29	-88.3074	-744.251	-189.678			-1276.29	9.53207	4.79508	6.71387	1.84993		9.53207	4		4.25461
SULT2A3	chr7	14652903	14708342	-	PCG	TAD_4813.3	29	NO	-1028.28	-39.4756	-505.177	-87.2177			-1028.28	7.60912	2.14944	4.62669	0.839854		7.60912	4	4.96181
SULT2A6	chr7	14807751	14840219	-	PCG	TAD_4813.3	29	NO	-2148.3	-47.8857	-309.002	-116.025			-2148.3	7.08761	3.01915	4.6375	1.76999		7.08761	4		3.22232	8.99521
ncRNA_as_chr7_5999	chr7	26693288	26995060	-	LNC	TAD_4827	30	NO				-104.153	-110.188		-110.188				1.99544	0.378905	1.99544	2		-3.82148
CYP2B13	chr7	26846513	26881215	+	PCG	TAD_4827	30	NO	-132.941	-86.0919	-168.334	-139.671	-55.1885		-168.334	64.0864	64.6619	85.0093	52.3046	23.5903	85.0093	5
ncRNA_intra_chr7_6001	chr7	26855254	26965199	+	LNC	TAD_4827	30	NO					-83.3059		-83.3059					25.2581	25.2581	1			-33.5556
CYP2B9	chr7	26958427	26995679	+	PCG	TAD_4827	30	NO	-73.9884	-41.6653	-48.478	-66.8908	-45.5177		-73.9884	80.2178	73.9655	122.213	214.531	82.5119	214.531	5
ncRNA_inter_chr7_6006	chr7	27085745	27087356	-	LNC	TAD_4827	30	NO				-87.0913			-87.0913				1.47413		1.47413	1
ncRNA_as_chr7_6007	chr7	27089230	27099814	-	LNC	TAD_4827	30	NO	-15.8621	-42.2573	-17.9706	-59.3572	-27.4292		-59.3572	1.25255	3.75276	3.78299	5.74981	2.9503	5.74981	5
CYP2A4	chr7	27092210	27100107	+	PCG	TAD_4827	30	NO	-69.5371	-41.7126	-38.8212	-28.9228	-42.1822		-69.5371	60.8803	66.8303	75.0811	16.5835	9.18482	75.0811	5		6.1376
SAA4	chr7	53983368	53987913	-	PCG	imputedTAD_4855	31	YES					2.07801	2.07801						22.4455	22.4455	1	3.18949	7.35761
ncRNA_inter_chr7_6180	chr7	54084505	54085054	-	LNC	imputedTAD_4855	31	YES				-7.45917			-7.45917				0.51115		0.51115	1		-27.2699	32.4462
ncRNA_inter_chr8_6743	chr8	10897502	10923613	+	LNC	TAD_5123	32	NO				-2.08186			-2.08186				36.8687		36.8687	1			2.77543
IRS2	chr8	10986963	11008430	-	PCG	TAD_5123	32	NO					-2.78178		-2.78178					15.7302	15.7302	1		-7.28223
ncRNA_intra_chr8_7321	chr8	95633804	95666948	-	LNC	TAD_5301	33	NO				18.8004		18.8004					0.885844		0.885844	1			-90.6114
ncRNA_intra_chr8_7322	chr8	95634042	95667133	-	LNC	TAD_5301	33	NO			5.62883	13.2533		13.2533				1.39886	0.840785		1.39886	2			-71.6301
CES1F	chr8	95780134	95803635	-	PCG	TAD_5301	33	NO					2.33241	2.33241						49.5566	49.5566	1
ncRNA_inter_chr8_7423	chr8	116533748	116620445	-	LNC	imputedTAD_5353	34	NO	8.09676	5.97431	6.49973	4.07424	3.95021	8.09676		2.51453	4.73913	9.70114	25.3217	18.1654	25.3217	5
ncRNA_inter_chr8_7430	chr8	116636516	116655605	-	LNC	imputedTAD_5353	34	NO		2.54884				2.54884			8.6189				8.6189	1
NUDT7	chr8	116657473	116676212	+	PCG	imputedTAD_5353	34	NO		2.00833				2.00833			111.772				111.772	1
ncRNA_inter_chr9_7885	chr9	43313906	43355677	-	LNC	TAD_5484	35	NO				20.9785		20.9785					0.584557		0.584557	1
USP2	chr9	43875103	43903710	+	PCG	TAD_5484	35	NO	7.39441			4.71627	5.18225	7.39441		1.85108			7.31453	1.34975	7.31453	3
ncRNA_inter_chrX_15240	chrX	9325108	9333758	+	LNC	TAD_5740.2	36	NO				-5.80365	-7.00458		-7.00458				1.52804	2.88313	2.88313	2
ncRNA_inter_chrX_15242	chrX	9339822	9356108	+	LNC	TAD_5740.2	36	NO					-12.5184		-12.5184					1.81594	1.81594	1			-7.34519
ncRNA_inter_chrX_15243	chrX	9359746	9363525	+	LNC	TAD_5740.2	36	NO				-13.7701	-13.433		-13.7701				8.43699	2.28847	8.43699	2		-7.72088
ncRNA_inter_chrX_15244	chrX	9364128	9371036	+	LNC	TAD_5740.2	36	NO					-5.85132		-5.85132					1.98024	1.98024	1
ncRNA_inter_chrX_15246	chrX	9378393	9379790	+	LNC	TAD_5740.2	36	NO				-10.968	-21.7264		-21.7264				3.56521	0.343115	3.56521	2		-68.0326	7.58245
ncRNA_inter_chrX_15247	chrX	9381147	9382118	+	LNC	TAD_5740.2	36	NO				-12.5864			-12.5864				8.69262		8.69262	1		-15.1924	8.03575
ncRNA_inter_chrX_15248	chrX	9385272	9390464	+	LNC	TAD_5740.2	36	NO				-7.55433	-8.83841		-8.83841				15.8069	4.884	15.8069	2		-11.7055
HYPM	chrX	9424072	9424626	+	PCG	TAD_5740.2	36	NO					-9.39126		-9.39126					0.394169	0.394169	1
SYTL5	chrX	9462746	9575990	+	PCG	TAD_5740.2	36	NO					-10.4488		-10.4488					1.58375	1.58375	1
# of TADs	36
# of LncRNAs	93
# of PCGs	71
# of nc-RefSeq	4

## Sheet: S6B_TCPO-respon Lnc & PCGs_TADs
Table S6B – TCPOBOP-responsive lncRNAs and RefSeq genes that reside within the same TAD. List of TCPOBOP-responsive lncRNAs and RefSeq genes from this study (FDR < 0.05) that are within the same topologically associated domain (TAD), as described in Methods. The chromosome, start and stop position, and strand of each gene are listed in columns B-E, with the maximum fold-change (up or down regulat…
						Maximum Values across all Significantly Responsive Compartments			TAD Information			Fold Change (padj < 0.05)												FPKM (padj < 0.05)
Gene	Chr	Start	Stop	Strand	Class	Max Up Regulated	Max Down Regulated	Max FPKM	TAD	TAD Group	Opposite TCPOBOP Response	CYTO - M	NUC - M	NP - M	CB - M	CBnPAs - M	CYTO - F	NUC - F	NP - F	CB - F	CBnPAs - F	Max Up-Regulated	Max Down Regulated	CYTO - M	NUC - M	NP - M	CB - M	CBnPAs - M	CYTO - F	NUC - F	NP - F	CB - F	CBnPAs - F	Max FPKM	# SIGNIF COMPARTMENTS M	# SIGNIF COMPARTMENTS F
ncRNA_inter_chr1_47	chr1	13365004	13368043	-	LNC	0	-36.3533	1.16751	TAD_11	1	YES							-36.3533	-15.9437	-12.3864	-4.73113		-36.3533							0.476366	0.176787	1.16751	0.293554	1.16751	0	4
ncRNA_inter_chr1_48	chr1	13370507	13371567	-	LNC	0	-13.9502	0.617746	TAD_11	1	YES							-13.9502		-8.68562			-13.9502							0.156115		0.617746		0.617746	0	2
ncRNA_inter_chr1_49	chr1	13374674	13376024	-	LNC	0	-8.96423	0.185795	TAD_11	1	YES										-8.96423		-8.96423										0.185795	0.185795	0	1
ncRNA_inter_chr1_51	chr1	13380039	13381105	-	LNC	0	-43.0756	13.5864	TAD_11	1	YES							-39.9949	-43.0756	-14.2205			-43.0756							0.999073	0.96935	13.5864		13.5864	0	3
ncRNA_inter_chr1_52	chr1	13383102	13385131	-	LNC	0	-5.55227	0.699833	TAD_11	1	YES										-5.55227		-5.55227										0.699833	0.699833	0	1
ncRNA_inter_chr1_53	chr1	13385641	13388927	-	LNC	0	-14.4368	2.04677	TAD_11	1	YES									-14.4368	-3.8157		-14.4368									2.04677	1.22665	2.04677	0	2
ncRNA_inter_chr1_54	chr1	13389626	13390884	-	LNC	0	-8.03729	1.03779	TAD_11	1	YES										-8.03729		-8.03729										1.03779	1.03779	0	1
ncRNA_inter_chr1_55	chr1	13392710	13394493	-	LNC	0	-18.8582	4.07217	TAD_11	1	YES				-11.6407			-18.8582		-12.5061	-4.25591		-18.8582				0.509873			0.492865		4.07217	0.820293	4.07217	1	3
ncRNA_inter_chr1_56	chr1	13398373	13400077	-	LNC	0	-63.6866	1.12001	TAD_11	1	YES							-63.6866	-19.4944	-8.8896			-63.6866							0.0965087	0.126804	1.12001		1.12001	0	3
ncRNA_inter_chr1_58	chr1	13406400	13407586	-	LNC	0	-19.2266	0.634686	TAD_11	1	YES									-19.2266	-5.57132		-19.2266									0.634686	0.295102	0.634686	0	2
ncRNA_inter_chr1_61	chr1	13412933	13414318	-	LNC	0	-5.48011	2.19755	TAD_11	1	YES										-5.48011		-5.48011										2.19755	2.19755	0	1
ncRNA_inter_chr1_62	chr1	13416539	13419688	-	LNC	0	-7.35029	2.25512	TAD_11	1	YES									-7.35029	-4.95837		-7.35029									2.25512	0.72848	2.25512	0	2
ncRNA_inter_chr1_63	chr1	13422740	13424457	-	LNC	0	-7.08556	2.68319	TAD_11	1	YES									-7.08556	-4.29574		-7.08556									2.68319	0.970448	2.68319	0	2
ncRNA_inter_chr1_64	chr1	13424647	13425551	-	LNC	0	-27.5825	0.979088	TAD_11	1	YES									-27.5825			-27.5825									0.979088		0.979088	0	1
ncRNA_inter_chr1_66	chr1	13427379	13428719	-	LNC	0	-10.3623	1.16693	TAD_11	1	YES									-10.3623			-10.3623									1.16693		1.16693	0	1
ncRNA_inter_chr1_68	chr1	13431926	13433247	-	LNC	0	-5.70727	0.260357	TAD_11	1	YES										-5.70727		-5.70727										0.260357	0.260357	0	1
ncRNA_inter_chr1_72	chr1	13441953	13442729	-	LNC	0	-8.22668	0.522516	TAD_11	1	YES										-8.22668		-8.22668										0.522516	0.522516	0	1
ncRNA_inter_chr1_73	chr1	13451534	13462641	-	LNC	0	-8.13221	4.73691	TAD_11	1	YES							-7.77008		-8.13221	-4.59055		-8.13221							0.349452		4.73691	4.04811	4.73691	0	3
ncRNA_inter_chr1_74	chr1	13474028	13476952	-	LNC	0	-53.8102	1.51147	TAD_11	1	YES				-53.8102					-4.13975	-3.43703		-53.8102				0.492707					0.911734	1.51147	1.51147	1	2
TRAM1	chr1	13554773	13579991	-	PCG	2.3215	0	169.89	TAD_11	1	YES				2.3215	1.99663		1.74081				2.3215					61.0541	24.8335		169.89				169.89	2	1
LACTB2	chr1	13615979	13650590	-	PCG	2.91302	0	102.191	TAD_11	1	YES	2.5411	2.47937	2.91302		2.39858		2.39695		2.81069	1.76923	2.91302		100.391	64.6921	102.191		37.546		50.4949		10.3841	26.145	102.191	4	3
XKR9	chr1	13658851	13691804	+	PCG	2.08493	0	18.9787	TAD_11	1	YES		1.75657	1.78681	2.08493							2.08493			11.7839	18.9787	5.79407							18.9787	3	0
ncRNA_as_chr1_103	chr1	21230445	21255024	-	LNC	6.4798	0	7.22742	TAD_26	2	NO	6.4798						3.52227				6.4798		7.22742						4.32704				7.22742	1	1
GSTA3	chr1	21230665	21255656	+	PCG	2.67129	0	803.182	TAD_26	2	NO							2.04987		2.22842	2.67129	2.67129								803.182		303.466	102.332	803.182	0	3
ncRNA_inter_chr1_290	chr1	71860185	71888434	+	LNC	0	-6.87292	3.31823	imputedTAD_137	3	NO							-6.87292		-4.0579			-6.87292							0.562115		3.31823		3.31823	0	2
ncRNA_inter_chr1_292	chr1	71937681	71985205	-	LNC	0	-3.86227	88.5524	imputedTAD_137	3	NO		-2.69776	-2.50983	-2.79034	-2.21808	-3.29526	-3.04276	-3.34746	-3.86227	-2.64275		-3.86227		19.6916	33.3375	33.4476	24.4519	26.0948	31.374	55.2526	88.5524	55.3173	88.5524	4	5
MREG	chr1	72205806	72258881	-	PCG	0	-2.26215	54.2117	imputedTAD_137	3	NO						-2.26215	-1.80076					-2.26215						54.2117	27.6652				54.2117	0	2
ncRNA_as_chr1_347	chr1	85024741	85153785	+	LNC	0	-48.1358	0.249119	TAD_168	4	NO				-48.1358								-48.1358				0.249119							0.249119	1	0
ncRNA_inter_chr1_352	chr1	85305989	85309866	-	LNC	0	-5.13808	0.211754	TAD_168	4	NO					-5.13808							-5.13808					0.211754						0.211754	1	0
ncRNA_inter_chr1_365	chr1	87899589	87906460	-	LNC	0	-4.72676	3.5256	TAD_168	4	NO					-4.72676							-4.72676					3.5256						3.5256	1	0
ncRNA_as_chr1_369	chr1	87923878	87926267	-	LNC	0	-3.88812	2.2091	TAD_168	4	NO									-3.88812			-3.88812									2.2091		2.2091	0	1
2810459M11RIK	chr1	87942437	87952031	+	PCG	0	-1.63513	21.288	TAD_168	4	NO							-1.63513					-1.63513							21.288				21.288	0	1
UGT1A10	chr1	89951985	90116577	+	PCG	2.35498	0	186.3	imputedTAD_180	5	NO						1.97201	1.875	2.35498	1.90884	1.81129	2.35498							169.433	161.176	186.3	66.3284	10.2434	186.3	0	5
UGT1A9	chr1	89967353	90116577	+	PCG	2.35586	0	348.499	imputedTAD_180	5	NO						1.95367	1.9004	2.35586	1.90879	1.94447	2.35586							333.715	306.379	348.499	120.228	24.1634	348.499	0	5
UGT1A7C	chr1	89991575	90116577	+	PCG	2.35558	0	214.709	imputedTAD_180	5	NO						1.96527	1.87545	2.35558	1.90779	1.89368	2.35558							194.344	185.705	214.709	76.561	13.6921	214.709	0	5
UGT1A6B	chr1	89999831	90115573	+	PCG	2.3524	0	420.259	imputedTAD_180	5	NO							1.86727	2.3524	1.92241	1.65964	2.3524								364.145	420.259	148.246	31.4531	420.259	0	4
UGT1A6A	chr1	90031383	90116577	+	PCG	2.3494	0	499.954	imputedTAD_180	5	NO							1.86735	2.3494	1.90311	1.66601	2.3494								432.945	499.954	177.826	33.9199	499.954	0	4
UGT1A5	chr1	90062586	90116577	+	PCG	2.35781	0	267.186	imputedTAD_180	5	NO						1.96726	1.88029	2.35781	1.90484	1.73854	2.35781							244.842	232.251	267.186	94.6908	18.7809	267.186	0	5
UGT1A2	chr1	90097185	90116577	+	PCG	2.35623	0	383.148	imputedTAD_180	5	NO						1.96541	1.8746	2.35623	1.90682	1.76969	2.35623							346.789	331.345	383.148	136.402	24.1559	383.148	0	5
UGT1A1	chr1	90108533	90116577	+	PCG	2.49318	0	237.385	imputedTAD_180	5	NO						2.27983	2.0718	2.49318	1.91141	2.13489	2.49318							237.385	209.589	227.504	74.744	19.0432	237.385	0	5
ncRNA_inter_chr1_401	chr1	90174937	90177765	+	LNC	9.5759	0	4.38881	imputedTAD_180	5	NO					4.44584			9.5759	6.27534		9.5759						0.522413			4.38881	1.81463		4.38881	1	2
ncRNA_as_chr1_504	chr1	129650194	129670631	-	LNC	4.92963	0	3.15635	filled_gap_239	6	NO	4.92963										4.92963		3.15635										3.15635	1	0
UBXN4	chr1	130140757	130175954	+	PCG	1.9561	0	2.47559	filled_gap_239	6	NO					1.9561					1.80125	1.9561						2.47559					2.23125	2.47559	1	1
MCM6	chr1	130228167	130256233	-	PCG	3.26617	0	12.6882	filled_gap_239	6	NO				3.26617	2.68419	3.03574	2.92772		2.44549	2.52078	3.26617					3.09424	1.7071	12.6882	12.243		4.11408	2.23114	12.6882	2	4
ncRNA_inter_chr1_530	chr1	133835317	133836627	+	LNC	0	-3.07692	0.812758	TAD_250	7	YES									-3.07692			-3.07692									0.812758		0.812758	0	1
SLC45A3	chr1	133859491	133879549	+	PCG	0	-1.83566	7.85129	TAD_250	7	YES					-1.83566							-1.83566					7.85129						7.85129	1	0
CDK18	chr1	134010123	134036262	-	PCG	3.66991	0	19.3006	TAD_250	7	YES		2.60665	3.5073	2.65778	2.53741	3.66991	2.4969		2.92068	2.01391	3.66991			19.3006	14.0717	16.0312	11.2602	17.6354	14.8921		11.999	7.93874	19.3006	4	4
KLHDC8A	chr1	134195202	134203934	+	PCG	0	-2.4113	2.36049	TAD_250	7	YES							-2.10161			-2.4113		-2.4113							2.36049			0.916874	2.36049	0	2
TMEM81	chr1	134402806	134405216	+	PCG	0	-2.00507	0.789478	TAD_250	7	YES							-2.00507					-2.00507							0.789478				0.789478	0	1
ncRNA_as_chr1_539	chr1	134486838	134492439	+	LNC	0	-3.29571	26.1568	TAD_250	7	YES					-3.29571					-2.49187		-3.29571					26.1568					25.699	26.1568	1	1
ncRNA_as_chr1_540	chr1	134496172	134500915	+	LNC	0	-8.11153	0.0674083	TAD_250	7	YES							-8.11153					-8.11153							0.0674083				0.0674083	0	1
ncRNA_inter_chr1_546	chr1	135125454	135129968	+	LNC	0	-5.02344	4.47547	TAD_254	8	NO					-2.22076					-5.02344		-5.02344					4.47547					4.38585	4.47547	1	1
ncRNA_inter_chr1_547	chr1	135130219	135131342	+	LNC	0	-5.65618	4.0643	TAD_254	8	NO									-5.65618			-5.65618									4.0643		4.0643	0	1
ncRNA_inter_chr1_549	chr1	135134221	135135864	+	LNC	0	-5.75295	0.861618	TAD_254	8	NO										-5.75295		-5.75295										0.861618	0.861618	0	1
KISS1	chr1	135223788	135226299	+	PCG	0	-4.93528	0.421879	TAD_254	8	NO							-4.93528					-4.93528							0.421879				0.421879	0	1
REN2	chr1	135247142	135256900	+	PCG	0	-7.85864	2.74477	TAD_254	8	NO			-7.85864	-5.49951								-7.85864			2.34023	2.74477							2.74477	2	0
REN1	chr1	135247250	135256896	+	PCG	0	-7.85864	2.82022	TAD_254	8	NO			-7.85864	-5.49952								-7.85864			2.40457	2.82022							2.82022	2	0
ncRNA_inter_chr1_556	chr1	135831112	135832647	+	LNC	0	-2.19801	9.6388	TAD_260	9	NO					-2.19801							-2.19801					9.6388						9.6388	1	0
ncRNA_inter_chr1_557	chr1	135837074	135849908	+	LNC	0	-4.43571	61.2297	TAD_260	9	NO			-4.43571	-3.35046	-2.20065		-2.59747	-3.39989	-2.67499			-4.43571			7.1194	61.2297	19.9764		4.13941	6.83704	49.7279		61.2297	3	3
FMOD	chr1	135934091	135944854	+	PCG	0	-9.60639	0.957942	TAD_260	9	NO		-9.60639										-9.60639		0.957942									0.957942	1	0
RABIF	chr1	136391236	136404461	+	PCG	2.36354	0	3.46894	imputedTAD_264	10	NO		1.82909			2.36354						2.36354			3.46894			0.772349						3.46894	2	0
ncRNA_inter_chr1_569	chr1	136421616	136422958	+	LNC	5.17707	0	1.23953	imputedTAD_264	10	NO					5.17707						5.17707						1.23953						1.23953	1	0
ncRNA_inter_chr1_571	chr1	136426089	136427552	+	LNC	6.20829	0	0.867768	imputedTAD_264	10	NO					6.20829						6.20829						0.867768						0.867768	1	0
ASPM	chr1	141351349	141390665	+	PCG	11.2861	0	0.453487	imputedTAD_279.1	11	YES								11.2861			11.2861									0.453487			0.453487	0	1
ncRNA_inter_chr1_602	chr1	141480982	141490371	-	LNC	57.9536	0	0.181307	imputedTAD_279.1	11	YES									57.9536		57.9536										0.181307		0.181307	0	1
ncRNA_intra_chr1_604	chr1	141494229	141647906	-	LNC	6.18617	0	1.88037	imputedTAD_279.1	11	YES					4.81453					6.18617	6.18617						1.68197					1.88037	1.88037	1	1
ncRNA_intra_chr1_606	chr1	141518435	141670504	-	LNC	0	-2.51824	23.0927	imputedTAD_279.1	11	YES									-2.51824			-2.51824									23.0927		23.0927	0	1
ncRNA_inter_chr1_610	chr1	141529903	141550679	-	LNC	3.90059	0	1.04782	imputedTAD_279.1	11	YES					3.90059						3.90059						1.04782						1.04782	1	0
MIR8114	chr1	155747055	155747166	+	MIR	0	-2.43243	56.9892	imputedTAD_299	12	YES					-2.43243							-2.43243					56.9892						56.9892	1	0
GLUL	chr1	155747058	155756853	+	PCG	0	-2.13494	126.077	imputedTAD_299	12	YES		-1.90348		-2.08146	-2.13494							-2.13494		126.077		37.2747	16.7249						126.077	3	0
ncRNA_inter_chr1_673	chr1	155928654	155929417	+	LNC	41.224	0	0.419765	imputedTAD_299	12	YES					41.224						41.224						0.419765						0.419765	1	0
ncRNA_inter_chr1_674	chr1	155942837	155943741	*	LNC	19.718	0	1.5171	imputedTAD_299	12	YES				19.718							19.718					1.5171							1.5171	1	0
ncRNA_inter_chr1_676	chr1	155964490	155974384	+	LNC	3.82975	0	14.322	imputedTAD_299	12	YES										3.82975	3.82975											14.322	14.322	0	1
ncRNA_inter_chr1_677	chr1	155974575	155977771	+	LNC	4.56207	0	0.657939	imputedTAD_299	12	YES					4.56207						4.56207						0.657939						0.657939	1	0
ncRNA_inter_chr1_678	chr1	155984836	155992717	+	LNC	10.3043	0	5.63125	imputedTAD_299	12	YES					3.59478				10.3043	2.62282	10.3043						5.63125				2.94802	4.23831	5.63125	1	2
ncRNA_inter_chr1_679	chr1	155994256	155995785	+	LNC	57.0221	0	0.671911	imputedTAD_299	12	YES					57.0221						57.0221						0.671911						0.671911	1	0
FMO2	chr1	164805177	164828843	-	PCG	0	-2.90983	3.39147	TAD_341	13	NO						-2.82223			-2.62185	-2.90983		-2.90983						3.12948			2.55255	3.39147	3.39147	0	3
FMO3	chr1	164883930	164914622	-	PCG	0	-19.5433	132.773	TAD_341	13	NO						-19.5433	-14.2122	-15.7987	-17.9182			-19.5433						132.773	76.6704	102.039	38.0575		132.773	0	4
ncRNA_inter_chr1_755	chr1	164930723	164933681	+	LNC	0	-16.0514	3.85595	TAD_341	13	NO									-16.0514	-5.5907		-16.0514									3.85595	1.47116	3.85595	0	2
ncRNA_inter_chr1_838	chr1	174580606	174627437	+	LNC	0	-2.00985	12.3391	imputedTAD_375	14	YES					-1.99374				-2.00985			-2.00985					12.3391				6.8668		12.3391	1	1
CRP	chr1	174628186	174630097	+	PCG	2.58763	0	514	imputedTAD_375	14	YES	2.58763				1.72191		1.9854				2.58763		514				27.6956		346.589				514	2	1
ncRNA_inter_chr1_841	chr1	174668253	174691056	+	LNC	2.61066	0	23.3724	imputedTAD_375	14	YES					2.61066						2.61066						23.3724						23.3724	1	0
ncRNA_inter_chr1_853	chr1	174849563	174857009	+	LNC	0	-5.68042	1.02723	imputedTAD_375	14	YES							-5.68042					-5.68042							1.02723				1.02723	0	1
CADM3	chr1	175264384	175297826	-	PCG	1.6525	0	13.2707	imputedTAD_375	14	YES							1.6525				1.6525								13.2707				13.2707	0	1
ncRNA_inter_chr1_928	chr1	182744096	182753102	+	LNC	0	-6.20539	9.63	TAD_403	15	YES			-6.20539	-2.63931	-2.54753							-6.20539			1.02276	9.63	1.68541						9.63	3	0
PYCR2	chr1	182834404	182838219	+	PCG	2.39434	0	2.25826	TAD_403	15	YES						2.39434					2.39434							2.25826					2.25826	0	1
ncRNA_inter_chr1_931	chr1	182909526	182911796	-	LNC	48.6284	0	22.3014	TAD_403	15	YES	4.32975	6.98642	5.09224	6.03491	10.3061	10.539	48.6284	37.1963	25.1559	12.227	48.6284		1.46311	22.3014	10.8946	14.4206	6.93667	1.68227	15.8386	8.96957	11.5185	3.66525	22.3014	5	5
EPHX1	chr1	182919686	182947626	-	PCG	5.2521	0	423.142	TAD_403	15	YES	2.86276		2.22614	2.36577	2.27576	5.2521	3.61614	3.33502	3.56753	3.25935	5.2521		423.142		400.907	150.348	36.102	301.077	313.207	221.385	77.925	23.1233	423.142	4	5
9130409I23RIK	chr1	182981367	182990798	+	PCG	6.31878	0	104.167	TAD_403	15	YES	5.82845	5.61953	5.11932	5.49416	4.41897	3.94606	4.36792	5.85127	6.31878	4.96592	6.31878		103.539	57.2966	104.167	38.4669	10.3635	72.6387	37.3068	81.8643	31.5097	7.70216	104.167	5	5
ncRNA_inter_chr1_1001	chr1	193251653	193253059	-	LNC	0	-16.9542	0.975568	TAD_435	16	YES					-16.9542							-16.9542					0.975568						0.975568	1	0
DTL	chr1	193361243	193399413	-	PCG	4.45871	0	0.867332	TAD_435	16	YES								3.71214	4.45871		4.45871									0.867332	0.555938		0.867332	0	2
SYNE1	chr10	4795848	5009592	+	PCG	0	-1.62808	28.4556	imputedTAD_452	17	YES										-1.62808		-1.62808										28.4556	28.4556	0	1
ncRNA_inter_chr10_8451	chr10	6626882	6628356	-	LNC	7.06919	0	1.30042	imputedTAD_452	17	YES								7.06919	5.64552	6.50838	7.06919									1.30042	0.880023	0.573691	1.30042	0	3
LATS1	chr10	7401006	7436259	+	PCG	2.44487	0	3.60159	imputedTAD_452	17	YES									2.44487		2.44487										3.60159		3.60159	0	1
KATNA1	chr10	7445797	7482948	+	PCG	3.95586	0	4.40159	imputedTAD_452	17	YES				2.15346	2.54595		2.25403		3.70726	3.95586	3.95586					2.79498	1.25668		3.24224		4.40159	1.74012	4.40159	2	3
GINM1	chr10	7487744	7500715	-	PCG	3.60141	0	64.8531	imputedTAD_452	17	YES	2.35267					2.63743	2.78648	3.60141	2.85848	3.29025	3.60141		32.8114					45.0786	34.8232	64.8531	6.59139	2.38349	64.8531	1	5
ncRNA_as_chr10_8460	chr10	7498997	7502517	+	LNC	222.814	0	57.5697	imputedTAD_452	17	YES	13.8888	74.2575	57.8461	73.061	47.5415	109.315	143.731	222.814	183.329	84.8877	222.814		7.51546	47.924	21.6408	32.9513	11.6143	14.6233	57.5697	30.2834	47.0135	11.8229	57.5697	5	5
ncRNA_inter_chr10_8461	chr10	7504142	7505432	*	LNC	67.1125	0	0.295128	imputedTAD_452	17	YES					67.1125				46.8746		67.1125						0.257027				0.295128		0.295128	1	1
PPIL4	chr10	7512691	7542361	+	PCG	1.75637	0	1.70551	imputedTAD_452	17	YES					1.75637						1.75637						1.70551						1.70551	1	0
ncRNA_inter_chr10_8767	chr10	21158517	21167409	-	LNC	10.9086	0	12.1987	TAD_497	18	NO						6.12136	10.9086	6.85141	7.10939		10.9086							12.1987	6.3068	9.70639	3.38998		12.1987	0	4
SGK1	chr10	21601989	21719708	+	PCG	2.69084	0	8.72764	TAD_497	18	NO				2.69084	2.13012						2.69084					8.72764	5.39135						8.72764	2	0
GM4794	chr10	33486229	33501921	-	PCG	8.15119	0	110.868	imputedTAD_528	19	NO						6.54676	4.77223	8.15119	4.67609		8.15119							110.868	31.1062	76.2651	11.3933		110.868	0	4
ncRNA_inter_chr10_8820	chr10	33533692	33534989	-	LNC	10.7912	0	0.310112	imputedTAD_528	19	NO										10.7912	10.7912											0.310112	0.310112	0	1
SULT3A1	chr10	33577527	33599281	+	PCG	3.92231	0	235.778	imputedTAD_528	19	NO							2.88494	3.92231	3.28598		3.92231								63.2142	235.778	48.3506		235.778	0	3
MICAL1	chr10	41196119	41206836	+	PCG	6.4892	0	2.31268	TAD_544	20	YES						6.4892					6.4892							2.31268					2.31268	0	1
SMPD2	chr10	41206977	41210146	-	PCG	2.82746	0	56.1914	TAD_544	20	YES						2.82746	1.82247		2.526	2.45204	2.82746							35.0825	56.1914		48.7294	7.71205	56.1914	0	4
CCDC162	chr10	41258654	41326401	-	PCG	0	-3.17427	1.79129	TAD_544	20	YES						-3.17427						-3.17427						1.79129					1.79129	0	1
ncRNA_as_chr10_8847	chr10	41272741	41280437	+	LNC	0	-3.93543	13.9794	TAD_544	20	YES			-2.97581	-3.93543			-3.1263		-2.95915			-3.93543			3.47155	11.0813			2.82767		13.9794		13.9794	2	2
ncRNA_as_chr10_8848	chr10	41287286	41296282	+	LNC	0	-7.56106	0.223066	TAD_544	20	YES							-4.43595		-7.56106			-7.56106							0.223066		0.131108		0.223066	0	2
MAN1A	chr10	53625838	53795602	-	PCG	1.6365	0	18.8133	TAD_571.1	21	YES							1.6365				1.6365								18.8133				18.8133	0	1
ncRNA_inter_chr10_8899	chr10	53795688	53800887	+	LNC	0	-4.00345	2.60435	TAD_571.1	21	YES			-4.00345									-4.00345			2.60435								2.60435	1	0
GSTT3	chr10	75236866	75244159	-	PCG	19.1727	0	351.071	imputedTAD_622	22	NO	17.579	17.0327	19.1727	15.5364	11.0201	7.7908	7.14126	8.93745	9.40458	5.58449	19.1727		267.056	230.719	167.113	76.8011	16.5555	351.071	249.45	164.647	95.4248	20.0739	351.071	5	5
GSTT1	chr10	75246557	75261329	-	PCG	4.46873	0	712.915	imputedTAD_622	22	NO	3.70138	3.40004	3.43872	3.62263	3.20118	3.77833	4.46873	3.59793	3.41208	3.12549	4.46873		377.671	315.221	222.534	117.289	16.1587	712.915	556.099	320.028	138.715	21.6592	712.915	5	5
ncRNA_as_chr10_9015	chr10	75246884	75261214	+	LNC	9.65868	0	1.44315	imputedTAD_622	22	NO	9.65868					3.50811	6.34116				9.65868		0.65473					1.44315	0.803309				1.44315	1	2
ncRNA_as_chr10_9176	chr10	94781094	94787730	+	LNC	0	-3.89205	1.08043	TAD_679	23	NO							-3.89205		-2.76431			-3.89205							0.491315		1.08043		1.08043	0	2
ncRNA_inter_chr10_9178	chr10	94853280	94855225	-	LNC	0	-3.77073	5.18165	TAD_679	23	NO									-3.77073			-3.77073									5.18165		5.18165	0	1
ncRNA_inter_chr10_9179	chr10	94857652	94858178	-	LNC	0	-36.4524	0.17375	TAD_679	23	NO									-36.4524			-36.4524									0.17375		0.17375	0	1
ncRNA_inter_chr10_9181	chr10	94861666	94870944	-	LNC	0	-8.98388	20.7855	TAD_679	23	NO				-8.6891	-5.86762	-8.48325	-7.80218	-8.98388	-6.51517	-3.49754		-8.98388				5.42317	2.41726	0.236226	2.04258	1.88072	20.7855	8.10534	20.7855	2	5
SOCS2	chr10	94874123	94879491	-	PCG	0	-5.28877	48.084	TAD_679	23	NO				-3.89554	-4.83045		-2.69193	-3.60706	-5.28877	-3.54835		-5.28877				9.98548	2.99062		18.007	29.8454	48.084	11.5393	48.084	2	4
ncRNA_inter_chr10_9183	chr10	94880009	94891274	+	LNC	0	-16.8425	13.2555	TAD_679	23	NO					-16.8425					-3.69729		-16.8425					1.3789					13.2555	13.2555	1	1
ncRNA_inter_chr10_9220	chr10	98679029	98692091	-	LNC	39.2725	0	0.143438	TAD_692	24	NO						39.2725					39.2725							0.143438					0.143438	0	1
DUSP6	chr10	98725864	98730123	+	PCG	2.51514	0	13.085	TAD_692	24	NO		2.16241	2.33072	2.49194	2.51514						2.51514			13.085	11.6997	5.20579	4.55291						13.085	4	0
ncRNA_inter_chr10_9222	chr10	98730134	98733144	-	LNC	8.95075	0	2.99548	TAD_692	24	NO				7.74478		8.95075			3.85127		8.95075					2.20988		0.533711			2.99548		2.99548	1	2
PHLDA1	chr10	110943341	110945705	+	PCG	0	-3.22592	49.344	TAD_717	25	NO	-3.22592					-2.65675	-3.02719		-2.0995	-2.6911		-3.22592	33.2971					28.583	42.5656		49.344	11.5949	49.344	1	4
ncRNA_inter_chr10_9263	chr10	111011181	111018947	-	LNC	0	-8.31523	10.2594	TAD_717	25	NO							-8.31523	-4.5366	-4.4043	-2.93147		-8.31523							1.29638	3.45806	10.2594	1.59689	10.2594	0	4
ncRNA_inter_chr10_9264	chr10	111019131	111048746	+	LNC	0	-4.77174	36.144	TAD_717	25	NO				-2.43333		-2.62436	-2.76707	-4.24462	-4.77174	-2.56239		-4.77174				22.4596		3.58781	4.07089	9.36344	36.144	11.4337	36.144	1	5
TBC1D30	chr10	120700875	120748245	-	PCG	0	-4.19542	5.72743	filled_gap_744	26	YES	-3.56868	-2.50946	-2.41754			-2.6437		-3.2818	-4.19542	-2.12241		-4.19542	3.93672	3.41705	5.72743			3.47218		4.40899	2.155	3.19785	5.72743	3	4
ncRNA_inter_chr10_9351	chr10	120943639	120964659	+	LNC	5.77022	0	10.7812	filled_gap_744	26	YES					5.77022						5.77022						10.7812						10.7812	1	0
ncRNA_inter_chr10_9361	chr10	121793298	121817115	-	LNC	0	-9.27487	31.4557	TAD_747	27	NO				-9.27487			-4.1026		-4.11915	-2.56792		-9.27487				18.323			2.36331		31.4557	8.87144	31.4557	1	3
ncRNA_inter_chr10_9362	chr10	121862309	121863019	+	LNC	0	-10.7788	15.7815	TAD_747	27	NO					-4.29729				-10.7788	-2.71471		-10.7788					10.4646				7.85401	15.7815	15.7815	1	2
ncRNA_inter_chr10_9364	chr10	121865211	121865778	+	LNC	0	-5.25006	2.01453	TAD_747	27	NO					-5.25006							-5.25006					2.01453						2.01453	1	0
ncRNA_inter_chr10_9366	chr10	121869816	121870293	+	LNC	0	-15.3086	1.70051	TAD_747	27	NO			-9.84575	-8.57801			-15.3086	-6.28643	-6.41535			-15.3086			0.879053	1.0537			0.33257	1.53501	1.70051		1.70051	2	3
AVPR1A	chr10	121885554	121890509	+	PCG	0	-2.67834	15.771	TAD_747	27	NO					-2.67834		-1.95269		-2.24811			-2.67834					1.57279		15.771		2.91907		15.771	1	2
ncRNA_as_chr10_9385	chr10	126586108	126603770	-	LNC	0	-5.69125	6.12742	TAD_758	28	NO		-5.69125	-4.47542	-4.31987	-3.35394							-5.69125		2.12767	1.70135	5.20994	6.12742						6.12742	4	0
B4GALNT1	chr10	126602211	126609396	+	PCG/NC	0	-2.32494	49.5439	TAD_758	28	NO		-1.98345	-1.82991	-2.32494								-2.32494		49.5439	35.9001	21.6991							49.5439	3	0
ncRNA_as_chr10_9389	chr10	126807479	126811972	+	LNC	0	-3.35533	2.40767	TAD_758	28	NO						-3.35533	-2.35655					-3.35533						0.650991	2.40767				2.40767	0	2
NDUFA4L2	chr10	126951994	126954210	+	PCG	0	-5.57036	0.972217	TAD_758	28	NO										-5.57036		-5.57036										0.972217	0.972217	0	1
LRP1	chr10	126975213	127058204	-	PCG	0	-1.723	250.449	TAD_758	28	NO					-1.6805				-1.6823	-1.723		-1.723					222.032				94.791	250.449	250.449	1	2
COQ10A	chr10	127800152	127807093	-	PCG	0	-1.78634	13.5432	TAD_762	29	YES		-1.7376					-1.78634					-1.78634		13.5432					9.81625				13.5432	1	1
ERBB3	chr10	128006423	128026557	-	PCG	1.90614	0	14.4635	TAD_762	29	YES			1.90614								1.90614				14.4635								14.4635	1	0
RPS26	chr10	128061584	128063562	-	PCG	1.74377	0	12.8404	TAD_762	29	YES				1.74377							1.74377					12.8404							12.8404	1	0
IKZF4	chr10	128069470	128083049	-	PCG	0	-6.68639	1.09638	TAD_762	29	YES									-6.68639			-6.68639									1.09638		1.09638	0	1
ncRNA_inter_chr10_9414	chr10	128083223	128089223	+	LNC	0	-18.2723	0.903112	TAD_762	29	YES							-17.8886		-18.2723			-18.2723							0.169355		0.903112		0.903112	0	2
METTL7B	chr10	128395332	128398044	-	PCG	1.90672	0	27.6924	TAD_762	29	YES					1.90672						1.90672						27.6924						27.6924	1	0
ncRNA_inter_chr10_9418	chr10	128408076	128416770	+	LNC	0	-3.18339	3.10159	TAD_762	29	YES						-2.67779	-3.18339					-3.18339						2.72189	3.10159				3.10159	0	2
ncRNA_inter_chr11_9433	chr11	4591799	4592571	+	LNC	67.5712	0	4.36362	TAD_768	30	NO				23.6482	64.9721	13.029	52.1504		43.0094	67.5712	67.5712					2.52863	0.614836	0.542513	0.836274		4.36362	0.654948	4.36362	2	4
GAS2L1	chr11	4954133	4965330	-	PCG	3.11997	0	18.9677	TAD_768	30	NO						3.11997	2.1398				3.11997							13.7592	18.9677				18.9677	0	2
CAMK2B	chr11	5869668	5965751	-	PCG	19.2765	0	2.69722	TAD_773	31	YES		19.2765		11.2203	8.11831						19.2765			2.69722		1.08985	0.452381						2.69722	3	0
NPC1L1	chr11	6111013	6130248	-	PCG	20.7169	0	0.200266	TAD_773	31	YES						20.7169					20.7169							0.200266					0.200266	0	1
ncRNA_inter_chr11_9438	chr11	6319822	6321210	-	LNC	0	-8.53584	0.494268	TAD_773	31	YES					-8.53584							-8.53584					0.494268						0.494268	1	0
ncRNA_inter_chr11_9442	chr11	6424173	6428816	-	LNC	1.9775	0	31.0158	TAD_773	31	YES		1.9775									1.9775			31.0158									31.0158	1	0
ncRNA_inter_chr11_9497	chr11	16484082	16489905	-	LNC	0	-8.05568	0.573481	imputedTAD_792	32	NO									-8.05568			-8.05568									0.573481		0.573481	0	1
ncRNA_inter_chr11_9503	chr11	16511802	16517107	-	LNC	0	-10.6639	2.98893	imputedTAD_792	32	NO									-10.6639			-10.6639									2.98893		2.98893	0	1
ncRNA_inter_chr11_9506	chr11	16536059	16536689	-	LNC	0	-6.51627	2.40974	imputedTAD_792	32	NO									-6.51627			-6.51627									2.40974		2.40974	0	1
ncRNA_inter_chr11_9511	chr11	16650002	16652115	-	LNC	0	-2.98905	1.09682	imputedTAD_792	32	NO							-2.98905					-2.98905							1.09682				1.09682	0	1
EGFR	chr11	16652205	16813910	+	PCG	0	-2.85848	7.01867	imputedTAD_792	32	NO									-2.85848			-2.85848									7.01867		7.01867	0	1
ADRA1B	chr11	43588106	43714739	-	PCG	2.69989	0	94.5032	TAD_854	33	NO		1.61217				2.69989	1.79135				2.69989			71.6871				44.8912	94.5032				94.5032	1	2
ncRNA_inter_chr11_9635	chr11	43717086	43718813	+	LNC	7.56292	0	0.478701	TAD_854	33	NO									7.56292	6.24633	7.56292										0.478701	0.258394	0.478701	0	2
ncRNA_inter_chr11_9636	chr11	43724864	43726381	+	LNC	4.76142	0	0.319407	TAD_854	33	NO										4.76142	4.76142											0.319407	0.319407	0	1
GNB2L1	chr11	48613861	48619743	+	PCG	1.77289	0	177.126	TAD_863	34	NO				1.77289							1.77289					177.126							177.126	1	0
ncRNA_inter_chr11_9655	chr11	48633256	48633518	*	LNC	9.02167	0	2.05697	TAD_863	34	NO				9.02167							9.02167					2.05697							2.05697	1	0
ncRNA_inter_chr11_9656	chr11	48637219	48637427	+	LNC	161.419	0	2.28134	TAD_863	34	NO										161.419	161.419											2.28134	2.28134	0	1
ncRNA_inter_chr11_9661	chr11	48670247	48670695	-	LNC	3.8456	0	1.95634	TAD_863	34	NO					3.8456						3.8456						1.95634						1.95634	1	0
ncRNA_as_chr11_9684	chr11	49945273	49953395	-	LNC	4.41623	0	2.05924	TAD_867	35	YES							2.67911	4.41623		2.18406	4.41623								1.0671	0.777837		2.05924	2.05924	0	3
3010026O09RIK	chr11	49988352	50013617	+	PCG	2.07217	0	4.07012	TAD_867	35	YES										2.07217	2.07217											4.07012	4.07012	0	1
SQSTM1	chr11	50013653	50024322	-	PCG	2.18909	0	103.366	TAD_867	35	YES				1.93633	1.70373				2.18909	1.73593	2.18909					103.366	28.5311				92.6505	27.2387	103.366	2	2
LTC4S	chr11	50049973	50051973	-	PCG	0	-4.41596	0.934928	TAD_867	35	YES								-4.41596				-4.41596								0.934928			0.934928	0	1
ncRNA_as_chr11_9692	chr11	51464456	51471406	+	LNC	0	-2.13327	53.6828	TAD_873	36	YES		-2.13327		-2.12507	-1.98439							-2.13327		44.4861		53.6828	24.0639						53.6828	3	0
SEC24A	chr11	51505764	51570336	-	PCG	2.07728	0	51.3764	TAD_873	36	YES					1.5905		1.79321		2.07728	1.70309	2.07728						51.3764		26.13		36.3564	46.5223	51.3764	1	3
SAR1B	chr11	51577164	51605455	+	PCG	3.49377	0	83.8821	TAD_873	36	YES	2.71929	2.41969	2.29379	3.31813	2.52921		2.7479	3.49377	2.54987	2.77093	3.49377		79.7361	56.9524	66.4695	11.2679	3.04764		64.8759	83.8821	8.02844	2.68133	83.8821	5	4
JADE2	chr11	51626957	51670983	-	PCG	0	-3.37889	2.0382	TAD_873	36	YES				-3.37889	-3.29514					-2.32128		-3.37889				1.51406	2.0382					1.89633	2.0382	2	1
ncRNA_inter_chr11_9694	chr11	51671340	51673304	+	LNC	0	-6.74404	1.27948	TAD_873	36	YES		-6.74404		-5.78535								-6.74404		0.543788		1.27948							1.27948	2	0
OLFR1372-PS1	chr11	51968377	51971409	-	NC	0	-2.36516	14.0024	TAD_873	36	YES			-2.36516				-1.81171					-2.36516			14.0024				5.18037				14.0024	1	1
GPX3	chr11	54716355	54723884	+	PCG	0	-2.74571	1.25968	TAD_883	37	NO									-2.74571			-2.74571									1.25968		1.25968	0	1
ncRNA_inter_chr11_9726	chr11	55005221	55011184	-	LNC	0	-6.86788	3.31738	TAD_883	37	NO									-6.86788			-6.86788									3.31738		3.31738	0	1
ncRNA_inter_chr11_9780	chr11	61047716	61049773	-	LNC	6.62416	0	0.884885	TAD_903	38	NO					6.62416						6.62416						0.884885						0.884885	1	0
ALDH3A2	chr11	61058253	61080688	-	PCG	1.84111	0	14.923	TAD_903	38	NO										1.84111	1.84111											14.923	14.923	0	1
RTN4RL1	chr11	75007494	75081264	+	PCG	0	-3.82862	7.44402	TAD_945	39	YES	-3.82862	-2.12328		-2.38518	-2.26854	-2.8417	-1.89061		-2.4766	-2.19699		-3.82862	5.66711	7.44402		3.77706	1.26371	4.73108	6.74319		4.26299	1.19084	7.44402	4	4
ncRNA_inter_chr11_9873	chr11	75237679	75243492	-	LNC	0	-2.20236	9.16864	TAD_945	39	YES									-2.20236			-2.20236									9.16864		9.16864	0	1
ncRNA_inter_chr11_9875	chr11	75272352	75274513	-	LNC	4.12656	0	0.318057	TAD_945	39	YES					3.7915					4.12656	4.12656						0.318057					0.261011	0.318057	1	1
MIR22HG	chr11	75275040	75280192	+	MIR	2.32051	0	1207.25	TAD_945	39	YES									2.32051		2.32051										1207.25		1207.25	0	1
SLC35B1	chr11	95246235	95252966	+	PCG	2.51454	0	30.0284	TAD_1025	40	YES		1.84671		2.51454	2.26595				1.89011		2.51454			30.0284		12.8614	2.59336				7.7187		30.0284	3	1
PHOSPHO1	chr11	95685813	95693454	+	PCG	2.88741	0	2.77077	TAD_1025	40	YES						2.88741					2.88741							2.77077					2.77077	0	1
ncRNA_inter_chr11_10014	chr11	95895633	95896094	-	LNC	0	-13.0147	0.746214	TAD_1025	40	YES							-13.0147					-13.0147							0.746214				0.746214	0	1
NFE2L1	chr11	96678727	96691282	-	PCG	1.82066	0	170.651	TAD_1029	41	YES							1.82066				1.82066								170.651				170.651	0	1
CDK5RAP3	chr11	96769099	96777795	-	PCG	1.83291	0	9.81349	TAD_1029	41	YES					1.83291						1.83291						9.81349						9.81349	1	0
PNPO	chr11	96799129	96805333	-	PCG	1.87145	0	15.4215	TAD_1029	41	YES				1.87145	1.71144						1.87145					15.4215	3.27976						15.4215	2	0
LRRC46	chr11	96895915	96902683	-	PCG	7.29475	0	0.983844	TAD_1029	41	YES		5.00405	7.29475			5.96796					7.29475			0.514945	0.56704			0.983844					0.983844	2	1
MLLT6	chr11	97524725	97546772	+	PCG	0	-1.92482	6.78843	TAD_1029	41	YES					-1.92482							-1.92482					6.78843						6.78843	1	0
ncRNA_inter_chr11_10038	chr11	97660015	97660440	-	LNC	6.95262	0	0.230645	TAD_1029	41	YES					6.95262						6.95262						0.230645						0.230645	1	0
PPP1R1B	chr11	98210051	98219109	+	PCG	0	-3.84018	0.545518	TAD_1029	41	YES						-3.84018	-2.72464					-3.84018						0.543499	0.545518				0.545518	0	2
ORMDL3	chr11	98442607	98448559	-	PCG	1.93397	0	131.545	TAD_1029	41	YES			1.93118	1.86926	1.80626		1.63107			1.93397	1.93397				88.2429	30.047	5.06644		131.545			5.82778	131.545	3	2
ARL4D	chr11	101526854	101529146	+	PCG	0	-3.14523	31.0375	imputedTAD_1045	42	NO						-2.79405	-3.14523			-2.76755		-3.14523						12.1435	31.0375			4.39453	31.0375	0	3
ncRNA_inter_chr11_10078	chr11	101544179	101554907	+	LNC	0	-4.60903	4.37983	imputedTAD_1045	42	NO										-4.60903		-4.60903										4.37983	4.37983	0	1
ncRNA_inter_chr11_10212	chr11	119794082	119804104	-	LNC	0	-1.98751	8.68834	TAD_1113	43	YES				-1.98751								-1.98751				8.68834							8.68834	1	0
ncRNA_inter_chr11_10218	chr11	120086372	120093564	-	LNC	0	-2.25825	121.538	TAD_1113	43	YES		-1.91602		-2.25825	-2.02259							-2.25825		64.7264		121.538	70.7425						121.538	3	0
ncRNA_inter_chr11_10221	chr11	120209992	120212506	+	LNC	0	-8.76256	0.0917146	TAD_1113	43	YES					-8.76256							-8.76256					0.0917146						0.0917146	1	0
2310003H01RIK	chr11	120230875	120240060	-	PCG	3.84799	0	8.6768	TAD_1113	43	YES						3.84799	2.01305				3.84799							8.6768	8.29727				8.6768	0	2
NPLOC4	chr11	120241111	120299014	-	PCG	1.73868	0	138.876	TAD_1113	43	YES			1.73868				1.69965			1.67253	1.73868				98.9007				138.876			38.0663	138.876	1	2
PYGL	chr12	71291801	71328670	-	PCG	2.38347	0	254.971	TAD_1230	44	NO		1.94461	2.14326	2.24228	1.88159	1.95114	2.38347		2.28311	1.96626	2.38347			167.3	254.971	74.6265	34.3158	195.81	192.459		81.0837	43.4026	254.971	4	4
ncRNA_inter_chr12_10621	chr12	71329329	71333013	-	LNC	42.1901	0	39.9509	TAD_1230	44	NO	31.8349	20.1613	13.8718	21.3227	42.1901	34.8914	40.2581	28.6829	18.0153	17.532	42.1901		9.83731	5.12966	3.55718	13.6976	3.51094	12.822	7.16324	7.08663	39.9509	7.15886	39.9509	5	5
ncRNA_inter_chr12_10659	chr12	74975120	74979967	+	LNC	0	-11.3142	13.5138	TAD_1251	45	YES			-11.3142						-2.01236			-11.3142			0.707177						13.5138		13.5138	1	1
HIF1A	chr12	75008853	75048517	+	PCG	1.76255	0	3.01848	TAD_1251	45	YES		1.76255									1.76255			3.01848									3.01848	1	0
SUSD6	chr12	81891518	81981820	+	PCG	1.73216	0	13.1786	TAD_1271	46	NO							1.73216				1.73216								13.1786				13.1786	0	1
ncRNA_inter_chr12_10715	chr12	82031226	82032540	-	LNC	11.7245	0	2.2684	TAD_1271	46	NO	7.34288	7.32447	5.58296	5.25839	8.54036	3.45404	3.27088		3.0423	11.7245	11.7245		1.31132	2.0768	1.20751	1.12191	1.122	1.72187	2.2684		1.63455	1.03512	2.2684	5	4
SRSF5	chr12	82046490	82051494	+	PCG	2.14006	0	752.557	TAD_1271	46	NO									2.14006		2.14006										752.557		752.557	0	1
VASH1	chr12	88019649	88036631	+	PCG	2.32577	0	0.831043	TAD_1301.1	47	YES			2.32577								2.32577				0.831043								0.831043	1	0
ncRNA_inter_chr12_10753	chr12	88229976	88232168	+	LNC	0	-2.96996	5.36442	TAD_1301.1	47	YES				-2.96996								-2.96996				5.36442							5.36442	1	0
ncRNA_inter_chr12_10754	chr12	88231010	88233510	-	LNC	0	-12.4292	0.245406	TAD_1301.1	47	YES						-12.4292						-12.4292						0.245406					0.245406	0	1
ncRNA_inter_chr12_10758	chr12	88245126	88246596	+	LNC	0	-37.6088	0.19014	TAD_1301.1	47	YES					-37.6088							-37.6088					0.19014						0.19014	1	0
AHSA1	chr12	88607677	88614902	+	PCG	1.97364	0	30.6428	TAD_1301.1	47	YES				1.97364							1.97364					30.6428							30.6428	1	0
NRP	chr12	88783797	88784967	-	PCG	0	-1.85525	11.1844	TAD_1301.1	47	YES							-1.85525					-1.85525							11.1844				11.1844	0	1
IFI27L2B	chr12	104689107	104695433	-	PCG	8.00156	0	14.6309	TAD_1327	48	YES				8.00156		6.49495	5.71408	3.82685	3.97958	4.78177	8.00156					2.2154		11.607	14.6309	12.3747	4.9417	1.41038	14.6309	1	5
PPP4R4	chr12	104770774	104852042	+	PCG	2.67841	0	3.86461	TAD_1327	48	YES	2.67841				2.03704						2.67841		2.64433				3.86461						3.86461	2	0
SERPINA6	chr12	104884841	104895281	-	PCG	3.91207	0	507.801	TAD_1327	48	YES						3.91207	3.22825	2.61082	2.63368	3.50162	3.91207							507.801	400.251	345.721	81.1656	31.1759	507.801	0	5
ncRNA_intra_chr12_10865	chr12	105011566	105066180	-	LNC	2.36723	0	7.82174	TAD_1327	48	YES					1.93637					2.36723	2.36723						6.66627					7.82174	7.82174	1	1
ncRNA_intra_chr12_10870	chr12	105065468	105101705	-	LNC	2.62177	0	21.2427	TAD_1327	48	YES					2.29818					2.62177	2.62177						21.0858					21.2427	21.2427	1	1
SERPINA11	chr12	105218452	105228167	-	PCG	0	-2.75637	269.343	TAD_1327	48	YES							-1.78636	-2.75637	-2.05626	-1.82437		-2.75637							257.775	269.343	68.6961	9.00602	269.343	0	4
SERPINA9	chr12	105234829	105251862	-	PCG	0	-19.744	4.30072	TAD_1327	48	YES						-8.14843	-4.78539	-10.8761	-19.744			-19.744						3.54923	2.36871	4.30072	3.77833		4.30072	0	4
SERPINA12	chr12	105266978	105282653	-	PCG	0	-7.6291	17.0184	TAD_1327	48	YES						-7.6291	-4.53121	-5.34839	-5.22258			-7.6291						17.0184	7.3293	7.07572	2.34784		17.0184	0	4
SERPINA4-PS1	chr12	105316168	105325130	+	NC	0	-8.08783	492.09	TAD_1327	48	YES						-7.97318	-7.81064	-7.48168	-8.08783			-8.08783						21.8014	124.549	251.48	492.09		492.09	0	4
ncRNA_intra_chr12_10883	chr12	105372136	105582307	+	LNC	0	-5.39575	22.4914	TAD_1327	48	YES							-5.39575		-3.63524	-2.76307		-5.39575							21.4178		13.8171	22.4914	22.4914	0	3
SERPINA3F	chr12	105452753	105459339	+	PCG	3.88652	0	12.7081	TAD_1327	48	YES							3.88652				3.88652								12.7081				12.7081	0	1
SERPINA3G	chr12	105452753	105480144	+	PCG	0	-2.3139	248.749	TAD_1327	48	YES							-2.3139			-2.11566		-2.3139							248.749			8.82816	248.749	0	2
SERPINA3J	chr12	105552779	105558796	+	PCG	0	-2.69755	113.975	TAD_1327	48	YES						-2.69755	-2.63816					-2.69755						113.975	72.5029				113.975	0	2
SERPINA3K	chr12	105576695	105583949	+	PCG	0	-2.57549	1667.76	TAD_1327	48	YES						-2.17973			-2.25295	-2.57549		-2.57549						1667.76			50.658	63.9849	1667.76	0	3
ncRNA_intra_chr12_10886	chr12	105582898	105635690	+	LNC	0	-2.08223	57.3828	TAD_1327	48	YES										-2.08223		-2.08223										57.3828	57.3828	0	1
ncRNA_intra_chr12_10888	chr12	105585227	105634106	+	LNC	0	-5.58249	37.8455	TAD_1327	48	YES						-4.82691	-3.28386	-3.7969	-5.58249			-5.58249						33.7527	16.8761	37.8455	4.35143		37.8455	0	4
SERPINA3M	chr12	105625373	105632467	+	PCG	0	-1.88123	417.451	TAD_1327	48	YES							-1.88123					-1.88123							417.451				417.451	0	1
SERPINA3N	chr12	105644917	105652539	+	PCG	0	-2.20969	49.5146	TAD_1327	48	YES									-2.20969			-2.20969									49.5146		49.5146	0	1
ncRNA_inter_chr12_10895	chr12	106268827	106270521	-	LNC	8.19553	0	18.3164	interTAD_1333	49	NO		2.82712	3.47372	8.19553					4.32056		8.19553			6.30271	3.88934	18.3164					9.82511		18.3164	3	1
SCARNA13	chr12	106269286	106269559	-	NC	5.15497	0	0.790454	interTAD_1333	49	NO				5.15497							5.15497					0.790454							0.790454	1	0
GLRX5	chr12	106270898	106279120	+	PCG	2.2873	0	73.6473	interTAD_1333	49	NO				2.2873							2.2873					73.6473							73.6473	1	0
ncRNA_as_chr12_10896	chr12	106271138	106278552	-	LNC	147.215	0	16.7243	interTAD_1333	49	NO	14.1021	147.215	31.2065	118.617	108.478	14.9594	82.553	21.9664	62.5409	86.8498	147.215		1.78194	6.66408	4.07643	16.7243	12.8232	0.740961	2.4764	1.88489	9.19156	5.21697	16.7243	5	5
ncRNA_inter_chr12_10938	chr12	111457185	111463359	-	LNC	0	-60.9561	0.781292	TAD_1344	50	NO						-60.9561		-48.5719		-16.3007		-60.9561						0.182884		0.224242		0.781292	0.781292	0	3
ncRNA_inter_chr12_10942	chr12	111513593	111517389	-	LNC	0	-23.4173	7.59033	TAD_1344	50	NO		-8.96699	-5.91493	-10.8521		-18.4368	-12.8824	-23.4173	-20.7332	-9.93786		-23.4173		1.5844	0.788856	2.97126		0.852962	2.95624	2.1948	7.59033	1.58238	7.59033	3	5
DIO3	chr12	111517439	111519307	+	PCG	0	-48.8472	0.174609	TAD_1344	50	NO						-48.8472						-48.8472						0.174609					0.174609	0	1
ncRNA_inter_chr12_10945	chr12	111829584	111830889	+	LNC	0	-2.54979	2.62813	TAD_1346	51	YES							-2.54979					-2.54979							2.62813				2.62813	0	1
ncRNA_inter_chr12_10946	chr12	111831598	111839590	-	LNC	0	-6.53848	0.516565	TAD_1346	51	YES	-6.53848											-6.53848	0.516565										0.516565	1	0
HSP90AA1	chr12	111929245	111934605	-	PCG	3.7412	0	88.9825	TAD_1346	51	YES				2.80925	3.7412						3.7412					88.9825	13.4202						88.9825	2	0
IDI1	chr13	8884851	8891642	+	PCG	2.71946	0	31.187	TAD_1376	52	YES				2.71946							2.71946					31.187							31.187	1	0
ncRNA_inter_chr13_11028	chr13	8902821	8903842	+	LNC	27.0327	0	1.66165	TAD_1376	52	YES				27.0327							27.0327					1.66165							1.66165	1	0
ncRNA_as_chr13_11029	chr13	8960061	8961081	-	LNC	0	-4.92446	0.0889274	TAD_1376	52	YES										-4.92446		-4.92446										0.0889274	0.0889274	0	1
GTPBP4	chr13	8971723	8995258	-	PCG	0	-2.43727	17.863	TAD_1376	52	YES									-2.43727			-2.43727									17.863		17.863	0	1
ncRNA_inter_chr13_11031	chr13	9015434	9023197	-	LNC	0	-15.7838	47.972	TAD_1376	52	YES				-2.62359			-12.0915	-13.5936	-15.7838	-4.60849		-15.7838				32.6261			3.40063	3.60461	47.972	24.5824	47.972	1	4
ncRNA_inter_chr13_11086	chr13	21261803	21262377	+	LNC	4.65454	0	2.83026	imputedTAD_1394	53	YES					4.65454						4.65454						2.83026						2.83026	1	0
ZKSCAN4	chr13	21570717	21577374	+	PCG	0	-5.52716	1.42557	imputedTAD_1394	53	YES	-5.52716	-4.52919				-3.51624						-5.52716	1.05657	1.19176				1.42557					1.42557	2	1
ncRNA_inter_chr13_11099	chr13	22011087	22011379	+	LNC	23.5074	0	6.21795	TAD_1395	54	NO					6.26792					23.5074	23.5074						6.21795					2.40086	6.21795	1	1
ncRNA_inter_chr13_11100	chr13	22026803	22027433	-	LNC	84.6127	0	0.677617	TAD_1395	54	NO		8.07914		84.6127							84.6127			0.58477		0.677617							0.677617	2	0
HIST1H2AH	chr13	22126990	22127512	-	PCG	44.3882	0	0.668523	TAD_1395	54	NO					44.3882						44.3882						0.668523						0.668523	1	0
ncRNA_inter_chr13_11163	chr13	31647966	31650025	-	LNC	0	-6.05776	4.37129	TAD_1419	55	NO		-3.88038					-6.05776					-6.05776		4.18206					4.37129				4.37129	1	1
FOXQ1	chr13	31650038	31652843	+	PCG	0	-5.95771	19.2027	TAD_1419	55	NO		-3.39857		-5.03674	-4.872	-4.66841	-5.80096		-5.28903	-5.95771		-5.95771		11.4325		19.2027	4.1127	5.68355	11.8606		14.7714	4.18027	19.2027	3	4
PPP1R3G	chr13	36059774	36062257	+	PCG	6.92907	0	2.65907	filled_gap_1433	56	YES						6.92907					6.92907							2.65907					2.65907	0	1
ncRNA_inter_chr13_11200	chr13	36673941	36677091	-	LNC	0	-13.2015	0.32437	filled_gap_1433	56	YES								-13.2015				-13.2015								0.32437			0.32437	0	1
ncRNA_inter_chr13_11201	chr13	36686166	36691018	-	LNC	0	-8.98428	0.878976	filled_gap_1433	56	YES					-8.98428							-8.98428					0.878976						0.878976	1	0
ncRNA_inter_chr13_11204	chr13	36695868	36697613	-	LNC	0	-28.547	0.281913	filled_gap_1433	56	YES					-28.547							-28.547					0.281913						0.281913	1	0
NRN1	chr13	36817490	36826346	-	PCG	0	-1.7595	0.887855	filled_gap_1433	56	YES					-1.7595							-1.7595					0.887855						0.887855	1	0
ncRNA_inter_chr13_11333	chr13	47706300	47707284	-	LNC	0	-4.64257	1.08198	TAD_1467	57	NO									-4.64257			-4.64257									1.08198		1.08198	0	1
ID4	chr13	48356795	48359405	+	PCG	0	-4.81438	0.596865	TAD_1467	57	NO							-3.09765		-4.81438			-4.81438							0.596865		0.47285		0.596865	0	2
GADD45G	chr13	51942043	51943843	+	PCG	0	-17.185	97.6419	TAD_1482	58	NO	-13.3112	-9.72883	-9.06066	-10.8975	-14.8829	-6.31066	-17.185	-13.1137	-11.3877	-5.85831		-17.185	26.1519	97.6419	56.6525	78.3292	14.8536	16.3552	89.8676	63.9919	64.403	16.5905	97.6419	5	5
ncRNA_inter_chr13_11385	chr13	52275518	52290577	+	LNC	0	-12.4633	4.40367	TAD_1482	58	NO				-9.1726	-6.98577		-11.0517		-12.4633			-12.4633				3.68965	2.12581		0.593599		4.40367		4.40367	2	2
FGFR4	chr13	55254178	55270120	+	PCG	0	-1.73781	11.6893	TAD_1493	59	NO					-1.73781							-1.73781					11.6893						11.6893	1	0
ncRNA_inter_chr13_11412	chr13	55539454	55545916	+	LNC	0	-14.1241	0.967253	TAD_1493	59	NO							-14.1241					-14.1241							0.967253				0.967253	0	1
GAS1	chr13	60275765	60278896	-	PCG	3.60462	0	12.6886	TAD_1507	60	NO						3.60462	3.11515	2.84925			3.60462							9.07163	12.6886	7.94519			12.6886	0	3
ncRNA_inter_chr13_11436	chr13	60477120	60477743	-	LNC	1702.5	0	38.7533	TAD_1507	60	NO									1702.5		1702.5										38.7533		38.7533	0	1
ncRNA_inter_chr13_11542	chr13	74145476	74146798	-	LNC	0	-6.13748	1.91146	TAD_1533	61	NO						-6.13748						-6.13748						1.91146					1.91146	0	1
TPPP	chr13	74146866	74173201	+	PCG	0	-2.57583	2.35075	TAD_1533	61	NO						-2.57583						-2.57583						2.35075					2.35075	0	1
ncRNA_inter_chr13_11553	chr13	75485368	75491586	-	LNC	0	-5.25298	0.59604	TAD_1542	62	YES									-5.25298			-5.25298									0.59604		0.59604	0	1
ncRNA_inter_chr13_11557	chr13	75840132	75844761	-	LNC	0	-3.74873	7.2255	TAD_1542	62	YES							-3.74873		-2.01909			-3.74873							0.74149		7.2255		7.2255	0	2
GLRX	chr13	75977333	75987599	+	PCG	2.72421	0	35.3291	TAD_1542	62	YES							2.07261			2.72421	2.72421								35.3291			2.28631	35.3291	0	2
NR1D2	chr14	19036569	19071620	-	PCG	2.35494	0	21.2859	TAD_1673.1	63	YES									2.35494		2.35494										21.2859		21.2859	0	1
ncRNA_inter_chr14_11847	chr14	19185232	19186238	-	LNC	0	-4.9852	2.87648	TAD_1673.1	63	YES									-4.9852			-4.9852									2.87648		2.87648	0	1
ncRNA_inter_chr14_11848	chr14	19388213	19388978	-	LNC	0	-3.41784	3.23708	TAD_1673.1	63	YES									-3.41784			-3.41784									3.23708		3.23708	0	1
UBE2E2	chr14	19406090	19726141	-	PCG	0	-1.77329	1.86981	TAD_1673.1	63	YES							-1.77329					-1.77329							1.86981				1.86981	0	1
KCNK5	chr14	20959279	21001004	-	PCG	2.54545	0	9.15608	TAD_1677	64	YES						2.54545					2.54545							9.15608					9.15608	0	1
ncRNA_inter_chr14_11858	chr14	21031722	21045732	-	LNC	0	-11.8222	15.9658	TAD_1677	64	YES				-2.50472				-11.8222	-4.31955			-11.8222				15.9658				1.56799	12.907		15.9658	1	2
KLHL33	chr14	51511063	51512930	-	PCG	8.29519	0	10.4756	imputedTAD_1747	65	YES		4.10917	5.76154		4.79351	3.73915	5.08606	8.29519	6.25749	5.28448	8.29519			2.54246	1.98104		4.09139	1.9155	5.09565	7.24919	4.09232	10.4756	10.4756	3	5
APEX1	chr14	51544623	51546863	+	PCG	1.88625	0	12.5795	imputedTAD_1747	65	YES				1.88625							1.88625					12.5795							12.5795	1	0
ncRNA_inter_chr14_12024	chr14	51701569	51703639	-	LNC	0	-17.7647	0.20118	imputedTAD_1747	65	YES						-17.7647						-17.7647						0.20118					0.20118	0	1
ncRNA_inter_chr14_12026	chr14	51707750	51710710	-	LNC	0	-52.1216	3.01393	imputedTAD_1747	65	YES			-7.10943	-11.0131	-7.42787	-45.8333	-11.054	-16.0677	-52.1216			-52.1216			2.93367	2.5517	1.61103	2.96343	3.01393	2.27606	1.63182		3.01393	3	4
ANG	chr14	51710751	51721684	+	PCG	0	-8.40321	709.134	imputedTAD_1747	65	YES		-3.31932	-3.01888	-3.82893	-3.35212	-5.56761	-4.74579	-4.47434	-8.40321	-3.65259		-8.40321		428.803	466.268	117.446	45.0224	709.134	498.573	577.81	151.254	56.8881	709.134	4	5
RNASE4	chr14	51710751	51725826	+	PCG	0	-6.46703	375.236	imputedTAD_1747	65	YES		-2.94781	-2.90782	-3.15356	-2.89734	-5.71017	-3.90138	-3.31955	-6.46703	-3.71607		-6.46703		227.674	358.616	46.2798	16.9901	375.236	195.924	276.509	50.7851	17.4847	375.236	4	5
VMN2R88	chr14	52030675	52038557	+	PCG	0	-466.643	1.1382	imputedTAD_1747	65	YES							-150.434		-466.643			-466.643							0.137913		1.1382		1.1382	0	2
IPO4	chr14	56244465	56254515	-	PCG	2.26463	0	11.6136	TAD_1757	66	YES			2.26463				1.85511		2.21926		2.26463				9.65888				11.6136		2.58118		11.6136	1	2
TGM1	chr14	56318845	56332329	-	PCG	0	-3.8478	23.4995	TAD_1757	66	YES					-2.22012	-3.00427	-2.73796	-3.8478	-3.45149	-2.89959		-3.8478					3.60416	22.8227	23.4995	21.1633	14.2158	7.55813	23.4995	1	5
ncRNA_inter_chr14_12061	chr14	56332373	56334700	+	LNC	0	-7.99868	0.754223	TAD_1757	66	YES							-7.99868					-7.99868							0.754223				0.754223	0	1
RABGGTA	chr14	56334713	56341013	-	PCG	0	-2.14661	46.4283	TAD_1757	66	YES							-2.14661					-2.14661							46.4283				46.4283	0	1
CBLN3	chr14	56497756	56503093	-	PCG	0	-3.70913	0.316341	TAD_1757	66	YES						-3.70913						-3.70913						0.316341					0.316341	0	1
SLC25A37	chr14	69859907	69903160	-	PCG	4.24047	0	45.556	imputedTAD_1814	67	NO	3.15571	2.86273	2.55283	3.11883	2.89189	3.62417	3.51049	3.52772	4.24047	3.28677	4.24047		19.5695	30.2615	39.9327	42.1591	19.9185	22.2267	31.1218	44.5031	45.556	17.8915	45.556	5	5
ncRNA_intra_chr14_12153	chr14	69874969	69876174	-	LNC	8.10785	0	3.58353	imputedTAD_1814	67	NO					2.31472				8.10785	4.09155	8.10785						3.15293				1.21209	3.58353	3.58353	1	2
ncRNA_inter_chr14_12154	chr14	69903173	69905029	+	LNC	5.26939	0	6.30406	imputedTAD_1814	67	NO		2.37759				5.26939	4.00033		5.13732		5.26939			5.05613				4.2342	6.30406		5.24906		6.30406	1	3
COG3	chr14	76102157	76154300	-	PCG	1.86338	0	5.44588	TAD_1831	68	NO									1.86338		1.86338										5.44588		5.44588	0	1
ncRNA_inter_chr14_12191	chr14	76201121	76204672	+	LNC	4.93678	0	3.28058	TAD_1831	68	NO		4.93678									4.93678			3.28058									3.28058	1	0
ABCC4	chr14	118881913	119105441	-	PCG	8.88006	0	5.27924	TAD_1868	69	NO	3.82301				3.2021	8.88006	4.0052	3.42121	3.79851	4.69255	8.88006		1.32843				1.80725	5.27924	4.84718	4.75266	1.63696	3.02073	5.27924	2	5
ncRNA_inter_chr14_12297	chr14	119105509	119106813	+	LNC	8.08312	0	6.70809	TAD_1868	69	NO							3.9823	8.08312			8.08312								6.70809	4.89086			6.70809	0	2
ncRNA_inter_chr14_12299	chr14	119333235	119337093	-	LNC	4.96249	0	1.73399	TAD_1868	69	NO					4.96249						4.96249						1.73399						1.73399	1	0
LY6D	chr15	74592485	74593997	-	PCG	0	-6.31797	1.07007	imputedTAD_2043	70	NO						-6.31797						-6.31797						1.07007					1.07007	0	1
ncRNA_intra_chr15_12674	chr15	74822413	74997675	-	LNC	0	-11.8761	3.27032	imputedTAD_2043	70	NO				-11.4084	-11.8761							-11.8761				1.49288	3.27032						3.27032	2	0
ncRNA_as_chr15_12677	chr15	74837858	74904181	+	LNC	0	-4.34329	22.8263	imputedTAD_2043	70	NO		-4.34329		-3.08985	-3.78293							-4.34329		2.08472		22.8263	7.34558						22.8263	3	0
ARFGAP3	chr15	83130169	83180677	-	PCG	2.11755	0	4.37433	TAD_2068	71	NO							2.11755				2.11755								4.37433				4.37433	0	1
ncRNA_inter_chr15_12792	chr15	83355067	83356231	+	LNC	13.7846	0	1.11084	TAD_2068	71	NO		13.7846			5.82054				9.01366	5.08671	13.7846			0.718372			1.11084				0.391186	0.582991	1.11084	2	2
ncRNA_inter_chr15_12793	chr15	83356521	83357123	+	LNC	6.93112	0	1.91329	TAD_2068	71	NO					6.93112					3.88803	6.93112						1.91329					1.08117	1.91329	1	1
ncRNA_inter_chr15_12815	chr15	85539098	85549428	-	LNC	0	-4.88925	0.729261	TAD_2078	72	NO		-4.88925			-3.23477		-4.60588		-3.69654			-4.88925		0.51395			0.434501		0.451139		0.729261		0.729261	2	2
ncRNA_inter_chr15_12830	chr15	88659532	88667927	-	LNC	0	-2.65407	0.801909	imputedTAD_2081	73	YES					-2.65407							-2.65407					0.801909						0.801909	1	0
ncRNA_inter_chr15_12834	chr15	88720213	88722338	-	LNC	72.6075	0	21.02	imputedTAD_2081	73	YES	22.3171	18.4041	7.85497	16.0869	28.2323	15.9185	22.031	11.4813	18.6756	72.6075	72.6075		5.05736	8.2229	4.48697	14.3788	1.10211	7.91411	8.75897	9.1026	21.02	0.853397	21.02	5	5
ncRNA_inter_chr15_12835	chr15	88726315	88735267	+	LNC	122.474	0	3.2593	imputedTAD_2081	73	YES		7.48503	5.5538		9.83698	33.4306	14.3406	122.474		14.7329	122.474			0.870702	1.0271		2.90113	0.96145	1.01675	1.25474		3.2593	3.2593	3	4
ncRNA_inter_chr15_12836	chr15	88727358	88735008	-	LNC	42.2714	0	2.44946	imputedTAD_2081	73	YES				7.20576	11.282	42.2714	15.0162	10.4071	5.66312	8.59392	42.2714					2.06003	1.83886	0.248937	0.500651	0.557453	2.44946	2.03097	2.44946	2	5
TTLL8	chr15	88744327	88784848	-	PCG	12.4646	0	0.635376	imputedTAD_2081	73	YES					5.53501	12.4646				5.51771	12.4646						0.635376	0.33379				0.628075	0.635376	1	2
TRABD	chr15	88906493	88917505	+	PCG	1.91562	0	200.225	imputedTAD_2081	73	YES				1.91562							1.91562					200.225							200.225	1	0
ODF3B	chr15	89207879	89209685	-	PCG	0	-2.02388	3.94269	imputedTAD_2081	73	YES							-2.02388					-2.02388							3.94269				3.94269	0	1
CHKBCPT1B	chr15	89246835	89260358	-	NC	0	-1.75142	19.4704	imputedTAD_2081	73	YES							-1.75142					-1.75142							19.4704				19.4704	0	1
CHKB	chr15	89256779	89260358	-	PCG/NC	0	-1.78547	47.4099	imputedTAD_2081	73	YES							-1.78547					-1.78547							47.4099				47.4099	0	1
ARSA	chr15	89302906	89307855	-	PCG	0	-2.03747	6.65574	imputedTAD_2081	73	YES					-2.03747							-2.03747					6.65574						6.65574	1	0
GPD1	chr15	99548023	99555438	+	PCG	0	-2.42361	22.4135	imputedTAD_2110	74	YES									-2.42361	-2.06053		-2.42361									22.4135	8.68808	22.4135	0	2
LIMA1	chr15	99608898	99705887	-	PCG	1.68601	0	25.7192	imputedTAD_2110	74	YES							1.68601				1.68601								25.7192				25.7192	0	1
ncRNA_inter_chr15_12903	chr15	99705955	99740079	+	LNC	0	-3.0067	32.0861	imputedTAD_2110	74	YES				-3.0067	-2.27294							-3.0067				24.2333	32.0861						32.0861	2	0
ncRNA_inter_chr15_12904	chr15	99706011	99723053	-	LNC	0	-2.91077	7.52733	imputedTAD_2110	74	YES			-2.91077									-2.91077			7.52733								7.52733	1	0
ncRNA_inter_chr15_12906	chr15	99768684	99784901	+	LNC	0	-4.9928	1.99564	imputedTAD_2110	74	YES		-4.9928										-4.9928		1.99564									1.99564	1	0
CELA1	chr15	100504852	100518351	-	PCG	0	-3.3125	86.0699	TAD_2111	75	NO						-3.3125	-2.97824	-2.99639	-3.2699	-2.84476		-3.3125						86.0699	35.5908	23.319	11.4223	1.35051	86.0699	0	5
ncRNA_as_chr15_12920	chr15	100505061	100518964	+	LNC	0	-7.98366	23.5903	TAD_2111	75	NO		-4.38685		-5.30938		-7.98366	-4.56446		-3.7843	-3.85535		-7.98366		8.15937		23.5903		2.47603	7.67628		20.8286	6.1799	23.5903	2	4
ncRNA_as_chr15_12957	chr15	103116797	103120774	-	LNC	0	-23.2678	0.830002	chr15end_2123.1	76	NO						-23.2678	-10.224		-5.57778			-23.2678						0.21963	0.510233		0.830002		0.830002	0	3
ZFP385A	chr15	103144325	103170517	-	PCG	0	-2.96493	1.67988	chr15end_2123.1	76	NO									-2.96493			-2.96493									1.67988		1.67988	0	1
EMP2	chr16	10281841	10314061	-	PCG	0	-2.49532	4.4285	TAD_2140	77	NO						-2.49532						-2.49532						4.4285					4.4285	0	1
ncRNA_inter_chr16_13049	chr16	10323917	10327942	-	LNC	0	-22.9468	5.09454	TAD_2140	77	NO			-12.5812		-5.1892		-22.9468		-5.04553			-22.9468			1.89366		2.36577		1.81785		5.09454		5.09454	2	2
GM1600	chr16	10324197	10331378	-	NC	0	-23.8815	0.861767	TAD_2140	77	NO				-7.93442	-4.19056		-23.8815		-5.18801	-2.84116		-23.8815				0.172748	0.226306		0.165812		0.478397	0.861767	0.861767	2	3
ncRNA_inter_chr16_13050	chr16	10349611	10353865	+	LNC	0	-5.30357	4.02647	TAD_2140	77	NO			-5.30357				-3.76037					-5.30357			3.39772				4.02647				4.02647	1	1
ncRNA_inter_chr16_13168	chr16	24074971	24076186	-	LNC	0	-13.3239	0.84636	TAD_2189	78	NO									-13.3239			-13.3239									0.84636		0.84636	0	1
ncRNA_inter_chr16_13170	chr16	24076567	24098742	-	LNC	0	-8.07014	13.445	TAD_2189	78	NO						-6.71162	-8.07014	-4.79071	-4.54842	-4.15352		-8.07014						5.82844	6.51306	12.0811	7.3923	13.445	13.445	0	5
ncRNA_inter_chr16_13173	chr16	24122737	24173858	-	LNC	0	-3.80308	7.90888	TAD_2189	78	NO									-3.80308			-3.80308									7.90888		7.90888	0	1
ncRNA_inter_chr16_13176	chr16	24184391	24270627	-	LNC	0	-2.17163	14.4548	TAD_2189	78	NO							-2.17138		-2.17163			-2.17163							1.27476		14.4548		14.4548	0	2
ncRNA_inter_chr16_13177	chr16	24271005	24296353	-	LNC	0	-2.28629	58.2164	TAD_2189	78	NO		-1.69481				-2.28629	-2.24357					-2.28629		58.2164				33.1691	46.9704				58.2164	1	2
ncRNA_as_chr16_13178	chr16	24388862	24393768	-	LNC	0	-1.9936	16.3013	TAD_2189	78	NO							-1.9936					-1.9936							16.3013				16.3013	0	1
1110054M08RIK	chr16	24392641	24393741	-	NC	0	-1.9927	28.6081	TAD_2189	78	NO							-1.9927					-1.9927							28.6081				28.6081	0	1
TNK2	chr16	32644728	32683579	+	PCG	2.64753	0	9.348	TAD_2217	79	YES						2.64753			2.56778		2.64753							3.81451			9.348		9.348	0	2
ncRNA_inter_chr16_13225	chr16	32689202	32707365	+	LNC	42.5215	0	15.6305	TAD_2217	79	YES	8.56505	7.5793	42.5215	9.32583	7.7034	5.39544	19.6056	9.05118	9.96023	7.53222	42.5215		2.14544	2.44705	3.71866	8.01219	6.95525	3.78711	5.73294	7.35159	15.5465	15.6305	15.6305	5	5
ncRNA_inter_chr16_13232	chr16	33180035	33185027	+	LNC	0	-4.14578	1.72723	TAD_2217	79	YES					-4.14578							-4.14578					1.72723						1.72723	1	0
TMPRSS7	chr16	45656429	45693771	-	PCG	42.7409	0	0.103	TAD_2263	80	YES						42.7409					42.7409							0.103					0.103	0	1
ncRNA_inter_chr16_13336	chr16	45880828	45884671	-	LNC	0	-4.21096	0.446463	TAD_2263	80	YES				-4.21096								-4.21096				0.446463							0.446463	1	0
ncRNA_inter_chr16_13339	chr16	45894471	45898453	-	LNC	0	-2.053	1.29043	TAD_2263	80	YES				-2.053								-2.053				1.29043							1.29043	1	0
ncRNA_inter_chr16_13340	chr16	45907604	45910468	-	LNC	0	-2.46376	9.35314	TAD_2263	80	YES				-2.46376								-2.46376				9.35314							9.35314	1	0
ncRNA_inter_chr16_13342	chr16	45914050	45919703	-	LNC	0	-3.14811	15.1215	TAD_2263	80	YES				-3.14811					-2.25868			-3.14811				15.1215					6.98848		15.1215	1	1
ncRNA_inter_chr16_13343	chr16	45919874	45931988	-	LNC	0	-1.83014	184.235	TAD_2263	80	YES					-1.83014							-1.83014					184.235						184.235	1	0
ncRNA_inter_chr16_13344	chr16	45932128	45934020	-	LNC	0	-2.06216	9.70664	TAD_2263	80	YES					-2.06216							-2.06216					9.70664						9.70664	1	0
ncRNA_inter_chr16_13345	chr16	45934165	45935866	-	LNC	0	-2.34319	16.8492	TAD_2263	80	YES				-2.34319								-2.34319				16.8492							16.8492	1	0
ncRNA_inter_chr16_13346	chr16	45936067	45942753	-	LNC	0	-3.3848	49.8048	TAD_2263	80	YES		-2.72489	-3.3848		-1.83791		-3.29753					-3.3848		4.38524	2.97424		49.8048		4.58997				49.8048	3	1
ncRNA_inter_chr16_13348	chr16	45944825	45945594	-	LNC	0	-2.13462	1.90441	TAD_2263	80	YES					-2.13462							-2.13462					1.90441						1.90441	1	0
ncRNA_inter_chr16_13349	chr16	45945001	45959234	+	LNC	2.83062	0	33.9371	TAD_2263	80	YES					1.7245				2.38143	2.83062	2.83062						19.929				33.9371	17.6048	33.9371	1	2
ncRNA_inter_chr16_13352	chr16	46010726	46011986	-	LNC	0	-2.58629	6.0899	TAD_2263	80	YES									-2.58629			-2.58629									6.0899		6.0899	0	1
ncRNA_inter_chr16_13415	chr16	65743898	65754831	+	LNC	0	-21.1792	2.7589	TAD_2294	81	YES									-21.1792			-21.1792									2.7589		2.7589	0	1
GBE1	chr16	70314193	70569965	+	PCG	1.83645	0	27.9844	TAD_2294	81	YES			1.83645								1.83645				27.9844								27.9844	1	0
ncRNA_inter_chr16_13508	chr16	93330151	93331745	-	LNC	178.951	0	2.03695	TAD_2329	82	NO		12.86		178.951	54.7699		87.7749	85.3322	27.8255	46.378	178.951			0.572957		1.28231	0.883022		0.709434	0.623164	2.03695	1.55591	2.03695	3	4
ncRNA_inter_chr16_13509	chr16	93343299	93365538	-	LNC	36.6538	0	11.0698	TAD_2329	82	NO				26.5957	36.6538		29.7768	19.9569	28.7464	29.9881	36.6538					5.0485	1.59967		2.38677	2.48184	11.0698	2.86497	11.0698	2	4
ncRNA_inter_chr16_13510	chr16	93368514	93371903	+	LNC	7.96995	0	62.1377	TAD_2329	82	NO	4.61813			4.48753	5.43133	4.1105	4.92013	5.9441	6.52546	7.96995	7.96995		3.66178			34.8258	25.81	4.81877	62.1377	45.947	54.2085	38.7376	62.1377	3	5
MIR802	chr16	93369964	93370061	+	MIR	38.3987	0	3.61362	TAD_2329	82	NO		38.3987								15.0971	38.3987			3.59015								3.61362	3.61362	1	1
SETD4	chr16	93583705	93604060	-	PCG	8.46292	0	48.9327	interTAD_2330	83	NO	3.1243	5.26954	4.33989	7.01869	8.46292	4.28999	4.88439	4.03199	7.39928	7.26233	8.46292		5.14117	20.9254	10.5101	35.9062	8.20883	13.8194	27.0767	21.1918	48.9327	9.70801	48.9327	5	5
ncRNA_as_chr16_13511	chr16	93591490	93598966	+	LNC	4.78511	0	75.0574	interTAD_2330	83	NO	4.78511	4.1248		3.07727	3.17005	4.20558			2.35485	2.4803	4.78511		1.78024	15.7153		67.5039	24.1202	4.13479			75.0574	23.4454	75.0574	4	3
CBR1	chr16	93608081	93610594	+	PCG	2.80458	0	239.02	interTAD_2330	83	NO		2.14824	1.84029	2.80458	2.14304	2.40646	2.46308		2.67987	2.14011	2.80458			102.831	84.6694	42.9941	8.04833	239.02	176.288		56.5706	9.58845	239.02	4	4
ncRNA_as_chr16_13512	chr16	93788097	93795122	-	LNC	86.4155	0	0.800546	TAD_2331	84	NO	86.4155	39.8844	31.9816	26.2977	21.7308	18.2838	43.8242	31.1085	7.83086	12.1874	86.4155		0.740247	0.740509	0.56309	0.294708	0.212579	0.800546	0.592926	0.581471	0.260983	0.207815	0.800546	5	5
MORC3	chr16	93832365	93876318	+	PCG	2.65111	0	6.88242	TAD_2331	84	NO	2.65111			2.60623	2.07679				2.4463	2.09281	2.65111		2.06212			6.88242	4.83412				5.95599	4.77323	6.88242	3	2
CHAF1B	chr16	93884145	93906351	+	PCG	7.82522	0	4.29035	TAD_2331	84	NO		5.39143	4.09636	3.37752	5.53337	6.66571	6.12251	3.92013	7.82522	5.15208	7.82522			2.43656	2.44176	1.99439	0.657708	4.21985	4.29035	3.79922	3.86907	1.57334	4.29035	4	5
SYNJ2	chr17	5941279	6044290	+	PCG	2.5254	0	8.76089	imputedTAD_2357.1	85	YES		2.20304	2.5254	2.15019	2.05831						2.5254			5.24665	6.86811	6.26707	8.76089						8.76089	4	0
ncRNA_inter_chr17_13600	chr17	6453383	6476302	-	LNC	0	-4.31757	11.1543	imputedTAD_2357.1	85	YES		-4.31757		-3.65144								-4.31757		2.35445		11.1543							11.1543	2	0
EZR	chr17	6942479	6987129	-	PCG	2.08857	0	4.7022	imputedTAD_2357.1	85	YES							2.08857				2.08857								4.7022				4.7022	0	1
RIOK2	chr17	17511295	17531863	+	PCG	2.2966	0	2.74889	TAD_2381	86	YES									2.2966	1.84188	2.2966										2.74889	1.38113	2.74889	0	2
ncRNA_inter_chr17_13702	chr17	17635092	17635828	+	LNC	0	-4.02478	4.26423	TAD_2381	86	YES				-4.02478								-4.02478				4.26423							4.26423	1	0
RPL10A	chr17	28465415	28467978	+	PCG	1.95417	0	105.38	TAD_2407	87	YES				1.76842	1.95417						1.95417					105.38	9.67937						105.38	2	0
ncRNA_inter_chr17_13787	chr17	28659993	28663400	+	LNC	0	-12.4365	0.311452	TAD_2407	87	YES					-12.4365							-12.4365					0.311452						0.311452	1	0
PIM1	chr17	29627989	29632404	+	PCG	0	-2.93467	6.86142	TAD_2407	87	YES				-2.93467	-2.73482							-2.93467				6.86142	3.42458						6.86142	2	0
GLO1	chr17	30729806	30749604	-	PCG	2.36367	0	480.039	imputedTAD_2412	88	NO							2.05345			2.36367	2.36367								480.039			35.421	480.039	0	2
ncRNA_inter_chr17_13826	chr17	30749741	30750664	+	LNC	7.06132	0	0.440658	imputedTAD_2412	88	NO									7.06132		7.06132										0.440658		0.440658	0	1
ncRNA_as_chr17_13828	chr17	30794048	30795069	-	LNC	1.82881	0	12.7607	imputedTAD_2412	88	NO		1.82881									1.82881			12.7607									12.7607	1	0
SIK1	chr17	31981194	31992737	-	PCG	3.30376	0	13.0162	TAD_2420	89	NO		2.41728	3.30376	3.09331	2.3974		1.71825				3.30376			13.0162	9.43092	7.75225	9.02267		10.1275				13.0162	4	1
ncRNA_inter_chr17_13841	chr17	31999077	32001583	-	LNC	18.3514	0	2.49074	TAD_2420	89	NO				18.3514					7.62954		18.3514					1.59971					2.49074		2.49074	1	1
ncRNA_inter_chr17_13842	chr17	32004088	32008050	-	LNC	9.12019	0	2.06826	TAD_2420	89	NO				7.56156	7.81063			9.12019			9.12019					1.53807	0.572058			2.06826			2.06826	2	1
ncRNA_inter_chr17_13992	chr17	50648512	50648824	-	LNC	0	-9.12508	1.86567	imputedTAD_2464	90	NO									-9.12508			-9.12508									1.86567		1.86567	0	1
PLCL2	chr17	50648871	50827819	+	PCG	0	-2.45049	23.9996	imputedTAD_2464	90	NO							-2.07294		-2.45049			-2.45049							9.96746		23.9996		23.9996	0	2
FEZ2	chr17	78768551	78817492	-	PCG	1.88634	0	5.21075	imputedTAD_2510	91	YES				1.88634							1.88634					5.21075							5.21075	1	0
STRN	chr17	79053303	79135900	-	PCG	2.93307	0	0.650535	imputedTAD_2510	91	YES			2.93307								2.93307				0.650535								0.650535	1	0
ncRNA_inter_chr17_14097	chr17	79281970	79283230	+	LNC	0	-6.14954	1.40707	imputedTAD_2510	91	YES		-6.14954										-6.14954		1.40707									1.40707	1	0
ncRNA_inter_chr17_14146	chr17	83729147	83732303	+	LNC	0	-22.4596	0.47529	TAD_2525	92	NO							-22.4596					-22.4596							0.47529				0.47529	0	1
COX7A2L	chr17	83901256	83913673	-	PCG	0	-2.07337	167.935	TAD_2525	92	NO						-2.07337	-1.62878					-2.07337						167.935	109.223				167.935	0	2
MCFD2	chr17	87653782	87665287	-	PCG	1.90852	0	17.2975	imputedTAD_2539	93	YES				1.90852							1.90852					17.2975							17.2975	1	0
ncRNA_inter_chr17_14188	chr17	87854295	87858797	-	LNC	0	-5.11215	0.833082	imputedTAD_2539	93	YES						-5.11215						-5.11215						0.833082					0.833082	0	1
ncRNA_inter_chr17_14206	chr17	91814085	91823311	+	LNC	0	-11.8628	13.8861	chr17end_2547	94	YES								-11.8628	-3.20578			-11.8628								3.51805	13.8861		13.8861	0	2
ncRNA_inter_chr17_14207	chr17	91823444	91833084	+	LNC	0	-5.48769	1.65163	chr17end_2547	94	YES								-5.48769				-5.48769								1.65163			1.65163	0	1
2700099C18RIK	chr17	95149439	95174469	+	NC	6.86408	0	1.27096	chr17end_2547	94	YES									6.86408		6.86408										1.27096		1.27096	0	1
ncRNA_inter_chr18_14223	chr18	4812484	4850957	+	LNC	0	-12.7705	0.303202	TAD_2552	95	YES							-12.7705	-8.61389	-3.65138			-12.7705							0.241911	0.230429	0.303202		0.303202	0	3
SVIL	chr18	5046586	5119291	+	PCG	2.59624	0	115.815	TAD_2552	95	YES							2.59624				2.59624								115.815				115.815	0	1
ncRNA_inter_chr18_14449	chr18	42016131	42018372	-	LNC	5.77767	0	3.21399	TAD_2639	96	NO										5.77767	5.77767											3.21399	3.21399	0	1
PRELID2	chr18	42035349	42110848	-	PCG	4.2668	0	45.8628	TAD_2639	96	NO	3.80089	3.16393	2.57846	3.24023	2.39002	3.93234	4.15079	4.2668	4.2574	4.12108	4.2668		33.229	19.7946	15.3085	11.5674	2.808	45.8628	27.0046	30.9563	17.5265	4.37121	45.8628	5	5
TXNL1	chr18	63822454	63852013	-	PCG	2.13838	0	20.2242	imputedTAD_2698	97	YES					2.13838		1.79571				2.13838						2.97241		20.2242				20.2242	1	1
ncRNA_inter_chr18_14589	chr18	64438011	64466799	-	LNC	0	-4.54144	11.9782	imputedTAD_2698	97	YES				-2.58788			-4.54144		-2.23292			-4.54144				11.9782			1.93731		11.5837		11.9782	1	2
ONECUT2	chr18	64500017	64558142	+	PCG	0	-1.85084	13.1989	imputedTAD_2698	97	YES							-1.85084					-1.85084							13.1989				13.1989	0	1
ncRNA_inter_chr18_14655	chr18	75954361	75966785	-	LNC	12.8018	0	0.185672	TAD_2744	98	YES					12.8018						12.8018						0.185672						0.185672	1	0
ZBTB7C	chr18	75979831	76308218	+	PCG	0	-2.25955	2.34884	TAD_2744	98	YES							-2.25955					-2.25955							2.34884				2.34884	0	1
CYB5A	chr18	85020805	85049255	+	PCG	4.00489	0	2689.77	TAD_2769	99	NO	4.00489	2.86167	2.53554	3.94523	2.33951	2.30508	2.74806	3.66034	3.17533	2.43806	4.00489		2689.77	1424.27	1071.44	478.708	89.3389	2626.39	1309.77	1304.29	369.187	71.2708	2689.77	5	5
ncRNA_inter_chr18_14690	chr18	85059910	85065747	+	LNC	15.0407	0	6.43892	TAD_2769	99	NO				6.52476	15.0407		5.75669	14.9332	3.87616	4.99656	15.0407					6.43892	1.926		2.36707	1.6249	6.3503	2.59191	6.43892	2	4
ncRNA_inter_chr18_14691	chr18	85075936	85077900	+	LNC	15.4709	0	1.87899	TAD_2769	99	NO								5.63504		15.4709	15.4709									1.87899		0.401408	1.87899	0	2
ncRNA_inter_chr19_14717	chr19	4209891	4211169	-	LNC	17.4487	0	2.32097	TAD_2775	100	NO							17.4487				17.4487								2.32097				2.32097	0	1
CLCF1	chr19	4214391	4222615	+	PCG	16.6785	0	26.8064	TAD_2775	100	NO		5.3719				12.9755	7.44442	16.6785	15.798	6.92162	16.6785			3.40193				1.58684	6.45302	3.35557	26.8064	4.41952	26.8064	1	5
2010003K11RIK	chr19	4496787	4498583	-	PCG	2.50053	0	21.386	TAD_2777	101	YES						2.50053	1.88851				2.50053							21.386	13.3441				21.386	0	2
LRFN4	chr19	4611783	4615667	-	PCG	0	-7.66963	0.139035	TAD_2777	101	YES										-7.66963		-7.66963										0.139035	0.139035	0	1
SPTBN2	chr19	4711222	4752352	+	PCG	2.03268	0	166.181	TAD_2777	101	YES							2.03268				2.03268								166.181				166.181	0	1
CCS	chr19	4825365	4839322	-	PCG	0	-2.41663	214.681	TAD_2777	101	YES							-1.81443		-2.41663			-2.41663							206.342		214.681		214.681	0	2
CD248	chr19	5068077	5070639	+	PCG	1.74223	0	4.72975	TAD_2777	101	YES							1.74223				1.74223								4.72975				4.72975	0	1
ncRNA_as_chr19_14740	chr19	5406815	5422847	+	LNC	0	-20.3454	2.49452	TAD_2777	101	YES						-19.9394	-17.2529	-20.3454	-6.15102	-6.94199		-20.3454						2.49452	2.32179	1.91759	1.7206	1.79803	2.49452	0	5
ncRNA_inter_chr19_14746	chr19	5824552	5845906	-	LNC	0	-2.22156	271.941	TAD_2777	101	YES							-2.22156					-2.22156							271.941				271.941	0	1
SYVN1	chr19	6046575	6053718	+	PCG	1.78819	0	16.0196	TAD_2777	101	YES					1.78819						1.78819						16.0196						16.0196	1	0
TM7SF2	chr19	6062820	6067850	-	PCG	2.5826	0	125.43	TAD_2777	101	YES				2.45938	2.5826				2.37323		2.5826					107.309	19.3263				125.43		125.43	2	1
OSBP	chr19	12040333	12068604	+	PCG	2.0541	0	24.7404	TAD_2801	102	NO				2.0541							2.0541					24.7404							24.7404	1	0
ncRNA_inter_chr19_14813	chr19	12083961	12084324	-	LNC	5.39318	0	2.00342	TAD_2801	102	NO					5.39318						5.39318						2.00342						2.00342	1	0
DTX4	chr19	12540825	12576486	-	PCG	2.79122	0	7.04338	TAD_2801	102	NO							1.99487	2.79122	2.38562	2.14965	2.79122								6.52694	7.04338	5.44085	1.89699	7.04338	0	4
ncRNA_inter_chr19_14853	chr19	20483579	20631095	-	LNC	7.21241	0	24.2537	TAD_2817	103	NO	7.21241		2.63837	3.61922	5.10394		3.65929	5.70877	5.56106	4.94861	7.21241		4.59725		8.33067	11.2599	24.2537		3.62037	11.0948	9.32512	18.3145	24.2537	4	4
C730002L08RIK	chr19	20609016	20626820	-	NC	5.3841	0	2.35515	TAD_2817	103	NO	5.20222				5.20495			3.72099	3.67696	5.3841	5.3841		0.578642				2.35515			1.16195	1.17921	1.92272	2.35515	2	3
ALDH1A1	chr19	20676471	20717952	+	PCG	3.7728	0	1356.02	TAD_2817	103	NO	2.78882	2.62625	2.55367	3.23697	2.37415	2.62307	3.2948	3.7728	2.72225	3.00498	3.7728		1102.37	825.59	1104.96	245.938	53.8107	1356.02	854.262	1224.27	205.592	49.7355	1356.02	5	5
ncRNA_inter_chr19_14855	chr19	20756677	20757965	-	LNC	65.4922	0	0.288903	TAD_2817	103	NO							36.2918	65.4922	53.6871		65.4922								0.170195	0.288903	0.242354		0.288903	0	3
ncRNA_inter_chr19_14856	chr19	20762272	20763303	-	LNC	7.04737	0	1.8615	TAD_2817	103	NO					7.04737					6.05701	7.04737						1.45411					1.8615	1.8615	1	1
ALDH1A7	chr19	20767442	20802046	-	PCG	5.85958	0	446.443	TAD_2817	103	NO	4.93098	4.12216	4.45394	5.85958	4.42046	4.76241	5.13222	5.66686	4.9497	4.83753	5.85958		284.302	187.15	260.516	61.7441	17.7106	446.443	247.054	343.834	69.0315	17.7507	446.443	5	5
ncRNA_inter_chr19_14873	chr19	23135639	23148147	+	LNC	0	-12.5779	80.0355	TAD_2829	104	NO		-3.37064	-4.625	-4.17767	-3.34822	-12.5779	-6.29738	-5.7587	-6.8922			-12.5779		20.8642	46.7897	80.0355	14.2644	0.376267	1.10835	2.4292	5.21307		80.0355	4	4
ncRNA_inter_chr19_14876	chr19	23211977	23215704	-	LNC	0	-2.87557	6.53682	TAD_2829	104	NO									-2.87557			-2.87557									6.53682		6.53682	0	1
KLF9	chr19	23215715	23241401	+	PCG	0	-2.88726	49.1725	TAD_2829	104	NO		-1.79419	-1.76063	-2.09134	-2.06016		-2.24171	-2.88165	-2.88726	-2.09234		-2.88726		23.3591	35.6381	49.1725	12.624		15.8571	35.0791	42.1012	9.99986	49.1725	4	4
ncRNA_as_chr19_14976	chr19	36642005	36647898	-	LNC	0	-45.5061	1.34613	imputedTAD_2875	105	NO	-16.3167	-13.5644	-30.9701	-14.2211		-18.6836	-15.3184	-33.6385	-45.5061			-45.5061	0.0981183	0.157057	0.201304	0.6147		0.0768075	0.295726	0.435165	1.34613		1.34613	4	4
ncRNA_as_chr19_14977	chr19	36687082	36764533	-	LNC	0	-38.5083	6.80237	imputedTAD_2875	105	NO			-3.11742	-4.63767	-4.55172	-14.7346	-15.3022	-11.0301	-38.5083	-8.2192		-38.5083			3.4302	0.891062	0.289041	6.80237	1.91301	4.71044	1.51262	0.500366	6.80237	3	5
ncRNA_inter_chr19_14978	chr19	36789945	36792042	+	LNC	0	-8.32715	0.561528	imputedTAD_2875	105	NO										-8.32715		-8.32715										0.561528	0.561528	0	1
PPP1R3C	chr19	36806220	36811094	-	PCG	0	-5.8086	18.0916	imputedTAD_2875	105	NO	-2.57747	-1.96186				-5.8086	-4.8215	-4.39144	-4.05133	-2.33336		-5.8086	18.0916	16.2667				16.2479	12.9431	11.2241	6.47121	2.011	18.0916	2	5
ncRNA_inter_chr19_14979	chr19	36834981	36837046	-	LNC	0	-3.72571	12.3633	imputedTAD_2875	105	NO									-3.72571	-3.63536		-3.72571									12.3633	2.42609	12.3633	0	2
ncRNA_inter_chr19_15003	chr19	39079875	39080408	+	LNC	19.2453	0	0.327221	TAD_2885	106	YES					19.2453						19.2453						0.327221						0.327221	1	0
CYP2C55	chr19	39081508	39117177	+	PCG	222.304	0	332.607	TAD_2885	106	YES	138.756	82.907	177.429	71.6127	53.7768	120.217	161.382	222.304	98.8864	40.8501	222.304		233.225	125.622	243.623	37.6777	30.9382	332.607	186.734	302.983	42.2217	27.674	332.607	5	5
CYP2C65	chr19	39135495	39168438	+	PCG	62.7369	0	0.636379	TAD_2885	106	YES	17.5896	16.6665	28.4008	56.2047		51.2762		8.71636	62.7369	21.5082	62.7369		0.636379	0.329936	0.575574	0.308121		0.202871		0.572445	0.361219	0.31854	0.636379	4	4
CYP2C66	chr19	39188387	39261246	+	PCG	214.234	0	1.88019	TAD_2885	106	YES	61.7701	121.496	214.234								214.234		1.88019	0.789735	1.36646								1.88019	3	0
CYP2C53-PS	chr19	39303743	39349227	+	NC	718.31	0	79.9961	TAD_2885	106	YES	55.2918	179.267	66.4854	49.594	65.1948	134.668	178.771	307.522	718.31	201.363	718.31		8.2658	22.6126	41.895	79.9961	67.9828	29.1025	25.6405	40.5886	68.9561	62.4319	79.9961	5	5
ncRNA_inter_chr19_15004	chr19	39360460	39361422	+	LNC	212.32	0	46.3741	TAD_2885	106	YES	14.2102	19.2778	37.1271	29.2091	39.0906	159.891	105.978	38.1221	180.703	212.32	212.32		1.04517	3.89651	9.14661	35.3714	7.3614	0.936569	3.58844	7.57339	46.3741	8.03166	46.3741	5	5
CYP2C29	chr19	39361574	39405203	+	PCG	17.7412	0	4882.48	TAD_2885	106	YES	8.25848	7.57632	8.08609	9.40176	9.15359	13.3271	16.4614	17.7412	13.6968	10.3097	17.7412		3644.21	2330.48	4110.78	605.593	322.371	4579.59	3190.08	4882.48	551.65	225.458	4882.48	5	5
CYP2C38	chr19	39464045	39537565	-	PCG	0	-7.87162	19.0599	TAD_2885	106	YES	-5.41932	-6.55686	-4.85287	-7.87162	-7.57727	-2.77802						-7.87162	6.26172	2.90597	7.96381	1.487	2.99728	19.0599					19.0599	5	1
CYP2C39	chr19	39585311	39643019	+	PCG	0	-5.89285	3.37711	TAD_2885	106	YES				-5.89285	-4.6257							-5.89285				2.57769	3.37711						3.37711	2	0
CYP2C67	chr19	39683348	39723532	-	PCG	0	-2.55305	131.019	TAD_2885	106	YES		-1.7219			-2.55305		-2.13043					-2.55305		131.019			17.2715		54.2891				131.019	2	1
ncRNA_intra_chr19_15006	chr19	39723892	39965167	-	LNC	0	-2.65969	7.21165	TAD_2885	106	YES							-2.65969					-2.65969							7.21165				7.21165	0	1
CYP2C40	chr19	39841562	39887304	-	PCG	0	-4.42381	203.95	TAD_2885	106	YES						-3.11134	-2.70092		-4.42381			-4.42381						203.95	104.565		40.2571		203.95	0	3
ncRNA_intra_chr19_15008	chr19	39861396	39935056	-	LNC	0	-20.4912	0.198524	TAD_2885	106	YES								-20.4912	-16.0737			-20.4912								0.198524	0.144955		0.198524	0	2
ncRNA_intra_chr19_15009	chr19	39876322	39950241	-	LNC	0	-31.5146	0.631759	TAD_2885	106	YES									-31.5146			-31.5146									0.631759		0.631759	0	1
ncRNA_as_chr19_15010	chr19	39878641	39953673	+	LNC	0	-59.9701	0.374786	TAD_2885	106	YES							-31.4251	-59.9701	-12.2814			-59.9701							0.0657611	0.110394	0.374786		0.374786	0	3
CYP2C69	chr19	39917149	39961259	-	PCG	0	-12.1888	186.547	TAD_2885	106	YES			-3.59218			-5.13497	-4.17359	-5.10744	-12.1888			-12.1888			3.77189			186.547	86.0982	185.777	39.9732		186.547	1	4
CYP2C37	chr19	40066913	40086733	+	PCG	16.9237	0	618.425	TAD_2885	106	YES	16.9237	12.1491	14.1569	15.2733	9.24293	5.26597	7.11415	7.97866	5.44377	3.63874	16.9237		158.467	72.9807	108.292	17.078	10.6367	618.425	407.21	477.018	44.6124	29.4456	618.425	5	5
ncRNA_intra_chr19_15011	chr19	40074047	40170291	+	LNC	161.976	0	5.73303	TAD_2885	106	YES	161.976	16.8604	18.062	25.0247	28.1013	14.1803	5.82892	17.0039	6.54407	11.2677	161.976		1.17944	1.41672	4.45037	3.13779	5.53913	0.929313	1.37126	4.25119	1.51018	5.73303	5.73303	5	5
ncRNA_intra_chr19_15014	chr19	40083334	40185159	+	LNC	79.8213	0	33.2052	TAD_2885	106	YES				15.2813	30.8732			79.8213	13.7418	5.54176	79.8213					5.0045	22.3829			2.5652	3.01131	33.2052	33.2052	2	3
CYP2C54	chr19	40112429	40148303	-	PCG	29.994	0	1671.35	TAD_2885	106	YES	29.994	21.0603	23.4143	20.6584	17.6756	8.90695	9.57724	13.2611	9.82246	8.07327	29.994		1321.16	659.726	938.627	145.201	101.894	1671.35	978.279	1279.25	163.111	105.123	1671.35	5	5
CYP2C50	chr19	40164168	40188445	+	PCG	23.318	0	1623.89	TAD_2885	106	YES	23.318	18.5485	19.7926	18.8559	14.0574	8.37492	9.43812	11.4136	8.17501	6.43213	23.318		1139.29	571.252	991.595	156.649	93.7655	1623.89	946.84	1479.76	177.921	93.4374	1623.89	5	5
GFRA1	chr19	58310070	58529888	-	PCG/NC	2.09497	0	31.9058	TAD_2944	107	NO			1.74292				2.09497			1.72868	2.09497				31.4288				31.9058			6.31735	31.9058	1	2
ncRNA_inter_chr19_15189	chr19	58530119	58532906	+	LNC	4.24961	0	0.667635	TAD_2944	107	NO					4.24961						4.24961						0.667635						0.667635	1	0
ncRNA_inter_chr19_15190	chr19	58533310	58541401	+	LNC	5.31213	0	2.2262	TAD_2944	107	NO			5.31213	5.26969	3.79797					4.48916	5.31213				1.93991	2.2262	1.48097					1.95939	2.2262	3	1
PNLIPRP1	chr19	58803376	58818659	+	PCG	1024.95	0	5.54583	TAD_2944	107	NO	136.971	90.8231	194.686	397.501	196.474	817.145	111.301	187.776	1024.95	71.0242	1024.95		2.14944	1.93301	1.79675	0.947721	0.299824	5.54583	4.38662	4.20497	2.59842	0.791604	5.54583	5	5
ARL5B	chr2	14976988	15000818	+	PCG	3.25407	0	2.07984	imputedTAD_2979	108	NO			3.25407								3.25407				2.07984								2.07984	1	0
ncRNA_inter_chr2_1098	chr2	15058307	15063721	+	LNC	5.60225	0	14.0847	imputedTAD_2979	108	NO				5.57708	5.60225				3.59902	2.49634	5.60225					5.85138	3.60044				14.0847	7.21818	14.0847	2	2
NEBL	chr2	17268360	17652695	-	PCG	364.106	0	0.568141	imputedTAD_2979	108	NO	27.3653		92.4173		218.819	364.106				22.9817	364.106		0.166137		0.189237		0.299904	0.568141				0.406186	0.568141	3	2
RPL12	chr2	32817231	32819565	+	PCG	2.13113	0	195.638	TAD_3029	109	YES				2.13113	1.85784						2.13113					195.638	17.2852						195.638	2	0
SNORA65	chr2	32818820	32818938	+	SNR	2.32603	0	149.113	TAD_3029	109	YES		2.22026		2.32603							2.32603			149.113		108							149.113	2	0
ANGPTL2	chr2	33071480	33103234	+	PCG	1.69003	0	19.5903	TAD_3029	109	YES							1.69003				1.69003								19.5903				19.5903	0	1
ncRNA_inter_chr2_1217	chr2	33297921	33298648	-	LNC	0	-5.59741	21.1552	TAD_3029	109	YES							-5.59741		-3.31509			-5.59741							3.25931		21.1552		21.1552	0	2
NEB	chr2	51992166	52194318	-	PCG	0	-1.90492	8.70731	TAD_3060	110	NO									-1.90492			-1.90492									8.70731		8.70731	0	1
ncRNA_inter_chr2_1300	chr2	52221314	52222719	-	LNC	0	-3.06744	3.22921	TAD_3060	110	NO									-3.06744			-3.06744									3.22921		3.22921	0	1
ncRNA_inter_chr2_1302	chr2	52234136	52245828	+	LNC	0	-4.19565	8.87331	TAD_3060	110	NO						-4.19565	-3.45181		-1.93318	-2.1532		-4.19565						1.44214	4.56925		8.87331	4.12099	8.87331	0	4
ncRNA_as_chr2_1305	chr2	52280519	52290728	+	LNC	0	-2.94705	0.442628	TAD_3060	110	NO			-2.94705									-2.94705			0.442628								0.442628	1	0
ncRNA_inter_chr2_1434	chr2	68964356	68966943	-	LNC	46.4032	0	0.386464	imputedTAD_3095	111	YES										46.4032	46.4032											0.386464	0.386464	0	1
FASTKD1	chr2	69524880	69550663	-	PCG	0	-1.83256	3.97187	imputedTAD_3095	111	YES							-1.83256					-1.83256							3.97187				3.97187	0	1
ncRNA_inter_chr2_1528	chr2	84637786	84638918	-	LNC	0	-7.32757	1.1235	imputedTAD_3138	112	YES						-7.32757						-7.32757						1.1235					1.1235	0	1
SLC43A1	chr2	84679564	84703743	+	PCG	0	-3.92577	6.30605	imputedTAD_3138	112	YES		-2.49066	-2.63787	-3.53492	-3.92577		-1.83499		-2.45675			-3.92577		3.82636	3.65676	3.43596	1.17176		6.30605		5.15179		6.30605	4	2
TNKS1BP1	chr2	84890616	84913205	+	PCG	1.72296	0	44.2702	imputedTAD_3138	112	YES							1.72296				1.72296								44.2702				44.2702	0	1
CD59A	chr2	103935957	103955567	+	PCG	0	-1.87447	34.0817	TAD_3175	113	NO				-1.87447								-1.87447				34.0817							34.0817	1	0
ncRNA_inter_chr2_1594	chr2	103969173	103978057	+	LNC	0	-8.79849	15.7361	TAD_3175	113	NO				-8.79849	-3.58302				-4.68121			-8.79849				9.25488	3.99863				15.7361		15.7361	2	1
PDIA3	chr2	121239637	121264422	+	PCG	2.09077	0	23.4276	imputedTAD_3209	114	YES				2.09077							2.09077					23.4276							23.4276	1	0
ELL3	chr2	121264762	121268337	-	PCG	0	-12.0595	2.60245	imputedTAD_3209	114	YES	-12.0595	-3.99898	-5.69359	-3.07654	-8.22277	-3.55777				-3.67627		-12.0595	1.6333	2.24848	2.60245	1.59442	0.767533	0.982774				0.640194	2.60245	5	2
ncRNA_as_chr2_1675	chr2	121265211	121265659	+	LNC	8.92526	0	0.35201	imputedTAD_3209	114	YES					8.92526						8.92526						0.35201						0.35201	1	0
ncRNA_inter_chr2_1936	chr2	160072222	160078686	+	LNC	0	-4.46524	31.0489	TAD_3324	115	NO									-4.46524			-4.46524									31.0489		31.0489	0	1
MAFB	chr2	160189412	160192801	-	PCG	0	-1.98544	9.04885	TAD_3324	115	NO										-1.98544		-1.98544										9.04885	9.04885	0	1
SULF2	chr2	165899398	165981183	-	PCG	2.35434	0	22.1992	TAD_3342	116	YES						2.24982	2.30144		2.35434		2.35434							18.5643	22.1992		4.18755		22.1992	0	3
ncRNA_inter_chr2_1990	chr2	166019192	166029083	+	LNC	0	-19.8516	1.05549	TAD_3342	116	YES		-9.4969		-4.0296	-4.81307	-19.8516	-5.93411	-4.95811	-5.08629	-4.49346		-19.8516		0.405656		0.530478	0.58714	0.0665532	0.425997	0.295008	0.454156	1.05549	1.05549	3	5
GM14420	chr2	177249446	177263899	+	PCG	7.15697	0	85.9795	TAD_3379.5	117	YES	7.15697	3.4685	5.79294	5.07992	3.43445	2.33805			4.10178	2.29253	7.15697		16.3956	25.2226	85.9795	80.4425	23.5677	8.33062			72.0716	17.9357	85.9795	5	3
GM14403	chr2	177282930	177297016	+	NC	9.23602	0	32.4542	TAD_3379.5	117	YES	9.23602	4.60284	6.38401	4.49848	4.29871	4.57233	3.00994	4.30305	3.17439	3.75007	9.23602		14.7964	9.62325	32.4542	17.1929	7.45365	10.5328	8.67352	31.3058	19.5702	7.03004	32.4542	5	5
GM14325	chr2	177563695	177575023	-	PCG	2.0582	0	6.81842	TAD_3379.5	117	YES									2.0582		2.0582										6.81842		6.81842	0	1
GM14326	chr2	177670697	177691993	-	PCG	5.52188	0	12.9515	TAD_3379.5	117	YES	5.52188					2.79643					5.52188		12.9515					8.62704					12.9515	1	1
ETOHI1	chr2	177757988	177770564	+	PCG	2.29629	0	4.36013	TAD_3379.5	117	YES			2.29629								2.29629				4.36013								4.36013	1	0
ncRNA_inter_chr2_2084	chr2	178225464	178226524	+	LNC	0	-85.2182	0.871873	TAD_3379.5	117	YES										-85.2182		-85.2182										0.871873	0.871873	0	1
ncRNA_inter_chr2_2085	chr2	178226703	178230962	+	LNC	0	-226.356	1.56791	TAD_3379.5	117	YES							-226.356	-153.887	-25.6166	-47.6929		-226.356							1.56791	0.989469	1.21935	0.75802	1.56791	0	4
SLC17A9	chr2	180460043	180476983	+	PCG	3.608	0	6.84012	imputedTAD_3383	118	YES				2.69026	2.06618	3.608			2.10912		3.608					6.84012	3.18488	4.63821			5.24777		6.84012	2	2
NKAIN4	chr2	180669476	180689404	-	PCG	2.55579	-50.1304	3.71636	imputedTAD_3383	118	YES	-50.1304						2.55579				2.55579	-50.1304	0.323639						3.71636				3.71636	1	1
NKAIN4	chr2	180669476	180689404	-	PCG	2.55579	-50.1304	3.71636	imputedTAD_3383	118	YES	-50.1304						2.55579				2.55579	-50.1304	0.323639						3.71636				3.71636	1	1
CHRNA4	chr2	180757015	180773882	-	PCG	4.75589	0	1.16416	imputedTAD_3383	118	YES			4.75589		3.7885						4.75589				1.13012		1.16416						1.16416	2	0
ncRNA_inter_chr2_2112	chr2	180776836	180778077	-	LNC	8.86853	0	1.31147	imputedTAD_3383	118	YES					8.86853						8.86853						1.31147						1.31147	1	0
IL7	chr3	7572076	7613427	-	PCG	9.42028	0	1.2821	chr3begin_3389.2	119	NO						5.64471		9.42028	4.94909	8.60829	9.42028							1.06237		1.2821	0.809804	0.248585	1.2821	0	4
ncRNA_inter_chr3_2128	chr3	7613844	7615979	+	LNC	15.316	0	13.2985	chr3begin_3389.2	119	NO							6.17522		8.60219	15.316	15.316								0.975389		13.2985	0.623138	13.2985	0	3
ncRNA_inter_chr3_2129	chr3	7616119	7618440	+	LNC	10.8542	0	3.06906	chr3begin_3389.2	119	NO										10.8542	10.8542											3.06906	3.06906	0	1
ncRNA_inter_chr3_2130	chr3	7618905	7619627	+	LNC	6.26674	0	0.673531	chr3begin_3389.2	119	NO										6.26674	6.26674											0.673531	0.673531	0	1
ncRNA_inter_chr3_2132	chr3	7621824	7622846	+	LNC	15.5686	0	1.43042	chr3begin_3389.2	119	NO										15.5686	15.5686											1.43042	1.43042	0	1
ncRNA_inter_chr3_2133	chr3	7624172	7625400	+	LNC	6.26991	0	1.14788	chr3begin_3389.2	119	NO										6.26991	6.26991											1.14788	1.14788	0	1
ncRNA_inter_chr3_2134	chr3	7625562	7626746	+	LNC	10.4722	0	0.409125	chr3begin_3389.2	119	NO										10.4722	10.4722											0.409125	0.409125	0	1
ncRNA_inter_chr3_2136	chr3	7628834	7633002	+	LNC	16.2821	0	2.65258	chr3begin_3389.2	119	NO										16.2821	16.2821											2.65258	2.65258	0	1
ncRNA_inter_chr3_2137	chr3	7644042	7648437	+	LNC	77.2766	0	1.47985	chr3begin_3389.2	119	NO							11.7665	77.2766	17.6526	16.2929	77.2766								0.669537	0.643166	1.47985	1.3474	1.47985	0	4
ncRNA_inter_chr3_2159	chr3	14829356	14829709	+	LNC	88.2285	0	0.793626	imputedTAD_3402	120	NO					88.2285						88.2285						0.793626						0.793626	1	0
ncRNA_inter_chr3_2161	chr3	14830501	14831314	+	LNC	60.4817	0	3.24709	imputedTAD_3402	120	NO				46.5885	60.4817						60.4817					3.24709	2.28421						3.24709	2	0
ncRNA_inter_chr3_2162	chr3	14831499	14833121	+	LNC	57.1346	0	4.07914	imputedTAD_3402	120	NO					57.1346						57.1346						4.07914						4.07914	1	0
ncRNA_inter_chr3_2165	chr3	14838666	14845797	+	LNC	61.6723	0	25.98	imputedTAD_3402	120	NO				61.6723	53.2598						61.6723					4.09493	25.98						25.98	2	0
ncRNA_inter_chr3_2166	chr3	14848502	14861733	+	LNC	76.9888	0	36.1778	imputedTAD_3402	120	NO				27.6538	76.9888						76.9888					18.3292	36.1778						36.1778	2	0
CAR3	chr3	14863537	14872373	+	PCG	2.20799	0	1174.61	imputedTAD_3402	120	NO		2.20799	1.98427		1.80065						2.20799			735.499	1174.61		104.664						1174.61	3	0
TDO2	chr3	81762335	81779650	-	PCG	2.16744	0	989.401	TAD_3534	121	NO	2.16744	1.64044									2.16744		989.401	634.096									989.401	2	0
ncRNA_as_chr3_2474	chr3	81762772	81770889	+	LNC	7.91664	0	0.628756	TAD_3534	121	NO	7.91664										7.91664		0.628756										0.628756	1	0
ncRNA_inter_chr3_2475	chr3	81786589	81788815	+	LNC	4.93109	0	3.67578	TAD_3534	121	NO									4.93109		4.93109										3.67578		3.67578	0	1
ncRNA_inter_chr3_2542	chr3	89097755	89099260	+	LNC	6.32571	0	0.178046	TAD_3568	122	YES					6.32571						6.32571						0.178046						0.178046	1	0
ncRNA_inter_chr3_2543	chr3	89108230	89110608	+	LNC	2.61835	0	5.55723	TAD_3568	122	YES		2.61496			2.54298					2.61835	2.61835			1.71187			5.55723					4.06468	5.55723	2	1
ncRNA_as_chr3_2544	chr3	89195778	89202701	+	LNC	0	-2.15966	6.91461	TAD_3568	122	YES			-1.89452				-2.15966					-2.15966			5.90496				6.91461				6.91461	1	1
CKS1B	chr3	89219393	89222213	-	PCG	4.18077	0	9.11476	TAD_3568	122	YES				3.41642	4.18077		2.27435				4.18077					9.11476	1.05787		7.52692				9.11476	2	1
IL6RA	chr3	89673245	89717084	-	PCG	0	-4.52279	5.6835	TAD_3570	123	NO	-4.52279	-2.65239	-2.39001	-2.64055	-2.72535		-2.62459	-4.51918	-2.95381	-2.45934		-4.52279	3.16306	3.11918	3.29674	5.6835	4.63909		2.7277	4.86654	5.60725	3.96015	5.6835	5	4
ncRNA_inter_chr3_2550	chr3	89717226	89718700	+	LNC	0	-9.00383	3.05783	TAD_3570	123	NO							-9.00383		-3.87738			-9.00383							1.5916		3.05783		3.05783	0	2
ncRNA_as_chr3_2554	chr3	90011317	90016508	-	LNC	0	-2.36757	2.21907	TAD_3570	123	NO									-2.36757			-2.36757									2.21907		2.21907	0	1
ncRNA_inter_chr3_2556	chr3	90097942	90105720	+	LNC	0	-2.38502	2.20229	TAD_3570	123	NO							-2.38502					-2.38502							2.20229				2.20229	0	1
HSD3B5	chr3	98422558	98449457	-	PCG	0	-25.0141	22.438	TAD_3596	124	YES						-25.0141	-13.3839	-14.7506	-11.0757	-5.17242		-25.0141						22.438	14.6002	11.2425	3.44857	1.41077	22.438	0	5
HSD3B2	chr3	98515029	98528466	-	PCG	0	-5.89922	32.2402	TAD_3596	124	YES						-5.89922	-4.90006	-4.50946	-4.51168	-3.8163		-5.89922						32.2402	22.1539	26.1855	9.97957	17.4547	32.2402	0	5
ncRNA_inter_chr3_2640	chr3	98541945	98542629	-	LNC	0	-6.16159	5.49458	TAD_3596	124	YES				-6.16159	-3.33437							-6.16159				1.68377	5.49458						5.49458	2	0
HSD3B3	chr3	98545398	98567051	-	PCG	0	-3.19256	58.1792	TAD_3596	124	YES		-1.94833	-2.04361	-2.203	-2.25295	-3.19256	-2.33931	-2.87628	-3.1309			-3.19256		58.1792	54.4459	21.2907	14.7986	51.7523	35.8021	31.7937	12.8715		58.1792	4	4
HSD3B1	chr3	98656116	98663717	-	PCG	0	-5.09199	1.78226	TAD_3596	124	YES						-5.09199						-5.09199						1.78226					1.78226	0	1
HAO2	chr3	98678441	98697153	-	PCG	2.13243	0	26.2842	TAD_3596	124	YES							2.13243			2.0996	2.13243								26.2842			5.06341	26.2842	0	2
GSTM3	chr3	107766613	107772092	-	PCG	30.8977	0	1322.86	TAD_3631	125	NO	30.8698	30.6048	29.8761	26.2974	25.5852	30.432	30.8977	21.3198	25.0393	18.1107	30.8977		1322.86	846.724	815.8	245.99	83.584	1044.44	634.866	389.554	136.601	50.9583	1322.86	5	5
ncRNA_inter_chr3_2721	chr3	107772362	107775189	-	LNC	43.9189	0	0.141326	TAD_3631	125	NO					43.9189						43.9189						0.141326						0.141326	1	0
GSTM2	chr3	107784619	107789354	-	PCG	3.67199	0	240.675	TAD_3631	125	NO	2.99623	2.655	2.65896	2.89026	3.44618	3.43751	3.67199	2.53795	2.61448	2.59938	3.67199		162.876	113.052	105.682	44.5007	7.22606	240.675	154.827	117.895	54.7334	8.13374	240.675	5	5
GSTM1	chr3	107815167	107820891	-	PCG	3.63785	0	1877.46	TAD_3631	125	NO	2.91353	3.30529	3.41585	3.10413	2.977	3.14494	3.63785		2.44222	2.22037	3.63785		1877.46	1220.99	1288.01	499.528	110.28	1077.53	644.991		171.501	43.8217	1877.46	5	4
ncRNA_inter_chr3_2722	chr3	107821617	107822514	-	LNC	67.2074	0	5.12291	TAD_3631	125	NO		16.1326	67.2074		9.3771					7.94728	67.2074			1.00879	1.12997		5.12291					2.03136	5.12291	3	1
GSTM4	chr3	107843325	107847777	-	PCG	2.86785	0	125.981	TAD_3631	125	NO		2.3388	2.71216	2.86785	2.65231						2.86785			125.981	99.1194	49.1372	7.47566						125.981	4	0
ncRNA_inter_chr3_2747	chr3	115398340	115402772	-	LNC	0	-4.62355	47.158	imputedTAD_3644	126	NO							-4.62355		-2.39887			-4.62355							9.1209		47.158		47.158	0	2
S1PR1	chr3	115413350	115417973	-	PCG	0	-2.11744	19.3079	imputedTAD_3644	126	NO						-2.11744						-2.11744						19.3079					19.3079	0	1
ncRNA_inter_chr3_2749	chr3	115418086	115419650	+	LNC	0	-58.3632	0.452705	imputedTAD_3644	126	NO						-58.3632						-58.3632						0.452705					0.452705	0	1
TMEM56	chr3	120904927	120966234	-	PCG	2.35093	0	238.698	TAD_3655	127	YES	2.35093	1.72707	1.90169		1.62533		1.83916		2.11347		2.35093		94.0581	84.1445	238.698		37.5559		97.6491		42.6878		238.698	4	2
SLC44A3	chr3	121162445	121235262	-	PCG	0	-2.6766	5.35326	TAD_3655	127	YES						-2.6766			-2.5978			-2.6766						5.35326			1.70296		5.35326	0	2
ncRNA_as_chr3_2778	chr3	121234335	121242336	+	LNC	0	-4.56908	5.52025	TAD_3655	127	YES		-3.7246	-4.56908	-3.09478	-2.50449							-4.56908		2.2331	5.04064	5.52025	5.46371						5.52025	4	0
ncRNA_as_chr3_2878	chr3	127491550	127492921	-	LNC	0	-5.8528	1.29023	TAD_3677	128	NO			-5.8528			-4.36589	-3.37474	-3.7084				-5.8528			0.843264			0.962882	1.29023	1.1054			1.29023	1	3
TIFA	chr3	127492830	127501307	+	PCG	0	-1.84491	17.0653	TAD_3677	128	NO		-1.84491	-1.83703									-1.84491		10.2834	17.0653								17.0653	2	0
ncRNA_inter_chr3_2937	chr3	137923913	137940476	+	LNC	63.6681	0	3.85515	TAD_3704	129	YES		63.6681		5.71274	8.06554		4.30765	5.38772	6.55392	5.67034	63.6681			0.293855		0.766936	1.12837		1.06674	1.87383	3.04648	3.85515	3.85515	3	4
ADH6-PS1	chr3	138037084	138051255	+	NC	0	-10.9795	3.34522	TAD_3704	129	YES		-4.29154	-6.77966	-4.49261	-3.37085		-10.9795	-7.16406				-10.9795		1.61274	2.16548	3.34522	0.722212		0.303157	0.493946			3.34522	4	2
CCBL2	chr3	142364011	142407875	+	PCG	2.6543	0	169.87	TAD_3713	130	NO				1.92463	2.51141	2.08985	2.15656	2.6543			2.6543					59.1921	26.9302	169.87	125.852	148.41			169.87	2	3
ncRNA_as_chr3_2955	chr3	142383374	142386175	-	LNC	16.6093	0	0.347265	TAD_3713	130	NO							16.6093		6.29086		16.6093								0.209198		0.347265		0.347265	0	2
ncRNA_inter_chr4_3115	chr4	32352874	32372703	+	LNC	0	-4.33922	4.70335	TAD_3783	131	YES			-4.33922									-4.33922			4.70335								4.70335	1	0
ncRNA_inter_chr4_3119	chr4	32404580	32414091	+	LNC	0	-2.34838	40.6863	TAD_3783	131	YES									-2.34838			-2.34838									40.6863		40.6863	0	1
BACH2	chr4	32504409	32673083	+	PCG	1.81987	0	1.35021	TAD_3783	131	YES					1.81987						1.81987						1.35021						1.35021	1	0
ncRNA_inter_chr4_3138	chr4	34736504	34747951	-	LNC	0	-3.3246	34.3029	TAD_3787	132	NO					-2.0921		-3.3246		-1.97699			-3.3246					5.36775		4.97522		34.3029		34.3029	1	2
ZFP292	chr4	34750358	34830197	-	PCG	0	-2.4436	4.89674	TAD_3787	132	NO							-2.4436					-2.4436							4.89674				4.89674	0	1
ncRNA_inter_chr4_3140	chr4	34833916	34835463	+	LNC	0	-48.5014	0.093286	TAD_3787	132	NO						-48.5014						-48.5014						0.093286					0.093286	0	1
AI464131	chr4	41442633	41450108	-	PCG	0	-1.70891	5.24304	TAD_3796	133	YES					-1.70891							-1.70891					5.24304						5.24304	1	0
FAM219A	chr4	41465961	41516560	-	PCG	2.67256	0	2.21064	TAD_3796	133	YES			2.67256								2.67256				2.21064								2.21064	1	0
DNAIC1	chr4	41516826	41585191	+	PCG	0	-21.8166	10.8555	TAD_3796	133	YES			-4.2155	-4.5831		-20.4711	-12.4253	-18.234	-21.8166			-21.8166			3.02854	1.51222		10.8555	4.57363	4.53079	3.40405		10.8555	2	4
ENHO	chr4	41585176	41587335	-	PCG	0	-3.43102	119.571	TAD_3796	133	YES						-2.17336	-3.00302	-3.43102	-2.86765			-3.43102						119.571	109.243	72.4705	36.9338		119.571	0	4
ncRNA_inter_chr4_3156	chr4	41587567	41594619	+	LNC	0	-8.02412	22.5863	TAD_3796	133	YES			-8.02412	-2.76694		-4.05208	-6.04938	-5.59752	-5.52548	-3.59851		-8.02412			5.72244	11.6441		1.20445	8.37431	10.5168	22.5863	17.1776	22.5863	2	5
ncRNA_inter_chr4_3157	chr4	41595127	41598639	+	LNC	0	-12.2507	1.07154	TAD_3796	133	YES								-12.2507		-3.15412		-12.2507								0.336065		1.07154	1.07154	0	2
ncRNA_inter_chr4_3158	chr4	41600571	41601424	+	LNC	0	-10.1511	1.36623	TAD_3796	133	YES										-10.1511		-10.1511										1.36623	1.36623	0	1
CNTFR	chr4	41604528	41644123	-	PCG	0	-2.00275	1.73583	TAD_3796	133	YES										-2.00275		-2.00275										1.73583	1.73583	0	1
UNC13B	chr4	43071855	43277759	+	PCG	2.31298	0	12.6935	TAD_3799	134	YES			2.31298		2.26941					1.87579	2.31298				12.6935		7.50521					4.72236	12.6935	2	1
RUSC2	chr4	43394853	43439964	+	PCG	0	-2.61023	31.7361	TAD_3799	134	YES	-2.61023	-1.79667			-2.09238		-2.01689			-2.01599		-2.61023	13.5641	31.7361			16.1908		31.2994			19.9161	31.7361	3	2
CCDC107	chr4	43506236	43508793	+	PCG	0	-1.85456	105.02	TAD_3799	134	YES							-1.85456					-1.85456							105.02				105.02	0	1
ARHGEF39	chr4	43509015	43512532	-	PCG	4.74777	0	4.15897	TAD_3799	134	YES									4.74777		4.74777										4.15897		4.15897	0	1
HINT2	chr4	43667098	43669317	-	PCG	0	-1.73412	88.9186	TAD_3799	134	YES							-1.73412					-1.73412							88.9186				88.9186	0	1
GNE	chr4	44046946	44097049	-	PCG	1.91977	0	62.1581	TAD_3799	134	YES			1.91977				1.77712				1.91977				41.8947				62.1581				62.1581	1	1
ncRNA_inter_chr4_3183	chr4	44117156	44122323	+	LNC	5.43986	0	1.324	TAD_3799	134	YES					4.16791					5.43986	5.43986						1.24518					1.324	1.324	1	1
GM12504	chr4	44134764	44136995	+	NC	15.9486	0	0.166828	TAD_3799	134	YES					15.9486						15.9486						0.166828						0.166828	1	0
ncRNA_as_chr4_3217	chr4	46400752	46406690	+	LNC	10.7153	0	0.394853	TAD_3808	135	YES									10.7153		10.7153										0.394853		0.394853	0	1
TRIM14	chr4	46517943	46549013	-	PCG	2.18147	0	46.6163	TAD_3808	135	YES		1.99802	2.11278	2.18147	1.93798		1.62236		1.86599		2.18147			40.4558	26.7149	26.9634	14.3945		46.6163		28.7554		46.6163	4	2
CORO2A	chr4	46549808	46614801	-	PCG	2.49466	0	0.619309	TAD_3808	135	YES							2.49466				2.49466								0.619309				0.619309	0	1
ncRNA_as_chr4_3224	chr4	46551757	46553068	+	LNC	0	-4.09766	0.123842	TAD_3808	135	YES						-4.09766						-4.09766						0.123842					0.123842	0	1
ncRNA_inter_chr4_3282	chr4	60153542	60167221	-	LNC	7.23006	0	3.40876	TAD_3850	136	YES	7.23006			2.16655	2.94945		3.5434			2.442	7.23006		0.35213			3.40876	1.96589		0.625638			2.17783	3.40876	3	2
MUP8	chr4	60231492	60235471	-	PCG	3.25999	-3.80069	9.6119	TAD_3850	136	YES			-3.80069		3.25999						3.25999	-3.80069			9.6119		0.488188						9.6119	2	0
MUP8	chr4	60231492	60235471	-	PCG	3.25999	-3.80069	9.6119	TAD_3850	136	YES			-3.80069		3.25999						3.25999	-3.80069			9.6119		0.488188						9.6119	2	0
MUP12	chr4	60732253	60736153	-	PCG	2.92118	0	100.476	TAD_3850	136	YES		2.92118			1.95248						2.92118			100.476			30.641						100.476	2	0
MUP13	chr4	60885338	60889318	-	PCG	0	-28.8174	129.884	TAD_3850	136	YES			-10.0568			-28.8174						-28.8174			75.1969			129.884					129.884	1	1
ncRNA_as_chr4_3292	chr4	60966348	61183113	+	LNC	0	-7.93817	0.379291	TAD_3850	136	YES				-7.93817	-6.90258							-7.93817				0.14617	0.379291						0.379291	2	0
MUP16	chr4	61176624	61180518	-	PCG	8.38079	0	1.13413	TAD_3850	136	YES										8.38079	8.38079											1.13413	1.13413	0	1
LOC100048884	chr4	61331211	61335128	-	PCG	217.25	0	2775.15	TAD_3850	136	YES	217.25	62.7386							7.26114	8.69832	217.25		2775.15	801.823							45.2991	10.1104	2775.15	2	2
MUP19	chr4	61439361	61443258	-	PCG	8.44128	0	5.52025	TAD_3850	136	YES									8.44128	5.66872	8.44128										3.70202	5.52025	5.52025	0	2
ncRNA_as_chr4_3297	chr4	61534877	61748241	+	LNC	5.57702	0	9.62377	TAD_3850	136	YES	5.57702										5.57702		9.62377										9.62377	1	0
ncRNA_as_chr4_3298	chr4	61545496	61764428	+	LNC	0	-2.08066	660.913	TAD_3850	136	YES			-2.08066									-2.08066			660.913								660.913	1	0
MUP21	chr4	61808865	61811875	-	PCG	2.531	-24.1881	34.2556	TAD_3850	136	YES					2.531		-24.1881				2.531	-24.1881					12.8245		34.2556				34.2556	1	1
MUP21	chr4	61808865	61811875	-	PCG	2.531	-24.1881	34.2556	TAD_3850	136	YES					2.531		-24.1881				2.531	-24.1881					12.8245		34.2556				34.2556	1	1
JUN	chr4	94715726	94718913	-	PCG	4.21027	0	17.2949	TAD_3899	137	NO	2.575	3.17962	3.05698	2.8226	2.80264	4.21027	2.46482			3.10205	4.21027		7.85471	17.2949	11.7673	9.72487	4.33995	9.00951	13.5744			3.31971	17.2949	5	3
ncRNA_inter_chr4_3422	chr4	95042127	95048978	-	LNC	1.99216	0	3.26029	TAD_3899	137	NO					1.99216						1.99216						3.26029						3.26029	1	0
ncRNA_inter_chr4_3424	chr4	95050363	95052371	-	LNC	3.54167	0	2.90717	TAD_3899	137	NO										3.54167	3.54167											2.90717	2.90717	0	1
ncRNA_inter_chr4_3425	chr4	95062892	95069528	+	LNC	142.975	0	0.262458	TAD_3899	137	NO	53.4949	9.81737	14.1786	139.736	41.2503	62.1952	17.4638	142.975		8.89641	142.975		0.218766	0.262458	0.214824	0.219727	0.1442	0.0713542	0.108645	0.23068		0.0911171	0.262458	5	4
HOOK1	chr4	95634069	95690965	+	PCG	1.91113	0	20.0781	TAD_3899	137	NO			1.91113								1.91113				20.0781								20.0781	1	0
BAI2	chr4	129662113	129699877	+	PCG	0	-19.2882	0.144783	imputedTAD_4014	138	YES		-19.2882										-19.2882		0.144783									0.144783	1	0
ncRNA_inter_chr4_3672	chr4	129699887	129706946	-	LNC	0	-2.85236	2.65256	imputedTAD_4014	138	YES									-2.85236			-2.85236									2.65256		2.65256	0	1
COL16A1	chr4	129725083	129776521	+	PCG	6.70335	0	1.55744	imputedTAD_4014	138	YES						6.70335			3.05467		6.70335							1.55744			1.51713		1.55744	0	2
ncRNA_inter_chr4_3673	chr4	129783835	129784588	+	LNC	274.474	0	1.6733	imputedTAD_4014	138	YES			8.6939		8.52054					274.474	274.474				1.6733		1.02841					1.61895	1.6733	2	1
PEF1	chr4	129784799	129805378	+	PCG	2.09638	0	5.67832	imputedTAD_4014	138	YES									2.09638		2.09638										5.67832		5.67832	0	1
AHDC1	chr4	132567420	132634025	+	PCG	0	-2.48306	3.74966	TAD_4021	139	YES				-2.34565	-2.48306					-2.04028		-2.48306				2.8781	3.01079					3.74966	3.74966	2	1
ncRNA_inter_chr4_3696	chr4	132648557	132649970	-	LNC	0	-5.61396	0.3212	TAD_4021	139	YES										-5.61396		-5.61396										0.3212	0.3212	0	1
NR0B2	chr4	133109304	133112451	+	PCG	2.20743	0	51.6773	TAD_4021	139	YES		1.99463	1.96563				2.20743		2.05818	1.99239	2.20743			51.6773	35.0472				43.6096		21.5368	4.71302	51.6773	2	3
KLHDC7A	chr4	139518087	139523941	-	PCG	0	-3.4143	21.2905	TAD_4055	140	YES		-2.16405			-2.56084	-2.86822	-3.24432	-3.4143	-2.61567	-2.80925		-3.4143		21.2905			11.666	10.8152	12.146	6.85148	2.52053	6.50761	21.2905	2	5
ncRNA_inter_chr4_3779	chr4	139978418	139988036	+	LNC	14.9684	0	74.5315	TAD_4055	140	YES		6.91614	7.51437	10.2629	14.9684		7.01193	5.45856	6.76013	7.02751	14.9684			12.2772	31.4985	74.5315	29.5837		7.07217	12.105	31.5405	12.6244	74.5315	4	4
PADI4	chr4	140301422	140330118	-	PCG	26.3758	0	0.912396	TAD_4055	140	YES		26.2772	26.3758								26.3758			0.846004	0.912396								0.912396	2	0
ncRNA_inter_chr4_3878	chr4	150046470	150053844	+	LNC	0	-3.90819	0.278397	TAD_4076	141	NO					-3.90819							-3.90819					0.278397						0.278397	1	0
ncRNA_inter_chr4_3884	chr4	150074377	150083462	-	LNC	0	-4.33942	2.78177	TAD_4076	141	NO									-4.33942			-4.33942									2.78177		2.78177	0	1
ncRNA_inter_chr4_3886	chr4	150089761	150092732	+	LNC	0	-8.31522	2.46078	TAD_4076	141	NO									-8.31522			-8.31522									2.46078		2.46078	0	1
ncRNA_inter_chr4_3889	chr4	150154874	150163602	+	LNC	0	-6.38067	0.355131	TAD_4076	141	NO							-6.38067					-6.38067							0.355131				0.355131	0	1
ERRFI1	chr4	150229199	150242989	+	PCG	0	-2.409	137.363	TAD_4076	141	NO							-2.409					-2.409							137.363				137.363	0	1
ABCB4	chr5	8893720	8959226	+	PCG	0	-1.85031	49.0752	TAD_4095	142	NO		-1.79027	-1.84069		-1.68949		-1.85031					-1.85031		36.2742	49.0752		16.7523		37.4187				49.0752	3	1
ncRNA_inter_chr5_3975	chr5	9055877	9063991	+	LNC	0	-4.42665	6.15121	TAD_4095	142	NO							-4.42665					-4.42665							6.15121				6.15121	0	1
TMUB1	chr5	23951280	23953664	-	PCG	0	-2.17516	1.68657	TAD_4111	143	NO									-2.17516			-2.17516									1.68657		1.68657	0	1
ncRNA_inter_chr5_4048	chr5	24087478	24091639	+	LNC	0	-14.3055	0.0405886	TAD_4111	143	NO							-14.3055					-14.3055							0.0405886				0.0405886	0	1
SMARCD3	chr5	24098439	24107820	-	PCG	0	-3.25152	0.966934	TAD_4111	143	NO										-3.25152		-3.25152										0.966934	0.966934	0	1
WDR86	chr5	24218086	24236498	-	PCG	0	-3.81596	2.10362	TAD_4111	143	NO				-3.81596								-3.81596				2.10362							2.10362	1	0
ncRNA_inter_chr5_4052	chr5	24606688	24615934	+	LNC	0	-2.23833	0.22589	TAD_4111	143	NO			-2.23833				-2.187					-2.23833			0.211353				0.22589				0.22589	1	1
UGT2B34	chr5	87318794	87335962	-	PCG	4.79983	0	134.63	TAD_4231	144	YES	4.68656	2.9062	3.36525	3.54542	2.33816	3.5872	3.63095	4.79983	3.70896	2.70946	4.79983		108.237	44.041	134.63	16.1647	7.0889	113.688	45.6066	128.705	10.0913	4.96658	134.63	5	5
UGT2B1	chr5	87345663	87355528	-	PCG	3.53776	0	123.691	TAD_4231	144	YES	3.53776	2.34342	2.52409	2.77164	2.66715		2.6165	3.11355	2.42467	2.32657	3.53776		123.691	61.1053	121.601	20.3708	10.4799		39.2728	72.7252	10.0399	5.37239	123.691	5	4
ncRNA_inter_chr5_4329	chr5	87380811	87385488	+	LNC	0	-3.53131	4.52267	TAD_4231	144	YES									-3.53131			-3.53131									4.52267		4.52267	0	1
UGT2B35	chr5	87429884	87442299	+	PCG	3.59263	0	141.371	TAD_4231	144	YES	3.11933	1.84385	1.93607	2.17284		2.70782	2.30673	3.59263	2.89679	2.63856	3.59263		123.822	70.8674	141.371	35.0932		77.2438	43.3792	94.5664	17.263	7.67393	141.371	4	5
UGT2B36	chr5	87494951	87521580	-	PCG	4.11578	0	359.288	TAD_4231	144	YES	2.2104			2.64137	2.41669		2.19365	2.68192	4.11578	3.52932	4.11578		251.154			75.0326	34.4014		147.747	359.288	65.0025	23.7379	359.288	3	4
ncRNA_inter_chr5_4338	chr5	87977272	87980650	-	LNC	5.30762	0	4.57676	TAD_4231	144	YES			5.30762	2.69144	3.69361		2.83955			2.38878	5.30762				1.77224	4.57676	1.55382		1.51157			1.68588	4.57676	3	2
SULT1D1	chr5	87983674	87998031	-	PCG	5.40818	0	69.8784	TAD_4231	144	YES	4.97163	3.36329	4.21189	4.46887	4.04842	3.55651	3.38177	5.40818	3.76589	2.43849	5.40818		36.0588	12.9855	36.8506	8.28832	3.22511	69.8784	21.6498	60.8108	12.0796	3.65956	69.8784	5	5
SULT1E1	chr5	88004992	88020636	-	PCG	164.499	0	3.25768	TAD_4231	144	YES	33.6006	26.6645	57.7759			45.769	44.8465	164.499	17.8966		164.499		0.402511	0.166941	0.388595			1.88954	1.0734	3.25768	0.400811		3.25768	3	4
SLC4A4	chr5	89316284	89668681	+	PCG	0	-3.01886	12.2707	TAD_4233	145	YES		-1.98872		-3.01886	-2.40999	-2.2577			-2.34021			-3.01886		7.7325		8.00171	9.99797	12.2707			9.15128		12.2707	3	2
ncRNA_inter_chr5_4350	chr5	89674114	89676157	+	LNC	0	-7.09923	2.27462	TAD_4233	145	YES				-7.09923								-7.09923				2.27462							2.27462	1	0
ncRNA_inter_chr5_4351	chr5	89724896	89735512	+	LNC	3.18401	0	0.95893	TAD_4233	145	YES					3.18401						3.18401						0.95893						0.95893	1	0
ncRNA_inter_chr5_4352	chr5	89771035	89776830	+	LNC	3.59636	0	0.507972	TAD_4233	145	YES					3.59636						3.59636						0.507972						0.507972	1	0
HSD17B13	chr5	104384460	104406407	-	PCG	0	-2.49711	121.246	imputedTAD_4273	146	YES						-2.49711	-2.02563					-2.49711						121.246	112.262				121.246	0	2
HSD17B11	chr5	104418783	104450815	-	PCG	0	-2.04955	60.2015	imputedTAD_4273	146	YES						-2.04955			-2.00464			-2.04955						60.2015			10.8721		60.2015	0	2
ncRNA_inter_chr5_4465	chr5	105234869	105235697	-	LNC	49.9595	0	0.701273	imputedTAD_4273	146	YES										49.9595	49.9595											0.701273	0.701273	0	1
GBP11	chr5	105752044	105775491	-	PCG	0	-2.79758	15.2615	imputedTAD_4273	146	YES										-2.79758		-2.79758										15.2615	15.2615	0	1
ncRNA_inter_chr5_4499	chr5	108797050	108803651	+	LNC	429.808	0	11.262	TAD_4285	147	NO	168.72	73.5824	175.994	429.808	145.106		44.8516	15.0475	27.5603	12.3733	429.808		2.94101	5.46007	7.71107	11.262	7.92248		0.305872	0.839096	1.22186	0.78757	11.262	5	4
ncRNA_inter_chr5_4503	chr5	108865488	108867076	-	LNC	3.89264	0	1.00977	TAD_4285	147	NO					3.89264						3.89264						1.00977						1.00977	1	0
MFSD7A	chr5	108870072	108877910	-	PCG	3.896	0	12.9247	TAD_4285	147	NO		3.00262	3.11675	3.82923	2.9641	3.896	2.36963		3.39689	2.75297	3.896			12.0292	10.9187	11.2695	7.28778	5.24321	10.6492		12.9247	6.40975	12.9247	4	4
SLC15A4	chr5	128076035	128097762	-	PCG	2.77192	0	13.6875	imputedTAD_4346	148	NO									2.77192	2.07765	2.77192										13.6875	12.279	13.6875	0	2
FZD10	chr5	129106980	129109968	+	PCG	126.495	0	0.443962	imputedTAD_4346	148	NO	98.1379	126.495	8.15873			21.1	65.231				126.495		0.264164	0.443962	0.286459			0.22162	0.25894				0.443962	3	2
RAN	chr5	129526030	129530196	+	PCG	2.21768	0	7.20691	imputedTAD_4346	148	NO				2.21768							2.21768					7.20691							7.20691	1	0
RHBDD2	chr5	136108523	136122246	+	PCG	2.73533	0	21.4002	TAD_4360	149	YES		2.31333	2.1838	1.99908		2.73533	1.81224		2.03355	1.99085	2.73533			18.7926	14.9209	11.9505		18.0172	21.4002		14.4577	6.78313	21.4002	3	4
ncRNA_as_chr5_4655	chr5	136150706	136166245	-	LNC	15.5798	0	2.03261	TAD_4360	149	YES					15.5798				4.16395	3.89907	15.5798						0.152891				2.03261	0.209231	2.03261	1	2
ncRNA_inter_chr5_4656	chr5	136158321	136160213	+	LNC	2.47139	0	8.47288	TAD_4360	149	YES									2.47139		2.47139										8.47288		8.47288	0	1
POR	chr5	136165083	136211195	+	PCG	8.41595	0	1823.19	TAD_4360	149	YES	4.83141	4.5921	5.47583	4.66129	3.21277	8.41595	4.1329	4.16234	5.31411	3.59283	8.41595		1034.64	1404.01	979.629	497.116	135.871	1746.47	1823.19	1061.24	472.218	148.094	1823.19	5	5
MIR7034	chr5	136211675	136211759	-	MIR	0	-15.5051	7.11231	TAD_4360	149	YES							-15.5051					-15.5051							7.11231				7.11231	0	1
UPK3B	chr5	136514365	136520863	+	PCG	2.68937	0	4.8107	TAD_4360	149	YES							2.68937				2.68937								4.8107				4.8107	0	1
SH2B2	chr5	136694018	136720810	-	PCG	4.0805	0	0.828368	TAD_4360	149	YES		2.70086				4.0805					4.0805			0.828368				0.647205					0.828368	1	1
ncRNA_as_chr5_4662	chr5	136725125	136728079	+	LNC	7.38508	0	0.181151	TAD_4360	149	YES				7.38508					6.16322		7.38508					0.119717					0.181151		0.181151	1	1
3110082I17RIK	chr5	139835692	139936488	-	PCG	0	-5.37481	9.0609	imputedTAD_4372	150	NO					-4.53674		-5.37481	-4.50937		-4.9991		-5.37481					1.47704		9.0609	5.15403		2.07089	9.0609	1	3
ncRNA_as_chr5_4690	chr5	139841986	139850295	+	LNC	0	-10.5102	4.75242	imputedTAD_4372	150	NO									-10.5102			-10.5102									4.75242		4.75242	0	1
ncRNA_intra_chr5_4691	chr5	139845159	139848073	-	LNC	0	-3.33906	7.43413	imputedTAD_4372	150	NO							-3.33906					-3.33906							7.43413				7.43413	0	1
TMEM184A	chr5	140280905	140290237	-	PCG	0	-2.56711	5.47864	TAD_4376	151	YES		-1.85484			-2.56711					-2.10837		-2.56711		5.47864			2.02161					2.85455	5.47864	2	1
ncRNA_as_chr5_4694	chr5	140298332	140303003	+	LNC	0	-6.91695	3.06742	TAD_4376	151	YES					-6.91695		-4.00831			-4.04618		-6.91695					1.3326		1.36922			3.06742	3.06742	1	2
ncRNA_inter_chr5_4695	chr5	140482037	140482585	-	LNC	21.2328	0	1.75379	TAD_4376	151	YES					6.88661					21.2328	21.2328						1.23168					1.75379	1.75379	1	1
MAD1L1	chr5	140484642	140797506	-	PCG	9.6188	0	72.1798	TAD_4376	151	YES	2.29693	3.3981	3.80282	7.86275	7.04689	3.35253	3.66058	4.79826	8.19954	9.6188	9.6188		11.6092	28.9135	25.633	32.1435	55.4651	16.8634	32.6495	31.0514	32.6094	72.1798	72.1798	5	5
NUDT1	chr5	140807875	140814089	+	PCG	0	-2.22812	20.0218	TAD_4376	151	YES		-1.80496					-2.22812					-2.22812		19.5247					20.0218				20.0218	1	1
IQCE	chr5	141139458	141178332	-	PCG	0	-1.98155	15.8434	TAD_4376	151	YES					-1.98155							-1.98155					15.8434						15.8434	1	0
CYP3A16	chr5	146197177	146230592	-	PCG	25.0306	-8.01523	61.9133	TAD_4399.1	152	YES		6.36964	25.0306	23.5327		-8.01523	-4.59163		-4.84623	-4.21479	25.0306	-8.01523		1.28542	3.28883	0.579504		61.9133	19.0344		3.34436	5.65062	61.9133	3	4
CYP3A16	chr5	146197177	146230592	-	PCG	25.0306	-8.01523	61.9133	TAD_4399.1	152	YES		6.36964	25.0306	23.5327		-8.01523	-4.59163		-4.84623	-4.21479	25.0306	-8.01523		1.28542	3.28883	0.579504		61.9133	19.0344		3.34436	5.65062	61.9133	3	4
ncRNA_as_chr5_4731	chr5	146229281	146407659	+	LNC	0	-133.715	8.59654	TAD_4399.1	152	YES							-15.4714	-40.3444	-133.715			-133.715							1.01598	1.40634	8.59654		8.59654	0	3
CYP3A41B	chr5	146319532	146345599	-	PCG	0	-3.80318	46.6799	TAD_4399.1	152	YES						-3.80318						-3.80318						46.6799					46.6799	0	1
ncRNA_as_chr5_4733	chr5	146382913	146588841	+	LNC	0	-84.8658	2.72506	TAD_4399.2	153	YES									-84.8658			-84.8658									2.72506		2.72506	0	1
ncRNA_intra_chr5_4734	chr5	146384760	146669283	-	LNC	26.7205	0	54.3393	TAD_4399.2	153	YES		6.26626	9.22085	9.13097	26.7205		2.69638		3.15224	3.45479	26.7205			6.42916	4.51162	4.37149	32.5179		30.4281		54.3393	45.5573	54.3393	4	3
ncRNA_intra_chr5_4738	chr5	146389075	146670818	-	LNC	23.9222	0	91.5372	TAD_4399.2	153	YES	9.83152	8.00353	9.88979	16.6905	23.9222	8.36492	8.36452	16.5642	9.42683	6.4974	23.9222		3.49007	25.1341	75.4308	17.311	51.2567	3.28155	25.7627	91.5372	15.0538	30.3798	91.5372	5	5
ncRNA_as_chr5_4744	chr5	146506345	146669520	+	LNC	60.1658	0	1.58732	TAD_4399.2	153	YES							60.1658				60.1658								1.58732				1.58732	0	1
ncRNA_as_chr5_4745	chr5	146525947	146612187	+	LNC	0	-51.5887	17.2561	TAD_4399.2	153	YES							-14.1548	-51.5887	-29.3482	-7.67001		-51.5887							1.21306	3.39802	11.7311	17.2561	17.2561	0	4
CYP3A44	chr5	146585558	146617450	-	PCG	13.7477	0	5.91399	TAD_4399.2	153	YES	13.7477	3.71761	4.52638	5.55541							13.7477		5.91399	3.11951	3.8241	0.784898							5.91399	4	0
CYP3A11	chr5	146666182	146691430	-	PCG	13.8176	0	9481.87	TAD_4399.2	153	YES	13.2562	7.71637	8.17871	13.8176	10.3329	10.4051	9.34873	12.5492	10.5649	8.40968	13.8176		8308.37	3928.57	8303.14	1257.05	495.823	7677.47	3970.62	9481.87	895.879	382.215	9481.87	5	5
CYP3A25	chr5	146788769	146821194	-	PCG/NC	5.20967	0	1439.23	imputedTAD_4400.1	154	NO	3.36862			2.04653	1.83498	3.66096	2.56495	3.37581	5.20967	3.42231	5.20967		605.685			796.934	481.33	537.182	492.354	1439.23	684.554	381.891	1439.23	3	5
ncRNA_inter_chr5_4746	chr5	146830142	146838973	+	LNC	2.45281	0	12.4919	imputedTAD_4400.1	154	NO					2.45281						2.45281						12.4919						12.4919	1	0
ncRNA_inter_chr5_4748	chr5	146840653	146843371	+	LNC	5.70865	0	1.19018	imputedTAD_4400.1	154	NO					4.47211					5.70865	5.70865						1.19018					0.83404	1.19018	1	1
ncRNA_inter_chr5_4750	chr5	146879751	146881080	-	LNC	5.39036	0	2.058	imputedTAD_4400.1	154	NO					3.85516					5.39036	5.39036						2.058					1.75819	2.058	1	1
ncRNA_inter_chr5_4751	chr5	146881217	146881740	-	LNC	3.90565	0	5.02295	imputedTAD_4400.1	154	NO					3.31209					3.90565	3.90565						4.06899					5.02295	5.02295	1	1
CYP3A59	chr5	146890833	146924859	+	PCG	4.64686	0	209.956	imputedTAD_4400.1	154	NO	3.71809					3.2191	2.25465	2.77984	4.64686	4.38278	4.64686		28.7171					26.1513	55.8396	209.956	108.81	61.826	209.956	1	5
CREB3L2	chr6	37281020	37392148	-	PCG	3.2156	0	2.66329	TAD_4486	155	NO						3.2156	2.11923				3.2156							2.31265	2.66329				2.66329	0	2
ncRNA_inter_chr6_5035	chr6	37392503	37398579	+	LNC	5.70772	0	1.12053	TAD_4486	155	NO					5.70772						5.70772						1.12053						1.12053	1	0
AKR1D1	chr6	37480172	37518815	+	PCG	3.11238	0	81.4855	TAD_4488	156	YES	3.11238	2.56547	2.64436		2.27803		1.91073		2.06844	2.26768	3.11238		77.0147	35.6189	81.4855		19.7468		35.3431		10.0566	22.0595	81.4855	4	3
ncRNA_as_chr6_5038	chr6	38078483	38080728	+	LNC	0	-10.3181	0.438471	TAD_4488	156	YES							-5.39639	-10.3181	-9.65126			-10.3181							0.106657	0.153897	0.438471		0.438471	0	3
ncRNA_inter_chr6_5131	chr6	51350970	51367334	-	LNC	34.2426	0	5.2487	TAD_4522	157	NO					6.64615	16.0768	34.2426	23.4011	7.35123	7.3427	34.2426						1.48366	2.60872	4.44009	5.2487	5.19935	2.02257	5.2487	1	5
NFE2L3	chr6	51382668	51408767	+	PCG	47.7169	0	2.20518	TAD_4522	157	NO						47.7169	16.45	18.1078	39.2317	16.8687	47.7169							1.13804	1.07999	2.20518	0.582823	0.370736	2.20518	0	5
ncRNA_as_chr6_5132	chr6	51402636	51407330	-	LNC	2.83033	0	0.745965	TAD_4522	157	NO					2.83033						2.83033						0.745965						0.745965	1	0
HNRNPA2B1	chr6	51410433	51419893	-	PCG/NC	1.96053	0	62.8822	TAD_4522	157	NO									1.96053		1.96053										62.8822		62.8822	0	1
JAZF1	chr6	52718061	53018618	-	PCG	9.39834	0	4.12346	imputedTAD_4530	158	NO			6.78342			7.6545	6.52611	8.00259	9.39834	6.54352	9.39834				1.11009			3.00353	2.33518	4.12346	1.39537	1.18459	4.12346	1	5
ncRNA_inter_chr6_5154	chr6	53019245	53020995	+	LNC	13.7084	0	4.74732	imputedTAD_4530	158	NO							13.7084	10.0344			13.7084								4.00902	4.74732			4.74732	0	2
ATOH8	chr6	72156171	72185571	-	PCG	0	-3.45014	10.1061	TAD_4582	159	NO	-3.45014	-2.12306	-2.35626	-2.37936			-2.6899		-2.84484			-3.45014	10.1061	8.59222	5.59274	6.23857			7.61495		6.20057		10.1061	4	2
ncRNA_as_chr6_5261	chr6	72177726	72184502	+	LNC	0	-18.3277	15.2351	TAD_4582	159	NO						-18.3277	-4.07608	-8.24855	-3.49535	-2.59403		-18.3277						2.49624	3.5696	3.44762	14.6461	15.2351	15.2351	0	5
ncRNA_inter_chr6_5304	chr6	85104977	85107042	+	LNC	4.40782	0	0.658003	imputedTAD_4607	160	NO								4.40782			4.40782									0.658003			0.658003	0	1
CCT7	chr6	85401498	85418471	+	PCG	1.97792	0	24.2177	imputedTAD_4607	160	NO				1.97792	1.88151						1.97792					24.2177	4.19367						24.2177	2	0
GFPT1	chr6	86992839	87042201	+	PCG	2.35583	0	5.95823	imputedTAD_4614	161	NO			2.17496	2.21787	2.01868		2.07448		2.35583		2.35583				5.95823	3.13386	1.71971		2.8219		2.09769		5.95823	3	2
ncRNA_as_chr6_5335	chr6	87163554	87210980	+	LNC	388.859	0	12.7605	imputedTAD_4614	161	NO	29.337	263.221	65.1897	42.0708	93.02	53.9654	144.713	184.12	388.859	138.51	388.859		0.296856	1.00092	0.956077	2.65749	5.28881	0.587512	2.26832	2.70891	6.10817	12.7605	12.7605	5	5
ncRNA_as_chr6_5336	chr6	87229435	87236893	+	LNC	10.4538	0	1.66323	imputedTAD_4614	161	NO		4.19984	10.4538		4.92331		4.2662	4.56103	5.95739	8.33241	10.4538			0.428245	0.449422		0.714119		0.509692	0.495371	1.66323	0.927896	1.66323	3	4
TUBA8	chr6	121160787	121176115	+	PCG	11.9192	0	2.735	TAD_4719	162	YES	7.82331					9.15194	4.99648	11.9192			11.9192		1.99978					2.735	1.60717	1.06389			2.735	1	3
ncRNA_as_chr6_5586	chr6	121205673	121220600	-	LNC	0	-2.85943	28.2061	TAD_4719	162	YES			-2.85943	-1.94996								-2.85943			4.07357	28.2061							28.2061	2	0
ncRNA_as_chr6_5587	chr6	121220816	121222741	-	LNC	0	-4.76875	0.16857	TAD_4719	162	YES			-4.76875									-4.76875			0.16857								0.16857	1	0
FOXM1	chr6	128313011	128325904	+	PCG	4.75603	0	0.466549	TAD_4738	163	YES									4.75603		4.75603										0.466549		0.466549	0	1
ncRNA_inter_chr6_5638	chr6	128592095	128595782	-	LNC	0	-4.13128	1.99025	TAD_4738	163	YES			-4.13128		-3.16702							-4.13128			1.99025		0.791773						1.99025	2	0
CLEC2H	chr6	128612402	128627392	+	PCG	0	-5.84906	15.9342	TAD_4738	163	YES				-5.84906	-4.22796							-5.84906				15.9342	4.01722						15.9342	2	0
ncRNA_inter_chr6_5719	chr6	141656533	141657800	+	LNC	7.83581	0	1.66544	TAD_4779	164	YES					7.83581						7.83581						1.66544						1.66544	1	0
ncRNA_inter_chr6_5720	chr6	141660959	141662315	+	LNC	16.3797	0	2.85738	TAD_4779	164	YES				10.2866	16.3797						16.3797					2.85738	1.32984						2.85738	2	0
ncRNA_inter_chr6_5721	chr6	141662548	141663899	+	LNC	46.4772	0	10.5063	TAD_4779	164	YES				12.0045	46.4772						46.4772					10.5063	0.658816						10.5063	2	0
SLCO1A4	chr6	141753960	141804692	-	PCG	3.90233	0	60.2863	TAD_4779	164	YES						3.43305	2.96769	3.46675	3.90233	3.15848	3.90233							22.4985	20.2234	60.2863	20.2311	13.7892	60.2863	0	5
SLCO1A1	chr6	141855801	141895483	-	PCG	0	-2.00548	19.3555	TAD_4779	164	YES							-1.98726		-2.00548			-2.00548							19.3555		10.6203		19.3555	0	2
GM6614	chr6	141920716	141957266	-	PCG	0	-13.0728	0.925027	TAD_4779	164	YES							-13.0728					-13.0728							0.925027				0.925027	0	1
SOX5	chr6	143776944	144158088	-	PCG	0	-2.26569	4.05212	TAD_4788	165	YES							-2.26569					-2.26569							4.05212				4.05212	0	1
ncRNA_inter_chr6_5739	chr6	144164436	144169555	-	LNC	2.85204	0	2.62421	TAD_4788	165	YES					2.85204					1.92684	2.85204						1.21305					2.62421	2.62421	1	1
ncRNA_inter_chr6_5742	chr6	144172298	144173789	-	LNC	3.51433	0	0.580139	TAD_4788	165	YES					3.51433						3.51433						0.580139						0.580139	1	0
ncRNA_inter_chr6_5743	chr6	144174165	144174935	-	LNC	3.005	0	1.01737	TAD_4788	165	YES					3.005						3.005						1.01737						1.01737	1	0
ncRNA_inter_chr6_5744	chr6	144176910	144178483	-	LNC	4.29854	0	6.97484	TAD_4788	165	YES					4.29854						4.29854						6.97484						6.97484	1	0
ncRNA_inter_chr6_5745	chr6	144178650	144180696	-	LNC	2.84894	0	5.05242	TAD_4788	165	YES					2.84894					2.06491	2.84894						2.68166					5.05242	5.05242	1	1
ncRNA_inter_chr6_5746	chr6	144180951	144183483	-	LNC	3.06111	0	1.17521	TAD_4788	165	YES					3.06111					1.83241	3.06111						0.715948					1.17521	1.17521	1	1
ncRNA_inter_chr6_5748	chr6	144187443	144189474	-	LNC	2.71099	0	0.38571	TAD_4788	165	YES					2.71099						2.71099						0.38571						0.38571	1	0
ncRNA_inter_chr6_5749	chr6	144190798	144193242	-	LNC	2.9348	0	0.869384	TAD_4788	165	YES					2.9348					1.80071	2.9348						0.482966					0.869384	0.869384	1	1
ncRNA_inter_chr6_5750	chr6	144197166	144200005	-	LNC	2.56072	0	1.60381	TAD_4788	165	YES					2.56072					1.79106	2.56072						0.777267					1.60381	1.60381	1	1
ncRNA_inter_chr6_5751	chr6	144200066	144200686	-	LNC	2.90302	0	0.20037	TAD_4788	165	YES										2.90302	2.90302											0.20037	0.20037	0	1
ncRNA_inter_chr6_5752	chr6	144200765	144202666	-	LNC	3.11968	0	11.3595	TAD_4788	165	YES					3.11968						3.11968						11.3595						11.3595	1	0
ncRNA_inter_chr6_5753	chr6	144202894	144207576	-	LNC	2.79288	0	12.8635	TAD_4788	165	YES					2.79288					2.01528	2.79288						6.83555					12.8635	12.8635	1	1
ncRNA_inter_chr6_5754	chr6	144207959	144210701	-	LNC	2.64911	0	0.494325	TAD_4788	165	YES					2.64911						2.64911						0.494325						0.494325	1	0
ncRNA_inter_chr6_5756	chr6	144212510	144216224	-	LNC	2.2999	0	1.99801	TAD_4788	165	YES					2.2999						2.2999						1.99801						1.99801	1	0
ncRNA_inter_chr6_5757	chr6	144217640	144219055	-	LNC	2.86321	0	0.669775	TAD_4788	165	YES					2.86321						2.86321						0.669775						0.669775	1	0
ncRNA_inter_chr6_5760	chr6	144221890	144227380	-	LNC	2.74314	0	13.8201	TAD_4788	165	YES					2.74314					1.82636	2.74314						6.18511					13.8201	13.8201	1	1
ncRNA_inter_chr6_5761	chr6	144227722	144230022	-	LNC	3.00862	0	13.0295	TAD_4788	165	YES					3.00862					2.12138	3.00862						6.27478					13.0295	13.0295	1	1
ncRNA_inter_chr6_5762	chr6	144232000	144239697	-	LNC	2.37096	0	2.56654	TAD_4788	165	YES					2.37096				1.92623	1.64586	2.37096						0.978711				2.56654	2.11402	2.56654	1	2
ncRNA_inter_chr6_5763	chr6	144241919	144251560	-	LNC	2.32909	0	1.41041	TAD_4788	165	YES					2.32909					1.77681	2.32909						0.614782					1.41041	1.41041	1	1
ncRNA_inter_chr6_5764	chr6	144251997	144258216	-	LNC	2.40725	0	19.3856	TAD_4788	165	YES					2.40725					1.91624	2.40725						8.41121					19.3856	19.3856	1	1
ncRNA_inter_chr6_5765	chr6	144258289	144268673	-	LNC	1.93839	0	24.2728	TAD_4788	165	YES									1.93839	1.85446	1.93839										6.05351	24.2728	24.2728	0	2
ncRNA_inter_chr6_5767	chr6	144270979	144272329	-	LNC	2.74952	0	9.76823	TAD_4788	165	YES					2.74952					1.86202	2.74952						6.39179					9.76823	9.76823	1	1
ncRNA_inter_chr6_5768	chr6	144272857	144284234	-	LNC	2.10196	0	59.3621	TAD_4788	165	YES					2.10196					1.84169	2.10196						23.3181					59.3621	59.3621	1	1
ncRNA_inter_chr6_5769	chr6	144284344	144292406	-	LNC	2.1465	0	155.937	TAD_4788	165	YES					2.1465					1.76018	2.1465						60.3539					155.937	155.937	1	1
ncRNA_inter_chr6_5770	chr6	144293107	144296700	-	LNC	2.22412	0	8.75989	TAD_4788	165	YES					2.22412					2.02499	2.22412						3.07188					8.75989	8.75989	1	1
ncRNA_inter_chr6_5771	chr6	144297134	144302808	-	LNC	2.20777	0	122.939	TAD_4788	165	YES					2.07123				2.20777	1.82756	2.20777						42.1725				59.8576	122.939	122.939	1	2
ncRNA_inter_chr6_5772	chr6	144303239	144318391	-	LNC	2.0474	0	157.585	TAD_4788	165	YES					2.0474					1.97114	2.0474						59.819					157.585	157.585	1	1
ncRNA_inter_chr6_5774	chr6	144321223	144323218	-	LNC	2.08637	0	13.7656	TAD_4788	165	YES										2.08637	2.08637											13.7656	13.7656	0	1
ncRNA_inter_chr6_5775	chr6	144323383	144323999	-	LNC	2.89373	0	4.0772	TAD_4788	165	YES					2.89373						2.89373						4.0772						4.0772	1	0
ncRNA_inter_chr6_5776	chr6	144324238	144340379	-	LNC	1.93851	0	105.882	TAD_4788	165	YES										1.93851	1.93851											105.882	105.882	0	1
ncRNA_inter_chr6_5777	chr6	144340479	144378558	-	LNC	1.79274	0	657.704	TAD_4788	165	YES										1.79274	1.79274											657.704	657.704	0	1
ncRNA_inter_chr6_5778	chr6	144378671	144380326	-	LNC	1.92118	0	5.92234	TAD_4788	165	YES										1.92118	1.92118											5.92234	5.92234	0	1
ncRNA_inter_chr6_5779	chr6	144380398	144382746	-	LNC	1.78589	0	10.083	TAD_4788	165	YES										1.78589	1.78589											10.083	10.083	0	1
ITPR2	chr6	146056820	146450745	-	PCG	0	-1.88255	11.0754	imputedTAD_4796	166	NO				-1.88255								-1.88255				11.0754							11.0754	1	0
ncRNA_inter_chr6_5841	chr6	146794530	146796460	-	LNC	0	-15.7561	1.59727	imputedTAD_4796	166	NO			-15.7561									-15.7561			1.59727								1.59727	1	0
ncRNA_inter_chr6_5854	chr6	148780065	148781952	+	LNC	0	-4.24666	2.37381	TAD_4799	167	NO			-4.24666									-4.24666			2.37381								2.37381	1	0
CAPRIN2	chr6	148791013	148844759	-	PCG	0	-3.4763	1.0181	TAD_4799	167	NO							-3.4763					-3.4763							1.0181				1.0181	0	1
ncRNA_inter_chr7_5879	chr7	3198399	3199770	-	LNC	0	-5.22924	1.94667	chr7begin_4803	168	NO									-5.22924			-5.22924									1.94667		1.94667	0	1
MIR292B	chr7	3219198	3219260	-	MIR	0	-3.20214	35.2661	chr7begin_4803	168	NO					-2.89562					-3.20214		-3.20214					17.3608					35.2661	35.2661	1	1
NLRP12	chr7	3221510	3249741	-	PCG	0	-3.46278	23.0859	chr7begin_4803	168	NO						-2.68844	-2.373	-2.55893	-3.46278	-2.46317		-3.46278						23.0859	15.2148	12.6734	10.0365	7.35114	23.0859	0	5
ncRNA_inter_chr7_5884	chr7	4116605	4118149	+	LNC	0	-9.84093	0.592605	TAD_4804	169	NO				-9.84093								-9.84093				0.592605							0.592605	1	0
ncRNA_inter_chr7_5886	chr7	4121160	4123178	+	LNC	0	-7.98058	1.58751	TAD_4804	169	NO				-7.98058								-7.98058				1.58751							1.58751	1	0
TNNI3	chr7	4469909	4474045	-	PCG	0	-18.2423	0.559356	TAD_4804	169	NO				-18.2423								-18.2423				0.559356							0.559356	1	0
ncRNA_as_chr7_5897	chr7	6656603	6658853	+	LNC	4.11512	0	0.496357	TAD_4809	170	NO									4.11512		4.11512										0.496357		0.496357	0	1
PEG3	chr7	6658670	6683130	-	PCG	5.05269	0	59.9995	TAD_4809	170	NO			4.21664	2.61071	3.38803	4.0866	4.55365	5.05269	3.50088	3.38433	5.05269				24.6848	18.4181	28.2532	2.82653	10.7247	36.962	48.353	59.9995	59.9995	3	5
RPS5	chr7	13507659	13512035	+	PCG	1.74656	0	165.13	TAD_4811.4	171	YES				1.74656							1.74656					165.13							165.13	1	0
ncRNA_as_chr7_5911	chr7	13585497	13591096	+	LNC	0	-2.56115	174.597	TAD_4811.4	171	YES							-2.06086		-2.56115			-2.56115							25.5367		174.597		174.597	0	2
ncRNA_as_chr7_5912	chr7	13591691	13592354	+	LNC	0	-2.70503	1.11185	TAD_4811.4	171	YES				-2.13535					-2.70503			-2.70503				1.11185					0.910532		1.11185	1	1
ncRNA_inter_chr7_5913	chr7	13595611	13597304	+	LNC	0	-3.32171	9.06939	TAD_4811.4	171	YES									-3.32171	-2.10316		-3.32171									9.06939	1.63404	9.06939	0	2
ncRNA_inter_chr7_5914	chr7	13597423	13600800	+	LNC	0	-4.17176	42.6316	TAD_4811.4	171	YES							-4.17176		-2.63916			-4.17176							1.97782		42.6316		42.6316	0	2
LIG1	chr7	13862661	13896776	+	PCG	3.03418	0	2.38084	TAD_4813.1	172	NO						3.03418			2.13324		3.03418							2.38084			1.593		2.38084	0	2
SULT2A5	chr7	14209315	14256156	+	PCG	12.6022	0	45.4077	TAD_4813.1	172	NO						3.89086	3.91013	4.76367	4.34982	12.6022	12.6022							41.9474	26.6866	45.4077	16.3071	2.41132	45.4077	0	5
ncRNA_intra_chr7_5919	chr7	14253224	14384718	+	LNC	78.3168	0	0.605365	TAD_4813.1	172	NO									78.3168	12.5633	78.3168										0.605365	0.237154	0.605365	0	2
SULT2A2	chr7	14318854	14364986	+	PCG	4.63125	0	86.765	TAD_4813.1	172	NO						3.10438	3.59199	4.63125	3.54885	3.9592	4.63125							86.765	43.1121	73.536	12.9278	11.4276	86.765	0	5
SULT2A1	chr7	14381594	14422759	-	PCG	8.57746	0	124.099	TAD_4813.3	173	NO							5.96074	7.39753	8.57746	8.06195	8.57746								69.0342	124.099	39.9517	6.98153	124.099	0	4
ncRNA_intra_chr7_5920	chr7	14385459	14499841	-	LNC	9.60206	0	3.17529	TAD_4813.3	173	NO							7.30861	9.60206	8.22391	5.18918	9.60206								0.329629	0.895779	0.629978	3.17529	3.17529	0	4
SULT2A4	chr7	14495025	14574937	-	PCG	3.57417	0	26.0173	TAD_4813.3	173	NO							3.52543	3.57417	2.88157		3.57417								18.8467	26.0173	5.6775		26.0173	0	3
SULT2A3	chr7	14652903	14708342	-	PCG	4.99873	0	20.7589	TAD_4813.3	173	NO							4.99873	4.28564	3.47483		4.99873								11.8462	20.7589	3.12627		20.7589	0	3
SULT2A6	chr7	14807751	14840219	-	PCG	11.0568	0	20.8578	TAD_4813.3	173	NO							3.49963	4.15243	2.83985	11.0568	11.0568								11.9644	20.8578	5.43532	0.406205	20.8578	0	4
2810007J24RIK	chr7	14996034	15031936	-	PCG	0	-2.11633	54.7477	imputedTAD_4814	174	NO		-2.11633			-2.04971							-2.11633		54.7477			34.6953						54.7477	2	0
ncRNA_as_chr7_5921	chr7	14997055	15017267	+	LNC	0	-4.38288	1.56017	imputedTAD_4814	174	NO			-4.38288	-3.74319								-4.38288			0.936387	1.56017							1.56017	2	0
EML2	chr7	19766518	19791831	+	PCG	0	-2.39712	1.6098	TAD_4825	175	YES					-2.39712							-2.39712					1.6098						1.6098	1	0
ncRNA_as_chr7_5955	chr7	19809417	19814525	-	LNC	2.34276	0	0.274534	TAD_4825	175	YES					2.34276						2.34276						0.274534						0.274534	1	0
APOC2	chr7	20256927	20263290	-	PCG	0	-1.96186	160.983	TAD_4825	175	YES									-1.96186			-1.96186									160.983		160.983	0	1
APOC4	chr7	20263432	20266809	-	PCG	0	-2.01959	1626.98	TAD_4825	175	YES							-2.01959					-2.01959							1626.98				1626.98	0	1
ncRNA_as_chr7_5964	chr7	20273964	20277829	+	LNC	3.05141	0	0.825356	TAD_4825	175	YES	3.05141										3.05141		0.825356										0.825356	1	0
APOC1	chr7	20274828	20278008	-	PCG	0	-1.98176	1020.92	TAD_4825	175	YES									-1.98176			-1.98176									1020.92		1020.92	0	1
APOE	chr7	20281592	20284515	-	PCG	0	-2.08877	22388.8	TAD_4825	175	YES							-1.95559		-2.08877			-2.08877							22388.8		2048.09		22388.8	0	2
PVRL2	chr7	20301992	20334922	-	PCG	0	-2.58427	9.28743	TAD_4825	175	YES					-2.58427				-2.09516	-2.13364		-2.58427					2.4788				9.28743	2.83892	9.28743	1	2
ncRNA_as_chr7_5966	chr7	20335271	20347882	+	LNC	0	-11.6212	0.533933	TAD_4825	175	YES					-11.6212							-11.6212					0.533933						0.533933	1	0
PHLDB3	chr7	25396346	25414316	+	PCG	0	-2.4821	3.69028	TAD_4825	175	YES							-2.4821		-2.11834	-2.05856		-2.4821							3.51649		3.69028	1.54338	3.69028	0	3
CD79A	chr7	25682529	25687216	+	PCG	0	-1.88654	8.28673	TAD_4825	175	YES		-1.88654										-1.88654		8.28673									8.28673	1	0
GRIK5	chr7	25794869	25857388	-	PCG	0	-4.69835	17.7577	TAD_4825	175	YES							-3.11523	-4.69835	-2.68916	-2.4248		-4.69835							7.74362	7.02869	17.7577	6.12343	17.7577	0	4
CEACAM2	chr7	26301060	26325023	-	PCG	0	-38.676	2.09065	TAD_4825	175	YES	-38.676	-19.9401	-28.2401									-38.676	2.08575	1.1061	2.09065								2.09065	3	0
ATP5SL	chr7	26404432	26410569	+	PCG	0	-2.32851	19.8598	TAD_4825	175	YES							-1.89		-2.32851			-2.32851							19.8598		12.2733		19.8598	0	2
HNRNPUL1	chr7	26507057	26539739	-	PCG	1.63633	0	6.39074	TAD_4825	175	YES							1.63633				1.63633								6.39074				6.39074	0	1
AXL	chr7	26541518	26573752	-	PCG	1.62768	0	18.611	TAD_4825	175	YES							1.62768				1.62768								18.611				18.611	0	1
CYP2S1	chr7	26587494	26601549	-	PCG	3.41874	0	1.45775	TAD_4825	175	YES							3.41874				3.41874								1.45775				1.45775	0	1
ncRNA_inter_chr7_5998	chr7	26670803	26677472	-	LNC	258.25	0	189.077	TAD_4827	176	NO	107.611	127.042	172.108	139.635	258.25	89.2222	219.808	137.615	173.253	122.87	258.25		53.5969	101.994	116.937	102.582	151.272	82.1423	131.783	189.077	144.663	188.351	189.077	5	5
CYP2B10	chr7	26682676	26711643	+	PCG	78.3066	0	1362.57	TAD_4827	176	NO	78.3066	62.3336	76.2662	63.0366	43.1576	52.5875	44.8123	36.3964	32.1521	25.5994	78.3066		1050.25	946.856	1032.06	283.071	125.722	1362.57	1270.69	1112.94	232.449	100.983	1362.57	5	5
ncRNA_as_chr7_5999	chr7	26693288	26995060	-	LNC	114.198	0	0.911069	TAD_4827	176	NO	46.3373	15.746	114.198	8.8648		23.7811	4.65287				114.198		0.402568	0.350879	0.147681	0.193854		0.911069	0.522203				0.911069	4	2
CYP2B13	chr7	26846513	26881215	+	PCG	12.4054	0	155.985	TAD_4827	176	NO	12.4054	6.45049	11.0582	4.70906		2.30425	2.08225		2.18464	2.56881	12.4054		5.36106	5.34829	6.34166	2.06667		155.985	151.815		121.317	53.7186	155.985	4	4
ncRNA_intra_chr7_6001	chr7	26855254	26965199	+	LNC	2.15723	0	48.6047	TAD_4827	176	NO										2.15723	2.15723											48.6047	48.6047	0	1
PEPD	chr7	35697425	35829727	+	PCG	1.87001	0	52.9588	TAD_4837	177	YES		1.64543	1.78768				1.87001				1.87001			52.7656	37.8424				52.9588				52.9588	2	1
ncRNA_as_chr7_6064	chr7	35825827	35829308	-	LNC	0	-2.16537	5.64294	TAD_4837	177	YES					-2.16537							-2.16537					5.64294						5.64294	1	0
CEBPA	chr7	35904311	35906951	+	PCG	0	-1.91948	173.132	TAD_4837	177	YES							-1.74025		-1.91948			-1.91948							173.132		33.5313		173.132	0	2
ncRNA_as_chr7_6065	chr7	35906832	35915906	-	LNC	0	-7.94934	78.3398	TAD_4837	177	YES	-4.87987	-3.50265	-4.882	-4.14133		-7.94934	-4.1806			-3.57775		-7.94934	8.2718	34.0311	16.1788	78.3398		6.35229	18.1972			27.1521	78.3398	4	3
ncRNA_inter_chr7_6069	chr7	35953706	35956963	+	LNC	0	-2.89703	1.17888	TAD_4837	177	YES				-2.89703								-2.89703				1.17888							1.17888	1	0
ncRNA_inter_chr7_6070	chr7	35958037	35966412	+	LNC	0	-4.41609	0.24376	TAD_4837	177	YES				-3.47187	-2.78875		-4.41609			-2.70122		-4.41609				0.24376	0.217033		0.0854275			0.185906	0.24376	2	2
NUDT19	chr7	36332203	36340947	-	PCG	3.07477	0	25.9685	TAD_4837	177	YES		2.17915	2.51179	2.75287	2.15685		2.64078	3.07477	2.91083	2.18126	3.07477			24.1535	20.7549	6.17239	1.93467		25.9685	19.6756	5.68457	1.70812	25.9685	4	4
FZD4	chr7	96552875	96558620	+	PCG	0	-1.90477	2.35627	TAD_4941	178	YES					-1.90477							-1.90477					2.35627						2.35627	1	0
ncRNA_inter_chr7_6342	chr7	96574816	96580770	+	LNC	10.5529	0	0.989233	TAD_4941	178	YES						10.5529					10.5529							0.989233					0.989233	0	1
ncRNA_inter_chr7_6343	chr7	97187445	97197569	-	LNC	45.1341	0	1.28869	imputedTAD_4944	179	NO			43.4985				45.1341				45.1341				1.07407				1.28869				1.28869	1	1
PICALM	chr7	97278741	97357957	+	PCG	2.74844	0	38.4655	imputedTAD_4944	179	NO	2.72042	1.89755	2.05649	2.2216	2.04643	2.58791	2.29618	2.74844	2.62687	2.38475	2.74844		15.3569	13.4637	33.0875	11.8886	8.88013	20.9954	14.5315	38.4655	12.3541	9.83132	38.4655	5	5
THRSP	chr7	104561466	104566020	-	PCG	6.20725	0	217.481	imputedTAD_4956	180	NO	6.20725	5.15787	4.89602	5.25742	4.59324	2.76538	2.79025	2.9774	3.71821	2.89615	6.20725		217.481	202.688	133.298	113.346	15.6344	122.776	96.8471	74.5353	64.8544	8.29541	217.481	5	5
ncRNA_as_chr7_6377	chr7	104561957	104565662	+	LNC	6.62274	0	1.02321	imputedTAD_4956	180	NO						6.62274					6.62274							1.02321					1.02321	0	1
TSKU	chr7	105499177	105509838	-	PCG	35.3602	0	451.497	TAD_4957	181	NO	9.95947	9.09702	10.6711	7.82998	6.92786	35.3602	20.1044	16.9527	25.426	19.0992	35.3602		212.822	451.497	313.578	239.883	90.2365	231.601	360.759	204.482	157.255	65.0292	451.497	5	5
ncRNA_inter_chr7_6390	chr7	105534816	105539533	+	LNC	45.8686	0	2.24164	TAD_4957	181	NO				45.8686	11.3197						45.8686					0.351047	2.24164						2.24164	2	0
ncRNA_inter_chr7_6391	chr7	105534850	105543356	-	LNC	14.3013	0	2.17882	TAD_4957	181	NO				14.3013	10.3205						14.3013					2.17882	2.04621						2.17882	2	0
ncRNA_inter_chr7_6392	chr7	105550451	105551737	+	LNC	24.8103	0	1.34139	TAD_4957	181	NO				24.8103							24.8103					1.34139							1.34139	1	0
RNF169	chr7	107068764	107128968	-	PCG	0	-1.74993	10.5653	TAD_4964	182	NO							-1.74993					-1.74993							10.5653				10.5653	0	1
ncRNA_inter_chr7_6418	chr7	107131867	107133319	+	LNC	0	-4.3864	1.83951	TAD_4964	182	NO									-4.3864			-4.3864									1.83951		1.83951	0	1
DKK3	chr7	119259532	119302571	-	PCG	3.84593	0	0.455352	TAD_4995	183	NO					3.84593						3.84593						0.455352						0.455352	1	0
ncRNA_inter_chr7_6508	chr7	119324943	119327414	-	LNC	12.4735	0	2.56223	TAD_4995	183	NO									12.4735		12.4735										2.56223		2.56223	0	1
ncRNA_inter_chr7_6509	chr7	119330731	119347888	+	LNC	6.34789	0	4.00218	TAD_4995	183	NO								6.34789		3.19039	6.34789									1.89307		4.00218	4.00218	0	2
MICAL2	chr7	119369349	119498708	+	PCG	2.15036	0	37.1691	TAD_4995	183	NO							2.15036				2.15036								37.1691				37.1691	0	1
ncRNA_inter_chr7_6522	chr7	121450714	121452395	-	LNC	61.4482	0	1.78573	TAD_5010	184	NO			5.65737	38.6383	10.6287		61.4482	6.22562	11.0618	7.28709	61.4482				0.63855	1.30971	0.435206		0.32082	0.852268	1.78573	0.429835	1.78573	3	4
ncRNA_inter_chr7_6523	chr7	121454483	121456784	-	LNC	11.5122	0	8.9494	TAD_5010	184	NO		8.29484	11.5122	6.44052	5.60032		6.6571		6.63143	9.43402	11.5122			0.775711	0.376079	6.56609	1.83694		0.606185		8.9494	2.41127	8.9494	4	3
ncRNA_inter_chr7_6524	chr7	121457049	121558675	-	LNC	17.2437	0	14.1527	TAD_5010	184	NO	6.83426	17.2437	5.66084	4.76888	5.40769	7.45089	9.72467	8.94994	8.75768	4.58771	17.2437		1.46402	3.55668	4.84528	11.924	11.7936	2.19582	4.06101	9.30777	14.1527	12.0032	14.1527	5	5
PDE3B	chr7	121558767	121681451	+	PCG	3.31367	0	42.8092	TAD_5010	184	NO		1.9893	2.29551	2.51528	2.46241	2.90274	2.60874	3.31367	2.90567	2.55778	3.31367			10.3384	35.1809	11.1188	10.4259	17.6395	13.4026	42.8092	10.444	9.10321	42.8092	4	5
ACSM2	chr7	126697853	126744208	+	PCG	3.95671	0	1.09139	TAD_5026	185	NO	3.12682		3.95671								3.95671		0.644367		1.09139								1.09139	2	0
ACSM1	chr7	126761341	126806029	+	PCG	1.70831	0	237.085	TAD_5026	185	NO		1.63386					1.70831				1.70831			208.045					237.085				237.085	1	1
ncRNA_as_chr7_6547	chr7	126796067	126804170	-	LNC	4.7387	0	0.389214	TAD_5026	185	NO	4.7387										4.7387		0.389214										0.389214	1	0
ncRNA_inter_chr7_6549	chr7	126880918	126883026	-	LNC	0	-5.81906	1.86006	TAD_5028	186	NO				-5.81906								-5.81906				1.86006							1.86006	1	0
ncRNA_inter_chr7_6551	chr7	126890242	126892201	-	LNC	0	-4.71701	0.337282	TAD_5028	186	NO					-4.71701							-4.71701					0.337282						0.337282	1	0
ACSM3	chr7	126904436	126928410	+	PCG	0	-2.19299	8.68666	TAD_5028	186	NO				-2.19299								-2.19299				8.68666							8.68666	1	0
LHPP	chr7	139802325	139898102	+	PCG	0	-3.78475	5.34226	TAD_5080	187	NO				-3.40634	-3.78475							-3.78475				5.34226	1.25833						5.34226	2	0
ncRNA_inter_chr7_6620	chr7	139900226	139903081	+	LNC	0	-6.4589	3.46572	TAD_5080	187	NO				-6.4589								-6.4589				3.46572							3.46572	1	0
MGMT	chr7	144086293	144319871	+	PCG	0	-1.80692	3.6731	imputedTAD_5089	188	NO							-1.80692					-1.80692							3.6731				3.6731	0	1
ncRNA_inter_chr7_6637	chr7	144326633	144329150	+	LNC	0	-4.21938	0.651805	imputedTAD_5089	188	NO					-4.21938							-4.21938					0.651805						0.651805	1	0
CCND1	chr7	152115835	152125830	-	PCG	3.9884	0	29.5781	chr7end_5110	189	NO		2.32488	2.35864	2.09431	2.59725	3.9884	3.64274	2.7507	3.09013	3.55148	3.9884			8.30714	8.86376	4.17362	0.969221	29.5781	26.7618	21.7966	16.8487	3.49965	29.5781	4	5
ncRNA_inter_chr7_6708	chr7	152227019	152227615	+	LNC	6.99276	0	0.265145	chr7end_5110	189	NO										6.99276	6.99276											0.265145	0.265145	0	1
ncRNA_inter_chr7_6709	chr7	152227680	152237998	+	LNC	2.68406	0	8.84361	chr7end_5110	189	NO										2.68406	2.68406											8.84361	8.84361	0	1
ncRNA_inter_chr8_6738	chr8	10839201	10841464	-	LNC	0	-13.8586	0.23441	TAD_5123	190	NO									-13.8586			-13.8586									0.23441		0.23441	0	1
ncRNA_inter_chr8_6739	chr8	10841639	10866277	-	LNC	0	-6.07681	36.3268	TAD_5123	190	NO						-6.07681	-2.56429		-2.75117	-2.66716		-6.07681						11.7016	8.9949		25.8193	36.3268	36.3268	0	4
ncRNA_inter_chr8_6741	chr8	10869829	10895190	-	LNC	0	-4.63825	11.1908	TAD_5123	190	NO			-3.29501			-4.31938	-4.63825		-4.28765	-3.87867		-4.63825			6.95912			2.60984	4.23054		10.3441	11.1908	11.1908	1	4
ncRNA_inter_chr8_6742	chr8	10895974	10910621	-	LNC	0	-3.40172	10.5115	TAD_5123	190	NO						-3.12928			-3.40172			-3.40172						10.5115			7.48102		10.5115	0	2
ncRNA_inter_chr8_6743	chr8	10897502	10923613	+	LNC	0	-2.35643	36.8687	TAD_5123	190	NO						-2.35643	-2.28412		-2.3375			-2.35643						3.37669	9.15773		36.8687		36.8687	0	3
4833411C07RIK	chr8	10899921	10902334	+	NC	0	-2.38227	9.32416	TAD_5123	190	NO						-2.38227	-2.31519					-2.38227						9.32416	9.24975				9.32416	0	2
ncRNA_inter_chr8_6744	chr8	10918238	10940469	-	LNC	0	-8.28389	2.22432	TAD_5123	190	NO						-6.16506	-8.28389		-6.25984			-8.28389						1.47498	0.790118		2.22432		2.22432	0	3
3930402G23RIK	chr8	10924426	10928457	-	NC	0	-11.1622	0.681139	TAD_5123	190	NO						-6.29756	-7.3322		-11.1622			-11.1622						0.498152	0.246336		0.681139		0.681139	0	3
IRS2	chr8	10986963	11008430	-	PCG	0	-3.27772	15.7302	TAD_5123	190	NO									-3.27772	-2.14771		-3.27772									5.03456	15.7302	15.7302	0	2
ncRNA_inter_chr8_6865	chr8	32375970	32377755	+	LNC	0	-37.9324	0.291193	TAD_5157	191	YES						-37.9324						-37.9324						0.291193					0.291193	0	1
NRG1	chr8	32928499	33028675	-	PCG	49.2937	0	0.960872	TAD_5157	191	YES	16.5127		9.19143	6.27809	12.4126	28.4738	10.6475	28.8857	23.7251	49.2937	49.2937		0.227122		0.404996	0.469264	0.308691	0.583477	0.890791	0.960872	0.909027	0.932889	0.960872	4	5
GATAD2A	chr8	72430967	72520283	-	PCG	1.99712	0	7.51157	TAD_5248	192	YES			1.99712								1.99712				7.51157								7.51157	1	0
DDX49	chr8	72816764	72826351	-	PCG	1.75676	0	2.84193	TAD_5248	192	YES					1.75676						1.75676						2.84193						2.84193	1	0
COPE	chr8	72826683	72836889	+	PCG	2.23619	0	106.81	TAD_5248	192	YES				2.23619	1.96647						2.23619					106.81	18.4601						106.81	2	0
ISYNA1	chr8	73118379	73121189	+	PCG	0	-2.24917	17.166	TAD_5248	192	YES							-2.00158		-2.24917			-2.24917							17.166		3.23355		17.166	0	2
GDF15	chr8	73153292	73155534	-	PCG	41.9818	0	81.8262	TAD_5248	192	YES	4.59496	6.21638	7.38161	10.6533	5.98715	18.5236	14.4386	16.5207	41.9818	18.2353	41.9818		15.01	65.4485	36.8982	60.6249	10.2754	25.4718	76.6468	45.0919	81.8262	13.9118	81.8262	5	5
ncRNA_inter_chr8_7169	chr8	73156632	73162242	+	LNC	18.4755	0	0.325327	TAD_5248	192	YES		18.4755							16.0687		18.4755			0.137269							0.325327		0.325327	1	1
ncRNA_inter_chr8_7180	chr8	73345499	73347859	-	LNC	0	-51.5469	0.782376	TAD_5248	192	YES		-51.5469		-19.3768								-51.5469		0.376583		0.782376							0.782376	2	0
ARRDC2	chr8	73359036	73363619	-	PCG	0	-2.49787	3.7306	TAD_5248	192	YES	-2.49787											-2.49787	3.7306										3.7306	1	0
CES1B	chr8	95580625	95603916	-	PCG	1.79396	0	167.305	TAD_5301	193	NO									1.79396		1.79396										167.305		167.305	0	1
ncRNA_intra_chr8_7308	chr8	95600203	95676870	-	LNC	1.94898	0	15.3053	TAD_5301	193	NO										1.94898	1.94898											15.3053	15.3053	0	1
CES1C	chr8	95622914	95655182	-	PCG	2.3766	0	1221.61	TAD_5301	193	NO				1.84712	1.94924		1.85612		2.28999	2.3766	2.3766					81.5222	90.2973		1221.61		128.659	111.484	1221.61	2	3
ncRNA_intra_chr8_7313	chr8	95632493	95665647	-	LNC	3.5201	0	8.9718	TAD_5301	193	NO					1.66285		2.67283	3.09375	3.5201	3.32853	3.5201						5.91027		5.20633	7.13102	3.1535	8.9718	8.9718	1	4
ncRNA_intra_chr8_7314	chr8	95632747	95665835	-	LNC	3.46626	0	74.7826	TAD_5301	193	NO						3.46626	2.62782			3.36822	3.46626							5.9436	22.9545			74.7826	74.7826	0	3
ncRNA_intra_chr8_7319	chr8	95633618	95666757	-	LNC	14.484	0	2.64455	TAD_5301	193	NO							5.83882	14.484		3.06983	14.484								0.826328	0.800327		2.64455	2.64455	0	3
ncRNA_intra_chr8_7321	chr8	95633804	95666948	-	LNC	12.5162	0	10.1806	TAD_5301	193	NO							5.8817	9.69469	12.5162	3.48984	12.5162								2.63679	2.27736	0.594387	10.1806	10.1806	0	4
ncRNA_intra_chr8_7322	chr8	95634042	95667133	-	LNC	9.56685	0	10.8535	TAD_5301	193	NO						4.59884	4.5442	8.7369	9.56685	3.45372	9.56685							0.475136	2.84945	2.25817	0.611385	10.8535	10.8535	0	5
ncRNA_intra_chr8_7323	chr8	95634964	95668066	-	LNC	7.52711	0	2.71745	TAD_5301	193	NO					3.02267	7.51113	7.52711			4.26824	7.52711						2.67169	0.251238	0.913843			2.71745	2.71745	1	3
CES1D	chr8	95689970	95721703	-	PCG	4.04567	0	495.249	TAD_5301	193	NO					2.77041		2.35428		3.36537	4.04567	4.04567						96.4431		495.249		149.26	76.2256	495.249	1	3
MT2	chr8	96696517	96697467	+	PCG	0	-6.83004	363.952	TAD_5305	194	NO	-4.54861	-4.96704	-6.64668	-5.23973	-6.83004							-6.83004	363.952	226.302	267.563	142.023	19.6982						363.952	5	0
ncRNA_as_chr8_7333	chr8	96701623	96705145	-	LNC	0	-7.4433	1.33371	TAD_5305	194	NO	-7.4433											-7.4433	1.33371										1.33371	1	0
MT1	chr8	96702988	96704227	+	PCG	0	-8.31348	259.511	TAD_5305	194	NO	-6.08077	-7.02026	-7.61965	-6.75586	-8.31348	-3.4702		-3.91176				-8.31348	259.511	131.433	109.432	89.1057	9.97145	194.411		83.7396			259.511	5	2
PDP2	chr8	107115367	107120749	+	PCG	2.56124	0	35.5365	TAD_5319	195	YES		1.95848	2.56124		2.23146	2.13889	1.94775			2.04444	2.56124			25.6961	25.6842		15.8382	35.5365	27.4756			15.5077	35.5365	3	3
ncRNA_as_chr8_7359	chr8	107200568	107265225	-	LNC	226.754	0	4.63619	TAD_5319	195	YES	12.6131	9.15653	6.52776			42.5764	52.0954	12.4264	226.754		226.754		1.74075	2.19253	0.892601			4.63619	2.08862	1.33617	1.3326		4.63619	3	4
CES2A	chr8	107257902	107265534	+	PCG	26.1269	0	3018.86	TAD_5319	195	YES	9.35196	7.86709	8.4812	12.6256	13.9848	22.7151	15.7242	12.6065	24.1434	26.1269	26.1269		1850.34	1754.43	1451.69	840.357	257.564	3018.86	2501.88	1843.46	1006.64	282.088	3018.86	5	5
CES2C	chr8	107370967	107378382	+	PCG	18.6863	0	22.9123	TAD_5319	195	YES	8.23048	7.12391	7.38374	5.90846	4.30114	18.6863	13.1574	15.3352	8.52771	10.2981	18.6863		20.0306	15.1376	10.319	1.6194	2.71557	22.9123	15.9962	9.73992	0.78312	2.37732	22.9123	5	5
CES3A	chr8	107572498	107582314	+	PCG	0	-2.54279	700.673	TAD_5319	195	YES							-2.14773	-2.54279	-2.11143	-1.94306		-2.54279							478.747	700.673	292.524	145.314	700.673	0	4
CES3B	chr8	107607654	107617491	+	PCG	0	-4.79032	306.25	TAD_5319	195	YES						-2.72912	-4.44161	-4.79032	-4.34513	-3.48981		-4.79032						133.888	266.796	306.25	226.332	157.587	306.25	0	5
CES4A	chr8	107655699	107674009	+	PCG	0	-8.93518	0.566434	TAD_5319	195	YES						-8.93518	-6.42527	-8.30036				-8.93518						0.370079	0.299273	0.566434			0.566434	0	3
ncRNA_as_chr8_7367	chr8	107673937	107677074	-	LNC	0	-4.02151	0.462458	TAD_5319	195	YES				-4.02151								-4.02151				0.462458							0.462458	1	0
D230025D16RIK	chr8	107749087	107776951	+	PCG	0	-1.64698	23.7894	TAD_5319	195	YES							-1.64698					-1.64698							23.7894				23.7894	0	1
ncRNA_inter_chr8_7423	chr8	116533748	116620445	-	LNC	0	-7.32758	18.1654	imputedTAD_5353	196	NO					-2.03786	-7.32758			-6.42313			-7.32758					18.1654	0.339886			6.18656		18.1654	1	2
ncRNA_inter_chr8_7426	chr8	116623344	116624244	-	LNC	0	-17.7763	1.05248	imputedTAD_5353	196	NO									-17.7763			-17.7763									1.05248		1.05248	0	1
ncRNA_inter_chr8_7430	chr8	116636516	116655605	-	LNC	0	-6.78904	15.3946	imputedTAD_5353	196	NO		-2.79311	-3.6072	-3.31954	-2.96571	-6.38129	-6.21952	-5.50037	-6.78904			-6.78904		8.6189	11.686	15.3946	12.4399	3.40625	3.26751	4.93003	6.43671		15.3946	4	4
NUDT7	chr8	116657473	116676212	+	PCG	0	-4.75913	81.569	imputedTAD_5353	196	NO				-2.19709	-2.16348	-4.75913	-3.79618	-3.84409	-3.87774			-4.75913				81.569	32.0195	76.3166	53.5699	52.7818	44.4753		81.569	2	4
ncRNA_inter_chr8_7432	chr8	116678881	116679361	+	LNC	0	-6.03281	1.09077	imputedTAD_5353	196	NO									-6.03281			-6.03281									1.09077		1.09077	0	1
IRF2BP2	chr8	129112195	129117336	-	PCG	0	-2.01922	7.20087	TAD_5391	197	NO									-2.01922	-2.00814		-2.01922									5.57954	7.20087	7.20087	0	2
ncRNA_inter_chr8_7675	chr8	129183932	129190169	+	LNC	0	-3.11255	25.8181	TAD_5391	197	NO							-3.11255		-3.07777			-3.11255							8.25432		25.8181		25.8181	0	2
ncRNA_inter_chr8_7682	chr8	129336532	129401056	-	LNC	0	-2.02927	6.14339	TAD_5391	197	NO							-1.99463		-2.02927			-2.02927							1.0981		6.14339		6.14339	0	2
ncRNA_inter_chr8_7685	chr8	129428066	129439072	+	LNC	0	-7.96491	0.380065	TAD_5391	197	NO									-7.96491			-7.96491									0.380065		0.380065	0	1
SPC24	chr9	21559885	21564730	-	PCG	2.93809	0	1.36883	imputedTAD_5420	198	YES							2.43982		2.93809		2.93809								1.36883		0.605264		1.36883	0	2
RGL3	chr9	21775970	21793897	-	PCG	0	-2.1934	14.5379	imputedTAD_5420	198	YES							-2.1934					-2.1934							14.5379				14.5379	0	1
ncRNA_as_chr9_7767	chr9	21794032	21803353	+	LNC	0	-9.14044	6.90853	imputedTAD_5420	198	YES	-4.973	-4.34836			-3.84363	-9.14044	-5.19466	-8.39462	-7.14628	-4.72346		-9.14044	1.47461	3.12336			6.90853	1.59953	2.83111	1.55396	3.41904	5.96433	6.90853	3	5
CCDC151	chr9	21794314	21807078	-	PCG	0	-13.0917	0.973809	imputedTAD_5420	198	YES				-3.78886		-13.0917	-7.00139	-10.1681	-7.39787			-13.0917				0.973809		0.778812	0.612527	0.504326	0.69837		0.973809	1	4
ZFP810	chr9	22081191	22112082	-	PCG	2.40712	0	6.59828	imputedTAD_5420	198	YES									2.40712		2.40712										6.59828		6.59828	0	1
ncRNA_inter_chr9_7791	chr9	30660773	30704980	-	LNC	39.3998	0	0.145842	TAD_5434	199	NO						39.3998					39.3998							0.145842					0.145842	0	1
ADAMTS15	chr9	30706739	30730037	-	PCG	8.1972	0	0.342565	TAD_5434	199	NO					2.89162	8.1972					8.1972						0.245408	0.342565					0.342565	1	1
ncRNA_inter_chr9_7885	chr9	43313906	43355677	-	LNC	0	-14.8781	0.584557	TAD_5484	200	YES				-14.8781								-14.8781				0.584557							0.584557	1	0
C2CD2L	chr9	44117319	44128365	-	PCG	2.91587	0	10.2033	TAD_5484	200	YES						2.91587			1.82987		2.91587							10.2033			7.60065		10.2033	0	2
DPAGT1	chr9	44134927	44141683	+	PCG	1.73189	0	33.4546	TAD_5484	200	YES							1.73189				1.73189								33.4546				33.4546	0	1
HYOU1	chr9	44187572	44200452	+	PCG	2.91364	0	141.314	TAD_5484	200	YES				2.91364	2.70697				2.12233		2.91364					141.314	105.989				56.1473		141.314	2	1
BCL9L	chr9	44307218	44318495	+	PCG	0	-1.71962	6.38067	TAD_5484	200	YES					-1.71962							-1.71962					6.38067						6.38067	1	0
ncRNA_inter_chr9_7938	chr9	50662279	50663396	+	LNC	0	-3.96772	4.17212	TAD_5506	201	NO									-3.96772			-3.96772									4.17212		4.17212	0	1
ncRNA_inter_chr9_7939	chr9	50664025	50664577	+	LNC	0	-4.06828	10.7367	TAD_5506	201	NO				-2.90177			-4.06828		-2.87825			-4.06828				10.6339			0.91251		10.7367		10.7367	1	2
PPP2R1B	chr9	50665028	50702334	+	PCG	0	-1.80085	6.27456	TAD_5506	201	NO			-1.80085									-1.80085			6.27456								6.27456	1	0
LIPC	chr9	70645934	70782615	-	PCG	0	-2.18477	23.3032	imputedTAD_5592	202	YES									-2.18477			-2.18477									23.3032		23.3032	0	1
ncRNA_inter_chr9_8081	chr9	70862365	70876067	-	LNC	6.86007	0	0.520931	imputedTAD_5592	202	YES										6.86007	6.86007											0.520931	0.520931	0	1
ncRNA_inter_chr9_8100	chr9	74576963	74664704	-	LNC	0	-3.55128	1.43921	imputedTAD_5608	203	NO									-3.55128			-3.55128									1.43921		1.43921	0	1
ncRNA_inter_chr9_8101	chr9	74630992	74643995	-	LNC	0	-7.30165	0.800647	imputedTAD_5608	203	NO							-7.30165		-4.79291			-7.30165							0.199024		0.800647		0.800647	0	2
ncRNA_inter_chr9_8104	chr9	74688204	74707524	+	LNC	0	-5.00434	3.27962	imputedTAD_5608	203	NO					-5.00434	-2.43635	-3.50734	-3.4373	-4.47816			-5.00434					1.54294	2.45513	2.52448	3.27962	2.13209		3.27962	1	4
GM16551	chr9	74696243	74700679	+	NC	0	-4.798	7.83845	imputedTAD_5608	203	NO					-4.798	-2.47043	-3.49784	-3.42534	-4.30702			-4.798					2.23212	6.14335	5.68102	7.83845	4.34857		7.83845	1	4
ncRNA_inter_chr9_8105	chr9	74701790	74709541	-	LNC	0	-10.1446	8.03514	imputedTAD_5608	203	NO				-10.1446	-6.02024				-5.11196			-10.1446				6.76126	8.03514				7.06144		8.03514	2	1
ONECUT1	chr9	74709727	74737454	+	PCG	0	-18.1423	28.2086	imputedTAD_5608	203	NO				-9.88198	-5.20967		-2.50409	-6.49928	-18.1423	-4.0644		-18.1423				10.5723	4.43971		0.966377	1.79977	28.2086	7.95089	28.2086	2	4
TTK	chr9	83728295	83765997	+	PCG	6.57866	0	1.46612	TAD_5632	204	YES									5.45854	6.57866	6.57866										1.46612	0.435718	1.46612	0	2
ncRNA_inter_chr9_8157	chr9	83811036	83811688	-	LNC	0	-16.4832	0.63542	TAD_5632	204	YES								-16.4832				-16.4832								0.63542			0.63542	0	1
ncRNA_intra_chr9_8171	chr9	88483906	88753708	-	LNC	1.97779	0	15.1784	TAD_5641.2	205	YES										1.97779	1.97779											15.1784	15.1784	0	1
9330159M07RIK	chr9	88736635	88753708	-	NC	2.75245	0	2.08561	TAD_5641.2	205	YES							2.75245			2.39026	2.75245								0.976757			2.08561	2.08561	0	2
ncRNA_inter_chr9_8178	chr9	89142952	89157671	+	LNC	0	-2.39723	4.53007	TAD_5641.2	205	YES				-2.39723					-2.25097			-2.39723				2.95151					4.53007		4.53007	1	1
ncRNA_inter_chr9_8179	chr9	89158258	89166785	+	LNC	0	-18.2189	12.0786	TAD_5641.2	205	YES							-18.2189		-2.0637			-18.2189							0.623737		12.0786		12.0786	0	2
ncRNA_inter_chr9_8185	chr9	89205516	89206324	+	LNC	0	-2.16932	29.8876	TAD_5641.2	205	YES									-2.16932			-2.16932									29.8876		29.8876	0	1
ncRNA_inter_chr9_8205	chr9	89356140	89360149	+	LNC	0	-2.81861	0.585405	TAD_5641.2	205	YES					-2.81861							-2.81861					0.585405						0.585405	1	0
TMED3	chr9	89594040	89599881	-	PCG	3.32613	0	21.7045	TAD_5641.2	205	YES				3.32613	2.91673				2.38209		3.32613					21.7045	2.57526				13.5319		21.7045	2	1
ALAS1	chr9	106135785	106150285	-	PCG	10.6892	0	353.124	imputedTAD_5678	206	YES	10.6892	8.58996	8.67927	6.4615	4.9156	6.48871	3.72291		4.01081	3.02828	10.6892		173.446	353.124	265.785	276.653	154.381	185.343	268.035		235.823	136.573	353.124	5	4
ncRNA_inter_chr9_8300	chr9	106163946	106165174	-	LNC	43.9189	0	0.251934	imputedTAD_5678	206	YES					43.9189						43.9189						0.251934						0.251934	1	0
ncRNA_inter_chr9_8301	chr9	106165907	106179897	+	LNC	31.4402	0	13.2288	imputedTAD_5678	206	YES	23.3593	31.4402	12.8128	11.2191	17.0702	11.403	6.38468	6.06004	8.03769	10.1123	31.4402		3.83334	5.19872	3.42994	12.0426	7.79619	3.45169	3.93998	4.01254	13.2288	9.04596	13.2288	5	5
ncRNA_inter_chr9_8302	chr9	106170469	106172002	-	LNC	13.6338	0	0.896811	imputedTAD_5678	206	YES	9.17678					9.37314	9.34454	13.6338			13.6338		0.854943					0.896811	0.487145	0.371532			0.896811	1	3
ABHD14B	chr9	106350970	106355249	+	PCG	0	-1.77786	82.052	imputedTAD_5678	206	YES				-1.77786	-1.72663		-1.70246					-1.77786				74.6012	19.1814		82.052				82.052	2	1
PCBP4	chr9	106356168	106366342	+	PCG	0	-2.18753	2.03589	imputedTAD_5678	206	YES					-2.18753					-1.7725		-2.18753					2.03589					1.75586	2.03589	1	1
ncRNA_as_chr9_8393	chr9	119051969	119056820	-	LNC	4.30818	0	2.91962	TAD_5713	207	YES				4.30818					3.02862	2.25289	4.30818					2.5486					1.22366	2.91962	2.91962	1	2
ACAA1B	chr9	119057160	119066211	-	PCG	1.96219	0	169.663	TAD_5713	207	YES										1.96219	1.96219											169.663	169.663	0	1
ACAA1A	chr9	119250411	119259413	+	PCG	0	-1.61847	128.786	TAD_5713	207	YES							-1.61847					-1.61847							128.786				128.786	0	1
ACVR2B	chr9	119311618	119342624	+	PCG	0	-2.17134	15.0369	TAD_5713	207	YES									-2.17134			-2.17134									15.0369		15.0369	0	1
XIRP1	chr9	119922872	119932716	-	PCG	6.40813	0	0.493369	TAD_5717	208	NO			6.40813			3.96952	3.5088				6.40813				0.298505			0.493369	0.479336				0.493369	1	2
ncRNA_as_chr9_8401	chr9	119928822	119941010	+	LNC	7.19563	0	1.14209	TAD_5717	208	NO		5.8165	7.09003			7.19563	3.9979	5.75216	2.63164		7.19563			0.714791	0.326503			1.14209	1.06684	0.621314	0.759037		1.14209	2	4
ncRNA_inter_chr9_8417	chr9	121798503	121802180	-	LNC	0	-6.44356	2.12423	TAD_5727	209	NO				-5.95351	-6.44356							-6.44356				2.12423	0.444778						2.12423	2	0
ncRNA_as_chr9_8419	chr9	121816050	121817747	-	LNC	0	-39.0187	0.598072	TAD_5727	209	NO				-8.57309			-39.0187		-7.74065			-39.0187				0.377569			0.188197		0.598072		0.598072	1	2
CYP8B1	chr9	121823473	121825423	-	PCG	0	-8.14961	154.933	TAD_5727	209	NO	-2.91346	-2.91244	-2.64789	-2.50083	-2.67904	-4.49997	-8.14961	-7.33878	-5.92158	-3.05844		-8.14961	154.804	154.933	122.665	23.1598	9.8772	83.7358	130.917	87.7879	15.4265	7.75562	154.933	5	5
ncRNA_inter_chrX_15240	chrX	9325108	9333758	+	LNC	8.43911	0	9.23927	TAD_5740.2	210	NO				5.69369	8.43911				4.44991	3.64014	8.43911					1.7285	3.04625				7.25903	9.23927	9.23927	2	2
ncRNA_inter_chrX_15241	chrX	9338381	9339207	+	LNC	12.72	0	0.676339	TAD_5740.2	210	NO					12.72					5.45513	12.72						0.221863					0.676339	0.676339	1	1
ncRNA_inter_chrX_15242	chrX	9339822	9356108	+	LNC	11.4689	0	4.51635	TAD_5740.2	210	NO				4.83728	11.4689				2.87944	2.7934	11.4689					0.439586	1.47691				1.00848	4.51635	4.51635	2	2
ncRNA_inter_chrX_15243	chrX	9359746	9363525	+	LNC	14.9027	0	30.973	TAD_5740.2	210	NO				9.97088	14.9027				3.32081	3.5395	14.9027					7.38759	2.25891				30.973	7.22399	30.973	2	2
ncRNA_inter_chrX_15244	chrX	9364128	9371036	+	LNC	7.76672	0	7.64273	TAD_5740.2	210	NO					7.76672					4.36075	7.76672						2.32594					7.64273	7.64273	1	1
ncRNA_inter_chrX_15245	chrX	9376696	9378137	+	LNC	7.51642	0	14.9147	TAD_5740.2	210	NO										7.51642	7.51642											14.9147	14.9147	0	1
ncRNA_inter_chrX_15246	chrX	9378393	9379790	+	LNC	43.6301	0	21.9491	TAD_5740.2	210	NO				11.2751	43.6301				5.65506	6.95605	43.6301					4.33921	0.626947				21.9491	2.26722	21.9491	2	2
ncRNA_inter_chrX_15247	chrX	9381147	9382118	+	LNC	11.3264	0	63.1652	TAD_5740.2	210	NO				11.3264	6.37858				6.66371	7.71951	11.3264					9.29125	1.03256				63.1652	5.68166	63.1652	2	2
ncRNA_inter_chrX_15248	chrX	9385272	9390464	+	LNC	14.875	0	123.59	TAD_5740.2	210	NO		6.38026		9.56566	14.875		3.30668		7.04871	6.60667	14.875			1.78904		24.5277	7.26722		4.65753		123.59	28.9555	123.59	3	3
HYPM	chrX	9424072	9424626	+	PCG	12.4299	0	1.20246	TAD_5740.2	210	NO					12.4299					3.31147	12.4299						0.474432					1.20246	1.20246	1	1
4930557A04RIK	chrX	9426828	9427378	+	PCG	48.5861	0	3.27189	TAD_5740.2	210	NO					31.6425				48.5861	4.80566	48.5861						1.35524				0.968911	3.27189	3.27189	1	2
ncRNA_inter_chrX_15249	chrX	9439083	9439667	+	LNC	6.03089	0	1.73679	TAD_5740.2	210	NO										6.03089	6.03089											1.73679	1.73679	0	1
ncRNA_inter_chrX_15250	chrX	9439776	9440671	+	LNC	16.7482	0	0.726163	TAD_5740.2	210	NO					16.7482					11.391	16.7482						0.214618					0.726163	0.726163	1	1
SYTL5	chrX	9462746	9575990	+	PCG	16.0306	0	6.04618	TAD_5740.2	210	NO		16.0306	5.73168	5.89309	10.3352	4.97951	6.26152	4.99916	4.38342	4.31587	16.0306			0.273453	1.3061	0.665769	1.37352	1.38344	1.0597	3.77195	1.98529	6.04618	6.04618	4	5
ncRNA_inter_chrX_15252	chrX	9586672	9588246	+	LNC	8.9443	0	0.544161	TAD_5740.2	210	NO								8.9443		8.64031	8.9443									0.544161		0.375272	0.544161	0	2
ncRNA_inter_chrX_15297	chrX	34073989	34137925	+	LNC	0	-4.66125	23.0805	TAD_5760.1	211	YES				-4.66125	-3.57791							-4.66125				23.0805	7.23494						23.0805	2	0
PGRMC1	chrX	34138219	34146074	+	PCG	2.0979	0	427.08	TAD_5760.1	211	YES		1.68698		2.0979			2.07733		2.08296		2.0979			423.829		108.991			427.08		86.2601		427.08	2	2
RPL39	chrX	34622514	34625179	-	PCG	2.14488	0	113.9	TAD_5760.1	211	YES				2.14488							2.14488					113.9							113.9	1	0
UPF3B	chrX	34631828	34650317	-	PCG	0	-1.76915	3.24909	TAD_5760.1	211	YES							-1.76915					-1.76915							3.24909				3.24909	0	1
# of TADs	211
# of LncRNAs	484
# of PCGs	418
# of nc-RefSeq	28

## Sheet: S6C_List of TADs
Table S6C – List of TAD regions for mouse liver. Determination of TAD regions, including inter-TAD and imputed TAD regions, was based on analyses performed by Gracia Bonilla of this laboratory, and was computed based on analyses performed by Gracia Bonilla of this laboratory using a set of 3,538 TAD regions obtained from published Hi-C data (Vietri Rudan, Barrington et al. (Cell Reports, 2015) an…
chr1	0	4407238	chr1begin_1	4407238
chr1	4407238	6408400	imputedTAD_2	2001162
chr1	6408400	7195275	imputedTAD_3	786875
chr1	7195275	7208945	interTAD_4	13670
chr1	7208945	9531771	TAD_5	2322826
chr1	9531771	9539038	interTAD_6	7267
chr1	9539038	9693561	TAD_7	154523
chr1	9693561	9762817	interTAD_8	69256
chr1	9762817	13124844	TAD_9	3362027
chr1	13124844	13128345	interTAD_10	3501
chr1	13128345	13687824	TAD_11	559479
chr1	13687824	13696325	interTAD_12	8501
chr1	13696325	14852970	TAD_13	1156645
chr1	14852970	16423957	imputedTAD_14	1570987
chr1	16423957	16430198	interTAD_15	6241
chr1	16430198	16736536	TAD_16	306338
chr1	16736536	16788319	interTAD_17	51783
chr1	16788319	17113948	TAD_18	325629
chr1	17113948	17153595	interTAD_19	39647
chr1	17153595	20296676	TAD_20	3143081
chr1	20296676	20301373	interTAD_21	4697
chr1	20301373	20544958	TAD_22	243585
chr1	20544958	20602735	interTAD_23	57777
chr1	20602735	20881505	TAD_24	278770
chr1	20881505	20923472	interTAD_25	41967
chr1	20923472	21334788	TAD_26	411316
chr1	21334788	21401251	interTAD_27	66463
chr1	21401251	23175350	imputedTAD_28	1774099
chr1	23175350	23294038	TAD_29	118688
chr1	23294038	23331075	interTAD_30	37037
chr1	23331075	23502716	TAD_31	171641
chr1	23502716	23800028	imputedTAD_32	297312
chr1	23800028	23833756	interTAD_33	33728
chr1	23833756	24309468	imputedTAD_34	475712
chr1	24309468	30837057	imputedTAD_35	6527589
chr1	30837057	31211231	TAD_36	374174
chr1	31211231	31266937	interTAD_37	55706
chr1	31266937	34023708	TAD_38	2756771
chr1	34023708	34062446	interTAD_39	38738
chr1	34062446	34222098	TAD_40	159652
chr1	34222098	34258257	interTAD_41	36159
chr1	34258257	34467120	TAD_42	208863
chr1	34467120	34496624	interTAD_43	29504
chr1	34496624	35004345	TAD_44.1	507721
chr1	35004345	36191814	TAD_44.3	1187469
chr1	36191814	36201913	interTAD_45	10099
chr1	36201913	36336530	TAD_46	134617
chr1	36336530	36380859	interTAD_47	44329
chr1	36380859	36568997	TAD_48	188138
chr1	36568997	36570572	interTAD_49	1575
chr1	36570572	36801884	TAD_50	231312
chr1	36801884	36841468	interTAD_51	39584
chr1	36841468	37308056	TAD_52	466588
chr1	37308056	37329150	interTAD_53	21094
chr1	37329150	37459104	TAD_54	129954
chr1	37459104	37505151	interTAD_55	46047
chr1	37505151	37711225	TAD_56	206074
chr1	37711225	37735163	interTAD_57	23938
chr1	37735163	38187214	TAD_58	452051
chr1	38187214	38242139	interTAD_59	54925
chr1	38242139	38994088	TAD_60	751949
chr1	38994088	39057923	interTAD_61	63835
chr1	39057923	39397933	TAD_62	340010
chr1	39397933	39448954	interTAD_63	51021
chr1	39448954	39579827	TAD_64	130873
chr1	39579827	39584269	interTAD_65	4442
chr1	39584269	40173212	imputedTAD_66	588943
chr1	40173212	40436039	TAD_67	262827
chr1	40436039	40436851	interTAD_68	812
chr1	40436851	40601866	TAD_69	165015
chr1	40601866	40636552	interTAD_70	34686
chr1	40636552	43167990	TAD_71	2531438
chr1	43167990	43169727	interTAD_72	1737
chr1	43169727	43321744	TAD_73	152017
chr1	43321744	43356308	interTAD_74	34564
chr1	43356308	43795577	TAD_75	439269
chr1	43795577	43816941	interTAD_76	21364
chr1	43816941	44224829	imputedTAD_77	407888
chr1	44224829	45852815	TAD_78	1627986
chr1	45852815	45873660	interTAD_79	20845
chr1	45873660	46079541	TAD_80	205881
chr1	46079541	47027901	imputedTAD_81	948360
chr1	47027901	51019087	filled_gap_82	3991186
chr1	51019087	51515815	imputedTAD_83	496728
chr1	51515815	51672793	TAD_84	156978
chr1	51672793	51701242	interTAD_85	28449
chr1	51701242	51973158	TAD_86	271916
chr1	51973158	52156084	imputedTAD_87	182926
chr1	52156084	52203322	interTAD_88	47238
chr1	52203322	52359838	TAD_89	156516
chr1	52359838	52687869	imputedTAD_90	328031
chr1	52687869	52704908	interTAD_91	17039
chr1	52704908	53772166	imputedTAD_92	1067258
chr1	53772166	54438762	TAD_93	666596
chr1	54438762	55015770	imputedTAD_94	577008
chr1	55015770	55243026	imputedTAD_95	227256
chr1	55243026	55293851	interTAD_96	50825
chr1	55293851	55440452	TAD_97	146601
chr1	55440452	55461163	interTAD_98	20711
chr1	55461163	55931963	TAD_99	470800
chr1	55931963	55943209	interTAD_100	11246
chr1	55943209	57451418	TAD_101	1508209
chr1	57451418	57480504	interTAD_102	29086
chr1	57480504	58027238	TAD_103	546734
chr1	58027238	58353615	imputedTAD_104	326377
chr1	58353615	58804129	imputedTAD_105	450514
chr1	58804129	58826745	interTAD_106	22616
chr1	58826745	59295200	TAD_107	468455
chr1	59295200	59304444	interTAD_108	9244
chr1	59304444	59680719	TAD_109	376275
chr1	59680719	59707945	interTAD_110	27226
chr1	59707945	60111437	imputedTAD_111	403492
chr1	60111437	60925713	TAD_112	814276
chr1	60925713	61012206	imputedTAD_113	86493
chr1	61012206	61015178	interTAD_114	2972
chr1	61015178	61818230	TAD_115	803052
chr1	61818230	62764812	imputedTAD_116	946582
chr1	62764812	62769078	interTAD_117	4266
chr1	62769078	63227554	imputedTAD_118	458476
chr1	63227554	63704529	imputedTAD_119	476975
chr1	63704529	64578858	imputedTAD_120	874329
chr1	64578858	64756905	TAD_121	178047
chr1	64756905	64764052	interTAD_122	7147
chr1	64764052	65057151	TAD_123	293099
chr1	65057151	65092939	interTAD_124	35788
chr1	65092939	65329332	imputedTAD_125	236393
chr1	65329332	66151120	imputedTAD_126	821788
chr1	66151120	66702712	TAD_127	551592
chr1	66702712	66725238	interTAD_128	22526
chr1	66725238	67039762	TAD_129	314524
chr1	67039762	67060620	interTAD_130	20858
chr1	67060620	67227674	imputedTAD_131	167054
chr1	67227674	69186011	TAD_132	1958337
chr1	69186011	69211779	interTAD_133	25768
chr1	69211779	69822564	TAD_134	610785
chr1	69822564	69831629	interTAD_135	9065
chr1	69831629	71552880	TAD_136	1721251
chr1	71552880	72259162	imputedTAD_137	706282
chr1	72259162	72279153	interTAD_138	19991
chr1	72279153	72901908	TAD_139	622755
chr1	72901908	72912345	interTAD_140	10437
chr1	72912345	73909836	TAD_141	997491
chr1	73909836	73948060	interTAD_142	38224
chr1	73948060	74186495	TAD_143	238435
chr1	74186495	74229513	interTAD_144	43018
chr1	74229513	74855120	TAD_145	625607
chr1	74855120	74927280	interTAD_146	72160
chr1	74927280	75287588	TAD_147	360308
chr1	75287588	75313412	interTAD_148	25824
chr1	75313412	75594628	TAD_149	281216
chr1	75594628	75649091	interTAD_150	54463
chr1	75649091	77513253	TAD_151	1864162
chr1	77513253	78451683	imputedTAD_152	938430
chr1	78451683	78521737	interTAD_153	70054
chr1	78521737	78720943	imputedTAD_154	199206
chr1	78720943	80127075	TAD_155.1	1406132
chr1	80127075	80512880	TAD_155.2	385805
chr1	80512880	81284195	imputedTAD_156	771315
chr1	81284195	81306632	interTAD_157	22437
chr1	81306632	82288549	TAD_158	981917
chr1	82288549	82756535	imputedTAD_159	467986
chr1	82756535	82783870	interTAD_160	27335
chr1	82783870	83714033	TAD_161	930163
chr1	83714033	83723769	interTAD_162	9736
chr1	83723769	84283804	TAD_163	560035
chr1	84283804	84694228	imputedTAD_164	410424
chr1	84694228	84730356	interTAD_165	36128
chr1	84730356	84882866	TAD_166	152510
chr1	84882866	84929990	interTAD_167	47124
chr1	84929990	87943216	TAD_168	3013226
chr1	87943216	87960669	interTAD_169	17453
chr1	87960669	88260595	TAD_170	299926
chr1	88260595	88268437	interTAD_171	7842
chr1	88268437	88495030	imputedTAD_172	226593
chr1	88495030	88967762	TAD_173	472732
chr1	88967762	88995055	interTAD_174	27293
chr1	88995055	89081946	TAD_175	86891
chr1	89081946	89102805	interTAD_176	20859
chr1	89102805	89343894	imputedTAD_177	241089
chr1	89343894	89819742	TAD_178	475848
chr1	89819742	89832993	interTAD_179	13251
chr1	89832993	90186510	imputedTAD_180	353517
chr1	90186510	90639470	TAD_181	452960
chr1	90639470	90641773	interTAD_182	2303
chr1	90641773	91093075	TAD_183	451302
chr1	91093075	91131818	interTAD_184	38743
chr1	91131818	91528748	TAD_185	396930
chr1	91528748	91540415	interTAD_186	11667
chr1	91540415	91957122	imputedTAD_187	416707
chr1	91957122	92489839	TAD_188	532717
chr1	92489839	92547111	interTAD_189	57272
chr1	92547111	92802888	imputedTAD_190	255777
chr1	92802888	93431294	TAD_191	628406
chr1	93431294	93470750	interTAD_192	39456
chr1	93470750	93771692	TAD_193	300942
chr1	93771692	93810361	interTAD_194	38669
chr1	93810361	94544811	TAD_195	734450
chr1	94544811	94545306	interTAD_196	495
chr1	94545306	94807891	TAD_197	262585
chr1	94807891	94845978	interTAD_198	38087
chr1	94845978	95700724	TAD_199	854746
chr1	95700724	95724173	interTAD_200	23449
chr1	95724173	95882077	imputedTAD_201.1	157904
chr1	95882077	99666237	imputedTAD_201.3	3784160
chr1	99666237	102453448	imputedTAD_202	2787211
chr1	102453448	106876013	TAD_203	4422565
chr1	106876013	106882765	interTAD_204	6752
chr1	106882765	107527508	TAD_205	644743
chr1	107527508	107556606	interTAD_206	29098
chr1	107556606	107934063	TAD_207	377457
chr1	107934063	107967754	interTAD_208	33691
chr1	107967754	108292605	TAD_209	324851
chr1	108292605	108321539	interTAD_210	28934
chr1	108321539	108715588	TAD_211	394049
chr1	108715588	109378517	imputedTAD_212	662929
chr1	109378517	109462011	interTAD_213	83494
chr1	109462011	120172253	TAD_214	10710242
chr1	120172253	120218061	interTAD_215	45808
chr1	120218061	120395320	TAD_216	177259
chr1	120395320	120461147	interTAD_217	65827
chr1	120461147	120656694	TAD_218	195547
chr1	120656694	120665410	interTAD_219	8716
chr1	120665410	120980602	TAD_220	315192
chr1	120980602	120984077	interTAD_221	3475
chr1	120984077	121391313	TAD_222	407236
chr1	121391313	121400964	interTAD_223	9651
chr1	121400964	122447165	TAD_224	1046201
chr1	122447165	122482986	interTAD_225	35821
chr1	122482986	123112832	TAD_226	629846
chr1	123112832	123145638	interTAD_227	32806
chr1	123145638	123464976	TAD_228	319338
chr1	123464976	123497624	interTAD_229	32648
chr1	123497624	127267189	imputedTAD_230	3769565
chr1	127267189	127471259	TAD_231	204070
chr1	127471259	127503929	interTAD_232	32670
chr1	127503929	128304895	TAD_233	800966
chr1	128304895	128863313	imputedTAD_234	558418
chr1	128863313	128908371	interTAD_235	45058
chr1	128908371	129356052	TAD_236	447681
chr1	129356052	129381338	interTAD_237	25286
chr1	129381338	129662572	TAD_238	281234
chr1	129662572	130265273	filled_gap_239	602701
chr1	130265273	130729540	TAD_240	464267
chr1	130729540	130771775	interTAD_241	42235
chr1	130771775	132957312	TAD_242	2185537
chr1	132957312	132976329	interTAD_243	19017
chr1	132976329	133167263	TAD_244	190934
chr1	133167263	133187166	interTAD_245	19903
chr1	133187166	133452137	TAD_246	264971
chr1	133452137	133496846	interTAD_247	44709
chr1	133496846	133779793	TAD_248	282947
chr1	133779793	133802056	interTAD_249	22263
chr1	133802056	134910368	TAD_250	1108312
chr1	134910368	134935763	interTAD_251	25395
chr1	134935763	135022620	TAD_252	86857
chr1	135022620	135042508	interTAD_253	19888
chr1	135042508	135250536	TAD_254	208028
chr1	135250536	135263389	interTAD_255	12853
chr1	135263389	135507260	TAD_256	243871
chr1	135507260	135528757	interTAD_257	21497
chr1	135528757	135793371	TAD_258	264614
chr1	135793371	135807880	interTAD_259	14509
chr1	135807880	136003793	TAD_260	195913
chr1	136003793	136016711	interTAD_261	12918
chr1	136016711	136228965	TAD_262	212254
chr1	136228965	136265233	interTAD_263	36268
chr1	136265233	136533248	imputedTAD_264	268015
chr1	136533248	137002942	TAD_265	469694
chr1	137002942	137006623	interTAD_266	3681
chr1	137006623	137327416	TAD_267	320793
chr1	137327416	137357615	interTAD_268	30199
chr1	137357615	138418297	TAD_269	1060682
chr1	138418297	138433585	interTAD_270	15288
chr1	138433585	138665838	TAD_271	232253
chr1	138665838	138670281	interTAD_272	4443
chr1	138670281	139122471	TAD_273	452190
chr1	139122471	139123079	interTAD_274	608
chr1	139123079	139941538	TAD_275	818459
chr1	139941538	140016461	interTAD_276	74923
chr1	140016461	140224775	imputedTAD_277	208314
chr1	140224775	140731871	imputedTAD_278	507096
chr1	140731871	141712077	imputedTAD_279.1	980206
chr1	141712077	142068153	imputedTAD_279.2	356076
chr1	142068153	142428620	TAD_280	360467
chr1	142428620	142558399	imputedTAD_281	129779
chr1	142558399	145578440	imputedTAD_282	3020041
chr1	145578440	145623913	interTAD_283	45473
chr1	145623913	146227600	TAD_284	603687
chr1	146227600	146253696	interTAD_285	26096
chr1	146253696	152114063	TAD_286	5860367
chr1	152114063	152345177	imputedTAD_287	231114
chr1	152345177	152387359	interTAD_288	42182
chr1	152387359	152856987	TAD_289	469628
chr1	152856987	152882006	interTAD_290	25019
chr1	152882006	153237610	TAD_291	355604
chr1	153237610	153290359	interTAD_292	52749
chr1	153290359	153667520	imputedTAD_293	377161
chr1	153667520	154372044	imputedTAD_294	704524
chr1	154372044	154615705	TAD_295	243661
chr1	154615705	154626146	interTAD_296	10441
chr1	154626146	155328015	TAD_297	701869
chr1	155328015	155694478	imputedTAD_298	366463
chr1	155694478	156030230	imputedTAD_299	335752
chr1	156030230	156085819	interTAD_300	55589
chr1	156085819	156577127	TAD_301	491308
chr1	156577127	156854128	imputedTAD_302	277001
chr1	156854128	156872877	interTAD_303	18749
chr1	156872877	157129062	TAD_304	256185
chr1	157129062	157140531	interTAD_305	11469
chr1	157140531	157384823	TAD_306	244292
chr1	157384823	157411838	interTAD_307	27015
chr1	157411838	157883331	imputedTAD_308	471493
chr1	157883331	158172302	TAD_309	288971
chr1	158172302	158193385	interTAD_310	21083
chr1	158193385	158649746	TAD_311	456361
chr1	158649746	158660904	interTAD_312	11158
chr1	158660904	158822114	TAD_313	161210
chr1	158822114	158847600	interTAD_314	25486
chr1	158847600	159009814	TAD_315	162214
chr1	159009814	159012164	interTAD_316	2350
chr1	159012164	159217132	TAD_317	204968
chr1	159217132	159229713	interTAD_318	12581
chr1	159229713	159468327	TAD_319	238614
chr1	159468327	159483126	interTAD_320	14799
chr1	159483126	160585087	TAD_321	1101961
chr1	160585087	160600278	interTAD_322	15191
chr1	160600278	161065886	TAD_323	465608
chr1	161065886	162143689	imputedTAD_324	1077803
chr1	162143689	162161075	interTAD_325	17386
chr1	162161075	162329358	imputedTAD_326	168283
chr1	162329358	162645204	TAD_327	315846
chr1	162645204	162673362	interTAD_328	28158
chr1	162673362	163126295	TAD_329	452933
chr1	163126295	163144538	interTAD_330	18243
chr1	163144538	163330154	imputedTAD_331	185616
chr1	163330154	163667419	TAD_332	337265
chr1	163667419	163678228	interTAD_333	10809
chr1	163678228	163906965	TAD_334	228737
chr1	163906965	163929861	interTAD_335	22896
chr1	163929861	164267132	TAD_336	337271
chr1	164267132	164288058	interTAD_337	20926
chr1	164288058	164479922	imputedTAD_338	191864
chr1	164479922	164671037	TAD_339	191115
chr1	164671037	164711209	interTAD_340	40172
chr1	164711209	165001056	TAD_341	289847
chr1	165001056	165021453	interTAD_342	20397
chr1	165021453	166245825	TAD_343	1224372
chr1	166245825	166246806	interTAD_344	981
chr1	166246806	167063086	TAD_345	816280
chr1	167063086	167666789	imputedTAD_346	603703
chr1	167666789	167701652	interTAD_347	34863
chr1	167701652	168084702	TAD_348	383050
chr1	168084702	168090701	interTAD_349	5999
chr1	168090701	169142921	TAD_350	1052220
chr1	169142921	169150626	interTAD_351	7705
chr1	169150626	169324750	TAD_352	174124
chr1	169324750	169344924	interTAD_353	20174
chr1	169344924	169600317	TAD_354	255393
chr1	169600317	169632051	interTAD_355	31734
chr1	169632051	171426149	TAD_356	1794098
chr1	171426149	171447506	interTAD_357	21357
chr1	171447506	171869881	TAD_358	422375
chr1	171869881	171880733	interTAD_359	10852
chr1	171880733	172130882	TAD_360	250149
chr1	172130882	172148598	interTAD_361	17716
chr1	172148598	172562947	TAD_362	414349
chr1	172562947	172770175	imputedTAD_363	207228
chr1	172770175	172802173	interTAD_364	31998
chr1	172802173	173041018	imputedTAD_365	238845
chr1	173041018	173212222	TAD_366	171204
chr1	173212222	173251572	interTAD_367	39350
chr1	173251572	173409622	TAD_368	158050
chr1	173409622	173433411	interTAD_369	23789
chr1	173433411	173931211	TAD_370	497800
chr1	173931211	173942101	interTAD_371	10890
chr1	173942101	174299375	TAD_372	357274
chr1	174299375	174339103	interTAD_373	39728
chr1	174339103	174563640	TAD_374	224537
chr1	174563640	175329097	imputedTAD_375	765457
chr1	175329097	175386462	interTAD_376	57365
chr1	175386462	176484193	TAD_377	1097731
chr1	176484193	176522554	interTAD_378	38361
chr1	176522554	176930359	TAD_379	407805
chr1	176930359	176971454	interTAD_380	41095
chr1	176971454	178526631	TAD_381.1	1555177
chr1	178526631	178630378	TAD_381.2	103747
chr1	178630378	178642496	interTAD_382	12118
chr1	178642496	178792703	TAD_383	150207
chr1	178792703	178807806	interTAD_384	15103
chr1	178807806	179119321	TAD_385	311515
chr1	179119321	179125407	interTAD_386	6086
chr1	179125407	179633392	TAD_387	507985
chr1	179633392	179635301	interTAD_388	1909
chr1	179635301	180061631	TAD_389.1	426330
chr1	180061631	180394269	TAD_389.3	332638
chr1	180394269	180398430	interTAD_390	4161
chr1	180398430	181407620	TAD_391	1009190
chr1	181407620	181432683	interTAD_392	25063
chr1	181432683	181523712	TAD_393	91029
chr1	181523712	181563370	interTAD_394	39658
chr1	181563370	181734341	TAD_395	170971
chr1	181734341	181755398	interTAD_396	21057
chr1	181755398	182161108	TAD_397	405710
chr1	182161108	182193657	interTAD_398	32549
chr1	182193657	182358917	TAD_399	165260
chr1	182358917	182364211	interTAD_400	5294
chr1	182364211	182481547	TAD_401	117336
chr1	182481547	182554011	interTAD_402	72464
chr1	182554011	183187140	TAD_403	633129
chr1	183187140	183202920	interTAD_404	15780
chr1	183202920	183546717	TAD_405	343797
chr1	183546717	183547471	interTAD_406	754
chr1	183547471	184045798	TAD_407	498327
chr1	184045798	184054558	interTAD_408	8760
chr1	184054558	184306267	imputedTAD_409	251709
chr1	184306267	184469924	TAD_410	163657
chr1	184469924	184483871	interTAD_411	13947
chr1	184483871	184890730	TAD_412	406859
chr1	184890730	184912891	interTAD_413	22161
chr1	184912891	186219526	TAD_414	1306635
chr1	186219526	186271762	interTAD_415	52236
chr1	186271762	186601269	TAD_416	329507
chr1	186601269	186610547	interTAD_417	9278
chr1	186610547	187017951	TAD_418	407404
chr1	187017951	187025914	interTAD_419	7963
chr1	187025914	187341798	TAD_420	315884
chr1	187341798	187370102	interTAD_421	28304
chr1	187370102	188546265	TAD_422	1176163
chr1	188546265	188594452	interTAD_423	48187
chr1	188594452	188961302	imputedTAD_424	366850
chr1	188961302	189272004	imputedTAD_425	310702
chr1	189272004	190803871	imputedTAD_426	1531867
chr1	190803871	191452684	TAD_427	648813
chr1	191452684	191485682	interTAD_428	32998
chr1	191485682	191865549	TAD_429	379867
chr1	191865549	191869653	interTAD_430	4104
chr1	191869653	192705916	TAD_431	836263
chr1	192705916	192768154	interTAD_432	62238
chr1	192768154	193113191	TAD_433	345037
chr1	193113191	193123410	interTAD_434	10219
chr1	193123410	193400246	TAD_435	276836
chr1	193400246	193409631	interTAD_436	9385
chr1	193409631	193642172	TAD_437	232541
chr1	193642172	193652995	interTAD_438	10823
chr1	193652995	193962569	TAD_439	309574
chr1	193962569	194012975	interTAD_440	50406
chr1	194012975	194538727	TAD_441	525752
chr1	194538727	194553129	interTAD_442	14402
chr1	194553129	194738890	TAD_443	185761
chr1	194738890	194827077	interTAD_444	88187
chr1	194827077	194956741	TAD_445	129664
chr1	194956741	195209609	imputedTAD_446	252868
chr1	195209609	195212280	interTAD_447	2671
chr1	195212280	196444996	imputedTAD_448	1232716
chr1	196444996	196665416	imputedTAD_449	220420
chr1	196665416	197195432	chr1end_450	530016
chr10	0	3269926	chr10begin_451	3269926
chr10	3269926	7529559	imputedTAD_452	4259633
chr10	7529559	7960492	TAD_453	430933
chr10	7960492	7962098	interTAD_454	1606
chr10	7962098	8435923	TAD_455	473825
chr10	8435923	8462584	interTAD_456	26661
chr10	8462584	9475043	TAD_457	1012459
chr10	9475043	9510760	interTAD_458	35717
chr10	9510760	10041370	TAD_459	530610
chr10	10041370	10075362	interTAD_460	33992
chr10	10075362	10278327	TAD_461	202965
chr10	10278327	11081856	filled_gap_462	803529
chr10	11081856	12363593	TAD_463	1281737
chr10	12363593	12381763	interTAD_464	18170
chr10	12381763	12728746	TAD_465	346983
chr10	12728746	12736303	interTAD_466	7557
chr10	12736303	13149990	TAD_467	413687
chr10	13149990	13284407	filled_gap_468	134417
chr10	13284407	13920627	TAD_469	636220
chr10	13920627	14425669	imputedTAD_470	505042
chr10	14425669	14454076	interTAD_471	28407
chr10	14454076	15019826	imputedTAD_472	565750
chr10	15019826	17448082	TAD_473	2428256
chr10	17448082	17452821	interTAD_474	4739
chr10	17452821	17954090	TAD_475	501269
chr10	17954090	17963416	interTAD_476	9326
chr10	17963416	18249136	TAD_477	285720
chr10	18249136	18265489	interTAD_478	16353
chr10	18265489	18631141	TAD_479	365652
chr10	18631141	18636657	interTAD_480	5516
chr10	18636657	18906219	TAD_481	269562
chr10	18906219	18959778	interTAD_482	53559
chr10	18959778	19413811	TAD_483	454033
chr10	19413811	19428070	interTAD_484	14259
chr10	19428070	19614212	TAD_485	186142
chr10	19614212	19653348	interTAD_486	39136
chr10	19653348	19845493	TAD_487	192145
chr10	19845493	19868332	interTAD_488	22839
chr10	19868332	20016178	TAD_489	147846
chr10	20016178	20081505	interTAD_490	65327
chr10	20081505	20686448	TAD_491	604943
chr10	20686448	20712410	interTAD_492	25962
chr10	20712410	20909240	TAD_493	196830
chr10	20909240	20977010	interTAD_494	67770
chr10	20977010	21057414	TAD_495	80404
chr10	21057414	21098265	interTAD_496	40851
chr10	21098265	21730367	TAD_497	632102
chr10	21730367	21754169	interTAD_498	23802
chr10	21754169	22226306	TAD_499.1	472137
chr10	22226306	22801536	TAD_499.3	575230
chr10	22801536	22806546	interTAD_500	5010
chr10	22806546	23391725	TAD_501	585179
chr10	23391725	23497676	imputedTAD_502	105951
chr10	23497676	23531908	interTAD_503	34232
chr10	23531908	23851636	TAD_504	319728
chr10	23851636	23893241	interTAD_505	41605
chr10	23893241	24032559	TAD_506	139318
chr10	24032559	24052441	interTAD_507	19882
chr10	24052441	24345274	TAD_508	292833
chr10	24345274	24350341	interTAD_509	5067
chr10	24350341	24680842	imputedTAD_510	330501
chr10	24680842	24959532	TAD_511	278690
chr10	24959532	24969886	interTAD_512	10354
chr10	24969886	25208922	TAD_513	239036
chr10	25208922	25219328	interTAD_514	10406
chr10	25219328	25378469	TAD_515	159141
chr10	25378469	25401028	interTAD_516	22559
chr10	25401028	26042543	TAD_517	641515
chr10	26042543	26092711	interTAD_518	50168
chr10	26092711	26430836	imputedTAD_519	338125
chr10	26430836	26610804	TAD_520	179968
chr10	26610804	26639288	interTAD_521	28484
chr10	26639288	28450338	TAD_522	1811050
chr10	28450338	29809618	imputedTAD_523	1359280
chr10	29809618	29851973	interTAD_524	42355
chr10	29851973	30232306	TAD_525.1	380333
chr10	30232306	30531102	TAD_525.2	298796
chr10	30531102	30558057	interTAD_526	26955
chr10	30558057	31462187	imputedTAD_527	904130
chr10	31462187	33706549	imputedTAD_528	2244362
chr10	33706549	34046954	TAD_529	340405
chr10	34046954	36734034	filled_gap_530	2687080
chr10	36734034	38569365	TAD_531	1835331
chr10	38569365	38595631	interTAD_532	26266
chr10	38595631	38817161	TAD_533	221530
chr10	38817161	38841243	interTAD_534	24082
chr10	38841243	39240644	TAD_535	399401
chr10	39240644	39932716	imputedTAD_536	692072
chr10	39932716	40249874	imputedTAD_537	317158
chr10	40249874	40303419	interTAD_538	53545
chr10	40303419	40724105	imputedTAD_539	420686
chr10	40724105	41009093	TAD_540	284988
chr10	41009093	41010890	interTAD_541	1797
chr10	41010890	41124177	TAD_542	113287
chr10	41124177	41154309	interTAD_543	30132
chr10	41154309	41403032	TAD_544	248723
chr10	41403032	41700412	filled_gap_545	297380
chr10	41700412	42018165	TAD_546	317753
chr10	42018165	42027858	interTAD_547	9693
chr10	42027858	43269622	TAD_548	1241764
chr10	43269622	43294721	interTAD_549	25099
chr10	43294721	43639242	TAD_550	344521
chr10	43639242	43673574	interTAD_551	34332
chr10	43673574	43791540	TAD_552	117966
chr10	43791540	43830218	interTAD_553	38678
chr10	43830218	43976855	TAD_554	146637
chr10	43976855	44175306	imputedTAD_555.1	198451
chr10	44175306	44765537	imputedTAD_555.2	590231
chr10	44765537	44770834	interTAD_556	5297
chr10	44770834	45093500	TAD_557	322666
chr10	45093500	45637304	imputedTAD_558	543804
chr10	45637304	50601293	filled_gap_559	4963989
chr10	50601293	51273085	imputedTAD_560	671792
chr10	51273085	51500033	TAD_561	226948
chr10	51500033	51511853	interTAD_562	11820
chr10	51511853	51792719	TAD_563	280866
chr10	51792719	51825945	interTAD_564	33226
chr10	51825945	52105483	TAD_565	279538
chr10	52105483	52142928	interTAD_566	37445
chr10	52142928	52834776	imputedTAD_567	691848
chr10	52834776	53316481	imputedTAD_568	481705
chr10	53316481	53516319	TAD_569	199838
chr10	53516319	53532192	interTAD_570	15873
chr10	53532192	53809306	TAD_571.1	277114
chr10	53809306	56059353	TAD_571.3	2250047
chr10	56059353	56088882	interTAD_572	29529
chr10	56088882	56721581	TAD_573	632699
chr10	56721581	57168407	imputedTAD_574	446826
chr10	57168407	57183073	interTAD_575	14666
chr10	57183073	57721291	imputedTAD_576	538218
chr10	57721291	58022262	TAD_577	300971
chr10	58022262	58022557	interTAD_578	295
chr10	58022557	58571710	imputedTAD_579	549153
chr10	58571710	58821872	TAD_580	250162
chr10	58821872	58841453	interTAD_581	19581
chr10	58841453	59328257	TAD_582	486804
chr10	59328257	59355729	interTAD_583	27472
chr10	59355729	60223622	TAD_584	867893
chr10	60223622	60238264	interTAD_585	14642
chr10	60238264	60535547	TAD_586	297283
chr10	60535547	60865643	imputedTAD_587	330096
chr10	60865643	60885849	interTAD_588	20206
chr10	60885849	61246091	TAD_589	360242
chr10	61246091	61282794	interTAD_590	36703
chr10	61282794	61874149	TAD_591	591355
chr10	61874149	62576335	imputedTAD_592	702186
chr10	62576335	62588128	interTAD_593	11793
chr10	62588128	62884676	imputedTAD_594	296548
chr10	62884676	66277678	TAD_595	3393002
chr10	66277678	66315862	interTAD_596	38184
chr10	66315862	66774476	TAD_597	458614
chr10	66774476	66777749	interTAD_598	3273
chr10	66777749	67322063	TAD_599	544314
chr10	67322063	67325050	interTAD_600	2987
chr10	67325050	67459352	TAD_601	134302
chr10	67459352	67460849	interTAD_602	1497
chr10	67460849	68365306	imputedTAD_603	904457
chr10	68365306	68577560	TAD_604	212254
chr10	68577560	68613787	interTAD_605	36227
chr10	68613787	68784472	TAD_606	170685
chr10	68784472	68829703	interTAD_607	45231
chr10	68829703	69118034	TAD_608	288331
chr10	69118034	69125023	interTAD_609	6989
chr10	69125023	69308952	TAD_610	183929
chr10	69308952	69315114	interTAD_611	6162
chr10	69315114	69759988	TAD_612	444874
chr10	69759988	69781346	interTAD_613	21358
chr10	69781346	70689205	TAD_614	907859
chr10	70689205	70864464	imputedTAD_615	175259
chr10	70864464	70885278	interTAD_616	20814
chr10	70885278	72494248	TAD_617.1	1608970
chr10	72494248	74384061	TAD_617.3	1889813
chr10	74384061	74387980	interTAD_618	3919
chr10	74387980	74484333	TAD_619	96353
chr10	74484333	74522084	interTAD_620	37751
chr10	74522084	74949641	TAD_621	427557
chr10	74949641	75414915	imputedTAD_622	465274
chr10	75414915	75438027	interTAD_623	23112
chr10	75438027	76198245	TAD_624	760218
chr10	76198245	76254191	interTAD_625	55946
chr10	76254191	76533390	TAD_626	279199
chr10	76533390	76545233	interTAD_627	11843
chr10	76545233	76715967	TAD_628	170734
chr10	76715967	76745356	interTAD_629	29389
chr10	76745356	76972942	TAD_630	227586
chr10	76972942	76979773	interTAD_631	6831
chr10	76979773	77623136	TAD_632	643363
chr10	77623136	77945194	imputedTAD_633	322058
chr10	77945194	77982986	interTAD_634	37792
chr10	77982986	79145103	TAD_635	1162117
chr10	79145103	79157865	interTAD_636	12762
chr10	79157865	80150972	TAD_637	993107
chr10	80150972	80210101	interTAD_638	59129
chr10	80210101	81068214	TAD_639	858113
chr10	81068214	81105969	interTAD_640	37755
chr10	81105969	82364663	TAD_641	1258694
chr10	82364663	82371992	interTAD_642	7329
chr10	82371992	82661128	TAD_643	289136
chr10	82661128	82687776	interTAD_644	26648
chr10	82687776	83023245	TAD_645.1	335469
chr10	83023245	83239667	TAD_645.2	216422
chr10	83239667	83247719	interTAD_646	8052
chr10	83247719	83913930	TAD_647	666211
chr10	83913930	83951020	interTAD_648	37090
chr10	83951020	84591507	TAD_649	640487
chr10	84591507	84616876	interTAD_650	25369
chr10	84616876	85927032	TAD_651	1310156
chr10	85927032	85936389	interTAD_652	9357
chr10	85936389	86439496	TAD_653	503107
chr10	86439496	86487663	interTAD_654	48167
chr10	86487663	86967238	TAD_655	479575
chr10	86967238	86975763	interTAD_656	8525
chr10	86975763	87793905	TAD_657	818142
chr10	87793905	87839501	interTAD_658	45596
chr10	87839501	88190267	TAD_659	350766
chr10	88190267	88789647	filled_gap_660	599380
chr10	88789647	89506940	TAD_661	717293
chr10	89506940	89544309	interTAD_662	37369
chr10	89544309	90153286	TAD_663	608977
chr10	90153286	90191207	interTAD_664	37921
chr10	90191207	90699936	TAD_665	508729
chr10	90699936	90733847	interTAD_666	33911
chr10	90733847	92477627	TAD_667	1743780
chr10	92477627	92513463	interTAD_668	35836
chr10	92513463	93040657	TAD_669	527194
chr10	93040657	93056621	interTAD_670	15964
chr10	93056621	93276172	TAD_671	219551
chr10	93276172	93281305	interTAD_672	5133
chr10	93281305	93634537	imputedTAD_673	353232
chr10	93634537	93871361	imputedTAD_674	236824
chr10	93871361	94039167	TAD_675	167806
chr10	94039167	94086252	interTAD_676	47085
chr10	94086252	94428120	TAD_677	341868
chr10	94428120	94453997	interTAD_678	25877
chr10	94453997	94939037	TAD_679	485040
chr10	94939037	94952281	interTAD_680	13244
chr10	94952281	95357796	TAD_681	405515
chr10	95357796	95361058	interTAD_682	3262
chr10	95361058	95567222	TAD_683	206164
chr10	95567222	95594707	interTAD_684	27485
chr10	95594707	95676485	imputedTAD_685	81778
chr10	95676485	96079929	TAD_686	403444
chr10	96079929	96802966	imputedTAD_687	723037
chr10	96802966	96807932	interTAD_688	4966
chr10	96807932	97956898	imputedTAD_689	1148966
chr10	97956898	98615185	TAD_690	658287
chr10	98615185	98624573	interTAD_691	9388
chr10	98624573	99082471	TAD_692	457898
chr10	99082471	99107620	interTAD_693	25149
chr10	99107620	101907974	TAD_694	2800354
chr10	101907974	101912053	interTAD_695	4079
chr10	101912053	102298971	TAD_696	386918
chr10	102298971	105272210	imputedTAD_697	2973239
chr10	105272210	105304348	interTAD_698	32138
chr10	105304348	106350508	TAD_699	1046160
chr10	106350508	106369504	interTAD_700	18996
chr10	106369504	106827101	TAD_701	457597
chr10	106827101	106879793	interTAD_702	52692
chr10	106879793	107185207	TAD_703	305414
chr10	107185207	107236953	interTAD_704	51746
chr10	107236953	107737758	imputedTAD_705	500805
chr10	107737758	107883666	TAD_706	145908
chr10	107883666	109150409	imputedTAD_707	1266743
chr10	109150409	109202550	interTAD_708	52141
chr10	109202550	109302161	TAD_709	99611
chr10	109302161	109357779	interTAD_710	55618
chr10	109357779	110198052	TAD_711	840273
chr10	110198052	110231413	interTAD_712	33361
chr10	110231413	110537534	TAD_713	306121
chr10	110537534	110544386	interTAD_714	6852
chr10	110544386	110736201	TAD_715	191815
chr10	110736201	110940081	filled_gap_716	203880
chr10	110940081	111395329	TAD_717	455248
chr10	111395329	111414578	interTAD_718	19249
chr10	111414578	112239042	TAD_719	824464
chr10	112239042	112240600	interTAD_720	1558
chr10	112240600	114621778	imputedTAD_721	2381178
chr10	114621778	115054812	TAD_722	433034
chr10	115054812	115634765	imputedTAD_723	579953
chr10	115634765	115645042	interTAD_724	10277
chr10	115645042	115756693	TAD_725	111651
chr10	115756693	115767417	interTAD_726	10724
chr10	115767417	116331223	TAD_727	563806
chr10	116331223	116381237	interTAD_728	50014
chr10	116381237	116654324	TAD_729	273087
chr10	116654324	116662182	interTAD_730	7858
chr10	116662182	117148063	TAD_731	485881
chr10	117148063	117547595	imputedTAD_732	399532
chr10	117547595	117592764	interTAD_733	45169
chr10	117592764	117983578	TAD_734	390814
chr10	117983578	118029633	interTAD_735	46055
chr10	118029633	118516789	TAD_736	487156
chr10	118516789	118537502	interTAD_737	20713
chr10	118537502	119240496	imputedTAD_738	702994
chr10	119240496	119669196	TAD_739	428700
chr10	119669196	119670921	interTAD_740	1725
chr10	119670921	120139350	TAD_741	468429
chr10	120139350	120313673	imputedTAD_742	174323
chr10	120313673	120693938	imputedTAD_743	380265
chr10	120693938	121053088	filled_gap_744	359150
chr10	121053088	121491981	TAD_745	438893
chr10	121491981	121542270	interTAD_746	50289
chr10	121542270	121981802	TAD_747	439532
chr10	121981802	121990082	interTAD_748	8280
chr10	121990082	122244089	imputedTAD_749	254007
chr10	122244089	122700752	imputedTAD_750	456663
chr10	122700752	124551197	imputedTAD_751	1850445
chr10	124551197	124975985	TAD_752	424788
chr10	124975985	125117062	imputedTAD_753	141077
chr10	125117062	126342424	imputedTAD_754	1225362
chr10	126342424	126356089	interTAD_755	13665
chr10	126356089	126522985	TAD_756	166896
chr10	126522985	126528054	interTAD_757	5069
chr10	126528054	127063895	TAD_758	535841
chr10	127063895	127099356	interTAD_759	35461
chr10	127099356	127445717	TAD_760	346361
chr10	127445717	127496550	interTAD_761	50833
chr10	127496550	128415015	TAD_762	918465
chr10	128415015	128463027	interTAD_763	48012
chr10	128463027	129993255	chr10end_764	1530228
chr11	0	3814971	chr11begin_765	3814971
chr11	3814971	4322535	imputedTAD_766	507564
chr11	4322535	4336482	interTAD_767	13947
chr11	4336482	4965990	TAD_768	629508
chr11	4965990	5014855	interTAD_769	48865
chr11	5014855	5190654	imputedTAD_770	175799
chr11	5190654	5853558	TAD_771	662904
chr11	5853558	5890780	interTAD_772	37222
chr11	5890780	6548228	TAD_773	657448
chr11	6548228	6554887	interTAD_774	6659
chr11	6554887	6669301	TAD_775	114414
chr11	6669301	7095326	imputedTAD_776	426025
chr11	7095326	7099967	interTAD_777	4641
chr11	7099967	8305981	TAD_778	1206014
chr11	8305981	8324189	interTAD_779	18208
chr11	8324189	8857403	TAD_780	533214
chr11	8857403	8883114	interTAD_781	25711
chr11	8883114	9124503	imputedTAD_782.1	241389
chr11	9124503	11361538	imputedTAD_782.2	2237035
chr11	11361538	11689122	TAD_783	327584
chr11	11689122	11708647	interTAD_784	19525
chr11	11708647	11875306	TAD_785	166659
chr11	11875306	11925515	interTAD_786	50209
chr11	11925515	12191909	TAD_787	266394
chr11	12191909	12214560	interTAD_788	22651
chr11	12214560	12459657	TAD_789	245097
chr11	12459657	12479113	interTAD_790	19456
chr11	12479113	16433311	TAD_791	3954198
chr11	16433311	16849189	imputedTAD_792	415878
chr11	16849189	16867831	interTAD_793	18642
chr11	16867831	18721435	imputedTAD_794	1853604
chr11	18721435	18924899	TAD_795	203464
chr11	18924899	19661704	imputedTAD_796	736805
chr11	19661704	19723328	interTAD_797	61624
chr11	19723328	19972596	TAD_798	249268
chr11	19972596	20032908	interTAD_799	60312
chr11	20032908	20301292	TAD_800	268384
chr11	20301292	20345796	interTAD_801	44504
chr11	20345796	20642967	TAD_802	297171
chr11	20642967	20694152	interTAD_803	51185
chr11	20694152	21208101	imputedTAD_804	513949
chr11	21208101	21334254	TAD_805	126153
chr11	21334254	21559018	filled_gap_806	224764
chr11	21559018	22518031	TAD_807	959013
chr11	22518031	22531492	interTAD_808	13461
chr11	22531492	22869855	TAD_809	338363
chr11	22869855	22881942	interTAD_810	12087
chr11	22881942	23155195	imputedTAD_811	273253
chr11	23155195	23579134	imputedTAD_812	423939
chr11	23579134	23855003	TAD_813	275869
chr11	23855003	23879276	interTAD_814	24273
chr11	23879276	25763221	TAD_815	1883945
chr11	25763221	27750500	imputedTAD_816.1	1987279
chr11	27750500	27813500	imputedTAD_816.3	63000
chr11	27813500	28484576	imputedTAD_816.4	671076
chr11	28484576	28510765	interTAD_817	26189
chr11	28510765	29104072	TAD_818	593307
chr11	29104072	29167784	interTAD_819	63712
chr11	29167784	29426864	TAD_820	259080
chr11	29426864	29479538	interTAD_821	52674
chr11	29479538	29785588	TAD_822	306050
chr11	29785588	29957713	imputedTAD_823	172125
chr11	29957713	30549628	imputedTAD_824	591915
chr11	30549628	30576044	interTAD_825	26416
chr11	30576044	31148454	imputedTAD_826	572410
chr11	31148454	31538446	TAD_827	389992
chr11	31538446	31569450	interTAD_828	31004
chr11	31569450	31849857	TAD_829	280407
chr11	31849857	31900159	interTAD_830	50302
chr11	31900159	32062614	TAD_831	162455
chr11	32062614	32082530	interTAD_832	19916
chr11	32082530	32225065	TAD_833	142535
chr11	32225065	32242745	interTAD_834	17680
chr11	32242745	32350045	imputedTAD_835	107300
chr11	32350045	32488874	TAD_836	138829
chr11	32488874	32516021	interTAD_837	27147
chr11	32516021	32609997	TAD_838	93976
chr11	32609997	32614181	interTAD_839	4184
chr11	32614181	33048845	TAD_840	434664
chr11	33048845	33070435	interTAD_841	21590
chr11	33070435	33621738	TAD_842	551303
chr11	33621738	33625572	interTAD_843	3834
chr11	33625572	33818034	TAD_844	192462
chr11	33818034	33834288	interTAD_845	16254
chr11	33834288	34628796	TAD_846	794508
chr11	34628796	34649769	interTAD_847	20973
chr11	34649769	35850476	TAD_848	1200707
chr11	35850476	35859106	interTAD_849	8630
chr11	35859106	40588873	imputedTAD_850	4729767
chr11	40588873	43225493	TAD_851	2636620
chr11	43225493	43565418	imputedTAD_852	339925
chr11	43565418	43580376	interTAD_853	14958
chr11	43580376	44395263	TAD_854	814887
chr11	44395263	44399534	interTAD_855	4271
chr11	44399534	44822044	TAD_856	422510
chr11	44822044	45740704	imputedTAD_857	918660
chr11	45740704	45758199	interTAD_858	17495
chr11	45758199	46065919	TAD_859	307720
chr11	46065919	46082391	interTAD_860	16472
chr11	46082391	48588612	TAD_861	2506221
chr11	48588612	48592952	interTAD_862	4340
chr11	48592952	48922784	TAD_863	329832
chr11	48922784	49003228	interTAD_864	80444
chr11	49003228	49085248	TAD_865	82020
chr11	49085248	49466342	filled_gap_866	381094
chr11	49466342	50192241	TAD_867	725899
chr11	50192241	50243996	interTAD_868	51755
chr11	50243996	50372372	imputedTAD_869	128376
chr11	50372372	50583445	TAD_870	211073
chr11	50583445	51398589	imputedTAD_871	815144
chr11	51398589	51431156	interTAD_872	32567
chr11	51431156	52188261	TAD_873	757105
chr11	52188261	52198018	interTAD_874	9757
chr11	52198018	53068858	TAD_875	870840
chr11	53068858	53271508	imputedTAD_876	202650
chr11	53271508	53283367	interTAD_877	11859
chr11	53283367	53688600	TAD_878	405233
chr11	53688600	53704989	interTAD_879	16389
chr11	53704989	54077977	imputedTAD_880	372988
chr11	54077977	54676897	TAD_881	598920
chr11	54676897	54692895	interTAD_882	15998
chr11	54692895	55311855	TAD_883	618960
chr11	55311855	55332221	interTAD_884	20366
chr11	55332221	57281703	TAD_885	1949482
chr11	57281703	57288621	interTAD_886	6918
chr11	57288621	57592374	TAD_887	303753
chr11	57592374	57601351	interTAD_888	8977
chr11	57601351	57748229	TAD_889	146878
chr11	57748229	57764498	interTAD_890	16269
chr11	57764498	59297184	TAD_891	1532686
chr11	59297184	59338658	interTAD_892	41474
chr11	59338658	59409987	TAD_893	71329
chr11	59409987	59437677	interTAD_894	27690
chr11	59437677	59693313	imputedTAD_895	255636
chr11	59693313	59890763	TAD_896	197450
chr11	59890763	59898016	interTAD_897	7253
chr11	59898016	60279797	TAD_898	381781
chr11	60279797	60326461	imputedTAD_899	46664
chr11	60326461	60541067	imputedTAD_900	214606
chr11	60541067	60905722	imputedTAD_901	364655
chr11	60905722	60917740	interTAD_902	12018
chr11	60917740	61224059	TAD_903	306319
chr11	61224059	61230114	interTAD_904	6055
chr11	61230114	61764059	imputedTAD_905	533945
chr11	61764059	62095466	TAD_906	331407
chr11	62095466	62389293	imputedTAD_907	293827
chr11	62389293	62417128	interTAD_908	27835
chr11	62417128	62507232	TAD_909	90104
chr11	62507232	62557543	interTAD_910	50311
chr11	62557543	62693511	TAD_911	135968
chr11	62693511	62715154	interTAD_912	21643
chr11	62715154	62985844	TAD_913	270690
chr11	62985844	63026509	interTAD_914	40665
chr11	63026509	64532637	TAD_915	1506128
chr11	64532637	64565773	interTAD_916	33136
chr11	64565773	64782468	TAD_917	216695
chr11	64782468	65492788	imputedTAD_918	710320
chr11	65492788	66685626	imputedTAD_919	1192838
chr11	66685626	66719234	interTAD_920	33608
chr11	66719234	66915651	TAD_921	196417
chr11	66915651	66923694	interTAD_922	8043
chr11	66923694	67164315	TAD_923	240621
chr11	67164315	67186771	interTAD_924	22456
chr11	67186771	67461716	TAD_925	274945
chr11	67461716	67471158	interTAD_926	9442
chr11	67471158	67817601	imputedTAD_927	346443
chr11	67817601	68222105	TAD_928	404504
chr11	68222105	68245292	interTAD_929	23187
chr11	68245292	68849842	TAD_930	604550
chr11	68849842	68872641	interTAD_931	22799
chr11	68872641	69348881	TAD_932	476240
chr11	69348881	69392710	interTAD_933	43829
chr11	69392710	70026804	TAD_934	634094
chr11	70026804	70043846	interTAD_935	17042
chr11	70043846	71116002	TAD_936.1	1072156
chr11	71116002	72378193	TAD_936.2	1262191
chr11	72378193	72384051	interTAD_937	5858
chr11	72384051	74185632	TAD_938	1801581
chr11	74185632	74190331	interTAD_939	4699
chr11	74190331	74361320	TAD_940	170989
chr11	74361320	74394910	interTAD_941	33590
chr11	74394910	74737614	imputedTAD_942	342704
chr11	74737614	74982932	TAD_943	245318
chr11	74982932	74992276	interTAD_944	9344
chr11	74992276	75565082	TAD_945	572806
chr11	75565082	75582677	interTAD_946	17595
chr11	75582677	76031509	TAD_947	448832
chr11	76031509	76066617	interTAD_948	35108
chr11	76066617	76268440	TAD_949	201823
chr11	76268440	76269683	interTAD_950	1243
chr11	76269683	76459906	TAD_951	190223
chr11	76459906	76468495	interTAD_952	8589
chr11	76468495	76747270	TAD_953	278775
chr11	76747270	76788459	interTAD_954	41189
chr11	76788459	76907080	TAD_955	118621
chr11	76907080	76913598	interTAD_956	6518
chr11	76913598	77122685	TAD_957	209087
chr11	77122685	77131150	interTAD_958	8465
chr11	77131150	77311433	TAD_959	180283
chr11	77311433	77321462	interTAD_960	10029
chr11	77321462	77550733	imputedTAD_961	229271
chr11	77550733	77781114	TAD_962	230381
chr11	77781114	77793728	interTAD_963	12614
chr11	77793728	78323075	TAD_964	529347
chr11	78323075	78336027	interTAD_965	12952
chr11	78336027	78642266	TAD_966	306239
chr11	78642266	78651498	interTAD_967	9232
chr11	78651498	78770232	TAD_968	118734
chr11	78770232	78780677	interTAD_969	10445
chr11	78780677	79212320	TAD_970	431643
chr11	79212320	79500781	imputedTAD_971	288461
chr11	79500781	79516933	interTAD_972	16152
chr11	79516933	79776235	TAD_973	259302
chr11	79776235	80241777	filled_gap_974	465542
chr11	80241777	80484424	TAD_975	242647
chr11	80484424	80509820	interTAD_976	25396
chr11	80509820	80687046	TAD_977	177226
chr11	80687046	80719897	interTAD_978	32851
chr11	80719897	81809621	imputedTAD_979	1089724
chr11	81809621	81991677	TAD_980	182056
chr11	81991677	82048969	interTAD_981	57292
chr11	82048969	82426811	imputedTAD_982	377842
chr11	82426811	82722183	TAD_983	295372
chr11	82722183	82728377	interTAD_984	6194
chr11	82728377	83077125	TAD_985	348748
chr11	83077125	83369787	filled_gap_986	292662
chr11	83369787	83553220	TAD_987	183433
chr11	83553220	83598854	interTAD_988	45634
chr11	83598854	84220634	TAD_989	621780
chr11	84220634	84242893	interTAD_990	22259
chr11	84242893	84633331	TAD_991	390438
chr11	84633331	85195522	filled_gap_992	562191
chr11	85195522	85655884	TAD_993	460362
chr11	85655884	85656706	interTAD_994	822
chr11	85656706	86014849	TAD_995	358143
chr11	86014849	86298792	imputedTAD_996	283943
chr11	86298792	86467373	imputedTAD_997	168581
chr11	86467373	86960002	filled_gap_998.1	492629
chr11	86960002	87443298	filled_gap_998.3	483296
chr11	87443298	87584945	TAD_999	141647
chr11	87584945	87618897	interTAD_1000	33952
chr11	87618897	87769072	TAD_1001	150175
chr11	87769072	87781090	interTAD_1002	12018
chr11	87781090	88011059	TAD_1003	229969
chr11	88011059	88029614	interTAD_1004	18555
chr11	88029614	88590303	TAD_1005	560689
chr11	88590303	88692134	imputedTAD_1006	101831
chr11	88692134	88709847	interTAD_1007	17713
chr11	88709847	88931089	TAD_1008	221242
chr11	88931089	88945693	interTAD_1009	14604
chr11	88945693	89782988	TAD_1010	837295
chr11	89782988	89850173	interTAD_1011	67185
chr11	89850173	90031712	TAD_1012	181539
chr11	90031712	90044542	interTAD_1013	12830
chr11	90044542	90498926	imputedTAD_1014	454384
chr11	90498926	93333643	TAD_1015	2834717
chr11	93333643	93364755	interTAD_1016	31112
chr11	93364755	93718059	TAD_1017	353304
chr11	93718059	93746085	interTAD_1018	28026
chr11	93746085	93948724	TAD_1019	202639
chr11	93948724	93989236	interTAD_1020	40512
chr11	93989236	94138746	TAD_1021	149510
chr11	94138746	94190847	interTAD_1022	52101
chr11	94190847	95113203	TAD_1023	922356
chr11	95113203	95120319	interTAD_1024	7116
chr11	95120319	96123276	TAD_1025	1002957
chr11	96123276	96139964	interTAD_1026	16688
chr11	96139964	96597645	TAD_1027	457681
chr11	96597645	96621271	interTAD_1028	23626
chr11	96621271	98516698	TAD_1029	1895427
chr11	98516698	98561134	interTAD_1030	44436
chr11	98561134	98691115	TAD_1031	129981
chr11	98691115	98720328	interTAD_1032	29213
chr11	98720328	99011656	TAD_1033	291328
chr11	99011656	99050555	interTAD_1034	38899
chr11	99050555	99169314	TAD_1035	118759
chr11	99169314	99172070	interTAD_1036	2756
chr11	99172070	99231007	TAD_1037	58937
chr11	99231007	99274494	interTAD_1038	43487
chr11	99274494	100157084	TAD_1039	882590
chr11	100157084	100564246	imputedTAD_1040	407162
chr11	100564246	100575785	interTAD_1041	11539
chr11	100575785	100821136	TAD_1042	245351
chr11	100821136	100844471	interTAD_1043	23335
chr11	100844471	101451137	TAD_1044	606666
chr11	101451137	101594392	imputedTAD_1045	143255
chr11	101594392	102129233	imputedTAD_1046	534841
chr11	102129233	102145654	interTAD_1047	16421
chr11	102145654	102317802	TAD_1048	172148
chr11	102317802	102348187	interTAD_1049	30385
chr11	102348187	103417766	TAD_1050	1069579
chr11	103417766	103500644	interTAD_1051	82878
chr11	103500644	103858616	imputedTAD_1052	357972
chr11	103858616	104092915	TAD_1053	234299
chr11	104092915	104150680	interTAD_1054	57765
chr11	104150680	104371895	imputedTAD_1055	221215
chr11	104371895	105224089	imputedTAD_1056	852194
chr11	105224089	105773434	TAD_1057	549345
chr11	105773434	105788308	interTAD_1058	14874
chr11	105788308	106604238	TAD_1059	815930
chr11	106604238	106606253	interTAD_1060	2015
chr11	106606253	106906070	TAD_1061	299817
chr11	106906070	106908301	interTAD_1062	2231
chr11	106908301	107050933	TAD_1063	142632
chr11	107050933	107075019	interTAD_1064	24086
chr11	107075019	107335016	TAD_1065	259997
chr11	107335016	107364134	interTAD_1066	29118
chr11	107364134	107714842	TAD_1067	350708
chr11	107714842	107720548	interTAD_1068	5706
chr11	107720548	107856253	TAD_1069	135705
chr11	107856253	107871676	interTAD_1070	15423
chr11	107871676	108311087	imputedTAD_1071	439411
chr11	108311087	109040572	TAD_1072	729485
chr11	109040572	109105809	interTAD_1073	65237
chr11	109105809	109489452	TAD_1074	383643
chr11	109489452	109531539	interTAD_1075	42087
chr11	109531539	109722349	TAD_1076	190810
chr11	109722349	109734643	interTAD_1077	12294
chr11	109734643	110133447	TAD_1078	398804
chr11	110133447	110149775	interTAD_1079	16328
chr11	110149775	110357844	TAD_1080	208069
chr11	110357844	110360134	interTAD_1081	2290
chr11	110360134	111385213	TAD_1082	1025079
chr11	111385213	111397346	interTAD_1083	12133
chr11	111397346	111707814	TAD_1084.1	310468
chr11	111707814	112641506	TAD_1084.2	933692
chr11	112641506	112681482	interTAD_1085	39976
chr11	112681482	113026864	TAD_1086	345382
chr11	113026864	113036590	interTAD_1087	9726
chr11	113036590	113492435	TAD_1088	455845
chr11	113492435	113509417	interTAD_1089	16982
chr11	113509417	113725112	TAD_1090	215695
chr11	113725112	113726848	interTAD_1091	1736
chr11	113726848	114519468	TAD_1092	792620
chr11	114519468	114534011	interTAD_1093	14543
chr11	114534011	115159117	TAD_1094	625106
chr11	115159117	115175557	interTAD_1095	16440
chr11	115175557	115742788	TAD_1096	567231
chr11	115742788	115759979	interTAD_1097	17191
chr11	115759979	116746449	imputedTAD_1098	986470
chr11	116746449	116919176	TAD_1099	172727
chr11	116919176	116933406	interTAD_1100	14230
chr11	116933406	117038928	TAD_1101	105522
chr11	117038928	117086048	interTAD_1102	47120
chr11	117086048	117221586	TAD_1103	135538
chr11	117221586	117246027	interTAD_1104	24441
chr11	117246027	117686396	TAD_1105	440369
chr11	117686396	117693579	interTAD_1106	7183
chr11	117693579	118837187	TAD_1107	1143608
chr11	118837187	118859760	interTAD_1108	22573
chr11	118859760	119135252	TAD_1109	275492
chr11	119135252	119166422	interTAD_1110	31170
chr11	119166422	119766699	TAD_1111	600277
chr11	119766699	119770738	interTAD_1112	4039
chr11	119770738	120299119	TAD_1113	528381
chr11	120299119	120320488	interTAD_1114	21369
chr11	120320488	121097148	TAD_1115	776660
chr11	121097148	121098393	interTAD_1116	1245
chr11	121098393	121336924	imputedTAD_1117	238531
chr11	121336924	121670082	TAD_1118	333158
chr11	121670082	121843856	chr11end_1119	173774
chr12	0	3391363	chr12begin_1120	3391363
chr12	3391363	3425953	interTAD_1121	34590
chr12	3425953	4080734	TAD_1122	654781
chr12	4080734	4107248	interTAD_1123	26514
chr12	4107248	4555879	TAD_1124	448631
chr12	4555879	4578521	interTAD_1125	22642
chr12	4578521	5034306	TAD_1126.1	455785
chr12	5034306	7985766	TAD_1126.2	2951460
chr12	7985766	7997572	interTAD_1127	11806
chr12	7997572	8313818	TAD_1128	316246
chr12	8313818	8319932	interTAD_1129	6114
chr12	8319932	8580621	TAD_1130	260689
chr12	8580621	8645489	interTAD_1131	64868
chr12	8645489	9009312	TAD_1132	363823
chr12	9009312	9058780	interTAD_1133	49468
chr12	9058780	10596911	TAD_1134	1538131
chr12	10596911	10605090	interTAD_1135	8179
chr12	10605090	11186029	TAD_1136	580939
chr12	11186029	11202961	interTAD_1137	16932
chr12	11202961	11519306	imputedTAD_1138.1	316345
chr12	11519306	12183009	imputedTAD_1138.2	663703
chr12	12183009	12419996	TAD_1139	236987
chr12	12419996	12427543	interTAD_1140	7547
chr12	12427543	12949645	TAD_1141	522102
chr12	12949645	13222122	imputedTAD_1142	272477
chr12	13222122	15542611	filled_gap_1143	2320489
chr12	15542611	16516618	TAD_1144	974007
chr12	16516618	18557306	filled_gap_1145.1	2040688
chr12	18557306	19146355	filled_gap_1145.2	589049
chr12	19146355	19740355	filled_gap_1145.3	594000
chr12	19740355	20675361	filled_gap_1145.4	935006
chr12	20675361	20930361	filled_gap_1145.5	255000
chr12	20930361	21117059	filled_gap_1145.6	186698
chr12	21117059	21599361	TAD_1146.1	482302
chr12	21599361	24964365	TAD_1146.2	3365004
chr12	24964365	25040365	TAD_1146.3	76000
chr12	25040365	25660742	TAD_1146.4	620377
chr12	25660742	25712183	interTAD_1147	51441
chr12	25712183	27217785	imputedTAD_1148	1505602
chr12	27217785	28283976	imputedTAD_1149	1066191
chr12	28283976	29169365	TAD_1150.1	885389
chr12	29169365	31055085	TAD_1150.2	1885720
chr12	31055085	31057893	interTAD_1151	2808
chr12	31057893	31231006	TAD_1152	173113
chr12	31231006	31281799	interTAD_1153	50793
chr12	31281799	32059387	imputedTAD_1154	777588
chr12	32059387	32188449	TAD_1155	129062
chr12	32188449	32192751	interTAD_1156	4302
chr12	32192751	32632763	TAD_1157	440012
chr12	32632763	32634049	interTAD_1158	1286
chr12	32634049	32976760	imputedTAD_1159	342711
chr12	32976760	33322264	imputedTAD_1160	345504
chr12	33322264	33582768	TAD_1161	260504
chr12	33582768	33595447	interTAD_1162	12679
chr12	33595447	33695347	TAD_1163	99900
chr12	33695347	33711912	interTAD_1164	16565
chr12	33711912	34114579	TAD_1165	402667
chr12	34114579	34119658	interTAD_1166	5079
chr12	34119658	35877261	TAD_1167	1757603
chr12	35877261	35905054	interTAD_1168	27793
chr12	35905054	36558312	TAD_1169	653258
chr12	36558312	36622715	interTAD_1170	64403
chr12	36622715	36941462	imputedTAD_1171	318747
chr12	36941462	37397991	TAD_1172	456529
chr12	37397991	37440453	interTAD_1173	42462
chr12	37440453	38850514	TAD_1174	1410061
chr12	38850514	38856798	interTAD_1175	6284
chr12	38856798	40223199	TAD_1176	1366401
chr12	40223199	40236491	interTAD_1177	13292
chr12	40236491	40766976	TAD_1178	530485
chr12	40766976	40808902	interTAD_1179	41926
chr12	40808902	40939612	TAD_1180	130710
chr12	40939612	40981464	interTAD_1181	41852
chr12	40981464	41541918	TAD_1182	560454
chr12	41541918	41564132	interTAD_1183	22214
chr12	41564132	41824432	TAD_1184	260300
chr12	41824432	41837977	interTAD_1185	13545
chr12	41837977	42214053	TAD_1186	376076
chr12	42214053	45268386	imputedTAD_1187	3054333
chr12	45268386	45674081	imputedTAD_1188	405695
chr12	45674081	45702499	interTAD_1189	28418
chr12	45702499	45949585	imputedTAD_1190	247086
chr12	45949585	46288589	TAD_1191	339004
chr12	46288589	52377767	imputedTAD_1192	6089178
chr12	52377767	53102970	imputedTAD_1193	725203
chr12	53102970	53111457	interTAD_1194	8487
chr12	53111457	53739237	TAD_1195	627780
chr12	53739237	53997119	imputedTAD_1196	257882
chr12	53997119	54011774	interTAD_1197	14655
chr12	54011774	55162303	TAD_1198	1150529
chr12	55162303	55199737	interTAD_1199	37434
chr12	55199737	55647642	TAD_1200	447905
chr12	55647642	55776768	imputedTAD_1201	129126
chr12	55776768	55784193	interTAD_1202	7425
chr12	55784193	56180015	TAD_1203	395822
chr12	56180015	56416223	filled_gap_1204	236208
chr12	56416223	56607400	TAD_1205	191177
chr12	56607400	56618871	interTAD_1206	11471
chr12	56618871	56932512	TAD_1207	313641
chr12	56932512	56947693	interTAD_1208	15181
chr12	56947693	57738649	TAD_1209	790956
chr12	57738649	57775712	interTAD_1210	37063
chr12	57775712	58296056	TAD_1211	520344
chr12	58296056	58359472	interTAD_1212	63416
chr12	58359472	58646568	TAD_1213	287096
chr12	58646568	58676807	interTAD_1214	30239
chr12	58676807	58888867	TAD_1215	212060
chr12	58888867	58926580	interTAD_1216	37713
chr12	58926580	60066049	TAD_1217	1139469
chr12	60066049	60078008	interTAD_1218	11959
chr12	60078008	60321340	TAD_1219	243332
chr12	60321340	65998742	imputedTAD_1220	5677402
chr12	65998742	66038283	interTAD_1221	39541
chr12	66038283	70189617	TAD_1222	4151334
chr12	70189617	70228125	interTAD_1223	38508
chr12	70228125	70462039	TAD_1224	233914
chr12	70462039	70675950	imputedTAD_1225	213911
chr12	70675950	70798153	imputedTAD_1226	122203
chr12	70798153	70834500	interTAD_1227	36347
chr12	70834500	70994452	TAD_1228	159952
chr12	70994452	71024934	interTAD_1229	30482
chr12	71024934	71579107	TAD_1230	554173
chr12	71579107	71595648	interTAD_1231	16541
chr12	71595648	72012440	TAD_1232	416792
chr12	72012440	72014400	interTAD_1233	1960
chr12	72014400	72249146	TAD_1234	234746
chr12	72249146	72298663	interTAD_1235	49517
chr12	72298663	72864538	TAD_1236	565875
chr12	72864538	72869321	interTAD_1237	4783
chr12	72869321	73149037	TAD_1238	279716
chr12	73149037	73205449	interTAD_1239	56412
chr12	73205449	73529184	TAD_1240	323735
chr12	73529184	73562300	interTAD_1241	33116
chr12	73562300	73795352	TAD_1242	233052
chr12	73795352	73821524	interTAD_1243	26172
chr12	73821524	73948739	imputedTAD_1244	127215
chr12	73948739	74078152	TAD_1245	129413
chr12	74078152	74121876	interTAD_1246	43724
chr12	74121876	74639117	TAD_1247	517241
chr12	74639117	74646468	interTAD_1248	7351
chr12	74646468	74788687	TAD_1249	142219
chr12	74788687	74806154	interTAD_1250	17467
chr12	74806154	75116129	TAD_1251	309975
chr12	75116129	75156598	interTAD_1252	40469
chr12	75156598	76490940	TAD_1253	1334342
chr12	76490940	76554005	interTAD_1254	63065
chr12	76554005	76874087	TAD_1255	320082
chr12	76874087	76887650	interTAD_1256	13563
chr12	76887650	77298047	TAD_1257	410397
chr12	77298047	77934148	imputedTAD_1258	636101
chr12	77934148	77938141	interTAD_1259	3993
chr12	77938141	78100976	imputedTAD_1260	162835
chr12	78100976	78340465	TAD_1261	239489
chr12	78340465	78632732	imputedTAD_1262	292267
chr12	78632732	79955487	imputedTAD_1263.1	1322755
chr12	79955487	80397462	imputedTAD_1263.3	441975
chr12	80397462	80406065	interTAD_1264	8603
chr12	80406065	80713605	imputedTAD_1265	307540
chr12	80713605	81247817	TAD_1266	534212
chr12	81247817	81252815	interTAD_1267	4998
chr12	81252815	81508098	TAD_1268	255283
chr12	81508098	81826259	imputedTAD_1269	318161
chr12	81826259	81831486	interTAD_1270	5227
chr12	81831486	82077534	TAD_1271	246048
chr12	82077534	82083276	interTAD_1272	5742
chr12	82083276	82283600	TAD_1273	200324
chr12	82283600	82300447	interTAD_1274	16847
chr12	82300447	82720247	imputedTAD_1275	419800
chr12	82720247	82882625	TAD_1276	162378
chr12	82882625	82889622	interTAD_1277	6997
chr12	82889622	83075794	imputedTAD_1278	186172
chr12	83075794	83571409	TAD_1279	495615
chr12	83571409	83590020	interTAD_1280	18611
chr12	83590020	84128541	TAD_1281	538521
chr12	84128541	84215311	interTAD_1282	86770
chr12	84215311	84843577	TAD_1283	628266
chr12	84843577	85618155	imputedTAD_1284	774578
chr12	85618155	85688022	interTAD_1285	69867
chr12	85688022	85794227	TAD_1286	106205
chr12	85794227	85809596	interTAD_1287	15369
chr12	85809596	85947234	TAD_1288	137638
chr12	85947234	85958077	interTAD_1289	10843
chr12	85958077	86374138	TAD_1290	416061
chr12	86374138	86433124	interTAD_1291	58986
chr12	86433124	86646934	TAD_1292	213810
chr12	86646934	86682014	interTAD_1293	35080
chr12	86682014	86833491	TAD_1294	151477
chr12	86833491	86837613	interTAD_1295	4122
chr12	86837613	87070806	TAD_1296	233193
chr12	87070806	87452012	imputedTAD_1297	381206
chr12	87452012	87473663	interTAD_1298	21651
chr12	87473663	87955567	TAD_1299	481904
chr12	87955567	88006607	interTAD_1300	51040
chr12	88006607	88924450	TAD_1301.1	917843
chr12	88924450	89301003	TAD_1301.2	376553
chr12	89301003	89424944	TAD_1301.3	123941
chr12	89424944	92623090	TAD_1301.4	3198146
chr12	92623090	92638607	interTAD_1302	15517
chr12	92638607	93054884	TAD_1303	416277
chr12	93054884	93116010	interTAD_1304	61126
chr12	93116010	99420516	TAD_1305	6304506
chr12	99420516	99450677	interTAD_1306	30161
chr12	99450677	99823961	TAD_1307	373284
chr12	99823961	99912686	interTAD_1308	88725
chr12	99912686	100322297	imputedTAD_1309	409611
chr12	100322297	101099813	TAD_1310	777516
chr12	101099813	101122530	interTAD_1311	22717
chr12	101122530	101344943	TAD_1312	222413
chr12	101344943	101369594	interTAD_1313	24651
chr12	101369594	101759415	TAD_1314	389821
chr12	101759415	101816438	interTAD_1315	57023
chr12	101816438	102164879	TAD_1316	348441
chr12	102164879	102174088	interTAD_1317	9209
chr12	102174088	102340711	imputedTAD_1318	166623
chr12	102340711	103699876	TAD_1319	1359165
chr12	103699876	103737905	interTAD_1320	38029
chr12	103737905	103971899	TAD_1321	233994
chr12	103971899	103981572	interTAD_1322	9673
chr12	103981572	104303604	TAD_1323	322032
chr12	104303604	104338208	interTAD_1324	34604
chr12	104338208	104610345	TAD_1325	272137
chr12	104610345	104663832	interTAD_1326	53487
chr12	104663832	105665641	TAD_1327	1001809
chr12	105665641	105678232	interTAD_1328	12591
chr12	105678232	105938313	TAD_1329	260081
chr12	105938313	106178376	imputedTAD_1330	240063
chr12	106178376	106192078	interTAD_1331	13702
chr12	106192078	106263902	TAD_1332	71824
chr12	106263902	106289075	interTAD_1333	25173
chr12	106289075	109400621	TAD_1334	3111546
chr12	109400621	109444772	interTAD_1335	44151
chr12	109444772	109577372	TAD_1336	132600
chr12	109577372	109601888	interTAD_1337	24516
chr12	109601888	109779717	TAD_1338	177829
chr12	109779717	109801475	interTAD_1339	21758
chr12	109801475	110002135	TAD_1340	200660
chr12	110002135	110049339	interTAD_1341	47204
chr12	110049339	111197455	TAD_1342	1148116
chr12	111197455	111223295	interTAD_1343	25840
chr12	111223295	111637247	TAD_1344	413952
chr12	111637247	111654448	interTAD_1345	17201
chr12	111654448	112142227	TAD_1346	487779
chr12	112142227	112174378	interTAD_1347	32151
chr12	112174378	113239896	TAD_1348	1065518
chr12	113239896	113365507	imputedTAD_1349	125611
chr12	113365507	113383372	interTAD_1350	17865
chr12	113383372	113790657	TAD_1351	407285
chr12	113790657	114426370	imputedTAD_1352	635713
chr12	114426370	114454107	interTAD_1353	27737
chr12	114454107	115777711	TAD_1354.1	1323604
chr12	115777711	117167711	TAD_1354.2	1390000
chr12	117167711	117859007	TAD_1354.3	691296
chr12	117859007	117886968	interTAD_1355	27961
chr12	117886968	118591759	TAD_1356	704791
chr12	118591759	118623746	interTAD_1357	31987
chr12	118623746	119007976	TAD_1358	384230
chr12	119007976	119011092	interTAD_1359	3116
chr12	119011092	119231877	imputedTAD_1360	220785
chr12	119231877	119696163	imputedTAD_1361	464286
chr12	119696163	120168980	imputedTAD_1362	472817
chr12	120168980	121257530	chr12end_1363	1088550
chr13	0	3359969	chr13begin_1364	3359969
chr13	3359969	3646693	TAD_1365	286724
chr13	3646693	3664459	interTAD_1366	17766
chr13	3664459	4001427	TAD_1367	336968
chr13	4001427	4013059	interTAD_1368	11632
chr13	4013059	4281255	TAD_1369	268196
chr13	4281255	4608484	imputedTAD_1370	327229
chr13	4608484	4661575	interTAD_1371	53091
chr13	4661575	6471313	TAD_1372	1809738
chr13	6471313	6514640	interTAD_1373	43327
chr13	6514640	8831376	TAD_1374	2316736
chr13	8831376	8846832	interTAD_1375	15456
chr13	8846832	9194291	TAD_1376	347459
chr13	9194291	9194877	interTAD_1377	586
chr13	9194877	9846494	TAD_1378	651617
chr13	9846494	9881437	interTAD_1379	34943
chr13	9881437	12479062	TAD_1380	2597625
chr13	12479062	12781767	imputedTAD_1381.1	302705
chr13	12781767	12904767	imputedTAD_1381.3	123000
chr13	12904767	13437767	imputedTAD_1381.4	533000
chr13	13437767	13928018	imputedTAD_1381.5	490251
chr13	13928018	13981615	interTAD_1382	53597
chr13	13981615	14270667	TAD_1383	289052
chr13	14270667	16103609	filled_gap_1384	1832942
chr13	16103609	17774498	TAD_1385	1670889
chr13	17774498	18075493	imputedTAD_1386	300995
chr13	18075493	18148745	interTAD_1387	73252
chr13	18148745	18902317	TAD_1388	753572
chr13	18902317	18960018	interTAD_1389	57701
chr13	18960018	19226187	TAD_1390	266169
chr13	19226187	19250344	interTAD_1391	24157
chr13	19250344	20384718	TAD_1392	1134374
chr13	20384718	20389561	interTAD_1393	4843
chr13	20389561	21801738	imputedTAD_1394	1412177
chr13	21801738	22143254	TAD_1395	341516
chr13	22143254	22993369	filled_gap_1396.1	850115
chr13	22993369	23068369	filled_gap_1396.3	75000
chr13	23068369	23389629	filled_gap_1396.4	321260
chr13	23389629	23494010	TAD_1397	104381
chr13	23494010	23516283	interTAD_1398	22273
chr13	23516283	23616940	TAD_1399	100657
chr13	23616940	23824769	imputedTAD_1400	207829
chr13	23824769	23884337	interTAD_1401	59568
chr13	23884337	24043225	TAD_1402	158888
chr13	24043225	24389504	imputedTAD_1403	346279
chr13	24389504	24398061	interTAD_1404	8557
chr13	24398061	24610715	imputedTAD_1405	212654
chr13	24610715	24805898	TAD_1406	195183
chr13	24805898	25012684	imputedTAD_1407	206786
chr13	25012684	25030572	interTAD_1408	17888
chr13	25030572	25258369	imputedTAD_1409.1	227797
chr13	25258369	29049623	imputedTAD_1409.3	3791254
chr13	29049623	29930895	TAD_1410	881272
chr13	29930895	29949231	interTAD_1411	18336
chr13	29949231	30177325	TAD_1412	228094
chr13	30177325	30184850	interTAD_1413	7525
chr13	30184850	30352274	TAD_1414	167424
chr13	30352274	30364064	interTAD_1415	11790
chr13	30364064	30641147	TAD_1416	277083
chr13	30641147	30658618	interTAD_1417	17471
chr13	30658618	31174275	imputedTAD_1418	515657
chr13	31174275	31751312	TAD_1419	577037
chr13	31751312	32389764	imputedTAD_1420	638452
chr13	32389764	32404458	interTAD_1421	14694
chr13	32404458	32773481	TAD_1422	369023
chr13	32773481	32919736	filled_gap_1423	146255
chr13	32919736	34034495	TAD_1424	1114759
chr13	34034495	34048624	interTAD_1425	14129
chr13	34048624	34247198	TAD_1426	198574
chr13	34247198	34279321	interTAD_1427	32123
chr13	34279321	34728315	TAD_1428	448994
chr13	34728315	34734741	interTAD_1429	6426
chr13	34734741	34968080	TAD_1430	233339
chr13	34968080	35119211	imputedTAD_1431	151131
chr13	35119211	36039666	imputedTAD_1432	920455
chr13	36039666	36881210	filled_gap_1433	841544
chr13	36881210	37525877	imputedTAD_1434	644667
chr13	37525877	38036612	TAD_1435	510735
chr13	38036612	38061194	interTAD_1436	24582
chr13	38061194	38750921	TAD_1437	689727
chr13	38750921	40853750	imputedTAD_1438	2102829
chr13	40853750	40879523	interTAD_1439	25773
chr13	40879523	41345920	TAD_1440	466397
chr13	41345920	41378515	interTAD_1441	32595
chr13	41378515	41730368	TAD_1442	351853
chr13	41730368	41804751	interTAD_1443	74383
chr13	41804751	42396357	TAD_1444	591606
chr13	42396357	42685413	imputedTAD_1445	289056
chr13	42685413	42718852	interTAD_1446	33439
chr13	42718852	42888076	TAD_1447	169224
chr13	42888076	42913732	interTAD_1448	25656
chr13	42913732	43268561	imputedTAD_1449	354829
chr13	43268561	43642205	imputedTAD_1450	373644
chr13	43642205	43835462	TAD_1451	193257
chr13	43835462	43890667	interTAD_1452	55205
chr13	43890667	45102266	TAD_1453	1211599
chr13	45102266	45126139	interTAD_1454	23873
chr13	45126139	45573082	TAD_1455	446943
chr13	45573082	45634421	interTAD_1456	61339
chr13	45634421	46027657	TAD_1457	393236
chr13	46027657	46061954	interTAD_1458	34297
chr13	46061954	46353643	TAD_1459	291689
chr13	46353643	46406035	interTAD_1460	52392
chr13	46406035	46893955	TAD_1461	487920
chr13	46893955	46905430	interTAD_1462	11475
chr13	46905430	47110483	TAD_1463	205053
chr13	47110483	47174119	interTAD_1464	63636
chr13	47174119	47384255	TAD_1465	210136
chr13	47384255	47396359	interTAD_1466	12104
chr13	47396359	48593589	TAD_1467	1197230
chr13	48593589	48623791	interTAD_1468	30202
chr13	48623791	48896784	TAD_1469	272993
chr13	48896784	49117485	imputedTAD_1470	220701
chr13	49117485	49147765	interTAD_1471	30280
chr13	49147765	49301493	TAD_1472	153728
chr13	49301493	49316297	interTAD_1473	14804
chr13	49316297	49477046	TAD_1474	160749
chr13	49477046	49486773	interTAD_1475	9727
chr13	49486773	49740915	TAD_1476	254142
chr13	49740915	50706869	filled_gap_1477.1	965954
chr13	50706869	50869869	filled_gap_1477.3	163000
chr13	50869869	50958869	filled_gap_1477.4	89000
chr13	50958869	51059440	filled_gap_1477.5	100571
chr13	51059440	51514351	TAD_1478	454911
chr13	51514351	51734752	imputedTAD_1479	220401
chr13	51734752	51747028	interTAD_1480	12276
chr13	51747028	51940054	imputedTAD_1481	193026
chr13	51940054	52319521	TAD_1482	379467
chr13	52319521	52348346	interTAD_1483	28825
chr13	52348346	52724426	TAD_1484	376080
chr13	52724426	52746796	interTAD_1485	22370
chr13	52746796	53192433	TAD_1486	445637
chr13	53192433	53204820	interTAD_1487	12387
chr13	53204820	53522306	TAD_1488	317486
chr13	53522306	54548788	imputedTAD_1489	1026482
chr13	54548788	54558387	interTAD_1490	9599
chr13	54558387	54786961	TAD_1491	228574
chr13	54786961	54818169	interTAD_1492	31208
chr13	54818169	56293006	TAD_1493	1474837
chr13	56293006	56298740	interTAD_1494	5734
chr13	56298740	56537344	TAD_1495	238604
chr13	56537344	56576636	interTAD_1496	39292
chr13	56576636	56874402	TAD_1497	297766
chr13	56874402	56908046	interTAD_1498	33644
chr13	56908046	58133055	imputedTAD_1499	1225009
chr13	58133055	58691306	TAD_1500	558251
chr13	58691306	58691997	interTAD_1501	691
chr13	58691997	59175362	TAD_1502	483365
chr13	59175362	59216055	interTAD_1503	40693
chr13	59216055	59596357	TAD_1504	380302
chr13	59596357	59616406	interTAD_1505	20049
chr13	59616406	59941821	imputedTAD_1506	325415
chr13	59941821	60569983	TAD_1507	628162
chr13	60569983	60580236	interTAD_1508	10253
chr13	60580236	60845949	TAD_1509	265713
chr13	60845949	60860473	interTAD_1510	14524
chr13	60860473	60975861	TAD_1511.1	115388
chr13	60975861	62958128	TAD_1511.3	1982267
chr13	62958128	63021004	interTAD_1512	62876
chr13	63021004	63467042	TAD_1513	446038
chr13	63467042	64200746	imputedTAD_1514	733704
chr13	64200746	64201447	interTAD_1515	701
chr13	64201447	64540847	TAD_1516	339400
chr13	64540847	64549208	interTAD_1517	8361
chr13	64549208	66708436	imputedTAD_1518.1	2159228
chr13	66708436	67005770	imputedTAD_1518.3	297334
chr13	67005770	67945531	TAD_1519	939761
chr13	67945531	67968815	interTAD_1520	23284
chr13	67968815	68709088	TAD_1521	740273
chr13	68709088	68732573	interTAD_1522	23485
chr13	68732573	69624589	TAD_1523	892016
chr13	69624589	69631804	interTAD_1524	7215
chr13	69631804	69794733	TAD_1525	162929
chr13	69794733	69829822	interTAD_1526	35089
chr13	69829822	70721819	TAD_1527	891997
chr13	70721819	70749905	interTAD_1528	28086
chr13	70749905	71145445	TAD_1529	395540
chr13	71145445	71147096	interTAD_1530	1651
chr13	71147096	74045564	TAD_1531	2898468
chr13	74045564	74107828	interTAD_1532	62264
chr13	74107828	74164190	TAD_1533	56362
chr13	74164190	74234167	interTAD_1534	69977
chr13	74234167	74439162	TAD_1535	204995
chr13	74439162	74440042	interTAD_1536	880
chr13	74440042	74776170	imputedTAD_1537	336128
chr13	74776170	74992282	TAD_1538	216112
chr13	74992282	74998919	interTAD_1539	6637
chr13	74998919	75342329	TAD_1540	343410
chr13	75342329	75365005	interTAD_1541	22676
chr13	75365005	76015833	TAD_1542	650828
chr13	76015833	78341278	imputedTAD_1543	2325445
chr13	78341278	80945875	imputedTAD_1544	2604597
chr13	80945875	81001451	interTAD_1545	55576
chr13	81001451	81566825	TAD_1546	565374
chr13	81566825	81578337	interTAD_1547	11512
chr13	81578337	81901177	TAD_1548	322840
chr13	81901177	81940092	interTAD_1549	38915
chr13	81940092	83794924	TAD_1550	1854832
chr13	83794924	83854566	interTAD_1551	59642
chr13	83854566	85304707	TAD_1552	1450141
chr13	85304707	89774177	imputedTAD_1553	4469470
chr13	89774177	89807605	interTAD_1554	33428
chr13	89807605	91026723	TAD_1555	1219118
chr13	91026723	91069417	interTAD_1556	42694
chr13	91069417	91998859	TAD_1557	929442
chr13	91998859	92032724	interTAD_1558	33865
chr13	92032724	93106455	TAD_1559.1	1073731
chr13	93106455	93283398	TAD_1559.2	176943
chr13	93283398	93350117	interTAD_1560	66719
chr13	93350117	93511240	TAD_1561	161123
chr13	93511240	93521649	interTAD_1562	10409
chr13	93521649	94074615	TAD_1563	552966
chr13	94074615	94383342	imputedTAD_1564	308727
chr13	94383342	94494611	imputedTAD_1565	111269
chr13	94494611	94563133	interTAD_1566	68522
chr13	94563133	94983057	TAD_1567	419924
chr13	94983057	94995491	interTAD_1568	12434
chr13	94995491	95329884	imputedTAD_1569	334393
chr13	95329884	95711727	TAD_1570	381843
chr13	95711727	95746011	interTAD_1571	34284
chr13	95746011	96117521	TAD_1572	371510
chr13	96117521	96160020	interTAD_1573	42499
chr13	96160020	96333623	imputedTAD_1574	173603
chr13	96333623	96721506	TAD_1575	387883
chr13	96721506	96756311	interTAD_1576	34805
chr13	96756311	97176961	imputedTAD_1577	420650
chr13	97176961	97447455	TAD_1578.1	270494
chr13	97447455	97975788	TAD_1578.2	528333
chr13	97975788	98004911	interTAD_1579	29123
chr13	98004911	98801146	imputedTAD_1580	796235
chr13	98801146	99010642	TAD_1581	209496
chr13	99010642	99067853	interTAD_1582	57211
chr13	99067853	99585481	TAD_1583	517628
chr13	99585481	99606586	interTAD_1584	21105
chr13	99606586	99896471	TAD_1585	289885
chr13	99896471	99940246	interTAD_1586	43775
chr13	99940246	100087455	TAD_1587	147209
chr13	100087455	100122924	interTAD_1588	35469
chr13	100122924	100725251	TAD_1589	602327
chr13	100725251	101262041	filled_gap_1590	536790
chr13	101262041	101430394	TAD_1591	168353
chr13	101430394	101439229	interTAD_1592	8835
chr13	101439229	101603792	TAD_1593	164563
chr13	101603792	101623056	interTAD_1594	19264
chr13	101623056	102466315	TAD_1595	843259
chr13	102466315	102498717	interTAD_1596	32402
chr13	102498717	103455779	TAD_1597	957062
chr13	103455779	103468497	interTAD_1598	12718
chr13	103468497	103900460	TAD_1599	431963
chr13	103900460	103963707	interTAD_1600	63247
chr13	103963707	104486699	TAD_1601	522992
chr13	104486699	104493406	interTAD_1602	6707
chr13	104493406	104904298	TAD_1603	410892
chr13	104904298	104929568	interTAD_1604	25270
chr13	104929568	105075010	imputedTAD_1605	145442
chr13	105075010	105580193	TAD_1606	505183
chr13	105580193	105595708	interTAD_1607	15515
chr13	105595708	105730411	TAD_1608	134703
chr13	105730411	105737957	interTAD_1609	7546
chr13	105737957	107709196	TAD_1610	1971239
chr13	107709196	107731258	interTAD_1611	22062
chr13	107731258	107895967	TAD_1612	164709
chr13	107895967	107903952	interTAD_1613	7985
chr13	107903952	108943577	TAD_1614	1039625
chr13	108943577	108950010	interTAD_1615	6433
chr13	108950010	109120391	TAD_1616	170381
chr13	109120391	109137075	interTAD_1617	16684
chr13	109137075	110003492	TAD_1618	866417
chr13	110003492	110019332	interTAD_1619	15840
chr13	110019332	110133743	imputedTAD_1620	114411
chr13	110133743	110400441	TAD_1621	266698
chr13	110400441	110405957	interTAD_1622	5516
chr13	110405957	110549870	TAD_1623	143913
chr13	110549870	110566225	interTAD_1624	16355
chr13	110566225	110698242	TAD_1625	132017
chr13	110698242	110712416	interTAD_1626	14174
chr13	110712416	110830771	TAD_1627	118355
chr13	110830771	110852865	interTAD_1628	22094
chr13	110852865	111159147	TAD_1629	306282
chr13	111159147	111172648	interTAD_1630	13501
chr13	111172648	112201507	TAD_1631	1028859
chr13	112201507	112211592	interTAD_1632	10085
chr13	112211592	112561826	TAD_1633	350234
chr13	112561826	112578269	interTAD_1634	16443
chr13	112578269	113055344	TAD_1635	477075
chr13	113055344	113062055	interTAD_1636	6711
chr13	113062055	113320644	TAD_1637	258589
chr13	113320644	113412174	imputedTAD_1638	91530
chr13	113412174	113464207	interTAD_1639	52033
chr13	113464207	113826619	TAD_1640	362412
chr13	113826619	113836503	interTAD_1641	9884
chr13	113836503	114055815	TAD_1642	219312
chr13	114055815	114059978	interTAD_1643	4163
chr13	114059978	114460386	TAD_1644	400408
chr13	114460386	114483538	interTAD_1645	23152
chr13	114483538	114656426	TAD_1646	172888
chr13	114656426	114667573	interTAD_1647	11147
chr13	114667573	114866073	imputedTAD_1648	198500
chr13	114866073	115251219	TAD_1649	385146
chr13	115251219	115307177	interTAD_1650	55958
chr13	115307177	115583962	TAD_1651	276785
chr13	115583962	115621435	interTAD_1652	37473
chr13	115621435	115722425	TAD_1653	100990
chr13	115722425	115770894	interTAD_1654	48469
chr13	115770894	116020639	imputedTAD_1655	249745
chr13	116020639	118100722	TAD_1656	2080083
chr13	118100722	120115307	chr13end_1657.1	2014585
chr13	120115307	120284312	chr13end_1657.3	169005
chr14	0	8556014	chr14begin_1658.1	8556014
chr14	8556014	10225907	chr14begin_1658.2	1669893
chr14	10225907	12972993	TAD_1659	2747086
chr14	12972993	12984429	interTAD_1660	11436
chr14	12984429	13363964	TAD_1661	379535
chr14	13363964	13407565	interTAD_1662	43601
chr14	13407565	14750680	TAD_1663	1343115
chr14	14750680	14953762	imputedTAD_1664	203082
chr14	14953762	17052017	imputedTAD_1665	2098255
chr14	17052017	17074834	interTAD_1666	22817
chr14	17074834	17213150	TAD_1667	138316
chr14	17213150	17266828	interTAD_1668	53678
chr14	17266828	18238877	TAD_1669	972049
chr14	18238877	18493759	imputedTAD_1670	254882
chr14	18493759	19019943	imputedTAD_1671	526184
chr14	19019943	19043247	interTAD_1672	23304
chr14	19043247	20444722	TAD_1673.1	1401475
chr14	20444722	20637634	TAD_1673.2	192912
chr14	20637634	20659013	interTAD_1674	21379
chr14	20659013	20890243	TAD_1675	231230
chr14	20890243	20931427	interTAD_1676	41184
chr14	20931427	21148076	TAD_1677	216649
chr14	21148076	21166847	interTAD_1678	18771
chr14	21166847	21492621	TAD_1679	325774
chr14	21492621	21516268	interTAD_1680	23647
chr14	21516268	21935496	TAD_1681	419228
chr14	21935496	21939646	interTAD_1682	4150
chr14	21939646	22801050	TAD_1683	861404
chr14	22801050	22805132	interTAD_1684	4082
chr14	22805132	24349404	TAD_1685	1544272
chr14	24349404	24402375	interTAD_1686	52971
chr14	24402375	24879397	TAD_1687	477022
chr14	24879397	24886864	interTAD_1688	7467
chr14	24886864	25306587	TAD_1689	419723
chr14	25306587	25319669	interTAD_1690	13082
chr14	25319669	26465770	imputedTAD_1691	1146101
chr14	26465770	27279428	TAD_1692	813658
chr14	27279428	27305842	interTAD_1693	26414
chr14	27305842	27459865	TAD_1694	154023
chr14	27459865	27517351	interTAD_1695	57486
chr14	27517351	27910451	TAD_1696	393100
chr14	27910451	27922223	interTAD_1697	11772
chr14	27922223	28254538	TAD_1698	332315
chr14	28254538	28374164	imputedTAD_1699	119626
chr14	28374164	28402828	interTAD_1700	28664
chr14	28402828	28555279	TAD_1701	152451
chr14	28555279	28616984	interTAD_1702	61705
chr14	28616984	29321144	TAD_1703	704160
chr14	29321144	29662440	imputedTAD_1704	341296
chr14	29662440	29924287	imputedTAD_1705	261847
chr14	29924287	29937068	interTAD_1706	12781
chr14	29937068	30754658	TAD_1707	817590
chr14	30754658	30793613	interTAD_1708	38955
chr14	30793613	30950042	imputedTAD_1709	156429
chr14	30950042	31273520	TAD_1710	323478
chr14	31273520	31513404	imputedTAD_1711	239884
chr14	31513404	32286097	imputedTAD_1712	772693
chr14	32286097	32332179	interTAD_1713	46082
chr14	32332179	32469958	imputedTAD_1714	137779
chr14	32469958	32604367	TAD_1715	134409
chr14	32604367	32607607	interTAD_1716	3240
chr14	32607607	32899323	TAD_1717	291716
chr14	32899323	32935068	interTAD_1718	35745
chr14	32935068	33006074	TAD_1719	71006
chr14	33006074	33041954	interTAD_1720	35880
chr14	33041954	33295714	TAD_1721	253760
chr14	33295714	33344035	interTAD_1722	48321
chr14	33344035	34918569	TAD_1723	1574534
chr14	34918569	34919754	interTAD_1724	1185
chr14	34919754	35048666	TAD_1725	128912
chr14	35048666	35086443	interTAD_1726	37777
chr14	35086443	35176713	TAD_1727	90270
chr14	35176713	35214314	interTAD_1728	37601
chr14	35214314	35409496	TAD_1729	195182
chr14	35409496	35425451	interTAD_1730	15955
chr14	35425451	35591456	TAD_1731	166005
chr14	35591456	35623885	interTAD_1732	32429
chr14	35623885	37675969	TAD_1733	2052084
chr14	37675969	37680149	interTAD_1734	4180
chr14	37680149	44837165	TAD_1735.1	7157016
chr14	44837165	45151175	TAD_1735.2	314010
chr14	45151175	45251175	TAD_1735.3	100000
chr14	45251175	45381175	TAD_1735.4	130000
chr14	45381175	46392770	TAD_1735.5	1011595
chr14	46392770	47345799	imputedTAD_1736	953029
chr14	47345799	47398863	interTAD_1737	53064
chr14	47398863	47896930	TAD_1738	498067
chr14	47896930	47898761	interTAD_1739	1831
chr14	47898761	48371055	imputedTAD_1740	472294
chr14	48371055	48987187	TAD_1741	616132
chr14	48987187	48989961	interTAD_1742	2774
chr14	48989961	49855053	TAD_1743	865092
chr14	49855053	49857791	interTAD_1744	2738
chr14	49857791	51391516	TAD_1745	1533725
chr14	51391516	51419383	interTAD_1746	27867
chr14	51419383	52408711	imputedTAD_1747	989328
chr14	52408711	52958796	TAD_1748	550085
chr14	52958796	53363175	imputedTAD_1749.1	404379
chr14	53363175	54424311	imputedTAD_1749.3	1061136
chr14	54424311	54425846	interTAD_1750	1535
chr14	54425846	54684145	imputedTAD_1751	258299
chr14	54684145	54847386	imputedTAD_1752	163241
chr14	54847386	56077562	TAD_1753	1230176
chr14	56077562	56097337	interTAD_1754	19775
chr14	56097337	56176216	TAD_1755	78879
chr14	56176216	56184570	interTAD_1756	8354
chr14	56184570	56537980	TAD_1757	353410
chr14	56537980	57689161	imputedTAD_1758	1151181
chr14	57689161	57711806	interTAD_1759	22645
chr14	57711806	58238763	TAD_1760	526957
chr14	58238763	58298717	interTAD_1761	59954
chr14	58298717	58529894	TAD_1762	231177
chr14	58529894	58569854	interTAD_1763	39960
chr14	58569854	58638194	TAD_1764	68340
chr14	58638194	58653240	interTAD_1765	15046
chr14	58653240	59774369	imputedTAD_1766	1121129
chr14	59774369	60223280	TAD_1767	448911
chr14	60223280	60224397	interTAD_1768	1117
chr14	60224397	60635190	TAD_1769	410793
chr14	60635190	61070879	imputedTAD_1770	435689
chr14	61070879	61132134	interTAD_1771	61255
chr14	61132134	61390410	TAD_1772	258276
chr14	61390410	61403146	interTAD_1773	12736
chr14	61403146	61731670	TAD_1774	328524
chr14	61731670	61936162	imputedTAD_1775	204492
chr14	61936162	61949954	interTAD_1776	13792
chr14	61949954	62190147	imputedTAD_1777	240193
chr14	62190147	62871303	TAD_1778	681156
chr14	62871303	63076851	imputedTAD_1779	205548
chr14	63076851	63111225	interTAD_1780	34374
chr14	63111225	63257971	imputedTAD_1781	146746
chr14	63257971	63685404	imputedTAD_1782	427433
chr14	63685404	63991802	TAD_1783	306398
chr14	63991802	64000609	interTAD_1784	8807
chr14	64000609	64154379	TAD_1785	153770
chr14	64154379	64164391	interTAD_1786	10012
chr14	64164391	64434571	TAD_1787	270180
chr14	64434571	64479016	interTAD_1788	44445
chr14	64479016	64690023	TAD_1789	211007
chr14	64690023	64696522	interTAD_1790	6499
chr14	64696522	65245826	imputedTAD_1791	549304
chr14	65245826	65614124	TAD_1792	368298
chr14	65614124	65644958	interTAD_1793	30834
chr14	65644958	65769267	TAD_1794	124309
chr14	65769267	65788811	interTAD_1795	19544
chr14	65788811	66176150	TAD_1796	387339
chr14	66176150	66215869	interTAD_1797	39719
chr14	66215869	66415277	TAD_1798	199408
chr14	66415277	66464047	interTAD_1799	48770
chr14	66464047	66596345	TAD_1800	132298
chr14	66596345	66600920	interTAD_1801	4575
chr14	66600920	66780980	TAD_1802	180060
chr14	66780980	66794383	interTAD_1803	13403
chr14	66794383	66901905	TAD_1804	107522
chr14	66901905	67411079	imputedTAD_1805	509174
chr14	67411079	67424710	interTAD_1806	13631
chr14	67424710	67808013	TAD_1807	383303
chr14	67808013	67830478	interTAD_1808	22465
chr14	67830478	68293153	TAD_1809	462675
chr14	68293153	68341217	interTAD_1810	48064
chr14	68341217	68564925	TAD_1811	223708
chr14	68564925	68611116	interTAD_1812	46191
chr14	68611116	69112633	TAD_1813	501517
chr14	69112633	70535744	imputedTAD_1814	1423111
chr14	70535744	70558872	interTAD_1815	23128
chr14	70558872	71169717	TAD_1816	610845
chr14	71169717	71180485	interTAD_1817	10768
chr14	71180485	73400745	TAD_1818	2220260
chr14	73400745	73498998	imputedTAD_1819	98253
chr14	73498998	73506067	interTAD_1820	7069
chr14	73506067	73703431	TAD_1821	197364
chr14	73703431	73761275	interTAD_1822	57844
chr14	73761275	73874973	TAD_1823	113698
chr14	73874973	73909482	interTAD_1824	34509
chr14	73909482	75123759	TAD_1825	1214277
chr14	75123759	75131732	interTAD_1826	7973
chr14	75131732	75416446	TAD_1827	284714
chr14	75416446	75460243	interTAD_1828	43797
chr14	75460243	76122235	TAD_1829	661992
chr14	76122235	76126866	interTAD_1830	4631
chr14	76126866	76235352	TAD_1831	108486
chr14	76235352	76270459	interTAD_1832	35107
chr14	76270459	76477437	TAD_1833	206978
chr14	76477437	76521652	interTAD_1834	44215
chr14	76521652	76873710	TAD_1835	352058
chr14	76873710	76873968	interTAD_1836	258
chr14	76873968	77412006	TAD_1837	538038
chr14	77412006	77436210	interTAD_1838	24204
chr14	77436210	79053593	TAD_1839	1617383
chr14	79053593	79727281	imputedTAD_1840	673688
chr14	79727281	79794408	interTAD_1841	67127
chr14	79794408	80061403	TAD_1842	266995
chr14	80061403	81741307	imputedTAD_1843.1	1679904
chr14	81741307	86963000	imputedTAD_1843.3	5221693
chr14	86963000	99444719	imputedTAD_1844.1	12481719
chr14	99444719	100294389	imputedTAD_1844.3	849670
chr14	100294389	100330930	interTAD_1845	36541
chr14	100330930	100857833	TAD_1846	526903
chr14	100857833	101828484	imputedTAD_1847	970651
chr14	101828484	101859902	interTAD_1848	31418
chr14	101859902	102173685	imputedTAD_1849	313783
chr14	102173685	102348772	TAD_1850	175087
chr14	102348772	103394861	imputedTAD_1851	1046089
chr14	103394861	103411697	interTAD_1852	16836
chr14	103411697	103937158	TAD_1853	525461
chr14	103937158	103949649	interTAD_1854	12491
chr14	103949649	104093968	TAD_1855	144319
chr14	104093968	104116715	interTAD_1856	22747
chr14	104116715	104426759	TAD_1857	310044
chr14	104426759	104437937	interTAD_1858	11178
chr14	104437937	106297990	imputedTAD_1859	1860053
chr14	106297990	115191063	TAD_1860	8893073
chr14	115191063	115253695	interTAD_1861	62632
chr14	115253695	115380725	TAD_1862	127030
chr14	115380725	115416812	interTAD_1863	36087
chr14	115416812	115792742	TAD_1864	375930
chr14	115792742	118338346	imputedTAD_1865	2545604
chr14	118338346	118991171	imputedTAD_1866	652825
chr14	118991171	119015756	interTAD_1867	24585
chr14	119015756	119426789	TAD_1868	411033
chr14	119426789	119439305	interTAD_1869	12516
chr14	119439305	120460850	TAD_1870	1021545
chr14	120460850	120475412	interTAD_1871	14562
chr14	120475412	120797936	TAD_1872	322524
chr14	120797936	121230984	filled_gap_1873	433048
chr14	121230984	121620364	TAD_1874	389380
chr14	121620364	121658962	interTAD_1875	38598
chr14	121658962	121855192	TAD_1876	196230
chr14	121855192	121873000	interTAD_1877	17808
chr14	121873000	121978705	TAD_1878	105705
chr14	121978705	121987670	interTAD_1879	8965
chr14	121987670	122204123	TAD_1880	216453
chr14	122204123	122264403	interTAD_1881	60280
chr14	122264403	122570716	TAD_1882	306313
chr14	122570716	122590059	interTAD_1883	19343
chr14	122590059	123336025	TAD_1884	745966
chr14	123336025	123350139	interTAD_1885	14114
chr14	123350139	123752577	TAD_1886	402438
chr14	123752577	123770713	interTAD_1887	18136
chr14	123770713	125142307	TAD_1888	1371594
chr14	125142307	125194864	chr14end_1889	52557
chr15	0	3125253	chr15begin_1890	3125253
chr15	3125253	3152164	interTAD_1891	26911
chr15	3152164	3306101	imputedTAD_1892	153937
chr15	3306101	3859127	TAD_1893	553026
chr15	3859127	3907864	interTAD_1894	48737
chr15	3907864	3993598	TAD_1895	85734
chr15	3993598	4006576	interTAD_1896	12978
chr15	4006576	6159837	TAD_1897	2153261
chr15	6159837	6188047	interTAD_1898	28210
chr15	6188047	6521353	TAD_1899	333306
chr15	6521353	6572393	interTAD_1900	51040
chr15	6572393	6834358	TAD_1901	261965
chr15	6834358	6859589	interTAD_1902	25231
chr15	6859589	7214293	TAD_1903	354704
chr15	7214293	7394259	imputedTAD_1904	179966
chr15	7394259	7410053	interTAD_1905	15794
chr15	7410053	8049508	TAD_1906	639455
chr15	8049508	8081771	interTAD_1907	32263
chr15	8081771	8332175	imputedTAD_1908	250404
chr15	8332175	8540167	TAD_1909	207992
chr15	8540167	8577018	interTAD_1910	36851
chr15	8577018	10404255	TAD_1911.1	1827237
chr15	10404255	10831317	TAD_1911.2	427062
chr15	10831317	10850801	interTAD_1912	19484
chr15	10850801	10921737	TAD_1913	70936
chr15	10921737	10938439	interTAD_1914	16702
chr15	10938439	11337532	TAD_1915	399093
chr15	11337532	11338224	interTAD_1916	692
chr15	11338224	11896676	TAD_1917	558452
chr15	11896676	11901571	interTAD_1918	4895
chr15	11901571	12015140	TAD_1919	113569
chr15	12015140	12037901	interTAD_1920	22761
chr15	12037901	12284521	TAD_1921	246620
chr15	12284521	12300850	interTAD_1922	16329
chr15	12300850	12507239	TAD_1923	206389
chr15	12507239	12515818	interTAD_1924	8579
chr15	12515818	12725574	TAD_1925	209756
chr15	12725574	21814881	filled_gap_1926	9089307
chr15	21814881	25370656	imputedTAD_1927	3555775
chr15	25370656	25662928	TAD_1928	292272
chr15	25662928	25726105	interTAD_1929	63177
chr15	25726105	25923081	imputedTAD_1930	196976
chr15	25923081	27164993	TAD_1931	1241912
chr15	27164993	27245866	interTAD_1932	80873
chr15	27245866	27573086	TAD_1933	327220
chr15	27573086	27577427	interTAD_1934	4341
chr15	27577427	27753836	TAD_1935	176409
chr15	27753836	27780481	interTAD_1936	26645
chr15	27780481	28112164	TAD_1937	331683
chr15	28112164	28117653	interTAD_1938	5489
chr15	28117653	31195033	TAD_1939	3077380
chr15	31195033	31239224	interTAD_1940	44191
[truncated: 4,066 more rows]
