# Supplementary material for: Global analysis of expression, maturation and subcellular localization of mouse liver transcriptome identifies novel sex-biased and TCPOBOP-responsive long non-coding RNAs
Source: BMC Genomics. 2021 Mar 24;22:212. doi: 10.1186/s12864-021-07478-5 (PMC7992343; doi:10.1186/s12864-021-07478-5)
Supplement: Supplementary file 7 — Additional file 7. Table S7. [file 12864_2021_7478_MOESM7_ESM.xlsx]

## Sheet: S7_Bias of RNAscope Genes
Table S7 – Subcellular fraction bias of genes assayed with RNAScope. The expression of two sex-biased lncRNAs (top) and one TCPOBOP-responsive lncRNA and one TCPOBOP-responsive PCG (bottom) were visualized via RNAScope across multiple compartments, or subcellular fractions. Columns B & C indicate the subcellular fraction (compartment) biases of the sex-biased genes in untreated male and female li…
	Significant Compartment Bias (p<0.001)		FPKM (control Male and Female liver)
Gene	Male Untreated Liver	Female Untreated Liver	Cyto M	Cyto F	Nuc M	Nuc F	NP M	NP F	CB M	CB F
ncRNA_inter_Chr8_7423	4-fold CB	6-fold CB	2.62	0.43	6.9	1.1	13.3341	2.24	62.2465	23.49
ncRNA_inter_Chr19_14770		22-fold Nuc	0	0.04	0	2.32	0.26	4.43	0.18	8.35
ncRNA_inter_Chr7_5998			0.01	0.03	0.02	0.02	0.02	0.04	0.03	0.06
Cyp2b10		3-fold NP	85.89	169.66	105.84	221.77	128.63	242.13	59.51	156.89
	Significant Compartment Bias (p<0.001)		FPKM (control and TCPOBOP-treated liver)
Gene	Male TCPO Liver	Female TCPO Liver	Cyto M	Cyto F	Nuc M	Nuc F	NP M	NP F	CB M	CB F
ncRNA_inter_Chr7_5998 (control liver)			0.0104302	0.0287462	0.0208103	0.0150302	0.0163986	0.03757	0.0300451	0.0562359
Cyp2b10 (control liver)	2-fold NP	3-fold NP	85.889	169.663	105.84	221.773	128.635	242.13	59.5059	156.886
ncRNA_inter_Chr7_5998 (TCPOBOP liver)			1.23	1.44	2.71	3.95	2.86	5.29	5.18	10.09
Cyp2b10 (TCPOBOP liver)	2-fold NP	3-fold NP	7217.46	7469.82	7833.4	11951.1	7769.69	9637.14	4429.42	5127.49
