# Supplementary material for: Global analysis of expression, maturation and subcellular localization of mouse liver transcriptome identifies novel sex-biased and TCPOBOP-responsive long non-coding RNAs
Source: BMC Genomics. 2021 Mar 24;22:212. doi: 10.1186/s12864-021-07478-5 (PMC7992343; doi:10.1186/s12864-021-07478-5)
Supplement: Supplementary file 10 — Additional file 10. File S2. Exon Collapsed GTF. [file 12864_2021_7478_MOESM10_ESM.xlsx]

## Sheet: FileS2_ExonCollapsed_GFT
chr1	.	exon	3204563	3207049	.	-	.	gene_id Xkr4; transcript_id NM_001011874; gene_name Xkr4;
chr1	.	exon	3206103	3206105	.	-	.	gene_id Xkr4; transcript_id NM_001011874; gene_name Xkr4;
chr1	.	exon	3206106	3207049	.	-	.	gene_id Xkr4; transcript_id NM_001011874; gene_name Xkr4;
chr1	.	exon	3411783	3411982	.	-	.	gene_id Xkr4; transcript_id NM_001011874; gene_name Xkr4;
chr1	.	exon	3411783	3411982	.	-	.	gene_id Xkr4; transcript_id NM_001011874; gene_name Xkr4;
chr1	.	exon	3660633	3661429	.	-	.	gene_id Xkr4; transcript_id NM_001011874; gene_name Xkr4;
chr1	.	exon	3660633	3661579	.	-	.	gene_id Xkr4; transcript_id NM_001011874; gene_name Xkr4;
chr1	.	exon	3661427	3661429	.	-	.	gene_id Xkr4; transcript_id NM_001011874; gene_name Xkr4;
chr1	.	exon	4280927	4283093	.	-	.	gene_id Rp1; transcript_id NM_001195662; gene_name Rp1;
chr1	.	exon	4283062	4283064	.	-	.	gene_id Rp1; transcript_id NM_001195662; gene_name Rp1;
chr1	.	exon	4283065	4283093	.	-	.	gene_id Rp1; transcript_id NM_001195662; gene_name Rp1;
chr1	.	exon	4333588	4340172	.	-	.	gene_id Rp1; transcript_id NM_011283; gene_name Rp1;
chr1	.	exon	4334681	4334683	.	-	.	gene_id Rp1; transcript_id NM_011283; gene_name Rp1;
chr1	.	exon	4334684	4340172	.	-	.	gene_id Rp1; transcript_id NM_011283; gene_name Rp1;
chr1	.	exon	4341991	4342162	.	-	.	gene_id Rp1; transcript_id NM_001195662; gene_name Rp1;
chr1	.	exon	4341991	4342162	.	-	.	gene_id Rp1; transcript_id NM_001195662; gene_name Rp1;
chr1	.	exon	4341991	4342162	.	-	.	gene_id Rp1; transcript_id NM_011283; gene_name Rp1;
chr1	.	exon	4341991	4342162	.	-	.	gene_id Rp1; transcript_id NM_011283; gene_name Rp1;
chr1	.	exon	4342283	4342918	.	-	.	gene_id Rp1; transcript_id NM_001195662; gene_name Rp1;
chr1	.	exon	4342283	4342918	.	-	.	gene_id Rp1; transcript_id NM_001195662; gene_name Rp1;
chr1	.	exon	4342283	4342918	.	-	.	gene_id Rp1; transcript_id NM_011283; gene_name Rp1;
chr1	.	exon	4342283	4342906	.	-	.	gene_id Rp1; transcript_id NM_011283; gene_name Rp1;
chr1	.	exon	4342904	4342906	.	-	.	gene_id Rp1; transcript_id NM_011283; gene_name Rp1;
chr1	.	exon	4350281	4350395	.	-	.	gene_id Rp1; transcript_id NM_011283; gene_name Rp1;
chr1	.	exon	4399251	4399268	.	-	.	gene_id Rp1; transcript_id NM_001195662; gene_name Rp1;
chr1	.	exon	4399251	4399322	.	-	.	gene_id Rp1; transcript_id NM_001195662; gene_name Rp1;
chr1	.	exon	4399266	4399268	.	-	.	gene_id Rp1; transcript_id NM_001195662; gene_name Rp1;
chr1	.	exon	4460813	4461406	.	-	.	gene_id ncRNA_inter_chr1_1; transcript_id ncRNA_inter_chr1_1; exon_number 1
chr1	.	exon	4468981	4469367	.	-	.	gene_id ncRNA_inter_chr1_2; transcript_id ncRNA_inter_chr1_2; exon_number 1
chr1	.	exon	4481009	4482749	.	-	.	gene_id Sox17; transcript_id NM_001289464; gene_name Sox17;
chr1	.	exon	4481009	4482749	.	-	.	gene_id Sox17; transcript_id NM_001289465; gene_name Sox17;
chr1	.	exon	4481009	4482749	.	-	.	gene_id Sox17; transcript_id NM_001289466; gene_name Sox17;
chr1	.	exon	4481009	4482749	.	-	.	gene_id Sox17; transcript_id NM_001289467; gene_name Sox17;
chr1	.	exon	4481009	4482749	.	-	.	gene_id Sox17; transcript_id NM_011441; gene_name Sox17;
chr1	.	exon	4481797	4481799	.	-	.	gene_id Sox17; transcript_id NM_001289464; gene_name Sox17;
chr1	.	exon	4481797	4481799	.	-	.	gene_id Sox17; transcript_id NM_001289465; gene_name Sox17;
chr1	.	exon	4481797	4481799	.	-	.	gene_id Sox17; transcript_id NM_001289466; gene_name Sox17;
chr1	.	exon	4481797	4481799	.	-	.	gene_id Sox17; transcript_id NM_001289467; gene_name Sox17;
chr1	.	exon	4481797	4481799	.	-	.	gene_id Sox17; transcript_id NM_011441; gene_name Sox17;
chr1	.	exon	4481800	4482749	.	-	.	gene_id Sox17; transcript_id NM_001289464; gene_name Sox17;
chr1	.	exon	4481800	4482749	.	-	.	gene_id Sox17; transcript_id NM_001289465; gene_name Sox17;
chr1	.	exon	4481800	4482749	.	-	.	gene_id Sox17; transcript_id NM_001289466; gene_name Sox17;
chr1	.	exon	4481800	4482672	.	-	.	gene_id Sox17; transcript_id NM_001289467; gene_name Sox17;
chr1	.	exon	4481800	4482749	.	-	.	gene_id Sox17; transcript_id NM_011441; gene_name Sox17;
chr1	.	exon	4482670	4482672	.	-	.	gene_id Sox17; transcript_id NM_001289467; gene_name Sox17;
chr1	.	exon	4483181	4483487	.	-	.	gene_id Sox17; transcript_id NM_001289464; gene_name Sox17;
chr1	.	exon	4483181	4483571	.	-	.	gene_id Sox17; transcript_id NM_001289464; gene_name Sox17;
chr1	.	exon	4483181	4483547	.	-	.	gene_id Sox17; transcript_id NM_011441; gene_name Sox17;
chr1	.	exon	4483181	4483487	.	-	.	gene_id Sox17; transcript_id NM_011441; gene_name Sox17;
chr1	.	exon	4483485	4483487	.	-	.	gene_id Sox17; transcript_id NM_001289464; gene_name Sox17;
chr1	.	exon	4483485	4483487	.	-	.	gene_id Sox17; transcript_id NM_011441; gene_name Sox17;
chr1	.	exon	4483853	4483944	.	-	.	gene_id Sox17; transcript_id NM_001289464; gene_name Sox17;
chr1	.	exon	4483853	4483944	.	-	.	gene_id Sox17; transcript_id NM_001289465; gene_name Sox17;
chr1	.	exon	4483853	4483944	.	-	.	gene_id Sox17; transcript_id NM_001289465; gene_name Sox17;
chr1	.	exon	4483853	4483944	.	-	.	gene_id Sox17; transcript_id NM_001289466; gene_name Sox17;
chr1	.	exon	4483853	4483944	.	-	.	gene_id Sox17; transcript_id NM_001289466; gene_name Sox17;
chr1	.	exon	4483853	4483944	.	-	.	gene_id Sox17; transcript_id NM_001289467; gene_name Sox17;
chr1	.	exon	4483853	4483944	.	-	.	gene_id Sox17; transcript_id NM_011441; gene_name Sox17;
chr1	.	exon	4485217	4486023	.	-	.	gene_id Sox17; transcript_id NM_001289465; gene_name Sox17;
chr1	.	exon	4485217	4485236	.	-	.	gene_id Sox17; transcript_id NM_001289465; gene_name Sox17;
chr1	.	exon	4485217	4485236	.	-	.	gene_id Sox17; transcript_id NM_001289466; gene_name Sox17;
chr1	.	exon	4485217	4485279	.	-	.	gene_id Sox17; transcript_id NM_001289466; gene_name Sox17;
chr1	.	exon	4485217	4486023	.	-	.	gene_id Sox17; transcript_id NM_011441; gene_name Sox17;
chr1	.	exon	4485234	4485236	.	-	.	gene_id Sox17; transcript_id NM_001289465; gene_name Sox17;
chr1	.	exon	4485234	4485236	.	-	.	gene_id Sox17; transcript_id NM_001289466; gene_name Sox17;
chr1	.	exon	4486372	4487435	.	-	.	gene_id Sox17; transcript_id NM_001289464; gene_name Sox17;
chr1	.	exon	4486372	4487435	.	-	.	gene_id Sox17; transcript_id NM_001289465; gene_name Sox17;
chr1	.	exon	4486372	4487435	.	-	.	gene_id Sox17; transcript_id NM_001289466; gene_name Sox17;
chr1	.	exon	4486372	4487435	.	-	.	gene_id Sox17; transcript_id NM_001289467; gene_name Sox17;
chr1	.	exon	4486372	4487435	.	-	.	gene_id Sox17; transcript_id NM_011441; gene_name Sox17;
chr1	.	exon	4490360	4491087	.	+	.	gene_id ncRNA_inter_chr1_3; transcript_id ncRNA_inter_chr1_3; exon_number 1
chr1	.	exon	4512606	4513688	.	+	.	gene_id ncRNA_inter_chr1_4; transcript_id ncRNA_inter_chr1_4; exon_number 1
chr1	.	exon	4713941	4714286	.	-	.	gene_id ncRNA_inter_chr1_5; transcript_id ncRNA_inter_chr1_5; exon_number 1
chr1	.	exon	4727583	4728529	.	-	.	gene_id ncRNA_inter_chr1_6; transcript_id ncRNA_inter_chr1_6; exon_number 1
chr1	.	exon	4728665	4730034	.	-	.	gene_id ncRNA_inter_chr1_7; transcript_id ncRNA_inter_chr1_7; exon_number 1
chr1	.	exon	4731462	4732175	.	-	.	gene_id ncRNA_inter_chr1_8; transcript_id ncRNA_inter_chr1_8; exon_number 1
chr1	.	exon	4733075	4734267	.	-	.	gene_id ncRNA_inter_chr1_9; transcript_id ncRNA_inter_chr1_9; exon_number 1
chr1	.	exon	4734600	4735561	.	-	.	gene_id ncRNA_inter_chr1_10; transcript_id ncRNA_inter_chr1_10; exon_number 1
chr1	.	exon	4736541	4737971	.	-	.	gene_id ncRNA_inter_chr1_11; transcript_id ncRNA_inter_chr1_11; exon_number 1
chr1	.	exon	4751546	4752320	.	-	.	gene_id ncRNA_inter_chr1_12; transcript_id ncRNA_inter_chr1_12; exon_number 1
chr1	.	exon	4752937	4753862	.	-	.	gene_id ncRNA_inter_chr1_13; transcript_id ncRNA_inter_chr1_13; exon_number 1
chr1	.	exon	4763279	4766882	.	-	.	gene_id Mrpl15; transcript_id NM_001177658; gene_name Mrpl15;
chr1	.	exon	4763279	4764597	.	-	.	gene_id Mrpl15; transcript_id NM_025300; gene_name Mrpl15;
chr1	.	exon	4763279	4764597	.	-	.	gene_id Mrpl15; transcript_id NR_033530; gene_name Mrpl15;
chr1	.	exon	4764533	4764535	.	-	.	gene_id Mrpl15; transcript_id NM_025300; gene_name Mrpl15;
chr1	.	exon	4764536	4764597	.	-	.	gene_id Mrpl15; transcript_id NM_025300; gene_name Mrpl15;
chr1	.	exon	4766545	4766547	.	-	.	gene_id Mrpl15; transcript_id NM_001177658; gene_name Mrpl15;
chr1	.	exon	4766548	4766882	.	-	.	gene_id Mrpl15; transcript_id NM_001177658; gene_name Mrpl15;
chr1	.	exon	4767606	4767729	.	-	.	gene_id Mrpl15; transcript_id NM_001177658; gene_name Mrpl15;
chr1	.	exon	4767606	4767729	.	-	.	gene_id Mrpl15; transcript_id NM_001177658; gene_name Mrpl15;
chr1	.	exon	4767606	4767729	.	-	.	gene_id Mrpl15; transcript_id NM_025300; gene_name Mrpl15;
chr1	.	exon	4767606	4767729	.	-	.	gene_id Mrpl15; transcript_id NM_025300; gene_name Mrpl15;
chr1	.	exon	4767606	4767729	.	-	.	gene_id Mrpl15; transcript_id NR_033530; gene_name Mrpl15;
chr1	.	exon	4772649	4772814	.	-	.	gene_id Mrpl15; transcript_id NM_001177658; gene_name Mrpl15;
chr1	.	exon	4772649	4772814	.	-	.	gene_id Mrpl15; transcript_id NM_001177658; gene_name Mrpl15;
chr1	.	exon	4772649	4772814	.	-	.	gene_id Mrpl15; transcript_id NM_025300; gene_name Mrpl15;
chr1	.	exon	4772649	4772814	.	-	.	gene_id Mrpl15; transcript_id NM_025300; gene_name Mrpl15;
chr1	.	exon	4772649	4772814	.	-	.	gene_id Mrpl15; transcript_id NR_033530; gene_name Mrpl15;
chr1	.	exon	4774032	4774186	.	-	.	gene_id Mrpl15; transcript_id NM_001177658; gene_name Mrpl15;
chr1	.	exon	4774032	4774186	.	-	.	gene_id Mrpl15; transcript_id NM_001177658; gene_name Mrpl15;
chr1	.	exon	4774032	4774186	.	-	.	gene_id Mrpl15; transcript_id NM_025300; gene_name Mrpl15;
chr1	.	exon	4774032	4774186	.	-	.	gene_id Mrpl15; transcript_id NM_025300; gene_name Mrpl15;
chr1	.	exon	4775654	4775807	.	-	.	gene_id Mrpl15; transcript_id NM_001177658; gene_name Mrpl15;
chr1	.	exon	4775654	4775758	.	-	.	gene_id Mrpl15; transcript_id NM_001177658; gene_name Mrpl15;
chr1	.	exon	4775654	4775807	.	-	.	gene_id Mrpl15; transcript_id NM_025300; gene_name Mrpl15;
chr1	.	exon	4775654	4775758	.	-	.	gene_id Mrpl15; transcript_id NM_025300; gene_name Mrpl15;
chr1	.	exon	4775654	4775807	.	-	.	gene_id Mrpl15; transcript_id NR_033530; gene_name Mrpl15;
chr1	.	exon	4775756	4775758	.	-	.	gene_id Mrpl15; transcript_id NM_001177658; gene_name Mrpl15;
chr1	.	exon	4775756	4775758	.	-	.	gene_id Mrpl15; transcript_id NM_025300; gene_name Mrpl15;
chr1	.	exon	4775876	4776690	.	+	.	gene_id ncRNA_inter_chr1_14; transcript_id ncRNA_inter_chr1_14; exon_number 1
chr1	.	exon	4797974	4798063	.	+	.	gene_id Lypla1; transcript_id NM_008866; gene_name Lypla1;
chr1	.	exon	4797995	4798063	.	+	.	gene_id Lypla1; transcript_id NM_008866; gene_name Lypla1;
chr1	.	exon	4797995	4797997	.	+	.	gene_id Lypla1; transcript_id NM_008866; gene_name Lypla1;
chr1	.	exon	4798536	4798567	.	+	.	gene_id Lypla1; transcript_id NM_008866; gene_name Lypla1;
chr1	.	exon	4798536	4798567	.	+	.	gene_id Lypla1; transcript_id NM_008866; gene_name Lypla1;
chr1	.	exon	4818665	4818730	.	+	.	gene_id Lypla1; transcript_id NM_008866; gene_name Lypla1;
chr1	.	exon	4818665	4818730	.	+	.	gene_id Lypla1; transcript_id NM_008866; gene_name Lypla1;
chr1	.	exon	4820349	4820396	.	+	.	gene_id Lypla1; transcript_id NM_008866; gene_name Lypla1;
chr1	.	exon	4820349	4820396	.	+	.	gene_id Lypla1; transcript_id NM_008866; gene_name Lypla1;
chr1	.	exon	4822392	4822462	.	+	.	gene_id Lypla1; transcript_id NM_008866; gene_name Lypla1;
chr1	.	exon	4822392	4822462	.	+	.	gene_id Lypla1; transcript_id NM_008866; gene_name Lypla1;
chr1	.	exon	4827082	4827155	.	+	.	gene_id Lypla1; transcript_id NM_008866; gene_name Lypla1;
chr1	.	exon	4827082	4827155	.	+	.	gene_id Lypla1; transcript_id NM_008866; gene_name Lypla1;
chr1	.	exon	4829468	4829569	.	+	.	gene_id Lypla1; transcript_id NM_008866; gene_name Lypla1;
chr1	.	exon	4829468	4829569	.	+	.	gene_id Lypla1; transcript_id NM_008866; gene_name Lypla1;
chr1	.	exon	4831037	4831213	.	+	.	gene_id Lypla1; transcript_id NM_008866; gene_name Lypla1;
chr1	.	exon	4831037	4831213	.	+	.	gene_id Lypla1; transcript_id NM_008866; gene_name Lypla1;
chr1	.	exon	4835044	4835094	.	+	.	gene_id Lypla1; transcript_id NM_008866; gene_name Lypla1;
chr1	.	exon	4835044	4836816	.	+	.	gene_id Lypla1; transcript_id NM_008866; gene_name Lypla1;
chr1	.	exon	4835095	4835097	.	+	.	gene_id Lypla1; transcript_id NM_008866; gene_name Lypla1;
chr1	.	exon	4839498	4843316	.	+	.	gene_id ncRNA_inter_chr1_15; transcript_id ncRNA_inter_chr1_15; exon_number 1
chr1	.	exon	4843445	4846817	.	+	.	gene_id ncRNA_inter_chr1_16; transcript_id ncRNA_inter_chr1_16; exon_number 1
chr1	.	exon	4847775	4848057	.	+	.	gene_id Tcea1; transcript_id NM_001159750; gene_name Tcea1;
chr1	.	exon	4847775	4848057	.	+	.	gene_id Tcea1; transcript_id NM_011541; gene_name Tcea1;
chr1	.	exon	4847995	4847997	.	+	.	gene_id Tcea1; transcript_id NM_001159750; gene_name Tcea1;
chr1	.	exon	4847995	4848057	.	+	.	gene_id Tcea1; transcript_id NM_001159750; gene_name Tcea1;
chr1	.	exon	4847995	4847997	.	+	.	gene_id Tcea1; transcript_id NM_011541; gene_name Tcea1;
chr1	.	exon	4847995	4848057	.	+	.	gene_id Tcea1; transcript_id NM_011541; gene_name Tcea1;
chr1	.	exon	4848409	4848584	.	+	.	gene_id Tcea1; transcript_id NM_001159751; gene_name Tcea1;
chr1	.	exon	4848489	4848584	.	+	.	gene_id Tcea1; transcript_id NM_001159751; gene_name Tcea1;
chr1	.	exon	4848489	4848491	.	+	.	gene_id Tcea1; transcript_id NM_001159751; gene_name Tcea1;
chr1	.	exon	4857551	4857613	.	+	.	gene_id Tcea1; transcript_id NM_001159750; gene_name Tcea1;
chr1	.	exon	4857551	4857613	.	+	.	gene_id Tcea1; transcript_id NM_001159750; gene_name Tcea1;
chr1	.	exon	4857551	4857613	.	+	.	gene_id Tcea1; transcript_id NM_001159751; gene_name Tcea1;
chr1	.	exon	4857551	4857613	.	+	.	gene_id Tcea1; transcript_id NM_001159751; gene_name Tcea1;
chr1	.	exon	4857551	4857613	.	+	.	gene_id Tcea1; transcript_id NM_011541; gene_name Tcea1;
chr1	.	exon	4857551	4857613	.	+	.	gene_id Tcea1; transcript_id NM_011541; gene_name Tcea1;
chr1	.	exon	4868108	4868213	.	+	.	gene_id Tcea1; transcript_id NM_001159750; gene_name Tcea1;
chr1	.	exon	4868108	4868213	.	+	.	gene_id Tcea1; transcript_id NM_001159750; gene_name Tcea1;
chr1	.	exon	4868108	4868213	.	+	.	gene_id Tcea1; transcript_id NM_001159751; gene_name Tcea1;
chr1	.	exon	4868108	4868213	.	+	.	gene_id Tcea1; transcript_id NM_001159751; gene_name Tcea1;
chr1	.	exon	4868108	4868213	.	+	.	gene_id Tcea1; transcript_id NM_011541; gene_name Tcea1;
chr1	.	exon	4868108	4868213	.	+	.	gene_id Tcea1; transcript_id NM_011541; gene_name Tcea1;
chr1	.	exon	4876825	4876912	.	+	.	gene_id Tcea1; transcript_id NM_001159750; gene_name Tcea1;
chr1	.	exon	4876825	4876912	.	+	.	gene_id Tcea1; transcript_id NM_001159750; gene_name Tcea1;
chr1	.	exon	4876825	4876912	.	+	.	gene_id Tcea1; transcript_id NM_001159751; gene_name Tcea1;
chr1	.	exon	4876825	4876912	.	+	.	gene_id Tcea1; transcript_id NM_001159751; gene_name Tcea1;
chr1	.	exon	4876825	4876912	.	+	.	gene_id Tcea1; transcript_id NM_011541; gene_name Tcea1;
chr1	.	exon	4876825	4876912	.	+	.	gene_id Tcea1; transcript_id NM_011541; gene_name Tcea1;
chr1	.	exon	4879538	4879683	.	+	.	gene_id Tcea1; transcript_id NM_001159751; gene_name Tcea1;
chr1	.	exon	4879538	4879683	.	+	.	gene_id Tcea1; transcript_id NM_001159751; gene_name Tcea1;
chr1	.	exon	4879538	4879683	.	+	.	gene_id Tcea1; transcript_id NM_011541; gene_name Tcea1;
chr1	.	exon	4879538	4879683	.	+	.	gene_id Tcea1; transcript_id NM_011541; gene_name Tcea1;
chr1	.	exon	4879541	4879683	.	+	.	gene_id Tcea1; transcript_id NM_001159750; gene_name Tcea1;
chr1	.	exon	4879541	4879683	.	+	.	gene_id Tcea1; transcript_id NM_001159750; gene_name Tcea1;
chr1	.	exon	4880821	4880877	.	+	.	gene_id Tcea1; transcript_id NM_001159750; gene_name Tcea1;
chr1	.	exon	4880821	4880877	.	+	.	gene_id Tcea1; transcript_id NM_001159750; gene_name Tcea1;
chr1	.	exon	4880821	4880877	.	+	.	gene_id Tcea1; transcript_id NM_001159751; gene_name Tcea1;
chr1	.	exon	4880821	4880877	.	+	.	gene_id Tcea1; transcript_id NM_001159751; gene_name Tcea1;
chr1	.	exon	4880821	4880877	.	+	.	gene_id Tcea1; transcript_id NM_011541; gene_name Tcea1;
chr1	.	exon	4880821	4880877	.	+	.	gene_id Tcea1; transcript_id NM_011541; gene_name Tcea1;
chr1	.	exon	4881996	4882150	.	+	.	gene_id Tcea1; transcript_id NM_001159750; gene_name Tcea1;
chr1	.	exon	4881996	4882150	.	+	.	gene_id Tcea1; transcript_id NM_001159750; gene_name Tcea1;
chr1	.	exon	4881996	4882150	.	+	.	gene_id Tcea1; transcript_id NM_001159751; gene_name Tcea1;
chr1	.	exon	4881996	4882150	.	+	.	gene_id Tcea1; transcript_id NM_001159751; gene_name Tcea1;
chr1	.	exon	4881996	4882150	.	+	.	gene_id Tcea1; transcript_id NM_011541; gene_name Tcea1;
chr1	.	exon	4881996	4882150	.	+	.	gene_id Tcea1; transcript_id NM_011541; gene_name Tcea1;
chr1	.	exon	4883498	4883644	.	+	.	gene_id Tcea1; transcript_id NM_001159750; gene_name Tcea1;
chr1	.	exon	4883498	4883644	.	+	.	gene_id Tcea1; transcript_id NM_001159750; gene_name Tcea1;
chr1	.	exon	4883498	4883644	.	+	.	gene_id Tcea1; transcript_id NM_001159751; gene_name Tcea1;
chr1	.	exon	4883498	4883644	.	+	.	gene_id Tcea1; transcript_id NM_001159751; gene_name Tcea1;
chr1	.	exon	4883498	4883644	.	+	.	gene_id Tcea1; transcript_id NM_011541; gene_name Tcea1;
chr1	.	exon	4883498	4883644	.	+	.	gene_id Tcea1; transcript_id NM_011541; gene_name Tcea1;
chr1	.	exon	4885015	4885086	.	+	.	gene_id Tcea1; transcript_id NM_001159750; gene_name Tcea1;
chr1	.	exon	4885015	4885086	.	+	.	gene_id Tcea1; transcript_id NM_001159750; gene_name Tcea1;
chr1	.	exon	4885015	4885086	.	+	.	gene_id Tcea1; transcript_id NM_001159751; gene_name Tcea1;
chr1	.	exon	4885015	4885086	.	+	.	gene_id Tcea1; transcript_id NM_001159751; gene_name Tcea1;
chr1	.	exon	4885015	4885086	.	+	.	gene_id Tcea1; transcript_id NM_011541; gene_name Tcea1;
chr1	.	exon	4885015	4885086	.	+	.	gene_id Tcea1; transcript_id NM_011541; gene_name Tcea1;
chr1	.	exon	4886437	4886442	.	+	.	gene_id Tcea1; transcript_id NM_001159750; gene_name Tcea1;
chr1	.	exon	4886437	4887990	.	+	.	gene_id Tcea1; transcript_id NM_001159750; gene_name Tcea1;
chr1	.	exon	4886437	4886442	.	+	.	gene_id Tcea1; transcript_id NM_001159751; gene_name Tcea1;
chr1	.	exon	4886437	4887990	.	+	.	gene_id Tcea1; transcript_id NM_001159751; gene_name Tcea1;
chr1	.	exon	4886437	4886442	.	+	.	gene_id Tcea1; transcript_id NM_011541; gene_name Tcea1;
chr1	.	exon	4886437	4887990	.	+	.	gene_id Tcea1; transcript_id NM_011541; gene_name Tcea1;
chr1	.	exon	4886443	4886445	.	+	.	gene_id Tcea1; transcript_id NM_001159750; gene_name Tcea1;
chr1	.	exon	4886443	4886445	.	+	.	gene_id Tcea1; transcript_id NM_001159751; gene_name Tcea1;
chr1	.	exon	4886443	4886445	.	+	.	gene_id Tcea1; transcript_id NM_011541; gene_name Tcea1;
chr1	.	exon	4888127	4890022	.	-	.	gene_id ncRNA_inter_chr1_17; transcript_id ncRNA_inter_chr1_17; exon_number 1
chr1	.	exon	4899657	4900743	.	-	.	gene_id Rgs20; transcript_id NM_001177795; gene_name Rgs20;
chr1	.	exon	4899657	4900743	.	-	.	gene_id Rgs20; transcript_id NM_001290372; gene_name Rgs20;
chr1	.	exon	4899657	4900743	.	-	.	gene_id Rgs20; transcript_id NM_021374; gene_name Rgs20;
chr1	.	exon	4900555	4900557	.	-	.	gene_id Rgs20; transcript_id NM_001177795; gene_name Rgs20;
chr1	.	exon	4900555	4900557	.	-	.	gene_id Rgs20; transcript_id NM_001290372; gene_name Rgs20;
chr1	.	exon	4900555	4900557	.	-	.	gene_id Rgs20; transcript_id NM_021374; gene_name Rgs20;
chr1	.	exon	4900558	4900743	.	-	.	gene_id Rgs20; transcript_id NM_001177795; gene_name Rgs20;
chr1	.	exon	4900558	4900743	.	-	.	gene_id Rgs20; transcript_id NM_001290372; gene_name Rgs20;
chr1	.	exon	4900558	4900743	.	-	.	gene_id Rgs20; transcript_id NM_021374; gene_name Rgs20;
chr1	.	exon	4902395	4902629	.	-	.	gene_id Rgs20; transcript_id NM_001177795; gene_name Rgs20;
chr1	.	exon	4902395	4902629	.	-	.	gene_id Rgs20; transcript_id NM_001177795; gene_name Rgs20;
chr1	.	exon	4902395	4902629	.	-	.	gene_id Rgs20; transcript_id NM_001290372; gene_name Rgs20;
chr1	.	exon	4902395	4902629	.	-	.	gene_id Rgs20; transcript_id NM_001290372; gene_name Rgs20;
chr1	.	exon	4902395	4902629	.	-	.	gene_id Rgs20; transcript_id NM_021374; gene_name Rgs20;
chr1	.	exon	4902395	4902629	.	-	.	gene_id Rgs20; transcript_id NM_021374; gene_name Rgs20;
chr1	.	exon	4906978	4907061	.	-	.	gene_id Rgs20; transcript_id NM_001177795; gene_name Rgs20;
chr1	.	exon	4906978	4907061	.	-	.	gene_id Rgs20; transcript_id NM_001177795; gene_name Rgs20;
chr1	.	exon	4906978	4907061	.	-	.	gene_id Rgs20; transcript_id NM_001290372; gene_name Rgs20;
chr1	.	exon	4906978	4907061	.	-	.	gene_id Rgs20; transcript_id NM_001290372; gene_name Rgs20;
chr1	.	exon	4906978	4907061	.	-	.	gene_id Rgs20; transcript_id NM_021374; gene_name Rgs20;
chr1	.	exon	4906978	4907061	.	-	.	gene_id Rgs20; transcript_id NM_021374; gene_name Rgs20;
chr1	.	exon	4913928	4914070	.	-	.	gene_id Rgs20; transcript_id NM_001177795; gene_name Rgs20;
chr1	.	exon	4913928	4914070	.	-	.	gene_id Rgs20; transcript_id NM_001177795; gene_name Rgs20;
chr1	.	exon	4913928	4914046	.	-	.	gene_id Rgs20; transcript_id NM_001290372; gene_name Rgs20;
chr1	.	exon	4913928	4914070	.	-	.	gene_id Rgs20; transcript_id NM_001290372; gene_name Rgs20;
chr1	.	exon	4913928	4914070	.	-	.	gene_id Rgs20; transcript_id NM_021374; gene_name Rgs20;
chr1	.	exon	4913928	4914070	.	-	.	gene_id Rgs20; transcript_id NM_021374; gene_name Rgs20;
chr1	.	exon	4914044	4914046	.	-	.	gene_id Rgs20; transcript_id NM_001290372; gene_name Rgs20;
chr1	.	exon	4993729	4996256	.	+	.	gene_id ncRNA_as_chr1_18; transcript_id ncRNA_as_chr1_18; exon_number 1
chr1	.	exon	5008657	5008815	.	-	.	gene_id Rgs20; transcript_id NM_001290372; gene_name Rgs20;
chr1	.	exon	5009392	5009460	.	-	.	gene_id Rgs20; transcript_id NM_021374; gene_name Rgs20;
chr1	.	exon	5009392	5009620	.	-	.	gene_id Rgs20; transcript_id NM_021374; gene_name Rgs20;
chr1	.	exon	5009458	5009460	.	-	.	gene_id Rgs20; transcript_id NM_021374; gene_name Rgs20;
chr1	.	exon	5010819	5011118	.	-	.	gene_id Rgs20; transcript_id NM_001177795; gene_name Rgs20;
chr1	.	exon	5010819	5011118	.	-	.	gene_id Rgs20; transcript_id NM_001177795; gene_name Rgs20;
chr1	.	exon	5060091	5060366	.	-	.	gene_id Rgs20; transcript_id NM_001177795; gene_name Rgs20;
chr1	.	exon	5060091	5060258	.	-	.	gene_id Rgs20; transcript_id NM_001177795; gene_name Rgs20;
chr1	.	exon	5060256	5060258	.	-	.	gene_id Rgs20; transcript_id NM_001177795; gene_name Rgs20;
chr1	.	exon	5073254	5073359	.	+	.	gene_id Atp6v1h; transcript_id NM_133826; gene_name Atp6v1h;
chr1	.	exon	5074498	5074644	.	+	.	gene_id Atp6v1h; transcript_id NM_133826; gene_name Atp6v1h;
chr1	.	exon	5074532	5074644	.	+	.	gene_id Atp6v1h; transcript_id NM_133826; gene_name Atp6v1h;
chr1	.	exon	5074532	5074534	.	+	.	gene_id Atp6v1h; transcript_id NM_133826; gene_name Atp6v1h;
chr1	.	exon	5079090	5079192	.	+	.	gene_id Atp6v1h; transcript_id NM_133826; gene_name Atp6v1h;
chr1	.	exon	5079090	5079192	.	+	.	gene_id Atp6v1h; transcript_id NM_133826; gene_name Atp6v1h;
chr1	.	exon	5083444	5083533	.	+	.	gene_id Atp6v1h; transcript_id NM_133826; gene_name Atp6v1h;
chr1	.	exon	5083444	5083533	.	+	.	gene_id Atp6v1h; transcript_id NM_133826; gene_name Atp6v1h;
chr1	.	exon	5085696	5085809	.	+	.	gene_id Atp6v1h; transcript_id NM_133826; gene_name Atp6v1h;
chr1	.	exon	5085696	5085809	.	+	.	gene_id Atp6v1h; transcript_id NM_133826; gene_name Atp6v1h;
chr1	.	exon	5088110	5088214	.	+	.	gene_id Atp6v1h; transcript_id NM_133826; gene_name Atp6v1h;
chr1	.	exon	5088110	5088214	.	+	.	gene_id Atp6v1h; transcript_id NM_133826; gene_name Atp6v1h;
chr1	.	exon	5091151	5091204	.	+	.	gene_id Atp6v1h; transcript_id NM_133826; gene_name Atp6v1h;
chr1	.	exon	5091151	5091204	.	+	.	gene_id Atp6v1h; transcript_id NM_133826; gene_name Atp6v1h;
chr1	.	exon	5107471	5107568	.	+	.	gene_id Atp6v1h; transcript_id NM_133826; gene_name Atp6v1h;
chr1	.	exon	5107471	5107568	.	+	.	gene_id Atp6v1h; transcript_id NM_133826; gene_name Atp6v1h;
chr1	.	exon	5114358	5114550	.	+	.	gene_id Atp6v1h; transcript_id NM_133826; gene_name Atp6v1h;
chr1	.	exon	5114358	5114550	.	+	.	gene_id Atp6v1h; transcript_id NM_133826; gene_name Atp6v1h;
chr1	.	exon	5123165	5123343	.	+	.	gene_id Atp6v1h; transcript_id NM_133826; gene_name Atp6v1h;
chr1	.	exon	5123165	5123343	.	+	.	gene_id Atp6v1h; transcript_id NM_133826; gene_name Atp6v1h;
chr1	.	exon	5125893	5126018	.	+	.	gene_id Atp6v1h; transcript_id NM_133826; gene_name Atp6v1h;
chr1	.	exon	5125893	5126018	.	+	.	gene_id Atp6v1h; transcript_id NM_133826; gene_name Atp6v1h;
chr1	.	exon	5133831	5133932	.	+	.	gene_id Atp6v1h; transcript_id NM_133826; gene_name Atp6v1h;
chr1	.	exon	5133831	5133932	.	+	.	gene_id Atp6v1h; transcript_id NM_133826; gene_name Atp6v1h;
chr1	.	exon	5140029	5140142	.	+	.	gene_id Atp6v1h; transcript_id NM_133826; gene_name Atp6v1h;
chr1	.	exon	5140029	5140142	.	+	.	gene_id Atp6v1h; transcript_id NM_133826; gene_name Atp6v1h;
chr1	.	exon	5152186	5152630	.	+	.	gene_id Atp6v1h; transcript_id NM_133826; gene_name Atp6v1h;
chr1	.	exon	5152186	5152243	.	+	.	gene_id Atp6v1h; transcript_id NM_133826; gene_name Atp6v1h;
chr1	.	exon	5152244	5152246	.	+	.	gene_id Atp6v1h; transcript_id NM_133826; gene_name Atp6v1h;
chr1	.	exon	5578574	5578744	.	+	.	gene_id Oprk1; transcript_id NM_001204371; gene_name Oprk1;
chr1	.	exon	5578574	5578744	.	+	.	gene_id Oprk1; transcript_id NM_011011; gene_name Oprk1;
chr1	.	exon	5579086	5579386	.	+	.	gene_id Oprk1; transcript_id NM_001204371; gene_name Oprk1;
chr1	.	exon	5579116	5579386	.	+	.	gene_id Oprk1; transcript_id NM_011011; gene_name Oprk1;
chr1	.	exon	5579130	5579386	.	+	.	gene_id Oprk1; transcript_id NM_001204371; gene_name Oprk1;
chr1	.	exon	5579130	5579132	.	+	.	gene_id Oprk1; transcript_id NM_001204371; gene_name Oprk1;
chr1	.	exon	5579130	5579132	.	+	.	gene_id Oprk1; transcript_id NM_011011; gene_name Oprk1;
chr1	.	exon	5579130	5579386	.	+	.	gene_id Oprk1; transcript_id NM_011011; gene_name Oprk1;
chr1	.	exon	5588671	5589023	.	+	.	gene_id Oprk1; transcript_id NM_001204371; gene_name Oprk1;
chr1	.	exon	5588671	5589023	.	+	.	gene_id Oprk1; transcript_id NM_001204371; gene_name Oprk1;
chr1	.	exon	5588671	5589023	.	+	.	gene_id Oprk1; transcript_id NM_011011; gene_name Oprk1;
chr1	.	exon	5588671	5589023	.	+	.	gene_id Oprk1; transcript_id NM_011011; gene_name Oprk1;
chr1	.	exon	5592333	5592862	.	+	.	gene_id Oprk1; transcript_id NM_001204371; gene_name Oprk1;
chr1	.	exon	5592333	5596214	.	+	.	gene_id Oprk1; transcript_id NM_001204371; gene_name Oprk1;
chr1	.	exon	5592333	5596214	.	+	.	gene_id Oprk1; transcript_id NM_011011; gene_name Oprk1;
chr1	.	exon	5592333	5592862	.	+	.	gene_id Oprk1; transcript_id NM_011011; gene_name Oprk1;
chr1	.	exon	5592863	5592865	.	+	.	gene_id Oprk1; transcript_id NM_001204371; gene_name Oprk1;
chr1	.	exon	5592863	5592865	.	+	.	gene_id Oprk1; transcript_id NM_011011; gene_name Oprk1;
chr1	.	exon	5903788	5907479	.	-	.	gene_id Npbwr1; transcript_id NM_010342; gene_name Npbwr1;
chr1	.	exon	5906385	5906387	.	-	.	gene_id Npbwr1; transcript_id NM_010342; gene_name Npbwr1;
chr1	.	exon	5906388	5907374	.	-	.	gene_id Npbwr1; transcript_id NM_010342; gene_name Npbwr1;
chr1	.	exon	5907372	5907374	.	-	.	gene_id Npbwr1; transcript_id NM_010342; gene_name Npbwr1;
chr1	.	exon	6194278	6203428	.	-	.	gene_id ncRNA_as_chr1_19; transcript_id ncRNA_as_chr1_19_1; exon_number 1
chr1	.	exon	6194278	6204772	.	-	.	gene_id ncRNA_as_chr1_19; transcript_id ncRNA_as_chr1_19_2; exon_number 1
chr1	.	exon	6204314	6204645	.	-	.	gene_id ncRNA_as_chr1_19; transcript_id ncRNA_as_chr1_19_1; exon_number 2
chr1	.	exon	6204743	6205038	.	+	.	gene_id Rb1cc1; transcript_id NM_009826; gene_name Rb1cc1;
chr1	.	exon	6218021	6218130	.	+	.	gene_id Rb1cc1; transcript_id NM_009826; gene_name Rb1cc1;
chr1	.	exon	6220040	6220154	.	+	.	gene_id Rb1cc1; transcript_id NM_009826; gene_name Rb1cc1;
chr1	.	exon	6220084	6220154	.	+	.	gene_id Rb1cc1; transcript_id NM_009826; gene_name Rb1cc1;
chr1	.	exon	6220084	6220086	.	+	.	gene_id Rb1cc1; transcript_id NM_009826; gene_name Rb1cc1;
chr1	.	exon	6224042	6224168	.	+	.	gene_id Rb1cc1; transcript_id NM_009826; gene_name Rb1cc1;
chr1	.	exon	6224042	6224168	.	+	.	gene_id Rb1cc1; transcript_id NM_009826; gene_name Rb1cc1;
chr1	.	exon	6224310	6224480	.	+	.	gene_id Rb1cc1; transcript_id NM_009826; gene_name Rb1cc1;
chr1	.	exon	6224310	6224480	.	+	.	gene_id Rb1cc1; transcript_id NM_009826; gene_name Rb1cc1;
chr1	.	exon	6228343	6228545	.	+	.	gene_id Rb1cc1; transcript_id NM_009826; gene_name Rb1cc1;
chr1	.	exon	6228343	6228545	.	+	.	gene_id Rb1cc1; transcript_id NM_009826; gene_name Rb1cc1;
chr1	.	exon	6230033	6230459	.	+	.	gene_id Rb1cc1; transcript_id NM_009826; gene_name Rb1cc1;
chr1	.	exon	6230033	6230459	.	+	.	gene_id Rb1cc1; transcript_id NM_009826; gene_name Rb1cc1;
chr1	.	exon	6234186	6234356	.	+	.	gene_id Rb1cc1; transcript_id NM_009826; gene_name Rb1cc1;
chr1	.	exon	6234186	6234356	.	+	.	gene_id Rb1cc1; transcript_id NM_009826; gene_name Rb1cc1;
chr1	.	exon	6234876	6235060	.	+	.	gene_id Rb1cc1; transcript_id NM_009826; gene_name Rb1cc1;
chr1	.	exon	6234876	6235060	.	+	.	gene_id Rb1cc1; transcript_id NM_009826; gene_name Rb1cc1;
chr1	.	exon	6235239	6235425	.	+	.	gene_id Rb1cc1; transcript_id NM_009826; gene_name Rb1cc1;
chr1	.	exon	6235239	6235425	.	+	.	gene_id Rb1cc1; transcript_id NM_009826; gene_name Rb1cc1;
chr1	.	exon	6235506	6235587	.	+	.	gene_id Rb1cc1; transcript_id NM_009826; gene_name Rb1cc1;
chr1	.	exon	6235506	6235587	.	+	.	gene_id Rb1cc1; transcript_id NM_009826; gene_name Rb1cc1;
chr1	.	exon	6235679	6235740	.	+	.	gene_id Rb1cc1; transcript_id NM_009826; gene_name Rb1cc1;
chr1	.	exon	6235679	6235740	.	+	.	gene_id Rb1cc1; transcript_id NM_009826; gene_name Rb1cc1;
chr1	.	exon	6237787	6237890	.	+	.	gene_id Rb1cc1; transcript_id NM_009826; gene_name Rb1cc1;
chr1	.	exon	6237787	6237890	.	+	.	gene_id Rb1cc1; transcript_id NM_009826; gene_name Rb1cc1;
chr1	.	exon	6238147	6238273	.	+	.	gene_id Rb1cc1; transcript_id NM_009826; gene_name Rb1cc1;
chr1	.	exon	6238147	6238273	.	+	.	gene_id Rb1cc1; transcript_id NM_009826; gene_name Rb1cc1;
chr1	.	exon	6238357	6240248	.	+	.	gene_id Rb1cc1; transcript_id NM_009826; gene_name Rb1cc1;
chr1	.	exon	6238357	6240248	.	+	.	gene_id Rb1cc1; transcript_id NM_009826; gene_name Rb1cc1;
chr1	.	exon	6251011	6251176	.	+	.	gene_id Rb1cc1; transcript_id NM_009826; gene_name Rb1cc1;
chr1	.	exon	6251011	6251176	.	+	.	gene_id Rb1cc1; transcript_id NM_009826; gene_name Rb1cc1;
chr1	.	exon	6252915	6253023	.	+	.	gene_id Rb1cc1; transcript_id NM_009826; gene_name Rb1cc1;
chr1	.	exon	6252915	6253023	.	+	.	gene_id Rb1cc1; transcript_id NM_009826; gene_name Rb1cc1;
chr1	.	exon	6253105	6253345	.	+	.	gene_id Rb1cc1; transcript_id NM_009826; gene_name Rb1cc1;
chr1	.	exon	6253105	6253345	.	+	.	gene_id Rb1cc1; transcript_id NM_009826; gene_name Rb1cc1;
chr1	.	exon	6254623	6254671	.	+	.	gene_id Rb1cc1; transcript_id NM_009826; gene_name Rb1cc1;
chr1	.	exon	6254623	6254671	.	+	.	gene_id Rb1cc1; transcript_id NM_009826; gene_name Rb1cc1;
chr1	.	exon	6255655	6255702	.	+	.	gene_id Rb1cc1; transcript_id NM_009826; gene_name Rb1cc1;
chr1	.	exon	6255655	6255702	.	+	.	gene_id Rb1cc1; transcript_id NM_009826; gene_name Rb1cc1;
chr1	.	exon	6258779	6258837	.	+	.	gene_id Rb1cc1; transcript_id NM_009826; gene_name Rb1cc1;
chr1	.	exon	6258779	6258837	.	+	.	gene_id Rb1cc1; transcript_id NM_009826; gene_name Rb1cc1;
chr1	.	exon	6260772	6260908	.	+	.	gene_id Rb1cc1; transcript_id NM_009826; gene_name Rb1cc1;
chr1	.	exon	6260772	6260908	.	+	.	gene_id Rb1cc1; transcript_id NM_009826; gene_name Rb1cc1;
chr1	.	exon	6262782	6262852	.	+	.	gene_id Rb1cc1; transcript_id NM_009826; gene_name Rb1cc1;
chr1	.	exon	6262782	6262852	.	+	.	gene_id Rb1cc1; transcript_id NM_009826; gene_name Rb1cc1;
chr1	.	exon	6264279	6264353	.	+	.	gene_id Rb1cc1; transcript_id NM_009826; gene_name Rb1cc1;
chr1	.	exon	6264279	6266185	.	+	.	gene_id Rb1cc1; transcript_id NM_009826; gene_name Rb1cc1;
chr1	.	exon	6264354	6264356	.	+	.	gene_id Rb1cc1; transcript_id NM_009826; gene_name Rb1cc1;
chr1	.	exon	6349412	6349595	.	+	.	gene_id Fam150a; transcript_id NM_001195732; gene_name Fam150a;
chr1	.	exon	6349412	6349414	.	+	.	gene_id Fam150a; transcript_id NM_001195732; gene_name Fam150a;
chr1	.	exon	6349412	6349595	.	+	.	gene_id Fam150a; transcript_id NM_001195732; gene_name Fam150a;
chr1	.	exon	6378654	6378707	.	+	.	gene_id Fam150a; transcript_id NM_001195732; gene_name Fam150a;
chr1	.	exon	6378654	6378707	.	+	.	gene_id Fam150a; transcript_id NM_001195732; gene_name Fam150a;
chr1	.	exon	6379521	6379601	.	+	.	gene_id Fam150a; transcript_id NM_001195732; gene_name Fam150a;
chr1	.	exon	6379521	6379601	.	+	.	gene_id Fam150a; transcript_id NM_001195732; gene_name Fam150a;
chr1	.	exon	6381121	6381197	.	+	.	gene_id Fam150a; transcript_id NM_001195732; gene_name Fam150a;
chr1	.	exon	6381121	6381182	.	+	.	gene_id Fam150a; transcript_id NM_001195732; gene_name Fam150a;
chr1	.	exon	6381183	6381185	.	+	.	gene_id Fam150a; transcript_id NM_001195732; gene_name Fam150a;
chr1	.	exon	6384351	6384812	.	+	.	gene_id Fam150a; transcript_id NM_001195732; gene_name Fam150a;
chr1	.	exon	6477312	6477486	.	+	.	gene_id St18; transcript_id NM_001244692; gene_name St18;
chr1	.	exon	6477312	6477486	.	+	.	gene_id St18; transcript_id NM_001244693; gene_name St18;
chr1	.	exon	6477699	6477822	.	+	.	gene_id St18; transcript_id NM_001244692; gene_name St18;
chr1	.	exon	6477699	6477822	.	+	.	gene_id St18; transcript_id NM_001244693; gene_name St18;
chr1	.	exon	6720132	6720321	.	+	.	gene_id St18; transcript_id NM_173868; gene_name St18;
chr1	.	exon	6720132	6720321	.	+	.	gene_id St18; transcript_id NR_045188; gene_name St18;
chr1	.	exon	6720132	6720321	.	+	.	gene_id St18; transcript_id NR_045189; gene_name St18;
chr1	.	exon	6727661	6727738	.	+	.	gene_id St18; transcript_id NM_001244692; gene_name St18;
chr1	.	exon	6727661	6727738	.	+	.	gene_id St18; transcript_id NR_045188; gene_name St18;
chr1	.	exon	6742377	6742449	.	+	.	gene_id St18; transcript_id NR_045188; gene_name St18;
chr1	.	exon	6742377	6742449	.	+	.	gene_id St18; transcript_id NR_045189; gene_name St18;
chr1	.	exon	6743075	6743117	.	+	.	gene_id St18; transcript_id NM_001244692; gene_name St18;
chr1	.	exon	6743075	6743117	.	+	.	gene_id St18; transcript_id NM_001244693; gene_name St18;
chr1	.	exon	6743075	6743117	.	+	.	gene_id St18; transcript_id NM_173868; gene_name St18;
chr1	.	exon	6743075	6743117	.	+	.	gene_id St18; transcript_id NR_045188; gene_name St18;
chr1	.	exon	6743075	6743117	.	+	.	gene_id St18; transcript_id NR_045189; gene_name St18;
chr1	.	exon	6758979	6759033	.	+	.	gene_id St18; transcript_id NM_001244692; gene_name St18;
chr1	.	exon	6758979	6759033	.	+	.	gene_id St18; transcript_id NM_001244692; gene_name St18;
chr1	.	exon	6758979	6758981	.	+	.	gene_id St18; transcript_id NM_001244692; gene_name St18;
chr1	.	exon	6758979	6759033	.	+	.	gene_id St18; transcript_id NM_001244693; gene_name St18;
chr1	.	exon	6758979	6758981	.	+	.	gene_id St18; transcript_id NM_001244693; gene_name St18;
chr1	.	exon	6758979	6759033	.	+	.	gene_id St18; transcript_id NM_001244693; gene_name St18;
chr1	.	exon	6758979	6759033	.	+	.	gene_id St18; transcript_id NM_173868; gene_name St18;
chr1	.	exon	6758979	6758981	.	+	.	gene_id St18; transcript_id NM_173868; gene_name St18;
chr1	.	exon	6758979	6759033	.	+	.	gene_id St18; transcript_id NM_173868; gene_name St18;
chr1	.	exon	6758979	6759033	.	+	.	gene_id St18; transcript_id NR_045188; gene_name St18;
chr1	.	exon	6758979	6759033	.	+	.	gene_id St18; transcript_id NR_045189; gene_name St18;
chr1	.	exon	6761025	6761055	.	+	.	gene_id St18; transcript_id NM_001244692; gene_name St18;
chr1	.	exon	6761025	6761055	.	+	.	gene_id St18; transcript_id NM_001244692; gene_name St18;
chr1	.	exon	6761025	6761055	.	+	.	gene_id St18; transcript_id NM_001244693; gene_name St18;
chr1	.	exon	6761025	6761055	.	+	.	gene_id St18; transcript_id NM_001244693; gene_name St18;
chr1	.	exon	6761025	6761055	.	+	.	gene_id St18; transcript_id NM_173868; gene_name St18;
chr1	.	exon	6761025	6761055	.	+	.	gene_id St18; transcript_id NM_173868; gene_name St18;
chr1	.	exon	6761025	6761055	.	+	.	gene_id St18; transcript_id NR_045188; gene_name St18;
chr1	.	exon	6761025	6761055	.	+	.	gene_id St18; transcript_id NR_045189; gene_name St18;
chr1	.	exon	6785467	6785657	.	+	.	gene_id St18; transcript_id NM_001244692; gene_name St18;
chr1	.	exon	6785467	6785657	.	+	.	gene_id St18; transcript_id NM_001244692; gene_name St18;
chr1	.	exon	6785467	6785657	.	+	.	gene_id St18; transcript_id NM_001244693; gene_name St18;
chr1	.	exon	6785467	6785657	.	+	.	gene_id St18; transcript_id NM_001244693; gene_name St18;
chr1	.	exon	6785467	6785657	.	+	.	gene_id St18; transcript_id NM_173868; gene_name St18;
chr1	.	exon	6785467	6785657	.	+	.	gene_id St18; transcript_id NM_173868; gene_name St18;
chr1	.	exon	6785467	6785657	.	+	.	gene_id St18; transcript_id NR_045188; gene_name St18;
chr1	.	exon	6785467	6785657	.	+	.	gene_id St18; transcript_id NR_045189; gene_name St18;
chr1	.	exon	6792401	6793186	.	+	.	gene_id St18; transcript_id NM_001244692; gene_name St18;
chr1	.	exon	6792401	6793186	.	+	.	gene_id St18; transcript_id NM_001244692; gene_name St18;
chr1	.	exon	6792401	6793186	.	+	.	gene_id St18; transcript_id NM_001244693; gene_name St18;
chr1	.	exon	6792401	6793186	.	+	.	gene_id St18; transcript_id NM_001244693; gene_name St18;
chr1	.	exon	6792401	6793186	.	+	.	gene_id St18; transcript_id NM_173868; gene_name St18;
chr1	.	exon	6792401	6793186	.	+	.	gene_id St18; transcript_id NM_173868; gene_name St18;
chr1	.	exon	6792401	6793186	.	+	.	gene_id St18; transcript_id NR_045188; gene_name St18;
chr1	.	exon	6792401	6793186	.	+	.	gene_id St18; transcript_id NR_045189; gene_name St18;
chr1	.	exon	6797624	6797758	.	+	.	gene_id St18; transcript_id NM_001244692; gene_name St18;
chr1	.	exon	6797624	6797758	.	+	.	gene_id St18; transcript_id NM_001244692; gene_name St18;
chr1	.	exon	6797624	6797758	.	+	.	gene_id St18; transcript_id NM_001244693; gene_name St18;
chr1	.	exon	6797624	6797758	.	+	.	gene_id St18; transcript_id NM_001244693; gene_name St18;
chr1	.	exon	6797624	6797758	.	+	.	gene_id St18; transcript_id NM_173868; gene_name St18;
chr1	.	exon	6797624	6797758	.	+	.	gene_id St18; transcript_id NM_173868; gene_name St18;
chr1	.	exon	6797624	6797758	.	+	.	gene_id St18; transcript_id NR_045188; gene_name St18;
chr1	.	exon	6797624	6797758	.	+	.	gene_id St18; transcript_id NR_045189; gene_name St18;
chr1	.	exon	6799358	6799448	.	+	.	gene_id St18; transcript_id NM_001244692; gene_name St18;
chr1	.	exon	6799358	6799448	.	+	.	gene_id St18; transcript_id NM_001244692; gene_name St18;
chr1	.	exon	6799358	6799448	.	+	.	gene_id St18; transcript_id NM_001244693; gene_name St18;
chr1	.	exon	6799358	6799448	.	+	.	gene_id St18; transcript_id NM_001244693; gene_name St18;
chr1	.	exon	6799358	6799448	.	+	.	gene_id St18; transcript_id NM_173868; gene_name St18;
chr1	.	exon	6799358	6799448	.	+	.	gene_id St18; transcript_id NM_173868; gene_name St18;
chr1	.	exon	6799358	6799448	.	+	.	gene_id St18; transcript_id NR_045188; gene_name St18;
chr1	.	exon	6799358	6799448	.	+	.	gene_id St18; transcript_id NR_045189; gene_name St18;
chr1	.	exon	6800655	6800759	.	+	.	gene_id St18; transcript_id NM_001244692; gene_name St18;
chr1	.	exon	6800655	6800759	.	+	.	gene_id St18; transcript_id NM_001244692; gene_name St18;
chr1	.	exon	6800655	6800759	.	+	.	gene_id St18; transcript_id NM_001244693; gene_name St18;
chr1	.	exon	6800655	6800759	.	+	.	gene_id St18; transcript_id NM_001244693; gene_name St18;
chr1	.	exon	6800655	6800759	.	+	.	gene_id St18; transcript_id NM_173868; gene_name St18;
chr1	.	exon	6800655	6800759	.	+	.	gene_id St18; transcript_id NM_173868; gene_name St18;
chr1	.	exon	6800655	6800759	.	+	.	gene_id St18; transcript_id NR_045188; gene_name St18;
chr1	.	exon	6800655	6800759	.	+	.	gene_id St18; transcript_id NR_045189; gene_name St18;
chr1	.	exon	6807684	6807877	.	+	.	gene_id St18; transcript_id NM_001244692; gene_name St18;
chr1	.	exon	6807684	6807877	.	+	.	gene_id St18; transcript_id NM_001244692; gene_name St18;
chr1	.	exon	6807684	6807877	.	+	.	gene_id St18; transcript_id NM_001244693; gene_name St18;
chr1	.	exon	6807684	6807877	.	+	.	gene_id St18; transcript_id NM_001244693; gene_name St18;
chr1	.	exon	6807684	6807877	.	+	.	gene_id St18; transcript_id NM_173868; gene_name St18;
chr1	.	exon	6807684	6807877	.	+	.	gene_id St18; transcript_id NM_173868; gene_name St18;
chr1	.	exon	6807684	6807877	.	+	.	gene_id St18; transcript_id NR_045188; gene_name St18;
chr1	.	exon	6807684	6807877	.	+	.	gene_id St18; transcript_id NR_045189; gene_name St18;
chr1	.	exon	6810015	6810226	.	+	.	gene_id St18; transcript_id NM_001244692; gene_name St18;
chr1	.	exon	6810015	6810226	.	+	.	gene_id St18; transcript_id NM_001244692; gene_name St18;
chr1	.	exon	6810015	6810226	.	+	.	gene_id St18; transcript_id NM_001244693; gene_name St18;
chr1	.	exon	6810015	6810226	.	+	.	gene_id St18; transcript_id NM_001244693; gene_name St18;
chr1	.	exon	6810015	6810226	.	+	.	gene_id St18; transcript_id NM_173868; gene_name St18;
chr1	.	exon	6810015	6810226	.	+	.	gene_id St18; transcript_id NM_173868; gene_name St18;
chr1	.	exon	6810015	6810226	.	+	.	gene_id St18; transcript_id NR_045188; gene_name St18;
chr1	.	exon	6810015	6810226	.	+	.	gene_id St18; transcript_id NR_045189; gene_name St18;
chr1	.	exon	6817857	6818102	.	+	.	gene_id St18; transcript_id NM_001244692; gene_name St18;
chr1	.	exon	6817857	6818102	.	+	.	gene_id St18; transcript_id NM_001244692; gene_name St18;
chr1	.	exon	6817857	6818102	.	+	.	gene_id St18; transcript_id NM_001244693; gene_name St18;
chr1	.	exon	6817857	6818102	.	+	.	gene_id St18; transcript_id NM_001244693; gene_name St18;
chr1	.	exon	6817857	6818102	.	+	.	gene_id St18; transcript_id NM_173868; gene_name St18;
chr1	.	exon	6817857	6818102	.	+	.	gene_id St18; transcript_id NM_173868; gene_name St18;
chr1	.	exon	6817857	6818102	.	+	.	gene_id St18; transcript_id NR_045188; gene_name St18;
chr1	.	exon	6817857	6818102	.	+	.	gene_id St18; transcript_id NR_045189; gene_name St18;
chr1	.	exon	6823644	6823759	.	+	.	gene_id St18; transcript_id NM_001244692; gene_name St18;
chr1	.	exon	6823644	6823759	.	+	.	gene_id St18; transcript_id NM_001244692; gene_name St18;
chr1	.	exon	6823644	6823759	.	+	.	gene_id St18; transcript_id NM_001244693; gene_name St18;
chr1	.	exon	6823644	6823759	.	+	.	gene_id St18; transcript_id NM_001244693; gene_name St18;
chr1	.	exon	6823644	6823759	.	+	.	gene_id St18; transcript_id NM_173868; gene_name St18;
chr1	.	exon	6823644	6823759	.	+	.	gene_id St18; transcript_id NM_173868; gene_name St18;
chr1	.	exon	6823644	6823759	.	+	.	gene_id St18; transcript_id NR_045188; gene_name St18;
chr1	.	exon	6823644	6823759	.	+	.	gene_id St18; transcript_id NR_045189; gene_name St18;
chr1	.	exon	6832220	6832282	.	+	.	gene_id St18; transcript_id NM_001244692; gene_name St18;
chr1	.	exon	6832220	6832282	.	+	.	gene_id St18; transcript_id NM_001244692; gene_name St18;
chr1	.	exon	6832220	6832282	.	+	.	gene_id St18; transcript_id NM_001244693; gene_name St18;
chr1	.	exon	6832220	6832282	.	+	.	gene_id St18; transcript_id NM_001244693; gene_name St18;
chr1	.	exon	6832220	6832282	.	+	.	gene_id St18; transcript_id NM_173868; gene_name St18;
chr1	.	exon	6832220	6832282	.	+	.	gene_id St18; transcript_id NM_173868; gene_name St18;
chr1	.	exon	6832220	6832282	.	+	.	gene_id St18; transcript_id NR_045188; gene_name St18;
chr1	.	exon	6832220	6832282	.	+	.	gene_id St18; transcript_id NR_045189; gene_name St18;
chr1	.	exon	6832954	6833022	.	+	.	gene_id St18; transcript_id NM_001244692; gene_name St18;
chr1	.	exon	6832954	6833022	.	+	.	gene_id St18; transcript_id NM_001244692; gene_name St18;
chr1	.	exon	6832954	6833022	.	+	.	gene_id St18; transcript_id NM_001244693; gene_name St18;
chr1	.	exon	6832954	6833022	.	+	.	gene_id St18; transcript_id NM_001244693; gene_name St18;
chr1	.	exon	6832954	6833022	.	+	.	gene_id St18; transcript_id NM_173868; gene_name St18;
chr1	.	exon	6832954	6833022	.	+	.	gene_id St18; transcript_id NM_173868; gene_name St18;
chr1	.	exon	6832954	6833022	.	+	.	gene_id St18; transcript_id NR_045188; gene_name St18;
chr1	.	exon	6832954	6833022	.	+	.	gene_id St18; transcript_id NR_045189; gene_name St18;
chr1	.	exon	6834202	6834264	.	+	.	gene_id St18; transcript_id NM_001244692; gene_name St18;
chr1	.	exon	6834202	6834264	.	+	.	gene_id St18; transcript_id NM_001244692; gene_name St18;
chr1	.	exon	6834202	6834264	.	+	.	gene_id St18; transcript_id NM_001244693; gene_name St18;
chr1	.	exon	6834202	6834264	.	+	.	gene_id St18; transcript_id NM_001244693; gene_name St18;
chr1	.	exon	6834202	6834264	.	+	.	gene_id St18; transcript_id NM_173868; gene_name St18;
chr1	.	exon	6834202	6834264	.	+	.	gene_id St18; transcript_id NM_173868; gene_name St18;
chr1	.	exon	6834202	6834264	.	+	.	gene_id St18; transcript_id NR_045188; gene_name St18;
chr1	.	exon	6834202	6834264	.	+	.	gene_id St18; transcript_id NR_045189; gene_name St18;
chr1	.	exon	6834372	6834452	.	+	.	gene_id St18; transcript_id NM_001244692; gene_name St18;
chr1	.	exon	6834372	6834452	.	+	.	gene_id St18; transcript_id NM_001244692; gene_name St18;
chr1	.	exon	6834372	6834452	.	+	.	gene_id St18; transcript_id NM_001244693; gene_name St18;
chr1	.	exon	6834372	6834452	.	+	.	gene_id St18; transcript_id NM_001244693; gene_name St18;
chr1	.	exon	6834372	6834452	.	+	.	gene_id St18; transcript_id NM_173868; gene_name St18;
chr1	.	exon	6834372	6834452	.	+	.	gene_id St18; transcript_id NM_173868; gene_name St18;
chr1	.	exon	6834372	6834452	.	+	.	gene_id St18; transcript_id NR_045188; gene_name St18;
chr1	.	exon	6834372	6834452	.	+	.	gene_id St18; transcript_id NR_045189; gene_name St18;
chr1	.	exon	6835652	6835873	.	+	.	gene_id St18; transcript_id NM_001244692; gene_name St18;
chr1	.	exon	6835652	6835873	.	+	.	gene_id St18; transcript_id NM_001244692; gene_name St18;
chr1	.	exon	6835652	6835873	.	+	.	gene_id St18; transcript_id NM_001244693; gene_name St18;
chr1	.	exon	6835652	6835873	.	+	.	gene_id St18; transcript_id NM_001244693; gene_name St18;
chr1	.	exon	6835652	6835873	.	+	.	gene_id St18; transcript_id NM_173868; gene_name St18;
chr1	.	exon	6835652	6835873	.	+	.	gene_id St18; transcript_id NM_173868; gene_name St18;
chr1	.	exon	6835652	6835873	.	+	.	gene_id St18; transcript_id NR_045188; gene_name St18;
chr1	.	exon	6835652	6835873	.	+	.	gene_id St18; transcript_id NR_045189; gene_name St18;
chr1	.	exon	6838988	6839076	.	+	.	gene_id St18; transcript_id NM_001244692; gene_name St18;
chr1	.	exon	6838988	6839076	.	+	.	gene_id St18; transcript_id NM_001244692; gene_name St18;
chr1	.	exon	6838988	6839076	.	+	.	gene_id St18; transcript_id NM_001244693; gene_name St18;
chr1	.	exon	6838988	6839076	.	+	.	gene_id St18; transcript_id NM_001244693; gene_name St18;
chr1	.	exon	6838988	6839076	.	+	.	gene_id St18; transcript_id NM_173868; gene_name St18;
chr1	.	exon	6838988	6839076	.	+	.	gene_id St18; transcript_id NM_173868; gene_name St18;
chr1	.	exon	6838988	6839076	.	+	.	gene_id St18; transcript_id NR_045188; gene_name St18;
chr1	.	exon	6838988	6839076	.	+	.	gene_id St18; transcript_id NR_045189; gene_name St18;
chr1	.	exon	6845450	6845553	.	+	.	gene_id St18; transcript_id NM_001244692; gene_name St18;
chr1	.	exon	6845450	6845553	.	+	.	gene_id St18; transcript_id NM_001244692; gene_name St18;
chr1	.	exon	6845450	6845553	.	+	.	gene_id St18; transcript_id NM_001244693; gene_name St18;
chr1	.	exon	6845450	6845553	.	+	.	gene_id St18; transcript_id NM_001244693; gene_name St18;
chr1	.	exon	6845450	6845553	.	+	.	gene_id St18; transcript_id NM_173868; gene_name St18;
chr1	.	exon	6845450	6845553	.	+	.	gene_id St18; transcript_id NM_173868; gene_name St18;
chr1	.	exon	6845450	6845553	.	+	.	gene_id St18; transcript_id NR_045188; gene_name St18;
chr1	.	exon	6845450	6845553	.	+	.	gene_id St18; transcript_id NR_045189; gene_name St18;
chr1	.	exon	6847381	6847524	.	+	.	gene_id St18; transcript_id NM_001244692; gene_name St18;
chr1	.	exon	6847381	6847524	.	+	.	gene_id St18; transcript_id NM_001244692; gene_name St18;
chr1	.	exon	6847381	6847524	.	+	.	gene_id St18; transcript_id NM_001244693; gene_name St18;
chr1	.	exon	6847381	6847524	.	+	.	gene_id St18; transcript_id NM_001244693; gene_name St18;
chr1	.	exon	6847381	6847524	.	+	.	gene_id St18; transcript_id NM_173868; gene_name St18;
chr1	.	exon	6847381	6847524	.	+	.	gene_id St18; transcript_id NM_173868; gene_name St18;
chr1	.	exon	6847381	6847524	.	+	.	gene_id St18; transcript_id NR_045188; gene_name St18;
chr1	.	exon	6847381	6847524	.	+	.	gene_id St18; transcript_id NR_045189; gene_name St18;
chr1	.	exon	6848541	6851021	.	+	.	gene_id St18; transcript_id NM_001244692; gene_name St18;
chr1	.	exon	6848541	6848678	.	+	.	gene_id St18; transcript_id NM_001244692; gene_name St18;
chr1	.	exon	6848541	6848678	.	+	.	gene_id St18; transcript_id NM_001244693; gene_name St18;
chr1	.	exon	6848541	6851021	.	+	.	gene_id St18; transcript_id NM_001244693; gene_name St18;
chr1	.	exon	6848541	6851021	.	+	.	gene_id St18; transcript_id NM_173868; gene_name St18;
chr1	.	exon	6848541	6848678	.	+	.	gene_id St18; transcript_id NM_173868; gene_name St18;
chr1	.	exon	6848541	6851021	.	+	.	gene_id St18; transcript_id NR_045188; gene_name St18;
chr1	.	exon	6848541	6851021	.	+	.	gene_id St18; transcript_id NR_045189; gene_name St18;
chr1	.	exon	6848679	6848681	.	+	.	gene_id St18; transcript_id NM_001244692; gene_name St18;
chr1	.	exon	6848679	6848681	.	+	.	gene_id St18; transcript_id NM_001244693; gene_name St18;
chr1	.	exon	6848679	6848681	.	+	.	gene_id St18; transcript_id NM_173868; gene_name St18;
chr1	.	exon	7078443	7078850	.	-	.	gene_id ncRNA_inter_chr1_20; transcript_id ncRNA_inter_chr1_20; exon_number 1
chr1	.	exon	7079001	7079297	.	+	.	gene_id Pcmtd1; transcript_id NM_183028; gene_name Pcmtd1;
chr1	.	exon	7110275	7110696	.	+	.	gene_id Pcmtd1; transcript_id NM_183028; gene_name Pcmtd1;
chr1	.	exon	7110390	7110392	.	+	.	gene_id Pcmtd1; transcript_id NM_183028; gene_name Pcmtd1;
chr1	.	exon	7110390	7110696	.	+	.	gene_id Pcmtd1; transcript_id NM_183028; gene_name Pcmtd1;
chr1	.	exon	7137718	7137820	.	+	.	gene_id Pcmtd1; transcript_id NM_183028; gene_name Pcmtd1;
chr1	.	exon	7137718	7137820	.	+	.	gene_id Pcmtd1; transcript_id NM_183028; gene_name Pcmtd1;
chr1	.	exon	7150973	7151144	.	+	.	gene_id Pcmtd1; transcript_id NM_183028; gene_name Pcmtd1;
chr1	.	exon	7150973	7151144	.	+	.	gene_id Pcmtd1; transcript_id NM_183028; gene_name Pcmtd1;
chr1	.	exon	7153329	7153452	.	+	.	gene_id Pcmtd1; transcript_id NM_183028; gene_name Pcmtd1;
chr1	.	exon	7153329	7153452	.	+	.	gene_id Pcmtd1; transcript_id NM_183028; gene_name Pcmtd1;
chr1	.	exon	7159596	7159960	.	+	.	gene_id Pcmtd1; transcript_id NM_183028; gene_name Pcmtd1;
chr1	.	exon	7159596	7163709	.	+	.	gene_id Pcmtd1; transcript_id NM_183028; gene_name Pcmtd1;
chr1	.	exon	7159961	7159963	.	+	.	gene_id Pcmtd1; transcript_id NM_183028; gene_name Pcmtd1;
chr1	.	exon	7167969	7167978	.	-	.	gene_id ncRNA_inter_chr1_21; transcript_id ncRNA_inter_chr1_21; exon_number 1
chr1	.	exon	7168092	7168257	.	-	.	gene_id ncRNA_inter_chr1_21; transcript_id ncRNA_inter_chr1_21; exon_number 2
chr1	.	exon	7168346	7168353	.	-	.	gene_id ncRNA_inter_chr1_21; transcript_id ncRNA_inter_chr1_21; exon_number 3
chr1	.	exon	7301488	7301823	.	+	.	gene_id ncRNA_inter_chr1_22; transcript_id ncRNA_inter_chr1_22; exon_number 1
chr1	.	exon	7306580	7307665	.	+	.	gene_id ncRNA_inter_chr1_23; transcript_id ncRNA_inter_chr1_23; exon_number 1
chr1	.	exon	7346894	7348189	.	-	.	gene_id ncRNA_inter_chr1_24; transcript_id ncRNA_inter_chr1_24; exon_number 1
chr1	.	exon	7350072	7351682	.	-	.	gene_id ncRNA_inter_chr1_25; transcript_id ncRNA_inter_chr1_25; exon_number 1
chr1	.	exon	7364637	7365879	.	-	.	gene_id ncRNA_inter_chr1_26; transcript_id ncRNA_inter_chr1_26; exon_number 1
chr1	.	exon	7370023	7370549	.	-	.	gene_id ncRNA_inter_chr1_27; transcript_id ncRNA_inter_chr1_27; exon_number 1
chr1	.	exon	7377207	7377577	.	-	.	gene_id ncRNA_inter_chr1_28; transcript_id ncRNA_inter_chr1_28; exon_number 1
chr1	.	exon	8326422	8328337	.	-	.	gene_id ncRNA_inter_chr1_29; transcript_id ncRNA_inter_chr1_29; exon_number 1
chr1	.	exon	8337097	8338165	.	-	.	gene_id ncRNA_inter_chr1_30; transcript_id ncRNA_inter_chr1_30; exon_number 1
chr1	.	exon	8341555	8345023	.	-	.	gene_id ncRNA_inter_chr1_31; transcript_id ncRNA_inter_chr1_31; exon_number 1
chr1	.	exon	8349820	8353714	.	-	.	gene_id Sntg1; transcript_id NM_001290390; gene_name Sntg1;
chr1	.	exon	8349820	8353714	.	-	.	gene_id Sntg1; transcript_id NM_001290392; gene_name Sntg1;
chr1	.	exon	8349820	8353714	.	-	.	gene_id Sntg1; transcript_id NM_001290393; gene_name Sntg1;
chr1	.	exon	8349820	8353714	.	-	.	gene_id Sntg1; transcript_id NM_027671; gene_name Sntg1;
chr1	.	exon	8353556	8353558	.	-	.	gene_id Sntg1; transcript_id NM_001290390; gene_name Sntg1;
chr1	.	exon	8353556	8353558	.	-	.	gene_id Sntg1; transcript_id NM_001290392; gene_name Sntg1;
chr1	.	exon	8353556	8353558	.	-	.	gene_id Sntg1; transcript_id NM_001290393; gene_name Sntg1;
chr1	.	exon	8353556	8353558	.	-	.	gene_id Sntg1; transcript_id NM_027671; gene_name Sntg1;
chr1	.	exon	8353559	8353714	.	-	.	gene_id Sntg1; transcript_id NM_001290390; gene_name Sntg1;
chr1	.	exon	8353559	8353714	.	-	.	gene_id Sntg1; transcript_id NM_001290392; gene_name Sntg1;
chr1	.	exon	8353559	8353714	.	-	.	gene_id Sntg1; transcript_id NM_001290393; gene_name Sntg1;
chr1	.	exon	8353559	8353714	.	-	.	gene_id Sntg1; transcript_id NM_027671; gene_name Sntg1;
chr1	.	exon	8404284	8404394	.	-	.	gene_id Sntg1; transcript_id NM_001290390; gene_name Sntg1;
chr1	.	exon	8404284	8404394	.	-	.	gene_id Sntg1; transcript_id NM_001290390; gene_name Sntg1;
chr1	.	exon	8404284	8404394	.	-	.	gene_id Sntg1; transcript_id NM_001290392; gene_name Sntg1;
chr1	.	exon	8404284	8404394	.	-	.	gene_id Sntg1; transcript_id NM_001290392; gene_name Sntg1;
chr1	.	exon	8404284	8404394	.	-	.	gene_id Sntg1; transcript_id NM_001290393; gene_name Sntg1;
chr1	.	exon	8404284	8404394	.	-	.	gene_id Sntg1; transcript_id NM_001290393; gene_name Sntg1;
chr1	.	exon	8404284	8404394	.	-	.	gene_id Sntg1; transcript_id NM_027671; gene_name Sntg1;
chr1	.	exon	8404284	8404394	.	-	.	gene_id Sntg1; transcript_id NM_027671; gene_name Sntg1;
chr1	.	exon	8435108	8435200	.	-	.	gene_id Sntg1; transcript_id NM_001290390; gene_name Sntg1;
chr1	.	exon	8435108	8435200	.	-	.	gene_id Sntg1; transcript_id NM_001290390; gene_name Sntg1;
chr1	.	exon	8435108	8435200	.	-	.	gene_id Sntg1; transcript_id NM_001290392; gene_name Sntg1;
chr1	.	exon	8435108	8435200	.	-	.	gene_id Sntg1; transcript_id NM_001290392; gene_name Sntg1;
chr1	.	exon	8435108	8435200	.	-	.	gene_id Sntg1; transcript_id NM_001290393; gene_name Sntg1;
chr1	.	exon	8435108	8435200	.	-	.	gene_id Sntg1; transcript_id NM_001290393; gene_name Sntg1;
chr1	.	exon	8435108	8435200	.	-	.	gene_id Sntg1; transcript_id NM_027671; gene_name Sntg1;
chr1	.	exon	8435108	8435200	.	-	.	gene_id Sntg1; transcript_id NM_027671; gene_name Sntg1;
chr1	.	exon	8438061	8438213	.	-	.	gene_id Sntg1; transcript_id NM_001290390; gene_name Sntg1;
chr1	.	exon	8438061	8438213	.	-	.	gene_id Sntg1; transcript_id NM_001290390; gene_name Sntg1;
chr1	.	exon	8438061	8438213	.	-	.	gene_id Sntg1; transcript_id NM_001290392; gene_name Sntg1;
chr1	.	exon	8438061	8438213	.	-	.	gene_id Sntg1; transcript_id NM_001290392; gene_name Sntg1;
chr1	.	exon	8438061	8438213	.	-	.	gene_id Sntg1; transcript_id NM_001290393; gene_name Sntg1;
chr1	.	exon	8438061	8438213	.	-	.	gene_id Sntg1; transcript_id NM_001290393; gene_name Sntg1;
chr1	.	exon	8438061	8438213	.	-	.	gene_id Sntg1; transcript_id NM_027671; gene_name Sntg1;
chr1	.	exon	8438061	8438213	.	-	.	gene_id Sntg1; transcript_id NM_027671; gene_name Sntg1;
chr1	.	exon	8453475	8453546	.	-	.	gene_id Sntg1; transcript_id NM_001290390; gene_name Sntg1;
chr1	.	exon	8453475	8453546	.	-	.	gene_id Sntg1; transcript_id NM_001290390; gene_name Sntg1;
chr1	.	exon	8453475	8453546	.	-	.	gene_id Sntg1; transcript_id NM_001290392; gene_name Sntg1;
chr1	.	exon	8453475	8453546	.	-	.	gene_id Sntg1; transcript_id NM_001290392; gene_name Sntg1;
chr1	.	exon	8453475	8453546	.	-	.	gene_id Sntg1; transcript_id NM_001290393; gene_name Sntg1;
chr1	.	exon	8453475	8453546	.	-	.	gene_id Sntg1; transcript_id NM_001290393; gene_name Sntg1;
chr1	.	exon	8453475	8453546	.	-	.	gene_id Sntg1; transcript_id NM_027671; gene_name Sntg1;
chr1	.	exon	8453475	8453546	.	-	.	gene_id Sntg1; transcript_id NM_027671; gene_name Sntg1;
chr1	.	exon	8455518	8455634	.	-	.	gene_id Sntg1; transcript_id NM_001290390; gene_name Sntg1;
chr1	.	exon	8455518	8455634	.	-	.	gene_id Sntg1; transcript_id NM_001290390; gene_name Sntg1;
chr1	.	exon	8455518	8455634	.	-	.	gene_id Sntg1; transcript_id NM_001290392; gene_name Sntg1;
chr1	.	exon	8455518	8455634	.	-	.	gene_id Sntg1; transcript_id NM_001290392; gene_name Sntg1;
chr1	.	exon	8455518	8455634	.	-	.	gene_id Sntg1; transcript_id NM_001290393; gene_name Sntg1;
chr1	.	exon	8455518	8455634	.	-	.	gene_id Sntg1; transcript_id NM_001290393; gene_name Sntg1;
chr1	.	exon	8455518	8455634	.	-	.	gene_id Sntg1; transcript_id NM_027671; gene_name Sntg1;
chr1	.	exon	8455518	8455634	.	-	.	gene_id Sntg1; transcript_id NM_027671; gene_name Sntg1;
chr1	.	exon	8544806	8544844	.	-	.	gene_id Sntg1; transcript_id NM_001290390; gene_name Sntg1;
chr1	.	exon	8544806	8544844	.	-	.	gene_id Sntg1; transcript_id NM_001290390; gene_name Sntg1;
chr1	.	exon	8544806	8544844	.	-	.	gene_id Sntg1; transcript_id NM_001290392; gene_name Sntg1;
chr1	.	exon	8544806	8544844	.	-	.	gene_id Sntg1; transcript_id NM_001290392; gene_name Sntg1;
chr1	.	exon	8544806	8544844	.	-	.	gene_id Sntg1; transcript_id NM_001290393; gene_name Sntg1;
chr1	.	exon	8544806	8544844	.	-	.	gene_id Sntg1; transcript_id NM_001290393; gene_name Sntg1;
chr1	.	exon	8544806	8544844	.	-	.	gene_id Sntg1; transcript_id NM_027671; gene_name Sntg1;
chr1	.	exon	8544806	8544844	.	-	.	gene_id Sntg1; transcript_id NM_027671; gene_name Sntg1;
chr1	.	exon	8573286	8573415	.	-	.	gene_id Sntg1; transcript_id NM_001290390; gene_name Sntg1;
chr1	.	exon	8573286	8573415	.	-	.	gene_id Sntg1; transcript_id NM_001290390; gene_name Sntg1;
chr1	.	exon	8573286	8573339	.	-	.	gene_id Sntg1; transcript_id NM_001290392; gene_name Sntg1;
chr1	.	exon	8573286	8573415	.	-	.	gene_id Sntg1; transcript_id NM_001290392; gene_name Sntg1;
chr1	.	exon	8573286	8573415	.	-	.	gene_id Sntg1; transcript_id NM_001290393; gene_name Sntg1;
chr1	.	exon	8573286	8573415	.	-	.	gene_id Sntg1; transcript_id NM_001290393; gene_name Sntg1;
chr1	.	exon	8573286	8573415	.	-	.	gene_id Sntg1; transcript_id NM_027671; gene_name Sntg1;
chr1	.	exon	8573286	8573415	.	-	.	gene_id Sntg1; transcript_id NM_027671; gene_name Sntg1;
chr1	.	exon	8573337	8573339	.	-	.	gene_id Sntg1; transcript_id NM_001290392; gene_name Sntg1;
chr1	.	exon	8585493	8585623	.	-	.	gene_id Sntg1; transcript_id NM_001290390; gene_name Sntg1;
chr1	.	exon	8585493	8585623	.	-	.	gene_id Sntg1; transcript_id NM_001290390; gene_name Sntg1;
chr1	.	exon	8585493	8585623	.	-	.	gene_id Sntg1; transcript_id NM_001290393; gene_name Sntg1;
chr1	.	exon	8585493	8585623	.	-	.	gene_id Sntg1; transcript_id NM_001290393; gene_name Sntg1;
chr1	.	exon	8585493	8585623	.	-	.	gene_id Sntg1; transcript_id NM_027671; gene_name Sntg1;
chr1	.	exon	8585493	8585623	.	-	.	gene_id Sntg1; transcript_id NM_027671; gene_name Sntg1;
chr1	.	exon	8597151	8597233	.	-	.	gene_id Sntg1; transcript_id NM_001290390; gene_name Sntg1;
chr1	.	exon	8597151	8597233	.	-	.	gene_id Sntg1; transcript_id NM_001290390; gene_name Sntg1;
chr1	.	exon	8597151	8597233	.	-	.	gene_id Sntg1; transcript_id NM_001290393; gene_name Sntg1;
chr1	.	exon	8597151	8597233	.	-	.	gene_id Sntg1; transcript_id NM_001290393; gene_name Sntg1;
chr1	.	exon	8597151	8597233	.	-	.	gene_id Sntg1; transcript_id NM_027671; gene_name Sntg1;
chr1	.	exon	8597151	8597233	.	-	.	gene_id Sntg1; transcript_id NM_027671; gene_name Sntg1;
chr1	.	exon	8614860	8614962	.	-	.	gene_id Sntg1; transcript_id NM_001290390; gene_name Sntg1;
chr1	.	exon	8614860	8614962	.	-	.	gene_id Sntg1; transcript_id NM_001290390; gene_name Sntg1;
chr1	.	exon	8614860	8614962	.	-	.	gene_id Sntg1; transcript_id NM_001290392; gene_name Sntg1;
chr1	.	exon	8614860	8614962	.	-	.	gene_id Sntg1; transcript_id NM_001290393; gene_name Sntg1;
chr1	.	exon	8614860	8614962	.	-	.	gene_id Sntg1; transcript_id NM_001290393; gene_name Sntg1;
chr1	.	exon	8614860	8614962	.	-	.	gene_id Sntg1; transcript_id NM_027671; gene_name Sntg1;
chr1	.	exon	8614860	8614962	.	-	.	gene_id Sntg1; transcript_id NM_027671; gene_name Sntg1;
chr1	.	exon	8667888	8667929	.	-	.	gene_id Sntg1; transcript_id NM_001290390; gene_name Sntg1;
chr1	.	exon	8667888	8667929	.	-	.	gene_id Sntg1; transcript_id NM_001290390; gene_name Sntg1;
chr1	.	exon	8667888	8667929	.	-	.	gene_id Sntg1; transcript_id NM_001290392; gene_name Sntg1;
chr1	.	exon	8667888	8667929	.	-	.	gene_id Sntg1; transcript_id NM_001290393; gene_name Sntg1;
chr1	.	exon	8667888	8667929	.	-	.	gene_id Sntg1; transcript_id NM_001290393; gene_name Sntg1;
chr1	.	exon	8667888	8667929	.	-	.	gene_id Sntg1; transcript_id NM_027671; gene_name Sntg1;
chr1	.	exon	8667888	8667929	.	-	.	gene_id Sntg1; transcript_id NM_027671; gene_name Sntg1;
chr1	.	exon	8668018	8668058	.	-	.	gene_id Sntg1; transcript_id NM_001290390; gene_name Sntg1;
chr1	.	exon	8668018	8668058	.	-	.	gene_id Sntg1; transcript_id NM_001290390; gene_name Sntg1;
chr1	.	exon	8668018	8668061	.	-	.	gene_id Sntg1; transcript_id NM_001290392; gene_name Sntg1;
chr1	.	exon	8668018	8668061	.	-	.	gene_id Sntg1; transcript_id NM_001290393; gene_name Sntg1;
chr1	.	exon	8668018	8668061	.	-	.	gene_id Sntg1; transcript_id NM_001290393; gene_name Sntg1;
chr1	.	exon	8668018	8668061	.	-	.	gene_id Sntg1; transcript_id NM_027671; gene_name Sntg1;
chr1	.	exon	8668018	8668061	.	-	.	gene_id Sntg1; transcript_id NM_027671; gene_name Sntg1;
chr1	.	exon	8669154	8669211	.	-	.	gene_id Sntg1; transcript_id NM_001290390; gene_name Sntg1;
chr1	.	exon	8669154	8669211	.	-	.	gene_id Sntg1; transcript_id NM_001290390; gene_name Sntg1;
chr1	.	exon	8669154	8669211	.	-	.	gene_id Sntg1; transcript_id NM_001290392; gene_name Sntg1;
chr1	.	exon	8669154	8669211	.	-	.	gene_id Sntg1; transcript_id NM_001290393; gene_name Sntg1;
chr1	.	exon	8669154	8669211	.	-	.	gene_id Sntg1; transcript_id NM_001290393; gene_name Sntg1;
chr1	.	exon	8669154	8669211	.	-	.	gene_id Sntg1; transcript_id NM_027671; gene_name Sntg1;
chr1	.	exon	8669154	8669211	.	-	.	gene_id Sntg1; transcript_id NM_027671; gene_name Sntg1;
chr1	.	exon	8672054	8672110	.	-	.	gene_id Sntg1; transcript_id NM_001290390; gene_name Sntg1;
chr1	.	exon	8672054	8672110	.	-	.	gene_id Sntg1; transcript_id NM_001290390; gene_name Sntg1;
chr1	.	exon	8672054	8672110	.	-	.	gene_id Sntg1; transcript_id NM_001290392; gene_name Sntg1;
chr1	.	exon	8672054	8672110	.	-	.	gene_id Sntg1; transcript_id NM_001290393; gene_name Sntg1;
chr1	.	exon	8672054	8672110	.	-	.	gene_id Sntg1; transcript_id NM_001290393; gene_name Sntg1;
chr1	.	exon	8672054	8672110	.	-	.	gene_id Sntg1; transcript_id NM_027671; gene_name Sntg1;
chr1	.	exon	8672054	8672110	.	-	.	gene_id Sntg1; transcript_id NM_027671; gene_name Sntg1;
chr1	.	exon	8772844	8772978	.	-	.	gene_id Sntg1; transcript_id NM_001290390; gene_name Sntg1;
chr1	.	exon	8772844	8772978	.	-	.	gene_id Sntg1; transcript_id NM_001290390; gene_name Sntg1;
chr1	.	exon	8772844	8772978	.	-	.	gene_id Sntg1; transcript_id NM_001290392; gene_name Sntg1;
chr1	.	exon	8772844	8772978	.	-	.	gene_id Sntg1; transcript_id NM_001290393; gene_name Sntg1;
chr1	.	exon	8772844	8772978	.	-	.	gene_id Sntg1; transcript_id NM_001290393; gene_name Sntg1;
chr1	.	exon	8772844	8772978	.	-	.	gene_id Sntg1; transcript_id NM_027671; gene_name Sntg1;
chr1	.	exon	8772844	8772978	.	-	.	gene_id Sntg1; transcript_id NM_027671; gene_name Sntg1;
chr1	.	exon	8793998	8794024	.	-	.	gene_id Sntg1; transcript_id NM_001290390; gene_name Sntg1;
chr1	.	exon	8793998	8794051	.	-	.	gene_id Sntg1; transcript_id NM_001290390; gene_name Sntg1;
chr1	.	exon	8793998	8794051	.	-	.	gene_id Sntg1; transcript_id NM_001290392; gene_name Sntg1;
chr1	.	exon	8793998	8794051	.	-	.	gene_id Sntg1; transcript_id NM_001290393; gene_name Sntg1;
chr1	.	exon	8793998	8794024	.	-	.	gene_id Sntg1; transcript_id NM_001290393; gene_name Sntg1;
chr1	.	exon	8793998	8794024	.	-	.	gene_id Sntg1; transcript_id NM_027671; gene_name Sntg1;
chr1	.	exon	8793998	8794051	.	-	.	gene_id Sntg1; transcript_id NM_027671; gene_name Sntg1;
chr1	.	exon	8794022	8794024	.	-	.	gene_id Sntg1; transcript_id NM_001290390; gene_name Sntg1;
chr1	.	exon	8794022	8794024	.	-	.	gene_id Sntg1; transcript_id NM_001290393; gene_name Sntg1;
chr1	.	exon	8794022	8794024	.	-	.	gene_id Sntg1; transcript_id NM_027671; gene_name Sntg1;
chr1	.	exon	8872242	8872295	.	-	.	gene_id Sntg1; transcript_id NM_001290390; gene_name Sntg1;
chr1	.	exon	8872242	8872295	.	-	.	gene_id Sntg1; transcript_id NM_027671; gene_name Sntg1;
chr1	.	exon	8989267	8989330	.	-	.	gene_id Sntg1; transcript_id NM_001290390; gene_name Sntg1;
chr1	.	exon	8989267	8989330	.	-	.	gene_id Sntg1; transcript_id NM_001290392; gene_name Sntg1;
chr1	.	exon	8989267	8989330	.	-	.	gene_id Sntg1; transcript_id NM_001290393; gene_name Sntg1;
chr1	.	exon	8989267	8989330	.	-	.	gene_id Sntg1; transcript_id NM_027671; gene_name Sntg1;
chr1	.	exon	9193260	9193341	.	-	.	gene_id Sntg1; transcript_id NM_001290390; gene_name Sntg1;
chr1	.	exon	9193260	9193341	.	-	.	gene_id Sntg1; transcript_id NM_001290392; gene_name Sntg1;
chr1	.	exon	9193260	9193341	.	-	.	gene_id Sntg1; transcript_id NM_001290393; gene_name Sntg1;
chr1	.	exon	9193260	9193341	.	-	.	gene_id Sntg1; transcript_id NM_027671; gene_name Sntg1;
chr1	.	exon	9288214	9289958	.	-	.	gene_id Sntg1; transcript_id NM_001290390; gene_name Sntg1;
chr1	.	exon	9288214	9289958	.	-	.	gene_id Sntg1; transcript_id NM_001290392; gene_name Sntg1;
chr1	.	exon	9288214	9289958	.	-	.	gene_id Sntg1; transcript_id NM_001290393; gene_name Sntg1;
chr1	.	exon	9288214	9289958	.	-	.	gene_id Sntg1; transcript_id NM_027671; gene_name Sntg1;
chr1	.	exon	9501403	9502259	.	+	.	gene_id ncRNA_inter_chr1_32; transcript_id ncRNA_inter_chr1_32; exon_number 1
chr1	.	exon	9512995	9514062	.	-	.	gene_id ncRNA_inter_chr1_33; transcript_id ncRNA_inter_chr1_33; exon_number 1
chr1	.	exon	9519363	9519842	.	-	.	gene_id ncRNA_inter_chr1_34; transcript_id ncRNA_inter_chr1_34; exon_number 1
chr1	.	exon	9532282	9534627	.	-	.	gene_id ncRNA_inter_chr1_35; transcript_id ncRNA_inter_chr1_35; exon_number 1
chr1	.	exon	9532662	9534627	.	+	.	gene_id ncRNA_inter_chr1_36; transcript_id ncRNA_inter_chr1_36; exon_number 1
chr1	.	exon	9534954	9535271	.	-	.	gene_id ncRNA_inter_chr1_37; transcript_id ncRNA_inter_chr1_37; exon_number 1
chr1	.	exon	9535489	9537536	.	+	.	gene_id Rrs1; transcript_id NM_021511; gene_name Rrs1;
chr1	.	exon	9535605	9536699	.	+	.	gene_id Rrs1; transcript_id NM_021511; gene_name Rrs1;
chr1	.	exon	9535605	9535607	.	+	.	gene_id Rrs1; transcript_id NM_021511; gene_name Rrs1;
chr1	.	exon	9536700	9536702	.	+	.	gene_id Rrs1; transcript_id NM_021511; gene_name Rrs1;
chr1	.	exon	9538127	9538232	.	+	.	gene_id Adhfe1; transcript_id NM_175236; gene_name Adhfe1;
chr1	.	exon	9538127	9538232	.	+	.	gene_id Adhfe1; transcript_id NR_027664; gene_name Adhfe1;
chr1	.	exon	9538174	9538176	.	+	.	gene_id Adhfe1; transcript_id NM_175236; gene_name Adhfe1;
chr1	.	exon	9538174	9538232	.	+	.	gene_id Adhfe1; transcript_id NM_175236; gene_name Adhfe1;
chr1	.	exon	9539988	9540025	.	+	.	gene_id Adhfe1; transcript_id NM_175236; gene_name Adhfe1;
chr1	.	exon	9539988	9540025	.	+	.	gene_id Adhfe1; transcript_id NM_175236; gene_name Adhfe1;
chr1	.	exon	9539988	9540025	.	+	.	gene_id Adhfe1; transcript_id NR_027664; gene_name Adhfe1;
chr1	.	exon	9541798	9541838	.	+	.	gene_id Adhfe1; transcript_id NM_175236; gene_name Adhfe1;
chr1	.	exon	9541798	9541838	.	+	.	gene_id Adhfe1; transcript_id NM_175236; gene_name Adhfe1;
chr1	.	exon	9543004	9543057	.	+	.	gene_id Adhfe1; transcript_id NM_175236; gene_name Adhfe1;
chr1	.	exon	9543004	9543057	.	+	.	gene_id Adhfe1; transcript_id NM_175236; gene_name Adhfe1;
chr1	.	exon	9543004	9543057	.	+	.	gene_id Adhfe1; transcript_id NR_027664; gene_name Adhfe1;
chr1	.	exon	9543399	9543553	.	+	.	gene_id Adhfe1; transcript_id NM_175236; gene_name Adhfe1;
chr1	.	exon	9543399	9543553	.	+	.	gene_id Adhfe1; transcript_id NM_175236; gene_name Adhfe1;
chr1	.	exon	9543399	9543553	.	+	.	gene_id Adhfe1; transcript_id NR_027664; gene_name Adhfe1;
chr1	.	exon	9543704	9543900	.	+	.	gene_id Adhfe1; transcript_id NM_175236; gene_name Adhfe1;
chr1	.	exon	9543704	9543900	.	+	.	gene_id Adhfe1; transcript_id NM_175236; gene_name Adhfe1;
chr1	.	exon	9543704	9543900	.	+	.	gene_id Adhfe1; transcript_id NR_027664; gene_name Adhfe1;
chr1	.	exon	9545619	9545696	.	+	.	gene_id Adhfe1; transcript_id NM_175236; gene_name Adhfe1;
chr1	.	exon	9545619	9545696	.	+	.	gene_id Adhfe1; transcript_id NM_175236; gene_name Adhfe1;
chr1	.	exon	9545619	9545696	.	+	.	gene_id Adhfe1; transcript_id NR_027664; gene_name Adhfe1;
chr1	.	exon	9547081	9547186	.	+	.	gene_id Adhfe1; transcript_id NM_175236; gene_name Adhfe1;
chr1	.	exon	9547081	9547186	.	+	.	gene_id Adhfe1; transcript_id NM_175236; gene_name Adhfe1;
chr1	.	exon	9547081	9547186	.	+	.	gene_id Adhfe1; transcript_id NR_027664; gene_name Adhfe1;
chr1	.	exon	9548214	9548366	.	+	.	gene_id Adhfe1; transcript_id NM_175236; gene_name Adhfe1;
chr1	.	exon	9548214	9548366	.	+	.	gene_id Adhfe1; transcript_id NM_175236; gene_name Adhfe1;
chr1	.	exon	9548214	9548366	.	+	.	gene_id Adhfe1; transcript_id NR_027664; gene_name Adhfe1;
chr1	.	exon	9550190	9550288	.	+	.	gene_id Adhfe1; transcript_id NM_175236; gene_name Adhfe1;
chr1	.	exon	9550190	9550288	.	+	.	gene_id Adhfe1; transcript_id NM_175236; gene_name Adhfe1;
chr1	.	exon	9550190	9550288	.	+	.	gene_id Adhfe1; transcript_id NR_027664; gene_name Adhfe1;
chr1	.	exon	9550914	9551859	.	-	.	gene_id 2610203C22Rik; transcript_id NR_015470; gene_name 2610203C22Rik;
chr1	.	exon	9553590	9553668	.	+	.	gene_id Adhfe1; transcript_id NM_175236; gene_name Adhfe1;
chr1	.	exon	9553590	9553668	.	+	.	gene_id Adhfe1; transcript_id NM_175236; gene_name Adhfe1;
chr1	.	exon	9553590	9553668	.	+	.	gene_id Adhfe1; transcript_id NR_027664; gene_name Adhfe1;
chr1	.	exon	9553878	9553974	.	+	.	gene_id Adhfe1; transcript_id NM_175236; gene_name Adhfe1;
chr1	.	exon	9553878	9553974	.	+	.	gene_id Adhfe1; transcript_id NM_175236; gene_name Adhfe1;
chr1	.	exon	9553878	9553974	.	+	.	gene_id Adhfe1; transcript_id NR_027664; gene_name Adhfe1;
chr1	.	exon	9553904	9553952	.	-	.	gene_id 2610203C22Rik; transcript_id NR_015470; gene_name 2610203C22Rik;
chr1	.	exon	9556862	9557019	.	+	.	gene_id Adhfe1; transcript_id NM_175236; gene_name Adhfe1;
chr1	.	exon	9556862	9557019	.	+	.	gene_id Adhfe1; transcript_id NM_175236; gene_name Adhfe1;
chr1	.	exon	9556862	9557019	.	+	.	gene_id Adhfe1; transcript_id NR_027664; gene_name Adhfe1;
chr1	.	exon	9566272	9568049	.	+	.	gene_id Adhfe1; transcript_id NM_175236; gene_name Adhfe1;
chr1	.	exon	9566272	9566352	.	+	.	gene_id Adhfe1; transcript_id NM_175236; gene_name Adhfe1;
chr1	.	exon	9566272	9568049	.	+	.	gene_id Adhfe1; transcript_id NR_027664; gene_name Adhfe1;
chr1	.	exon	9566353	9566355	.	+	.	gene_id Adhfe1; transcript_id NM_175236; gene_name Adhfe1;
chr1	.	exon	9591348	9591731	.	+	.	gene_id 3110035E14Rik; transcript_id NM_178399; gene_name 3110035E14Rik;
chr1	.	exon	9591665	9591667	.	+	.	gene_id 3110035E14Rik; transcript_id NM_178399; gene_name 3110035E14Rik;
chr1	.	exon	9591665	9591731	.	+	.	gene_id 3110035E14Rik; transcript_id NM_178399; gene_name 3110035E14Rik;
chr1	.	exon	9597055	9597110	.	+	.	gene_id 3110035E14Rik; transcript_id NM_178399; gene_name 3110035E14Rik;
chr1	.	exon	9597055	9597110	.	+	.	gene_id 3110035E14Rik; transcript_id NM_178399; gene_name 3110035E14Rik;
chr1	.	exon	9603393	9603555	.	+	.	gene_id 3110035E14Rik; transcript_id NM_178399; gene_name 3110035E14Rik;
chr1	.	exon	9603393	9603555	.	+	.	gene_id 3110035E14Rik; transcript_id NM_178399; gene_name 3110035E14Rik;
chr1	.	exon	9609631	9609720	.	-	.	gene_id 2610203C22Rik; transcript_id NR_015470; gene_name 2610203C22Rik;
chr1	.	exon	9609917	9609978	.	+	.	gene_id 3110035E14Rik; transcript_id NM_178399; gene_name 3110035E14Rik;
chr1	.	exon	9609917	9609978	.	+	.	gene_id 3110035E14Rik; transcript_id NM_178399; gene_name 3110035E14Rik;
chr1	.	exon	9611036	9611163	.	-	.	gene_id 2610203C22Rik; transcript_id NR_015470; gene_name 2610203C22Rik;
chr1	.	exon	9612674	9612765	.	+	.	gene_id 3110035E14Rik; transcript_id NM_178399; gene_name 3110035E14Rik;
chr1	.	exon	9612674	9612765	.	+	.	gene_id 3110035E14Rik; transcript_id NM_178399; gene_name 3110035E14Rik;
chr1	.	exon	9614794	9617223	.	+	.	gene_id 3110035E14Rik; transcript_id NM_178399; gene_name 3110035E14Rik;
chr1	.	exon	9614794	9614974	.	+	.	gene_id 3110035E14Rik; transcript_id NM_178399; gene_name 3110035E14Rik;
chr1	.	exon	9614975	9614977	.	+	.	gene_id 3110035E14Rik; transcript_id NM_178399; gene_name 3110035E14Rik;
chr1	.	exon	9621142	9621173	.	-	.	gene_id 2610203C22Rik; transcript_id NR_015470; gene_name 2610203C22Rik;
chr1	.	exon	9657492	9660093	.	-	.	gene_id Mybl1; transcript_id NM_001290397; gene_name Mybl1;
chr1	.	exon	9657492	9660093	.	-	.	gene_id Mybl1; transcript_id NM_008651; gene_name Mybl1;
chr1	.	exon	9659965	9659967	.	-	.	gene_id Mybl1; transcript_id NM_001290397; gene_name Mybl1;
chr1	.	exon	9659965	9659967	.	-	.	gene_id Mybl1; transcript_id NM_008651; gene_name Mybl1;
chr1	.	exon	9659968	9660093	.	-	.	gene_id Mybl1; transcript_id NM_001290397; gene_name Mybl1;
chr1	.	exon	9659968	9660093	.	-	.	gene_id Mybl1; transcript_id NM_008651; gene_name Mybl1;
chr1	.	exon	9661660	9661839	.	-	.	gene_id Mybl1; transcript_id NM_008651; gene_name Mybl1;
chr1	.	exon	9661660	9661839	.	-	.	gene_id Mybl1; transcript_id NM_008651; gene_name Mybl1;
chr1	.	exon	9662293	9662397	.	-	.	gene_id Mybl1; transcript_id NM_001290397; gene_name Mybl1;
chr1	.	exon	9662293	9662397	.	-	.	gene_id Mybl1; transcript_id NM_001290397; gene_name Mybl1;
chr1	.	exon	9662293	9662397	.	-	.	gene_id Mybl1; transcript_id NM_008651; gene_name Mybl1;
chr1	.	exon	9662293	9662397	.	-	.	gene_id Mybl1; transcript_id NM_008651; gene_name Mybl1;
chr1	.	exon	9662621	9662737	.	-	.	gene_id Mybl1; transcript_id NM_001290397; gene_name Mybl1;
chr1	.	exon	9662621	9662737	.	-	.	gene_id Mybl1; transcript_id NM_001290397; gene_name Mybl1;
chr1	.	exon	9662621	9662737	.	-	.	gene_id Mybl1; transcript_id NM_008651; gene_name Mybl1;
chr1	.	exon	9662621	9662737	.	-	.	gene_id Mybl1; transcript_id NM_008651; gene_name Mybl1;
chr1	.	exon	9663182	9663296	.	-	.	gene_id Mybl1; transcript_id NM_001290397; gene_name Mybl1;
chr1	.	exon	9663182	9663296	.	-	.	gene_id Mybl1; transcript_id NM_001290397; gene_name Mybl1;
chr1	.	exon	9663182	9663296	.	-	.	gene_id Mybl1; transcript_id NM_008651; gene_name Mybl1;
chr1	.	exon	9663182	9663296	.	-	.	gene_id Mybl1; transcript_id NM_008651; gene_name Mybl1;
chr1	.	exon	9663826	9663968	.	-	.	gene_id Mybl1; transcript_id NM_001290397; gene_name Mybl1;
chr1	.	exon	9663826	9663968	.	-	.	gene_id Mybl1; transcript_id NM_001290397; gene_name Mybl1;
chr1	.	exon	9663826	9663968	.	-	.	gene_id Mybl1; transcript_id NM_008651; gene_name Mybl1;
chr1	.	exon	9663826	9663968	.	-	.	gene_id Mybl1; transcript_id NM_008651; gene_name Mybl1;
chr1	.	exon	9666048	9666416	.	-	.	gene_id Mybl1; transcript_id NM_001290397; gene_name Mybl1;
chr1	.	exon	9666048	9666416	.	-	.	gene_id Mybl1; transcript_id NM_001290397; gene_name Mybl1;
chr1	.	exon	9666048	9666416	.	-	.	gene_id Mybl1; transcript_id NM_008651; gene_name Mybl1;
chr1	.	exon	9666048	9666416	.	-	.	gene_id Mybl1; transcript_id NM_008651; gene_name Mybl1;
chr1	.	exon	9668353	9668586	.	-	.	gene_id Mybl1; transcript_id NM_001290397; gene_name Mybl1;
chr1	.	exon	9668353	9668586	.	-	.	gene_id Mybl1; transcript_id NM_001290397; gene_name Mybl1;
chr1	.	exon	9668353	9668586	.	-	.	gene_id Mybl1; transcript_id NM_008651; gene_name Mybl1;
chr1	.	exon	9668353	9668586	.	-	.	gene_id Mybl1; transcript_id NM_008651; gene_name Mybl1;
chr1	.	exon	9671866	9671970	.	-	.	gene_id Mybl1; transcript_id NM_001290397; gene_name Mybl1;
chr1	.	exon	9671866	9671970	.	-	.	gene_id Mybl1; transcript_id NM_001290397; gene_name Mybl1;
chr1	.	exon	9671866	9671970	.	-	.	gene_id Mybl1; transcript_id NM_008651; gene_name Mybl1;
chr1	.	exon	9671866	9671970	.	-	.	gene_id Mybl1; transcript_id NM_008651; gene_name Mybl1;
chr1	.	exon	9673178	9673249	.	-	.	gene_id Mybl1; transcript_id NM_001290397; gene_name Mybl1;
chr1	.	exon	9673178	9673249	.	-	.	gene_id Mybl1; transcript_id NM_001290397; gene_name Mybl1;
chr1	.	exon	9673178	9673249	.	-	.	gene_id Mybl1; transcript_id NM_008651; gene_name Mybl1;
chr1	.	exon	9673178	9673249	.	-	.	gene_id Mybl1; transcript_id NM_008651; gene_name Mybl1;
chr1	.	exon	9675717	9675891	.	-	.	gene_id Mybl1; transcript_id NM_001290397; gene_name Mybl1;
chr1	.	exon	9675717	9675891	.	-	.	gene_id Mybl1; transcript_id NM_001290397; gene_name Mybl1;
chr1	.	exon	9675717	9675891	.	-	.	gene_id Mybl1; transcript_id NM_008651; gene_name Mybl1;
chr1	.	exon	9675717	9675891	.	-	.	gene_id Mybl1; transcript_id NM_008651; gene_name Mybl1;
chr1	.	exon	9677642	9677862	.	-	.	gene_id Mybl1; transcript_id NM_001290397; gene_name Mybl1;
chr1	.	exon	9677642	9677862	.	-	.	gene_id Mybl1; transcript_id NM_001290397; gene_name Mybl1;
chr1	.	exon	9677642	9677862	.	-	.	gene_id Mybl1; transcript_id NM_008651; gene_name Mybl1;
chr1	.	exon	9677642	9677862	.	-	.	gene_id Mybl1; transcript_id NM_008651; gene_name Mybl1;
chr1	.	exon	9680162	9680254	.	-	.	gene_id Mybl1; transcript_id NM_001290397; gene_name Mybl1;
chr1	.	exon	9680162	9680254	.	-	.	gene_id Mybl1; transcript_id NM_001290397; gene_name Mybl1;
chr1	.	exon	9680162	9680254	.	-	.	gene_id Mybl1; transcript_id NM_008651; gene_name Mybl1;
chr1	.	exon	9680162	9680254	.	-	.	gene_id Mybl1; transcript_id NM_008651; gene_name Mybl1;
chr1	.	exon	9682799	9682870	.	-	.	gene_id Mybl1; transcript_id NM_001290397; gene_name Mybl1;
chr1	.	exon	9682799	9682870	.	-	.	gene_id Mybl1; transcript_id NM_001290397; gene_name Mybl1;
chr1	.	exon	9682799	9682870	.	-	.	gene_id Mybl1; transcript_id NM_008651; gene_name Mybl1;
chr1	.	exon	9682799	9682870	.	-	.	gene_id Mybl1; transcript_id NM_008651; gene_name Mybl1;
chr1	.	exon	9683368	9683473	.	-	.	gene_id Mybl1; transcript_id NM_001290397; gene_name Mybl1;
chr1	.	exon	9683368	9683473	.	-	.	gene_id Mybl1; transcript_id NM_001290397; gene_name Mybl1;
chr1	.	exon	9683368	9683473	.	-	.	gene_id Mybl1; transcript_id NM_008651; gene_name Mybl1;
chr1	.	exon	9683368	9683473	.	-	.	gene_id Mybl1; transcript_id NM_008651; gene_name Mybl1;
chr1	.	exon	9690016	9690290	.	-	.	gene_id Mybl1; transcript_id NM_001290397; gene_name Mybl1;
chr1	.	exon	9690016	9690035	.	-	.	gene_id Mybl1; transcript_id NM_001290397; gene_name Mybl1;
chr1	.	exon	9690016	9690035	.	-	.	gene_id Mybl1; transcript_id NM_008651; gene_name Mybl1;
chr1	.	exon	9690016	9690290	.	-	.	gene_id Mybl1; transcript_id NM_008651; gene_name Mybl1;
chr1	.	exon	9690033	9690035	.	-	.	gene_id Mybl1; transcript_id NM_001290397; gene_name Mybl1;
chr1	.	exon	9690033	9690035	.	-	.	gene_id Mybl1; transcript_id NM_008651; gene_name Mybl1;
chr1	.	exon	9707642	9712938	.	+	.	gene_id ncRNA_as_chr1_38; transcript_id ncRNA_as_chr1_38; exon_number 1
chr1	.	exon	9708703	9715431	.	-	.	gene_id Vcpip1; transcript_id NM_173443; gene_name Vcpip1;
chr1	.	exon	9714563	9714565	.	-	.	gene_id Vcpip1; transcript_id NM_173443; gene_name Vcpip1;
chr1	.	exon	9714566	9715431	.	-	.	gene_id Vcpip1; transcript_id NM_173443; gene_name Vcpip1;
chr1	.	exon	9727047	9727133	.	-	.	gene_id Vcpip1; transcript_id NM_173443; gene_name Vcpip1;
chr1	.	exon	9727047	9727133	.	-	.	gene_id Vcpip1; transcript_id NM_173443; gene_name Vcpip1;
chr1	.	exon	9735531	9738237	.	-	.	gene_id Vcpip1; transcript_id NM_173443; gene_name Vcpip1;
chr1	.	exon	9735531	9738463	.	-	.	gene_id Vcpip1; transcript_id NM_173443; gene_name Vcpip1;
chr1	.	exon	9737729	9738685	.	+	.	gene_id 1700034P13Rik; transcript_id NR_040462; gene_name 1700034P13Rik;
chr1	.	exon	9738235	9738237	.	-	.	gene_id Vcpip1; transcript_id NM_173443; gene_name Vcpip1;
chr1	.	exon	9742530	9742645	.	+	.	gene_id 1700034P13Rik; transcript_id NR_040462; gene_name 1700034P13Rik;
chr1	.	exon	9760753	9760876	.	+	.	gene_id 1700034P13Rik; transcript_id NR_040462; gene_name 1700034P13Rik;
chr1	.	exon	9761041	9761337	.	+	.	gene_id 1700034P13Rik; transcript_id NR_040462; gene_name 1700034P13Rik;
chr1	.	exon	9783301	9785603	.	-	.	gene_id ncRNA_inter_chr1_39; transcript_id ncRNA_inter_chr1_39; exon_number 1
chr1	.	exon	9788211	9788327	.	+	.	gene_id Sgk3; transcript_id NM_133220; gene_name Sgk3;
chr1	.	exon	9788211	9788327	.	+	.	gene_id Sgk3; transcript_id NM_177547; gene_name Sgk3;
chr1	.	exon	9817094	9817200	.	+	.	gene_id Sgk3; transcript_id NM_133220; gene_name Sgk3;
chr1	.	exon	9838362	9838466	.	+	.	gene_id Sgk3; transcript_id NM_001037759; gene_name Sgk3;
chr1	.	exon	9855212	9855429	.	+	.	gene_id Sgk3; transcript_id NM_001037759; gene_name Sgk3;
chr1	.	exon	9855212	9855429	.	+	.	gene_id Sgk3; transcript_id NM_133220; gene_name Sgk3;
chr1	.	exon	9855212	9855429	.	+	.	gene_id Sgk3; transcript_id NM_177547; gene_name Sgk3;
chr1	.	exon	9855334	9855429	.	+	.	gene_id Sgk3; transcript_id NM_001037759; gene_name Sgk3;
chr1	.	exon	9855334	9855336	.	+	.	gene_id Sgk3; transcript_id NM_001037759; gene_name Sgk3;
chr1	.	exon	9855334	9855336	.	+	.	gene_id Sgk3; transcript_id NM_133220; gene_name Sgk3;
chr1	.	exon	9855334	9855429	.	+	.	gene_id Sgk3; transcript_id NM_133220; gene_name Sgk3;
chr1	.	exon	9855334	9855336	.	+	.	gene_id Sgk3; transcript_id NM_177547; gene_name Sgk3;
chr1	.	exon	9855334	9855429	.	+	.	gene_id Sgk3; transcript_id NM_177547; gene_name Sgk3;
chr1	.	exon	9858464	9858547	.	+	.	gene_id Sgk3; transcript_id NM_001037759; gene_name Sgk3;
chr1	.	exon	9858464	9858547	.	+	.	gene_id Sgk3; transcript_id NM_001037759; gene_name Sgk3;
chr1	.	exon	9858464	9858547	.	+	.	gene_id Sgk3; transcript_id NM_133220; gene_name Sgk3;
chr1	.	exon	9858464	9858547	.	+	.	gene_id Sgk3; transcript_id NM_133220; gene_name Sgk3;
chr1	.	exon	9858464	9858547	.	+	.	gene_id Sgk3; transcript_id NM_177547; gene_name Sgk3;
chr1	.	exon	9858464	9858547	.	+	.	gene_id Sgk3; transcript_id NM_177547; gene_name Sgk3;
chr1	.	exon	9861711	9861783	.	+	.	gene_id Sgk3; transcript_id NM_001037759; gene_name Sgk3;
chr1	.	exon	9861711	9861783	.	+	.	gene_id Sgk3; transcript_id NM_001037759; gene_name Sgk3;
chr1	.	exon	9861711	9861783	.	+	.	gene_id Sgk3; transcript_id NM_133220; gene_name Sgk3;
chr1	.	exon	9861711	9861783	.	+	.	gene_id Sgk3; transcript_id NM_133220; gene_name Sgk3;
chr1	.	exon	9861711	9861783	.	+	.	gene_id Sgk3; transcript_id NM_177547; gene_name Sgk3;
chr1	.	exon	9861711	9861783	.	+	.	gene_id Sgk3; transcript_id NM_177547; gene_name Sgk3;
chr1	.	exon	9862339	9862414	.	+	.	gene_id Sgk3; transcript_id NM_001037759; gene_name Sgk3;
chr1	.	exon	9862339	9862414	.	+	.	gene_id Sgk3; transcript_id NM_001037759; gene_name Sgk3;
chr1	.	exon	9862339	9862414	.	+	.	gene_id Sgk3; transcript_id NM_133220; gene_name Sgk3;
chr1	.	exon	9862339	9862414	.	+	.	gene_id Sgk3; transcript_id NM_133220; gene_name Sgk3;
chr1	.	exon	9862339	9862414	.	+	.	gene_id Sgk3; transcript_id NM_177547; gene_name Sgk3;
chr1	.	exon	9862339	9862414	.	+	.	gene_id Sgk3; transcript_id NM_177547; gene_name Sgk3;
chr1	.	exon	9867247	9867334	.	+	.	gene_id Sgk3; transcript_id NM_001037759; gene_name Sgk3;
chr1	.	exon	9867247	9867334	.	+	.	gene_id Sgk3; transcript_id NM_001037759; gene_name Sgk3;
chr1	.	exon	9867247	9867334	.	+	.	gene_id Sgk3; transcript_id NM_133220; gene_name Sgk3;
chr1	.	exon	9867247	9867334	.	+	.	gene_id Sgk3; transcript_id NM_133220; gene_name Sgk3;
chr1	.	exon	9867247	9867334	.	+	.	gene_id Sgk3; transcript_id NM_177547; gene_name Sgk3;
chr1	.	exon	9867247	9867334	.	+	.	gene_id Sgk3; transcript_id NM_177547; gene_name Sgk3;
chr1	.	exon	9869107	9869156	.	+	.	gene_id Sgk3; transcript_id NM_001037759; gene_name Sgk3;
chr1	.	exon	9869107	9869156	.	+	.	gene_id Sgk3; transcript_id NM_001037759; gene_name Sgk3;
chr1	.	exon	9869107	9869156	.	+	.	gene_id Sgk3; transcript_id NM_133220; gene_name Sgk3;
chr1	.	exon	9869107	9869156	.	+	.	gene_id Sgk3; transcript_id NM_133220; gene_name Sgk3;
chr1	.	exon	9869107	9869156	.	+	.	gene_id Sgk3; transcript_id NM_177547; gene_name Sgk3;
chr1	.	exon	9869107	9869156	.	+	.	gene_id Sgk3; transcript_id NM_177547; gene_name Sgk3;
chr1	.	exon	9870413	9870470	.	+	.	gene_id Sgk3; transcript_id NM_001037759; gene_name Sgk3;
chr1	.	exon	9870413	9870470	.	+	.	gene_id Sgk3; transcript_id NM_001037759; gene_name Sgk3;
chr1	.	exon	9870413	9870470	.	+	.	gene_id Sgk3; transcript_id NM_133220; gene_name Sgk3;
chr1	.	exon	9870413	9870470	.	+	.	gene_id Sgk3; transcript_id NM_133220; gene_name Sgk3;
chr1	.	exon	9870413	9870470	.	+	.	gene_id Sgk3; transcript_id NM_177547; gene_name Sgk3;
chr1	.	exon	9870413	9870470	.	+	.	gene_id Sgk3; transcript_id NM_177547; gene_name Sgk3;
chr1	.	exon	9871659	9871742	.	+	.	gene_id Sgk3; transcript_id NM_001037759; gene_name Sgk3;
chr1	.	exon	9871659	9871742	.	+	.	gene_id Sgk3; transcript_id NM_001037759; gene_name Sgk3;
chr1	.	exon	9871659	9871742	.	+	.	gene_id Sgk3; transcript_id NM_133220; gene_name Sgk3;
chr1	.	exon	9871659	9871742	.	+	.	gene_id Sgk3; transcript_id NM_133220; gene_name Sgk3;
chr1	.	exon	9871659	9871742	.	+	.	gene_id Sgk3; transcript_id NM_177547; gene_name Sgk3;
chr1	.	exon	9871659	9871742	.	+	.	gene_id Sgk3; transcript_id NM_177547; gene_name Sgk3;
chr1	.	exon	9871841	9871972	.	+	.	gene_id Sgk3; transcript_id NM_001037759; gene_name Sgk3;
chr1	.	exon	9871841	9871972	.	+	.	gene_id Sgk3; transcript_id NM_001037759; gene_name Sgk3;
chr1	.	exon	9871841	9871972	.	+	.	gene_id Sgk3; transcript_id NM_133220; gene_name Sgk3;
chr1	.	exon	9871841	9871972	.	+	.	gene_id Sgk3; transcript_id NM_133220; gene_name Sgk3;
chr1	.	exon	9871841	9871972	.	+	.	gene_id Sgk3; transcript_id NM_177547; gene_name Sgk3;
chr1	.	exon	9871841	9871972	.	+	.	gene_id Sgk3; transcript_id NM_177547; gene_name Sgk3;
chr1	.	exon	9874488	9874600	.	+	.	gene_id Sgk3; transcript_id NM_001037759; gene_name Sgk3;
chr1	.	exon	9874488	9874600	.	+	.	gene_id Sgk3; transcript_id NM_001037759; gene_name Sgk3;
chr1	.	exon	9874488	9874600	.	+	.	gene_id Sgk3; transcript_id NM_133220; gene_name Sgk3;
chr1	.	exon	9874488	9874600	.	+	.	gene_id Sgk3; transcript_id NM_133220; gene_name Sgk3;
chr1	.	exon	9874488	9874600	.	+	.	gene_id Sgk3; transcript_id NM_177547; gene_name Sgk3;
chr1	.	exon	9874488	9874600	.	+	.	gene_id Sgk3; transcript_id NM_177547; gene_name Sgk3;
chr1	.	exon	9874706	9874742	.	+	.	gene_id Sgk3; transcript_id NM_001037759; gene_name Sgk3;
chr1	.	exon	9874706	9874742	.	+	.	gene_id Sgk3; transcript_id NM_001037759; gene_name Sgk3;
chr1	.	exon	9874706	9874742	.	+	.	gene_id Sgk3; transcript_id NM_133220; gene_name Sgk3;
chr1	.	exon	9874706	9874742	.	+	.	gene_id Sgk3; transcript_id NM_133220; gene_name Sgk3;
chr1	.	exon	9874706	9874742	.	+	.	gene_id Sgk3; transcript_id NM_177547; gene_name Sgk3;
chr1	.	exon	9874706	9874742	.	+	.	gene_id Sgk3; transcript_id NM_177547; gene_name Sgk3;
chr1	.	exon	9875748	9875834	.	+	.	gene_id Sgk3; transcript_id NM_001037759; gene_name Sgk3;
chr1	.	exon	9875748	9875834	.	+	.	gene_id Sgk3; transcript_id NM_001037759; gene_name Sgk3;
chr1	.	exon	9875748	9875834	.	+	.	gene_id Sgk3; transcript_id NM_133220; gene_name Sgk3;
chr1	.	exon	9875748	9875834	.	+	.	gene_id Sgk3; transcript_id NM_133220; gene_name Sgk3;
chr1	.	exon	9875748	9875834	.	+	.	gene_id Sgk3; transcript_id NM_177547; gene_name Sgk3;
chr1	.	exon	9875748	9875834	.	+	.	gene_id Sgk3; transcript_id NM_177547; gene_name Sgk3;
chr1	.	exon	9876128	9876223	.	+	.	gene_id Sgk3; transcript_id NM_001037759; gene_name Sgk3;
chr1	.	exon	9876128	9876223	.	+	.	gene_id Sgk3; transcript_id NM_001037759; gene_name Sgk3;
chr1	.	exon	9876128	9876223	.	+	.	gene_id Sgk3; transcript_id NM_133220; gene_name Sgk3;
chr1	.	exon	9876128	9876223	.	+	.	gene_id Sgk3; transcript_id NM_133220; gene_name Sgk3;
chr1	.	exon	9876128	9876223	.	+	.	gene_id Sgk3; transcript_id NM_177547; gene_name Sgk3;
chr1	.	exon	9876128	9876223	.	+	.	gene_id Sgk3; transcript_id NM_177547; gene_name Sgk3;
chr1	.	exon	9878951	9879106	.	+	.	gene_id Sgk3; transcript_id NM_001037759; gene_name Sgk3;
chr1	.	exon	9878951	9879106	.	+	.	gene_id Sgk3; transcript_id NM_001037759; gene_name Sgk3;
chr1	.	exon	9878951	9879106	.	+	.	gene_id Sgk3; transcript_id NM_133220; gene_name Sgk3;
chr1	.	exon	9878951	9879106	.	+	.	gene_id Sgk3; transcript_id NM_133220; gene_name Sgk3;
chr1	.	exon	9878951	9879106	.	+	.	gene_id Sgk3; transcript_id NM_177547; gene_name Sgk3;
chr1	.	exon	9878951	9879106	.	+	.	gene_id Sgk3; transcript_id NM_177547; gene_name Sgk3;
chr1	.	exon	9881442	9881531	.	+	.	gene_id Sgk3; transcript_id NM_001037759; gene_name Sgk3;
chr1	.	exon	9881442	9881531	.	+	.	gene_id Sgk3; transcript_id NM_001037759; gene_name Sgk3;
chr1	.	exon	9881442	9881531	.	+	.	gene_id Sgk3; transcript_id NM_133220; gene_name Sgk3;
chr1	.	exon	9881442	9881531	.	+	.	gene_id Sgk3; transcript_id NM_133220; gene_name Sgk3;
chr1	.	exon	9881442	9881531	.	+	.	gene_id Sgk3; transcript_id NM_177547; gene_name Sgk3;
chr1	.	exon	9881442	9881531	.	+	.	gene_id Sgk3; transcript_id NM_177547; gene_name Sgk3;
chr1	.	exon	9888801	9892649	.	+	.	gene_id Sgk3; transcript_id NM_001037759; gene_name Sgk3;
chr1	.	exon	9888801	9888968	.	+	.	gene_id Sgk3; transcript_id NM_001037759; gene_name Sgk3;
chr1	.	exon	9888801	9888968	.	+	.	gene_id Sgk3; transcript_id NM_133220; gene_name Sgk3;
chr1	.	exon	9888801	9892649	.	+	.	gene_id Sgk3; transcript_id NM_133220; gene_name Sgk3;
chr1	.	exon	9888801	9888968	.	+	.	gene_id Sgk3; transcript_id NM_177547; gene_name Sgk3;
chr1	.	exon	9888801	9892649	.	+	.	gene_id Sgk3; transcript_id NM_177547; gene_name Sgk3;
chr1	.	exon	9888969	9888971	.	+	.	gene_id Sgk3; transcript_id NM_001037759; gene_name Sgk3;
chr1	.	exon	9888969	9888971	.	+	.	gene_id Sgk3; transcript_id NM_133220; gene_name Sgk3;
chr1	.	exon	9888969	9888971	.	+	.	gene_id Sgk3; transcript_id NM_177547; gene_name Sgk3;
chr1	.	exon	9898719	9898771	.	+	.	gene_id Mcmdc2; transcript_id NM_177722; gene_name Mcmdc2;
chr1	.	exon	9901756	9901893	.	+	.	gene_id Mcmdc2; transcript_id NM_177722; gene_name Mcmdc2;
chr1	.	exon	9901800	9901802	.	+	.	gene_id Mcmdc2; transcript_id NM_177722; gene_name Mcmdc2;
chr1	.	exon	9901800	9901893	.	+	.	gene_id Mcmdc2; transcript_id NM_177722; gene_name Mcmdc2;
chr1	.	exon	9901991	9902121	.	+	.	gene_id Mcmdc2; transcript_id NM_177722; gene_name Mcmdc2;
chr1	.	exon	9901991	9902121	.	+	.	gene_id Mcmdc2; transcript_id NM_177722; gene_name Mcmdc2;
chr1	.	exon	9902195	9902254	.	+	.	gene_id Mcmdc2; transcript_id NM_177722; gene_name Mcmdc2;
chr1	.	exon	9902195	9902254	.	+	.	gene_id Mcmdc2; transcript_id NM_177722; gene_name Mcmdc2;
chr1	.	exon	9905555	9905750	.	+	.	gene_id Mcmdc2; transcript_id NM_177722; gene_name Mcmdc2;
chr1	.	exon	9905555	9905750	.	+	.	gene_id Mcmdc2; transcript_id NM_177722; gene_name Mcmdc2;
chr1	.	exon	9906397	9906519	.	+	.	gene_id Mcmdc2; transcript_id NM_177722; gene_name Mcmdc2;
chr1	.	exon	9906397	9906519	.	+	.	gene_id Mcmdc2; transcript_id NM_177722; gene_name Mcmdc2;
chr1	.	exon	9906631	9906735	.	+	.	gene_id Mcmdc2; transcript_id NM_177722; gene_name Mcmdc2;
chr1	.	exon	9906631	9906735	.	+	.	gene_id Mcmdc2; transcript_id NM_177722; gene_name Mcmdc2;
chr1	.	exon	9909101	9909226	.	+	.	gene_id Mcmdc2; transcript_id NM_177722; gene_name Mcmdc2;
chr1	.	exon	9909101	9909226	.	+	.	gene_id Mcmdc2; transcript_id NM_177722; gene_name Mcmdc2;
chr1	.	exon	9910516	9910753	.	+	.	gene_id Mcmdc2; transcript_id NM_177722; gene_name Mcmdc2;
chr1	.	exon	9910516	9910753	.	+	.	gene_id Mcmdc2; transcript_id NM_177722; gene_name Mcmdc2;
chr1	.	exon	9914138	9914343	.	+	.	gene_id Mcmdc2; transcript_id NM_177722; gene_name Mcmdc2;
chr1	.	exon	9914138	9914343	.	+	.	gene_id Mcmdc2; transcript_id NM_177722; gene_name Mcmdc2;
chr1	.	exon	9920862	9921028	.	+	.	gene_id Mcmdc2; transcript_id NM_177722; gene_name Mcmdc2;
chr1	.	exon	9920862	9921028	.	+	.	gene_id Mcmdc2; transcript_id NM_177722; gene_name Mcmdc2;
chr1	.	exon	9922083	9922262	.	+	.	gene_id Mcmdc2; transcript_id NM_177722; gene_name Mcmdc2;
chr1	.	exon	9922083	9922262	.	+	.	gene_id Mcmdc2; transcript_id NM_177722; gene_name Mcmdc2;
chr1	.	exon	9924004	9924146	.	+	.	gene_id Mcmdc2; transcript_id NM_177722; gene_name Mcmdc2;
chr1	.	exon	9924004	9924146	.	+	.	gene_id Mcmdc2; transcript_id NM_177722; gene_name Mcmdc2;
chr1	.	exon	9927077	9927186	.	+	.	gene_id Mcmdc2; transcript_id NM_177722; gene_name Mcmdc2;
chr1	.	exon	9927077	9927186	.	+	.	gene_id Mcmdc2; transcript_id NM_177722; gene_name Mcmdc2;
chr1	.	exon	9930459	9931035	.	+	.	gene_id Mcmdc2; transcript_id NM_177722; gene_name Mcmdc2;
chr1	.	exon	9930459	9930622	.	+	.	gene_id Mcmdc2; transcript_id NM_177722; gene_name Mcmdc2;
chr1	.	exon	9930623	9930625	.	+	.	gene_id Mcmdc2; transcript_id NM_177722; gene_name Mcmdc2;
chr1	.	exon	9932106	9932236	.	-	.	gene_id Snhg6; transcript_id NR_024067; gene_name Snhg6;
chr1	.	exon	9932404	9932472	.	-	.	gene_id Snhg6; transcript_id NR_024067; gene_name Snhg6;
chr1	.	exon	9932551	9932624	.	-	.	gene_id Snord87; transcript_id NR_004410; gene_name Snord87;
chr1	.	exon	9932691	9932798	.	-	.	gene_id Snhg6; transcript_id NR_024067; gene_name Snhg6;
chr1	.	exon	9934101	9934199	.	-	.	gene_id Snhg6; transcript_id NR_024067; gene_name Snhg6;
chr1	.	exon	9941085	9941819	.	-	.	gene_id ncRNA_inter_chr1_40; transcript_id ncRNA_inter_chr1_40; exon_number 1
chr1	.	exon	9942685	9943294	.	-	.	gene_id ncRNA_inter_chr1_41; transcript_id ncRNA_inter_chr1_41; exon_number 1
chr1	.	exon	9945822	9946561	.	-	.	gene_id ncRNA_inter_chr1_42; transcript_id ncRNA_inter_chr1_42; exon_number 1
chr1	.	exon	9946767	9947427	.	-	.	gene_id ncRNA_inter_chr1_43; transcript_id ncRNA_inter_chr1_43; exon_number 1
chr1	.	exon	9950244	9953602	.	-	.	gene_id Tcf24; transcript_id NM_001285425; gene_name Tcf24;
chr1	.	exon	9953489	9953491	.	-	.	gene_id Tcf24; transcript_id NM_001285425; gene_name Tcf24;
chr1	.	exon	9953492	9953602	.	-	.	gene_id Tcf24; transcript_id NM_001285425; gene_name Tcf24;
chr1	.	exon	9957180	9957566	.	-	.	gene_id Tcf24; transcript_id NM_001285425; gene_name Tcf24;
chr1	.	exon	9957180	9957566	.	-	.	gene_id Tcf24; transcript_id NM_001285425; gene_name Tcf24;
chr1	.	exon	9957564	9957566	.	-	.	gene_id Tcf24; transcript_id NM_001285425; gene_name Tcf24;
chr1	.	exon	9958703	9959012	.	-	.	gene_id Ppp1r42; transcript_id NM_145692; gene_name Ppp1r42;
chr1	.	exon	9958703	9959012	.	-	.	gene_id Ppp1r42; transcript_id NR_110971; gene_name Ppp1r42;
chr1	.	exon	9958901	9958903	.	-	.	gene_id Ppp1r42; transcript_id NM_145692; gene_name Ppp1r42;
chr1	.	exon	9958904	9959012	.	-	.	gene_id Ppp1r42; transcript_id NM_145692; gene_name Ppp1r42;
chr1	.	exon	9966668	9966827	.	-	.	gene_id Ppp1r42; transcript_id NM_145692; gene_name Ppp1r42;
chr1	.	exon	9966668	9966827	.	-	.	gene_id Ppp1r42; transcript_id NM_145692; gene_name Ppp1r42;
chr1	.	exon	9968897	9969028	.	-	.	gene_id Ppp1r42; transcript_id NM_145692; gene_name Ppp1r42;
chr1	.	exon	9968897	9969028	.	-	.	gene_id Ppp1r42; transcript_id NM_145692; gene_name Ppp1r42;
chr1	.	exon	9975673	9975790	.	-	.	gene_id Ppp1r42; transcript_id NM_145692; gene_name Ppp1r42;
chr1	.	exon	9975673	9975790	.	-	.	gene_id Ppp1r42; transcript_id NM_145692; gene_name Ppp1r42;
chr1	.	exon	9975673	9975790	.	-	.	gene_id Ppp1r42; transcript_id NR_110971; gene_name Ppp1r42;
chr1	.	exon	9985227	9985343	.	-	.	gene_id Ppp1r42; transcript_id NM_145692; gene_name Ppp1r42;
chr1	.	exon	9985227	9985343	.	-	.	gene_id Ppp1r42; transcript_id NM_145692; gene_name Ppp1r42;
chr1	.	exon	9985227	9985358	.	-	.	gene_id Ppp1r42; transcript_id NR_110971; gene_name Ppp1r42;
chr1	.	exon	9989482	9989620	.	-	.	gene_id Ppp1r42; transcript_id NM_145692; gene_name Ppp1r42;
chr1	.	exon	9989482	9989620	.	-	.	gene_id Ppp1r42; transcript_id NM_145692; gene_name Ppp1r42;
chr1	.	exon	9989482	9989620	.	-	.	gene_id Ppp1r42; transcript_id NR_110971; gene_name Ppp1r42;
chr1	.	exon	9990052	9990218	.	-	.	gene_id Ppp1r42; transcript_id NM_145692; gene_name Ppp1r42;
chr1	.	exon	9990052	9990218	.	-	.	gene_id Ppp1r42; transcript_id NM_145692; gene_name Ppp1r42;
chr1	.	exon	9990052	9990218	.	-	.	gene_id Ppp1r42; transcript_id NR_110971; gene_name Ppp1r42;
chr1	.	exon	9993316	9993444	.	-	.	gene_id Ppp1r42; transcript_id NM_145692; gene_name Ppp1r42;
chr1	.	exon	9993316	9993534	.	-	.	gene_id Ppp1r42; transcript_id NM_145692; gene_name Ppp1r42;
chr1	.	exon	9993316	9993534	.	-	.	gene_id Ppp1r42; transcript_id NR_110971; gene_name Ppp1r42;
chr1	.	exon	9993442	9993444	.	-	.	gene_id Ppp1r42; transcript_id NM_145692; gene_name Ppp1r42;
chr1	.	exon	9999153	9999217	.	-	.	gene_id Ppp1r42; transcript_id NM_145692; gene_name Ppp1r42;
chr1	.	exon	9999153	9999217	.	-	.	gene_id Ppp1r42; transcript_id NR_110971; gene_name Ppp1r42;
chr1	.	exon	10014681	10015144	.	-	.	gene_id Cops5; transcript_id NM_001277101; gene_name Cops5;
chr1	.	exon	10014681	10015144	.	-	.	gene_id Cops5; transcript_id NM_013715; gene_name Cops5;
chr1	.	exon	10014681	10015144	.	-	.	gene_id Cops5; transcript_id NR_102282; gene_name Cops5;
chr1	.	exon	10015060	10015062	.	-	.	gene_id Cops5; transcript_id NM_001277101; gene_name Cops5;
chr1	.	exon	10015060	10015062	.	-	.	gene_id Cops5; transcript_id NM_013715; gene_name Cops5;
chr1	.	exon	10015063	10015144	.	-	.	gene_id Cops5; transcript_id NM_001277101; gene_name Cops5;
chr1	.	exon	10015063	10015144	.	-	.	gene_id Cops5; transcript_id NM_013715; gene_name Cops5;
chr1	.	exon	10017184	10017332	.	-	.	gene_id Cops5; transcript_id NM_001277101; gene_name Cops5;
chr1	.	exon	10017184	10017332	.	-	.	gene_id Cops5; transcript_id NM_001277101; gene_name Cops5;
chr1	.	exon	10017184	10017332	.	-	.	gene_id Cops5; transcript_id NM_013715; gene_name Cops5;
chr1	.	exon	10017184	10017332	.	-	.	gene_id Cops5; transcript_id NM_013715; gene_name Cops5;
chr1	.	exon	10017184	10017332	.	-	.	gene_id Cops5; transcript_id NR_102282; gene_name Cops5;
chr1	.	exon	10020680	10020791	.	-	.	gene_id Cops5; transcript_id NM_001277101; gene_name Cops5;
chr1	.	exon	10020680	10020791	.	-	.	gene_id Cops5; transcript_id NM_001277101; gene_name Cops5;
chr1	.	exon	10020680	10020791	.	-	.	gene_id Cops5; transcript_id NM_013715; gene_name Cops5;
chr1	.	exon	10020680	10020791	.	-	.	gene_id Cops5; transcript_id NM_013715; gene_name Cops5;
chr1	.	exon	10020680	10020791	.	-	.	gene_id Cops5; transcript_id NR_102282; gene_name Cops5;
chr1	.	exon	10022420	10022505	.	-	.	gene_id Cops5; transcript_id NM_001277101; gene_name Cops5;
chr1	.	exon	10022420	10022505	.	-	.	gene_id Cops5; transcript_id NM_001277101; gene_name Cops5;
chr1	.	exon	10022420	10022505	.	-	.	gene_id Cops5; transcript_id NM_013715; gene_name Cops5;
chr1	.	exon	10022420	10022505	.	-	.	gene_id Cops5; transcript_id NM_013715; gene_name Cops5;
chr1	.	exon	10022420	10022505	.	-	.	gene_id Cops5; transcript_id NR_102282; gene_name Cops5;
chr1	.	exon	10023339	10023404	.	-	.	gene_id Cops5; transcript_id NM_001277101; gene_name Cops5;
chr1	.	exon	10023339	10023404	.	-	.	gene_id Cops5; transcript_id NM_001277101; gene_name Cops5;
chr1	.	exon	10023339	10023404	.	-	.	gene_id Cops5; transcript_id NM_013715; gene_name Cops5;
chr1	.	exon	10023339	10023404	.	-	.	gene_id Cops5; transcript_id NM_013715; gene_name Cops5;
chr1	.	exon	10023339	10023404	.	-	.	gene_id Cops5; transcript_id NR_102282; gene_name Cops5;
chr1	.	exon	10024089	10024217	.	-	.	gene_id Cops5; transcript_id NM_001277101; gene_name Cops5;
chr1	.	exon	10024089	10024217	.	-	.	gene_id Cops5; transcript_id NM_001277101; gene_name Cops5;
chr1	.	exon	10024089	10024217	.	-	.	gene_id Cops5; transcript_id NM_013715; gene_name Cops5;
chr1	.	exon	10024089	10024217	.	-	.	gene_id Cops5; transcript_id NM_013715; gene_name Cops5;
chr1	.	exon	10024089	10024217	.	-	.	gene_id Cops5; transcript_id NR_102282; gene_name Cops5;
chr1	.	exon	10025010	10025244	.	-	.	gene_id Cops5; transcript_id NM_001277101; gene_name Cops5;
chr1	.	exon	10025010	10025244	.	-	.	gene_id Cops5; transcript_id NM_001277101; gene_name Cops5;
chr1	.	exon	10025010	10025244	.	-	.	gene_id Cops5; transcript_id NM_013715; gene_name Cops5;
chr1	.	exon	10025010	10025244	.	-	.	gene_id Cops5; transcript_id NM_013715; gene_name Cops5;
chr1	.	exon	10025010	10025244	.	-	.	gene_id Cops5; transcript_id NR_102282; gene_name Cops5;
chr1	.	exon	10027743	10028240	.	-	.	gene_id Cops5; transcript_id NR_102282; gene_name Cops5;
chr1	.	exon	10027751	10028240	.	-	.	gene_id Cops5; transcript_id NM_013715; gene_name Cops5;
chr1	.	exon	10027751	10027893	.	-	.	gene_id Cops5; transcript_id NM_013715; gene_name Cops5;
chr1	.	exon	10027891	10027893	.	-	.	gene_id Cops5; transcript_id NM_013715; gene_name Cops5;
chr1	.	exon	10028000	10028240	.	-	.	gene_id Cops5; transcript_id NM_001277101; gene_name Cops5;
chr1	.	exon	10028000	10028091	.	-	.	gene_id Cops5; transcript_id NM_001277101; gene_name Cops5;
chr1	.	exon	10028089	10028091	.	-	.	gene_id Cops5; transcript_id NM_001277101; gene_name Cops5;
chr1	.	exon	10028299	10028425	.	+	.	gene_id Cspp1; transcript_id NM_026493; gene_name Cspp1;
chr1	.	exon	10035157	10035265	.	+	.	gene_id Cspp1; transcript_id NM_026493; gene_name Cspp1;
chr1	.	exon	10035167	10035265	.	+	.	gene_id Cspp1; transcript_id NM_026493; gene_name Cspp1;
chr1	.	exon	10035167	10035169	.	+	.	gene_id Cspp1; transcript_id NM_026493; gene_name Cspp1;
chr1	.	exon	10037505	10037607	.	+	.	gene_id Cspp1; transcript_id NM_026493; gene_name Cspp1;
chr1	.	exon	10037505	10037607	.	+	.	gene_id Cspp1; transcript_id NM_026493; gene_name Cspp1;
chr1	.	exon	10048801	10048904	.	+	.	gene_id Cspp1; transcript_id NM_026493; gene_name Cspp1;
chr1	.	exon	10048801	10048904	.	+	.	gene_id Cspp1; transcript_id NM_026493; gene_name Cspp1;
chr1	.	exon	10054414	10054494	.	+	.	gene_id Cspp1; transcript_id NM_026493; gene_name Cspp1;
chr1	.	exon	10054414	10054494	.	+	.	gene_id Cspp1; transcript_id NM_026493; gene_name Cspp1;
chr1	.	exon	10055404	10055502	.	+	.	gene_id Cspp1; transcript_id NM_026493; gene_name Cspp1;
chr1	.	exon	10055404	10055502	.	+	.	gene_id Cspp1; transcript_id NM_026493; gene_name Cspp1;
chr1	.	exon	10056507	10056901	.	+	.	gene_id Cspp1; transcript_id NM_026493; gene_name Cspp1;
chr1	.	exon	10056507	10056901	.	+	.	gene_id Cspp1; transcript_id NM_026493; gene_name Cspp1;
chr1	.	exon	10064941	10065027	.	+	.	gene_id Cspp1; transcript_id NM_026493; gene_name Cspp1;
chr1	.	exon	10064941	10065027	.	+	.	gene_id Cspp1; transcript_id NM_026493; gene_name Cspp1;
chr1	.	exon	10067253	10067323	.	+	.	gene_id Cspp1; transcript_id NM_026493; gene_name Cspp1;
chr1	.	exon	10067253	10067323	.	+	.	gene_id Cspp1; transcript_id NM_026493; gene_name Cspp1;
chr1	.	exon	10072334	10072427	.	+	.	gene_id Cspp1; transcript_id NM_026493; gene_name Cspp1;
chr1	.	exon	10072334	10072427	.	+	.	gene_id Cspp1; transcript_id NM_026493; gene_name Cspp1;
chr1	.	exon	10073582	10073639	.	+	.	gene_id Cspp1; transcript_id NM_026493; gene_name Cspp1;
chr1	.	exon	10073582	10073639	.	+	.	gene_id Cspp1; transcript_id NM_026493; gene_name Cspp1;
chr1	.	exon	10075828	10076033	.	+	.	gene_id Cspp1; transcript_id NM_026493; gene_name Cspp1;
chr1	.	exon	10075828	10076033	.	+	.	gene_id Cspp1; transcript_id NM_026493; gene_name Cspp1;
chr1	.	exon	10078132	10078265	.	+	.	gene_id Cspp1; transcript_id NM_026493; gene_name Cspp1;
chr1	.	exon	10078132	10078265	.	+	.	gene_id Cspp1; transcript_id NM_026493; gene_name Cspp1;
chr1	.	exon	10078963	10079041	.	+	.	gene_id Cspp1; transcript_id NM_026493; gene_name Cspp1;
chr1	.	exon	10078963	10079041	.	+	.	gene_id Cspp1; transcript_id NM_026493; gene_name Cspp1;
chr1	.	exon	10080269	10080398	.	+	.	gene_id Cspp1; transcript_id NM_026493; gene_name Cspp1;
chr1	.	exon	10080269	10080398	.	+	.	gene_id Cspp1; transcript_id NM_026493; gene_name Cspp1;
chr1	.	exon	10085947	10086094	.	+	.	gene_id Cspp1; transcript_id NM_026493; gene_name Cspp1;
chr1	.	exon	10085947	10086094	.	+	.	gene_id Cspp1; transcript_id NM_026493; gene_name Cspp1;
chr1	.	exon	10094293	10094445	.	+	.	gene_id Cspp1; transcript_id NM_026493; gene_name Cspp1;
chr1	.	exon	10094293	10094445	.	+	.	gene_id Cspp1; transcript_id NM_026493; gene_name Cspp1;
chr1	.	exon	10098450	10098562	.	+	.	gene_id Cspp1; transcript_id NM_026493; gene_name Cspp1;
chr1	.	exon	10098450	10098562	.	+	.	gene_id Cspp1; transcript_id NM_026493; gene_name Cspp1;
chr1	.	exon	10102474	10102623	.	+	.	gene_id Cspp1; transcript_id NM_026493; gene_name Cspp1;
chr1	.	exon	10102474	10102623	.	+	.	gene_id Cspp1; transcript_id NM_026493; gene_name Cspp1;
chr1	.	exon	10102957	10103103	.	+	.	gene_id Cspp1; transcript_id NM_026493; gene_name Cspp1;
chr1	.	exon	10102957	10103103	.	+	.	gene_id Cspp1; transcript_id NM_026493; gene_name Cspp1;
chr1	.	exon	10103684	10103788	.	+	.	gene_id Cspp1; transcript_id NM_026493; gene_name Cspp1;
chr1	.	exon	10103684	10103788	.	+	.	gene_id Cspp1; transcript_id NM_026493; gene_name Cspp1;
chr1	.	exon	10106099	10106165	.	+	.	gene_id Cspp1; transcript_id NM_026493; gene_name Cspp1;
chr1	.	exon	10106099	10106165	.	+	.	gene_id Cspp1; transcript_id NM_026493; gene_name Cspp1;
chr1	.	exon	10106695	10106812	.	+	.	gene_id Cspp1; transcript_id NM_026493; gene_name Cspp1;
chr1	.	exon	10106695	10106812	.	+	.	gene_id Cspp1; transcript_id NM_026493; gene_name Cspp1;
chr1	.	exon	10116421	10116560	.	+	.	gene_id Cspp1; transcript_id NM_026493; gene_name Cspp1;
chr1	.	exon	10116421	10116560	.	+	.	gene_id Cspp1; transcript_id NM_026493; gene_name Cspp1;
chr1	.	exon	10117504	10117644	.	+	.	gene_id Cspp1; transcript_id NM_026493; gene_name Cspp1;
chr1	.	exon	10117504	10117644	.	+	.	gene_id Cspp1; transcript_id NM_026493; gene_name Cspp1;
chr1	.	exon	10120067	10120113	.	+	.	gene_id Cspp1; transcript_id NM_026493; gene_name Cspp1;
chr1	.	exon	10120067	10120113	.	+	.	gene_id Cspp1; transcript_id NM_026493; gene_name Cspp1;
chr1	.	exon	10122535	10122598	.	+	.	gene_id Cspp1; transcript_id NM_026493; gene_name Cspp1;
chr1	.	exon	10122535	10122598	.	+	.	gene_id Cspp1; transcript_id NM_026493; gene_name Cspp1;
chr1	.	exon	10123245	10123354	.	+	.	gene_id Cspp1; transcript_id NM_026493; gene_name Cspp1;
chr1	.	exon	10123245	10123354	.	+	.	gene_id Cspp1; transcript_id NM_026493; gene_name Cspp1;
chr1	.	exon	10124173	10124311	.	+	.	gene_id Cspp1; transcript_id NM_026493; gene_name Cspp1;
chr1	.	exon	10124173	10124311	.	+	.	gene_id Cspp1; transcript_id NM_026493; gene_name Cspp1;
chr1	.	exon	10126015	10126849	.	+	.	gene_id Cspp1; transcript_id NM_026493; gene_name Cspp1;
chr1	.	exon	10126015	10126223	.	+	.	gene_id Cspp1; transcript_id NM_026493; gene_name Cspp1;
chr1	.	exon	10126224	10126226	.	+	.	gene_id Cspp1; transcript_id NM_026493; gene_name Cspp1;
chr1	.	exon	10127588	10129077	.	-	.	gene_id Arfgef1; transcript_id NM_001102430; gene_name Arfgef1;
chr1	.	exon	10128913	10128915	.	-	.	gene_id Arfgef1; transcript_id NM_001102430; gene_name Arfgef1;
chr1	.	exon	10128916	10129077	.	-	.	gene_id Arfgef1; transcript_id NM_001102430; gene_name Arfgef1;
chr1	.	exon	10130548	10130665	.	-	.	gene_id Arfgef1; transcript_id NM_001102430; gene_name Arfgef1;
chr1	.	exon	10130548	10130665	.	-	.	gene_id Arfgef1; transcript_id NM_001102430; gene_name Arfgef1;
chr1	.	exon	10131640	10131778	.	-	.	gene_id Arfgef1; transcript_id NM_001102430; gene_name Arfgef1;
chr1	.	exon	10131640	10131778	.	-	.	gene_id Arfgef1; transcript_id NM_001102430; gene_name Arfgef1;
chr1	.	exon	10132657	10132825	.	-	.	gene_id Arfgef1; transcript_id NM_001102430; gene_name Arfgef1;
chr1	.	exon	10132657	10132825	.	-	.	gene_id Arfgef1; transcript_id NM_001102430; gene_name Arfgef1;
chr1	.	exon	10134799	10134938	.	-	.	gene_id Arfgef1; transcript_id NM_001102430; gene_name Arfgef1;
chr1	.	exon	10134799	10134938	.	-	.	gene_id Arfgef1; transcript_id NM_001102430; gene_name Arfgef1;
chr1	.	exon	10137484	10137616	.	-	.	gene_id Arfgef1; transcript_id NM_001102430; gene_name Arfgef1;
chr1	.	exon	10137484	10137616	.	-	.	gene_id Arfgef1; transcript_id NM_001102430; gene_name Arfgef1;
chr1	.	exon	10141882	10141954	.	-	.	gene_id Arfgef1; transcript_id NM_001102430; gene_name Arfgef1;
chr1	.	exon	10141882	10141954	.	-	.	gene_id Arfgef1; transcript_id NM_001102430; gene_name Arfgef1;
chr1	.	exon	10143467	10143605	.	-	.	gene_id Arfgef1; transcript_id NM_001102430; gene_name Arfgef1;
chr1	.	exon	10143467	10143605	.	-	.	gene_id Arfgef1; transcript_id NM_001102430; gene_name Arfgef1;
chr1	.	exon	10143688	10143823	.	-	.	gene_id Arfgef1; transcript_id NM_001102430; gene_name Arfgef1;
chr1	.	exon	10143688	10143823	.	-	.	gene_id Arfgef1; transcript_id NM_001102430; gene_name Arfgef1;
chr1	.	exon	10144362	10144491	.	-	.	gene_id Arfgef1; transcript_id NM_001102430; gene_name Arfgef1;
chr1	.	exon	10144362	10144491	.	-	.	gene_id Arfgef1; transcript_id NM_001102430; gene_name Arfgef1;
chr1	.	exon	10146995	10147125	.	-	.	gene_id Arfgef1; transcript_id NM_001102430; gene_name Arfgef1;
chr1	.	exon	10146995	10147125	.	-	.	gene_id Arfgef1; transcript_id NM_001102430; gene_name Arfgef1;
chr1	.	exon	10147981	10148141	.	-	.	gene_id Arfgef1; transcript_id NM_001102430; gene_name Arfgef1;
chr1	.	exon	10147981	10148141	.	-	.	gene_id Arfgef1; transcript_id NM_001102430; gene_name Arfgef1;
chr1	.	exon	10149649	10149821	.	-	.	gene_id Arfgef1; transcript_id NM_001102430; gene_name Arfgef1;
chr1	.	exon	10149649	10149821	.	-	.	gene_id Arfgef1; transcript_id NM_001102430; gene_name Arfgef1;
chr1	.	exon	10149958	10150109	.	-	.	gene_id Arfgef1; transcript_id NM_001102430; gene_name Arfgef1;
chr1	.	exon	10149958	10150109	.	-	.	gene_id Arfgef1; transcript_id NM_001102430; gene_name Arfgef1;
chr1	.	exon	10150782	10150951	.	-	.	gene_id Arfgef1; transcript_id NM_001102430; gene_name Arfgef1;
chr1	.	exon	10150782	10150951	.	-	.	gene_id Arfgef1; transcript_id NM_001102430; gene_name Arfgef1;
chr1	.	exon	10151044	10151084	.	-	.	gene_id Arfgef1; transcript_id NM_001102430; gene_name Arfgef1;
chr1	.	exon	10151044	10151084	.	-	.	gene_id Arfgef1; transcript_id NM_001102430; gene_name Arfgef1;
chr1	.	exon	10153778	10153868	.	-	.	gene_id Arfgef1; transcript_id NM_001102430; gene_name Arfgef1;
chr1	.	exon	10153778	10153868	.	-	.	gene_id Arfgef1; transcript_id NM_001102430; gene_name Arfgef1;
chr1	.	exon	10162915	10163065	.	-	.	gene_id Arfgef1; transcript_id NM_001102430; gene_name Arfgef1;
chr1	.	exon	10162915	10163065	.	-	.	gene_id Arfgef1; transcript_id NM_001102430; gene_name Arfgef1;
chr1	.	exon	10163275	10163433	.	-	.	gene_id Arfgef1; transcript_id NM_001102430; gene_name Arfgef1;
chr1	.	exon	10163275	10163433	.	-	.	gene_id Arfgef1; transcript_id NM_001102430; gene_name Arfgef1;
chr1	.	exon	10164148	10164276	.	-	.	gene_id Arfgef1; transcript_id NM_001102430; gene_name Arfgef1;
chr1	.	exon	10164148	10164276	.	-	.	gene_id Arfgef1; transcript_id NM_001102430; gene_name Arfgef1;
chr1	.	exon	10169907	10170058	.	-	.	gene_id Arfgef1; transcript_id NM_001102430; gene_name Arfgef1;
chr1	.	exon	10169907	10170058	.	-	.	gene_id Arfgef1; transcript_id NM_001102430; gene_name Arfgef1;
chr1	.	exon	10170951	10171122	.	-	.	gene_id Arfgef1; transcript_id NM_001102430; gene_name Arfgef1;
chr1	.	exon	10170951	10171122	.	-	.	gene_id Arfgef1; transcript_id NM_001102430; gene_name Arfgef1;
chr1	.	exon	10173744	10173828	.	-	.	gene_id Arfgef1; transcript_id NM_001102430; gene_name Arfgef1;
chr1	.	exon	10173744	10173828	.	-	.	gene_id Arfgef1; transcript_id NM_001102430; gene_name Arfgef1;
chr1	.	exon	10174057	10174262	.	-	.	gene_id Arfgef1; transcript_id NM_001102430; gene_name Arfgef1;
chr1	.	exon	10174057	10174262	.	-	.	gene_id Arfgef1; transcript_id NM_001102430; gene_name Arfgef1;
chr1	.	exon	10174467	10174578	.	-	.	gene_id Arfgef1; transcript_id NM_001102430; gene_name Arfgef1;
chr1	.	exon	10174467	10174578	.	-	.	gene_id Arfgef1; transcript_id NM_001102430; gene_name Arfgef1;
chr1	.	exon	10178838	10179039	.	-	.	gene_id Arfgef1; transcript_id NM_001102430; gene_name Arfgef1;
chr1	.	exon	10178838	10179039	.	-	.	gene_id Arfgef1; transcript_id NM_001102430; gene_name Arfgef1;
chr1	.	exon	10179308	10179416	.	-	.	gene_id Arfgef1; transcript_id NM_001102430; gene_name Arfgef1;
chr1	.	exon	10179308	10179416	.	-	.	gene_id Arfgef1; transcript_id NM_001102430; gene_name Arfgef1;
chr1	.	exon	10179520	10179759	.	-	.	gene_id Arfgef1; transcript_id NM_001102430; gene_name Arfgef1;
chr1	.	exon	10179520	10179759	.	-	.	gene_id Arfgef1; transcript_id NM_001102430; gene_name Arfgef1;
chr1	.	exon	10184338	10184572	.	-	.	gene_id Arfgef1; transcript_id NM_001102430; gene_name Arfgef1;
chr1	.	exon	10184338	10184572	.	-	.	gene_id Arfgef1; transcript_id NM_001102430; gene_name Arfgef1;
chr1	.	exon	10188924	10189057	.	-	.	gene_id Arfgef1; transcript_id NM_001102430; gene_name Arfgef1;
chr1	.	exon	10188924	10189057	.	-	.	gene_id Arfgef1; transcript_id NM_001102430; gene_name Arfgef1;
chr1	.	exon	10189810	10189985	.	-	.	gene_id Arfgef1; transcript_id NM_001102430; gene_name Arfgef1;
chr1	.	exon	10189810	10189985	.	-	.	gene_id Arfgef1; transcript_id NM_001102430; gene_name Arfgef1;
chr1	.	exon	10194889	10194990	.	-	.	gene_id Arfgef1; transcript_id NM_001102430; gene_name Arfgef1;
chr1	.	exon	10194889	10194990	.	-	.	gene_id Arfgef1; transcript_id NM_001102430; gene_name Arfgef1;
chr1	.	exon	10199506	10199782	.	-	.	gene_id Arfgef1; transcript_id NM_001102430; gene_name Arfgef1;
chr1	.	exon	10199506	10199782	.	-	.	gene_id Arfgef1; transcript_id NM_001102430; gene_name Arfgef1;
chr1	.	exon	10203125	10203304	.	-	.	gene_id Arfgef1; transcript_id NM_001102430; gene_name Arfgef1;
chr1	.	exon	10203125	10203304	.	-	.	gene_id Arfgef1; transcript_id NM_001102430; gene_name Arfgef1;
chr1	.	exon	10204206	10204352	.	-	.	gene_id Arfgef1; transcript_id NM_001102430; gene_name Arfgef1;
chr1	.	exon	10204206	10204352	.	-	.	gene_id Arfgef1; transcript_id NM_001102430; gene_name Arfgef1;
chr1	.	exon	10205918	10206074	.	-	.	gene_id Arfgef1; transcript_id NM_001102430; gene_name Arfgef1;
chr1	.	exon	10205918	10206074	.	-	.	gene_id Arfgef1; transcript_id NM_001102430; gene_name Arfgef1;
chr1	.	exon	10206610	10206640	.	-	.	gene_id Arfgef1; transcript_id NM_001102430; gene_name Arfgef1;
chr1	.	exon	10206610	10206640	.	-	.	gene_id Arfgef1; transcript_id NM_001102430; gene_name Arfgef1;
chr1	.	exon	10222452	10222751	.	-	.	gene_id Arfgef1; transcript_id NM_001102430; gene_name Arfgef1;
chr1	.	exon	10222452	10222575	.	-	.	gene_id Arfgef1; transcript_id NM_001102430; gene_name Arfgef1;
chr1	.	exon	10222573	10222575	.	-	.	gene_id Arfgef1; transcript_id NM_001102430; gene_name Arfgef1;
chr1	.	exon	10222854	10226182	.	+	.	gene_id ncRNA_inter_chr1_44; transcript_id ncRNA_inter_chr1_44; exon_number 1
chr1	.	exon	10314800	10315392	.	-	.	gene_id Cpa6; transcript_id NM_001289497; gene_name Cpa6;
chr1	.	exon	10314800	10315392	.	-	.	gene_id Cpa6; transcript_id NM_177834; gene_name Cpa6;
chr1	.	exon	10315205	10315207	.	-	.	gene_id Cpa6; transcript_id NM_001289497; gene_name Cpa6;
chr1	.	exon	10315205	10315207	.	-	.	gene_id Cpa6; transcript_id NM_177834; gene_name Cpa6;
chr1	.	exon	10315208	10315392	.	-	.	gene_id Cpa6; transcript_id NM_001289497; gene_name Cpa6;
chr1	.	exon	10315208	10315392	.	-	.	gene_id Cpa6; transcript_id NM_177834; gene_name Cpa6;
chr1	.	exon	10319554	10319638	.	-	.	gene_id Cpa6; transcript_id NM_001289497; gene_name Cpa6;
chr1	.	exon	10319554	10319638	.	-	.	gene_id Cpa6; transcript_id NM_001289497; gene_name Cpa6;
chr1	.	exon	10319554	10319638	.	-	.	gene_id Cpa6; transcript_id NM_177834; gene_name Cpa6;
chr1	.	exon	10319554	10319638	.	-	.	gene_id Cpa6; transcript_id NM_177834; gene_name Cpa6;
chr1	.	exon	10327348	10327550	.	-	.	gene_id Cpa6; transcript_id NM_001289497; gene_name Cpa6;
chr1	.	exon	10327348	10327550	.	-	.	gene_id Cpa6; transcript_id NM_001289497; gene_name Cpa6;
chr1	.	exon	10327348	10327550	.	-	.	gene_id Cpa6; transcript_id NM_177834; gene_name Cpa6;
chr1	.	exon	10327348	10327550	.	-	.	gene_id Cpa6; transcript_id NM_177834; gene_name Cpa6;
chr1	.	exon	10398350	10398440	.	-	.	gene_id Cpa6; transcript_id NM_001289497; gene_name Cpa6;
chr1	.	exon	10398350	10398440	.	-	.	gene_id Cpa6; transcript_id NM_001289497; gene_name Cpa6;
chr1	.	exon	10398350	10398440	.	-	.	gene_id Cpa6; transcript_id NM_177834; gene_name Cpa6;
chr1	.	exon	10398350	10398440	.	-	.	gene_id Cpa6; transcript_id NM_177834; gene_name Cpa6;
chr1	.	exon	10399338	10399448	.	-	.	gene_id Cpa6; transcript_id NM_001289497; gene_name Cpa6;
chr1	.	exon	10399338	10399448	.	-	.	gene_id Cpa6; transcript_id NM_001289497; gene_name Cpa6;
chr1	.	exon	10399338	10399448	.	-	.	gene_id Cpa6; transcript_id NM_177834; gene_name Cpa6;
chr1	.	exon	10399338	10399448	.	-	.	gene_id Cpa6; transcript_id NM_177834; gene_name Cpa6;
chr1	.	exon	10467106	10467210	.	-	.	gene_id Cpa6; transcript_id NM_001289497; gene_name Cpa6;
chr1	.	exon	10467106	10467210	.	-	.	gene_id Cpa6; transcript_id NM_001289497; gene_name Cpa6;
chr1	.	exon	10467106	10467210	.	-	.	gene_id Cpa6; transcript_id NM_177834; gene_name Cpa6;
chr1	.	exon	10467106	10467210	.	-	.	gene_id Cpa6; transcript_id NM_177834; gene_name Cpa6;
chr1	.	exon	10471095	10471196	.	-	.	gene_id Cpa6; transcript_id NM_001289497; gene_name Cpa6;
chr1	.	exon	10471095	10471100	.	-	.	gene_id Cpa6; transcript_id NM_001289497; gene_name Cpa6;
chr1	.	exon	10471095	10471196	.	-	.	gene_id Cpa6; transcript_id NM_177834; gene_name Cpa6;
chr1	.	exon	10471095	10471196	.	-	.	gene_id Cpa6; transcript_id NM_177834; gene_name Cpa6;
chr1	.	exon	10471098	10471100	.	-	.	gene_id Cpa6; transcript_id NM_001289497; gene_name Cpa6;
chr1	.	exon	10474030	10474144	.	-	.	gene_id Cpa6; transcript_id NM_001289497; gene_name Cpa6;
chr1	.	exon	10474030	10474144	.	-	.	gene_id Cpa6; transcript_id NM_177834; gene_name Cpa6;
chr1	.	exon	10474030	10474144	.	-	.	gene_id Cpa6; transcript_id NM_177834; gene_name Cpa6;
chr1	.	exon	10478906	10479030	.	-	.	gene_id Cpa6; transcript_id NM_177834; gene_name Cpa6;
chr1	.	exon	10478906	10479030	.	-	.	gene_id Cpa6; transcript_id NM_177834; gene_name Cpa6;
chr1	.	exon	10585701	10585776	.	-	.	gene_id Cpa6; transcript_id NM_001289497; gene_name Cpa6;
chr1	.	exon	10585701	10585776	.	-	.	gene_id Cpa6; transcript_id NM_177834; gene_name Cpa6;
chr1	.	exon	10585701	10585776	.	-	.	gene_id Cpa6; transcript_id NM_177834; gene_name Cpa6;
chr1	.	exon	10709693	10710026	.	-	.	gene_id Cpa6; transcript_id NM_001289497; gene_name Cpa6;
chr1	.	exon	10709693	10710026	.	-	.	gene_id Cpa6; transcript_id NM_177834; gene_name Cpa6;
chr1	.	exon	10709693	10709808	.	-	.	gene_id Cpa6; transcript_id NM_177834; gene_name Cpa6;
chr1	.	exon	10709806	10709808	.	-	.	gene_id Cpa6; transcript_id NM_177834; gene_name Cpa6;
chr1	.	exon	10983546	10983990	.	+	.	gene_id Prex2; transcript_id NM_029525; gene_name Prex2;
chr1	.	exon	10983874	10983990	.	+	.	gene_id Prex2; transcript_id NM_029525; gene_name Prex2;
chr1	.	exon	10983874	10983876	.	+	.	gene_id Prex2; transcript_id NM_029525; gene_name Prex2;
chr1	.	exon	11051407	11051478	.	+	.	gene_id Prex2; transcript_id NM_029525; gene_name Prex2;
chr1	.	exon	11051407	11051478	.	+	.	gene_id Prex2; transcript_id NM_029525; gene_name Prex2;
chr1	.	exon	11055875	11055997	.	+	.	gene_id Prex2; transcript_id NM_029525; gene_name Prex2;
chr1	.	exon	11055875	11055997	.	+	.	gene_id Prex2; transcript_id NM_029525; gene_name Prex2;
chr1	.	exon	11058092	11058196	.	+	.	gene_id Prex2; transcript_id NM_029525; gene_name Prex2;
chr1	.	exon	11058092	11058196	.	+	.	gene_id Prex2; transcript_id NM_029525; gene_name Prex2;
chr1	.	exon	11070104	11070205	.	+	.	gene_id Prex2; transcript_id NM_029525; gene_name Prex2;
chr1	.	exon	11070104	11070205	.	+	.	gene_id Prex2; transcript_id NM_029525; gene_name Prex2;
chr1	.	exon	11079798	11079959	.	+	.	gene_id Prex2; transcript_id NM_029525; gene_name Prex2;
chr1	.	exon	11079798	11079959	.	+	.	gene_id Prex2; transcript_id NM_029525; gene_name Prex2;
chr1	.	exon	11088544	11088677	.	+	.	gene_id Prex2; transcript_id NM_029525; gene_name Prex2;
chr1	.	exon	11088544	11088677	.	+	.	gene_id Prex2; transcript_id NM_029525; gene_name Prex2;
chr1	.	exon	11091145	11091248	.	+	.	gene_id Prex2; transcript_id NM_029525; gene_name Prex2;
chr1	.	exon	11091145	11091248	.	+	.	gene_id Prex2; transcript_id NM_029525; gene_name Prex2;
chr1	.	exon	11097684	11097833	.	+	.	gene_id Prex2; transcript_id NM_029525; gene_name Prex2;
chr1	.	exon	11097684	11097833	.	+	.	gene_id Prex2; transcript_id NM_029525; gene_name Prex2;
chr1	.	exon	11100363	11100507	.	+	.	gene_id Prex2; transcript_id NM_029525; gene_name Prex2;
chr1	.	exon	11100363	11100507	.	+	.	gene_id Prex2; transcript_id NM_029525; gene_name Prex2;
chr1	.	exon	11102824	11102924	.	+	.	gene_id Prex2; transcript_id NM_029525; gene_name Prex2;
chr1	.	exon	11102824	11102924	.	+	.	gene_id Prex2; transcript_id NM_029525; gene_name Prex2;
chr1	.	exon	11113202	11113305	.	+	.	gene_id Prex2; transcript_id NM_029525; gene_name Prex2;
chr1	.	exon	11113202	11113305	.	+	.	gene_id Prex2; transcript_id NM_029525; gene_name Prex2;
chr1	.	exon	11113895	11113944	.	+	.	gene_id Prex2; transcript_id NM_029525; gene_name Prex2;
chr1	.	exon	11113895	11113944	.	+	.	gene_id Prex2; transcript_id NM_029525; gene_name Prex2;
chr1	.	exon	11122419	11122494	.	+	.	gene_id Prex2; transcript_id NM_029525; gene_name Prex2;
chr1	.	exon	11122419	11122494	.	+	.	gene_id Prex2; transcript_id NM_029525; gene_name Prex2;
chr1	.	exon	11126846	11126918	.	+	.	gene_id Prex2; transcript_id NM_029525; gene_name Prex2;
chr1	.	exon	11126846	11126918	.	+	.	gene_id Prex2; transcript_id NM_029525; gene_name Prex2;
chr1	.	exon	11130037	11130179	.	+	.	gene_id Prex2; transcript_id NM_029525; gene_name Prex2;
chr1	.	exon	11130037	11130179	.	+	.	gene_id Prex2; transcript_id NM_029525; gene_name Prex2;
chr1	.	exon	11130317	11130409	.	+	.	gene_id Prex2; transcript_id NM_029525; gene_name Prex2;
chr1	.	exon	11130317	11130409	.	+	.	gene_id Prex2; transcript_id NM_029525; gene_name Prex2;
chr1	.	exon	11132730	11132878	.	+	.	gene_id Prex2; transcript_id NM_029525; gene_name Prex2;
chr1	.	exon	11132730	11132878	.	+	.	gene_id Prex2; transcript_id NM_029525; gene_name Prex2;
chr1	.	exon	11139891	11139976	.	+	.	gene_id Prex2; transcript_id NM_029525; gene_name Prex2;
chr1	.	exon	11139891	11139976	.	+	.	gene_id Prex2; transcript_id NM_029525; gene_name Prex2;
chr1	.	exon	11143624	11143760	.	+	.	gene_id Prex2; transcript_id NM_029525; gene_name Prex2;
chr1	.	exon	11143624	11143760	.	+	.	gene_id Prex2; transcript_id NM_029525; gene_name Prex2;
chr1	.	exon	11146322	11146439	.	+	.	gene_id Prex2; transcript_id NM_029525; gene_name Prex2;
chr1	.	exon	11146322	11146439	.	+	.	gene_id Prex2; transcript_id NM_029525; gene_name Prex2;
chr1	.	exon	11150177	11150361	.	+	.	gene_id Prex2; transcript_id NM_029525; gene_name Prex2;
chr1	.	exon	11150177	11150361	.	+	.	gene_id Prex2; transcript_id NM_029525; gene_name Prex2;
chr1	.	exon	11152321	11152482	.	+	.	gene_id Prex2; transcript_id NM_029525; gene_name Prex2;
chr1	.	exon	11152321	11152482	.	+	.	gene_id Prex2; transcript_id NM_029525; gene_name Prex2;
chr1	.	exon	11159934	11160156	.	+	.	gene_id Prex2; transcript_id NM_029525; gene_name Prex2;
chr1	.	exon	11159934	11160156	.	+	.	gene_id Prex2; transcript_id NM_029525; gene_name Prex2;
chr1	.	exon	11160665	11160872	.	+	.	gene_id Prex2; transcript_id NM_029525; gene_name Prex2;
chr1	.	exon	11160665	11160872	.	+	.	gene_id Prex2; transcript_id NM_029525; gene_name Prex2;
chr1	.	exon	11171936	11172115	.	+	.	gene_id Prex2; transcript_id NM_029525; gene_name Prex2;
chr1	.	exon	11171936	11172115	.	+	.	gene_id Prex2; transcript_id NM_029525; gene_name Prex2;
chr1	.	exon	11174527	11174621	.	+	.	gene_id Prex2; transcript_id NM_029525; gene_name Prex2;
chr1	.	exon	11174527	11174621	.	+	.	gene_id Prex2; transcript_id NM_029525; gene_name Prex2;
chr1	.	exon	11175211	11175293	.	+	.	gene_id Prex2; transcript_id NM_029525; gene_name Prex2;
chr1	.	exon	11175211	11175293	.	+	.	gene_id Prex2; transcript_id NM_029525; gene_name Prex2;
chr1	.	exon	11175968	11176058	.	+	.	gene_id Prex2; transcript_id NM_029525; gene_name Prex2;
chr1	.	exon	11175968	11176058	.	+	.	gene_id Prex2; transcript_id NM_029525; gene_name Prex2;
chr1	.	exon	11176718	11176846	.	+	.	gene_id Prex2; transcript_id NM_029525; gene_name Prex2;
chr1	.	exon	11176718	11176846	.	+	.	gene_id Prex2; transcript_id NM_029525; gene_name Prex2;
chr1	.	exon	11183594	11183635	.	+	.	gene_id Prex2; transcript_id NM_029525; gene_name Prex2;
chr1	.	exon	11183594	11183635	.	+	.	gene_id Prex2; transcript_id NM_029525; gene_name Prex2;
chr1	.	exon	11189916	11190133	.	+	.	gene_id Prex2; transcript_id NM_029525; gene_name Prex2;
chr1	.	exon	11189916	11190133	.	+	.	gene_id Prex2; transcript_id NM_029525; gene_name Prex2;
chr1	.	exon	11194147	11194249	.	+	.	gene_id Prex2; transcript_id NM_029525; gene_name Prex2;
chr1	.	exon	11194147	11194249	.	+	.	gene_id Prex2; transcript_id NM_029525; gene_name Prex2;
chr1	.	exon	11198593	11198736	.	+	.	gene_id Prex2; transcript_id NM_029525; gene_name Prex2;
chr1	.	exon	11198593	11198736	.	+	.	gene_id Prex2; transcript_id NM_029525; gene_name Prex2;
chr1	.	exon	11221763	11221877	.	+	.	gene_id Prex2; transcript_id NM_029525; gene_name Prex2;
chr1	.	exon	11221763	11221877	.	+	.	gene_id Prex2; transcript_id NM_029525; gene_name Prex2;
chr1	.	exon	11254044	11254176	.	+	.	gene_id Prex2; transcript_id NM_001033636; gene_name Prex2;
chr1	.	exon	11255760	11255826	.	+	.	gene_id Prex2; transcript_id NM_001033636; gene_name Prex2;
chr1	.	exon	11255760	11255826	.	+	.	gene_id Prex2; transcript_id NM_029525; gene_name Prex2;
chr1	.	exon	11255760	11255826	.	+	.	gene_id Prex2; transcript_id NM_029525; gene_name Prex2;
chr1	.	exon	11256050	11256240	.	+	.	gene_id Prex2; transcript_id NM_001033636; gene_name Prex2;
chr1	.	exon	11256050	11256240	.	+	.	gene_id Prex2; transcript_id NM_029525; gene_name Prex2;
chr1	.	exon	11256050	11256240	.	+	.	gene_id Prex2; transcript_id NM_029525; gene_name Prex2;
chr1	.	exon	11256053	11256240	.	+	.	gene_id Prex2; transcript_id NM_001033636; gene_name Prex2;
chr1	.	exon	11256053	11256055	.	+	.	gene_id Prex2; transcript_id NM_001033636; gene_name Prex2;
chr1	.	exon	11275138	11275240	.	+	.	gene_id Prex2; transcript_id NM_001033636; gene_name Prex2;
chr1	.	exon	11275138	11275240	.	+	.	gene_id Prex2; transcript_id NM_001033636; gene_name Prex2;
chr1	.	exon	11275138	11275240	.	+	.	gene_id Prex2; transcript_id NM_029525; gene_name Prex2;
chr1	.	exon	11275138	11275240	.	+	.	gene_id Prex2; transcript_id NM_029525; gene_name Prex2;
chr1	.	exon	11279334	11279401	.	+	.	gene_id Prex2; transcript_id NM_001033636; gene_name Prex2;
chr1	.	exon	11279334	11279401	.	+	.	gene_id Prex2; transcript_id NM_001033636; gene_name Prex2;
chr1	.	exon	11279334	11279401	.	+	.	gene_id Prex2; transcript_id NM_029525; gene_name Prex2;
chr1	.	exon	11279334	11279401	.	+	.	gene_id Prex2; transcript_id NM_029525; gene_name Prex2;
chr1	.	exon	11287789	11293763	.	+	.	gene_id Prex2; transcript_id NM_001033636; gene_name Prex2;
chr1	.	exon	11287789	11287831	.	+	.	gene_id Prex2; transcript_id NM_001033636; gene_name Prex2;
chr1	.	exon	11287789	11293763	.	+	.	gene_id Prex2; transcript_id NM_029525; gene_name Prex2;
chr1	.	exon	11287789	11287831	.	+	.	gene_id Prex2; transcript_id NM_029525; gene_name Prex2;
chr1	.	exon	11287832	11287834	.	+	.	gene_id Prex2; transcript_id NM_001033636; gene_name Prex2;
chr1	.	exon	11287832	11287834	.	+	.	gene_id Prex2; transcript_id NM_029525; gene_name Prex2;
chr1	.	exon	11404186	11404718	.	+	.	gene_id A830018L16Rik; transcript_id NM_001160369; gene_name A830018L16Rik;
chr1	.	exon	11404186	11404718	.	+	.	gene_id A830018L16Rik; transcript_id NM_001160370; gene_name A830018L16Rik;
chr1	.	exon	11404186	11404718	.	+	.	gene_id A830018L16Rik; transcript_id NM_001160371; gene_name A830018L16Rik;
chr1	.	exon	11404186	11404718	.	+	.	gene_id A830018L16Rik; transcript_id NM_177173; gene_name A830018L16Rik;
chr1	.	exon	11404650	11404718	.	+	.	gene_id A830018L16Rik; transcript_id NM_001160369; gene_name A830018L16Rik;
chr1	.	exon	11404650	11404652	.	+	.	gene_id A830018L16Rik; transcript_id NM_001160369; gene_name A830018L16Rik;
chr1	.	exon	11404650	11404652	.	+	.	gene_id A830018L16Rik; transcript_id NM_001160370; gene_name A830018L16Rik;
chr1	.	exon	11404650	11404718	.	+	.	gene_id A830018L16Rik; transcript_id NM_001160370; gene_name A830018L16Rik;
chr1	.	exon	11404650	11404652	.	+	.	gene_id A830018L16Rik; transcript_id NM_001160371; gene_name A830018L16Rik;
chr1	.	exon	11404650	11404718	.	+	.	gene_id A830018L16Rik; transcript_id NM_001160371; gene_name A830018L16Rik;
chr1	.	exon	11404650	11404652	.	+	.	gene_id A830018L16Rik; transcript_id NM_177173; gene_name A830018L16Rik;
chr1	.	exon	11404650	11404718	.	+	.	gene_id A830018L16Rik; transcript_id NM_177173; gene_name A830018L16Rik;
chr1	.	exon	11501999	11502146	.	+	.	gene_id A830018L16Rik; transcript_id NM_001160369; gene_name A830018L16Rik;
chr1	.	exon	11501999	11502146	.	+	.	gene_id A830018L16Rik; transcript_id NM_001160369; gene_name A830018L16Rik;
chr1	.	exon	11501999	11502146	.	+	.	gene_id A830018L16Rik; transcript_id NM_001160370; gene_name A830018L16Rik;
chr1	.	exon	11501999	11502146	.	+	.	gene_id A830018L16Rik; transcript_id NM_001160370; gene_name A830018L16Rik;
chr1	.	exon	11501999	11502146	.	+	.	gene_id A830018L16Rik; transcript_id NM_001160371; gene_name A830018L16Rik;
chr1	.	exon	11501999	11502146	.	+	.	gene_id A830018L16Rik; transcript_id NM_001160371; gene_name A830018L16Rik;
chr1	.	exon	11501999	11502146	.	+	.	gene_id A830018L16Rik; transcript_id NM_177173; gene_name A830018L16Rik;
chr1	.	exon	11501999	11502146	.	+	.	gene_id A830018L16Rik; transcript_id NM_177173; gene_name A830018L16Rik;
chr1	.	exon	11508659	11508790	.	+	.	gene_id A830018L16Rik; transcript_id NM_001160369; gene_name A830018L16Rik;
chr1	.	exon	11508659	11508790	.	+	.	gene_id A830018L16Rik; transcript_id NM_001160369; gene_name A830018L16Rik;
chr1	.	exon	11508659	11508790	.	+	.	gene_id A830018L16Rik; transcript_id NM_001160370; gene_name A830018L16Rik;
chr1	.	exon	11508659	11508790	.	+	.	gene_id A830018L16Rik; transcript_id NM_001160370; gene_name A830018L16Rik;
chr1	.	exon	11508659	11508790	.	+	.	gene_id A830018L16Rik; transcript_id NM_001160371; gene_name A830018L16Rik;
chr1	.	exon	11508659	11508790	.	+	.	gene_id A830018L16Rik; transcript_id NM_001160371; gene_name A830018L16Rik;
chr1	.	exon	11508659	11508790	.	+	.	gene_id A830018L16Rik; transcript_id NM_177173; gene_name A830018L16Rik;
chr1	.	exon	11508659	11508790	.	+	.	gene_id A830018L16Rik; transcript_id NM_177173; gene_name A830018L16Rik;
chr1	.	exon	11535235	11535363	.	+	.	gene_id A830018L16Rik; transcript_id NM_001160369; gene_name A830018L16Rik;
chr1	.	exon	11535235	11535363	.	+	.	gene_id A830018L16Rik; transcript_id NM_001160369; gene_name A830018L16Rik;
chr1	.	exon	11535235	11535363	.	+	.	gene_id A830018L16Rik; transcript_id NM_001160370; gene_name A830018L16Rik;
chr1	.	exon	11535235	11535363	.	+	.	gene_id A830018L16Rik; transcript_id NM_001160370; gene_name A830018L16Rik;
chr1	.	exon	11535235	11535363	.	+	.	gene_id A830018L16Rik; transcript_id NM_001160371; gene_name A830018L16Rik;
chr1	.	exon	11535235	11535363	.	+	.	gene_id A830018L16Rik; transcript_id NM_001160371; gene_name A830018L16Rik;
chr1	.	exon	11535235	11535363	.	+	.	gene_id A830018L16Rik; transcript_id NM_177173; gene_name A830018L16Rik;
chr1	.	exon	11535235	11535363	.	+	.	gene_id A830018L16Rik; transcript_id NM_177173; gene_name A830018L16Rik;
chr1	.	exon	11553044	11553072	.	+	.	gene_id A830018L16Rik; transcript_id NM_001160369; gene_name A830018L16Rik;
chr1	.	exon	11553044	11553072	.	+	.	gene_id A830018L16Rik; transcript_id NM_001160369; gene_name A830018L16Rik;
chr1	.	exon	11553044	11553072	.	+	.	gene_id A830018L16Rik; transcript_id NM_001160370; gene_name A830018L16Rik;
chr1	.	exon	11553044	11553072	.	+	.	gene_id A830018L16Rik; transcript_id NM_001160370; gene_name A830018L16Rik;
chr1	.	exon	11553044	11553072	.	+	.	gene_id A830018L16Rik; transcript_id NM_001160371; gene_name A830018L16Rik;
chr1	.	exon	11553044	11553072	.	+	.	gene_id A830018L16Rik; transcript_id NM_001160371; gene_name A830018L16Rik;
chr1	.	exon	11553044	11553072	.	+	.	gene_id A830018L16Rik; transcript_id NM_177173; gene_name A830018L16Rik;
chr1	.	exon	11553044	11553072	.	+	.	gene_id A830018L16Rik; transcript_id NM_177173; gene_name A830018L16Rik;
chr1	.	exon	11578455	11578627	.	+	.	gene_id A830018L16Rik; transcript_id NM_001160369; gene_name A830018L16Rik;
chr1	.	exon	11578455	11578627	.	+	.	gene_id A830018L16Rik; transcript_id NM_001160369; gene_name A830018L16Rik;
chr1	.	exon	11578455	11578627	.	+	.	gene_id A830018L16Rik; transcript_id NM_001160370; gene_name A830018L16Rik;
chr1	.	exon	11578455	11578627	.	+	.	gene_id A830018L16Rik; transcript_id NM_001160370; gene_name A830018L16Rik;
chr1	.	exon	11578455	11578627	.	+	.	gene_id A830018L16Rik; transcript_id NM_001160371; gene_name A830018L16Rik;
chr1	.	exon	11578455	11578627	.	+	.	gene_id A830018L16Rik; transcript_id NM_001160371; gene_name A830018L16Rik;
chr1	.	exon	11578455	11578627	.	+	.	gene_id A830018L16Rik; transcript_id NM_177173; gene_name A830018L16Rik;
chr1	.	exon	11578455	11578627	.	+	.	gene_id A830018L16Rik; transcript_id NM_177173; gene_name A830018L16Rik;
chr1	.	exon	11586232	11586398	.	+	.	gene_id A830018L16Rik; transcript_id NM_001160369; gene_name A830018L16Rik;
chr1	.	exon	11586232	11586398	.	+	.	gene_id A830018L16Rik; transcript_id NM_001160369; gene_name A830018L16Rik;
chr1	.	exon	11586232	11591902	.	+	.	gene_id A830018L16Rik; transcript_id NM_001160370; gene_name A830018L16Rik;
chr1	.	exon	11586232	11586412	.	+	.	gene_id A830018L16Rik; transcript_id NM_001160370; gene_name A830018L16Rik;
chr1	.	exon	11586232	11586398	.	+	.	gene_id A830018L16Rik; transcript_id NM_001160371; gene_name A830018L16Rik;
chr1	.	exon	11586232	11586398	.	+	.	gene_id A830018L16Rik; transcript_id NM_001160371; gene_name A830018L16Rik;
chr1	.	exon	11586232	11586398	.	+	.	gene_id A830018L16Rik; transcript_id NM_177173; gene_name A830018L16Rik;
chr1	.	exon	11586232	11586398	.	+	.	gene_id A830018L16Rik; transcript_id NM_177173; gene_name A830018L16Rik;
chr1	.	exon	11586413	11586415	.	+	.	gene_id A830018L16Rik; transcript_id NM_001160370; gene_name A830018L16Rik;
chr1	.	exon	11587046	11587062	.	+	.	gene_id A830018L16Rik; transcript_id NM_001160371; gene_name A830018L16Rik;
chr1	.	exon	11587046	11591902	.	+	.	gene_id A830018L16Rik; transcript_id NM_001160371; gene_name A830018L16Rik;
chr1	.	exon	11587063	11587065	.	+	.	gene_id A830018L16Rik; transcript_id NM_001160371; gene_name A830018L16Rik;
chr1	.	exon	11738046	11738181	.	+	.	gene_id A830018L16Rik; transcript_id NM_001160369; gene_name A830018L16Rik;
chr1	.	exon	11738046	11738181	.	+	.	gene_id A830018L16Rik; transcript_id NM_001160369; gene_name A830018L16Rik;
chr1	.	exon	11738046	11738172	.	+	.	gene_id A830018L16Rik; transcript_id NM_177173; gene_name A830018L16Rik;
chr1	.	exon	11738046	11738172	.	+	.	gene_id A830018L16Rik; transcript_id NM_177173; gene_name A830018L16Rik;
chr1	.	exon	11788562	11788647	.	+	.	gene_id A830018L16Rik; transcript_id NM_001160369; gene_name A830018L16Rik;
chr1	.	exon	11788562	11788647	.	+	.	gene_id A830018L16Rik; transcript_id NM_001160369; gene_name A830018L16Rik;
chr1	.	exon	11788562	11788647	.	+	.	gene_id A830018L16Rik; transcript_id NM_177173; gene_name A830018L16Rik;
chr1	.	exon	11788562	11788647	.	+	.	gene_id A830018L16Rik; transcript_id NM_177173; gene_name A830018L16Rik;
chr1	.	exon	11819896	11819972	.	+	.	gene_id A830018L16Rik; transcript_id NM_001160369; gene_name A830018L16Rik;
chr1	.	exon	11819896	11819972	.	+	.	gene_id A830018L16Rik; transcript_id NM_001160369; gene_name A830018L16Rik;
chr1	.	exon	11819896	11819972	.	+	.	gene_id A830018L16Rik; transcript_id NM_177173; gene_name A830018L16Rik;
chr1	.	exon	11819896	11819972	.	+	.	gene_id A830018L16Rik; transcript_id NM_177173; gene_name A830018L16Rik;
chr1	.	exon	11923625	11923672	.	+	.	gene_id A830018L16Rik; transcript_id NM_001160369; gene_name A830018L16Rik;
chr1	.	exon	11923625	11923672	.	+	.	gene_id A830018L16Rik; transcript_id NM_001160369; gene_name A830018L16Rik;
chr1	.	exon	11923625	11923672	.	+	.	gene_id A830018L16Rik; transcript_id NM_177173; gene_name A830018L16Rik;
chr1	.	exon	11923625	11923672	.	+	.	gene_id A830018L16Rik; transcript_id NM_177173; gene_name A830018L16Rik;
chr1	.	exon	11941044	11941137	.	+	.	gene_id A830018L16Rik; transcript_id NM_001160369; gene_name A830018L16Rik;
chr1	.	exon	11941044	11941137	.	+	.	gene_id A830018L16Rik; transcript_id NM_001160369; gene_name A830018L16Rik;
chr1	.	exon	11941044	11941137	.	+	.	gene_id A830018L16Rik; transcript_id NM_177173; gene_name A830018L16Rik;
chr1	.	exon	11941044	11941137	.	+	.	gene_id A830018L16Rik; transcript_id NM_177173; gene_name A830018L16Rik;
chr1	.	exon	11962127	11962183	.	+	.	gene_id A830018L16Rik; transcript_id NM_001160369; gene_name A830018L16Rik;
chr1	.	exon	11962127	11962183	.	+	.	gene_id A830018L16Rik; transcript_id NM_001160369; gene_name A830018L16Rik;
chr1	.	exon	11962127	11962183	.	+	.	gene_id A830018L16Rik; transcript_id NM_177173; gene_name A830018L16Rik;
chr1	.	exon	11962127	11962183	.	+	.	gene_id A830018L16Rik; transcript_id NM_177173; gene_name A830018L16Rik;
chr1	.	exon	11965004	11965044	.	+	.	gene_id A830018L16Rik; transcript_id NM_001160369; gene_name A830018L16Rik;
chr1	.	exon	11965004	11965983	.	+	.	gene_id A830018L16Rik; transcript_id NM_001160369; gene_name A830018L16Rik;
chr1	.	exon	11965004	11965983	.	+	.	gene_id A830018L16Rik; transcript_id NM_177173; gene_name A830018L16Rik;
chr1	.	exon	11965004	11965044	.	+	.	gene_id A830018L16Rik; transcript_id NM_177173; gene_name A830018L16Rik;
chr1	.	exon	11965045	11965047	.	+	.	gene_id A830018L16Rik; transcript_id NM_001160369; gene_name A830018L16Rik;
chr1	.	exon	11965045	11965047	.	+	.	gene_id A830018L16Rik; transcript_id NM_177173; gene_name A830018L16Rik;
chr1	.	exon	12416067	12416187	.	+	.	gene_id Mir6341; transcript_id NR_105759; gene_name Mir6341;
chr1	.	exon	12657644	12659173	.	+	.	gene_id ncRNA_inter_chr1_45; transcript_id ncRNA_inter_chr1_45; exon_number 1
chr1	.	exon	12661397	12661436	.	+	.	gene_id ncRNA_inter_chr1_45; transcript_id ncRNA_inter_chr1_45; exon_number 2
chr1	.	exon	12661542	12663171	.	+	.	gene_id ncRNA_inter_chr1_45; transcript_id ncRNA_inter_chr1_45; exon_number 3
chr1	.	exon	12682511	12682765	.	+	.	gene_id Sulf1; transcript_id NM_001198565; gene_name Sulf1;
chr1	.	exon	12682511	12682765	.	+	.	gene_id Sulf1; transcript_id NM_001198566; gene_name Sulf1;
chr1	.	exon	12708626	12708864	.	+	.	gene_id Sulf1; transcript_id NM_172294; gene_name Sulf1;
chr1	.	exon	12718675	12718769	.	+	.	gene_id Sulf1; transcript_id NM_001198565; gene_name Sulf1;
chr1	.	exon	12718675	12718769	.	+	.	gene_id Sulf1; transcript_id NM_172294; gene_name Sulf1;
chr1	.	exon	12776160	12776232	.	+	.	gene_id Sulf1; transcript_id NM_001198565; gene_name Sulf1;
chr1	.	exon	12776160	12776232	.	+	.	gene_id Sulf1; transcript_id NM_001198566; gene_name Sulf1;
chr1	.	exon	12776160	12776232	.	+	.	gene_id Sulf1; transcript_id NM_172294; gene_name Sulf1;
chr1	.	exon	12776549	12776779	.	+	.	gene_id Sulf1; transcript_id NM_001198565; gene_name Sulf1;
chr1	.	exon	12776549	12776779	.	+	.	gene_id Sulf1; transcript_id NM_001198566; gene_name Sulf1;
chr1	.	exon	12776549	12776779	.	+	.	gene_id Sulf1; transcript_id NM_172294; gene_name Sulf1;
chr1	.	exon	12776608	12776779	.	+	.	gene_id Sulf1; transcript_id NM_001198565; gene_name Sulf1;
chr1	.	exon	12776608	12776610	.	+	.	gene_id Sulf1; transcript_id NM_001198565; gene_name Sulf1;
chr1	.	exon	12776608	12776610	.	+	.	gene_id Sulf1; transcript_id NM_001198566; gene_name Sulf1;
chr1	.	exon	12776608	12776779	.	+	.	gene_id Sulf1; transcript_id NM_001198566; gene_name Sulf1;
chr1	.	exon	12776608	12776610	.	+	.	gene_id Sulf1; transcript_id NM_172294; gene_name Sulf1;
chr1	.	exon	12776608	12776779	.	+	.	gene_id Sulf1; transcript_id NM_172294; gene_name Sulf1;
chr1	.	exon	12786847	12787086	.	+	.	gene_id Sulf1; transcript_id NM_001198565; gene_name Sulf1;
chr1	.	exon	12786847	12787086	.	+	.	gene_id Sulf1; transcript_id NM_001198565; gene_name Sulf1;
chr1	.	exon	12786847	12787086	.	+	.	gene_id Sulf1; transcript_id NM_001198566; gene_name Sulf1;
chr1	.	exon	12786847	12787086	.	+	.	gene_id Sulf1; transcript_id NM_001198566; gene_name Sulf1;
chr1	.	exon	12786847	12787086	.	+	.	gene_id Sulf1; transcript_id NM_172294; gene_name Sulf1;
chr1	.	exon	12786847	12787086	.	+	.	gene_id Sulf1; transcript_id NM_172294; gene_name Sulf1;
chr1	.	exon	12795261	12795412	.	+	.	gene_id Sulf1; transcript_id NM_001198565; gene_name Sulf1;
chr1	.	exon	12795261	12795412	.	+	.	gene_id Sulf1; transcript_id NM_001198565; gene_name Sulf1;
chr1	.	exon	12795261	12795412	.	+	.	gene_id Sulf1; transcript_id NM_001198566; gene_name Sulf1;
chr1	.	exon	12795261	12795412	.	+	.	gene_id Sulf1; transcript_id NM_001198566; gene_name Sulf1;
chr1	.	exon	12795261	12795412	.	+	.	gene_id Sulf1; transcript_id NM_172294; gene_name Sulf1;
chr1	.	exon	12795261	12795412	.	+	.	gene_id Sulf1; transcript_id NM_172294; gene_name Sulf1;
chr1	.	exon	12797935	12798104	.	+	.	gene_id Sulf1; transcript_id NM_001198565; gene_name Sulf1;
chr1	.	exon	12797935	12798104	.	+	.	gene_id Sulf1; transcript_id NM_001198565; gene_name Sulf1;
chr1	.	exon	12797935	12798104	.	+	.	gene_id Sulf1; transcript_id NM_001198566; gene_name Sulf1;
chr1	.	exon	12797935	12798104	.	+	.	gene_id Sulf1; transcript_id NM_001198566; gene_name Sulf1;
chr1	.	exon	12797935	12798104	.	+	.	gene_id Sulf1; transcript_id NM_172294; gene_name Sulf1;
chr1	.	exon	12797935	12798104	.	+	.	gene_id Sulf1; transcript_id NM_172294; gene_name Sulf1;
chr1	.	exon	12807419	12807569	.	+	.	gene_id Sulf1; transcript_id NM_001198565; gene_name Sulf1;
chr1	.	exon	12807419	12807569	.	+	.	gene_id Sulf1; transcript_id NM_001198565; gene_name Sulf1;
chr1	.	exon	12807419	12807569	.	+	.	gene_id Sulf1; transcript_id NM_001198566; gene_name Sulf1;
chr1	.	exon	12807419	12807569	.	+	.	gene_id Sulf1; transcript_id NM_001198566; gene_name Sulf1;
chr1	.	exon	12807419	12807569	.	+	.	gene_id Sulf1; transcript_id NM_172294; gene_name Sulf1;
chr1	.	exon	12807419	12807569	.	+	.	gene_id Sulf1; transcript_id NM_172294; gene_name Sulf1;
chr1	.	exon	12808459	12808634	.	+	.	gene_id Sulf1; transcript_id NM_001198565; gene_name Sulf1;
chr1	.	exon	12808459	12808634	.	+	.	gene_id Sulf1; transcript_id NM_001198565; gene_name Sulf1;
chr1	.	exon	12808459	12808634	.	+	.	gene_id Sulf1; transcript_id NM_001198566; gene_name Sulf1;
chr1	.	exon	12808459	12808634	.	+	.	gene_id Sulf1; transcript_id NM_001198566; gene_name Sulf1;
chr1	.	exon	12808459	12808634	.	+	.	gene_id Sulf1; transcript_id NM_172294; gene_name Sulf1;
chr1	.	exon	12808459	12808634	.	+	.	gene_id Sulf1; transcript_id NM_172294; gene_name Sulf1;
chr1	.	exon	12810482	12810610	.	+	.	gene_id Sulf1; transcript_id NM_001198565; gene_name Sulf1;
chr1	.	exon	12810482	12810610	.	+	.	gene_id Sulf1; transcript_id NM_001198565; gene_name Sulf1;
chr1	.	exon	12810482	12810610	.	+	.	gene_id Sulf1; transcript_id NM_001198566; gene_name Sulf1;
chr1	.	exon	12810482	12810610	.	+	.	gene_id Sulf1; transcript_id NM_001198566; gene_name Sulf1;
chr1	.	exon	12810482	12810610	.	+	.	gene_id Sulf1; transcript_id NM_172294; gene_name Sulf1;
chr1	.	exon	12810482	12810610	.	+	.	gene_id Sulf1; transcript_id NM_172294; gene_name Sulf1;
chr1	.	exon	12810876	12810932	.	+	.	gene_id Sulf1; transcript_id NM_001198565; gene_name Sulf1;
chr1	.	exon	12810876	12810932	.	+	.	gene_id Sulf1; transcript_id NM_001198565; gene_name Sulf1;
chr1	.	exon	12810876	12810932	.	+	.	gene_id Sulf1; transcript_id NM_001198566; gene_name Sulf1;
chr1	.	exon	12810876	12810932	.	+	.	gene_id Sulf1; transcript_id NM_001198566; gene_name Sulf1;
chr1	.	exon	12810876	12810932	.	+	.	gene_id Sulf1; transcript_id NM_172294; gene_name Sulf1;
chr1	.	exon	12810876	12810932	.	+	.	gene_id Sulf1; transcript_id NM_172294; gene_name Sulf1;
chr1	.	exon	12812051	12812180	.	+	.	gene_id Sulf1; transcript_id NM_001198565; gene_name Sulf1;
chr1	.	exon	12812051	12812180	.	+	.	gene_id Sulf1; transcript_id NM_001198565; gene_name Sulf1;
chr1	.	exon	12812051	12812180	.	+	.	gene_id Sulf1; transcript_id NM_001198566; gene_name Sulf1;
chr1	.	exon	12812051	12812180	.	+	.	gene_id Sulf1; transcript_id NM_001198566; gene_name Sulf1;
chr1	.	exon	12812051	12812180	.	+	.	gene_id Sulf1; transcript_id NM_172294; gene_name Sulf1;
chr1	.	exon	12812051	12812180	.	+	.	gene_id Sulf1; transcript_id NM_172294; gene_name Sulf1;
chr1	.	exon	12826194	12826410	.	+	.	gene_id Sulf1; transcript_id NM_001198565; gene_name Sulf1;
chr1	.	exon	12826194	12826410	.	+	.	gene_id Sulf1; transcript_id NM_001198565; gene_name Sulf1;
chr1	.	exon	12826194	12826410	.	+	.	gene_id Sulf1; transcript_id NM_001198566; gene_name Sulf1;
chr1	.	exon	12826194	12826410	.	+	.	gene_id Sulf1; transcript_id NM_001198566; gene_name Sulf1;
chr1	.	exon	12826194	12826410	.	+	.	gene_id Sulf1; transcript_id NM_172294; gene_name Sulf1;
chr1	.	exon	12826194	12826410	.	+	.	gene_id Sulf1; transcript_id NM_172294; gene_name Sulf1;
chr1	.	exon	12828440	12828692	.	+	.	gene_id Sulf1; transcript_id NM_001198565; gene_name Sulf1;
chr1	.	exon	12828440	12828692	.	+	.	gene_id Sulf1; transcript_id NM_001198565; gene_name Sulf1;
chr1	.	exon	12828440	12828692	.	+	.	gene_id Sulf1; transcript_id NM_001198566; gene_name Sulf1;
chr1	.	exon	12828440	12828692	.	+	.	gene_id Sulf1; transcript_id NM_001198566; gene_name Sulf1;
chr1	.	exon	12828440	12828692	.	+	.	gene_id Sulf1; transcript_id NM_172294; gene_name Sulf1;
chr1	.	exon	12828440	12828692	.	+	.	gene_id Sulf1; transcript_id NM_172294; gene_name Sulf1;
chr1	.	exon	12829910	12830006	.	+	.	gene_id Sulf1; transcript_id NM_001198565; gene_name Sulf1;
chr1	.	exon	12829910	12830006	.	+	.	gene_id Sulf1; transcript_id NM_001198565; gene_name Sulf1;
chr1	.	exon	12829910	12830006	.	+	.	gene_id Sulf1; transcript_id NM_001198566; gene_name Sulf1;
chr1	.	exon	12829910	12830006	.	+	.	gene_id Sulf1; transcript_id NM_001198566; gene_name Sulf1;
chr1	.	exon	12829910	12830006	.	+	.	gene_id Sulf1; transcript_id NM_172294; gene_name Sulf1;
chr1	.	exon	12829910	12830006	.	+	.	gene_id Sulf1; transcript_id NM_172294; gene_name Sulf1;
chr1	.	exon	12830484	12830578	.	+	.	gene_id Sulf1; transcript_id NM_001198565; gene_name Sulf1;
chr1	.	exon	12830484	12830578	.	+	.	gene_id Sulf1; transcript_id NM_001198565; gene_name Sulf1;
chr1	.	exon	12830484	12830578	.	+	.	gene_id Sulf1; transcript_id NM_001198566; gene_name Sulf1;
chr1	.	exon	12830484	12830578	.	+	.	gene_id Sulf1; transcript_id NM_001198566; gene_name Sulf1;
chr1	.	exon	12830484	12830578	.	+	.	gene_id Sulf1; transcript_id NM_172294; gene_name Sulf1;
chr1	.	exon	12830484	12830578	.	+	.	gene_id Sulf1; transcript_id NM_172294; gene_name Sulf1;
chr1	.	exon	12831524	12831589	.	+	.	gene_id Sulf1; transcript_id NM_001198565; gene_name Sulf1;
chr1	.	exon	12831524	12831589	.	+	.	gene_id Sulf1; transcript_id NM_001198565; gene_name Sulf1;
chr1	.	exon	12831524	12831589	.	+	.	gene_id Sulf1; transcript_id NM_001198566; gene_name Sulf1;
chr1	.	exon	12831524	12831589	.	+	.	gene_id Sulf1; transcript_id NM_001198566; gene_name Sulf1;
chr1	.	exon	12831524	12831589	.	+	.	gene_id Sulf1; transcript_id NM_172294; gene_name Sulf1;
chr1	.	exon	12831524	12831589	.	+	.	gene_id Sulf1; transcript_id NM_172294; gene_name Sulf1;
chr1	.	exon	12832730	12832905	.	+	.	gene_id Sulf1; transcript_id NM_001198565; gene_name Sulf1;
chr1	.	exon	12832730	12832905	.	+	.	gene_id Sulf1; transcript_id NM_001198565; gene_name Sulf1;
chr1	.	exon	12832730	12832905	.	+	.	gene_id Sulf1; transcript_id NM_001198566; gene_name Sulf1;
chr1	.	exon	12832730	12832905	.	+	.	gene_id Sulf1; transcript_id NM_001198566; gene_name Sulf1;
chr1	.	exon	12832730	12832905	.	+	.	gene_id Sulf1; transcript_id NM_172294; gene_name Sulf1;
chr1	.	exon	12832730	12832905	.	+	.	gene_id Sulf1; transcript_id NM_172294; gene_name Sulf1;
chr1	.	exon	12838176	12838318	.	+	.	gene_id Sulf1; transcript_id NM_001198565; gene_name Sulf1;
chr1	.	exon	12838176	12838318	.	+	.	gene_id Sulf1; transcript_id NM_001198565; gene_name Sulf1;
chr1	.	exon	12838176	12838318	.	+	.	gene_id Sulf1; transcript_id NM_001198566; gene_name Sulf1;
chr1	.	exon	12838176	12838318	.	+	.	gene_id Sulf1; transcript_id NM_001198566; gene_name Sulf1;
chr1	.	exon	12838176	12838318	.	+	.	gene_id Sulf1; transcript_id NM_172294; gene_name Sulf1;
chr1	.	exon	12838176	12838318	.	+	.	gene_id Sulf1; transcript_id NM_172294; gene_name Sulf1;
chr1	.	exon	12838412	12838535	.	+	.	gene_id Sulf1; transcript_id NM_001198565; gene_name Sulf1;
chr1	.	exon	12838412	12838535	.	+	.	gene_id Sulf1; transcript_id NM_001198565; gene_name Sulf1;
chr1	.	exon	12838412	12838535	.	+	.	gene_id Sulf1; transcript_id NM_001198566; gene_name Sulf1;
chr1	.	exon	12838412	12838535	.	+	.	gene_id Sulf1; transcript_id NM_001198566; gene_name Sulf1;
chr1	.	exon	12838412	12838535	.	+	.	gene_id Sulf1; transcript_id NM_172294; gene_name Sulf1;
chr1	.	exon	12838412	12838535	.	+	.	gene_id Sulf1; transcript_id NM_172294; gene_name Sulf1;
chr1	.	exon	12840841	12840874	.	+	.	gene_id Sulf1; transcript_id NM_001198565; gene_name Sulf1;
chr1	.	exon	12840841	12840874	.	+	.	gene_id Sulf1; transcript_id NM_001198565; gene_name Sulf1;
chr1	.	exon	12840841	12840874	.	+	.	gene_id Sulf1; transcript_id NM_001198566; gene_name Sulf1;
chr1	.	exon	12840841	12840874	.	+	.	gene_id Sulf1; transcript_id NM_001198566; gene_name Sulf1;
chr1	.	exon	12840841	12840874	.	+	.	gene_id Sulf1; transcript_id NM_172294; gene_name Sulf1;
chr1	.	exon	12840841	12840874	.	+	.	gene_id Sulf1; transcript_id NM_172294; gene_name Sulf1;
chr1	.	exon	12848893	12848920	.	+	.	gene_id Sulf1; transcript_id NM_001198565; gene_name Sulf1;
chr1	.	exon	12848893	12850453	.	+	.	gene_id Sulf1; transcript_id NM_001198565; gene_name Sulf1;
chr1	.	exon	12848893	12848920	.	+	.	gene_id Sulf1; transcript_id NM_001198566; gene_name Sulf1;
chr1	.	exon	12848893	12850453	.	+	.	gene_id Sulf1; transcript_id NM_001198566; gene_name Sulf1;
chr1	.	exon	12848893	12848920	.	+	.	gene_id Sulf1; transcript_id NM_172294; gene_name Sulf1;
chr1	.	exon	12848893	12850453	.	+	.	gene_id Sulf1; transcript_id NM_172294; gene_name Sulf1;
chr1	.	exon	12848921	12848923	.	+	.	gene_id Sulf1; transcript_id NM_001198565; gene_name Sulf1;
chr1	.	exon	12848921	12848923	.	+	.	gene_id Sulf1; transcript_id NM_001198566; gene_name Sulf1;
chr1	.	exon	12848921	12848923	.	+	.	gene_id Sulf1; transcript_id NM_172294; gene_name Sulf1;
chr1	.	exon	12856631	12862409	.	-	.	gene_id Slco5a1; transcript_id NM_172841; gene_name Slco5a1;
chr1	.	exon	12861949	12861951	.	-	.	gene_id Slco5a1; transcript_id NM_172841; gene_name Slco5a1;
chr1	.	exon	12861952	12862409	.	-	.	gene_id Slco5a1; transcript_id NM_172841; gene_name Slco5a1;
chr1	.	exon	12866391	12866455	.	-	.	gene_id Slco5a1; transcript_id NM_172841; gene_name Slco5a1;
chr1	.	exon	12866391	12866455	.	-	.	gene_id Slco5a1; transcript_id NM_172841; gene_name Slco5a1;
chr1	.	exon	12869219	12869460	.	-	.	gene_id Slco5a1; transcript_id NM_172841; gene_name Slco5a1;
chr1	.	exon	12869219	12869460	.	-	.	gene_id Slco5a1; transcript_id NM_172841; gene_name Slco5a1;
chr1	.	exon	12871374	12871533	.	-	.	gene_id Slco5a1; transcript_id NM_172841; gene_name Slco5a1;
chr1	.	exon	12871374	12871533	.	-	.	gene_id Slco5a1; transcript_id NM_172841; gene_name Slco5a1;
chr1	.	exon	12884508	12884706	.	-	.	gene_id Slco5a1; transcript_id NM_172841; gene_name Slco5a1;
chr1	.	exon	12884508	12884706	.	-	.	gene_id Slco5a1; transcript_id NM_172841; gene_name Slco5a1;
chr1	.	exon	12911119	12911283	.	-	.	gene_id Slco5a1; transcript_id NM_172841; gene_name Slco5a1;
chr1	.	exon	12911119	12911283	.	-	.	gene_id Slco5a1; transcript_id NM_172841; gene_name Slco5a1;
chr1	.	exon	12929070	12929281	.	-	.	gene_id Slco5a1; transcript_id NM_172841; gene_name Slco5a1;
chr1	.	exon	12929070	12929281	.	-	.	gene_id Slco5a1; transcript_id NM_172841; gene_name Slco5a1;
chr1	.	exon	12934061	12934193	.	-	.	gene_id Slco5a1; transcript_id NM_172841; gene_name Slco5a1;
chr1	.	exon	12934061	12934193	.	-	.	gene_id Slco5a1; transcript_id NM_172841; gene_name Slco5a1;
chr1	.	exon	12979661	12981216	.	-	.	gene_id Slco5a1; transcript_id NM_172841; gene_name Slco5a1;
chr1	.	exon	12979661	12980576	.	-	.	gene_id Slco5a1; transcript_id NM_172841; gene_name Slco5a1;
chr1	.	exon	12980574	12980576	.	-	.	gene_id Slco5a1; transcript_id NM_172841; gene_name Slco5a1;
chr1	.	exon	13103509	13104568	.	-	.	gene_id Prdm14; transcript_id NM_001081209; gene_name Prdm14;
chr1	.	exon	13104341	13104343	.	-	.	gene_id Prdm14; transcript_id NM_001081209; gene_name Prdm14;
chr1	.	exon	13104344	13104568	.	-	.	gene_id Prdm14; transcript_id NM_001081209; gene_name Prdm14;
chr1	.	exon	13105861	13105962	.	-	.	gene_id Prdm14; transcript_id NM_001081209; gene_name Prdm14;
chr1	.	exon	13105861	13105962	.	-	.	gene_id Prdm14; transcript_id NM_001081209; gene_name Prdm14;
chr1	.	exon	13108844	13109046	.	-	.	gene_id Prdm14; transcript_id NM_001081209; gene_name Prdm14;
chr1	.	exon	13108844	13109046	.	-	.	gene_id Prdm14; transcript_id NM_001081209; gene_name Prdm14;
chr1	.	exon	13112442	13112712	.	-	.	gene_id Prdm14; transcript_id NM_001081209; gene_name Prdm14;
chr1	.	exon	13112442	13112712	.	-	.	gene_id Prdm14; transcript_id NM_001081209; gene_name Prdm14;
chr1	.	exon	13114444	13114601	.	-	.	gene_id Prdm14; transcript_id NM_001081209; gene_name Prdm14;
chr1	.	exon	13114444	13114601	.	-	.	gene_id Prdm14; transcript_id NM_001081209; gene_name Prdm14;
chr1	.	exon	13114700	13114753	.	-	.	gene_id Prdm14; transcript_id NM_001081209; gene_name Prdm14;
chr1	.	exon	13114700	13114753	.	-	.	gene_id Prdm14; transcript_id NM_001081209; gene_name Prdm14;
chr1	.	exon	13115247	13115937	.	-	.	gene_id Prdm14; transcript_id NM_001081209; gene_name Prdm14;
chr1	.	exon	13115247	13115916	.	-	.	gene_id Prdm14; transcript_id NM_001081209; gene_name Prdm14;
chr1	.	exon	13115914	13115916	.	-	.	gene_id Prdm14; transcript_id NM_001081209; gene_name Prdm14;
chr1	.	exon	13117191	13117244	.	-	.	gene_id Prdm14; transcript_id NM_001081209; gene_name Prdm14;
chr1	.	exon	13129186	13132853	.	-	.	gene_id Ncoa2; transcript_id NM_001302702; gene_name Ncoa2;
chr1	.	exon	13129186	13132853	.	-	.	gene_id Ncoa2; transcript_id NM_008678; gene_name Ncoa2;
chr1	.	exon	13129240	13132853	.	-	.	gene_id Ncoa2; transcript_id NM_001077695; gene_name Ncoa2;
chr1	.	exon	13132842	13132844	.	-	.	gene_id Ncoa2; transcript_id NM_001077695; gene_name Ncoa2;
chr1	.	exon	13132842	13132844	.	-	.	gene_id Ncoa2; transcript_id NM_001302702; gene_name Ncoa2;
chr1	.	exon	13132842	13132844	.	-	.	gene_id Ncoa2; transcript_id NM_008678; gene_name Ncoa2;
chr1	.	exon	13132845	13132853	.	-	.	gene_id Ncoa2; transcript_id NM_001077695; gene_name Ncoa2;
chr1	.	exon	13132845	13132853	.	-	.	gene_id Ncoa2; transcript_id NM_001302702; gene_name Ncoa2;
chr1	.	exon	13132845	13132853	.	-	.	gene_id Ncoa2; transcript_id NM_008678; gene_name Ncoa2;
chr1	.	exon	13136956	13137045	.	-	.	gene_id Ncoa2; transcript_id NM_001077695; gene_name Ncoa2;
chr1	.	exon	13136956	13137045	.	-	.	gene_id Ncoa2; transcript_id NM_001077695; gene_name Ncoa2;
chr1	.	exon	13136956	13137045	.	-	.	gene_id Ncoa2; transcript_id NM_001302702; gene_name Ncoa2;
chr1	.	exon	13136956	13137045	.	-	.	gene_id Ncoa2; transcript_id NM_001302702; gene_name Ncoa2;
chr1	.	exon	13136956	13137045	.	-	.	gene_id Ncoa2; transcript_id NM_008678; gene_name Ncoa2;
chr1	.	exon	13136956	13137045	.	-	.	gene_id Ncoa2; transcript_id NM_008678; gene_name Ncoa2;
chr1	.	exon	13138398	13138596	.	-	.	gene_id Ncoa2; transcript_id NM_001077695; gene_name Ncoa2;
chr1	.	exon	13138398	13138596	.	-	.	gene_id Ncoa2; transcript_id NM_001077695; gene_name Ncoa2;
chr1	.	exon	13138398	13138596	.	-	.	gene_id Ncoa2; transcript_id NM_001302702; gene_name Ncoa2;
chr1	.	exon	13138398	13138596	.	-	.	gene_id Ncoa2; transcript_id NM_001302702; gene_name Ncoa2;
chr1	.	exon	13138398	13138596	.	-	.	gene_id Ncoa2; transcript_id NM_008678; gene_name Ncoa2;
chr1	.	exon	13138398	13138596	.	-	.	gene_id Ncoa2; transcript_id NM_008678; gene_name Ncoa2;
chr1	.	exon	13139012	13139189	.	-	.	gene_id Ncoa2; transcript_id NM_001077695; gene_name Ncoa2;
chr1	.	exon	13139012	13139189	.	-	.	gene_id Ncoa2; transcript_id NM_001077695; gene_name Ncoa2;
chr1	.	exon	13139012	13139189	.	-	.	gene_id Ncoa2; transcript_id NM_001302702; gene_name Ncoa2;
chr1	.	exon	13139012	13139189	.	-	.	gene_id Ncoa2; transcript_id NM_001302702; gene_name Ncoa2;
chr1	.	exon	13139012	13139189	.	-	.	gene_id Ncoa2; transcript_id NM_008678; gene_name Ncoa2;
chr1	.	exon	13139012	13139189	.	-	.	gene_id Ncoa2; transcript_id NM_008678; gene_name Ncoa2;
chr1	.	exon	13140771	13140999	.	-	.	gene_id Ncoa2; transcript_id NM_001077695; gene_name Ncoa2;
chr1	.	exon	13140771	13140999	.	-	.	gene_id Ncoa2; transcript_id NM_001077695; gene_name Ncoa2;
chr1	.	exon	13140771	13140999	.	-	.	gene_id Ncoa2; transcript_id NM_001302702; gene_name Ncoa2;
chr1	.	exon	13140771	13140999	.	-	.	gene_id Ncoa2; transcript_id NM_001302702; gene_name Ncoa2;
chr1	.	exon	13140771	13140999	.	-	.	gene_id Ncoa2; transcript_id NM_008678; gene_name Ncoa2;
chr1	.	exon	13140771	13140999	.	-	.	gene_id Ncoa2; transcript_id NM_008678; gene_name Ncoa2;
chr1	.	exon	13142460	13142537	.	-	.	gene_id Ncoa2; transcript_id NM_001077695; gene_name Ncoa2;
chr1	.	exon	13142460	13142537	.	-	.	gene_id Ncoa2; transcript_id NM_001077695; gene_name Ncoa2;
chr1	.	exon	13142460	13142537	.	-	.	gene_id Ncoa2; transcript_id NM_001302702; gene_name Ncoa2;
chr1	.	exon	13142460	13142537	.	-	.	gene_id Ncoa2; transcript_id NM_001302702; gene_name Ncoa2;
chr1	.	exon	13142460	13142537	.	-	.	gene_id Ncoa2; transcript_id NM_008678; gene_name Ncoa2;
chr1	.	exon	13142460	13142537	.	-	.	gene_id Ncoa2; transcript_id NM_008678; gene_name Ncoa2;
chr1	.	exon	13142878	13143156	.	-	.	gene_id Ncoa2; transcript_id NM_001077695; gene_name Ncoa2;
chr1	.	exon	13142878	13143156	.	-	.	gene_id Ncoa2; transcript_id NM_001077695; gene_name Ncoa2;
chr1	.	exon	13142878	13143156	.	-	.	gene_id Ncoa2; transcript_id NM_001302702; gene_name Ncoa2;
chr1	.	exon	13142878	13143156	.	-	.	gene_id Ncoa2; transcript_id NM_001302702; gene_name Ncoa2;
chr1	.	exon	13142878	13143156	.	-	.	gene_id Ncoa2; transcript_id NM_008678; gene_name Ncoa2;
chr1	.	exon	13142878	13143156	.	-	.	gene_id Ncoa2; transcript_id NM_008678; gene_name Ncoa2;
chr1	.	exon	13146451	13146616	.	-	.	gene_id Ncoa2; transcript_id NM_001077695; gene_name Ncoa2;
chr1	.	exon	13146451	13146616	.	-	.	gene_id Ncoa2; transcript_id NM_001077695; gene_name Ncoa2;
chr1	.	exon	13146451	13146616	.	-	.	gene_id Ncoa2; transcript_id NM_001302702; gene_name Ncoa2;
chr1	.	exon	13146451	13146616	.	-	.	gene_id Ncoa2; transcript_id NM_001302702; gene_name Ncoa2;
chr1	.	exon	13146451	13146616	.	-	.	gene_id Ncoa2; transcript_id NM_008678; gene_name Ncoa2;
chr1	.	exon	13146451	13146616	.	-	.	gene_id Ncoa2; transcript_id NM_008678; gene_name Ncoa2;
chr1	.	exon	13150242	13150371	.	-	.	gene_id Ncoa2; transcript_id NM_001077695; gene_name Ncoa2;
chr1	.	exon	13150242	13150371	.	-	.	gene_id Ncoa2; transcript_id NM_001077695; gene_name Ncoa2;
chr1	.	exon	13150242	13150371	.	-	.	gene_id Ncoa2; transcript_id NM_001302702; gene_name Ncoa2;
chr1	.	exon	13150242	13150371	.	-	.	gene_id Ncoa2; transcript_id NM_001302702; gene_name Ncoa2;
chr1	.	exon	13150242	13150371	.	-	.	gene_id Ncoa2; transcript_id NM_008678; gene_name Ncoa2;
chr1	.	exon	13150242	13150371	.	-	.	gene_id Ncoa2; transcript_id NM_008678; gene_name Ncoa2;
chr1	.	exon	13152154	13152369	.	-	.	gene_id Ncoa2; transcript_id NM_001077695; gene_name Ncoa2;
chr1	.	exon	13152154	13152369	.	-	.	gene_id Ncoa2; transcript_id NM_001077695; gene_name Ncoa2;
chr1	.	exon	13152154	13152369	.	-	.	gene_id Ncoa2; transcript_id NM_001302702; gene_name Ncoa2;
chr1	.	exon	13152154	13152369	.	-	.	gene_id Ncoa2; transcript_id NM_001302702; gene_name Ncoa2;
chr1	.	exon	13152154	13152369	.	-	.	gene_id Ncoa2; transcript_id NM_008678; gene_name Ncoa2;
chr1	.	exon	13152154	13152369	.	-	.	gene_id Ncoa2; transcript_id NM_008678; gene_name Ncoa2;
chr1	.	exon	13154977	13155183	.	-	.	gene_id Ncoa2; transcript_id NM_008678; gene_name Ncoa2;
chr1	.	exon	13154977	13155183	.	-	.	gene_id Ncoa2; transcript_id NM_008678; gene_name Ncoa2;
chr1	.	exon	13156977	13157187	.	-	.	gene_id Ncoa2; transcript_id NM_001077695; gene_name Ncoa2;
chr1	.	exon	13156977	13157187	.	-	.	gene_id Ncoa2; transcript_id NM_001077695; gene_name Ncoa2;
chr1	.	exon	13156977	13157187	.	-	.	gene_id Ncoa2; transcript_id NM_001302702; gene_name Ncoa2;
chr1	.	exon	13156977	13157187	.	-	.	gene_id Ncoa2; transcript_id NM_001302702; gene_name Ncoa2;
chr1	.	exon	13156977	13157187	.	-	.	gene_id Ncoa2; transcript_id NM_008678; gene_name Ncoa2;
chr1	.	exon	13156977	13157187	.	-	.	gene_id Ncoa2; transcript_id NM_008678; gene_name Ncoa2;
chr1	.	exon	13164160	13165429	.	-	.	gene_id Ncoa2; transcript_id NM_001077695; gene_name Ncoa2;
chr1	.	exon	13164160	13165429	.	-	.	gene_id Ncoa2; transcript_id NM_001077695; gene_name Ncoa2;
chr1	.	exon	13164160	13165429	.	-	.	gene_id Ncoa2; transcript_id NM_001302702; gene_name Ncoa2;
chr1	.	exon	13164160	13165429	.	-	.	gene_id Ncoa2; transcript_id NM_001302702; gene_name Ncoa2;
chr1	.	exon	13164160	13165429	.	-	.	gene_id Ncoa2; transcript_id NM_008678; gene_name Ncoa2;
chr1	.	exon	13164160	13165429	.	-	.	gene_id Ncoa2; transcript_id NM_008678; gene_name Ncoa2;
chr1	.	exon	13167155	13167302	.	-	.	gene_id Ncoa2; transcript_id NM_001077695; gene_name Ncoa2;
chr1	.	exon	13167155	13167302	.	-	.	gene_id Ncoa2; transcript_id NM_001077695; gene_name Ncoa2;
chr1	.	exon	13167155	13167302	.	-	.	gene_id Ncoa2; transcript_id NM_001302702; gene_name Ncoa2;
chr1	.	exon	13167155	13167302	.	-	.	gene_id Ncoa2; transcript_id NM_001302702; gene_name Ncoa2;
chr1	.	exon	13167155	13167302	.	-	.	gene_id Ncoa2; transcript_id NM_008678; gene_name Ncoa2;
chr1	.	exon	13167155	13167302	.	-	.	gene_id Ncoa2; transcript_id NM_008678; gene_name Ncoa2;
chr1	.	exon	13170562	13170705	.	-	.	gene_id Ncoa2; transcript_id NM_001077695; gene_name Ncoa2;
chr1	.	exon	13170562	13170705	.	-	.	gene_id Ncoa2; transcript_id NM_001077695; gene_name Ncoa2;
chr1	.	exon	13170562	13170705	.	-	.	gene_id Ncoa2; transcript_id NM_001302702; gene_name Ncoa2;
chr1	.	exon	13170562	13170705	.	-	.	gene_id Ncoa2; transcript_id NM_001302702; gene_name Ncoa2;
chr1	.	exon	13170562	13170705	.	-	.	gene_id Ncoa2; transcript_id NM_008678; gene_name Ncoa2;
chr1	.	exon	13170562	13170705	.	-	.	gene_id Ncoa2; transcript_id NM_008678; gene_name Ncoa2;
chr1	.	exon	13171297	13171398	.	-	.	gene_id Ncoa2; transcript_id NM_001077695; gene_name Ncoa2;
chr1	.	exon	13171297	13171398	.	-	.	gene_id Ncoa2; transcript_id NM_001077695; gene_name Ncoa2;
chr1	.	exon	13171297	13171398	.	-	.	gene_id Ncoa2; transcript_id NM_001302702; gene_name Ncoa2;
chr1	.	exon	13171297	13171398	.	-	.	gene_id Ncoa2; transcript_id NM_001302702; gene_name Ncoa2;
chr1	.	exon	13171297	13171398	.	-	.	gene_id Ncoa2; transcript_id NM_008678; gene_name Ncoa2;
chr1	.	exon	13171297	13171398	.	-	.	gene_id Ncoa2; transcript_id NM_008678; gene_name Ncoa2;
chr1	.	exon	13174256	13174444	.	-	.	gene_id Ncoa2; transcript_id NM_001077695; gene_name Ncoa2;
chr1	.	exon	13174256	13174444	.	-	.	gene_id Ncoa2; transcript_id NM_001077695; gene_name Ncoa2;
chr1	.	exon	13174256	13174444	.	-	.	gene_id Ncoa2; transcript_id NM_001302702; gene_name Ncoa2;
chr1	.	exon	13174256	13174444	.	-	.	gene_id Ncoa2; transcript_id NM_001302702; gene_name Ncoa2;
chr1	.	exon	13174256	13174444	.	-	.	gene_id Ncoa2; transcript_id NM_008678; gene_name Ncoa2;
chr1	.	exon	13174256	13174444	.	-	.	gene_id Ncoa2; transcript_id NM_008678; gene_name Ncoa2;
chr1	.	exon	13176814	13176991	.	-	.	gene_id Ncoa2; transcript_id NM_001077695; gene_name Ncoa2;
chr1	.	exon	13176814	13176991	.	-	.	gene_id Ncoa2; transcript_id NM_001077695; gene_name Ncoa2;
chr1	.	exon	13176814	13176991	.	-	.	gene_id Ncoa2; transcript_id NM_001302702; gene_name Ncoa2;
chr1	.	exon	13176814	13176991	.	-	.	gene_id Ncoa2; transcript_id NM_001302702; gene_name Ncoa2;
chr1	.	exon	13176814	13176991	.	-	.	gene_id Ncoa2; transcript_id NM_008678; gene_name Ncoa2;
chr1	.	exon	13176814	13176991	.	-	.	gene_id Ncoa2; transcript_id NM_008678; gene_name Ncoa2;
chr1	.	exon	13180168	13180271	.	-	.	gene_id Ncoa2; transcript_id NM_001077695; gene_name Ncoa2;
chr1	.	exon	13180168	13180271	.	-	.	gene_id Ncoa2; transcript_id NM_001077695; gene_name Ncoa2;
chr1	.	exon	13180168	13180271	.	-	.	gene_id Ncoa2; transcript_id NM_001302702; gene_name Ncoa2;
chr1	.	exon	13180168	13180271	.	-	.	gene_id Ncoa2; transcript_id NM_001302702; gene_name Ncoa2;
chr1	.	exon	13180168	13180271	.	-	.	gene_id Ncoa2; transcript_id NM_008678; gene_name Ncoa2;
chr1	.	exon	13180168	13180271	.	-	.	gene_id Ncoa2; transcript_id NM_008678; gene_name Ncoa2;
chr1	.	exon	13211388	13211560	.	-	.	gene_id Ncoa2; transcript_id NM_001077695; gene_name Ncoa2;
chr1	.	exon	13211388	13211560	.	-	.	gene_id Ncoa2; transcript_id NM_001077695; gene_name Ncoa2;
chr1	.	exon	13211388	13211560	.	-	.	gene_id Ncoa2; transcript_id NM_001302702; gene_name Ncoa2;
chr1	.	exon	13211388	13211560	.	-	.	gene_id Ncoa2; transcript_id NM_001302702; gene_name Ncoa2;
chr1	.	exon	13211388	13211560	.	-	.	gene_id Ncoa2; transcript_id NM_008678; gene_name Ncoa2;
chr1	.	exon	13211388	13211560	.	-	.	gene_id Ncoa2; transcript_id NM_008678; gene_name Ncoa2;
chr1	.	exon	13214690	13214794	.	-	.	gene_id Ncoa2; transcript_id NM_001077695; gene_name Ncoa2;
chr1	.	exon	13214690	13214775	.	-	.	gene_id Ncoa2; transcript_id NM_001077695; gene_name Ncoa2;
chr1	.	exon	13214690	13214794	.	-	.	gene_id Ncoa2; transcript_id NM_001302702; gene_name Ncoa2;
chr1	.	exon	13214690	13214775	.	-	.	gene_id Ncoa2; transcript_id NM_001302702; gene_name Ncoa2;
chr1	.	exon	13214690	13214794	.	-	.	gene_id Ncoa2; transcript_id NM_008678; gene_name Ncoa2;
chr1	.	exon	13214690	13214775	.	-	.	gene_id Ncoa2; transcript_id NM_008678; gene_name Ncoa2;
chr1	.	exon	13214773	13214775	.	-	.	gene_id Ncoa2; transcript_id NM_001077695; gene_name Ncoa2;
chr1	.	exon	13214773	13214775	.	-	.	gene_id Ncoa2; transcript_id NM_001302702; gene_name Ncoa2;
chr1	.	exon	13214773	13214775	.	-	.	gene_id Ncoa2; transcript_id NM_008678; gene_name Ncoa2;
chr1	.	exon	13276050	13276106	.	-	.	gene_id Ncoa2; transcript_id NM_001077695; gene_name Ncoa2;
chr1	.	exon	13276050	13276106	.	-	.	gene_id Ncoa2; transcript_id NM_001302702; gene_name Ncoa2;
chr1	.	exon	13276050	13276106	.	-	.	gene_id Ncoa2; transcript_id NM_008678; gene_name Ncoa2;
chr1	.	exon	13362264	13362510	.	-	.	gene_id Ncoa2; transcript_id NM_001302702; gene_name Ncoa2;
chr1	.	exon	13364019	13364164	.	-	.	gene_id Ncoa2; transcript_id NM_001077695; gene_name Ncoa2;
chr1	.	exon	13364019	13364164	.	-	.	gene_id Ncoa2; transcript_id NM_008678; gene_name Ncoa2;
chr1	.	exon	13365004	13368043	.	+	.	gene_id ncRNA_inter_chr1_46; transcript_id ncRNA_inter_chr1_46; exon_number 1
chr1	.	exon	13365004	13368043	.	-	.	gene_id ncRNA_inter_chr1_47; transcript_id ncRNA_inter_chr1_47; exon_number 1
chr1	.	exon	13370507	13371567	.	-	.	gene_id ncRNA_inter_chr1_48; transcript_id ncRNA_inter_chr1_48; exon_number 1
chr1	.	exon	13374674	13376024	.	-	.	gene_id ncRNA_inter_chr1_49; transcript_id ncRNA_inter_chr1_49; exon_number 1
chr1	.	exon	13376112	13377218	.	-	.	gene_id ncRNA_inter_chr1_50; transcript_id ncRNA_inter_chr1_50; exon_number 1
chr1	.	exon	13380039	13381105	.	-	.	gene_id ncRNA_inter_chr1_51; transcript_id ncRNA_inter_chr1_51; exon_number 1
chr1	.	exon	13383102	13385131	.	-	.	gene_id ncRNA_inter_chr1_52; transcript_id ncRNA_inter_chr1_52; exon_number 1
chr1	.	exon	13385641	13388927	.	-	.	gene_id ncRNA_inter_chr1_53; transcript_id ncRNA_inter_chr1_53; exon_number 1
chr1	.	exon	13389626	13390884	.	-	.	gene_id ncRNA_inter_chr1_54; transcript_id ncRNA_inter_chr1_54; exon_number 1
chr1	.	exon	13392710	13394493	.	-	.	gene_id ncRNA_inter_chr1_55; transcript_id ncRNA_inter_chr1_55; exon_number 1
chr1	.	exon	13398373	13400077	.	-	.	gene_id ncRNA_inter_chr1_56; transcript_id ncRNA_inter_chr1_56; exon_number 1
chr1	.	exon	13402269	13402714	.	-	.	gene_id ncRNA_inter_chr1_57; transcript_id ncRNA_inter_chr1_57; exon_number 1
chr1	.	exon	13406400	13407586	.	-	.	gene_id ncRNA_inter_chr1_58; transcript_id ncRNA_inter_chr1_58; exon_number 1
chr1	.	exon	13407656	13408211	.	-	.	gene_id ncRNA_inter_chr1_59; transcript_id ncRNA_inter_chr1_59; exon_number 1
chr1	.	exon	13410350	13410877	.	-	.	gene_id ncRNA_inter_chr1_60; transcript_id ncRNA_inter_chr1_60; exon_number 1
chr1	.	exon	13412933	13414318	.	-	.	gene_id ncRNA_inter_chr1_61; transcript_id ncRNA_inter_chr1_61; exon_number 1
chr1	.	exon	13416539	13419688	.	-	.	gene_id ncRNA_inter_chr1_62; transcript_id ncRNA_inter_chr1_62; exon_number 1
chr1	.	exon	13422740	13424457	.	-	.	gene_id ncRNA_inter_chr1_63; transcript_id ncRNA_inter_chr1_63; exon_number 1
chr1	.	exon	13424647	13425551	.	-	.	gene_id ncRNA_inter_chr1_64; transcript_id ncRNA_inter_chr1_64; exon_number 1
chr1	.	exon	13425643	13426985	.	-	.	gene_id ncRNA_inter_chr1_65; transcript_id ncRNA_inter_chr1_65; exon_number 1
chr1	.	exon	13427379	13428719	.	-	.	gene_id ncRNA_inter_chr1_66; transcript_id ncRNA_inter_chr1_66; exon_number 1
chr1	.	exon	13429868	13430693	.	-	.	gene_id ncRNA_inter_chr1_67; transcript_id ncRNA_inter_chr1_67; exon_number 1
chr1	.	exon	13431926	13433247	.	-	.	gene_id ncRNA_inter_chr1_68; transcript_id ncRNA_inter_chr1_68; exon_number 1
chr1	.	exon	13433393	13435525	.	-	.	gene_id ncRNA_inter_chr1_69; transcript_id ncRNA_inter_chr1_69; exon_number 1
chr1	.	exon	13435590	13436225	.	-	.	gene_id ncRNA_inter_chr1_70; transcript_id ncRNA_inter_chr1_70; exon_number 1
chr1	.	exon	13439390	13441886	.	-	.	gene_id ncRNA_inter_chr1_71; transcript_id ncRNA_inter_chr1_71; exon_number 1
chr1	.	exon	13441953	13442729	.	-	.	gene_id ncRNA_inter_chr1_72; transcript_id ncRNA_inter_chr1_72; exon_number 1
chr1	.	exon	13451534	13462641	.	-	.	gene_id ncRNA_inter_chr1_73; transcript_id ncRNA_inter_chr1_73; exon_number 1
chr1	.	exon	13474028	13476952	.	-	.	gene_id ncRNA_inter_chr1_74; transcript_id ncRNA_inter_chr1_74; exon_number 1
chr1	.	exon	13477015	13478124	.	-	.	gene_id ncRNA_inter_chr1_75; transcript_id ncRNA_inter_chr1_75; exon_number 1
chr1	.	exon	13552017	13553610	.	+	.	gene_id ncRNA_inter_chr1_76; transcript_id ncRNA_inter_chr1_76; exon_number 1
chr1	.	exon	13554774	13556477	.	-	.	gene_id Tram1; transcript_id NM_028173; gene_name Tram1;
chr1	.	exon	13556404	13556406	.	-	.	gene_id Tram1; transcript_id NM_028173; gene_name Tram1;
chr1	.	exon	13556407	13556477	.	-	.	gene_id Tram1; transcript_id NM_028173; gene_name Tram1;
chr1	.	exon	13556432	13559811	.	+	.	gene_id ncRNA_as_chr1_77; transcript_id ncRNA_as_chr1_77; exon_number 1
chr1	.	exon	13559552	13559712	.	-	.	gene_id Tram1; transcript_id NM_028173; gene_name Tram1;
chr1	.	exon	13559552	13559712	.	-	.	gene_id Tram1; transcript_id NM_028173; gene_name Tram1;
chr1	.	exon	13560020	13560163	.	-	.	gene_id Tram1; transcript_id NM_028173; gene_name Tram1;
chr1	.	exon	13560020	13560163	.	-	.	gene_id Tram1; transcript_id NM_028173; gene_name Tram1;
chr1	.	exon	13561884	13561988	.	-	.	gene_id Tram1; transcript_id NM_028173; gene_name Tram1;
chr1	.	exon	13561884	13561988	.	-	.	gene_id Tram1; transcript_id NM_028173; gene_name Tram1;
chr1	.	exon	13562085	13562155	.	-	.	gene_id Tram1; transcript_id NM_028173; gene_name Tram1;
chr1	.	exon	13562085	13562155	.	-	.	gene_id Tram1; transcript_id NM_028173; gene_name Tram1;
chr1	.	exon	13566449	13566533	.	-	.	gene_id Tram1; transcript_id NM_028173; gene_name Tram1;
chr1	.	exon	13566449	13566533	.	-	.	gene_id Tram1; transcript_id NM_028173; gene_name Tram1;
chr1	.	exon	13568181	13568239	.	-	.	gene_id Tram1; transcript_id NM_028173; gene_name Tram1;
chr1	.	exon	13568181	13568239	.	-	.	gene_id Tram1; transcript_id NM_028173; gene_name Tram1;
chr1	.	exon	13569531	13569647	.	-	.	gene_id Tram1; transcript_id NM_028173; gene_name Tram1;
chr1	.	exon	13569531	13569647	.	-	.	gene_id Tram1; transcript_id NM_028173; gene_name Tram1;
chr1	.	exon	13569771	13569892	.	-	.	gene_id Tram1; transcript_id NM_028173; gene_name Tram1;
chr1	.	exon	13569771	13569892	.	-	.	gene_id Tram1; transcript_id NM_028173; gene_name Tram1;
chr1	.	exon	13571104	13571167	.	-	.	gene_id Tram1; transcript_id NM_028173; gene_name Tram1;
chr1	.	exon	13571104	13571167	.	-	.	gene_id Tram1; transcript_id NM_028173; gene_name Tram1;
chr1	.	exon	13579681	13579803	.	-	.	gene_id Tram1; transcript_id NM_028173; gene_name Tram1;
chr1	.	exon	13579681	13579991	.	-	.	gene_id Tram1; transcript_id NM_028173; gene_name Tram1;
chr1	.	exon	13579801	13579803	.	-	.	gene_id Tram1; transcript_id NM_028173; gene_name Tram1;
chr1	.	exon	13580039	13581786	.	+	.	gene_id ncRNA_inter_chr1_78; transcript_id ncRNA_inter_chr1_78; exon_number 1
chr1	.	exon	13602073	13605266	.	-	.	gene_id ncRNA_inter_chr1_79; transcript_id ncRNA_inter_chr1_79; exon_number 1
chr1	.	exon	13615980	13616985	.	-	.	gene_id Lactb2; transcript_id NM_145381; gene_name Lactb2;
chr1	.	exon	13616942	13616944	.	-	.	gene_id Lactb2; transcript_id NM_145381; gene_name Lactb2;
chr1	.	exon	13616945	13616985	.	-	.	gene_id Lactb2; transcript_id NM_145381; gene_name Lactb2;
chr1	.	exon	13617437	13617518	.	-	.	gene_id Lactb2; transcript_id NM_145381; gene_name Lactb2;
chr1	.	exon	13617437	13617518	.	-	.	gene_id Lactb2; transcript_id NM_145381; gene_name Lactb2;
chr1	.	exon	13620146	13620294	.	-	.	gene_id Lactb2; transcript_id NM_145381; gene_name Lactb2;
chr1	.	exon	13620146	13620294	.	-	.	gene_id Lactb2; transcript_id NM_145381; gene_name Lactb2;
chr1	.	exon	13627663	13637598	.	+	.	gene_id ncRNA_as_chr1_80; transcript_id ncRNA_as_chr1_80; exon_number 1
chr1	.	exon	13628312	13628490	.	-	.	gene_id Lactb2; transcript_id NM_145381; gene_name Lactb2;
chr1	.	exon	13628312	13628490	.	-	.	gene_id Lactb2; transcript_id NM_145381; gene_name Lactb2;
chr1	.	exon	13637466	13637592	.	-	.	gene_id Lactb2; transcript_id NM_145381; gene_name Lactb2;
chr1	.	exon	13637466	13637592	.	-	.	gene_id Lactb2; transcript_id NM_145381; gene_name Lactb2;
chr1	.	exon	13640802	13640885	.	+	.	gene_id ncRNA_as_chr1_80; transcript_id ncRNA_as_chr1_80; exon_number 2
chr1	.	exon	13640802	13640965	.	-	.	gene_id Lactb2; transcript_id NM_145381; gene_name Lactb2;
chr1	.	exon	13640802	13640965	.	-	.	gene_id Lactb2; transcript_id NM_145381; gene_name Lactb2;
chr1	.	exon	13650410	13650531	.	-	.	gene_id Lactb2; transcript_id NM_145381; gene_name Lactb2;
chr1	.	exon	13650410	13650590	.	-	.	gene_id Lactb2; transcript_id NM_145381; gene_name Lactb2;
chr1	.	exon	13650529	13650531	.	-	.	gene_id Lactb2; transcript_id NM_145381; gene_name Lactb2;
chr1	.	exon	13658852	13658948	.	+	.	gene_id Xkr9; transcript_id NM_001011873; gene_name Xkr9;
chr1	.	exon	13662207	13662845	.	+	.	gene_id Xkr9; transcript_id NM_001011873; gene_name Xkr9;
chr1	.	exon	13662574	13662845	.	+	.	gene_id Xkr9; transcript_id NM_001011873; gene_name Xkr9;
chr1	.	exon	13662574	13662576	.	+	.	gene_id Xkr9; transcript_id NM_001011873; gene_name Xkr9;
chr1	.	exon	13674137	13674357	.	+	.	gene_id Xkr9; transcript_id NM_001011873; gene_name Xkr9;
chr1	.	exon	13674137	13674357	.	+	.	gene_id Xkr9; transcript_id NM_001011873; gene_name Xkr9;
chr1	.	exon	13690836	13691804	.	+	.	gene_id Xkr9; transcript_id NM_001011873; gene_name Xkr9;
chr1	.	exon	13690836	13691461	.	+	.	gene_id Xkr9; transcript_id NM_001011873; gene_name Xkr9;
chr1	.	exon	13691462	13691464	.	+	.	gene_id Xkr9; transcript_id NM_001011873; gene_name Xkr9;
chr1	.	exon	13692311	13697268	.	-	.	gene_id ncRNA_inter_chr1_81; transcript_id ncRNA_inter_chr1_81; exon_number 1
chr1	.	exon	13775766	13777010	.	-	.	gene_id Gm5523; transcript_id NR_004447; gene_name Gm5523;
chr1	.	exon	14159039	14161077	.	-	.	gene_id Eya1; transcript_id NM_001252192; gene_name Eya1;
chr1	.	exon	14159039	14161077	.	-	.	gene_id Eya1; transcript_id NM_010164; gene_name Eya1;
chr1	.	exon	14160997	14160999	.	-	.	gene_id Eya1; transcript_id NM_001252192; gene_name Eya1;
chr1	.	exon	14160997	14160999	.	-	.	gene_id Eya1; transcript_id NM_010164; gene_name Eya1;
chr1	.	exon	14161000	14161077	.	-	.	gene_id Eya1; transcript_id NM_001252192; gene_name Eya1;
chr1	.	exon	14161000	14161077	.	-	.	gene_id Eya1; transcript_id NM_010164; gene_name Eya1;
chr1	.	exon	14169561	14169661	.	-	.	gene_id Eya1; transcript_id NM_001252192; gene_name Eya1;
chr1	.	exon	14169561	14169661	.	-	.	gene_id Eya1; transcript_id NM_001252192; gene_name Eya1;
chr1	.	exon	14169561	14169661	.	-	.	gene_id Eya1; transcript_id NM_010164; gene_name Eya1;
chr1	.	exon	14169561	14169661	.	-	.	gene_id Eya1; transcript_id NM_010164; gene_name Eya1;
chr1	.	exon	14173238	14173359	.	-	.	gene_id Eya1; transcript_id NM_001252192; gene_name Eya1;
chr1	.	exon	14173238	14173359	.	-	.	gene_id Eya1; transcript_id NM_001252192; gene_name Eya1;
chr1	.	exon	14173238	14173359	.	-	.	gene_id Eya1; transcript_id NM_010164; gene_name Eya1;
chr1	.	exon	14173238	14173359	.	-	.	gene_id Eya1; transcript_id NM_010164; gene_name Eya1;
chr1	.	exon	14173462	14173576	.	-	.	gene_id Eya1; transcript_id NM_001252192; gene_name Eya1;
chr1	.	exon	14173462	14173576	.	-	.	gene_id Eya1; transcript_id NM_001252192; gene_name Eya1;
chr1	.	exon	14173462	14173576	.	-	.	gene_id Eya1; transcript_id NM_010164; gene_name Eya1;
chr1	.	exon	14173462	14173576	.	-	.	gene_id Eya1; transcript_id NM_010164; gene_name Eya1;
chr1	.	exon	14174430	14174590	.	-	.	gene_id Eya1; transcript_id NM_001252192; gene_name Eya1;
chr1	.	exon	14174430	14174590	.	-	.	gene_id Eya1; transcript_id NM_001252192; gene_name Eya1;
chr1	.	exon	14174430	14174590	.	-	.	gene_id Eya1; transcript_id NM_010164; gene_name Eya1;
chr1	.	exon	14174430	14174590	.	-	.	gene_id Eya1; transcript_id NM_010164; gene_name Eya1;
chr1	.	exon	14174707	14174765	.	-	.	gene_id Eya1; transcript_id NM_001252192; gene_name Eya1;
chr1	.	exon	14174707	14174765	.	-	.	gene_id Eya1; transcript_id NM_001252192; gene_name Eya1;
chr1	.	exon	14174707	14174765	.	-	.	gene_id Eya1; transcript_id NM_010164; gene_name Eya1;
chr1	.	exon	14174707	14174765	.	-	.	gene_id Eya1; transcript_id NM_010164; gene_name Eya1;
chr1	.	exon	14198976	14199065	.	-	.	gene_id Eya1; transcript_id NM_001252192; gene_name Eya1;
chr1	.	exon	14198976	14199065	.	-	.	gene_id Eya1; transcript_id NM_001252192; gene_name Eya1;
chr1	.	exon	14198976	14199065	.	-	.	gene_id Eya1; transcript_id NM_010164; gene_name Eya1;
chr1	.	exon	14198976	14199065	.	-	.	gene_id Eya1; transcript_id NM_010164; gene_name Eya1;
chr1	.	exon	14219574	14219657	.	-	.	gene_id Eya1; transcript_id NM_001252192; gene_name Eya1;
chr1	.	exon	14219574	14219657	.	-	.	gene_id Eya1; transcript_id NM_001252192; gene_name Eya1;
chr1	.	exon	14219574	14219657	.	-	.	gene_id Eya1; transcript_id NM_010164; gene_name Eya1;
chr1	.	exon	14219574	14219657	.	-	.	gene_id Eya1; transcript_id NM_010164; gene_name Eya1;
chr1	.	exon	14221494	14221633	.	-	.	gene_id Eya1; transcript_id NM_001252192; gene_name Eya1;
chr1	.	exon	14221494	14221633	.	-	.	gene_id Eya1; transcript_id NM_001252192; gene_name Eya1;
chr1	.	exon	14221494	14221633	.	-	.	gene_id Eya1; transcript_id NM_010164; gene_name Eya1;
chr1	.	exon	14221494	14221633	.	-	.	gene_id Eya1; transcript_id NM_010164; gene_name Eya1;
chr1	.	exon	14242509	14242695	.	-	.	gene_id Eya1; transcript_id NM_001252192; gene_name Eya1;
chr1	.	exon	14242509	14242695	.	-	.	gene_id Eya1; transcript_id NM_001252192; gene_name Eya1;
chr1	.	exon	14242509	14242695	.	-	.	gene_id Eya1; transcript_id NM_010164; gene_name Eya1;
chr1	.	exon	14242509	14242695	.	-	.	gene_id Eya1; transcript_id NM_010164; gene_name Eya1;
chr1	.	exon	14243101	14243183	.	-	.	gene_id Eya1; transcript_id NM_001252192; gene_name Eya1;
chr1	.	exon	14243101	14243183	.	-	.	gene_id Eya1; transcript_id NM_001252192; gene_name Eya1;
chr1	.	exon	14243101	14243183	.	-	.	gene_id Eya1; transcript_id NM_010164; gene_name Eya1;
chr1	.	exon	14243101	14243183	.	-	.	gene_id Eya1; transcript_id NM_010164; gene_name Eya1;
chr1	.	exon	14260786	14260923	.	-	.	gene_id Eya1; transcript_id NM_001252192; gene_name Eya1;
chr1	.	exon	14260786	14260923	.	-	.	gene_id Eya1; transcript_id NM_001252192; gene_name Eya1;
chr1	.	exon	14260786	14260908	.	-	.	gene_id Eya1; transcript_id NM_010164; gene_name Eya1;
chr1	.	exon	14260786	14260908	.	-	.	gene_id Eya1; transcript_id NM_010164; gene_name Eya1;
chr1	.	exon	14264146	14264288	.	-	.	gene_id Eya1; transcript_id NM_001252192; gene_name Eya1;
chr1	.	exon	14264146	14264288	.	-	.	gene_id Eya1; transcript_id NM_001252192; gene_name Eya1;
chr1	.	exon	14264146	14264291	.	-	.	gene_id Eya1; transcript_id NM_010164; gene_name Eya1;
chr1	.	exon	14264146	14264291	.	-	.	gene_id Eya1; transcript_id NM_010164; gene_name Eya1;
chr1	.	exon	14264615	14264684	.	-	.	gene_id Eya1; transcript_id NM_001252192; gene_name Eya1;
chr1	.	exon	14264615	14264684	.	-	.	gene_id Eya1; transcript_id NM_001252192; gene_name Eya1;
chr1	.	exon	14264615	14264684	.	-	.	gene_id Eya1; transcript_id NM_010164; gene_name Eya1;
chr1	.	exon	14264615	14264684	.	-	.	gene_id Eya1; transcript_id NM_010164; gene_name Eya1;
chr1	.	exon	14273202	14273279	.	-	.	gene_id Eya1; transcript_id NM_001252192; gene_name Eya1;
chr1	.	exon	14273202	14273279	.	-	.	gene_id Eya1; transcript_id NM_001252192; gene_name Eya1;
chr1	.	exon	14273202	14273279	.	-	.	gene_id Eya1; transcript_id NM_010164; gene_name Eya1;
chr1	.	exon	14273202	14273279	.	-	.	gene_id Eya1; transcript_id NM_010164; gene_name Eya1;
chr1	.	exon	14292851	14292978	.	-	.	gene_id Eya1; transcript_id NM_010164; gene_name Eya1;
chr1	.	exon	14292851	14292974	.	-	.	gene_id Eya1; transcript_id NM_010164; gene_name Eya1;
chr1	.	exon	14292972	14292974	.	-	.	gene_id Eya1; transcript_id NM_010164; gene_name Eya1;
chr1	.	exon	14294506	14294555	.	-	.	gene_id Eya1; transcript_id NM_001252192; gene_name Eya1;
chr1	.	exon	14294506	14294530	.	-	.	gene_id Eya1; transcript_id NM_001252192; gene_name Eya1;
chr1	.	exon	14294506	14294555	.	-	.	gene_id Eya1; transcript_id NM_010164; gene_name Eya1;
chr1	.	exon	14294528	14294530	.	-	.	gene_id Eya1; transcript_id NM_001252192; gene_name Eya1;
chr1	.	exon	14299727	14300280	.	-	.	gene_id Eya1; transcript_id NM_001252192; gene_name Eya1;
chr1	.	exon	14299727	14300280	.	-	.	gene_id Eya1; transcript_id NM_010164; gene_name Eya1;
chr1	.	exon	14743429	14744406	.	-	.	gene_id Msc; transcript_id NM_010827; gene_name Msc;
chr1	.	exon	14744320	14744322	.	-	.	gene_id Msc; transcript_id NM_010827; gene_name Msc;
chr1	.	exon	14744323	14744406	.	-	.	gene_id Msc; transcript_id NM_010827; gene_name Msc;
chr1	.	exon	14745311	14746047	.	-	.	gene_id Msc; transcript_id NM_010827; gene_name Msc;
chr1	.	exon	14745311	14745829	.	-	.	gene_id Msc; transcript_id NM_010827; gene_name Msc;
chr1	.	exon	14745827	14745829	.	-	.	gene_id Msc; transcript_id NM_010827; gene_name Msc;
chr1	.	exon	14746758	14748397	.	+	.	gene_id ncRNA_inter_chr1_82; transcript_id ncRNA_inter_chr1_82; exon_number 1
chr1	.	exon	14767831	14768225	.	+	.	gene_id ncRNA_inter_chr1_83; transcript_id ncRNA_inter_chr1_83; exon_number 1
chr1	.	exon	14768976	14770512	.	+	.	gene_id ncRNA_inter_chr1_84; transcript_id ncRNA_inter_chr1_84; exon_number 1
chr1	.	exon	14782861	14783340	.	+	.	gene_id ncRNA_inter_chr1_85; transcript_id ncRNA_inter_chr1_85; exon_number 1
chr1	.	exon	14862729	14863809	.	-	.	gene_id Trpa1; transcript_id NM_177781; gene_name Trpa1;
chr1	.	exon	14863587	14863589	.	-	.	gene_id Trpa1; transcript_id NM_177781; gene_name Trpa1;
chr1	.	exon	14863590	14863809	.	-	.	gene_id Trpa1; transcript_id NM_177781; gene_name Trpa1;
chr1	.	exon	14864445	14864542	.	-	.	gene_id Trpa1; transcript_id NM_177781; gene_name Trpa1;
chr1	.	exon	14864445	14864542	.	-	.	gene_id Trpa1; transcript_id NM_177781; gene_name Trpa1;
chr1	.	exon	14865930	14866040	.	-	.	gene_id Trpa1; transcript_id NM_177781; gene_name Trpa1;
chr1	.	exon	14865930	14866040	.	-	.	gene_id Trpa1; transcript_id NM_177781; gene_name Trpa1;
chr1	.	exon	14870280	14870348	.	-	.	gene_id Trpa1; transcript_id NM_177781; gene_name Trpa1;
chr1	.	exon	14870280	14870348	.	-	.	gene_id Trpa1; transcript_id NM_177781; gene_name Trpa1;
chr1	.	exon	14871678	14871860	.	-	.	gene_id Trpa1; transcript_id NM_177781; gene_name Trpa1;
chr1	.	exon	14871678	14871860	.	-	.	gene_id Trpa1; transcript_id NM_177781; gene_name Trpa1;
chr1	.	exon	14872193	14872322	.	-	.	gene_id Trpa1; transcript_id NM_177781; gene_name Trpa1;
chr1	.	exon	14872193	14872322	.	-	.	gene_id Trpa1; transcript_id NM_177781; gene_name Trpa1;
chr1	.	exon	14874191	14874360	.	-	.	gene_id Trpa1; transcript_id NM_177781; gene_name Trpa1;
chr1	.	exon	14874191	14874360	.	-	.	gene_id Trpa1; transcript_id NM_177781; gene_name Trpa1;
chr1	.	exon	14875831	14875920	.	-	.	gene_id Trpa1; transcript_id NM_177781; gene_name Trpa1;
chr1	.	exon	14875831	14875920	.	-	.	gene_id Trpa1; transcript_id NM_177781; gene_name Trpa1;
chr1	.	exon	14876968	14877133	.	-	.	gene_id Trpa1; transcript_id NM_177781; gene_name Trpa1;
chr1	.	exon	14876968	14877133	.	-	.	gene_id Trpa1; transcript_id NM_177781; gene_name Trpa1;
chr1	.	exon	14877676	14877746	.	-	.	gene_id Trpa1; transcript_id NM_177781; gene_name Trpa1;
chr1	.	exon	14877676	14877746	.	-	.	gene_id Trpa1; transcript_id NM_177781; gene_name Trpa1;
chr1	.	exon	14879475	14879573	.	-	.	gene_id Trpa1; transcript_id NM_177781; gene_name Trpa1;
chr1	.	exon	14879475	14879573	.	-	.	gene_id Trpa1; transcript_id NM_177781; gene_name Trpa1;
chr1	.	exon	14880476	14880535	.	-	.	gene_id Trpa1; transcript_id NM_177781; gene_name Trpa1;
chr1	.	exon	14880476	14880535	.	-	.	gene_id Trpa1; transcript_id NM_177781; gene_name Trpa1;
chr1	.	exon	14881386	14881479	.	-	.	gene_id Trpa1; transcript_id NM_177781; gene_name Trpa1;
chr1	.	exon	14881386	14881479	.	-	.	gene_id Trpa1; transcript_id NM_177781; gene_name Trpa1;
chr1	.	exon	14883264	14883430	.	-	.	gene_id Trpa1; transcript_id NM_177781; gene_name Trpa1;
chr1	.	exon	14883264	14883430	.	-	.	gene_id Trpa1; transcript_id NM_177781; gene_name Trpa1;
chr1	.	exon	14886573	14886687	.	-	.	gene_id Trpa1; transcript_id NM_177781; gene_name Trpa1;
chr1	.	exon	14886573	14886687	.	-	.	gene_id Trpa1; transcript_id NM_177781; gene_name Trpa1;
chr1	.	exon	14888090	14888254	.	-	.	gene_id Trpa1; transcript_id NM_177781; gene_name Trpa1;
chr1	.	exon	14888090	14888254	.	-	.	gene_id Trpa1; transcript_id NM_177781; gene_name Trpa1;
chr1	.	exon	14888337	14888506	.	-	.	gene_id Trpa1; transcript_id NM_177781; gene_name Trpa1;
chr1	.	exon	14888337	14888506	.	-	.	gene_id Trpa1; transcript_id NM_177781; gene_name Trpa1;
chr1	.	exon	14889428	14889528	.	-	.	gene_id Trpa1; transcript_id NM_177781; gene_name Trpa1;
chr1	.	exon	14889428	14889528	.	-	.	gene_id Trpa1; transcript_id NM_177781; gene_name Trpa1;
chr1	.	exon	14890146	14890245	.	-	.	gene_id Trpa1; transcript_id NM_177781; gene_name Trpa1;
chr1	.	exon	14890146	14890245	.	-	.	gene_id Trpa1; transcript_id NM_177781; gene_name Trpa1;
chr1	.	exon	14891943	14891991	.	-	.	gene_id Trpa1; transcript_id NM_177781; gene_name Trpa1;
chr1	.	exon	14891943	14891991	.	-	.	gene_id Trpa1; transcript_id NM_177781; gene_name Trpa1;
chr1	.	exon	14893227	14893363	.	-	.	gene_id Trpa1; transcript_id NM_177781; gene_name Trpa1;
chr1	.	exon	14893227	14893363	.	-	.	gene_id Trpa1; transcript_id NM_177781; gene_name Trpa1;
chr1	.	exon	14894228	14894373	.	-	.	gene_id Trpa1; transcript_id NM_177781; gene_name Trpa1;
chr1	.	exon	14894228	14894373	.	-	.	gene_id Trpa1; transcript_id NM_177781; gene_name Trpa1;
chr1	.	exon	14894534	14894642	.	-	.	gene_id Trpa1; transcript_id NM_177781; gene_name Trpa1;
chr1	.	exon	14894534	14894642	.	-	.	gene_id Trpa1; transcript_id NM_177781; gene_name Trpa1;
chr1	.	exon	14896004	14896111	.	-	.	gene_id Trpa1; transcript_id NM_177781; gene_name Trpa1;
chr1	.	exon	14896004	14896111	.	-	.	gene_id Trpa1; transcript_id NM_177781; gene_name Trpa1;
chr1	.	exon	14900811	14900986	.	-	.	gene_id Trpa1; transcript_id NM_177781; gene_name Trpa1;
chr1	.	exon	14900811	14900986	.	-	.	gene_id Trpa1; transcript_id NM_177781; gene_name Trpa1;
chr1	.	exon	14902441	14902600	.	-	.	gene_id Trpa1; transcript_id NM_177781; gene_name Trpa1;
chr1	.	exon	14902441	14902600	.	-	.	gene_id Trpa1; transcript_id NM_177781; gene_name Trpa1;
chr1	.	exon	14908806	14908916	.	-	.	gene_id Trpa1; transcript_id NM_177781; gene_name Trpa1;
chr1	.	exon	14908806	14908943	.	-	.	gene_id Trpa1; transcript_id NM_177781; gene_name Trpa1;
chr1	.	exon	14908914	14908916	.	-	.	gene_id Trpa1; transcript_id NM_177781; gene_name Trpa1;
chr1	.	exon	15302533	15302535	.	+	.	gene_id Kcnb2; transcript_id NM_001098528; gene_name Kcnb2;
chr1	.	exon	15302533	15303111	.	+	.	gene_id Kcnb2; transcript_id NM_001098528; gene_name Kcnb2;
chr1	.	exon	15302533	15303111	.	+	.	gene_id Kcnb2; transcript_id NM_001098528; gene_name Kcnb2;
chr1	.	exon	15555413	15557279	.	-	.	gene_id ncRNA_as_chr1_86; transcript_id ncRNA_as_chr1_86; exon_number 1
chr1	.	exon	15699566	15701707	.	+	.	gene_id Kcnb2; transcript_id NM_001098528; gene_name Kcnb2;
chr1	.	exon	15699566	15704295	.	+	.	gene_id Kcnb2; transcript_id NM_001098528; gene_name Kcnb2;
chr1	.	exon	15701708	15701710	.	+	.	gene_id Kcnb2; transcript_id NM_001098528; gene_name Kcnb2;
chr1	.	exon	15795727	15796038	.	+	.	gene_id Terf1; transcript_id NM_001286628; gene_name Terf1;
chr1	.	exon	15795727	15796038	.	+	.	gene_id Terf1; transcript_id NM_009352; gene_name Terf1;
chr1	.	exon	15795759	15796038	.	+	.	gene_id Terf1; transcript_id NM_001286628; gene_name Terf1;
chr1	.	exon	15795759	15795761	.	+	.	gene_id Terf1; transcript_id NM_001286628; gene_name Terf1;
chr1	.	exon	15795759	15795761	.	+	.	gene_id Terf1; transcript_id NM_009352; gene_name Terf1;
chr1	.	exon	15795759	15796038	.	+	.	gene_id Terf1; transcript_id NM_009352; gene_name Terf1;
chr1	.	exon	15797722	15797817	.	+	.	gene_id Terf1; transcript_id NM_001286628; gene_name Terf1;
chr1	.	exon	15797722	15797817	.	+	.	gene_id Terf1; transcript_id NM_001286628; gene_name Terf1;
chr1	.	exon	15797722	15797817	.	+	.	gene_id Terf1; transcript_id NM_009352; gene_name Terf1;
chr1	.	exon	15797722	15797817	.	+	.	gene_id Terf1; transcript_id NM_009352; gene_name Terf1;
chr1	.	exon	15803122	15803243	.	+	.	gene_id Terf1; transcript_id NM_001286628; gene_name Terf1;
chr1	.	exon	15803122	15803243	.	+	.	gene_id Terf1; transcript_id NM_001286628; gene_name Terf1;
chr1	.	exon	15803122	15803243	.	+	.	gene_id Terf1; transcript_id NM_009352; gene_name Terf1;
chr1	.	exon	15803122	15803243	.	+	.	gene_id Terf1; transcript_id NM_009352; gene_name Terf1;
chr1	.	exon	15805967	15806053	.	+	.	gene_id Terf1; transcript_id NM_009352; gene_name Terf1;
[truncated: 709,174+ more rows]
