# Supplementary material for: Global analysis of expression, maturation and subcellular localization of mouse liver transcriptome identifies novel sex-biased and TCPOBOP-responsive long non-coding RNAs
Source: BMC Genomics. 2021 Mar 24;22:212. doi: 10.1186/s12864-021-07478-5 (PMC7992343; doi:10.1186/s12864-021-07478-5)
Supplement: Supplementary file 11 — Additional file 11. File S3. Intronic Only GTF. [file 12864_2021_7478_MOESM11_ESM.xlsx]

## Sheet: FileS3_IntronicOnly_GTF
chr1	.	Intronic_Only	3207049	3411782	.	-	.	gene_id Xkr4; gene_name Xkr4
chr1	.	Intronic_Only	3411982	3660632	.	-	.	gene_id Xkr4; gene_name Xkr4
chr1	.	Intronic_Only	4283093	4333587	.	-	.	gene_id Rp1; gene_name Rp1
chr1	.	Intronic_Only	4340172	4341990	.	-	.	gene_id Rp1; gene_name Rp1
chr1	.	Intronic_Only	4342162	4342282	.	-	.	gene_id Rp1; gene_name Rp1
chr1	.	Intronic_Only	4342918	4350280	.	-	.	gene_id Rp1; gene_name Rp1
chr1	.	Intronic_Only	4350395	4399250	.	-	.	gene_id Rp1; gene_name Rp1
chr1	.	Intronic_Only	4482749	4483180	.	-	.	gene_id Sox17; gene_name Sox17
chr1	.	Intronic_Only	4483571	4483852	.	-	.	gene_id Sox17; gene_name Sox17
chr1	.	Intronic_Only	4483944	4485216	.	-	.	gene_id Sox17; gene_name Sox17
chr1	.	Intronic_Only	4486023	4486371	.	-	.	gene_id Sox17; gene_name Sox17
chr1	.	Intronic_Only	4766882	4767605	.	-	.	gene_id Mrpl15; gene_name Mrpl15
chr1	.	Intronic_Only	4767729	4772648	.	-	.	gene_id Mrpl15; gene_name Mrpl15
chr1	.	Intronic_Only	4772814	4774031	.	-	.	gene_id Mrpl15; gene_name Mrpl15
chr1	.	Intronic_Only	4774186	4775653	.	-	.	gene_id Mrpl15; gene_name Mrpl15
chr1	.	Intronic_Only	4798063	4798535	.	+	.	gene_id Lypla1; gene_name Lypla1
chr1	.	Intronic_Only	4798567	4818664	.	+	.	gene_id Lypla1; gene_name Lypla1
chr1	.	Intronic_Only	4818730	4820348	.	+	.	gene_id Lypla1; gene_name Lypla1
chr1	.	Intronic_Only	4820396	4822391	.	+	.	gene_id Lypla1; gene_name Lypla1
chr1	.	Intronic_Only	4822462	4827081	.	+	.	gene_id Lypla1; gene_name Lypla1
chr1	.	Intronic_Only	4827155	4829467	.	+	.	gene_id Lypla1; gene_name Lypla1
chr1	.	Intronic_Only	4829569	4831036	.	+	.	gene_id Lypla1; gene_name Lypla1
chr1	.	Intronic_Only	4831213	4835043	.	+	.	gene_id Lypla1; gene_name Lypla1
chr1	.	Intronic_Only	4848057	4848408	.	+	.	gene_id Tcea1; gene_name Tcea1
chr1	.	Intronic_Only	4848584	4857550	.	+	.	gene_id Tcea1; gene_name Tcea1
chr1	.	Intronic_Only	4857613	4868107	.	+	.	gene_id Tcea1; gene_name Tcea1
chr1	.	Intronic_Only	4868213	4876824	.	+	.	gene_id Tcea1; gene_name Tcea1
chr1	.	Intronic_Only	4876912	4879537	.	+	.	gene_id Tcea1; gene_name Tcea1
chr1	.	Intronic_Only	4879683	4880820	.	+	.	gene_id Tcea1; gene_name Tcea1
chr1	.	Intronic_Only	4880877	4881995	.	+	.	gene_id Tcea1; gene_name Tcea1
chr1	.	Intronic_Only	4882150	4883497	.	+	.	gene_id Tcea1; gene_name Tcea1
chr1	.	Intronic_Only	4883644	4885014	.	+	.	gene_id Tcea1; gene_name Tcea1
chr1	.	Intronic_Only	4885086	4886436	.	+	.	gene_id Tcea1; gene_name Tcea1
chr1	.	Intronic_Only	4900743	4902394	.	-	.	gene_id Rgs20; gene_name Rgs20
chr1	.	Intronic_Only	4902629	4906977	.	-	.	gene_id Rgs20; gene_name Rgs20
chr1	.	Intronic_Only	4907061	4913927	.	-	.	gene_id Rgs20; gene_name Rgs20
chr1	.	Intronic_Only	4914070	5008656	.	-	.	gene_id Rgs20; gene_name Rgs20
chr1	.	Intronic_Only	5008815	5009391	.	-	.	gene_id Rgs20; gene_name Rgs20
chr1	.	Intronic_Only	5009620	5010818	.	-	.	gene_id Rgs20; gene_name Rgs20
chr1	.	Intronic_Only	5011118	5060090	.	-	.	gene_id Rgs20; gene_name Rgs20
chr1	.	Intronic_Only	5073359	5074497	.	+	.	gene_id Atp6v1h; gene_name Atp6v1h
chr1	.	Intronic_Only	5074644	5079089	.	+	.	gene_id Atp6v1h; gene_name Atp6v1h
chr1	.	Intronic_Only	5079192	5083443	.	+	.	gene_id Atp6v1h; gene_name Atp6v1h
chr1	.	Intronic_Only	5083533	5085695	.	+	.	gene_id Atp6v1h; gene_name Atp6v1h
chr1	.	Intronic_Only	5085809	5088109	.	+	.	gene_id Atp6v1h; gene_name Atp6v1h
chr1	.	Intronic_Only	5088214	5091150	.	+	.	gene_id Atp6v1h; gene_name Atp6v1h
chr1	.	Intronic_Only	5091204	5107470	.	+	.	gene_id Atp6v1h; gene_name Atp6v1h
chr1	.	Intronic_Only	5107568	5114357	.	+	.	gene_id Atp6v1h; gene_name Atp6v1h
chr1	.	Intronic_Only	5114550	5123164	.	+	.	gene_id Atp6v1h; gene_name Atp6v1h
chr1	.	Intronic_Only	5123343	5125892	.	+	.	gene_id Atp6v1h; gene_name Atp6v1h
chr1	.	Intronic_Only	5126018	5133830	.	+	.	gene_id Atp6v1h; gene_name Atp6v1h
chr1	.	Intronic_Only	5133932	5140028	.	+	.	gene_id Atp6v1h; gene_name Atp6v1h
chr1	.	Intronic_Only	5140142	5152185	.	+	.	gene_id Atp6v1h; gene_name Atp6v1h
chr1	.	Intronic_Only	5578744	5579085	.	+	.	gene_id Oprk1; gene_name Oprk1
chr1	.	Intronic_Only	5579386	5588670	.	+	.	gene_id Oprk1; gene_name Oprk1
chr1	.	Intronic_Only	5589023	5592332	.	+	.	gene_id Oprk1; gene_name Oprk1
chr1	.	Intronic_Only	6205038	6218020	.	+	.	gene_id Rb1cc1; gene_name Rb1cc1
chr1	.	Intronic_Only	6218130	6220039	.	+	.	gene_id Rb1cc1; gene_name Rb1cc1
chr1	.	Intronic_Only	6220154	6224041	.	+	.	gene_id Rb1cc1; gene_name Rb1cc1
chr1	.	Intronic_Only	6224168	6224309	.	+	.	gene_id Rb1cc1; gene_name Rb1cc1
chr1	.	Intronic_Only	6224480	6228342	.	+	.	gene_id Rb1cc1; gene_name Rb1cc1
chr1	.	Intronic_Only	6228545	6230032	.	+	.	gene_id Rb1cc1; gene_name Rb1cc1
chr1	.	Intronic_Only	6230459	6234185	.	+	.	gene_id Rb1cc1; gene_name Rb1cc1
chr1	.	Intronic_Only	6234356	6234875	.	+	.	gene_id Rb1cc1; gene_name Rb1cc1
chr1	.	Intronic_Only	6235060	6235238	.	+	.	gene_id Rb1cc1; gene_name Rb1cc1
chr1	.	Intronic_Only	6235425	6235505	.	+	.	gene_id Rb1cc1; gene_name Rb1cc1
chr1	.	Intronic_Only	6235587	6235678	.	+	.	gene_id Rb1cc1; gene_name Rb1cc1
chr1	.	Intronic_Only	6235740	6237786	.	+	.	gene_id Rb1cc1; gene_name Rb1cc1
chr1	.	Intronic_Only	6237890	6238146	.	+	.	gene_id Rb1cc1; gene_name Rb1cc1
chr1	.	Intronic_Only	6238273	6238356	.	+	.	gene_id Rb1cc1; gene_name Rb1cc1
chr1	.	Intronic_Only	6240248	6251010	.	+	.	gene_id Rb1cc1; gene_name Rb1cc1
chr1	.	Intronic_Only	6251176	6252914	.	+	.	gene_id Rb1cc1; gene_name Rb1cc1
chr1	.	Intronic_Only	6253023	6253104	.	+	.	gene_id Rb1cc1; gene_name Rb1cc1
chr1	.	Intronic_Only	6253345	6254622	.	+	.	gene_id Rb1cc1; gene_name Rb1cc1
chr1	.	Intronic_Only	6254671	6255654	.	+	.	gene_id Rb1cc1; gene_name Rb1cc1
chr1	.	Intronic_Only	6255702	6258778	.	+	.	gene_id Rb1cc1; gene_name Rb1cc1
chr1	.	Intronic_Only	6258837	6260771	.	+	.	gene_id Rb1cc1; gene_name Rb1cc1
chr1	.	Intronic_Only	6260908	6262781	.	+	.	gene_id Rb1cc1; gene_name Rb1cc1
chr1	.	Intronic_Only	6262852	6264278	.	+	.	gene_id Rb1cc1; gene_name Rb1cc1
chr1	.	Intronic_Only	6349595	6378653	.	+	.	gene_id Fam150a; gene_name Fam150a
chr1	.	Intronic_Only	6378707	6379520	.	+	.	gene_id Fam150a; gene_name Fam150a
chr1	.	Intronic_Only	6379601	6381120	.	+	.	gene_id Fam150a; gene_name Fam150a
chr1	.	Intronic_Only	6381197	6384350	.	+	.	gene_id Fam150a; gene_name Fam150a
chr1	.	Intronic_Only	6477486	6477698	.	+	.	gene_id St18; gene_name St18
chr1	.	Intronic_Only	6477822	6720131	.	+	.	gene_id St18; gene_name St18
chr1	.	Intronic_Only	6720321	6727660	.	+	.	gene_id St18; gene_name St18
chr1	.	Intronic_Only	6727738	6742376	.	+	.	gene_id St18; gene_name St18
chr1	.	Intronic_Only	6742449	6743074	.	+	.	gene_id St18; gene_name St18
chr1	.	Intronic_Only	6743117	6758978	.	+	.	gene_id St18; gene_name St18
chr1	.	Intronic_Only	6759033	6761024	.	+	.	gene_id St18; gene_name St18
chr1	.	Intronic_Only	6761055	6785466	.	+	.	gene_id St18; gene_name St18
chr1	.	Intronic_Only	6785657	6792400	.	+	.	gene_id St18; gene_name St18
chr1	.	Intronic_Only	6793186	6797623	.	+	.	gene_id St18; gene_name St18
chr1	.	Intronic_Only	6797758	6799357	.	+	.	gene_id St18; gene_name St18
chr1	.	Intronic_Only	6799448	6800654	.	+	.	gene_id St18; gene_name St18
chr1	.	Intronic_Only	6800759	6807683	.	+	.	gene_id St18; gene_name St18
chr1	.	Intronic_Only	6807877	6810014	.	+	.	gene_id St18; gene_name St18
chr1	.	Intronic_Only	6810226	6817856	.	+	.	gene_id St18; gene_name St18
chr1	.	Intronic_Only	6818102	6823643	.	+	.	gene_id St18; gene_name St18
chr1	.	Intronic_Only	6823759	6832219	.	+	.	gene_id St18; gene_name St18
chr1	.	Intronic_Only	6832282	6832953	.	+	.	gene_id St18; gene_name St18
chr1	.	Intronic_Only	6833022	6834201	.	+	.	gene_id St18; gene_name St18
chr1	.	Intronic_Only	6834264	6834371	.	+	.	gene_id St18; gene_name St18
chr1	.	Intronic_Only	6834452	6835651	.	+	.	gene_id St18; gene_name St18
chr1	.	Intronic_Only	6835873	6838987	.	+	.	gene_id St18; gene_name St18
chr1	.	Intronic_Only	6839076	6845449	.	+	.	gene_id St18; gene_name St18
chr1	.	Intronic_Only	6845553	6847380	.	+	.	gene_id St18; gene_name St18
chr1	.	Intronic_Only	6847524	6848540	.	+	.	gene_id St18; gene_name St18
chr1	.	Intronic_Only	7079297	7110274	.	+	.	gene_id Pcmtd1; gene_name Pcmtd1
chr1	.	Intronic_Only	7110696	7137717	.	+	.	gene_id Pcmtd1; gene_name Pcmtd1
chr1	.	Intronic_Only	7137820	7150972	.	+	.	gene_id Pcmtd1; gene_name Pcmtd1
chr1	.	Intronic_Only	7151144	7153328	.	+	.	gene_id Pcmtd1; gene_name Pcmtd1
chr1	.	Intronic_Only	7153452	7159595	.	+	.	gene_id Pcmtd1; gene_name Pcmtd1
chr1	.	Intronic_Only	7167979	7168091	.	-	.	itemRgb 255,0,0; gene_id ncRNA_inter_chr1_21
chr1	.	Intronic_Only	7168258	7168345	.	-	.	itemRgb 255,0,0; gene_id ncRNA_inter_chr1_21
chr1	.	Intronic_Only	8353714	8404283	.	-	.	gene_id Sntg1; gene_name Sntg1
chr1	.	Intronic_Only	8404394	8435107	.	-	.	gene_id Sntg1; gene_name Sntg1
chr1	.	Intronic_Only	8435200	8438060	.	-	.	gene_id Sntg1; gene_name Sntg1
chr1	.	Intronic_Only	8438213	8453474	.	-	.	gene_id Sntg1; gene_name Sntg1
chr1	.	Intronic_Only	8453546	8455517	.	-	.	gene_id Sntg1; gene_name Sntg1
chr1	.	Intronic_Only	8455634	8544805	.	-	.	gene_id Sntg1; gene_name Sntg1
chr1	.	Intronic_Only	8544844	8573285	.	-	.	gene_id Sntg1; gene_name Sntg1
chr1	.	Intronic_Only	8573415	8585492	.	-	.	gene_id Sntg1; gene_name Sntg1
chr1	.	Intronic_Only	8585623	8597150	.	-	.	gene_id Sntg1; gene_name Sntg1
chr1	.	Intronic_Only	8597233	8614859	.	-	.	gene_id Sntg1; gene_name Sntg1
chr1	.	Intronic_Only	8614962	8667887	.	-	.	gene_id Sntg1; gene_name Sntg1
chr1	.	Intronic_Only	8667929	8668017	.	-	.	gene_id Sntg1; gene_name Sntg1
chr1	.	Intronic_Only	8668061	8669153	.	-	.	gene_id Sntg1; gene_name Sntg1
chr1	.	Intronic_Only	8669211	8672053	.	-	.	gene_id Sntg1; gene_name Sntg1
chr1	.	Intronic_Only	8672110	8772843	.	-	.	gene_id Sntg1; gene_name Sntg1
chr1	.	Intronic_Only	8772978	8793997	.	-	.	gene_id Sntg1; gene_name Sntg1
chr1	.	Intronic_Only	8794051	8872241	.	-	.	gene_id Sntg1; gene_name Sntg1
chr1	.	Intronic_Only	8872295	8989266	.	-	.	gene_id Sntg1; gene_name Sntg1
chr1	.	Intronic_Only	8989330	9193259	.	-	.	gene_id Sntg1; gene_name Sntg1
chr1	.	Intronic_Only	9193341	9288213	.	-	.	gene_id Sntg1; gene_name Sntg1
chr1	.	Intronic_Only	9538232	9539987	.	+	.	gene_id Adhfe1; gene_name Adhfe1
chr1	.	Intronic_Only	9540025	9541797	.	+	.	gene_id Adhfe1; gene_name Adhfe1
chr1	.	Intronic_Only	9541838	9543003	.	+	.	gene_id Adhfe1; gene_name Adhfe1
chr1	.	Intronic_Only	9543057	9543398	.	+	.	gene_id Adhfe1; gene_name Adhfe1
chr1	.	Intronic_Only	9543553	9543703	.	+	.	gene_id Adhfe1; gene_name Adhfe1
chr1	.	Intronic_Only	9543900	9545618	.	+	.	gene_id Adhfe1; gene_name Adhfe1
chr1	.	Intronic_Only	9545696	9547080	.	+	.	gene_id Adhfe1; gene_name Adhfe1
chr1	.	Intronic_Only	9547186	9548213	.	+	.	gene_id Adhfe1; gene_name Adhfe1
chr1	.	Intronic_Only	9548366	9550189	.	+	.	gene_id Adhfe1; gene_name Adhfe1
chr1	.	Intronic_Only	9550288	9553589	.	+	.	gene_id Adhfe1; gene_name Adhfe1
chr1	.	Intronic_Only	9551859	9553903	.	-	.	gene_id 2610203C22Rik; gene_name 2610203C22Rik
chr1	.	Intronic_Only	9553668	9553877	.	+	.	gene_id Adhfe1; gene_name Adhfe1
chr1	.	Intronic_Only	9553952	9609630	.	-	.	gene_id 2610203C22Rik; gene_name 2610203C22Rik
chr1	.	Intronic_Only	9553974	9556861	.	+	.	gene_id Adhfe1; gene_name Adhfe1
chr1	.	Intronic_Only	9557019	9566271	.	+	.	gene_id Adhfe1; gene_name Adhfe1
chr1	.	Intronic_Only	9591731	9597054	.	+	.	gene_id 3110035E14Rik; gene_name 3110035E14Rik
chr1	.	Intronic_Only	9597110	9603392	.	+	.	gene_id 3110035E14Rik; gene_name 3110035E14Rik
chr1	.	Intronic_Only	9603555	9609916	.	+	.	gene_id 3110035E14Rik; gene_name 3110035E14Rik
chr1	.	Intronic_Only	9609720	9611035	.	-	.	gene_id 2610203C22Rik; gene_name 2610203C22Rik
chr1	.	Intronic_Only	9609978	9612673	.	+	.	gene_id 3110035E14Rik; gene_name 3110035E14Rik
chr1	.	Intronic_Only	9611163	9621141	.	-	.	gene_id 2610203C22Rik; gene_name 2610203C22Rik
chr1	.	Intronic_Only	9612765	9614793	.	+	.	gene_id 3110035E14Rik; gene_name 3110035E14Rik
chr1	.	Intronic_Only	9660093	9661659	.	-	.	gene_id Mybl1; gene_name Mybl1
chr1	.	Intronic_Only	9661839	9662292	.	-	.	gene_id Mybl1; gene_name Mybl1
chr1	.	Intronic_Only	9662397	9662620	.	-	.	gene_id Mybl1; gene_name Mybl1
chr1	.	Intronic_Only	9662737	9663181	.	-	.	gene_id Mybl1; gene_name Mybl1
chr1	.	Intronic_Only	9663296	9663825	.	-	.	gene_id Mybl1; gene_name Mybl1
chr1	.	Intronic_Only	9663968	9666047	.	-	.	gene_id Mybl1; gene_name Mybl1
chr1	.	Intronic_Only	9666416	9668352	.	-	.	gene_id Mybl1; gene_name Mybl1
chr1	.	Intronic_Only	9668586	9671865	.	-	.	gene_id Mybl1; gene_name Mybl1
chr1	.	Intronic_Only	9671970	9673177	.	-	.	gene_id Mybl1; gene_name Mybl1
chr1	.	Intronic_Only	9673249	9675716	.	-	.	gene_id Mybl1; gene_name Mybl1
chr1	.	Intronic_Only	9675891	9677641	.	-	.	gene_id Mybl1; gene_name Mybl1
chr1	.	Intronic_Only	9677862	9680161	.	-	.	gene_id Mybl1; gene_name Mybl1
chr1	.	Intronic_Only	9680254	9682798	.	-	.	gene_id Mybl1; gene_name Mybl1
chr1	.	Intronic_Only	9682870	9683367	.	-	.	gene_id Mybl1; gene_name Mybl1
chr1	.	Intronic_Only	9683473	9690015	.	-	.	gene_id Mybl1; gene_name Mybl1
chr1	.	Intronic_Only	9715431	9727046	.	-	.	gene_id Vcpip1; gene_name Vcpip1
chr1	.	Intronic_Only	9727133	9735530	.	-	.	gene_id Vcpip1; gene_name Vcpip1
chr1	.	Intronic_Only	9738685	9742529	.	+	.	gene_id 1700034P13Rik; gene_name 1700034P13Rik
chr1	.	Intronic_Only	9742645	9760752	.	+	.	gene_id 1700034P13Rik; gene_name 1700034P13Rik
chr1	.	Intronic_Only	9760876	9761040	.	+	.	gene_id 1700034P13Rik; gene_name 1700034P13Rik
chr1	.	Intronic_Only	9788327	9817093	.	+	.	gene_id Sgk3; gene_name Sgk3
chr1	.	Intronic_Only	9817200	9838361	.	+	.	gene_id Sgk3; gene_name Sgk3
chr1	.	Intronic_Only	9838466	9855211	.	+	.	gene_id Sgk3; gene_name Sgk3
chr1	.	Intronic_Only	9855429	9858463	.	+	.	gene_id Sgk3; gene_name Sgk3
chr1	.	Intronic_Only	9858547	9861710	.	+	.	gene_id Sgk3; gene_name Sgk3
chr1	.	Intronic_Only	9861783	9862338	.	+	.	gene_id Sgk3; gene_name Sgk3
chr1	.	Intronic_Only	9862414	9867246	.	+	.	gene_id Sgk3; gene_name Sgk3
chr1	.	Intronic_Only	9867334	9869106	.	+	.	gene_id Sgk3; gene_name Sgk3
chr1	.	Intronic_Only	9869156	9870412	.	+	.	gene_id Sgk3; gene_name Sgk3
chr1	.	Intronic_Only	9870470	9871658	.	+	.	gene_id Sgk3; gene_name Sgk3
chr1	.	Intronic_Only	9871742	9871840	.	+	.	gene_id Sgk3; gene_name Sgk3
chr1	.	Intronic_Only	9871972	9874487	.	+	.	gene_id Sgk3; gene_name Sgk3
chr1	.	Intronic_Only	9874600	9874705	.	+	.	gene_id Sgk3; gene_name Sgk3
chr1	.	Intronic_Only	9874742	9875747	.	+	.	gene_id Sgk3; gene_name Sgk3
chr1	.	Intronic_Only	9875834	9876127	.	+	.	gene_id Sgk3; gene_name Sgk3
chr1	.	Intronic_Only	9876223	9878950	.	+	.	gene_id Sgk3; gene_name Sgk3
chr1	.	Intronic_Only	9879106	9881441	.	+	.	gene_id Sgk3; gene_name Sgk3
chr1	.	Intronic_Only	9881531	9888800	.	+	.	gene_id Sgk3; gene_name Sgk3
chr1	.	Intronic_Only	9898771	9901755	.	+	.	gene_id Mcmdc2; gene_name Mcmdc2
chr1	.	Intronic_Only	9901893	9901990	.	+	.	gene_id Mcmdc2; gene_name Mcmdc2
chr1	.	Intronic_Only	9902121	9902194	.	+	.	gene_id Mcmdc2; gene_name Mcmdc2
chr1	.	Intronic_Only	9902254	9905554	.	+	.	gene_id Mcmdc2; gene_name Mcmdc2
chr1	.	Intronic_Only	9905750	9906396	.	+	.	gene_id Mcmdc2; gene_name Mcmdc2
chr1	.	Intronic_Only	9906519	9906630	.	+	.	gene_id Mcmdc2; gene_name Mcmdc2
chr1	.	Intronic_Only	9906735	9909100	.	+	.	gene_id Mcmdc2; gene_name Mcmdc2
chr1	.	Intronic_Only	9909226	9910515	.	+	.	gene_id Mcmdc2; gene_name Mcmdc2
chr1	.	Intronic_Only	9910753	9914137	.	+	.	gene_id Mcmdc2; gene_name Mcmdc2
chr1	.	Intronic_Only	9914343	9920861	.	+	.	gene_id Mcmdc2; gene_name Mcmdc2
chr1	.	Intronic_Only	9921028	9922082	.	+	.	gene_id Mcmdc2; gene_name Mcmdc2
chr1	.	Intronic_Only	9922262	9924003	.	+	.	gene_id Mcmdc2; gene_name Mcmdc2
chr1	.	Intronic_Only	9924146	9927076	.	+	.	gene_id Mcmdc2; gene_name Mcmdc2
chr1	.	Intronic_Only	9927186	9930458	.	+	.	gene_id Mcmdc2; gene_name Mcmdc2
chr1	.	Intronic_Only	9932236	9932403	.	-	.	gene_id Snhg6; gene_name Snhg6
chr1	.	Intronic_Only	9932472	9932690	.	-	.	gene_id Snhg6; gene_name Snhg6
chr1	.	Intronic_Only	9932798	9934100	.	-	.	gene_id Snhg6; gene_name Snhg6
chr1	.	Intronic_Only	9953602	9957179	.	-	.	gene_id Tcf24; gene_name Tcf24
chr1	.	Intronic_Only	9959012	9966667	.	-	.	gene_id Ppp1r42; gene_name Ppp1r42
chr1	.	Intronic_Only	9966827	9968896	.	-	.	gene_id Ppp1r42; gene_name Ppp1r42
chr1	.	Intronic_Only	9969028	9975672	.	-	.	gene_id Ppp1r42; gene_name Ppp1r42
chr1	.	Intronic_Only	9975790	9985226	.	-	.	gene_id Ppp1r42; gene_name Ppp1r42
chr1	.	Intronic_Only	9985358	9989481	.	-	.	gene_id Ppp1r42; gene_name Ppp1r42
chr1	.	Intronic_Only	9989620	9990051	.	-	.	gene_id Ppp1r42; gene_name Ppp1r42
chr1	.	Intronic_Only	9990218	9993315	.	-	.	gene_id Ppp1r42; gene_name Ppp1r42
chr1	.	Intronic_Only	9993534	9999152	.	-	.	gene_id Ppp1r42; gene_name Ppp1r42
chr1	.	Intronic_Only	10015144	10017183	.	-	.	gene_id Cops5; gene_name Cops5
chr1	.	Intronic_Only	10017332	10020679	.	-	.	gene_id Cops5; gene_name Cops5
chr1	.	Intronic_Only	10020791	10022419	.	-	.	gene_id Cops5; gene_name Cops5
chr1	.	Intronic_Only	10022505	10023338	.	-	.	gene_id Cops5; gene_name Cops5
chr1	.	Intronic_Only	10023404	10024088	.	-	.	gene_id Cops5; gene_name Cops5
chr1	.	Intronic_Only	10024217	10025009	.	-	.	gene_id Cops5; gene_name Cops5
chr1	.	Intronic_Only	10025244	10027742	.	-	.	gene_id Cops5; gene_name Cops5
chr1	.	Intronic_Only	10028425	10035156	.	+	.	gene_id Cspp1; gene_name Cspp1
chr1	.	Intronic_Only	10035265	10037504	.	+	.	gene_id Cspp1; gene_name Cspp1
chr1	.	Intronic_Only	10037607	10048800	.	+	.	gene_id Cspp1; gene_name Cspp1
chr1	.	Intronic_Only	10048904	10054413	.	+	.	gene_id Cspp1; gene_name Cspp1
chr1	.	Intronic_Only	10054494	10055403	.	+	.	gene_id Cspp1; gene_name Cspp1
chr1	.	Intronic_Only	10055502	10056506	.	+	.	gene_id Cspp1; gene_name Cspp1
chr1	.	Intronic_Only	10056901	10064940	.	+	.	gene_id Cspp1; gene_name Cspp1
chr1	.	Intronic_Only	10065027	10067252	.	+	.	gene_id Cspp1; gene_name Cspp1
chr1	.	Intronic_Only	10067323	10072333	.	+	.	gene_id Cspp1; gene_name Cspp1
chr1	.	Intronic_Only	10072427	10073581	.	+	.	gene_id Cspp1; gene_name Cspp1
chr1	.	Intronic_Only	10073639	10075827	.	+	.	gene_id Cspp1; gene_name Cspp1
chr1	.	Intronic_Only	10076033	10078131	.	+	.	gene_id Cspp1; gene_name Cspp1
chr1	.	Intronic_Only	10078265	10078962	.	+	.	gene_id Cspp1; gene_name Cspp1
chr1	.	Intronic_Only	10079041	10080268	.	+	.	gene_id Cspp1; gene_name Cspp1
chr1	.	Intronic_Only	10080398	10085946	.	+	.	gene_id Cspp1; gene_name Cspp1
chr1	.	Intronic_Only	10086094	10094292	.	+	.	gene_id Cspp1; gene_name Cspp1
chr1	.	Intronic_Only	10094445	10098449	.	+	.	gene_id Cspp1; gene_name Cspp1
chr1	.	Intronic_Only	10098562	10102473	.	+	.	gene_id Cspp1; gene_name Cspp1
chr1	.	Intronic_Only	10102623	10102956	.	+	.	gene_id Cspp1; gene_name Cspp1
chr1	.	Intronic_Only	10103103	10103683	.	+	.	gene_id Cspp1; gene_name Cspp1
chr1	.	Intronic_Only	10103788	10106098	.	+	.	gene_id Cspp1; gene_name Cspp1
chr1	.	Intronic_Only	10106165	10106694	.	+	.	gene_id Cspp1; gene_name Cspp1
chr1	.	Intronic_Only	10106812	10116420	.	+	.	gene_id Cspp1; gene_name Cspp1
chr1	.	Intronic_Only	10116560	10117503	.	+	.	gene_id Cspp1; gene_name Cspp1
chr1	.	Intronic_Only	10117644	10120066	.	+	.	gene_id Cspp1; gene_name Cspp1
chr1	.	Intronic_Only	10120113	10122534	.	+	.	gene_id Cspp1; gene_name Cspp1
chr1	.	Intronic_Only	10122598	10123244	.	+	.	gene_id Cspp1; gene_name Cspp1
chr1	.	Intronic_Only	10123354	10124172	.	+	.	gene_id Cspp1; gene_name Cspp1
chr1	.	Intronic_Only	10124311	10126014	.	+	.	gene_id Cspp1; gene_name Cspp1
chr1	.	Intronic_Only	10129077	10130547	.	-	.	gene_id Arfgef1; gene_name Arfgef1
chr1	.	Intronic_Only	10130665	10131639	.	-	.	gene_id Arfgef1; gene_name Arfgef1
chr1	.	Intronic_Only	10131778	10132656	.	-	.	gene_id Arfgef1; gene_name Arfgef1
chr1	.	Intronic_Only	10132825	10134798	.	-	.	gene_id Arfgef1; gene_name Arfgef1
chr1	.	Intronic_Only	10134938	10137483	.	-	.	gene_id Arfgef1; gene_name Arfgef1
chr1	.	Intronic_Only	10137616	10141881	.	-	.	gene_id Arfgef1; gene_name Arfgef1
chr1	.	Intronic_Only	10141954	10143466	.	-	.	gene_id Arfgef1; gene_name Arfgef1
chr1	.	Intronic_Only	10143605	10143687	.	-	.	gene_id Arfgef1; gene_name Arfgef1
chr1	.	Intronic_Only	10143823	10144361	.	-	.	gene_id Arfgef1; gene_name Arfgef1
chr1	.	Intronic_Only	10144491	10146994	.	-	.	gene_id Arfgef1; gene_name Arfgef1
chr1	.	Intronic_Only	10147125	10147980	.	-	.	gene_id Arfgef1; gene_name Arfgef1
chr1	.	Intronic_Only	10148141	10149648	.	-	.	gene_id Arfgef1; gene_name Arfgef1
chr1	.	Intronic_Only	10149821	10149957	.	-	.	gene_id Arfgef1; gene_name Arfgef1
chr1	.	Intronic_Only	10150109	10150781	.	-	.	gene_id Arfgef1; gene_name Arfgef1
chr1	.	Intronic_Only	10150951	10151043	.	-	.	gene_id Arfgef1; gene_name Arfgef1
chr1	.	Intronic_Only	10151084	10153777	.	-	.	gene_id Arfgef1; gene_name Arfgef1
chr1	.	Intronic_Only	10153868	10162914	.	-	.	gene_id Arfgef1; gene_name Arfgef1
chr1	.	Intronic_Only	10163065	10163274	.	-	.	gene_id Arfgef1; gene_name Arfgef1
chr1	.	Intronic_Only	10163433	10164147	.	-	.	gene_id Arfgef1; gene_name Arfgef1
chr1	.	Intronic_Only	10164276	10169906	.	-	.	gene_id Arfgef1; gene_name Arfgef1
chr1	.	Intronic_Only	10170058	10170950	.	-	.	gene_id Arfgef1; gene_name Arfgef1
chr1	.	Intronic_Only	10171122	10173743	.	-	.	gene_id Arfgef1; gene_name Arfgef1
chr1	.	Intronic_Only	10173828	10174056	.	-	.	gene_id Arfgef1; gene_name Arfgef1
chr1	.	Intronic_Only	10174262	10174466	.	-	.	gene_id Arfgef1; gene_name Arfgef1
chr1	.	Intronic_Only	10174578	10178837	.	-	.	gene_id Arfgef1; gene_name Arfgef1
chr1	.	Intronic_Only	10179039	10179307	.	-	.	gene_id Arfgef1; gene_name Arfgef1
chr1	.	Intronic_Only	10179416	10179519	.	-	.	gene_id Arfgef1; gene_name Arfgef1
chr1	.	Intronic_Only	10179759	10184337	.	-	.	gene_id Arfgef1; gene_name Arfgef1
chr1	.	Intronic_Only	10184572	10188923	.	-	.	gene_id Arfgef1; gene_name Arfgef1
chr1	.	Intronic_Only	10189057	10189809	.	-	.	gene_id Arfgef1; gene_name Arfgef1
chr1	.	Intronic_Only	10189985	10194888	.	-	.	gene_id Arfgef1; gene_name Arfgef1
chr1	.	Intronic_Only	10194990	10199505	.	-	.	gene_id Arfgef1; gene_name Arfgef1
chr1	.	Intronic_Only	10199782	10203124	.	-	.	gene_id Arfgef1; gene_name Arfgef1
chr1	.	Intronic_Only	10203304	10204205	.	-	.	gene_id Arfgef1; gene_name Arfgef1
chr1	.	Intronic_Only	10204352	10205917	.	-	.	gene_id Arfgef1; gene_name Arfgef1
chr1	.	Intronic_Only	10206074	10206609	.	-	.	gene_id Arfgef1; gene_name Arfgef1
chr1	.	Intronic_Only	10206640	10222451	.	-	.	gene_id Arfgef1; gene_name Arfgef1
chr1	.	Intronic_Only	10315392	10319553	.	-	.	gene_id Cpa6; gene_name Cpa6
chr1	.	Intronic_Only	10319638	10327347	.	-	.	gene_id Cpa6; gene_name Cpa6
chr1	.	Intronic_Only	10327550	10398349	.	-	.	gene_id Cpa6; gene_name Cpa6
chr1	.	Intronic_Only	10398440	10399337	.	-	.	gene_id Cpa6; gene_name Cpa6
chr1	.	Intronic_Only	10399448	10467105	.	-	.	gene_id Cpa6; gene_name Cpa6
chr1	.	Intronic_Only	10467210	10471094	.	-	.	gene_id Cpa6; gene_name Cpa6
chr1	.	Intronic_Only	10471196	10474029	.	-	.	gene_id Cpa6; gene_name Cpa6
chr1	.	Intronic_Only	10474144	10478905	.	-	.	gene_id Cpa6; gene_name Cpa6
chr1	.	Intronic_Only	10479030	10585700	.	-	.	gene_id Cpa6; gene_name Cpa6
chr1	.	Intronic_Only	10585776	10709692	.	-	.	gene_id Cpa6; gene_name Cpa6
chr1	.	Intronic_Only	10983990	11051406	.	+	.	gene_id Prex2; gene_name Prex2
chr1	.	Intronic_Only	11051478	11055874	.	+	.	gene_id Prex2; gene_name Prex2
chr1	.	Intronic_Only	11055997	11058091	.	+	.	gene_id Prex2; gene_name Prex2
chr1	.	Intronic_Only	11058196	11070103	.	+	.	gene_id Prex2; gene_name Prex2
chr1	.	Intronic_Only	11070205	11079797	.	+	.	gene_id Prex2; gene_name Prex2
chr1	.	Intronic_Only	11079959	11088543	.	+	.	gene_id Prex2; gene_name Prex2
chr1	.	Intronic_Only	11088677	11091144	.	+	.	gene_id Prex2; gene_name Prex2
chr1	.	Intronic_Only	11091248	11097683	.	+	.	gene_id Prex2; gene_name Prex2
chr1	.	Intronic_Only	11097833	11100362	.	+	.	gene_id Prex2; gene_name Prex2
chr1	.	Intronic_Only	11100507	11102823	.	+	.	gene_id Prex2; gene_name Prex2
chr1	.	Intronic_Only	11102924	11113201	.	+	.	gene_id Prex2; gene_name Prex2
chr1	.	Intronic_Only	11113305	11113894	.	+	.	gene_id Prex2; gene_name Prex2
chr1	.	Intronic_Only	11113944	11122418	.	+	.	gene_id Prex2; gene_name Prex2
chr1	.	Intronic_Only	11122494	11126845	.	+	.	gene_id Prex2; gene_name Prex2
chr1	.	Intronic_Only	11126918	11130036	.	+	.	gene_id Prex2; gene_name Prex2
chr1	.	Intronic_Only	11130179	11130316	.	+	.	gene_id Prex2; gene_name Prex2
chr1	.	Intronic_Only	11130409	11132729	.	+	.	gene_id Prex2; gene_name Prex2
chr1	.	Intronic_Only	11132878	11139890	.	+	.	gene_id Prex2; gene_name Prex2
chr1	.	Intronic_Only	11139976	11143623	.	+	.	gene_id Prex2; gene_name Prex2
chr1	.	Intronic_Only	11143760	11146321	.	+	.	gene_id Prex2; gene_name Prex2
chr1	.	Intronic_Only	11146439	11150176	.	+	.	gene_id Prex2; gene_name Prex2
chr1	.	Intronic_Only	11150361	11152320	.	+	.	gene_id Prex2; gene_name Prex2
chr1	.	Intronic_Only	11152482	11159933	.	+	.	gene_id Prex2; gene_name Prex2
chr1	.	Intronic_Only	11160156	11160664	.	+	.	gene_id Prex2; gene_name Prex2
chr1	.	Intronic_Only	11160872	11171935	.	+	.	gene_id Prex2; gene_name Prex2
chr1	.	Intronic_Only	11172115	11174526	.	+	.	gene_id Prex2; gene_name Prex2
chr1	.	Intronic_Only	11174621	11175210	.	+	.	gene_id Prex2; gene_name Prex2
chr1	.	Intronic_Only	11175293	11175967	.	+	.	gene_id Prex2; gene_name Prex2
chr1	.	Intronic_Only	11176058	11176717	.	+	.	gene_id Prex2; gene_name Prex2
chr1	.	Intronic_Only	11176846	11183593	.	+	.	gene_id Prex2; gene_name Prex2
chr1	.	Intronic_Only	11183635	11189915	.	+	.	gene_id Prex2; gene_name Prex2
chr1	.	Intronic_Only	11190133	11194146	.	+	.	gene_id Prex2; gene_name Prex2
chr1	.	Intronic_Only	11194249	11198592	.	+	.	gene_id Prex2; gene_name Prex2
chr1	.	Intronic_Only	11198736	11221762	.	+	.	gene_id Prex2; gene_name Prex2
chr1	.	Intronic_Only	11221877	11254043	.	+	.	gene_id Prex2; gene_name Prex2
chr1	.	Intronic_Only	11254176	11255759	.	+	.	gene_id Prex2; gene_name Prex2
chr1	.	Intronic_Only	11255826	11256049	.	+	.	gene_id Prex2; gene_name Prex2
chr1	.	Intronic_Only	11256240	11275137	.	+	.	gene_id Prex2; gene_name Prex2
chr1	.	Intronic_Only	11275240	11279333	.	+	.	gene_id Prex2; gene_name Prex2
chr1	.	Intronic_Only	11279401	11287788	.	+	.	gene_id Prex2; gene_name Prex2
chr1	.	Intronic_Only	11404718	11501998	.	+	.	gene_id A830018L16Rik; gene_name A830018L16Rik
chr1	.	Intronic_Only	11502146	11508658	.	+	.	gene_id A830018L16Rik; gene_name A830018L16Rik
chr1	.	Intronic_Only	11508790	11535234	.	+	.	gene_id A830018L16Rik; gene_name A830018L16Rik
chr1	.	Intronic_Only	11535363	11553043	.	+	.	gene_id A830018L16Rik; gene_name A830018L16Rik
chr1	.	Intronic_Only	11553072	11578454	.	+	.	gene_id A830018L16Rik; gene_name A830018L16Rik
chr1	.	Intronic_Only	11578627	11586231	.	+	.	gene_id A830018L16Rik; gene_name A830018L16Rik
chr1	.	Intronic_Only	11591902	11738045	.	+	.	gene_id A830018L16Rik; gene_name A830018L16Rik
chr1	.	Intronic_Only	11738181	11788561	.	+	.	gene_id A830018L16Rik; gene_name A830018L16Rik
chr1	.	Intronic_Only	11788647	11819895	.	+	.	gene_id A830018L16Rik; gene_name A830018L16Rik
chr1	.	Intronic_Only	11819972	11923624	.	+	.	gene_id A830018L16Rik; gene_name A830018L16Rik
chr1	.	Intronic_Only	11923672	11941043	.	+	.	gene_id A830018L16Rik; gene_name A830018L16Rik
chr1	.	Intronic_Only	11941137	11962126	.	+	.	gene_id A830018L16Rik; gene_name A830018L16Rik
chr1	.	Intronic_Only	11962183	11965003	.	+	.	gene_id A830018L16Rik; gene_name A830018L16Rik
chr1	.	Intronic_Only	12659174	12661396	.	+	.	itemRgb 255,0,0; gene_id ncRNA_inter_chr1_45
chr1	.	Intronic_Only	12661437	12661541	.	+	.	itemRgb 255,0,0; gene_id ncRNA_inter_chr1_45
chr1	.	Intronic_Only	12682765	12708625	.	+	.	gene_id Sulf1; gene_name Sulf1
chr1	.	Intronic_Only	12708864	12718674	.	+	.	gene_id Sulf1; gene_name Sulf1
chr1	.	Intronic_Only	12718769	12776159	.	+	.	gene_id Sulf1; gene_name Sulf1
chr1	.	Intronic_Only	12776232	12776548	.	+	.	gene_id Sulf1; gene_name Sulf1
chr1	.	Intronic_Only	12776779	12786846	.	+	.	gene_id Sulf1; gene_name Sulf1
chr1	.	Intronic_Only	12787086	12795260	.	+	.	gene_id Sulf1; gene_name Sulf1
chr1	.	Intronic_Only	12795412	12797934	.	+	.	gene_id Sulf1; gene_name Sulf1
chr1	.	Intronic_Only	12798104	12807418	.	+	.	gene_id Sulf1; gene_name Sulf1
chr1	.	Intronic_Only	12807569	12808458	.	+	.	gene_id Sulf1; gene_name Sulf1
chr1	.	Intronic_Only	12808634	12810481	.	+	.	gene_id Sulf1; gene_name Sulf1
chr1	.	Intronic_Only	12810610	12810875	.	+	.	gene_id Sulf1; gene_name Sulf1
chr1	.	Intronic_Only	12810932	12812050	.	+	.	gene_id Sulf1; gene_name Sulf1
chr1	.	Intronic_Only	12812180	12826193	.	+	.	gene_id Sulf1; gene_name Sulf1
chr1	.	Intronic_Only	12826410	12828439	.	+	.	gene_id Sulf1; gene_name Sulf1
chr1	.	Intronic_Only	12828692	12829909	.	+	.	gene_id Sulf1; gene_name Sulf1
chr1	.	Intronic_Only	12830006	12830483	.	+	.	gene_id Sulf1; gene_name Sulf1
chr1	.	Intronic_Only	12830578	12831523	.	+	.	gene_id Sulf1; gene_name Sulf1
chr1	.	Intronic_Only	12831589	12832729	.	+	.	gene_id Sulf1; gene_name Sulf1
chr1	.	Intronic_Only	12832905	12838175	.	+	.	gene_id Sulf1; gene_name Sulf1
chr1	.	Intronic_Only	12838318	12838411	.	+	.	gene_id Sulf1; gene_name Sulf1
chr1	.	Intronic_Only	12838535	12840840	.	+	.	gene_id Sulf1; gene_name Sulf1
chr1	.	Intronic_Only	12840874	12848892	.	+	.	gene_id Sulf1; gene_name Sulf1
chr1	.	Intronic_Only	12862409	12866390	.	-	.	gene_id Slco5a1; gene_name Slco5a1
chr1	.	Intronic_Only	12866455	12869218	.	-	.	gene_id Slco5a1; gene_name Slco5a1
chr1	.	Intronic_Only	12869460	12871373	.	-	.	gene_id Slco5a1; gene_name Slco5a1
chr1	.	Intronic_Only	12871533	12884507	.	-	.	gene_id Slco5a1; gene_name Slco5a1
chr1	.	Intronic_Only	12884706	12911118	.	-	.	gene_id Slco5a1; gene_name Slco5a1
chr1	.	Intronic_Only	12911283	12929069	.	-	.	gene_id Slco5a1; gene_name Slco5a1
chr1	.	Intronic_Only	12929281	12934060	.	-	.	gene_id Slco5a1; gene_name Slco5a1
chr1	.	Intronic_Only	12934193	12979660	.	-	.	gene_id Slco5a1; gene_name Slco5a1
chr1	.	Intronic_Only	13104568	13105860	.	-	.	gene_id Prdm14; gene_name Prdm14
chr1	.	Intronic_Only	13105962	13108843	.	-	.	gene_id Prdm14; gene_name Prdm14
chr1	.	Intronic_Only	13109046	13112441	.	-	.	gene_id Prdm14; gene_name Prdm14
chr1	.	Intronic_Only	13112712	13114443	.	-	.	gene_id Prdm14; gene_name Prdm14
chr1	.	Intronic_Only	13114601	13114699	.	-	.	gene_id Prdm14; gene_name Prdm14
chr1	.	Intronic_Only	13114753	13115246	.	-	.	gene_id Prdm14; gene_name Prdm14
chr1	.	Intronic_Only	13115937	13117190	.	-	.	gene_id Prdm14; gene_name Prdm14
chr1	.	Intronic_Only	13132853	13136955	.	-	.	gene_id Ncoa2; gene_name Ncoa2
chr1	.	Intronic_Only	13137045	13138397	.	-	.	gene_id Ncoa2; gene_name Ncoa2
chr1	.	Intronic_Only	13138596	13139011	.	-	.	gene_id Ncoa2; gene_name Ncoa2
chr1	.	Intronic_Only	13139189	13140770	.	-	.	gene_id Ncoa2; gene_name Ncoa2
chr1	.	Intronic_Only	13140999	13142459	.	-	.	gene_id Ncoa2; gene_name Ncoa2
chr1	.	Intronic_Only	13142537	13142877	.	-	.	gene_id Ncoa2; gene_name Ncoa2
chr1	.	Intronic_Only	13143156	13146450	.	-	.	gene_id Ncoa2; gene_name Ncoa2
chr1	.	Intronic_Only	13146616	13150241	.	-	.	gene_id Ncoa2; gene_name Ncoa2
chr1	.	Intronic_Only	13150371	13152153	.	-	.	gene_id Ncoa2; gene_name Ncoa2
chr1	.	Intronic_Only	13152369	13154976	.	-	.	gene_id Ncoa2; gene_name Ncoa2
chr1	.	Intronic_Only	13155183	13156976	.	-	.	gene_id Ncoa2; gene_name Ncoa2
chr1	.	Intronic_Only	13157187	13164159	.	-	.	gene_id Ncoa2; gene_name Ncoa2
chr1	.	Intronic_Only	13165429	13167154	.	-	.	gene_id Ncoa2; gene_name Ncoa2
chr1	.	Intronic_Only	13167302	13170561	.	-	.	gene_id Ncoa2; gene_name Ncoa2
chr1	.	Intronic_Only	13170705	13171296	.	-	.	gene_id Ncoa2; gene_name Ncoa2
chr1	.	Intronic_Only	13171398	13174255	.	-	.	gene_id Ncoa2; gene_name Ncoa2
chr1	.	Intronic_Only	13174444	13176813	.	-	.	gene_id Ncoa2; gene_name Ncoa2
chr1	.	Intronic_Only	13176991	13180167	.	-	.	gene_id Ncoa2; gene_name Ncoa2
chr1	.	Intronic_Only	13180271	13211387	.	-	.	gene_id Ncoa2; gene_name Ncoa2
chr1	.	Intronic_Only	13211560	13214689	.	-	.	gene_id Ncoa2; gene_name Ncoa2
chr1	.	Intronic_Only	13214794	13276049	.	-	.	gene_id Ncoa2; gene_name Ncoa2
chr1	.	Intronic_Only	13276106	13362263	.	-	.	gene_id Ncoa2; gene_name Ncoa2
chr1	.	Intronic_Only	13362510	13364018	.	-	.	gene_id Ncoa2; gene_name Ncoa2
chr1	.	Intronic_Only	13556477	13559551	.	-	.	gene_id Tram1; gene_name Tram1
chr1	.	Intronic_Only	13559712	13560019	.	-	.	gene_id Tram1; gene_name Tram1
chr1	.	Intronic_Only	13560163	13561883	.	-	.	gene_id Tram1; gene_name Tram1
chr1	.	Intronic_Only	13561988	13562084	.	-	.	gene_id Tram1; gene_name Tram1
chr1	.	Intronic_Only	13562155	13566448	.	-	.	gene_id Tram1; gene_name Tram1
chr1	.	Intronic_Only	13566533	13568180	.	-	.	gene_id Tram1; gene_name Tram1
chr1	.	Intronic_Only	13568239	13569530	.	-	.	gene_id Tram1; gene_name Tram1
chr1	.	Intronic_Only	13569647	13569770	.	-	.	gene_id Tram1; gene_name Tram1
chr1	.	Intronic_Only	13569892	13571103	.	-	.	gene_id Tram1; gene_name Tram1
chr1	.	Intronic_Only	13571167	13579680	.	-	.	gene_id Tram1; gene_name Tram1
chr1	.	Intronic_Only	13616985	13617436	.	-	.	gene_id Lactb2; gene_name Lactb2
chr1	.	Intronic_Only	13617518	13620145	.	-	.	gene_id Lactb2; gene_name Lactb2
chr1	.	Intronic_Only	13620294	13628311	.	-	.	gene_id Lactb2; gene_name Lactb2
chr1	.	Intronic_Only	13628490	13637465	.	-	.	gene_id Lactb2; gene_name Lactb2
chr1	.	Intronic_Only	13637592	13640801	.	-	.	gene_id Lactb2; gene_name Lactb2
chr1	.	Intronic_Only	13637599	13640801	.	+	.	itemRgb 255,0,0; gene_id ncRNA_as_chr1_80
chr1	.	Intronic_Only	13640965	13650409	.	-	.	gene_id Lactb2; gene_name Lactb2
chr1	.	Intronic_Only	13658948	13662206	.	+	.	gene_id Xkr9; gene_name Xkr9
chr1	.	Intronic_Only	13662845	13674136	.	+	.	gene_id Xkr9; gene_name Xkr9
chr1	.	Intronic_Only	13674357	13690835	.	+	.	gene_id Xkr9; gene_name Xkr9
chr1	.	Intronic_Only	14161077	14169560	.	-	.	gene_id Eya1; gene_name Eya1
chr1	.	Intronic_Only	14169661	14173237	.	-	.	gene_id Eya1; gene_name Eya1
chr1	.	Intronic_Only	14173359	14173461	.	-	.	gene_id Eya1; gene_name Eya1
chr1	.	Intronic_Only	14173576	14174429	.	-	.	gene_id Eya1; gene_name Eya1
chr1	.	Intronic_Only	14174590	14174706	.	-	.	gene_id Eya1; gene_name Eya1
chr1	.	Intronic_Only	14174765	14198975	.	-	.	gene_id Eya1; gene_name Eya1
chr1	.	Intronic_Only	14199065	14219573	.	-	.	gene_id Eya1; gene_name Eya1
chr1	.	Intronic_Only	14219657	14221493	.	-	.	gene_id Eya1; gene_name Eya1
chr1	.	Intronic_Only	14221633	14242508	.	-	.	gene_id Eya1; gene_name Eya1
chr1	.	Intronic_Only	14242695	14243100	.	-	.	gene_id Eya1; gene_name Eya1
chr1	.	Intronic_Only	14243183	14260785	.	-	.	gene_id Eya1; gene_name Eya1
chr1	.	Intronic_Only	14260923	14264145	.	-	.	gene_id Eya1; gene_name Eya1
chr1	.	Intronic_Only	14264291	14264614	.	-	.	gene_id Eya1; gene_name Eya1
chr1	.	Intronic_Only	14264684	14273201	.	-	.	gene_id Eya1; gene_name Eya1
chr1	.	Intronic_Only	14273279	14292850	.	-	.	gene_id Eya1; gene_name Eya1
chr1	.	Intronic_Only	14292978	14294505	.	-	.	gene_id Eya1; gene_name Eya1
chr1	.	Intronic_Only	14294555	14299726	.	-	.	gene_id Eya1; gene_name Eya1
chr1	.	Intronic_Only	14744406	14745310	.	-	.	gene_id Msc; gene_name Msc
chr1	.	Intronic_Only	14863809	14864444	.	-	.	gene_id Trpa1; gene_name Trpa1
chr1	.	Intronic_Only	14864542	14865929	.	-	.	gene_id Trpa1; gene_name Trpa1
chr1	.	Intronic_Only	14866040	14870279	.	-	.	gene_id Trpa1; gene_name Trpa1
chr1	.	Intronic_Only	14870348	14871677	.	-	.	gene_id Trpa1; gene_name Trpa1
chr1	.	Intronic_Only	14871860	14872192	.	-	.	gene_id Trpa1; gene_name Trpa1
chr1	.	Intronic_Only	14872322	14874190	.	-	.	gene_id Trpa1; gene_name Trpa1
chr1	.	Intronic_Only	14874360	14875830	.	-	.	gene_id Trpa1; gene_name Trpa1
chr1	.	Intronic_Only	14875920	14876967	.	-	.	gene_id Trpa1; gene_name Trpa1
chr1	.	Intronic_Only	14877133	14877675	.	-	.	gene_id Trpa1; gene_name Trpa1
chr1	.	Intronic_Only	14877746	14879474	.	-	.	gene_id Trpa1; gene_name Trpa1
chr1	.	Intronic_Only	14879573	14880475	.	-	.	gene_id Trpa1; gene_name Trpa1
chr1	.	Intronic_Only	14880535	14881385	.	-	.	gene_id Trpa1; gene_name Trpa1
chr1	.	Intronic_Only	14881479	14883263	.	-	.	gene_id Trpa1; gene_name Trpa1
chr1	.	Intronic_Only	14883430	14886572	.	-	.	gene_id Trpa1; gene_name Trpa1
chr1	.	Intronic_Only	14886687	14888089	.	-	.	gene_id Trpa1; gene_name Trpa1
chr1	.	Intronic_Only	14888254	14888336	.	-	.	gene_id Trpa1; gene_name Trpa1
chr1	.	Intronic_Only	14888506	14889427	.	-	.	gene_id Trpa1; gene_name Trpa1
chr1	.	Intronic_Only	14889528	14890145	.	-	.	gene_id Trpa1; gene_name Trpa1
chr1	.	Intronic_Only	14890245	14891942	.	-	.	gene_id Trpa1; gene_name Trpa1
chr1	.	Intronic_Only	14891991	14893226	.	-	.	gene_id Trpa1; gene_name Trpa1
chr1	.	Intronic_Only	14893363	14894227	.	-	.	gene_id Trpa1; gene_name Trpa1
chr1	.	Intronic_Only	14894373	14894533	.	-	.	gene_id Trpa1; gene_name Trpa1
chr1	.	Intronic_Only	14894642	14896003	.	-	.	gene_id Trpa1; gene_name Trpa1
chr1	.	Intronic_Only	14896111	14900810	.	-	.	gene_id Trpa1; gene_name Trpa1
chr1	.	Intronic_Only	14900986	14902440	.	-	.	gene_id Trpa1; gene_name Trpa1
chr1	.	Intronic_Only	14902600	14908805	.	-	.	gene_id Trpa1; gene_name Trpa1
chr1	.	Intronic_Only	15303111	15699565	.	+	.	gene_id Kcnb2; gene_name Kcnb2
chr1	.	Intronic_Only	15796038	15797721	.	+	.	gene_id Terf1; gene_name Terf1
chr1	.	Intronic_Only	15797817	15803121	.	+	.	gene_id Terf1; gene_name Terf1
chr1	.	Intronic_Only	15803243	15805966	.	+	.	gene_id Terf1; gene_name Terf1
chr1	.	Intronic_Only	15806053	15809014	.	+	.	gene_id Terf1; gene_name Terf1
chr1	.	Intronic_Only	15809164	15809731	.	+	.	gene_id Terf1; gene_name Terf1
chr1	.	Intronic_Only	15809844	15821587	.	+	.	gene_id Terf1; gene_name Terf1
chr1	.	Intronic_Only	15821647	15823481	.	+	.	gene_id Terf1; gene_name Terf1
chr1	.	Intronic_Only	15823570	15828262	.	+	.	gene_id Terf1; gene_name Terf1
chr1	.	Intronic_Only	15828369	15833001	.	+	.	gene_id Terf1; gene_name Terf1
chr1	.	Intronic_Only	15845943	15848969	.	-	.	gene_id Sbspon; gene_name Sbspon
chr1	.	Intronic_Only	15849146	15850341	.	-	.	gene_id Sbspon; gene_name Sbspon
chr1	.	Intronic_Only	15850432	15873726	.	-	.	gene_id Sbspon; gene_name Sbspon
chr1	.	Intronic_Only	15873921	15882519	.	-	.	gene_id Sbspon; gene_name Sbspon
chr1	.	Intronic_Only	16056355	16058880	.	-	.	gene_id 4930444P10Rik; gene_name 4930444P10Rik
chr1	.	Intronic_Only	16058936	16068648	.	-	.	gene_id 4930444P10Rik; gene_name 4930444P10Rik
chr1	.	Intronic_Only	16068781	16070910	.	-	.	gene_id 4930444P10Rik; gene_name 4930444P10Rik
chr1	.	Intronic_Only	16071074	16083054	.	-	.	gene_id 4930444P10Rik; gene_name 4930444P10Rik
chr1	.	Intronic_Only	16091440	16091807	.	-	.	gene_id Rpl7; gene_name Rpl7
chr1	.	Intronic_Only	16092017	16092570	.	-	.	gene_id Rpl7; gene_name Rpl7
chr1	.	Intronic_Only	16092680	16092772	.	-	.	gene_id Rpl7; gene_name Rpl7
chr1	.	Intronic_Only	16092910	16093248	.	-	.	gene_id Rpl7; gene_name Rpl7
chr1	.	Intronic_Only	16093415	16093590	.	-	.	gene_id Rpl7; gene_name Rpl7
chr1	.	Intronic_Only	16093765	16094445	.	-	.	gene_id Rpl7; gene_name Rpl7
chr1	.	Intronic_Only	16096387	16097875	.	+	.	gene_id Rdh10; gene_name Rdh10
chr1	.	Intronic_Only	16098111	16118245	.	+	.	gene_id Rdh10; gene_name Rdh10
chr1	.	Intronic_Only	16118344	16119276	.	+	.	gene_id Rdh10; gene_name Rdh10
chr1	.	Intronic_Only	16119422	16121155	.	+	.	gene_id Rdh10; gene_name Rdh10
chr1	.	Intronic_Only	16121287	16121374	.	+	.	gene_id Rdh10; gene_name Rdh10
chr1	.	Intronic_Only	16219947	16221083	.	-	.	gene_id Stau2; gene_name Stau2
chr1	.	Intronic_Only	16221172	16335784	.	-	.	gene_id Stau2; gene_name Stau2
chr1	.	Intronic_Only	16336092	16356159	.	-	.	gene_id Stau2; gene_name Stau2
chr1	.	Intronic_Only	16356220	16359835	.	-	.	gene_id Stau2; gene_name Stau2
chr1	.	Intronic_Only	16359967	16364754	.	-	.	gene_id Stau2; gene_name Stau2
chr1	.	Intronic_Only	16364892	16379901	.	-	.	gene_id Stau2; gene_name Stau2
chr1	.	Intronic_Only	16380114	16382597	.	-	.	gene_id Stau2; gene_name Stau2
chr1	.	Intronic_Only	16382705	16384131	.	-	.	gene_id Stau2; gene_name Stau2
chr1	.	Intronic_Only	16384291	16430403	.	-	.	gene_id Stau2; gene_name Stau2
chr1	.	Intronic_Only	16430539	16453115	.	-	.	gene_id Stau2; gene_name Stau2
chr1	.	Intronic_Only	16453275	16476100	.	-	.	gene_id Stau2; gene_name Stau2
chr1	.	Intronic_Only	16476231	16499422	.	-	.	gene_id Stau2; gene_name Stau2
chr1	.	Intronic_Only	16499489	16509253	.	-	.	gene_id Stau2; gene_name Stau2
chr1	.	Intronic_Only	16531870	16534029	.	-	.	gene_id Ube2w; gene_name Ube2w
chr1	.	Intronic_Only	16534113	16558754	.	-	.	gene_id Ube2w; gene_name Ube2w
chr1	.	Intronic_Only	16561363	16572007	.	-	.	gene_id Ube2w; gene_name Ube2w
chr1	.	Intronic_Only	16572083	16575356	.	-	.	gene_id Ube2w; gene_name Ube2w
chr1	.	Intronic_Only	16575512	16588031	.	-	.	gene_id Ube2w; gene_name Ube2w
chr1	.	Intronic_Only	16588134	16592342	.	-	.	gene_id Ube2w; gene_name Ube2w
chr1	.	Intronic_Only	16592434	16609317	.	-	.	gene_id Ube2w; gene_name Ube2w
chr1	.	Intronic_Only	16633559	16635766	.	-	.	gene_id Tceb1; gene_name Tceb1
chr1	.	Intronic_Only	16635910	16638035	.	-	.	gene_id Tceb1; gene_name Tceb1
chr1	.	Intronic_Only	16638088	16646902	.	-	.	gene_id Tceb1; gene_name Tceb1
chr1	.	Intronic_Only	16649860	16650101	.	+	.	itemRgb 255,0,0; gene_id ncRNA_inter_chr1_87
chr1	.	Intronic_Only	16650310	16650635	.	+	.	itemRgb 255,0,0; gene_id ncRNA_inter_chr1_87
chr1	.	Intronic_Only	16650731	16652101	.	+	.	itemRgb 255,0,0; gene_id ncRNA_inter_chr1_87
chr1	.	Intronic_Only	16655586	16657745	.	+	.	gene_id Tmem70; gene_name Tmem70
chr1	.	Intronic_Only	16657854	16667048	.	+	.	gene_id Tmem70; gene_name Tmem70
chr1	.	Intronic_Only	16678700	16681764	.	+	.	gene_id Ly96; gene_name Ly96
chr1	.	Intronic_Only	16681854	16690875	.	+	.	gene_id Ly96; gene_name Ly96
chr1	.	Intronic_Only	16691004	16696253	.	+	.	gene_id Ly96; gene_name Ly96
chr1	.	Intronic_Only	16696306	16699519	.	+	.	gene_id Ly96; gene_name Ly96
chr1	.	Intronic_Only	16987640	16993971	.	-	.	gene_id Jph1; gene_name Jph1
chr1	.	Intronic_Only	16994615	17006119	.	-	.	gene_id Jph1; gene_name Jph1
chr1	.	Intronic_Only	17006238	17081378	.	-	.	gene_id Jph1; gene_name Jph1
chr1	.	Intronic_Only	17082138	17087306	.	-	.	gene_id Jph1; gene_name Jph1
chr1	.	Intronic_Only	17135669	17137016	.	+	.	gene_id Gdap1; gene_name Gdap1
chr1	.	Intronic_Only	17137209	17147041	.	+	.	gene_id Gdap1; gene_name Gdap1
chr1	.	Intronic_Only	17147215	17148489	.	+	.	gene_id Gdap1; gene_name Gdap1
chr1	.	Intronic_Only	17148584	17150004	.	+	.	gene_id Gdap1; gene_name Gdap1
chr1	.	Intronic_Only	17150119	17151207	.	+	.	gene_id Gdap1; gene_name Gdap1
chr1	.	Intronic_Only	17592123	17592657	.	+	.	gene_id Pi15; gene_name Pi15
chr1	.	Intronic_Only	17592965	17609863	.	+	.	gene_id Pi15; gene_name Pi15
chr1	.	Intronic_Only	17609982	17611481	.	+	.	gene_id Pi15; gene_name Pi15
chr1	.	Intronic_Only	17611614	17611727	.	+	.	gene_id Pi15; gene_name Pi15
chr1	.	Intronic_Only	17611843	17614915	.	+	.	gene_id Pi15; gene_name Pi15
chr1	.	Intronic_Only	17667185	17687076	.	-	.	gene_id Gm16070; gene_name Gm16070
chr1	.	Intronic_Only	17687234	17697750	.	-	.	gene_id Gm16070; gene_name Gm16070
chr1	.	Intronic_Only	17697807	17699766	.	-	.	gene_id Gm16070; gene_name Gm16070
chr1	.	Intronic_Only	17699976	17702530	.	-	.	gene_id Gm16070; gene_name Gm16070
chr1	.	Intronic_Only	17702675	17714602	.	-	.	gene_id Gm16070; gene_name Gm16070
chr1	.	Intronic_Only	17714670	17717179	.	-	.	gene_id Gm16070; gene_name Gm16070
chr1	.	Intronic_Only	17717844	17718674	.	+	.	gene_id Crispld1; gene_name Crispld1
chr1	.	Intronic_Only	17718995	17735434	.	+	.	gene_id Crispld1; gene_name Crispld1
chr1	.	Intronic_Only	17735553	17735860	.	+	.	gene_id Crispld1; gene_name Crispld1
chr1	.	Intronic_Only	17735993	17736811	.	+	.	gene_id Crispld1; gene_name Crispld1
chr1	.	Intronic_Only	17736927	17737581	.	+	.	gene_id Crispld1; gene_name Crispld1
chr1	.	Intronic_Only	17737682	17739587	.	+	.	gene_id Crispld1; gene_name Crispld1
chr1	.	Intronic_Only	17739728	17740345	.	+	.	gene_id Crispld1; gene_name Crispld1
chr1	.	Intronic_Only	17740406	17740514	.	+	.	gene_id Crispld1; gene_name Crispld1
chr1	.	Intronic_Only	17740581	17740814	.	+	.	gene_id Crispld1; gene_name Crispld1
chr1	.	Intronic_Only	17740945	17742918	.	+	.	gene_id Crispld1; gene_name Crispld1
chr1	.	Intronic_Only	17742962	17743048	.	+	.	gene_id Crispld1; gene_name Crispld1
chr1	.	Intronic_Only	17743121	17746338	.	+	.	gene_id Crispld1; gene_name Crispld1
chr1	.	Intronic_Only	17746414	17752192	.	+	.	gene_id Crispld1; gene_name Crispld1
chr1	.	Intronic_Only	17752323	17754143	.	+	.	gene_id Crispld1; gene_name Crispld1
chr1	.	Intronic_Only	18105837	18112818	.	-	.	gene_id Crisp4; gene_name Crisp4
chr1	.	Intronic_Only	18112907	18114312	.	-	.	gene_id Crisp4; gene_name Crisp4
chr1	.	Intronic_Only	18114410	18118722	.	-	.	gene_id Crisp4; gene_name Crisp4
chr1	.	Intronic_Only	18118871	18120239	.	-	.	gene_id Crisp4; gene_name Crisp4
chr1	.	Intronic_Only	18120330	18124119	.	-	.	gene_id Crisp4; gene_name Crisp4
chr1	.	Intronic_Only	18124254	18127068	.	-	.	gene_id Crisp4; gene_name Crisp4
chr1	.	Intronic_Only	18200311	18213601	.	-	.	gene_id Defb44-ps; gene_name Defb44-ps
chr1	.	Intronic_Only	18226741	18227454	.	-	.	gene_id Defb18; gene_name Defb18
chr1	.	Intronic_Only	18241414	18255106	.	-	.	gene_id Defb41; gene_name Defb41
chr1	.	Intronic_Only	18250747	18255106	.	-	.	gene_id Gm15386; gene_name Gm15386
chr1	.	Intronic_Only	19093375	19094444	.	+	.	gene_id Tfap2d; gene_name Tfap2d
chr1	.	Intronic_Only	19094942	19098330	.	+	.	gene_id Tfap2d; gene_name Tfap2d
chr1	.	Intronic_Only	19098391	19108910	.	+	.	gene_id Tfap2d; gene_name Tfap2d
chr1	.	Intronic_Only	19109076	19109242	.	+	.	gene_id Tfap2d; gene_name Tfap2d
chr1	.	Intronic_Only	19109361	19132917	.	+	.	gene_id Tfap2d; gene_name Tfap2d
chr1	.	Intronic_Only	19133059	19138384	.	+	.	gene_id Tfap2d; gene_name Tfap2d
chr1	.	Intronic_Only	19138498	19156039	.	+	.	gene_id Tfap2d; gene_name Tfap2d
chr1	.	Intronic_Only	19199329	19202134	.	+	.	gene_id Tfap2b; gene_name Tfap2b
chr1	.	Intronic_Only	19202504	19204031	.	+	.	gene_id Tfap2b; gene_name Tfap2b
chr1	.	Intronic_Only	19204490	19209273	.	+	.	gene_id Tfap2b; gene_name Tfap2b
chr1	.	Intronic_Only	19209334	19216516	.	+	.	gene_id Tfap2b; gene_name Tfap2b
chr1	.	Intronic_Only	19216736	19218522	.	+	.	gene_id Tfap2b; gene_name Tfap2b
chr1	.	Intronic_Only	19218641	19221093	.	+	.	gene_id Tfap2b; gene_name Tfap2b
chr1	.	Intronic_Only	19221235	19224130	.	+	.	gene_id Tfap2b; gene_name Tfap2b
chr1	.	Intronic_Only	20048791	20060458	.	-	.	gene_id Pkhd1; gene_name Pkhd1
chr1	.	Intronic_Only	20060581	20063537	.	-	.	gene_id Pkhd1; gene_name Pkhd1
chr1	.	Intronic_Only	20063696	20071266	.	-	.	gene_id Pkhd1; gene_name Pkhd1
chr1	.	Intronic_Only	20071374	20093295	.	-	.	gene_id Pkhd1; gene_name Pkhd1
chr1	.	Intronic_Only	20093383	20094622	.	-	.	gene_id Pkhd1; gene_name Pkhd1
chr1	.	Intronic_Only	20094758	20107010	.	-	.	gene_id Pkhd1; gene_name Pkhd1
chr1	.	Intronic_Only	20108028	20188098	.	-	.	gene_id Pkhd1; gene_name Pkhd1
chr1	.	Intronic_Only	20188256	20189422	.	-	.	gene_id Pkhd1; gene_name Pkhd1
chr1	.	Intronic_Only	20189591	20190600	.	-	.	gene_id Pkhd1; gene_name Pkhd1
chr1	.	Intronic_Only	20191476	20199241	.	-	.	gene_id Pkhd1; gene_name Pkhd1
chr1	.	Intronic_Only	20199394	20201917	.	-	.	gene_id Pkhd1; gene_name Pkhd1
chr1	.	Intronic_Only	20202072	20210119	.	-	.	gene_id Pkhd1; gene_name Pkhd1
chr1	.	Intronic_Only	20210207	20212939	.	-	.	gene_id Pkhd1; gene_name Pkhd1
chr1	.	Intronic_Only	20213053	20229381	.	-	.	gene_id Pkhd1; gene_name Pkhd1
chr1	.	Intronic_Only	20229519	20265599	.	-	.	gene_id Pkhd1; gene_name Pkhd1
chr1	.	Intronic_Only	20265728	20278276	.	-	.	gene_id Pkhd1; gene_name Pkhd1
chr1	.	Intronic_Only	20278342	20300605	.	-	.	gene_id Pkhd1; gene_name Pkhd1
chr1	.	Intronic_Only	20300801	20302113	.	-	.	gene_id Pkhd1; gene_name Pkhd1
chr1	.	Intronic_Only	20302291	20337291	.	-	.	gene_id Pkhd1; gene_name Pkhd1
chr1	.	Intronic_Only	20337538	20340493	.	-	.	gene_id Pkhd1; gene_name Pkhd1
chr1	.	Intronic_Only	20340626	20348920	.	-	.	gene_id Pkhd1; gene_name Pkhd1
chr1	.	Intronic_Only	20346787	20371175	.	+	.	itemRgb 255,0,0; gene_id ncRNA_as_chr1_92
chr1	.	Intronic_Only	20349055	20351066	.	-	.	gene_id Pkhd1; gene_name Pkhd1
chr1	.	Intronic_Only	20351172	20354199	.	-	.	gene_id Pkhd1; gene_name Pkhd1
chr1	.	Intronic_Only	20354312	20363936	.	-	.	gene_id Pkhd1; gene_name Pkhd1
chr1	.	Intronic_Only	20364067	20364792	.	-	.	gene_id Pkhd1; gene_name Pkhd1
chr1	.	Intronic_Only	20364849	20367455	.	-	.	gene_id Pkhd1; gene_name Pkhd1
chr1	.	Intronic_Only	20367581	20371483	.	-	.	gene_id Pkhd1; gene_name Pkhd1
chr1	.	Intronic_Only	20371301	20381972	.	+	.	itemRgb 255,0,0; gene_id ncRNA_as_chr1_92
chr1	.	Intronic_Only	20371675	20381545	.	-	.	gene_id Pkhd1; gene_name Pkhd1
chr1	.	Intronic_Only	20381703	20382092	.	-	.	gene_id Pkhd1; gene_name Pkhd1
chr1	.	Intronic_Only	20382300	20404301	.	-	.	gene_id Pkhd1; gene_name Pkhd1
chr1	.	Intronic_Only	20404514	20440301	.	-	.	gene_id Pkhd1; gene_name Pkhd1
chr1	.	Intronic_Only	20440458	20493022	.	-	.	gene_id Pkhd1; gene_name Pkhd1
chr1	.	Intronic_Only	20493173	20498973	.	-	.	gene_id Pkhd1; gene_name Pkhd1
chr1	.	Intronic_Only	20499193	20510234	.	-	.	gene_id Pkhd1; gene_name Pkhd1
chr1	.	Intronic_Only	20510378	20512744	.	-	.	gene_id Pkhd1; gene_name Pkhd1
chr1	.	Intronic_Only	20514346	20523923	.	-	.	gene_id Pkhd1; gene_name Pkhd1
chr1	.	Intronic_Only	20523991	20524616	.	-	.	gene_id Pkhd1; gene_name Pkhd1
chr1	.	Intronic_Only	20524812	20527353	.	-	.	gene_id Pkhd1; gene_name Pkhd1
chr1	.	Intronic_Only	20527489	20530394	.	-	.	gene_id Pkhd1; gene_name Pkhd1
chr1	.	Intronic_Only	20530525	20537349	.	-	.	gene_id Pkhd1; gene_name Pkhd1
chr1	.	Intronic_Only	20537625	20538171	.	-	.	gene_id Pkhd1; gene_name Pkhd1
chr1	.	Intronic_Only	20538277	20539766	.	-	.	gene_id Pkhd1; gene_name Pkhd1
chr1	.	Intronic_Only	20539889	20540927	.	-	.	gene_id Pkhd1; gene_name Pkhd1
chr1	.	Intronic_Only	20541112	20543549	.	-	.	gene_id Pkhd1; gene_name Pkhd1
chr1	.	Intronic_Only	20543677	20545158	.	-	.	gene_id Pkhd1; gene_name Pkhd1
chr1	.	Intronic_Only	20545297	20548668	.	-	.	gene_id Pkhd1; gene_name Pkhd1
chr1	.	Intronic_Only	20548844	20549501	.	-	.	gene_id Pkhd1; gene_name Pkhd1
chr1	.	Intronic_Only	20549629	20552440	.	-	.	gene_id Pkhd1; gene_name Pkhd1
chr1	.	Intronic_Only	20552583	20553703	.	-	.	gene_id Pkhd1; gene_name Pkhd1
chr1	.	Intronic_Only	20553794	20553881	.	-	.	gene_id Pkhd1; gene_name Pkhd1
chr1	.	Intronic_Only	20553971	20555679	.	-	.	gene_id Pkhd1; gene_name Pkhd1
chr1	.	Intronic_Only	20555958	20556838	.	-	.	gene_id Pkhd1; gene_name Pkhd1
chr1	.	Intronic_Only	20556953	20557528	.	-	.	gene_id Pkhd1; gene_name Pkhd1
chr1	.	Intronic_Only	20557670	20559909	.	-	.	gene_id Pkhd1; gene_name Pkhd1
chr1	.	Intronic_Only	20560005	20561419	.	-	.	gene_id Pkhd1; gene_name Pkhd1
chr1	.	Intronic_Only	20561521	20574140	.	-	.	gene_id Pkhd1; gene_name Pkhd1
chr1	.	Intronic_Only	20574211	20575238	.	-	.	gene_id Pkhd1; gene_name Pkhd1
chr1	.	Intronic_Only	20575278	20575727	.	-	.	gene_id Pkhd1; gene_name Pkhd1
chr1	.	Intronic_Only	20575792	20576904	.	-	.	gene_id Pkhd1; gene_name Pkhd1
chr1	.	Intronic_Only	20576979	20578565	.	-	.	gene_id Pkhd1; gene_name Pkhd1
chr1	.	Intronic_Only	20578644	20583991	.	-	.	gene_id Pkhd1; gene_name Pkhd1
chr1	.	Intronic_Only	20584049	20598399	.	-	.	gene_id Pkhd1; gene_name Pkhd1
chr1	.	Intronic_Only	20598508	20602782	.	-	.	gene_id Pkhd1; gene_name Pkhd1
chr1	.	Intronic_Only	20602924	20603475	.	-	.	gene_id Pkhd1; gene_name Pkhd1
chr1	.	Intronic_Only	20603553	20605349	.	-	.	gene_id Pkhd1; gene_name Pkhd1
chr1	.	Intronic_Only	20605486	20607991	.	-	.	gene_id Pkhd1; gene_name Pkhd1
chr1	.	Intronic_Only	20721069	20722176	.	+	.	gene_id Il17a; gene_name Il17a
chr1	.	Intronic_Only	20722388	20723702	.	+	.	gene_id Il17a; gene_name Il17a
chr1	.	Intronic_Only	20768085	20769371	.	-	.	gene_id Il17f; gene_name Il17f
chr1	.	Intronic_Only	20769592	20774253	.	-	.	gene_id Il17f; gene_name Il17f
chr1	.	Intronic_Only	20793735	20794897	.	-	.	gene_id Mcm3; gene_name Mcm3
chr1	.	Intronic_Only	20794988	20795343	.	-	.	gene_id Mcm3; gene_name Mcm3
chr1	.	Intronic_Only	20795420	20795877	.	-	.	gene_id Mcm3; gene_name Mcm3
chr1	.	Intronic_Only	20795981	20796822	.	-	.	gene_id Mcm3; gene_name Mcm3
chr1	.	Intronic_Only	20796963	20798801	.	-	.	gene_id Mcm3; gene_name Mcm3
chr1	.	Intronic_Only	20798952	20799676	.	-	.	gene_id Mcm3; gene_name Mcm3
chr1	.	Intronic_Only	20799803	20800138	.	-	.	gene_id Mcm3; gene_name Mcm3
chr1	.	Intronic_Only	20800313	20802045	.	-	.	gene_id Mcm3; gene_name Mcm3
chr1	.	Intronic_Only	20802254	20802644	.	-	.	gene_id Mcm3; gene_name Mcm3
chr1	.	Intronic_Only	20802776	20803041	.	-	.	gene_id Mcm3; gene_name Mcm3
chr1	.	Intronic_Only	20803195	20804479	.	-	.	gene_id Mcm3; gene_name Mcm3
chr1	.	Intronic_Only	20804588	20804769	.	-	.	gene_id Mcm3; gene_name Mcm3
chr1	.	Intronic_Only	20805008	20806729	.	-	.	gene_id Mcm3; gene_name Mcm3
chr1	.	Intronic_Only	20806860	20807323	.	-	.	gene_id Mcm3; gene_name Mcm3
chr1	.	Intronic_Only	20807532	20807873	.	-	.	gene_id Mcm3; gene_name Mcm3
chr1	.	Intronic_Only	20807986	20810211	.	-	.	gene_id Mcm3; gene_name Mcm3
chr1	.	Intronic_Only	20879221	20879556	.	-	.	itemRgb 255,0,0; gene_id ncRNA_inter_chr1_93
chr1	.	Intronic_Only	20879737	20879926	.	-	.	itemRgb 255,0,0; gene_id ncRNA_inter_chr1_93
chr1	.	Intronic_Only	20880011	20880188	.	-	.	itemRgb 255,0,0; gene_id ncRNA_inter_chr1_93
chr1	.	Intronic_Only	20880767	20922140	.	+	.	gene_id Paqr8; gene_name Paqr8
chr1	.	Intronic_Only	20922320	20924662	.	+	.	gene_id Paqr8; gene_name Paqr8
chr1	.	Intronic_Only	20941877	20945415	.	+	.	gene_id Efhc1; gene_name Efhc1
chr1	.	Intronic_Only	20945637	20950210	.	+	.	gene_id Efhc1; gene_name Efhc1
chr1	.	Intronic_Only	20950498	20951233	.	+	.	gene_id Efhc1; gene_name Efhc1
chr1	.	Intronic_Only	20951383	20957404	.	+	.	gene_id Efhc1; gene_name Efhc1
chr1	.	Intronic_Only	20957597	20962855	.	+	.	gene_id Efhc1; gene_name Efhc1
chr1	.	Intronic_Only	20963076	20964979	.	+	.	gene_id Efhc1; gene_name Efhc1
chr1	.	Intronic_Only	20965120	20968723	.	+	.	gene_id Efhc1; gene_name Efhc1
chr1	.	Intronic_Only	20968937	20969490	.	+	.	gene_id Efhc1; gene_name Efhc1
chr1	.	Intronic_Only	20969638	20979448	.	+	.	gene_id Efhc1; gene_name Efhc1
chr1	.	Intronic_Only	20979683	20980697	.	+	.	gene_id Efhc1; gene_name Efhc1
chr1	.	Intronic_Only	20991716	20993050	.	-	.	gene_id Tram2; gene_name Tram2
chr1	.	Intronic_Only	20993214	20993918	.	-	.	gene_id Tram2; gene_name Tram2
chr1	.	Intronic_Only	20994062	20994306	.	-	.	gene_id Tram2; gene_name Tram2
chr1	.	Intronic_Only	20994411	20995647	.	-	.	gene_id Tram2; gene_name Tram2
chr1	.	Intronic_Only	20995718	20996230	.	-	.	gene_id Tram2; gene_name Tram2
chr1	.	Intronic_Only	20996315	20996933	.	-	.	gene_id Tram2; gene_name Tram2
chr1	.	Intronic_Only	20996992	21002873	.	-	.	gene_id Tram2; gene_name Tram2
chr1	.	Intronic_Only	21002990	21003482	.	-	.	gene_id Tram2; gene_name Tram2
chr1	.	Intronic_Only	21003592	21027477	.	-	.	gene_id Tram2; gene_name Tram2
chr1	.	Intronic_Only	21027541	21069074	.	-	.	gene_id Tram2; gene_name Tram2
chr1	.	Intronic_Only	21208970	21215638	.	+	.	gene_id Tmem14a; gene_name Tmem14a
chr1	.	Intronic_Only	21215724	21216025	.	+	.	gene_id Tmem14a; gene_name Tmem14a
chr1	.	Intronic_Only	21216127	21216672	.	+	.	gene_id Tmem14a; gene_name Tmem14a
chr1	.	Intronic_Only	21216760	21219488	.	+	.	gene_id Tmem14a; gene_name Tmem14a
chr1	.	Intronic_Only	21218253	21219210	.	-	.	itemRgb 255,0,0; gene_id ncRNA_as_chr1_102
chr1	.	Intronic_Only	21230740	21235018	.	+	.	gene_id Gsta3; gene_name Gsta3
chr1	.	Intronic_Only	21235113	21239831	.	+	.	gene_id Gsta3; gene_name Gsta3
chr1	.	Intronic_Only	21239939	21244764	.	+	.	gene_id Gsta3; gene_name Gsta3
chr1	.	Intronic_Only	21244904	21247411	.	+	.	gene_id Gsta3; gene_name Gsta3
chr1	.	Intronic_Only	21247463	21248928	.	+	.	gene_id Gsta3; gene_name Gsta3
chr1	.	Intronic_Only	21249061	21250128	.	+	.	gene_id Gsta3; gene_name Gsta3
chr1	.	Intronic_Only	21250270	21252873	.	+	.	gene_id Gsta3; gene_name Gsta3
chr1	.	Intronic_Only	21253005	21254923	.	+	.	gene_id Gsta3; gene_name Gsta3
chr1	.	Intronic_Only	21275814	21278222	.	-	.	gene_id Gm4956; gene_name Gm4956
chr1	.	Intronic_Only	21278354	21281375	.	-	.	gene_id Gm4956; gene_name Gm4956
chr1	.	Intronic_Only	21281446	21283560	.	-	.	gene_id Gm4956; gene_name Gm4956
chr1	.	Intronic_Only	21283693	21285006	.	-	.	gene_id Gm4956; gene_name Gm4956
chr1	.	Intronic_Only	21285058	21288121	.	-	.	gene_id Gm4956; gene_name Gm4956
chr1	.	Intronic_Only	21340200	21340338	.	+	.	gene_id Khdc1a; gene_name Khdc1a
chr1	.	Intronic_Only	21340521	21340956	.	+	.	gene_id Khdc1a; gene_name Khdc1a
chr1	.	Intronic_Only	21358838	21358972	.	+	.	gene_id Khdc1c; gene_name Khdc1c
chr1	.	Intronic_Only	21359155	21359590	.	+	.	gene_id Khdc1c; gene_name Khdc1c
chr1	.	Intronic_Only	21374117	21374255	.	+	.	gene_id Khdc1b; gene_name Khdc1b
chr1	.	Intronic_Only	21374438	21374882	.	+	.	gene_id Khdc1b; gene_name Khdc1b
chr1	.	Intronic_Only	21393206	21395012	.	-	.	gene_id Kcnq5; gene_name Kcnq5
chr1	.	Intronic_Only	21395139	21395873	.	-	.	gene_id Kcnq5; gene_name Kcnq5
chr1	.	Intronic_Only	21396005	21414129	.	-	.	gene_id Kcnq5; gene_name Kcnq5
chr1	.	Intronic_Only	21414238	21447484	.	-	.	gene_id Kcnq5; gene_name Kcnq5
chr1	.	Intronic_Only	21447705	21451631	.	-	.	gene_id Kcnq5; gene_name Kcnq5
chr1	.	Intronic_Only	21451688	21456463	.	-	.	gene_id Kcnq5; gene_name Kcnq5
chr1	.	Intronic_Only	21456490	21459550	.	-	.	gene_id Kcnq5; gene_name Kcnq5
chr1	.	Intronic_Only	21459645	21469454	.	-	.	gene_id Kcnq5; gene_name Kcnq5
chr1	.	Intronic_Only	21469550	21477303	.	-	.	gene_id Kcnq5; gene_name Kcnq5
chr1	.	Intronic_Only	21477414	21495380	.	-	.	gene_id Kcnq5; gene_name Kcnq5
chr1	.	Intronic_Only	21495506	21495764	.	-	.	gene_id Kcnq5; gene_name Kcnq5
chr1	.	Intronic_Only	21495940	21525141	.	-	.	gene_id Kcnq5; gene_name Kcnq5
chr1	.	Intronic_Only	21525268	21583604	.	-	.	gene_id Kcnq5; gene_name Kcnq5
chr1	.	Intronic_Only	21583695	21951261	.	-	.	gene_id Kcnq5; gene_name Kcnq5
chr1	.	Intronic_Only	22278721	22280140	.	-	.	gene_id Rims1; gene_name Rims1
chr1	.	Intronic_Only	22280280	22281093	.	-	.	gene_id Rims1; gene_name Rims1
chr1	.	Intronic_Only	22281195	22282902	.	-	.	gene_id Rims1; gene_name Rims1
chr1	.	Intronic_Only	22283015	22286938	.	-	.	gene_id Rims1; gene_name Rims1
chr1	.	Intronic_Only	22287077	22336373	.	-	.	gene_id Rims1; gene_name Rims1
chr1	.	Intronic_Only	22336609	22363424	.	-	.	gene_id Rims1; gene_name Rims1
chr1	.	Intronic_Only	22363591	22369508	.	-	.	gene_id Rims1; gene_name Rims1
chr1	.	Intronic_Only	22369621	22387531	.	-	.	gene_id Rims1; gene_name Rims1
chr1	.	Intronic_Only	22387644	22388679	.	-	.	gene_id Rims1; gene_name Rims1
chr1	.	Intronic_Only	22388862	22394523	.	-	.	gene_id Rims1; gene_name Rims1
chr1	.	Intronic_Only	22394596	22402291	.	-	.	gene_id Rims1; gene_name Rims1
chr1	.	Intronic_Only	22402375	22411820	.	-	.	gene_id Rims1; gene_name Rims1
chr1	.	Intronic_Only	22411911	22415951	.	-	.	gene_id Rims1; gene_name Rims1
chr1	.	Intronic_Only	22416014	22417542	.	-	.	gene_id Rims1; gene_name Rims1
chr1	.	Intronic_Only	22417668	22418545	.	-	.	gene_id Rims1; gene_name Rims1
chr1	.	Intronic_Only	22418702	22422852	.	-	.	gene_id Rims1; gene_name Rims1
chr1	.	Intronic_Only	22422924	22475029	.	-	.	gene_id Rims1; gene_name Rims1
chr1	.	Intronic_Only	22475160	22479563	.	-	.	gene_id Rims1; gene_name Rims1
chr1	.	Intronic_Only	22479676	22482526	.	-	.	gene_id Rims1; gene_name Rims1
chr1	.	Intronic_Only	22482573	22486273	.	-	.	gene_id Rims1; gene_name Rims1
chr1	.	Intronic_Only	22486397	22489992	.	-	.	gene_id Rims1; gene_name Rims1
chr1	.	Intronic_Only	22490092	22491480	.	-	.	gene_id Rims1; gene_name Rims1
chr1	.	Intronic_Only	22491591	22493426	.	-	.	gene_id Rims1; gene_name Rims1
chr1	.	Intronic_Only	22493491	22540237	.	-	.	gene_id Rims1; gene_name Rims1
chr1	.	Intronic_Only	22540310	22540844	.	-	.	gene_id Rims1; gene_name Rims1
chr1	.	Intronic_Only	22541079	22545124	.	-	.	gene_id Rims1; gene_name Rims1
chr1	.	Intronic_Only	22545462	22600931	.	-	.	gene_id Rims1; gene_name Rims1
chr1	.	Intronic_Only	22600943	22603209	.	-	.	gene_id Rims1; gene_name Rims1
chr1	.	Intronic_Only	22603423	22637250	.	-	.	gene_id Rims1; gene_name Rims1
chr1	.	Intronic_Only	22637319	22733768	.	-	.	gene_id Rims1; gene_name Rims1
chr1	.	Intronic_Only	22733849	22812399	.	-	.	gene_id Rims1; gene_name Rims1
chr1	.	Intronic_Only	23263160	23263193	.	+	.	itemRgb 255,0,0; gene_id ncRNA_inter_chr1_108
chr1	.	Intronic_Only	23377287	23382568	.	-	.	gene_id Ogfrl1; gene_name Ogfrl1
chr1	.	Intronic_Only	23382714	23382826	.	-	.	gene_id Ogfrl1; gene_name Ogfrl1
chr1	.	Intronic_Only	23382893	23383009	.	-	.	gene_id Ogfrl1; gene_name Ogfrl1
chr1	.	Intronic_Only	23383088	23385564	.	-	.	gene_id Ogfrl1; gene_name Ogfrl1
chr1	.	Intronic_Only	23385643	23385810	.	-	.	gene_id Ogfrl1; gene_name Ogfrl1
chr1	.	Intronic_Only	23385897	23389653	.	-	.	gene_id Ogfrl1; gene_name Ogfrl1
chr1	.	Intronic_Only	23770067	23822059	.	+	.	gene_id B3gat2; gene_name B3gat2
chr1	.	Intronic_Only	23822204	23851711	.	+	.	gene_id B3gat2; gene_name B3gat2
chr1	.	Intronic_Only	23851860	23851939	.	+	.	gene_id B3gat2; gene_name B3gat2
chr1	.	Intronic_Only	23852196	23852463	.	-	.	gene_id Smap1; gene_name Smap1
chr1	.	Intronic_Only	23853402	23855102	.	-	.	gene_id Smap1; gene_name Smap1
chr1	.	Intronic_Only	23855410	23856141	.	-	.	gene_id Smap1; gene_name Smap1
chr1	.	Intronic_Only	23856307	23860261	.	-	.	gene_id Smap1; gene_name Smap1
chr1	.	Intronic_Only	23860389	23865861	.	-	.	gene_id Smap1; gene_name Smap1
chr1	.	Intronic_Only	23865952	23873055	.	-	.	gene_id Smap1; gene_name Smap1
chr1	.	Intronic_Only	23873136	23883212	.	-	.	gene_id Smap1; gene_name Smap1
chr1	.	Intronic_Only	23883288	23884547	.	-	.	gene_id Smap1; gene_name Smap1
chr1	.	Intronic_Only	23884633	23898698	.	-	.	gene_id Smap1; gene_name Smap1
chr1	.	Intronic_Only	23898832	23916501	.	-	.	gene_id Smap1; gene_name Smap1
chr1	.	Intronic_Only	23916575	23928876	.	-	.	gene_id Smap1; gene_name Smap1
chr1	.	Intronic_Only	24003199	24009995	.	-	.	gene_id 1110058L19Rik; gene_name 1110058L19Rik
chr1	.	Intronic_Only	24010145	24012384	.	-	.	gene_id 1110058L19Rik; gene_name 1110058L19Rik
chr1	.	Intronic_Only	24019336	24021617	.	-	.	gene_id Fam135a; gene_name Fam135a
chr1	.	Intronic_Only	24021731	24027513	.	-	.	gene_id Fam135a; gene_name Fam135a
chr1	.	Intronic_Only	24027624	24028692	.	-	.	gene_id Fam135a; gene_name Fam135a
chr1	.	Intronic_Only	24028844	24031051	.	-	.	gene_id Fam135a; gene_name Fam135a
chr1	.	Intronic_Only	24031149	24031620	.	-	.	gene_id Fam135a; gene_name Fam135a
chr1	.	Intronic_Only	24031712	24033446	.	-	.	gene_id Fam135a; gene_name Fam135a
chr1	.	Intronic_Only	24033607	24035038	.	-	.	gene_id Fam135a; gene_name Fam135a
chr1	.	Intronic_Only	24037367	24037580	.	-	.	gene_id Fam135a; gene_name Fam135a
chr1	.	Intronic_Only	24037735	24039501	.	-	.	gene_id Fam135a; gene_name Fam135a
chr1	.	Intronic_Only	24039575	24050952	.	-	.	gene_id Fam135a; gene_name Fam135a
chr1	.	Intronic_Only	24051108	24053196	.	-	.	gene_id Fam135a; gene_name Fam135a
chr1	.	Intronic_Only	24053246	24060021	.	-	.	gene_id Fam135a; gene_name Fam135a
chr1	.	Intronic_Only	24060175	24060842	.	-	.	gene_id Fam135a; gene_name Fam135a
chr1	.	Intronic_Only	24060969	24062582	.	-	.	gene_id Fam135a; gene_name Fam135a
chr1	.	Intronic_Only	24062756	24064042	.	-	.	gene_id Fam135a; gene_name Fam135a
chr1	.	Intronic_Only	24064113	24064204	.	-	.	gene_id Fam135a; gene_name Fam135a
chr1	.	Intronic_Only	24064344	24074737	.	-	.	gene_id Fam135a; gene_name Fam135a
chr1	.	Intronic_Only	24074817	24092249	.	-	.	gene_id Fam135a; gene_name Fam135a
chr1	.	Intronic_Only	24092365	24093358	.	-	.	gene_id Fam135a; gene_name Fam135a
chr1	.	Intronic_Only	24093450	24106899	.	-	.	gene_id Fam135a; gene_name Fam135a
chr1	.	Intronic_Only	24115052	24140543	.	+	.	itemRgb 255,0,0; gene_id ncRNA_inter_chr1_115
chr1	.	Intronic_Only	24184707	24185097	.	+	.	gene_id Col9a1; gene_name Col9a1
chr1	.	Intronic_Only	24185171	24186122	.	+	.	gene_id Col9a1; gene_name Col9a1
chr1	.	Intronic_Only	24186200	24186313	.	+	.	gene_id Col9a1; gene_name Col9a1
chr1	.	Intronic_Only	24186446	24191876	.	+	.	gene_id Col9a1; gene_name Col9a1
chr1	.	Intronic_Only	24192273	24201521	.	+	.	gene_id Col9a1; gene_name Col9a1
chr1	.	Intronic_Only	24201605	24202041	.	+	.	gene_id Col9a1; gene_name Col9a1
chr1	.	Intronic_Only	24202296	24202355	.	+	.	gene_id Col9a1; gene_name Col9a1
chr1	.	Intronic_Only	24202376	24203729	.	+	.	gene_id Col9a1; gene_name Col9a1
chr1	.	Intronic_Only	24203804	24204138	.	+	.	gene_id Col9a1; gene_name Col9a1
chr1	.	Intronic_Only	24204174	24204282	.	+	.	gene_id Col9a1; gene_name Col9a1
chr1	.	Intronic_Only	24204345	24208852	.	+	.	gene_id Col9a1; gene_name Col9a1
chr1	.	Intronic_Only	24208906	24209135	.	+	.	gene_id Col9a1; gene_name Col9a1
chr1	.	Intronic_Only	24209171	24211496	.	+	.	gene_id Col9a1; gene_name Col9a1
chr1	.	Intronic_Only	24211520	24211892	.	+	.	gene_id Col9a1; gene_name Col9a1
chr1	.	Intronic_Only	24211946	24214224	.	+	.	gene_id Col9a1; gene_name Col9a1
chr1	.	Intronic_Only	24214278	24215012	.	+	.	gene_id Col9a1; gene_name Col9a1
chr1	.	Intronic_Only	24215045	24215897	.	+	.	gene_id Col9a1; gene_name Col9a1
chr1	.	Intronic_Only	24215954	24217211	.	+	.	gene_id Col9a1; gene_name Col9a1
chr1	.	Intronic_Only	24217265	24221377	.	+	.	gene_id Col9a1; gene_name Col9a1
chr1	.	Intronic_Only	24221431	24224374	.	+	.	gene_id Col9a1; gene_name Col9a1
chr1	.	Intronic_Only	24224428	24227582	.	+	.	gene_id Col9a1; gene_name Col9a1
chr1	.	Intronic_Only	24227636	24228417	.	+	.	gene_id Col9a1; gene_name Col9a1
chr1	.	Intronic_Only	24228471	24228608	.	+	.	gene_id Col9a1; gene_name Col9a1
chr1	.	Intronic_Only	24228662	24228783	.	+	.	gene_id Col9a1; gene_name Col9a1
chr1	.	Intronic_Only	24228837	24229260	.	+	.	gene_id Col9a1; gene_name Col9a1
chr1	.	Intronic_Only	24229314	24230413	.	+	.	gene_id Col9a1; gene_name Col9a1
chr1	.	Intronic_Only	24230458	24231342	.	+	.	gene_id Col9a1; gene_name Col9a1
chr1	.	Intronic_Only	24231396	24231485	.	+	.	gene_id Col9a1; gene_name Col9a1
chr1	.	Intronic_Only	24231539	24237034	.	+	.	gene_id Col9a1; gene_name Col9a1
chr1	.	Intronic_Only	24237088	24237721	.	+	.	gene_id Col9a1; gene_name Col9a1
chr1	.	Intronic_Only	24237793	24238289	.	+	.	gene_id Col9a1; gene_name Col9a1
chr1	.	Intronic_Only	24238325	24239023	.	+	.	gene_id Col9a1; gene_name Col9a1
chr1	.	Intronic_Only	24239068	24240409	.	+	.	gene_id Col9a1; gene_name Col9a1
chr1	.	Intronic_Only	24240442	24243963	.	+	.	gene_id Col9a1; gene_name Col9a1
chr1	.	Intronic_Only	24244110	24244280	.	+	.	gene_id Col9a1; gene_name Col9a1
chr1	.	Intronic_Only	24244335	24246045	.	+	.	gene_id Col9a1; gene_name Col9a1
chr1	.	Intronic_Only	24246234	24251196	.	+	.	gene_id Col9a1; gene_name Col9a1
chr1	.	Intronic_Only	24251274	24258515	.	+	.	gene_id Col9a1; gene_name Col9a1
chr1	.	Intronic_Only	24271656	24271803	.	-	.	gene_id Col19a1; gene_name Col19a1
chr1	.	Intronic_Only	24271881	24277204	.	-	.	gene_id Col19a1; gene_name Col19a1
chr1	.	Intronic_Only	24277333	24286770	.	-	.	gene_id Col19a1; gene_name Col19a1
chr1	.	Intronic_Only	24286837	24289255	.	-	.	gene_id Col19a1; gene_name Col19a1
chr1	.	Intronic_Only	24289426	24291891	.	-	.	gene_id Col19a1; gene_name Col19a1
chr1	.	Intronic_Only	24291936	24292092	.	-	.	gene_id Col19a1; gene_name Col19a1
chr1	.	Intronic_Only	24292128	24296505	.	-	.	gene_id Col19a1; gene_name Col19a1
chr1	.	Intronic_Only	24296568	24296666	.	-	.	gene_id Col19a1; gene_name Col19a1
chr1	.	Intronic_Only	24296711	24299910	.	-	.	gene_id Col19a1; gene_name Col19a1
chr1	.	Intronic_Only	24299955	24303598	.	-	.	gene_id Col19a1; gene_name Col19a1
chr1	.	Intronic_Only	24303652	24307431	.	-	.	gene_id Col19a1; gene_name Col19a1
chr1	.	Intronic_Only	24307458	24308113	.	-	.	gene_id Col19a1; gene_name Col19a1
chr1	.	Intronic_Only	24308158	24308238	.	-	.	gene_id Col19a1; gene_name Col19a1
chr1	.	Intronic_Only	24308289	24310294	.	-	.	gene_id Col19a1; gene_name Col19a1
chr1	.	Intronic_Only	24310339	24313098	.	-	.	gene_id Col19a1; gene_name Col19a1
chr1	.	Intronic_Only	24313152	24314484	.	-	.	gene_id Col19a1; gene_name Col19a1
chr1	.	Intronic_Only	24314538	24318885	.	-	.	gene_id Col19a1; gene_name Col19a1
chr1	.	Intronic_Only	24318939	24319150	.	-	.	gene_id Col19a1; gene_name Col19a1
chr1	.	Intronic_Only	24319204	24319286	.	-	.	gene_id Col19a1; gene_name Col19a1
chr1	.	Intronic_Only	24319391	24322236	.	-	.	gene_id Col19a1; gene_name Col19a1
chr1	.	Intronic_Only	24322278	24324230	.	-	.	gene_id Col19a1; gene_name Col19a1
chr1	.	Intronic_Only	24324284	24324371	.	-	.	gene_id Col19a1; gene_name Col19a1
chr1	.	Intronic_Only	24324425	24324528	.	-	.	gene_id Col19a1; gene_name Col19a1
chr1	.	Intronic_Only	24324564	24328871	.	-	.	gene_id Col19a1; gene_name Col19a1
chr1	.	Intronic_Only	24328949	24329052	.	-	.	gene_id Col19a1; gene_name Col19a1
chr1	.	Intronic_Only	24329097	24329777	.	-	.	gene_id Col19a1; gene_name Col19a1
chr1	.	Intronic_Only	24329867	24330520	.	-	.	gene_id Col19a1; gene_name Col19a1
chr1	.	Intronic_Only	24330574	24332088	.	-	.	gene_id Col19a1; gene_name Col19a1
chr1	.	Intronic_Only	24332142	24332817	.	-	.	gene_id Col19a1; gene_name Col19a1
chr1	.	Intronic_Only	24332871	24332969	.	-	.	gene_id Col19a1; gene_name Col19a1
chr1	.	Intronic_Only	24333005	24334874	.	-	.	gene_id Col19a1; gene_name Col19a1
chr1	.	Intronic_Only	24334910	24339268	.	-	.	gene_id Col19a1; gene_name Col19a1
chr1	.	Intronic_Only	24339331	24344736	.	-	.	gene_id Col19a1; gene_name Col19a1
chr1	.	Intronic_Only	24344778	24359120	.	-	.	gene_id Col19a1; gene_name Col19a1
chr1	.	Intronic_Only	24359174	24381421	.	-	.	gene_id Col19a1; gene_name Col19a1
chr1	.	Intronic_Only	24381475	24417034	.	-	.	gene_id Col19a1; gene_name Col19a1
chr1	.	Intronic_Only	24417088	24458600	.	-	.	gene_id Col19a1; gene_name Col19a1
chr1	.	Intronic_Only	24458636	24460582	.	-	.	gene_id Col19a1; gene_name Col19a1
chr1	.	Intronic_Only	24460636	24468314	.	-	.	gene_id Col19a1; gene_name Col19a1
chr1	.	Intronic_Only	24468368	24515022	.	-	.	gene_id Col19a1; gene_name Col19a1
chr1	.	Intronic_Only	24515067	24517681	.	-	.	gene_id Col19a1; gene_name Col19a1
chr1	.	Intronic_Only	24517726	24532442	.	-	.	gene_id Col19a1; gene_name Col19a1
chr1	.	Intronic_Only	24532505	24533223	.	-	.	gene_id Col19a1; gene_name Col19a1
chr1	.	Intronic_Only	24533349	24536766	.	-	.	gene_id Col19a1; gene_name Col19a1
chr1	.	Intronic_Only	24536847	24540871	.	-	.	gene_id Col19a1; gene_name Col19a1
chr1	.	Intronic_Only	24541147	24543717	.	-	.	gene_id Col19a1; gene_name Col19a1
chr1	.	Intronic_Only	24543841	24566492	.	-	.	gene_id Col19a1; gene_name Col19a1
chr1	.	Intronic_Only	24566592	24568141	.	-	.	gene_id Col19a1; gene_name Col19a1
chr1	.	Intronic_Only	24568207	24582171	.	-	.	gene_id Col19a1; gene_name Col19a1
chr1	.	Intronic_Only	24582298	24594188	.	-	.	gene_id Col19a1; gene_name Col19a1
chr1	.	Intronic_Only	24685655	24742241	.	+	.	gene_id Lmbrd1; gene_name Lmbrd1
chr1	.	Intronic_Only	24742418	24749785	.	+	.	gene_id Lmbrd1; gene_name Lmbrd1
chr1	.	Intronic_Only	24749846	24761665	.	+	.	gene_id Lmbrd1; gene_name Lmbrd1
chr1	.	Intronic_Only	24761763	24762821	.	+	.	gene_id Lmbrd1; gene_name Lmbrd1
chr1	.	Intronic_Only	24762889	24768356	.	+	.	gene_id Lmbrd1; gene_name Lmbrd1
chr1	.	Intronic_Only	24768445	24771753	.	+	.	gene_id Lmbrd1; gene_name Lmbrd1
chr1	.	Intronic_Only	24771827	24785390	.	+	.	gene_id Lmbrd1; gene_name Lmbrd1
chr1	.	Intronic_Only	24785516	24788591	.	+	.	gene_id Lmbrd1; gene_name Lmbrd1
chr1	.	Intronic_Only	24788744	24800727	.	+	.	gene_id Lmbrd1; gene_name Lmbrd1
chr1	.	Intronic_Only	24800792	24801100	.	+	.	gene_id Lmbrd1; gene_name Lmbrd1
chr1	.	Intronic_Only	24801203	24801710	.	+	.	gene_id Lmbrd1; gene_name Lmbrd1
chr1	.	Intronic_Only	24801815	24803649	.	+	.	gene_id Lmbrd1; gene_name Lmbrd1
chr1	.	Intronic_Only	24803799	24805644	.	+	.	gene_id Lmbrd1; gene_name Lmbrd1
chr1	.	Intronic_Only	24805723	24819036	.	+	.	gene_id Lmbrd1; gene_name Lmbrd1
chr1	.	Intronic_Only	24819128	24819467	.	+	.	gene_id Lmbrd1; gene_name Lmbrd1
chr1	.	Intronic_Only	25125201	25131529	.	-	.	gene_id Bai3; gene_name Bai3
chr1	.	Intronic_Only	25131634	25141088	.	-	.	gene_id Bai3; gene_name Bai3
chr1	.	Intronic_Only	25141124	25150609	.	-	.	gene_id Bai3; gene_name Bai3
chr1	.	Intronic_Only	25151253	25155720	.	-	.	gene_id Bai3; gene_name Bai3
chr1	.	Intronic_Only	25155760	25158277	.	-	.	gene_id Bai3; gene_name Bai3
chr1	.	Intronic_Only	25158373	25168536	.	-	.	gene_id Bai3; gene_name Bai3
chr1	.	Intronic_Only	25168708	25169021	.	-	.	gene_id Bai3; gene_name Bai3
chr1	.	Intronic_Only	25169120	25174133	.	-	.	gene_id Bai3; gene_name Bai3
chr1	.	Intronic_Only	25174219	25183485	.	-	.	gene_id Bai3; gene_name Bai3
chr1	.	Intronic_Only	25183552	25185663	.	-	.	gene_id Bai3; gene_name Bai3
chr1	.	Intronic_Only	25185733	25188095	.	-	.	gene_id Bai3; gene_name Bai3
chr1	.	Intronic_Only	25188246	25278604	.	-	.	gene_id Bai3; gene_name Bai3
chr1	.	Intronic_Only	25278707	25283564	.	-	.	gene_id Bai3; gene_name Bai3
chr1	.	Intronic_Only	25283668	25285265	.	-	.	gene_id Bai3; gene_name Bai3
chr1	.	Intronic_Only	25285392	25453280	.	-	.	gene_id Bai3; gene_name Bai3
chr1	.	Intronic_Only	25453324	25477402	.	-	.	gene_id Bai3; gene_name Bai3
chr1	.	Intronic_Only	25477505	25488267	.	-	.	gene_id Bai3; gene_name Bai3
chr1	.	Intronic_Only	25488343	25489271	.	-	.	gene_id Bai3; gene_name Bai3
chr1	.	Intronic_Only	25489421	25513836	.	-	.	gene_id Bai3; gene_name Bai3
chr1	.	Intronic_Only	25513945	25517587	.	-	.	gene_id Bai3; gene_name Bai3
chr1	.	Intronic_Only	25517656	25544769	.	-	.	gene_id Bai3; gene_name Bai3
chr1	.	Intronic_Only	25544964	25561277	.	-	.	gene_id Bai3; gene_name Bai3
chr1	.	Intronic_Only	25561384	25561757	.	-	.	gene_id Bai3; gene_name Bai3
chr1	.	Intronic_Only	25561859	25588714	.	-	.	gene_id Bai3; gene_name Bai3
chr1	.	Intronic_Only	25588879	25589319	.	-	.	gene_id Bai3; gene_name Bai3
chr1	.	Intronic_Only	25589484	25604260	.	-	.	gene_id Bai3; gene_name Bai3
chr1	.	Intronic_Only	25604425	25610519	.	-	.	gene_id Bai3; gene_name Bai3
chr1	.	Intronic_Only	25610681	25616599	.	-	.	gene_id Bai3; gene_name Bai3
chr1	.	Intronic_Only	25616710	25882848	.	-	.	gene_id Bai3; gene_name Bai3
chr1	.	Intronic_Only	25883620	25886306	.	-	.	gene_id Bai3; gene_name Bai3
chr1	.	Intronic_Only	26742756	26744085	.	-	.	gene_id 4931408C20Rik; gene_name 4931408C20Rik
chr1	.	Intronic_Only	27940924	27950009	.	+	.	itemRgb 255,0,0; gene_id ncRNA_inter_chr1_119
chr1	.	Intronic_Only	27950033	27957272	.	+	.	itemRgb 255,0,0; gene_id ncRNA_inter_chr1_119
chr1	.	Intronic_Only	28835629	28836878	.	-	.	gene_id Gm597; gene_name Gm597
chr1	.	Intronic_Only	30862787	30863013	.	-	.	gene_id Phf3; gene_name Phf3
chr1	.	Intronic_Only	30863209	30865567	.	-	.	gene_id Phf3; gene_name Phf3
chr1	.	Intronic_Only	30865657	30867527	.	-	.	gene_id Phf3; gene_name Phf3
chr1	.	Intronic_Only	30867675	30868616	.	-	.	gene_id Phf3; gene_name Phf3
chr1	.	Intronic_Only	30868812	30869861	.	-	.	gene_id Phf3; gene_name Phf3
chr1	.	Intronic_Only	30869997	30870804	.	-	.	gene_id Phf3; gene_name Phf3
chr1	.	Intronic_Only	30870936	30873312	.	-	.	gene_id Phf3; gene_name Phf3
chr1	.	Intronic_Only	30873429	30876925	.	-	.	gene_id Phf3; gene_name Phf3
chr1	.	Intronic_Only	30877082	30877527	.	-	.	gene_id Phf3; gene_name Phf3
chr1	.	Intronic_Only	30877672	30877975	.	-	.	gene_id Phf3; gene_name Phf3
chr1	.	Intronic_Only	30878159	30881054	.	-	.	gene_id Phf3; gene_name Phf3
chr1	.	Intronic_Only	30881364	30886687	.	-	.	gene_id Phf3; gene_name Phf3
chr1	.	Intronic_Only	30888404	30893949	.	-	.	gene_id Phf3; gene_name Phf3
chr1	.	Intronic_Only	30894111	30919831	.	-	.	gene_id Phf3; gene_name Phf3
chr1	.	Intronic_Only	31000168	31000776	.	-	.	gene_id Gm13363; gene_name Gm13363
chr1	.	Intronic_Only	31000168	31000776	.	-	.	gene_id Ptp4a1; gene_name Ptp4a1
chr1	.	Intronic_Only	31000851	31001380	.	-	.	gene_id Gm13363; gene_name Gm13363
chr1	.	Intronic_Only	31000851	31001380	.	-	.	gene_id Ptp4a1; gene_name Ptp4a1
chr1	.	Intronic_Only	31001511	31001782	.	-	.	gene_id Gm13363; gene_name Gm13363
chr1	.	Intronic_Only	31001511	31001782	.	-	.	gene_id Ptp4a1; gene_name Ptp4a1
chr1	.	Intronic_Only	31001875	31002882	.	-	.	gene_id Gm13363; gene_name Gm13363
chr1	.	Intronic_Only	31001875	31002882	.	-	.	gene_id Ptp4a1; gene_name Ptp4a1
chr1	.	Intronic_Only	31003079	31003090	.	-	.	gene_id Gm13363; gene_name Gm13363
chr1	.	Intronic_Only	31003484	31006393	.	-	.	gene_id Gm13363; gene_name Gm13363
chr1	.	Intronic_Only	31003484	31006393	.	-	.	gene_id Ptp4a1; gene_name Ptp4a1
chr1	.	Intronic_Only	31104969	31108141	.	-	.	itemRgb 255,0,0; gene_id ncRNA_inter_chr1_126
chr1	.	Intronic_Only	31109961	31111633	.	-	.	itemRgb 255,0,0; gene_id ncRNA_inter_chr1_126
chr1	.	Intronic_Only	31112875	31118879	.	-	.	itemRgb 255,0,0; gene_id ncRNA_inter_chr1_126
chr1	.	Intronic_Only	31118953	31120435	.	-	.	itemRgb 255,0,0; gene_id ncRNA_inter_chr1_126
chr1	.	Intronic_Only	31122769	31126437	.	-	.	itemRgb 255,0,0; gene_id ncRNA_inter_chr1_126
chr1	.	Intronic_Only	31128570	31129083	.	-	.	itemRgb 255,0,0; gene_id ncRNA_inter_chr1_126
chr1	.	Intronic_Only	31130895	31138883	.	-	.	itemRgb 255,0,0; gene_id ncRNA_inter_chr1_126
chr1	.	Intronic_Only	31140410	31143526	.	-	.	itemRgb 255,0,0; gene_id ncRNA_inter_chr1_126
chr1	.	Intronic_Only	31147714	31147993	.	-	.	itemRgb 255,0,0; gene_id ncRNA_inter_chr1_126
chr1	.	Intronic_Only	31198613	31261096	.	-	.	gene_id 4931428L18Rik; gene_name 4931428L18Rik
chr1	.	Intronic_Only	31233325	31246210	.	+	.	gene_id Lgsn; gene_name Lgsn
chr1	.	Intronic_Only	31246343	31247207	.	+	.	gene_id Lgsn; gene_name Lgsn
chr1	.	Intronic_Only	31247369	31253626	.	+	.	gene_id Lgsn; gene_name Lgsn
chr1	.	Intronic_Only	31253793	31260175	.	+	.	gene_id Lgsn; gene_name Lgsn
chr1	.	Intronic_Only	31261318	31279320	.	-	.	gene_id 4931428L18Rik; gene_name 4931428L18Rik
chr1	.	Intronic_Only	31321834	31324135	.	+	.	gene_id Gm4850; gene_name Gm4850
chr1	.	Intronic_Only	32229853	32300744	.	+	.	gene_id Khdrbs2; gene_name Khdrbs2
chr1	.	Intronic_Only	32300872	32390310	.	+	.	gene_id Khdrbs2; gene_name Khdrbs2
chr1	.	Intronic_Only	32390427	32471715	.	+	.	gene_id Khdrbs2; gene_name Khdrbs2
chr1	.	Intronic_Only	32471862	32524604	.	+	.	gene_id Khdrbs2; gene_name Khdrbs2
chr1	.	Intronic_Only	32524732	32529411	.	+	.	gene_id Khdrbs2; gene_name Khdrbs2
chr1	.	Intronic_Only	32529610	32676015	.	+	.	gene_id Khdrbs2; gene_name Khdrbs2
chr1	.	Intronic_Only	32676098	32700937	.	+	.	gene_id Khdrbs2; gene_name Khdrbs2
chr1	.	Intronic_Only	32700996	32714288	.	+	.	gene_id Khdrbs2; gene_name Khdrbs2
chr1	.	Intronic_Only	33511149	33520897	.	-	.	gene_id Prim2; gene_name Prim2
chr1	.	Intronic_Only	33520966	33537302	.	-	.	gene_id Prim2; gene_name Prim2
chr1	.	Intronic_Only	33537385	33541526	.	-	.	gene_id Prim2; gene_name Prim2
chr1	.	Intronic_Only	33541653	33568860	.	-	.	gene_id Prim2; gene_name Prim2
chr1	.	Intronic_Only	33569046	33570989	.	-	.	gene_id Prim2; gene_name Prim2
chr1	.	Intronic_Only	33571062	33590140	.	-	.	gene_id Prim2; gene_name Prim2
chr1	.	Intronic_Only	33590208	33685239	.	-	.	gene_id Prim2; gene_name Prim2
chr1	.	Intronic_Only	33685377	33687182	.	-	.	gene_id Prim2; gene_name Prim2
chr1	.	Intronic_Only	33687278	33719090	.	-	.	gene_id Prim2; gene_name Prim2
chr1	.	Intronic_Only	33719211	33720621	.	-	.	gene_id Prim2; gene_name Prim2
chr1	.	Intronic_Only	33720701	33723889	.	-	.	gene_id Prim2; gene_name Prim2
chr1	.	Intronic_Only	33723993	33725702	.	-	.	gene_id Prim2; gene_name Prim2
chr1	.	Intronic_Only	33725865	33726468	.	-	.	gene_id Prim2; gene_name Prim2
chr1	.	Intronic_Only	33777018	33777263	.	+	.	gene_id Rab23; gene_name Rab23
chr1	.	Intronic_Only	33777429	33778452	.	+	.	gene_id Rab23; gene_name Rab23
chr1	.	Intronic_Only	33778544	33780630	.	+	.	gene_id Rab23; gene_name Rab23
chr1	.	Intronic_Only	33780850	33781778	.	+	.	gene_id Rab23; gene_name Rab23
chr1	.	Intronic_Only	33781864	33791546	.	+	.	gene_id Rab23; gene_name Rab23
chr1	.	Intronic_Only	33791703	33793644	.	+	.	gene_id Rab23; gene_name Rab23
chr1	.	Intronic_Only	33793727	33795132	.	+	.	gene_id Rab23; gene_name Rab23
chr1	.	Intronic_Only	33795225	33796097	.	+	.	gene_id Rab23; gene_name Rab23
chr1	.	Intronic_Only	33803861	33805061	.	-	.	gene_id Bag2; gene_name Bag2
chr1	.	Intronic_Only	33805171	33814423	.	-	.	gene_id Bag2; gene_name Bag2
chr1	.	Intronic_Only	33819054	33822688	.	-	.	gene_id Zfp451; gene_name Zfp451
chr1	.	Intronic_Only	33822754	33826565	.	-	.	gene_id Zfp451; gene_name Zfp451
chr1	.	Intronic_Only	33826752	33827613	.	-	.	gene_id Zfp451; gene_name Zfp451
chr1	.	Intronic_Only	33827744	33829737	.	-	.	gene_id Zfp451; gene_name Zfp451
chr1	.	Intronic_Only	33829878	33833113	.	-	.	gene_id Zfp451; gene_name Zfp451
chr1	.	Intronic_Only	33834708	33835888	.	-	.	gene_id Zfp451; gene_name Zfp451
chr1	.	Intronic_Only	33836036	33836740	.	-	.	gene_id Zfp451; gene_name Zfp451
chr1	.	Intronic_Only	33836894	33838912	.	-	.	gene_id Zfp451; gene_name Zfp451
chr1	.	Intronic_Only	33839039	33839885	.	-	.	gene_id Zfp451; gene_name Zfp451
chr1	.	Intronic_Only	33840036	33840697	.	-	.	gene_id Zfp451; gene_name Zfp451
chr1	.	Intronic_Only	33840809	33843251	.	-	.	gene_id Zfp451; gene_name Zfp451
chr1	.	Intronic_Only	33843377	33858804	.	-	.	gene_id Zfp451; gene_name Zfp451
chr1	.	Intronic_Only	33860458	33862183	.	-	.	gene_id Zfp451; gene_name Zfp451
chr1	.	Intronic_Only	33862264	33870571	.	-	.	gene_id Zfp451; gene_name Zfp451
chr1	.	Intronic_Only	33870655	33871182	.	-	.	gene_id Zfp451; gene_name Zfp451
chr1	.	Intronic_Only	33910212	33919498	.	-	.	gene_id Bend6; gene_name Bend6
chr1	.	Intronic_Only	33919618	33920586	.	-	.	gene_id Bend6; gene_name Bend6
chr1	.	Intronic_Only	33920779	33921367	.	-	.	gene_id Bend6; gene_name Bend6
chr1	.	Intronic_Only	33921588	33935104	.	-	.	gene_id Bend6; gene_name Bend6
chr1	.	Intronic_Only	33935282	33940285	.	-	.	gene_id Bend6; gene_name Bend6
chr1	.	Intronic_Only	33940493	33964410	.	-	.	gene_id Bend6; gene_name Bend6
chr1	.	Intronic_Only	33965297	33965843	.	+	.	gene_id Dst; gene_name Dst
chr1	.	Intronic_Only	33965878	34025547	.	+	.	gene_id Dst; gene_name Dst
chr1	.	Intronic_Only	34025748	34063035	.	+	.	gene_id Dst; gene_name Dst
chr1	.	Intronic_Only	34063243	34068669	.	+	.	gene_id Dst; gene_name Dst
chr1	.	Intronic_Only	34068760	34143086	.	+	.	gene_id Dst; gene_name Dst
chr1	.	Intronic_Only	34143148	34170777	.	+	.	gene_id Dst; gene_name Dst
chr1	.	Intronic_Only	34170867	34172962	.	+	.	gene_id Dst; gene_name Dst
chr1	.	Intronic_Only	34173040	34174276	.	+	.	gene_id Dst; gene_name Dst
chr1	.	Intronic_Only	34174369	34191934	.	+	.	gene_id Dst; gene_name Dst
chr1	.	Intronic_Only	34192101	34209046	.	+	.	gene_id Dst; gene_name Dst
chr1	.	Intronic_Only	34209159	34209257	.	+	.	gene_id Dst; gene_name Dst
chr1	.	Intronic_Only	34209364	34211357	.	+	.	gene_id Dst; gene_name Dst
chr1	.	Intronic_Only	34211477	34213443	.	+	.	gene_id Dst; gene_name Dst
chr1	.	Intronic_Only	34213539	34213625	.	+	.	gene_id Dst; gene_name Dst
chr1	.	Intronic_Only	34213753	34217174	.	+	.	gene_id Dst; gene_name Dst
chr1	.	Intronic_Only	34217341	34217464	.	+	.	gene_id Dst; gene_name Dst
chr1	.	Intronic_Only	34217558	34217848	.	+	.	gene_id Dst; gene_name Dst
chr1	.	Intronic_Only	34218003	34219853	.	+	.	gene_id Dst; gene_name Dst
chr1	.	Intronic_Only	34220316	34220470	.	+	.	gene_id Dst; gene_name Dst
chr1	.	Intronic_Only	34220599	34220741	.	+	.	gene_id Dst; gene_name Dst
chr1	.	Intronic_Only	34220819	34220920	.	+	.	gene_id Dst; gene_name Dst
chr1	.	Intronic_Only	34221082	34221171	.	+	.	gene_id Dst; gene_name Dst
chr1	.	Intronic_Only	34221276	34221902	.	+	.	gene_id Dst; gene_name Dst
chr1	.	Intronic_Only	34221998	34223024	.	+	.	gene_id Dst; gene_name Dst
chr1	.	Intronic_Only	34223150	34223786	.	+	.	gene_id Dst; gene_name Dst
chr1	.	Intronic_Only	34223936	34224120	.	+	.	gene_id Dst; gene_name Dst
chr1	.	Intronic_Only	34224275	34224455	.	+	.	gene_id Dst; gene_name Dst
chr1	.	Intronic_Only	34224582	34224667	.	+	.	gene_id Dst; gene_name Dst
chr1	.	Intronic_Only	34224851	34226008	.	+	.	gene_id Dst; gene_name Dst
chr1	.	Intronic_Only	34226166	34226594	.	+	.	gene_id Dst; gene_name Dst
chr1	.	Intronic_Only	34226773	34227204	.	+	.	gene_id Dst; gene_name Dst
chr1	.	Intronic_Only	34227343	34227960	.	+	.	gene_id Dst; gene_name Dst
chr1	.	Intronic_Only	34228154	34229027	.	+	.	gene_id Dst; gene_name Dst
chr1	.	Intronic_Only	34229190	34229846	.	+	.	gene_id Dst; gene_name Dst
chr1	.	Intronic_Only	34229930	34230959	.	+	.	gene_id Dst; gene_name Dst
chr1	.	Intronic_Only	34231067	34231541	.	+	.	gene_id Dst; gene_name Dst
chr1	.	Intronic_Only	34231640	34234640	.	+	.	gene_id Dst; gene_name Dst
chr1	.	Intronic_Only	34237343	34237979	.	+	.	gene_id Dst; gene_name Dst
chr1	.	Intronic_Only	34240748	34240860	.	+	.	gene_id Dst; gene_name Dst
chr1	.	Intronic_Only	34240989	34242806	.	+	.	gene_id Dst; gene_name Dst
chr1	.	Intronic_Only	34242895	34243663	.	+	.	gene_id Dst; gene_name Dst
chr1	.	Intronic_Only	34243796	34244816	.	+	.	gene_id Dst; gene_name Dst
chr1	.	Intronic_Only	34250108	34250236	.	+	.	gene_id Dst; gene_name Dst
chr1	.	Intronic_Only	34250386	34250849	.	+	.	gene_id Dst; gene_name Dst
chr1	.	Intronic_Only	34251065	34251359	.	+	.	gene_id Dst; gene_name Dst
chr1	.	Intronic_Only	34251509	34252672	.	+	.	gene_id Dst; gene_name Dst
chr1	.	Intronic_Only	34252906	34254045	.	+	.	gene_id Dst; gene_name Dst
chr1	.	Intronic_Only	34254198	34255362	.	+	.	gene_id Dst; gene_name Dst
chr1	.	Intronic_Only	34255596	34256136	.	+	.	gene_id Dst; gene_name Dst
chr1	.	Intronic_Only	34256403	34257714	.	+	.	gene_id Dst; gene_name Dst
chr1	.	Intronic_Only	34258260	34259289	.	+	.	gene_id Dst; gene_name Dst
chr1	.	Intronic_Only	34259466	34265398	.	+	.	gene_id Dst; gene_name Dst
chr1	.	Intronic_Only	34265522	34267998	.	+	.	gene_id Dst; gene_name Dst
chr1	.	Intronic_Only	34268207	34269066	.	+	.	gene_id Dst; gene_name Dst
chr1	.	Intronic_Only	34269384	34269746	.	+	.	gene_id Dst; gene_name Dst
chr1	.	Intronic_Only	34269913	34271378	.	+	.	gene_id Dst; gene_name Dst
chr1	.	Intronic_Only	34271535	34272330	.	+	.	gene_id Dst; gene_name Dst
chr1	.	Intronic_Only	34272457	34274654	.	+	.	gene_id Dst; gene_name Dst
chr1	.	Intronic_Only	34274717	34275179	.	+	.	gene_id Dst; gene_name Dst
chr1	.	Intronic_Only	34275421	34276240	.	+	.	gene_id Dst; gene_name Dst
chr1	.	Intronic_Only	34276370	34280648	.	+	.	gene_id Dst; gene_name Dst
chr1	.	Intronic_Only	34280848	34282353	.	+	.	gene_id Dst; gene_name Dst
chr1	.	Intronic_Only	34282849	34284619	.	+	.	gene_id Dst; gene_name Dst
chr1	.	Intronic_Only	34286091	34299463	.	+	.	gene_id Dst; gene_name Dst
chr1	.	Intronic_Only	34299625	34301188	.	+	.	gene_id Dst; gene_name Dst
chr1	.	Intronic_Only	34301359	34304493	.	+	.	gene_id Dst; gene_name Dst
chr1	.	Intronic_Only	34304660	34306323	.	+	.	gene_id Dst; gene_name Dst
chr1	.	Intronic_Only	34306483	34306648	.	+	.	gene_id Dst; gene_name Dst
chr1	.	Intronic_Only	34306975	34307454	.	+	.	gene_id Dst; gene_name Dst
chr1	.	Intronic_Only	34307539	34308540	.	+	.	gene_id Dst; gene_name Dst
chr1	.	Intronic_Only	34308782	34309655	.	+	.	gene_id Dst; gene_name Dst
chr1	.	Intronic_Only	34309862	34313076	.	+	.	gene_id Dst; gene_name Dst
chr1	.	Intronic_Only	34313196	34313386	.	+	.	gene_id Dst; gene_name Dst
chr1	.	Intronic_Only	34313494	34314566	.	+	.	gene_id Dst; gene_name Dst
chr1	.	Intronic_Only	34314785	34317008	.	+	.	gene_id Dst; gene_name Dst
chr1	.	Intronic_Only	34317212	34318864	.	+	.	gene_id Dst; gene_name Dst
chr1	.	Intronic_Only	34319096	34320108	.	+	.	gene_id Dst; gene_name Dst
chr1	.	Intronic_Only	34320335	34321369	.	+	.	gene_id Dst; gene_name Dst
chr1	.	Intronic_Only	34321492	34321594	.	+	.	gene_id Dst; gene_name Dst
chr1	.	Intronic_Only	34321696	34323701	.	+	.	gene_id Dst; gene_name Dst
chr1	.	Intronic_Only	34323803	34325073	.	+	.	gene_id Dst; gene_name Dst
chr1	.	Intronic_Only	34325247	34325579	.	+	.	gene_id Dst; gene_name Dst
chr1	.	Intronic_Only	34325735	34327672	.	+	.	gene_id Dst; gene_name Dst
chr1	.	Intronic_Only	34327870	34328199	.	+	.	gene_id Dst; gene_name Dst
chr1	.	Intronic_Only	34328328	34331012	.	+	.	gene_id Dst; gene_name Dst
chr1	.	Intronic_Only	34331183	34332049	.	+	.	gene_id Dst; gene_name Dst
chr1	.	Intronic_Only	34332205	34332517	.	+	.	gene_id Dst; gene_name Dst
chr1	.	Intronic_Only	34332724	34334864	.	+	.	gene_id Dst; gene_name Dst
chr1	.	Intronic_Only	34334984	34339267	.	+	.	gene_id Dst; gene_name Dst
chr1	.	Intronic_Only	34339437	34341103	.	+	.	gene_id Dst; gene_name Dst
chr1	.	Intronic_Only	34341263	34344031	.	+	.	gene_id Dst; gene_name Dst
chr1	.	Intronic_Only	34344226	34344735	.	+	.	gene_id Dst; gene_name Dst
chr1	.	Intronic_Only	34344864	34346368	.	+	.	gene_id Dst; gene_name Dst
chr1	.	Intronic_Only	34346512	34347203	.	+	.	gene_id Dst; gene_name Dst
chr1	.	Intronic_Only	34347392	34348631	.	+	.	gene_id Dst; gene_name Dst
chr1	.	Intronic_Only	34348761	34350164	.	+	.	gene_id Dst; gene_name Dst
chr1	.	Intronic_Only	34350328	34351228	.	+	.	gene_id Dst; gene_name Dst
chr1	.	Intronic_Only	34351391	34351998	.	+	.	gene_id Dst; gene_name Dst
chr1	.	Intronic_Only	34352153	34352306	.	+	.	gene_id Dst; gene_name Dst
chr1	.	Intronic_Only	34352381	34353586	.	+	.	gene_id Dst; gene_name Dst
chr1	.	Intronic_Only	34353604	34356565	.	+	.	gene_id Dst; gene_name Dst
chr1	.	Intronic_Only	34356683	34358705	.	+	.	gene_id Dst; gene_name Dst
chr1	.	Intronic_Only	34358777	34359674	.	+	.	gene_id Dst; gene_name Dst
chr1	.	Intronic_Only	34359877	34360265	.	+	.	gene_id Dst; gene_name Dst
chr1	.	Intronic_Only	34360376	34363372	.	+	.	gene_id Dst; gene_name Dst
chr1	.	Intronic_Only	34363496	34364174	.	+	.	gene_id Dst; gene_name Dst
chr1	.	Intronic_Only	34494455	34494571	.	-	.	gene_id Ccdc115; gene_name Ccdc115
chr1	.	Intronic_Only	34494703	34495694	.	-	.	gene_id Ccdc115; gene_name Ccdc115
chr1	.	Intronic_Only	34495777	34495887	.	-	.	gene_id Ccdc115; gene_name Ccdc115
chr1	.	Intronic_Only	34495991	34496072	.	-	.	gene_id Ccdc115; gene_name Ccdc115
chr1	.	Intronic_Only	34496772	34496885	.	+	.	gene_id Imp4; gene_name Imp4
chr1	.	Intronic_Only	34496994	34499754	.	+	.	gene_id Imp4; gene_name Imp4
chr1	.	Intronic_Only	34499838	34500222	.	+	.	gene_id Imp4; gene_name Imp4
chr1	.	Intronic_Only	34500332	34500407	.	+	.	gene_id Imp4; gene_name Imp4
chr1	.	Intronic_Only	34500540	34500613	.	+	.	gene_id Imp4; gene_name Imp4
chr1	.	Intronic_Only	34500768	34500841	.	+	.	gene_id Imp4; gene_name Imp4
chr1	.	Intronic_Only	34500936	34501040	.	+	.	gene_id Imp4; gene_name Imp4
chr1	.	Intronic_Only	34501114	34501202	.	+	.	gene_id Imp4; gene_name Imp4
chr1	.	Intronic_Only	34516761	34519546	.	+	.	gene_id Ptpn18; gene_name Ptpn18
chr1	.	Intronic_Only	34519655	34519951	.	+	.	gene_id Ptpn18; gene_name Ptpn18
chr1	.	Intronic_Only	34520028	34520113	.	+	.	gene_id Ptpn18; gene_name Ptpn18
chr1	.	Intronic_Only	34520209	34520310	.	+	.	gene_id Ptpn18; gene_name Ptpn18
chr1	.	Intronic_Only	34520349	34525137	.	+	.	gene_id Ptpn18; gene_name Ptpn18
chr1	.	Intronic_Only	34525206	34526684	.	+	.	gene_id Ptpn18; gene_name Ptpn18
chr1	.	Intronic_Only	34526747	34527044	.	+	.	gene_id Ptpn18; gene_name Ptpn18
chr1	.	Intronic_Only	34527187	34528337	.	+	.	gene_id Ptpn18; gene_name Ptpn18
chr1	.	Intronic_Only	34528404	34528485	.	+	.	gene_id Ptpn18; gene_name Ptpn18
chr1	.	Intronic_Only	34528563	34528656	.	+	.	gene_id Ptpn18; gene_name Ptpn18
chr1	.	Intronic_Only	34528746	34528947	.	+	.	gene_id Ptpn18; gene_name Ptpn18
chr1	.	Intronic_Only	34529036	34529607	.	+	.	gene_id Ptpn18; gene_name Ptpn18
chr1	.	Intronic_Only	34529813	34530179	.	+	.	gene_id Ptpn18; gene_name Ptpn18
chr1	.	Intronic_Only	34530254	34530423	.	+	.	gene_id Ptpn18; gene_name Ptpn18
chr1	.	Intronic_Only	34555473	34556072	.	+	.	gene_id Prss39; gene_name Prss39
chr1	.	Intronic_Only	34556235	34556860	.	+	.	gene_id Prss39; gene_name Prss39
chr1	.	Intronic_Only	34557135	34558871	.	+	.	gene_id Prss39; gene_name Prss39
chr1	.	Intronic_Only	34559041	34559468	.	+	.	gene_id Prss39; gene_name Prss39
chr1	.	Intronic_Only	34592800	34593042	.	+	.	gene_id Cfc1; gene_name Cfc1
chr1	.	Intronic_Only	34593092	34593194	.	+	.	gene_id Cfc1; gene_name Cfc1
chr1	.	Intronic_Only	34593362	34593976	.	+	.	gene_id Cfc1; gene_name Cfc1
chr1	.	Intronic_Only	34594091	34594170	.	+	.	gene_id Cfc1; gene_name Cfc1
chr1	.	Intronic_Only	34594280	34600869	.	+	.	gene_id Cfc1; gene_name Cfc1
chr1	.	Intronic_Only	34609654	34612813	.	-	.	gene_id Prss40; gene_name Prss40
chr1	.	Intronic_Only	34612983	34614697	.	-	.	gene_id Prss40; gene_name Prss40
chr1	.	Intronic_Only	34614972	34616587	.	-	.	gene_id Prss40; gene_name Prss40
chr1	.	Intronic_Only	34616750	34617574	.	-	.	gene_id Prss40; gene_name Prss40
chr1	.	Intronic_Only	34636611	34643507	.	+	.	gene_id Amer3; gene_name Amer3
chr1	.	Intronic_Only	34858846	34861758	.	+	.	gene_id Arhgef4; gene_name Arhgef4
chr1	.	Intronic_Only	34861938	34862800	.	+	.	gene_id Arhgef4; gene_name Arhgef4
chr1	.	Intronic_Only	34862980	34863159	.	+	.	gene_id Arhgef4; gene_name Arhgef4
chr1	.	Intronic_Only	34863339	34863903	.	+	.	gene_id Arhgef4; gene_name Arhgef4
chr1	.	Intronic_Only	34864136	34864486	.	+	.	gene_id Arhgef4; gene_name Arhgef4
chr1	.	Intronic_Only	34864616	34866541	.	+	.	gene_id Arhgef4; gene_name Arhgef4
chr1	.	Intronic_Only	34866673	34867155	.	+	.	gene_id Arhgef4; gene_name Arhgef4
chr1	.	Intronic_Only	34867399	34867930	.	+	.	gene_id Arhgef4; gene_name Arhgef4
chr1	.	Intronic_Only	34868008	34868522	.	+	.	gene_id Arhgef4; gene_name Arhgef4
chr1	.	Intronic_Only	34874249	34874841	.	-	.	gene_id Fam168b; gene_name Fam168b
chr1	.	Intronic_Only	34874971	34876436	.	-	.	gene_id Fam168b; gene_name Fam168b
chr1	.	Intronic_Only	34876635	34876711	.	-	.	gene_id Fam168b; gene_name Fam168b
chr1	.	Intronic_Only	34876854	34880864	.	-	.	gene_id Fam168b; gene_name Fam168b
chr1	.	Intronic_Only	34880900	34885611	.	-	.	gene_id Fam168b; gene_name Fam168b
chr1	.	Intronic_Only	34885692	34893577	.	-	.	gene_id Fam168b; gene_name Fam168b
chr1	.	Intronic_Only	34893658	34899672	.	-	.	gene_id Fam168b; gene_name Fam168b
chr1	.	Intronic_Only	34906908	34918717	.	+	.	gene_id Plekhb2; gene_name Plekhb2
chr1	.	Intronic_Only	34918762	34919850	.	+	.	gene_id Plekhb2; gene_name Plekhb2
chr1	.	Intronic_Only	34920003	34920315	.	+	.	gene_id Plekhb2; gene_name Plekhb2
chr1	.	Intronic_Only	34920418	34921317	.	+	.	gene_id Plekhb2; gene_name Plekhb2
chr1	.	Intronic_Only	34921357	34922985	.	+	.	gene_id Plekhb2; gene_name Plekhb2
chr1	.	Intronic_Only	34923075	34926144	.	+	.	gene_id Plekhb2; gene_name Plekhb2
chr1	.	Intronic_Only	34928402	34933755	.	+	.	gene_id Plekhb2; gene_name Plekhb2
chr1	.	Intronic_Only	36126029	36160357	.	+	.	gene_id Hs6st1; gene_name Hs6st1
chr1	.	Intronic_Only	36201096	36202876	.	-	.	gene_id Uggt1; gene_name Uggt1
chr1	.	Intronic_Only	36203030	36203469	.	-	.	gene_id Uggt1; gene_name Uggt1
chr1	.	Intronic_Only	36203586	36206889	.	-	.	gene_id Uggt1; gene_name Uggt1
chr1	.	Intronic_Only	36207004	36208478	.	-	.	gene_id Uggt1; gene_name Uggt1
chr1	.	Intronic_Only	36208639	36211917	.	-	.	gene_id Uggt1; gene_name Uggt1
chr1	.	Intronic_Only	36212100	36213071	.	-	.	gene_id Uggt1; gene_name Uggt1
chr1	.	Intronic_Only	36213156	36214244	.	-	.	gene_id Uggt1; gene_name Uggt1
chr1	.	Intronic_Only	36214346	36214952	.	-	.	gene_id Uggt1; gene_name Uggt1
chr1	.	Intronic_Only	36215041	36216786	.	-	.	gene_id Uggt1; gene_name Uggt1
chr1	.	Intronic_Only	36216871	36218520	.	-	.	gene_id Uggt1; gene_name Uggt1
chr1	.	Intronic_Only	36218606	36219049	.	-	.	gene_id Uggt1; gene_name Uggt1
chr1	.	Intronic_Only	36219208	36220065	.	-	.	gene_id Uggt1; gene_name Uggt1
chr1	.	Intronic_Only	36220255	36221288	.	-	.	gene_id Uggt1; gene_name Uggt1
chr1	.	Intronic_Only	36221368	36222353	.	-	.	gene_id Uggt1; gene_name Uggt1
chr1	.	Intronic_Only	36222456	36227043	.	-	.	gene_id Uggt1; gene_name Uggt1
chr1	.	Intronic_Only	36227139	36230279	.	-	.	gene_id Uggt1; gene_name Uggt1
chr1	.	Intronic_Only	36230410	36230923	.	-	.	gene_id Uggt1; gene_name Uggt1
chr1	.	Intronic_Only	36231055	36231740	.	-	.	gene_id Uggt1; gene_name Uggt1
chr1	.	Intronic_Only	36231947	36233077	.	-	.	gene_id Uggt1; gene_name Uggt1
chr1	.	Intronic_Only	36233172	36233620	.	-	.	gene_id Uggt1; gene_name Uggt1
chr1	.	Intronic_Only	36233644	36234362	.	-	.	gene_id Uggt1; gene_name Uggt1
chr1	.	Intronic_Only	36234461	36236403	.	-	.	gene_id Uggt1; gene_name Uggt1
chr1	.	Intronic_Only	36236524	36239314	.	-	.	gene_id Uggt1; gene_name Uggt1
chr1	.	Intronic_Only	36239479	36241200	.	-	.	gene_id Uggt1; gene_name Uggt1
chr1	.	Intronic_Only	36241332	36242677	.	-	.	gene_id Uggt1; gene_name Uggt1
chr1	.	Intronic_Only	36242813	36248373	.	-	.	gene_id Uggt1; gene_name Uggt1
chr1	.	Intronic_Only	36248459	36249230	.	-	.	gene_id Uggt1; gene_name Uggt1
chr1	.	Intronic_Only	36249350	36252694	.	-	.	gene_id Uggt1; gene_name Uggt1
chr1	.	Intronic_Only	36252845	36254388	.	-	.	gene_id Uggt1; gene_name Uggt1
chr1	.	Intronic_Only	36254480	36258549	.	-	.	gene_id Uggt1; gene_name Uggt1
chr1	.	Intronic_Only	36258610	36259623	.	-	.	gene_id Uggt1; gene_name Uggt1
chr1	.	Intronic_Only	36259723	36264786	.	-	.	gene_id Uggt1; gene_name Uggt1
chr1	.	Intronic_Only	36264887	36266830	.	-	.	gene_id Uggt1; gene_name Uggt1
chr1	.	Intronic_Only	36266909	36268234	.	-	.	gene_id Uggt1; gene_name Uggt1
chr1	.	Intronic_Only	36268331	36272976	.	-	.	gene_id Uggt1; gene_name Uggt1
chr1	.	Intronic_Only	36273151	36278056	.	-	.	gene_id Uggt1; gene_name Uggt1
chr1	.	Intronic_Only	36278169	36284328	.	-	.	gene_id Uggt1; gene_name Uggt1
chr1	.	Intronic_Only	36284459	36287502	.	-	.	gene_id Uggt1; gene_name Uggt1
chr1	.	Intronic_Only	36287585	36291651	.	-	.	gene_id Uggt1; gene_name Uggt1
chr1	.	Intronic_Only	36291787	36300914	.	-	.	gene_id Uggt1; gene_name Uggt1
chr1	.	Intronic_Only	36323398	36325500	.	-	.	gene_id Neurl3; gene_name Neurl3
chr1	.	Intronic_Only	36325554	36326057	.	-	.	gene_id Neurl3; gene_name Neurl3
chr1	.	Intronic_Only	36326546	36330182	.	-	.	gene_id Neurl3; gene_name Neurl3
chr1	.	Intronic_Only	36364681	36368718	.	+	.	gene_id Arid5a; gene_name Arid5a
chr1	.	Intronic_Only	36368813	36373053	.	+	.	gene_id Arid5a; gene_name Arid5a
chr1	.	Intronic_Only	36373172	36374048	.	+	.	gene_id Arid5a; gene_name Arid5a
chr1	.	Intronic_Only	36374169	36374454	.	+	.	gene_id Arid5a; gene_name Arid5a
chr1	.	Intronic_Only	36374507	36374928	.	+	.	gene_id Arid5a; gene_name Arid5a
chr1	.	Intronic_Only	36375026	36375332	.	+	.	gene_id Arid5a; gene_name Arid5a
chr1	.	Intronic_Only	36375498	36375836	.	+	.	gene_id Arid5a; gene_name Arid5a
chr1	.	Intronic_Only	36394496	36400095	.	-	.	gene_id Kansl3; gene_name Kansl3
chr1	.	Intronic_Only	36400229	36400517	.	-	.	gene_id Kansl3; gene_name Kansl3
chr1	.	Intronic_Only	36400740	36400914	.	-	.	gene_id Kansl3; gene_name Kansl3
chr1	.	Intronic_Only	36401024	36401760	.	-	.	gene_id Kansl3; gene_name Kansl3
chr1	.	Intronic_Only	36401891	36402229	.	-	.	gene_id Kansl3; gene_name Kansl3
chr1	.	Intronic_Only	36402311	36402682	.	-	.	gene_id Kansl3; gene_name Kansl3
chr1	.	Intronic_Only	36402874	36405369	.	-	.	gene_id Kansl3; gene_name Kansl3
chr1	.	Intronic_Only	36405526	36405662	.	-	.	gene_id Kansl3; gene_name Kansl3
chr1	.	Intronic_Only	36405863	36406246	.	-	.	gene_id Kansl3; gene_name Kansl3
chr1	.	Intronic_Only	36406310	36408477	.	-	.	gene_id Kansl3; gene_name Kansl3
chr1	.	Intronic_Only	36408635	36408770	.	-	.	gene_id Kansl3; gene_name Kansl3
chr1	.	Intronic_Only	36408845	36410438	.	-	.	gene_id Kansl3; gene_name Kansl3
chr1	.	Intronic_Only	36410510	36410616	.	-	.	gene_id Kansl3; gene_name Kansl3
chr1	.	Intronic_Only	36410718	36410942	.	-	.	gene_id Kansl3; gene_name Kansl3
chr1	.	Intronic_Only	36411059	36411493	.	-	.	gene_id Kansl3; gene_name Kansl3
chr1	.	Intronic_Only	36411625	36414884	.	-	.	gene_id Kansl3; gene_name Kansl3
chr1	.	Intronic_Only	36415070	36415214	.	-	.	gene_id Kansl3; gene_name Kansl3
chr1	.	Intronic_Only	36415305	36422326	.	-	.	gene_id Kansl3; gene_name Kansl3
chr1	.	Intronic_Only	36422497	36424613	.	-	.	gene_id Kansl3; gene_name Kansl3
chr1	.	Intronic_Only	36424879	36425949	.	-	.	gene_id Kansl3; gene_name Kansl3
chr1	.	Intronic_Only	36429220	36430530	.	+	.	gene_id Fer1l5; gene_name Fer1l5
chr1	.	Intronic_Only	36430583	36431360	.	+	.	gene_id Fer1l5; gene_name Fer1l5
chr1	.	Intronic_Only	36431452	36432016	.	+	.	gene_id Fer1l5; gene_name Fer1l5
chr1	.	Intronic_Only	36432125	36433573	.	+	.	gene_id Fer1l5; gene_name Fer1l5
chr1	.	Intronic_Only	36433628	36434699	.	+	.	gene_id Fer1l5; gene_name Fer1l5
chr1	.	Intronic_Only	36434809	36435231	.	+	.	gene_id Fer1l5; gene_name Fer1l5
chr1	.	Intronic_Only	36435360	36436322	.	+	.	gene_id Fer1l5; gene_name Fer1l5
chr1	.	Intronic_Only	36436385	36437208	.	+	.	gene_id Fer1l5; gene_name Fer1l5
chr1	.	Intronic_Only	36437259	36439629	.	+	.	gene_id Fer1l5; gene_name Fer1l5
chr1	.	Intronic_Only	36439660	36441929	.	+	.	gene_id Fer1l5; gene_name Fer1l5
chr1	.	Intronic_Only	36442045	36442282	.	+	.	gene_id Fer1l5; gene_name Fer1l5
chr1	.	Intronic_Only	36442403	36442935	.	+	.	gene_id Fer1l5; gene_name Fer1l5
chr1	.	Intronic_Only	36442988	36444025	.	+	.	gene_id Fer1l5; gene_name Fer1l5
chr1	.	Intronic_Only	36444094	36445430	.	+	.	gene_id Fer1l5; gene_name Fer1l5
chr1	.	Intronic_Only	36445474	36445561	.	+	.	gene_id Fer1l5; gene_name Fer1l5
chr1	.	Intronic_Only	36445644	36445735	.	+	.	gene_id Fer1l5; gene_name Fer1l5
chr1	.	Intronic_Only	36445830	36447372	.	+	.	gene_id Fer1l5; gene_name Fer1l5
chr1	.	Intronic_Only	36447501	36449147	.	+	.	gene_id Fer1l5; gene_name Fer1l5
chr1	.	Intronic_Only	36449325	36458198	.	+	.	gene_id Fer1l5; gene_name Fer1l5
chr1	.	Intronic_Only	36458323	36459341	.	+	.	gene_id Fer1l5; gene_name Fer1l5
chr1	.	Intronic_Only	36459442	36460061	.	+	.	gene_id Fer1l5; gene_name Fer1l5
chr1	.	Intronic_Only	36460239	36460316	.	+	.	gene_id Fer1l5; gene_name Fer1l5
chr1	.	Intronic_Only	36460472	36461598	.	+	.	gene_id Fer1l5; gene_name Fer1l5
chr1	.	Intronic_Only	36461727	36463353	.	+	.	gene_id Fer1l5; gene_name Fer1l5
chr1	.	Intronic_Only	36463517	36463773	.	+	.	gene_id Fer1l5; gene_name Fer1l5
chr1	.	Intronic_Only	36463888	36464727	.	+	.	gene_id Fer1l5; gene_name Fer1l5
chr1	.	Intronic_Only	36464830	36465339	.	+	.	gene_id Fer1l5; gene_name Fer1l5
chr1	.	Intronic_Only	36465515	36465617	.	+	.	gene_id Fer1l5; gene_name Fer1l5
chr1	.	Intronic_Only	36465788	36465986	.	+	.	gene_id Fer1l5; gene_name Fer1l5
chr1	.	Intronic_Only	36466119	36466224	.	+	.	gene_id Fer1l5; gene_name Fer1l5
chr1	.	Intronic_Only	36466302	36467706	.	+	.	gene_id Fer1l5; gene_name Fer1l5
chr1	.	Intronic_Only	36467888	36468073	.	+	.	gene_id Fer1l5; gene_name Fer1l5
chr1	.	Intronic_Only	36468235	36468406	.	+	.	gene_id Fer1l5; gene_name Fer1l5
chr1	.	Intronic_Only	36468511	36469401	.	+	.	gene_id Fer1l5; gene_name Fer1l5
chr1	.	Intronic_Only	36469548	36469623	.	+	.	gene_id Fer1l5; gene_name Fer1l5
chr1	.	Intronic_Only	36469786	36469934	.	+	.	gene_id Fer1l5; gene_name Fer1l5
chr1	.	Intronic_Only	36469960	36471620	.	+	.	gene_id Fer1l5; gene_name Fer1l5
chr1	.	Intronic_Only	36471671	36471777	.	+	.	gene_id Fer1l5; gene_name Fer1l5
chr1	.	Intronic_Only	36471882	36472435	.	+	.	gene_id Fer1l5; gene_name Fer1l5
chr1	.	Intronic_Only	36472555	36473311	.	+	.	gene_id Fer1l5; gene_name Fer1l5
chr1	.	Intronic_Only	36473473	36473717	.	+	.	gene_id Fer1l5; gene_name Fer1l5
chr1	.	Intronic_Only	36473809	36474209	.	+	.	gene_id Fer1l5; gene_name Fer1l5
chr1	.	Intronic_Only	36474380	36474568	.	+	.	gene_id Fer1l5; gene_name Fer1l5
chr1	.	Intronic_Only	36474717	36474946	.	+	.	gene_id Fer1l5; gene_name Fer1l5
chr1	.	Intronic_Only	36475086	36476524	.	+	.	gene_id Fer1l5; gene_name Fer1l5
chr1	.	Intronic_Only	36476613	36476823	.	+	.	gene_id Fer1l5; gene_name Fer1l5
chr1	.	Intronic_Only	36476919	36477086	.	+	.	gene_id Fer1l5; gene_name Fer1l5
chr1	.	Intronic_Only	36477228	36477441	.	+	.	gene_id Fer1l5; gene_name Fer1l5
chr1	.	Intronic_Only	36477541	36477617	.	+	.	gene_id Fer1l5; gene_name Fer1l5
chr1	.	Intronic_Only	36477808	36477971	.	+	.	gene_id Fer1l5; gene_name Fer1l5
chr1	.	Intronic_Only	36478081	36478325	.	+	.	gene_id Fer1l5; gene_name Fer1l5
chr1	.	Intronic_Only	36478473	36478583	.	+	.	gene_id Fer1l5; gene_name Fer1l5
chr1	.	Intronic_Only	36481348	36481682	.	-	.	gene_id Lman2l; gene_name Lman2l
chr1	.	Intronic_Only	36481802	36484946	.	-	.	gene_id Lman2l; gene_name Lman2l
chr1	.	Intronic_Only	36485061	36485144	.	-	.	gene_id Lman2l; gene_name Lman2l
chr1	.	Intronic_Only	36485306	36495594	.	-	.	gene_id Lman2l; gene_name Lman2l
chr1	.	Intronic_Only	36495677	36496453	.	-	.	gene_id Lman2l; gene_name Lman2l
chr1	.	Intronic_Only	36496571	36500335	.	-	.	gene_id Lman2l; gene_name Lman2l
chr1	.	Intronic_Only	36500454	36501894	.	-	.	gene_id Lman2l; gene_name Lman2l
chr1	.	Intronic_Only	36522454	36525203	.	-	.	itemRgb 255,0,0; gene_id ncRNA_inter_chr1_150
chr1	.	Intronic_Only	36525380	36528306	.	-	.	itemRgb 255,0,0; gene_id ncRNA_inter_chr1_150
chr1	.	Intronic_Only	36529930	36554834	.	+	.	gene_id Cnnm4; gene_name Cnnm4
chr1	.	Intronic_Only	36554978	36555239	.	+	.	gene_id Cnnm4; gene_name Cnnm4
chr1	.	Intronic_Only	36555374	36556255	.	+	.	gene_id Cnnm4; gene_name Cnnm4
chr1	.	Intronic_Only	36556425	36556729	.	+	.	gene_id Cnnm4; gene_name Cnnm4
chr1	.	Intronic_Only	36556826	36562445	.	+	.	gene_id Cnnm4; gene_name Cnnm4
chr1	.	Intronic_Only	36562624	36563253	.	+	.	gene_id Cnnm4; gene_name Cnnm4
chr1	.	Intronic_Only	36569998	36575796	.	+	.	gene_id Cnnm3; gene_name Cnnm3
chr1	.	Intronic_Only	36575940	36576922	.	+	.	gene_id Cnnm3; gene_name Cnnm3
chr1	.	Intronic_Only	36577072	36577363	.	+	.	gene_id Cnnm3; gene_name Cnnm3
chr1	.	Intronic_Only	36577533	36577663	.	+	.	gene_id Cnnm3; gene_name Cnnm3
chr1	.	Intronic_Only	36577760	36578049	.	+	.	gene_id Cnnm3; gene_name Cnnm3
chr1	.	Intronic_Only	36578183	36578545	.	+	.	gene_id Cnnm3; gene_name Cnnm3
chr1	.	Intronic_Only	36578684	36580878	.	+	.	gene_id Cnnm3; gene_name Cnnm3
chr1	.	Intronic_Only	36580977	36582010	.	+	.	gene_id Cnnm3; gene_name Cnnm3
chr1	.	Intronic_Only	36588486	36588567	.	-	.	gene_id Ankrd23; gene_name Ankrd23
chr1	.	Intronic_Only	36588666	36588753	.	-	.	gene_id Ankrd23; gene_name Ankrd23
chr1	.	Intronic_Only	36588852	36588956	.	-	.	gene_id Ankrd23; gene_name Ankrd23
chr1	.	Intronic_Only	36589055	36589146	.	-	.	gene_id Ankrd23; gene_name Ankrd23
chr1	.	Intronic_Only	36589245	36589425	.	-	.	gene_id Ankrd23; gene_name Ankrd23
chr1	.	Intronic_Only	36589551	36590831	.	-	.	gene_id Ankrd23; gene_name Ankrd23
chr1	.	Intronic_Only	36590960	36591135	.	-	.	gene_id Ankrd23; gene_name Ankrd23
chr1	.	Intronic_Only	36591282	36592526	.	-	.	gene_id Ankrd23; gene_name Ankrd23
chr1	.	Intronic_Only	36596379	36598703	.	-	.	gene_id Ankrd39; gene_name Ankrd39
chr1	.	Intronic_Only	36598907	36599606	.	-	.	gene_id Ankrd39; gene_name Ankrd39
chr1	.	Intronic_Only	36599710	36603930	.	-	.	gene_id Ankrd39; gene_name Ankrd39
chr1	.	Intronic_Only	36607213	36607350	.	-	.	gene_id Sema4c; gene_name Sema4c
chr1	.	Intronic_Only	36607421	36607512	.	-	.	gene_id Sema4c; gene_name Sema4c
chr1	.	Intronic_Only	36607673	36608570	.	-	.	gene_id Sema4c; gene_name Sema4c
chr1	.	Intronic_Only	36608683	36608771	.	-	.	gene_id Sema4c; gene_name Sema4c
chr1	.	Intronic_Only	36608994	36609096	.	-	.	gene_id Sema4c; gene_name Sema4c
chr1	.	Intronic_Only	36609241	36609563	.	-	.	gene_id Sema4c; gene_name Sema4c
chr1	.	Intronic_Only	36609739	36609823	.	-	.	gene_id Sema4c; gene_name Sema4c
chr1	.	Intronic_Only	36609975	36610068	.	-	.	gene_id Sema4c; gene_name Sema4c
chr1	.	Intronic_Only	36610185	36610315	.	-	.	gene_id Sema4c; gene_name Sema4c
chr1	.	Intronic_Only	36610412	36610560	.	-	.	gene_id Sema4c; gene_name Sema4c
chr1	.	Intronic_Only	36610659	36610770	.	-	.	gene_id Sema4c; gene_name Sema4c
chr1	.	Intronic_Only	36610833	36611096	.	-	.	gene_id Sema4c; gene_name Sema4c
chr1	.	Intronic_Only	36611245	36612776	.	-	.	gene_id Sema4c; gene_name Sema4c
chr1	.	Intronic_Only	36612925	36613647	.	-	.	gene_id Sema4c; gene_name Sema4c
chr1	.	Intronic_Only	36613930	36614204	.	-	.	gene_id Sema4c; gene_name Sema4c
chr1	.	Intronic_Only	36614402	36614860	.	-	.	gene_id Sema4c; gene_name Sema4c
chr1	.	Intronic_Only	36619865	36621174	.	-	.	gene_id Fam178b; gene_name Fam178b
chr1	.	Intronic_Only	36621327	36621675	.	-	.	gene_id Fam178b; gene_name Fam178b
chr1	.	Intronic_Only	36621753	36635363	.	-	.	gene_id Fam178b; gene_name Fam178b
chr1	.	Intronic_Only	36635489	36642760	.	-	.	gene_id Fam178b; gene_name Fam178b
chr1	.	Intronic_Only	36642848	36650042	.	-	.	gene_id Fam178b; gene_name Fam178b
chr1	.	Intronic_Only	36650177	36656818	.	-	.	gene_id Fam178b; gene_name Fam178b
chr1	.	Intronic_Only	36657065	36657252	.	-	.	gene_id Fam178b; gene_name Fam178b
chr1	.	Intronic_Only	36657429	36657711	.	-	.	gene_id Fam178b; gene_name Fam178b
chr1	.	Intronic_Only	36657796	36665261	.	-	.	gene_id Fam178b; gene_name Fam178b
chr1	.	Intronic_Only	36665376	36689264	.	-	.	gene_id Fam178b; gene_name Fam178b
chr1	.	Intronic_Only	36689349	36692011	.	-	.	gene_id Fam178b; gene_name Fam178b
chr1	.	Intronic_Only	36692117	36701054	.	-	.	gene_id Fam178b; gene_name Fam178b
chr1	.	Intronic_Only	36701207	36716208	.	-	.	gene_id Fam178b; gene_name Fam178b
chr1	.	Intronic_Only	36716270	36717579	.	-	.	gene_id Fam178b; gene_name Fam178b
chr1	.	Intronic_Only	36717894	36739712	.	-	.	gene_id Fam178b; gene_name Fam178b
chr1	.	Intronic_Only	36748534	36749055	.	+	.	gene_id Cox5b; gene_name Cox5b
chr1	.	Intronic_Only	36749129	36749295	.	+	.	gene_id Cox5b; gene_name Cox5b
chr1	.	Intronic_Only	36749395	36750041	.	+	.	gene_id Cox5b; gene_name Cox5b
chr1	.	Intronic_Only	36757023	36757181	.	-	.	gene_id Actr1b; gene_name Actr1b
chr1	.	Intronic_Only	36757222	36757380	.	-	.	gene_id Actr1b; gene_name Actr1b
chr1	.	Intronic_Only	36757442	36757978	.	-	.	gene_id Actr1b; gene_name Actr1b
chr1	.	Intronic_Only	36758153	36758265	.	-	.	gene_id Actr1b; gene_name Actr1b
chr1	.	Intronic_Only	36758358	36758529	.	-	.	gene_id Actr1b; gene_name Actr1b
chr1	.	Intronic_Only	36758746	36758903	.	-	.	gene_id Actr1b; gene_name Actr1b
chr1	.	Intronic_Only	36759028	36759319	.	-	.	gene_id Actr1b; gene_name Actr1b
chr1	.	Intronic_Only	36759445	36763714	.	-	.	gene_id Actr1b; gene_name Actr1b
chr1	.	Intronic_Only	36763790	36765035	.	-	.	gene_id Actr1b; gene_name Actr1b
chr1	.	Intronic_Only	36765100	36766650	.	-	.	gene_id Actr1b; gene_name Actr1b
chr1	.	Intronic_Only	36771542	36775666	.	+	.	gene_id 4933424G06Rik; gene_name 4933424G06Rik
chr1	.	Intronic_Only	36775729	36780209	.	+	.	gene_id 4933424G06Rik; gene_name 4933424G06Rik
chr1	.	Intronic_Only	36780296	36782059	.	+	.	gene_id 4933424G06Rik; gene_name 4933424G06Rik
chr1	.	Intronic_Only	36782143	36790692	.	+	.	gene_id 4933424G06Rik; gene_name 4933424G06Rik
chr1	.	Intronic_Only	36790794	36799122	.	+	.	gene_id 4933424G06Rik; gene_name 4933424G06Rik
chr1	.	Intronic_Only	36799221	36801355	.	+	.	gene_id 4933424G06Rik; gene_name 4933424G06Rik
chr1	.	Intronic_Only	36801506	36803206	.	+	.	gene_id 4933424G06Rik; gene_name 4933424G06Rik
chr1	.	Intronic_Only	36803416	36814634	.	+	.	gene_id 4933424G06Rik; gene_name 4933424G06Rik
chr1	.	Intronic_Only	36818787	36821359	.	+	.	gene_id Zap70; gene_name Zap70
chr1	.	Intronic_Only	36821512	36823778	.	+	.	gene_id Zap70; gene_name Zap70
chr1	.	Intronic_Only	36823966	36827646	.	+	.	gene_id Zap70; gene_name Zap70
chr1	.	Intronic_Only	36828057	36828633	.	+	.	gene_id Zap70; gene_name Zap70
chr1	.	Intronic_Only	36828794	36834997	.	+	.	gene_id Zap70; gene_name Zap70
chr1	.	Intronic_Only	36835136	36835224	.	+	.	gene_id Zap70; gene_name Zap70
chr1	.	Intronic_Only	36835309	36835391	.	+	.	gene_id Zap70; gene_name Zap70
chr1	.	Intronic_Only	36835435	36835595	.	+	.	gene_id Zap70; gene_name Zap70
chr1	.	Intronic_Only	36835647	36835828	.	+	.	gene_id Zap70; gene_name Zap70
chr1	.	Intronic_Only	36836157	36836529	.	+	.	gene_id Zap70; gene_name Zap70
chr1	.	Intronic_Only	36836736	36837681	.	+	.	gene_id Zap70; gene_name Zap70
chr1	.	Intronic_Only	36837874	36837963	.	+	.	gene_id Zap70; gene_name Zap70
chr1	.	Intronic_Only	36838104	36838190	.	+	.	gene_id Zap70; gene_name Zap70
chr1	.	Intronic_Only	36838303	36839305	.	+	.	gene_id Zap70; gene_name Zap70
chr1	.	Intronic_Only	36850050	36850888	.	-	.	gene_id Tmem131; gene_name Tmem131
chr1	.	Intronic_Only	36851043	36851648	.	-	.	gene_id Tmem131; gene_name Tmem131
chr1	.	Intronic_Only	36851746	36851945	.	-	.	gene_id Tmem131; gene_name Tmem131
chr1	.	Intronic_Only	36852042	36852139	.	-	.	gene_id Tmem131; gene_name Tmem131
chr1	.	Intronic_Only	36852261	36853006	.	-	.	gene_id Tmem131; gene_name Tmem131
chr1	.	Intronic_Only	36853169	36855786	.	-	.	gene_id Tmem131; gene_name Tmem131
chr1	.	Intronic_Only	36855936	36856123	.	-	.	gene_id Tmem131; gene_name Tmem131
chr1	.	Intronic_Only	36856248	36858669	.	-	.	gene_id Tmem131; gene_name Tmem131
chr1	.	Intronic_Only	36858797	36861312	.	-	.	gene_id Tmem131; gene_name Tmem131
chr1	.	Intronic_Only	36861491	36864728	.	-	.	gene_id Tmem131; gene_name Tmem131
chr1	.	Intronic_Only	36865321	36865671	.	-	.	gene_id Tmem131; gene_name Tmem131
chr1	.	Intronic_Only	36865830	36867125	.	-	.	gene_id Tmem131; gene_name Tmem131
chr1	.	Intronic_Only	36867311	36868252	.	-	.	gene_id Tmem131; gene_name Tmem131
chr1	.	Intronic_Only	36868439	36869005	.	-	.	gene_id Tmem131; gene_name Tmem131
chr1	.	Intronic_Only	36869148	36869401	.	-	.	gene_id Tmem131; gene_name Tmem131
chr1	.	Intronic_Only	36869553	36872299	.	-	.	gene_id Tmem131; gene_name Tmem131
chr1	.	Intronic_Only	36872366	36872731	.	-	.	gene_id Tmem131; gene_name Tmem131
chr1	.	Intronic_Only	36872841	36872953	.	-	.	gene_id Tmem131; gene_name Tmem131
chr1	.	Intronic_Only	36873092	36875502	.	-	.	gene_id Tmem131; gene_name Tmem131
chr1	.	Intronic_Only	36875620	36875737	.	-	.	gene_id Tmem131; gene_name Tmem131
chr1	.	Intronic_Only	36875813	36875907	.	-	.	gene_id Tmem131; gene_name Tmem131
chr1	.	Intronic_Only	36876060	36879911	.	-	.	gene_id Tmem131; gene_name Tmem131
chr1	.	Intronic_Only	36879998	36881560	.	-	.	gene_id Tmem131; gene_name Tmem131
chr1	.	Intronic_Only	36881665	36882056	.	-	.	gene_id Tmem131; gene_name Tmem131
chr1	.	Intronic_Only	36882191	36882273	.	-	.	gene_id Tmem131; gene_name Tmem131
chr1	.	Intronic_Only	36882384	36883855	.	-	.	gene_id Tmem131; gene_name Tmem131
chr1	.	Intronic_Only	36884026	36884106	.	-	.	gene_id Tmem131; gene_name Tmem131
chr1	.	Intronic_Only	36884260	36884909	.	-	.	gene_id Tmem131; gene_name Tmem131
chr1	.	Intronic_Only	36885018	36886410	.	-	.	gene_id Tmem131; gene_name Tmem131
chr1	.	Intronic_Only	36886519	36890340	.	-	.	gene_id Tmem131; gene_name Tmem131
chr1	.	Intronic_Only	36890402	36891460	.	-	.	gene_id Tmem131; gene_name Tmem131
chr1	.	Intronic_Only	36891517	36891606	.	-	.	gene_id Tmem131; gene_name Tmem131
chr1	.	Intronic_Only	36891757	36894803	.	-	.	gene_id Tmem131; gene_name Tmem131
chr1	.	Intronic_Only	36894884	36897233	.	-	.	gene_id Tmem131; gene_name Tmem131
chr1	.	Intronic_Only	36897356	36898438	.	-	.	gene_id Tmem131; gene_name Tmem131
chr1	.	Intronic_Only	36898555	36911688	.	-	.	gene_id Tmem131; gene_name Tmem131
chr1	.	Intronic_Only	36911812	36929356	.	-	.	gene_id Tmem131; gene_name Tmem131
chr1	.	Intronic_Only	36929425	36938178	.	-	.	gene_id Tmem131; gene_name Tmem131
chr1	.	Intronic_Only	36938219	36946108	.	-	.	gene_id Tmem131; gene_name Tmem131
chr1	.	Intronic_Only	36946170	36996009	.	-	.	gene_id Tmem131; gene_name Tmem131
chr1	.	Intronic_Only	37275286	37276049	.	+	.	gene_id Cnga3; gene_name Cnga3
chr1	.	Intronic_Only	37276383	37289053	.	+	.	gene_id Cnga3; gene_name Cnga3
chr1	.	Intronic_Only	37289190	37298671	.	+	.	gene_id Cnga3; gene_name Cnga3
chr1	.	Intronic_Only	37298785	37301677	.	+	.	gene_id Cnga3; gene_name Cnga3
chr1	.	Intronic_Only	37301857	37310801	.	+	.	gene_id Cnga3; gene_name Cnga3
chr1	.	Intronic_Only	37310909	37314837	.	+	.	gene_id Cnga3; gene_name Cnga3
chr1	.	Intronic_Only	37314944	37317541	.	+	.	gene_id Cnga3; gene_name Cnga3
chr1	.	Intronic_Only	37356963	37414187	.	+	.	gene_id Inpp4a; gene_name Inpp4a
chr1	.	Intronic_Only	37414249	37414659	.	+	.	gene_id Inpp4a; gene_name Inpp4a
chr1	.	Intronic_Only	37414869	37415352	.	+	.	gene_id Inpp4a; gene_name Inpp4a
chr1	.	Intronic_Only	37415397	37420954	.	+	.	gene_id Inpp4a; gene_name Inpp4a
chr1	.	Intronic_Only	37421073	37423007	.	+	.	gene_id Inpp4a; gene_name Inpp4a
chr1	.	Intronic_Only	37423124	37423383	.	+	.	gene_id Inpp4a; gene_name Inpp4a
chr1	.	Intronic_Only	37423463	37423714	.	+	.	gene_id Inpp4a; gene_name Inpp4a
chr1	.	Intronic_Only	37423826	37424601	.	+	.	gene_id Inpp4a; gene_name Inpp4a
chr1	.	Intronic_Only	37424692	37425121	.	+	.	gene_id Inpp4a; gene_name Inpp4a
chr1	.	Intronic_Only	37425269	37426061	.	+	.	gene_id Inpp4a; gene_name Inpp4a
chr1	.	Intronic_Only	37426333	37428546	.	+	.	gene_id Inpp4a; gene_name Inpp4a
chr1	.	Intronic_Only	37428651	37429155	.	+	.	gene_id Inpp4a; gene_name Inpp4a
chr1	.	Intronic_Only	37429264	37431116	.	+	.	gene_id Inpp4a; gene_name Inpp4a
chr1	.	Intronic_Only	37431134	37434422	.	+	.	gene_id Inpp4a; gene_name Inpp4a
chr1	.	Intronic_Only	37434606	37435685	.	+	.	gene_id Inpp4a; gene_name Inpp4a
chr1	.	Intronic_Only	37435904	37436766	.	+	.	gene_id Inpp4a; gene_name Inpp4a
chr1	.	Intronic_Only	37437022	37440183	.	+	.	gene_id Inpp4a; gene_name Inpp4a
chr1	.	Intronic_Only	37440216	37444542	.	+	.	gene_id Inpp4a; gene_name Inpp4a
chr1	.	Intronic_Only	37444715	37445631	.	+	.	gene_id Inpp4a; gene_name Inpp4a
chr1	.	Intronic_Only	37445755	37446494	.	+	.	gene_id Inpp4a; gene_name Inpp4a
chr1	.	Intronic_Only	37446621	37446893	.	+	.	gene_id Inpp4a; gene_name Inpp4a
chr1	.	Intronic_Only	37447034	37449787	.	+	.	gene_id Inpp4a; gene_name Inpp4a
chr1	.	Intronic_Only	37449885	37452914	.	+	.	gene_id Inpp4a; gene_name Inpp4a
chr1	.	Intronic_Only	37453027	37455610	.	+	.	gene_id Inpp4a; gene_name Inpp4a
chr1	.	Intronic_Only	37455765	37460293	.	+	.	gene_id Inpp4a; gene_name Inpp4a
chr1	.	Intronic_Only	37461287	37464971	.	+	.	gene_id Inpp4a; gene_name Inpp4a
chr1	.	Intronic_Only	37477472	37485186	.	-	.	gene_id Coa5; gene_name Coa5
chr1	.	Intronic_Only	37485270	37486713	.	-	.	gene_id Coa5; gene_name Coa5
chr1	.	Intronic_Only	37487338	37488137	.	+	.	gene_id Unc50; gene_name Unc50
chr1	.	Intronic_Only	37488421	37489395	.	+	.	gene_id Unc50; gene_name Unc50
chr1	.	Intronic_Only	37489516	37494006	.	+	.	gene_id Unc50; gene_name Unc50
chr1	.	Intronic_Only	37494146	37494221	.	+	.	gene_id Unc50; gene_name Unc50
chr1	.	Intronic_Only	37494323	37495526	.	+	.	gene_id Unc50; gene_name Unc50
chr1	.	Intronic_Only	37501530	37501651	.	-	.	gene_id Mgat4a; gene_name Mgat4a
chr1	.	Intronic_Only	37501764	37505940	.	-	.	gene_id Mgat4a; gene_name Mgat4a
chr1	.	Intronic_Only	37506007	37507173	.	-	.	gene_id Mgat4a; gene_name Mgat4a
chr1	.	Intronic_Only	37507252	37509075	.	-	.	gene_id Mgat4a; gene_name Mgat4a
chr1	.	Intronic_Only	37509269	37509366	.	-	.	gene_id Mgat4a; gene_name Mgat4a
chr1	.	Intronic_Only	37509474	37511588	.	-	.	gene_id Mgat4a; gene_name Mgat4a
chr1	.	Intronic_Only	37511719	37513434	.	-	.	gene_id Mgat4a; gene_name Mgat4a
chr1	.	Intronic_Only	37513549	37519736	.	-	.	gene_id Mgat4a; gene_name Mgat4a
chr1	.	Intronic_Only	37519812	37521265	.	-	.	gene_id Mgat4a; gene_name Mgat4a
chr1	.	Intronic_Only	37521379	37523381	.	-	.	gene_id Mgat4a; gene_name Mgat4a
chr1	.	Intronic_Only	37523428	37547104	.	-	.	gene_id Mgat4a; gene_name Mgat4a
chr1	.	Intronic_Only	37547238	37552717	.	-	.	gene_id Mgat4a; gene_name Mgat4a
chr1	.	Intronic_Only	37552858	37555417	.	-	.	gene_id Mgat4a; gene_name Mgat4a
chr1	.	Intronic_Only	37555585	37592883	.	-	.	gene_id Mgat4a; gene_name Mgat4a
chr1	.	Intronic_Only	37593249	37597809	.	-	.	gene_id Mgat4a; gene_name Mgat4a
chr1	.	Intronic_Only	37669241	37670181	.	-	.	gene_id 2010300C02Rik; gene_name 2010300C02Rik
chr1	.	Intronic_Only	37670326	37671325	.	-	.	gene_id 2010300C02Rik; gene_name 2010300C02Rik
chr1	.	Intronic_Only	37671513	37680605	.	-	.	gene_id 2010300C02Rik; gene_name 2010300C02Rik
chr1	.	Intronic_Only	37682913	37685061	.	-	.	gene_id 2010300C02Rik; gene_name 2010300C02Rik
chr1	.	Intronic_Only	37685271	37688165	.	-	.	gene_id 2010300C02Rik; gene_name 2010300C02Rik
chr1	.	Intronic_Only	37688327	37688660	.	-	.	gene_id 2010300C02Rik; gene_name 2010300C02Rik
chr1	.	Intronic_Only	37688796	37694705	.	-	.	gene_id 2010300C02Rik; gene_name 2010300C02Rik
chr1	.	Intronic_Only	37694874	37701405	.	-	.	gene_id 2010300C02Rik; gene_name 2010300C02Rik
chr1	.	Intronic_Only	37701485	37776414	.	-	.	gene_id 2010300C02Rik; gene_name 2010300C02Rik
chr1	.	Intronic_Only	37812366	37817668	.	-	.	gene_id Tsga10; gene_name Tsga10
chr1	.	Intronic_Only	37817940	37818274	.	-	.	gene_id Tsga10; gene_name Tsga10
chr1	.	Intronic_Only	37818379	37820151	.	-	.	gene_id Tsga10; gene_name Tsga10
chr1	.	Intronic_Only	37820354	37840661	.	-	.	gene_id Tsga10; gene_name Tsga10
chr1	.	Intronic_Only	37840871	37858307	.	-	.	gene_id Tsga10; gene_name Tsga10
chr1	.	Intronic_Only	37858750	37861473	.	-	.	gene_id Tsga10; gene_name Tsga10
chr1	.	Intronic_Only	37861584	37863781	.	-	.	gene_id Tsga10; gene_name Tsga10
chr1	.	Intronic_Only	37863950	37867816	.	-	.	gene_id Tsga10; gene_name Tsga10
chr1	.	Intronic_Only	37867872	37872376	.	-	.	gene_id Tsga10; gene_name Tsga10
chr1	.	Intronic_Only	37872531	37876369	.	-	.	gene_id Tsga10; gene_name Tsga10
chr1	.	Intronic_Only	37876485	37891030	.	-	.	gene_id Tsga10; gene_name Tsga10
chr1	.	Intronic_Only	37891182	37892102	.	-	.	gene_id Tsga10; gene_name Tsga10
chr1	.	Intronic_Only	37892180	37892266	.	-	.	gene_id Tsga10; gene_name Tsga10
chr1	.	Intronic_Only	37892437	37897343	.	-	.	gene_id Tsga10; gene_name Tsga10
chr1	.	Intronic_Only	37897502	37898029	.	-	.	gene_id Tsga10; gene_name Tsga10
chr1	.	Intronic_Only	37898197	37899299	.	-	.	gene_id Tsga10; gene_name Tsga10
chr1	.	Intronic_Only	37899365	37906075	.	-	.	gene_id Tsga10; gene_name Tsga10
chr1	.	Intronic_Only	37906291	37912089	.	-	.	gene_id Tsga10; gene_name Tsga10
chr1	.	Intronic_Only	37912218	37921867	.	-	.	gene_id Tsga10; gene_name Tsga10
chr1	.	Intronic_Only	37921927	37921950	.	-	.	gene_id Tsga10; gene_name Tsga10
chr1	.	Intronic_Only	37929170	37931708	.	+	.	gene_id Lipt1; gene_name Lipt1
chr1	.	Intronic_Only	37936208	37936404	.	-	.	gene_id Mitd1; gene_name Mitd1
chr1	.	Intronic_Only	37936465	37937777	.	-	.	gene_id Mitd1; gene_name Mitd1
chr1	.	Intronic_Only	37937893	37938543	.	-	.	gene_id Mitd1; gene_name Mitd1
chr1	.	Intronic_Only	37938630	37939406	.	-	.	gene_id Mitd1; gene_name Mitd1
chr1	.	Intronic_Only	37939543	37942059	.	-	.	gene_id Mitd1; gene_name Mitd1
chr1	.	Intronic_Only	37942161	37947004	.	-	.	gene_id Mitd1; gene_name Mitd1
chr1	.	Intronic_Only	37947429	37949787	.	+	.	gene_id Mrpl30; gene_name Mrpl30
chr1	.	Intronic_Only	37949868	37950783	.	+	.	gene_id Mrpl30; gene_name Mrpl30
chr1	.	Intronic_Only	37950860	37952174	.	+	.	gene_id Mrpl30; gene_name Mrpl30
chr1	.	Intronic_Only	37952255	37954532	.	+	.	gene_id Mrpl30; gene_name Mrpl30
chr1	.	Intronic_Only	37954679	37954905	.	+	.	gene_id Mrpl30; gene_name Mrpl30
chr1	.	Intronic_Only	37964520	37965713	.	-	.	gene_id Lyg2; gene_name Lyg2
chr1	.	Intronic_Only	37965852	37966740	.	-	.	gene_id Lyg2; gene_name Lyg2
chr1	.	Intronic_Only	37966937	37967903	.	-	.	gene_id Lyg2; gene_name Lyg2
chr1	.	Intronic_Only	37968047	37972564	.	-	.	gene_id Lyg2; gene_name Lyg2
chr1	.	Intronic_Only	37972637	37973080	.	-	.	gene_id Lyg2; gene_name Lyg2
chr1	.	Intronic_Only	38003848	38004021	.	-	.	gene_id Lyg1; gene_name Lyg1
chr1	.	Intronic_Only	38004154	38006640	.	-	.	gene_id Lyg1; gene_name Lyg1
chr1	.	Intronic_Only	38006834	38007501	.	-	.	gene_id Lyg1; gene_name Lyg1
chr1	.	Intronic_Only	38007606	38009584	.	-	.	gene_id Lyg1; gene_name Lyg1
chr1	.	Intronic_Only	38009659	38014579	.	-	.	gene_id Lyg1; gene_name Lyg1
chr1	.	Intronic_Only	38044624	38047047	.	-	.	gene_id Txndc9; gene_name Txndc9
chr1	.	Intronic_Only	38047302	38050836	.	-	.	gene_id Txndc9; gene_name Txndc9
chr1	.	Intronic_Only	38050955	38052477	.	-	.	gene_id Txndc9; gene_name Txndc9
chr1	.	Intronic_Only	38052686	38053953	.	-	.	gene_id Txndc9; gene_name Txndc9
chr1	.	Intronic_Only	38055169	38074650	.	+	.	gene_id Eif5b; gene_name Eif5b
chr1	.	Intronic_Only	38074776	38074869	.	+	.	gene_id Eif5b; gene_name Eif5b
chr1	.	Intronic_Only	38074954	38075709	.	+	.	gene_id Eif5b; gene_name Eif5b
chr1	.	Intronic_Only	38076379	38078438	.	+	.	gene_id Eif5b; gene_name Eif5b
chr1	.	Intronic_Only	38078656	38079008	.	+	.	gene_id Eif5b; gene_name Eif5b
chr1	.	Intronic_Only	38079159	38089121	.	+	.	gene_id Eif5b; gene_name Eif5b
chr1	.	Intronic_Only	38089220	38089912	.	+	.	gene_id Eif5b; gene_name Eif5b
chr1	.	Intronic_Only	38090002	38090873	.	+	.	gene_id Eif5b; gene_name Eif5b
chr1	.	Intronic_Only	38090948	38092837	.	+	.	gene_id Eif5b; gene_name Eif5b
chr1	.	Intronic_Only	38093118	38094047	.	+	.	gene_id Eif5b; gene_name Eif5b
chr1	.	Intronic_Only	38094155	38094391	.	+	.	gene_id Eif5b; gene_name Eif5b
chr1	.	Intronic_Only	38094502	38097517	.	+	.	gene_id Eif5b; gene_name Eif5b
chr1	.	Intronic_Only	38097585	38098541	.	+	.	gene_id Eif5b; gene_name Eif5b
chr1	.	Intronic_Only	38098683	38101548	.	+	.	gene_id Eif5b; gene_name Eif5b
chr1	.	Intronic_Only	38101680	38102168	.	+	.	gene_id Eif5b; gene_name Eif5b
chr1	.	Intronic_Only	38102351	38102492	.	+	.	gene_id Eif5b; gene_name Eif5b
chr1	.	Intronic_Only	38102654	38103456	.	+	.	gene_id Eif5b; gene_name Eif5b
chr1	.	Intronic_Only	38103588	38105637	.	+	.	gene_id Eif5b; gene_name Eif5b
chr1	.	Intronic_Only	38105769	38105861	.	+	.	gene_id Eif5b; gene_name Eif5b
chr1	.	Intronic_Only	38105938	38106020	.	+	.	gene_id Eif5b; gene_name Eif5b
chr1	.	Intronic_Only	38106185	38107031	.	+	.	gene_id Eif5b; gene_name Eif5b
chr1	.	Intronic_Only	38107170	38107967	.	+	.	gene_id Eif5b; gene_name Eif5b
chr1	.	Intronic_Only	38108129	38108450	.	+	.	gene_id Eif5b; gene_name Eif5b
chr1	.	Intronic_Only	38110043	38110460	.	-	.	gene_id Rev1; gene_name Rev1
chr1	.	Intronic_Only	38110563	38110684	.	-	.	gene_id Rev1; gene_name Rev1
chr1	.	Intronic_Only	38110841	38110928	.	-	.	gene_id Rev1; gene_name Rev1
chr1	.	Intronic_Only	38111140	38111589	.	-	.	gene_id Rev1; gene_name Rev1
chr1	.	Intronic_Only	38111710	38112135	.	-	.	gene_id Rev1; gene_name Rev1
chr1	.	Intronic_Only	38112369	38113108	.	-	.	gene_id Rev1; gene_name Rev1
chr1	.	Intronic_Only	38113311	38113561	.	-	.	gene_id Rev1; gene_name Rev1
chr1	.	Intronic_Only	38113727	38114518	.	-	.	gene_id Rev1; gene_name Rev1
chr1	.	Intronic_Only	38114621	38115966	.	-	.	gene_id Rev1; gene_name Rev1
chr1	.	Intronic_Only	38116139	38119959	.	-	.	gene_id Rev1; gene_name Rev1
chr1	.	Intronic_Only	38120180	38124344	.	-	.	gene_id Rev1; gene_name Rev1
chr1	.	Intronic_Only	38124464	38128187	.	-	.	gene_id Rev1; gene_name Rev1
chr1	.	Intronic_Only	38128342	38131159	.	-	.	gene_id Rev1; gene_name Rev1
chr1	.	Intronic_Only	38131288	38136134	.	-	.	gene_id Rev1; gene_name Rev1
chr1	.	Intronic_Only	38136243	38140548	.	-	.	gene_id Rev1; gene_name Rev1
chr1	.	Intronic_Only	38140665	38142389	.	-	.	gene_id Rev1; gene_name Rev1
chr1	.	Intronic_Only	38142497	38144815	.	-	.	gene_id Rev1; gene_name Rev1
chr1	.	Intronic_Only	38145519	38148907	.	-	.	gene_id Rev1; gene_name Rev1
chr1	.	Intronic_Only	38149060	38155697	.	-	.	gene_id Rev1; gene_name Rev1
chr1	.	Intronic_Only	38155866	38164412	.	-	.	gene_id Rev1; gene_name Rev1
chr1	.	Intronic_Only	38164539	38165248	.	-	.	gene_id Rev1; gene_name Rev1
chr1	.	Intronic_Only	38165312	38186306	.	-	.	gene_id Rev1; gene_name Rev1
chr1	.	Intronic_Only	38236415	38238104	.	-	.	gene_id Aff3; gene_name Aff3
chr1	.	Intronic_Only	38238328	38238459	.	-	.	gene_id Aff3; gene_name Aff3
chr1	.	Intronic_Only	38238509	38242169	.	-	.	gene_id Aff3; gene_name Aff3
chr1	.	Intronic_Only	38242263	38243780	.	-	.	gene_id Aff3; gene_name Aff3
chr1	.	Intronic_Only	38243852	38248015	.	-	.	gene_id Aff3; gene_name Aff3
chr1	.	Intronic_Only	38248152	38250410	.	-	.	gene_id Aff3; gene_name Aff3
chr1	.	Intronic_Only	38250474	38260655	.	-	.	gene_id Aff3; gene_name Aff3
chr1	.	Intronic_Only	38260783	38261734	.	-	.	gene_id Aff3; gene_name Aff3
chr1	.	Intronic_Only	38261936	38264750	.	-	.	gene_id Aff3; gene_name Aff3
chr1	.	Intronic_Only	38264875	38266397	.	-	.	gene_id Aff3; gene_name Aff3
chr1	.	Intronic_Only	38267492	38275107	.	-	.	gene_id Aff3; gene_name Aff3
chr1	.	Intronic_Only	38275300	38309485	.	-	.	gene_id Aff3; gene_name Aff3
chr1	.	Intronic_Only	38309526	38326554	.	-	.	gene_id Aff3; gene_name Aff3
chr1	.	Intronic_Only	38326606	38376956	.	-	.	gene_id Aff3; gene_name Aff3
chr1	.	Intronic_Only	38377008	38386716	.	-	.	gene_id Aff3; gene_name Aff3
chr1	.	Intronic_Only	38386753	38398565	.	-	.	gene_id Aff3; gene_name Aff3
chr1	.	Intronic_Only	38398646	38463340	.	-	.	gene_id Aff3; gene_name Aff3
chr1	.	Intronic_Only	38463388	38591750	.	-	.	gene_id Aff3; gene_name Aff3
chr1	.	Intronic_Only	38592136	38592255	.	-	.	gene_id Aff3; gene_name Aff3
chr1	.	Intronic_Only	38592568	38593670	.	-	.	gene_id Aff3; gene_name Aff3
chr1	.	Intronic_Only	38593791	38683933	.	-	.	gene_id Aff3; gene_name Aff3
chr1	.	Intronic_Only	38855068	38857495	.	-	.	gene_id Lonrf2; gene_name Lonrf2
chr1	.	Intronic_Only	38857645	38861083	.	-	.	gene_id Lonrf2; gene_name Lonrf2
chr1	.	Intronic_Only	38861246	38863885	.	-	.	gene_id Lonrf2; gene_name Lonrf2
chr1	.	Intronic_Only	38864044	38864680	.	-	.	gene_id Lonrf2; gene_name Lonrf2
chr1	.	Intronic_Only	38864802	38868556	.	-	.	gene_id Lonrf2; gene_name Lonrf2
chr1	.	Intronic_Only	38868671	38869388	.	-	.	gene_id Lonrf2; gene_name Lonrf2
chr1	.	Intronic_Only	38869485	38870057	.	-	.	gene_id Lonrf2; gene_name Lonrf2
chr1	.	Intronic_Only	38870265	38872809	.	-	.	gene_id Lonrf2; gene_name Lonrf2
chr1	.	Intronic_Only	38872965	38874906	.	-	.	gene_id Lonrf2; gene_name Lonrf2
chr1	.	Intronic_Only	38875029	38877991	.	-	.	gene_id Lonrf2; gene_name Lonrf2
chr1	.	Intronic_Only	38922880	38924825	.	-	.	gene_id Chst10; gene_name Chst10
chr1	.	Intronic_Only	38924931	38928445	.	-	.	gene_id Chst10; gene_name Chst10
chr1	.	Intronic_Only	38928680	38930793	.	-	.	gene_id Chst10; gene_name Chst10
chr1	.	Intronic_Only	38930885	38941194	.	-	.	gene_id Chst10; gene_name Chst10
chr1	.	Intronic_Only	38941326	38952781	.	-	.	gene_id Chst10; gene_name Chst10
chr1	.	Intronic_Only	38952901	38954734	.	-	.	gene_id Chst10; gene_name Chst10
chr1	.	Intronic_Only	38996206	38998355	.	+	.	gene_id Nms; gene_name Nms
chr1	.	Intronic_Only	38998411	38998711	.	+	.	gene_id Nms; gene_name Nms
chr1	.	Intronic_Only	38998762	39000782	.	+	.	gene_id Nms; gene_name Nms
chr1	.	Intronic_Only	39000806	39000900	.	+	.	gene_id Nms; gene_name Nms
chr1	.	Intronic_Only	39000954	39002900	.	+	.	gene_id Nms; gene_name Nms
chr1	.	Intronic_Only	39002984	39003799	.	+	.	gene_id Nms; gene_name Nms
chr1	.	Intronic_Only	39003835	39004404	.	+	.	gene_id Nms; gene_name Nms
chr1	.	Intronic_Only	39004446	39005473	.	+	.	gene_id Nms; gene_name Nms
chr1	.	Intronic_Only	39005520	39006727	.	+	.	gene_id Nms; gene_name Nms
chr1	.	Intronic_Only	39044694	39048090	.	+	.	gene_id Pdcl3; gene_name Pdcl3
chr1	.	Intronic_Only	39048220	39051759	.	+	.	gene_id Pdcl3; gene_name Pdcl3
chr1	.	Intronic_Only	39051850	39052089	.	+	.	gene_id Pdcl3; gene_name Pdcl3
chr1	.	Intronic_Only	39052233	39052579	.	+	.	gene_id Pdcl3; gene_name Pdcl3
chr1	.	Intronic_Only	39052788	39052985	.	+	.	gene_id Pdcl3; gene_name Pdcl3
chr1	.	Intronic_Only	39251587	39320163	.	+	.	gene_id Npas2; gene_name Npas2
chr1	.	Intronic_Only	39320220	39344312	.	+	.	gene_id Npas2; gene_name Npas2
chr1	.	Intronic_Only	39344461	39349531	.	+	.	gene_id Npas2; gene_name Npas2
chr1	.	Intronic_Only	39349623	39357488	.	+	.	gene_id Npas2; gene_name Npas2
chr1	.	Intronic_Only	39357578	39368685	.	+	.	gene_id Npas2; gene_name Npas2
chr1	.	Intronic_Only	39368806	39369799	.	+	.	gene_id Npas2; gene_name Npas2
chr1	.	Intronic_Only	39369913	39381284	.	+	.	gene_id Npas2; gene_name Npas2
chr1	.	Intronic_Only	39381403	39382140	.	+	.	gene_id Npas2; gene_name Npas2
chr1	.	Intronic_Only	39382223	39382932	.	+	.	gene_id Npas2; gene_name Npas2
chr1	.	Intronic_Only	39383039	39385151	.	+	.	gene_id Npas2; gene_name Npas2
chr1	.	Intronic_Only	39385299	39387781	.	+	.	gene_id Npas2; gene_name Npas2
chr1	.	Intronic_Only	39387866	39390654	.	+	.	gene_id Npas2; gene_name Npas2
chr1	.	Intronic_Only	39390796	39391547	.	+	.	gene_id Npas2; gene_name Npas2
chr1	.	Intronic_Only	39391657	39392839	.	+	.	gene_id Npas2; gene_name Npas2
chr1	.	Intronic_Only	39392941	39394897	.	+	.	gene_id Npas2; gene_name Npas2
chr1	.	Intronic_Only	39395044	39402113	.	+	.	gene_id Npas2; gene_name Npas2
chr1	.	Intronic_Only	39402311	39404335	.	+	.	gene_id Npas2; gene_name Npas2
chr1	.	Intronic_Only	39404526	39405276	.	+	.	gene_id Npas2; gene_name Npas2
chr1	.	Intronic_Only	39405369	39416493	.	+	.	gene_id Npas2; gene_name Npas2
chr1	.	Intronic_Only	39416668	39418699	.	+	.	gene_id Npas2; gene_name Npas2
chr1	.	Intronic_Only	39425100	39426858	.	+	.	gene_id Rpl31; gene_name Rpl31
chr1	.	Intronic_Only	39426984	39427798	.	+	.	gene_id Rpl31; gene_name Rpl31
chr1	.	Intronic_Only	39427911	39428146	.	+	.	gene_id Rpl31; gene_name Rpl31
chr1	.	Intronic_Only	39429631	39430571	.	-	.	gene_id Tbc1d8; gene_name Tbc1d8
chr1	.	Intronic_Only	39430669	39430926	.	-	.	gene_id Tbc1d8; gene_name Tbc1d8
chr1	.	Intronic_Only	39431016	39433268	.	-	.	gene_id Tbc1d8; gene_name Tbc1d8
chr1	.	Intronic_Only	39433334	39433722	.	-	.	gene_id Tbc1d8; gene_name Tbc1d8
chr1	.	Intronic_Only	39433963	39436299	.	-	.	gene_id Tbc1d8; gene_name Tbc1d8
chr1	.	Intronic_Only	39436368	39436839	.	-	.	gene_id Tbc1d8; gene_name Tbc1d8
chr1	.	Intronic_Only	39436938	39437072	.	-	.	gene_id Tbc1d8; gene_name Tbc1d8
chr1	.	Intronic_Only	39437202	39438121	.	-	.	gene_id Tbc1d8; gene_name Tbc1d8
chr1	.	Intronic_Only	39438407	39441965	.	-	.	gene_id Tbc1d8; gene_name Tbc1d8
chr1	.	Intronic_Only	39442083	39442842	.	-	.	gene_id Tbc1d8; gene_name Tbc1d8
chr1	.	Intronic_Only	39443057	39446152	.	-	.	gene_id Tbc1d8; gene_name Tbc1d8
chr1	.	Intronic_Only	39446303	39447961	.	-	.	gene_id Tbc1d8; gene_name Tbc1d8
chr1	.	Intronic_Only	39448132	39448901	.	-	.	gene_id Tbc1d8; gene_name Tbc1d8
chr1	.	Intronic_Only	39449099	39450909	.	-	.	gene_id Tbc1d8; gene_name Tbc1d8
chr1	.	Intronic_Only	39451117	39459527	.	-	.	gene_id Tbc1d8; gene_name Tbc1d8
chr1	.	Intronic_Only	39459768	39462135	.	-	.	gene_id Tbc1d8; gene_name Tbc1d8
chr1	.	Intronic_Only	39462364	39463596	.	-	.	gene_id Tbc1d8; gene_name Tbc1d8
chr1	.	Intronic_Only	39463715	39482912	.	-	.	gene_id Tbc1d8; gene_name Tbc1d8
chr1	.	Intronic_Only	39483023	39535284	.	-	.	gene_id Tbc1d8; gene_name Tbc1d8
chr1	.	Intronic_Only	39593182	39594260	.	+	.	gene_id Cnot11; gene_name Cnot11
chr1	.	Intronic_Only	39594425	39595115	.	+	.	gene_id Cnot11; gene_name Cnot11
chr1	.	Intronic_Only	39595268	39596717	.	+	.	gene_id Cnot11; gene_name Cnot11
chr1	.	Intronic_Only	39596920	39599244	.	+	.	gene_id Cnot11; gene_name Cnot11
chr1	.	Intronic_Only	39599447	39601736	.	+	.	gene_id Cnot11; gene_name Cnot11
chr1	.	Intronic_Only	39601833	39601913	.	+	.	gene_id Cnot11; gene_name Cnot11
chr1	.	Intronic_Only	39606883	39607288	.	+	.	itemRgb 255,0,0; gene_id ncRNA_as_chr1_159
chr1	.	Intronic_Only	39609360	39612322	.	-	.	gene_id Rnf149; gene_name Rnf149
chr1	.	Intronic_Only	39612515	39615159	.	-	.	gene_id Rnf149; gene_name Rnf149
chr1	.	Intronic_Only	39615256	39617537	.	-	.	gene_id Rnf149; gene_name Rnf149
chr1	.	Intronic_Only	39617620	39620892	.	-	.	gene_id Rnf149; gene_name Rnf149
chr1	.	Intronic_Only	39620961	39621926	.	-	.	gene_id Rnf149; gene_name Rnf149
chr1	.	Intronic_Only	39622177	39633671	.	-	.	gene_id Rnf149; gene_name Rnf149
chr1	.	Intronic_Only	39649324	39654577	.	+	.	itemRgb 255,0,0; gene_id ncRNA_inter_chr1_161
chr1	.	Intronic_Only	39680088	39681714	.	-	.	gene_id Creg2; gene_name Creg2
chr1	.	Intronic_Only	39681828	39704620	.	-	.	gene_id Creg2; gene_name Creg2
chr1	.	Intronic_Only	39704790	39707350	.	-	.	gene_id Creg2; gene_name Creg2
chr1	.	Intronic_Only	39722502	39727114	.	-	.	gene_id Rfx8; gene_name Rfx8
chr1	.	Intronic_Only	39727428	39729030	.	-	.	gene_id Rfx8; gene_name Rfx8
chr1	.	Intronic_Only	39729145	39735501	.	-	.	gene_id Rfx8; gene_name Rfx8
chr1	.	Intronic_Only	39735596	39737686	.	-	.	gene_id Rfx8; gene_name Rfx8
chr1	.	Intronic_Only	39737843	39739753	.	-	.	gene_id Rfx8; gene_name Rfx8
chr1	.	Intronic_Only	39739812	39740444	.	-	.	gene_id Rfx8; gene_name Rfx8
chr1	.	Intronic_Only	39740595	39742339	.	-	.	gene_id Rfx8; gene_name Rfx8
chr1	.	Intronic_Only	39742453	39745417	.	-	.	gene_id Rfx8; gene_name Rfx8
chr1	.	Intronic_Only	39745495	39746935	.	-	.	gene_id Rfx8; gene_name Rfx8
chr1	.	Intronic_Only	39747046	39752742	.	-	.	gene_id Rfx8; gene_name Rfx8
chr1	.	Intronic_Only	39752806	39767002	.	-	.	gene_id Rfx8; gene_name Rfx8
chr1	.	Intronic_Only	39767089	39768222	.	-	.	gene_id Rfx8; gene_name Rfx8
chr1	.	Intronic_Only	39768284	39775262	.	-	.	gene_id Rfx8; gene_name Rfx8
chr1	.	Intronic_Only	39775386	39777722	.	-	.	gene_id Rfx8; gene_name Rfx8
chr1	.	Intronic_Only	39861184	39862017	.	-	.	gene_id Gm3646; gene_name Gm3646
chr1	.	Intronic_Only	39899402	39900862	.	-	.	itemRgb 255,0,0; gene_id ncRNA_inter_chr1_163
chr1	.	Intronic_Only	39900949	39902072	.	-	.	itemRgb 255,0,0; gene_id ncRNA_inter_chr1_163
chr1	.	Intronic_Only	39902185	39902509	.	-	.	itemRgb 255,0,0; gene_id ncRNA_inter_chr1_163
chr1	.	Intronic_Only	39902692	39904153	.	-	.	itemRgb 255,0,0; gene_id ncRNA_inter_chr1_163
chr1	.	Intronic_Only	39958131	39958353	.	+	.	gene_id Map4k4; gene_name Map4k4
chr1	.	Intronic_Only	39958419	40019022	.	+	.	gene_id Map4k4; gene_name Map4k4
chr1	.	Intronic_Only	40019079	40030771	.	+	.	gene_id Map4k4; gene_name Map4k4
chr1	.	Intronic_Only	40030897	40033551	.	+	.	gene_id Map4k4; gene_name Map4k4
chr1	.	Intronic_Only	40033662	40037404	.	+	.	gene_id Map4k4; gene_name Map4k4
chr1	.	Intronic_Only	40037495	40039983	.	+	.	gene_id Map4k4; gene_name Map4k4
chr1	.	Intronic_Only	40040114	40040727	.	+	.	gene_id Map4k4; gene_name Map4k4
chr1	.	Intronic_Only	40040782	40042026	.	+	.	gene_id Map4k4; gene_name Map4k4
chr1	.	Intronic_Only	40042105	40043469	.	+	.	gene_id Map4k4; gene_name Map4k4
chr1	.	Intronic_Only	40043645	40045814	.	+	.	gene_id Map4k4; gene_name Map4k4
chr1	.	Intronic_Only	40045887	40046933	.	+	.	gene_id Map4k4; gene_name Map4k4
chr1	.	Intronic_Only	40047144	40053865	.	+	.	gene_id Map4k4; gene_name Map4k4
chr1	.	Intronic_Only	40054027	40056732	.	+	.	gene_id Map4k4; gene_name Map4k4
chr1	.	Intronic_Only	40056819	40057468	.	+	.	gene_id Map4k4; gene_name Map4k4
chr1	.	Intronic_Only	40057594	40058274	.	+	.	gene_id Map4k4; gene_name Map4k4
chr1	.	Intronic_Only	40058436	40060601	.	+	.	gene_id Map4k4; gene_name Map4k4
chr1	.	Intronic_Only	40060832	40061651	.	+	.	gene_id Map4k4; gene_name Map4k4
chr1	.	Intronic_Only	40061758	40063515	.	+	.	gene_id Map4k4; gene_name Map4k4
chr1	.	Intronic_Only	40063667	40064277	.	+	.	gene_id Map4k4; gene_name Map4k4
chr1	.	Intronic_Only	40064375	40065175	.	+	.	gene_id Map4k4; gene_name Map4k4
chr1	.	Intronic_Only	40065184	40066532	.	+	.	gene_id Map4k4; gene_name Map4k4
chr1	.	Intronic_Only	40066708	40067401	.	+	.	gene_id Map4k4; gene_name Map4k4
chr1	.	Intronic_Only	40067522	40068494	.	+	.	gene_id Map4k4; gene_name Map4k4
chr1	.	Intronic_Only	40068686	40070950	.	+	.	gene_id Map4k4; gene_name Map4k4
chr1	.	Intronic_Only	40071068	40071371	.	+	.	gene_id Map4k4; gene_name Map4k4
chr1	.	Intronic_Only	40071542	40073954	.	+	.	gene_id Map4k4; gene_name Map4k4
chr1	.	Intronic_Only	40074098	40076388	.	+	.	gene_id Map4k4; gene_name Map4k4
chr1	.	Intronic_Only	40076523	40077928	.	+	.	gene_id Map4k4; gene_name Map4k4
chr1	.	Intronic_Only	40078029	40079549	.	+	.	gene_id Map4k4; gene_name Map4k4
chr1	.	Intronic_Only	40079699	40080204	.	+	.	gene_id Map4k4; gene_name Map4k4
chr1	.	Intronic_Only	40080364	40081154	.	+	.	gene_id Map4k4; gene_name Map4k4
chr1	.	Intronic_Only	40081294	40081473	.	+	.	gene_id Map4k4; gene_name Map4k4
chr1	.	Intronic_Only	40133484	40141811	.	-	.	itemRgb 255,0,0; gene_id ncRNA_as_chr1_164
chr1	.	Intronic_Only	40141664	40159233	.	+	.	gene_id Il1r2; gene_name Il1r2
chr1	.	Intronic_Only	40141860	40141988	.	-	.	itemRgb 255,0,0; gene_id ncRNA_as_chr1_164
chr1	.	Intronic_Only	40142133	40142457	.	-	.	itemRgb 255,0,0; gene_id ncRNA_as_chr1_164
chr1	.	Intronic_Only	40159382	40162108	.	+	.	gene_id Il1r2; gene_name Il1r2
chr1	.	Intronic_Only	40162367	40168799	.	+	.	gene_id Il1r2; gene_name Il1r2
chr1	.	Intronic_Only	40168980	40171868	.	+	.	gene_id Il1r2; gene_name Il1r2
chr1	.	Intronic_Only	40172043	40174799	.	+	.	gene_id Il1r2; gene_name Il1r2
chr1	.	Intronic_Only	40174862	40177753	.	+	.	gene_id Il1r2; gene_name Il1r2
chr1	.	Intronic_Only	40177889	40179966	.	+	.	gene_id Il1r2; gene_name Il1r2
chr1	.	Intronic_Only	40180109	40181885	.	+	.	gene_id Il1r2; gene_name Il1r2
chr1	.	Intronic_Only	40278331	40278423	.	+	.	itemRgb 255,0,0; gene_id ncRNA_inter_chr1_169
chr1	.	Intronic_Only	40279104	40279334	.	+	.	itemRgb 255,0,0; gene_id ncRNA_inter_chr1_169
chr1	.	Intronic_Only	40279421	40279430	.	+	.	itemRgb 255,0,0; gene_id ncRNA_inter_chr1_169
chr1	.	Intronic_Only	40280181	40280186	.	+	.	itemRgb 255,0,0; gene_id ncRNA_inter_chr1_169
chr1	.	Intronic_Only	40280791	40280816	.	+	.	itemRgb 255,0,0; gene_id ncRNA_inter_chr1_169
chr1	.	Intronic_Only	40282151	40323430	.	+	.	gene_id Il1r1; gene_name Il1r1
chr1	.	Intronic_Only	40323726	40339077	.	+	.	gene_id Il1r1; gene_name Il1r1
chr1	.	Intronic_Only	40339141	40349964	.	+	.	gene_id Il1r1; gene_name Il1r1
chr1	.	Intronic_Only	40350202	40350302	.	+	.	gene_id Il1r1; gene_name Il1r1
chr1	.	Intronic_Only	40350492	40351602	.	+	.	gene_id Il1r1; gene_name Il1r1
chr1	.	Intronic_Only	40351771	40354753	.	+	.	gene_id Il1r1; gene_name Il1r1
chr1	.	Intronic_Only	40354819	40357604	.	+	.	gene_id Il1r1; gene_name Il1r1
chr1	.	Intronic_Only	40357722	40359122	.	+	.	gene_id Il1r1; gene_name Il1r1
chr1	.	Intronic_Only	40359274	40367130	.	+	.	gene_id Il1r1; gene_name Il1r1
chr1	.	Intronic_Only	40367274	40369191	.	+	.	gene_id Il1r1; gene_name Il1r1
chr1	.	Intronic_Only	40369359	40369819	.	+	.	gene_id Il1r1; gene_name Il1r1
chr1	.	Intronic_Only	40381664	40383333	.	+	.	gene_id Il1rl2; gene_name Il1rl2
chr1	.	Intronic_Only	40383403	40384216	.	+	.	gene_id Il1rl2; gene_name Il1rl2
chr1	.	Intronic_Only	40384451	40385815	.	+	.	gene_id Il1rl2; gene_name Il1rl2
chr1	.	Intronic_Only	40386014	40399872	.	+	.	gene_id Il1rl2; gene_name Il1rl2
chr1	.	Intronic_Only	40400035	40402650	.	+	.	gene_id Il1rl2; gene_name Il1rl2
chr1	.	Intronic_Only	40402722	40407780	.	+	.	gene_id Il1rl2; gene_name Il1rl2
chr1	.	Intronic_Only	40407910	40408606	.	+	.	gene_id Il1rl2; gene_name Il1rl2
chr1	.	Intronic_Only	40408743	40413663	.	+	.	gene_id Il1rl2; gene_name Il1rl2
chr1	.	Intronic_Only	40413807	40420036	.	+	.	gene_id Il1rl2; gene_name Il1rl2
chr1	.	Intronic_Only	40420198	40421871	.	+	.	gene_id Il1rl2; gene_name Il1rl2
chr1	.	Intronic_Only	40486475	40496473	.	+	.	gene_id Il1rl1; gene_name Il1rl1
chr1	.	Intronic_Only	40496701	40497472	.	+	.	gene_id Il1rl1; gene_name Il1rl1
chr1	.	Intronic_Only	40497673	40498136	.	+	.	gene_id Il1rl1; gene_name Il1rl1
chr1	.	Intronic_Only	40498347	40499150	.	+	.	gene_id Il1rl1; gene_name Il1rl1
chr1	.	Intronic_Only	40499325	40499443	.	+	.	gene_id Il1rl1; gene_name Il1rl1
chr1	.	Intronic_Only	40499606	40501178	.	+	.	gene_id Il1rl1; gene_name Il1rl1
chr1	.	Intronic_Only	40501247	40502931	.	+	.	gene_id Il1rl1; gene_name Il1rl1
chr1	.	Intronic_Only	40503073	40503374	.	+	.	gene_id Il1rl1; gene_name Il1rl1
chr1	.	Intronic_Only	40505256	40506919	.	+	.	gene_id Il1rl1; gene_name Il1rl1
chr1	.	Intronic_Only	40507066	40508537	.	+	.	gene_id Il1rl1; gene_name Il1rl1
chr1	.	Intronic_Only	40508705	40518610	.	+	.	gene_id Il1rl1; gene_name Il1rl1
chr1	.	Intronic_Only	40522655	40522850	.	+	.	gene_id Il18r1; gene_name Il18r1
chr1	.	Intronic_Only	40523202	40528573	.	+	.	gene_id Il18r1; gene_name Il18r1
chr1	.	Intronic_Only	40528659	40531538	.	+	.	gene_id Il18r1; gene_name Il18r1
chr1	.	Intronic_Only	40531785	40535229	.	+	.	gene_id Il18r1; gene_name Il18r1
chr1	.	Intronic_Only	40535395	40537766	.	+	.	gene_id Il18r1; gene_name Il18r1
chr1	.	Intronic_Only	40537911	40541125	.	+	.	gene_id Il18r1; gene_name Il18r1
chr1	.	Intronic_Only	40541188	40543819	.	+	.	gene_id Il18r1; gene_name Il18r1
chr1	.	Intronic_Only	40543943	40546445	.	+	.	gene_id Il18r1; gene_name Il18r1
chr1	.	Intronic_Only	40546585	40547902	.	+	.	gene_id Il18r1; gene_name Il18r1
chr1	.	Intronic_Only	40548425	40552593	.	+	.	gene_id Il18r1; gene_name Il18r1
chr1	.	Intronic_Only	40552752	40555182	.	+	.	gene_id Il18r1; gene_name Il18r1
chr1	.	Intronic_Only	40572321	40572544	.	+	.	gene_id Il18rap; gene_name Il18rap
chr1	.	Intronic_Only	40572620	40573241	.	+	.	gene_id Il18rap; gene_name Il18rap
chr1	.	Intronic_Only	40573380	40581060	.	+	.	gene_id Il18rap; gene_name Il18rap
chr1	.	Intronic_Only	40581227	40581638	.	+	.	gene_id Il18rap; gene_name Il18rap
chr1	.	Intronic_Only	40581960	40582048	.	+	.	gene_id Il18rap; gene_name Il18rap
chr1	.	Intronic_Only	40582232	40588320	.	+	.	gene_id Il18rap; gene_name Il18rap
chr1	.	Intronic_Only	40588471	40593902	.	+	.	gene_id Il18rap; gene_name Il18rap
chr1	.	Intronic_Only	40593968	40596068	.	+	.	gene_id Il18rap; gene_name Il18rap
chr1	.	Intronic_Only	40596192	40598731	.	+	.	gene_id Il18rap; gene_name Il18rap
chr1	.	Intronic_Only	40598883	40599834	.	+	.	gene_id Il18rap; gene_name Il18rap
chr1	.	Intronic_Only	40599972	40604611	.	+	.	gene_id Il18rap; gene_name Il18rap
chr1	.	Intronic_Only	40604785	40605469	.	+	.	gene_id Il18rap; gene_name Il18rap
chr1	.	Intronic_Only	40637616	40640703	.	+	.	gene_id Slc9a4; gene_name Slc9a4
chr1	.	Intronic_Only	40641167	40657614	.	+	.	gene_id Slc9a4; gene_name Slc9a4
chr1	.	Intronic_Only	40657874	40659697	.	+	.	gene_id Slc9a4; gene_name Slc9a4
chr1	.	Intronic_Only	40659915	40663853	.	+	.	gene_id Slc9a4; gene_name Slc9a4
chr1	.	Intronic_Only	40664056	40664593	.	+	.	gene_id Slc9a4; gene_name Slc9a4
chr1	.	Intronic_Only	40664680	40667161	.	+	.	gene_id Slc9a4; gene_name Slc9a4
chr1	.	Intronic_Only	40667232	40668967	.	+	.	gene_id Slc9a4; gene_name Slc9a4
chr1	.	Intronic_Only	40669129	40675884	.	+	.	gene_id Slc9a4; gene_name Slc9a4
chr1	.	Intronic_Only	40675981	40680237	.	+	.	gene_id Slc9a4; gene_name Slc9a4
chr1	.	Intronic_Only	40680369	40681058	.	+	.	gene_id Slc9a4; gene_name Slc9a4
chr1	.	Intronic_Only	40681146	40686081	.	+	.	gene_id Slc9a4; gene_name Slc9a4
chr1	.	Intronic_Only	40739010	40775439	.	+	.	gene_id Slc9a2; gene_name Slc9a2
chr1	.	Intronic_Only	40775903	40783052	.	+	.	gene_id Slc9a2; gene_name Slc9a2
chr1	.	Intronic_Only	40783303	40799464	.	+	.	gene_id Slc9a2; gene_name Slc9a2
chr1	.	Intronic_Only	40799682	40800647	.	+	.	gene_id Slc9a2; gene_name Slc9a2
chr1	.	Intronic_Only	40800850	40812553	.	+	.	gene_id Slc9a2; gene_name Slc9a2
chr1	.	Intronic_Only	40812643	40813103	.	+	.	gene_id Slc9a2; gene_name Slc9a2
chr1	.	Intronic_Only	40813174	40818745	.	+	.	gene_id Slc9a2; gene_name Slc9a2
chr1	.	Intronic_Only	40818907	40820387	.	+	.	gene_id Slc9a2; gene_name Slc9a2
chr1	.	Intronic_Only	40820484	40822409	.	+	.	gene_id Slc9a2; gene_name Slc9a2
chr1	.	Intronic_Only	40822541	40823087	.	+	.	gene_id Slc9a2; gene_name Slc9a2
chr1	.	Intronic_Only	40823178	40824470	.	+	.	gene_id Slc9a2; gene_name Slc9a2
chr1	.	Intronic_Only	40831391	40838225	.	-	.	gene_id Mfsd9; gene_name Mfsd9
chr1	.	Intronic_Only	40838435	40841221	.	-	.	gene_id Mfsd9; gene_name Mfsd9
chr1	.	Intronic_Only	40841351	40843011	.	-	.	gene_id Mfsd9; gene_name Mfsd9
chr1	.	Intronic_Only	40843055	40844374	.	-	.	gene_id Mfsd9; gene_name Mfsd9
chr1	.	Intronic_Only	40844462	40847329	.	-	.	gene_id Mfsd9; gene_name Mfsd9
chr1	.	Intronic_Only	40862732	40862943	.	+	.	gene_id Tmem182; gene_name Tmem182
chr1	.	Intronic_Only	40863043	40864466	.	+	.	gene_id Tmem182; gene_name Tmem182
chr1	.	Intronic_Only	40864565	40895142	.	+	.	gene_id Tmem182; gene_name Tmem182
chr1	.	Intronic_Only	40895280	40911640	.	+	.	gene_id Tmem182; gene_name Tmem182
chr1	.	Intronic_Only	41224683	41233220	.	-	.	gene_id 4930448I06Rik; gene_name 4930448I06Rik
chr1	.	Intronic_Only	41233260	41237843	.	-	.	gene_id 4930448I06Rik; gene_name 4930448I06Rik
chr1	.	Intronic_Only	42705302	42720400	.	-	.	itemRgb 255,0,0; gene_id ncRNA_inter_chr1_176
chr1	.	Intronic_Only	42720448	42723685	.	-	.	itemRgb 255,0,0; gene_id ncRNA_inter_chr1_176
chr1	.	Intronic_Only	42723849	42751591	.	-	.	itemRgb 255,0,0; gene_id ncRNA_inter_chr1_176
chr1	.	Intronic_Only	42764103	42765201	.	-	.	gene_id Pantr2; gene_name Pantr2
chr1	.	Intronic_Only	42765263	42769047	.	-	.	gene_id Pantr2; gene_name Pantr2
chr1	.	Intronic_Only	42769150	42770199	.	-	.	gene_id Pantr2; gene_name Pantr2
chr1	.	Intronic_Only	42908271	42919313	.	+	.	gene_id Mrps9; gene_name Mrps9
chr1	.	Intronic_Only	42919493	42936599	.	+	.	gene_id Mrps9; gene_name Mrps9
chr1	.	Intronic_Only	42936662	42936740	.	+	.	gene_id Mrps9; gene_name Mrps9
chr1	.	Intronic_Only	42936771	42944551	.	+	.	gene_id Mrps9; gene_name Mrps9
chr1	.	Intronic_Only	42944631	42952194	.	+	.	gene_id Mrps9; gene_name Mrps9
chr1	.	Intronic_Only	42952262	42952937	.	+	.	gene_id Mrps9; gene_name Mrps9
chr1	.	Intronic_Only	42953013	42955284	.	+	.	gene_id Mrps9; gene_name Mrps9
chr1	.	Intronic_Only	42955453	42956285	.	+	.	gene_id Mrps9; gene_name Mrps9
chr1	.	Intronic_Only	42956394	42960139	.	+	.	gene_id Mrps9; gene_name Mrps9
chr1	.	Intronic_Only	42960309	42962249	.	+	.	gene_id Mrps9; gene_name Mrps9
chr1	.	Intronic_Only	43010078	43088796	.	+	.	gene_id Gpr45; gene_name Gpr45
chr1	.	Intronic_Only	43106680	43108402	.	-	.	gene_id Tgfbrap1; gene_name Tgfbrap1
chr1	.	Intronic_Only	43108836	43110255	.	-	.	gene_id Tgfbrap1; gene_name Tgfbrap1
chr1	.	Intronic_Only	43110415	43111363	.	-	.	gene_id Tgfbrap1; gene_name Tgfbrap1
chr1	.	Intronic_Only	43111510	43113456	.	-	.	gene_id Tgfbrap1; gene_name Tgfbrap1
chr1	.	Intronic_Only	43113600	43115942	.	-	.	gene_id Tgfbrap1; gene_name Tgfbrap1
chr1	.	Intronic_Only	43116000	43116724	.	-	.	gene_id Tgfbrap1; gene_name Tgfbrap1
chr1	.	Intronic_Only	43117066	43119361	.	-	.	gene_id Tgfbrap1; gene_name Tgfbrap1
chr1	.	Intronic_Only	43119444	43124318	.	-	.	gene_id Tgfbrap1; gene_name Tgfbrap1
chr1	.	Intronic_Only	43124473	43128305	.	-	.	gene_id Tgfbrap1; gene_name Tgfbrap1
chr1	.	Intronic_Only	43128500	43132095	.	-	.	gene_id Tgfbrap1; gene_name Tgfbrap1
chr1	.	Intronic_Only	43132797	43153696	.	-	.	gene_id Tgfbrap1; gene_name Tgfbrap1
chr1	.	Intronic_Only	43153894	43155114	.	-	.	gene_id Tgfbrap1; gene_name Tgfbrap1
chr1	.	Intronic_Only	43155707	43157559	.	+	.	gene_id AI597479; gene_name AI597479
chr1	.	Intronic_Only	43157726	43167842	.	+	.	gene_id AI597479; gene_name AI597479
chr1	.	Intronic_Only	43168218	43170030	.	+	.	gene_id AI597479; gene_name AI597479
chr1	.	Intronic_Only	43180510	43185088	.	-	.	gene_id Fhl2; gene_name Fhl2
chr1	.	Intronic_Only	43185275	43188496	.	-	.	gene_id Fhl2; gene_name Fhl2
chr1	.	Intronic_Only	43188666	43198542	.	-	.	gene_id Fhl2; gene_name Fhl2
chr1	.	Intronic_Only	43198717	43209920	.	-	.	gene_id Fhl2; gene_name Fhl2
chr1	.	Intronic_Only	43210099	43220546	.	-	.	gene_id Fhl2; gene_name Fhl2
chr1	.	Intronic_Only	43220806	43253495	.	-	.	gene_id Fhl2; gene_name Fhl2
chr1	.	Intronic_Only	43502872	43566465	.	+	.	gene_id Nck2; gene_name Nck2
chr1	.	Intronic_Only	43566628	43590396	.	+	.	gene_id Nck2; gene_name Nck2
chr1	.	Intronic_Only	43590638	43610705	.	+	.	gene_id Nck2; gene_name Nck2
chr1	.	Intronic_Only	43611427	43625992	.	+	.	gene_id Nck2; gene_name Nck2
chr1	.	Intronic_Only	43787808	43794044	.	+	.	gene_id 1500015O10Rik; gene_name 1500015O10Rik
chr1	.	Intronic_Only	43794092	43795404	.	+	.	gene_id 1500015O10Rik; gene_name 1500015O10Rik
chr1	.	Intronic_Only	43795562	43799089	.	+	.	gene_id 1500015O10Rik; gene_name 1500015O10Rik
chr1	.	Intronic_Only	43807207	43810561	.	-	.	gene_id Uxs1; gene_name Uxs1
chr1	.	Intronic_Only	43810665	43812543	.	-	.	gene_id Uxs1; gene_name Uxs1
chr1	.	Intronic_Only	43812601	43813816	.	-	.	gene_id Uxs1; gene_name Uxs1
chr1	.	Intronic_Only	43813877	43817365	.	-	.	gene_id Uxs1; gene_name Uxs1
chr1	.	Intronic_Only	43817409	43821734	.	-	.	gene_id Uxs1; gene_name Uxs1
chr1	.	Intronic_Only	43821854	43828525	.	-	.	gene_id Uxs1; gene_name Uxs1
chr1	.	Intronic_Only	43828647	43831661	.	-	.	gene_id Uxs1; gene_name Uxs1
chr1	.	Intronic_Only	43831721	43836909	.	-	.	gene_id Uxs1; gene_name Uxs1
chr1	.	Intronic_Only	43837014	43847308	.	-	.	gene_id Uxs1; gene_name Uxs1
chr1	.	Intronic_Only	43847489	43854089	.	-	.	gene_id Uxs1; gene_name Uxs1
chr1	.	Intronic_Only	43854150	43862197	.	-	.	gene_id Uxs1; gene_name Uxs1
chr1	.	Intronic_Only	43862241	43862470	.	-	.	gene_id Uxs1; gene_name Uxs1
chr1	.	Intronic_Only	43862519	43864194	.	-	.	gene_id Uxs1; gene_name Uxs1
chr1	.	Intronic_Only	43864222	43884459	.	-	.	gene_id Uxs1; gene_name Uxs1
chr1	.	Intronic_Only	43991098	43996954	.	+	.	gene_id Tpp2; gene_name Tpp2
chr1	.	Intronic_Only	43997083	44006156	.	+	.	gene_id Tpp2; gene_name Tpp2
chr1	.	Intronic_Only	44006252	44007951	.	+	.	gene_id Tpp2; gene_name Tpp2
chr1	.	Intronic_Only	44008056	44010101	.	+	.	gene_id Tpp2; gene_name Tpp2
chr1	.	Intronic_Only	44010226	44011421	.	+	.	gene_id Tpp2; gene_name Tpp2
chr1	.	Intronic_Only	44011585	44013315	.	+	.	gene_id Tpp2; gene_name Tpp2
chr1	.	Intronic_Only	44013470	44014280	.	+	.	gene_id Tpp2; gene_name Tpp2
chr1	.	Intronic_Only	44014357	44016928	.	+	.	gene_id Tpp2; gene_name Tpp2
chr1	.	Intronic_Only	44017056	44017712	.	+	.	gene_id Tpp2; gene_name Tpp2
chr1	.	Intronic_Only	44017812	44025726	.	+	.	gene_id Tpp2; gene_name Tpp2
chr1	.	Intronic_Only	44025875	44027245	.	+	.	gene_id Tpp2; gene_name Tpp2
chr1	.	Intronic_Only	44027361	44028408	.	+	.	gene_id Tpp2; gene_name Tpp2
chr1	.	Intronic_Only	44028577	44029374	.	+	.	gene_id Tpp2; gene_name Tpp2
chr1	.	Intronic_Only	44029532	44030288	.	+	.	gene_id Tpp2; gene_name Tpp2
chr1	.	Intronic_Only	44030365	44032260	.	+	.	gene_id Tpp2; gene_name Tpp2
chr1	.	Intronic_Only	44032367	44034051	.	+	.	gene_id Tpp2; gene_name Tpp2
chr1	.	Intronic_Only	44034206	44035257	.	+	.	gene_id Tpp2; gene_name Tpp2
chr1	.	Intronic_Only	44035374	44035579	.	+	.	gene_id Tpp2; gene_name Tpp2
chr1	.	Intronic_Only	44035680	44037152	.	+	.	gene_id Tpp2; gene_name Tpp2
chr1	.	Intronic_Only	44037249	44038574	.	+	.	gene_id Tpp2; gene_name Tpp2
chr1	.	Intronic_Only	44038712	44039916	.	+	.	gene_id Tpp2; gene_name Tpp2
chr1	.	Intronic_Only	44040161	44040358	.	+	.	gene_id Tpp2; gene_name Tpp2
chr1	.	Intronic_Only	44040437	44042260	.	+	.	gene_id Tpp2; gene_name Tpp2
chr1	.	Intronic_Only	44042299	44047355	.	+	.	gene_id Tpp2; gene_name Tpp2
chr1	.	Intronic_Only	44047507	44048107	.	+	.	gene_id Tpp2; gene_name Tpp2
chr1	.	Intronic_Only	44048204	44049108	.	+	.	gene_id Tpp2; gene_name Tpp2
chr1	.	Intronic_Only	44049239	44056472	.	+	.	gene_id Tpp2; gene_name Tpp2
chr1	.	Intronic_Only	44056680	44058163	.	+	.	gene_id Tpp2; gene_name Tpp2
chr1	.	Intronic_Only	44058283	44058948	.	+	.	gene_id Tpp2; gene_name Tpp2
chr1	.	Intronic_Only	44066878	44067376	.	-	.	gene_id Mettl21c; gene_name Mettl21c
chr1	.	Intronic_Only	44067494	44070466	.	-	.	gene_id Mettl21c; gene_name Mettl21c
[truncated: 196,962 more rows]
